# Supplementary material for: MINFLUX nanometer-scale 3D imaging and microsecond-range tracking on a common fluorescence microscope
Source: Nat Commun. 2021 Mar 5;12:1478. doi: 10.1038/s41467-021-21652-z (PMC7935904; doi:10.1038/s41467-021-21652-z)
Supplement: Supplementary file 2 — Supplementary Software [file 41467_2021_21652_MOESM2_ESM.zip]

Archive with 7 entries (7 files):
- mfxdta.py
- nup96.json
- ov_nup96.json
- pmp70.json
- PMP70_confocal_pixelsize20nm.png
- readme.txt
- spectrin.json
