# Supplementary material for: MINFLUX nanometer-scale 3D imaging and microsecond-range tracking on a common fluorescence microscope
Source: Nat Commun. 2021 Mar 5;12:1478. doi: 10.1038/s41467-021-21652-z (PMC7935904; doi:10.1038/s41467-021-21652-z)
Supplement: Supplementary file 2 — Supplementary Software [file 41467_2021_21652_MOESM2_ESM.zip › nup96.json]

[
	{
		"tim": 1.231382675,
		"tid": 131,
		"loc": [
			3.5951463552505905e-07,
			9.009641894910306e-08
		],
		"eco": 767,
		"efo": 710185.1851851852,
		"cfr": 0.9869384765625
	},
	{
		"tim": 1.250119825,
		"tid": 131,
		"loc": [
			3.582388378274177e-07,
			8.040329689619369e-08
		],
		"eco": 1004,
		"efo": 929629.6296296297,
		"cfr": 0.888671875
	},
	{
		"tim": 1.2548215500000002,
		"tid": 131,
		"loc": [
			3.5701556399047576e-07,
			7.7545733988434e-08
		],
		"eco": 817,
		"efo": 756481.4814814815,
		"cfr": 0.823974609375
	},
	{
		"tim": 2.49092965,
		"tid": 240,
		"loc": [
			3.211528996751622e-07,
			9.61705651002246e-08
		],
		"eco": 776,
		"efo": 718518.5185185185,
		"cfr": 0.8433837890625
	},
	{
		"tim": 7.568739075,
		"tid": 482,
		"loc": [
			4.863015095800793e-08,
			5.095142121350534e-08
		],
		"eco": 430,
		"efo": 199074.07407407407,
		"cfr": 0.9346923828125
	},
	{
		"tim": 7.589803975,
		"tid": 482,
		"loc": [
			5.5902203590116355e-08,
			5.951085677120261e-08
		],
		"eco": 364,
		"efo": 168518.5185185185,
		"cfr": 1.02996826171875
	},
	{
		"tim": 7.5991896500000005,
		"tid": 482,
		"loc": [
			5.2181242796093465e-08,
			6.758717174135595e-08
		],
		"eco": 385,
		"efo": 178240.74074074073,
		"cfr": 0.9027099609375
	},
	{
		"tim": 7.608575125,
		"tid": 482,
		"loc": [
			7.033778708350992e-08,
			7.350652366622466e-08
		],
		"eco": 479,
		"efo": 147839.50617283952,
		"cfr": 0.9068603515625
	},
	{
		"tim": 7.62264475,
		"tid": 482,
		"loc": [
			7.58816993483445e-08,
			8.810168120250285e-08
		],
		"eco": 366,
		"efo": 169444.44444444444,
		"cfr": 0.934326171875
	},
	{
		"tim": 7.632030325,
		"tid": 482,
		"loc": [
			6.38944166511317e-08,
			8.74336969120632e-08
		],
		"eco": 488,
		"efo": 150617.2839506173,
		"cfr": 1.093902587890625
	},
	{
		"tim": 7.6437579,
		"tid": 482,
		"loc": [
			8.361190645492403e-08,
			7.350945536132544e-08
		],
		"eco": 445,
		"efo": 137345.67901234567,
		"cfr": 0.9891357421875
	},
	{
		"tim": 7.657827325,
		"tid": 482,
		"loc": [
			6.561119957749569e-08,
			6.785678137212109e-08
		],
		"eco": 527,
		"efo": 162654.32098765433,
		"cfr": 0.86846923828125
	},
	{
		"tim": 7.671897,
		"tid": 482,
		"loc": [
			6.547189344773726e-08,
			5.591484430908175e-08
		],
		"eco": 509,
		"efo": 157098.76543209876,
		"cfr": 0.798828125
	},
	{
		"tim": 7.68596635,
		"tid": 482,
		"loc": [
			7.009150126881469e-08,
			7.015603863606464e-08
		],
		"eco": 468,
		"efo": 144444.44444444444,
		"cfr": 0.9442138671875
	},
	{
		"tim": 7.711756125,
		"tid": 482,
		"loc": [
			5.9257917274587875e-08,
			5.414127828561534e-08
		],
		"eco": 511,
		"efo": 157716.04938271607,
		"cfr": 0.93359375
	},
	{
		"tim": 7.72582555,
		"tid": 482,
		"loc": [
			6.626704110618311e-08,
			6.437823876632603e-08
		],
		"eco": 483,
		"efo": 149074.07407407407,
		"cfr": 0.950775146484375
	},
	{
		"tim": 7.73755325,
		"tid": 482,
		"loc": [
			6.643157517260071e-08,
			7.022809267068499e-08
		],
		"eco": 509,
		"efo": 157098.76543209876,
		"cfr": 0.818359375
	},
	{
		"tim": 7.749280875,
		"tid": 482,
		"loc": [
			6.343059798381614e-08,
			6.916927123048663e-08
		],
		"eco": 446,
		"efo": 137654.32098765433,
		"cfr": 0.977996826171875
	},
	{
		"tim": 7.7680339,
		"tid": 482,
		"loc": [
			7.139874555935018e-08,
			7.021382120942922e-08
		],
		"eco": 494,
		"efo": 152469.13580246916,
		"cfr": 0.86407470703125
	},
	{
		"tim": 7.779761625,
		"tid": 482,
		"loc": [
			7.476454348928362e-08,
			6.671561286287738e-08
		],
		"eco": 365,
		"efo": 168981.4814814815,
		"cfr": 0.822967529296875
	},
	{
		"tim": 7.789147450000001,
		"tid": 482,
		"loc": [
			7.227610488250498e-08,
			7.392910143141911e-08
		],
		"eco": 484,
		"efo": 149382.71604938273,
		"cfr": 0.9814453125
	},
	{
		"tim": 7.8032169,
		"tid": 482,
		"loc": [
			7.37332401461309e-08,
			6.861272940275416e-08
		],
		"eco": 373,
		"efo": 172685.1851851852,
		"cfr": 0.79119873046875
	},
	{
		"tim": 7.81260265,
		"tid": 482,
		"loc": [
			7.168107093636252e-08,
			5.9044354612757004e-08
		],
		"eco": 480,
		"efo": 148148.14814814815,
		"cfr": 1.0106201171875
	},
	{
		"tim": 7.826672075,
		"tid": 482,
		"loc": [
			6.927128408850484e-08,
			6.46993395408002e-08
		],
		"eco": 366,
		"efo": 169444.44444444444,
		"cfr": 0.784942626953125
	},
	{
		"tim": 7.836057725000001,
		"tid": 482,
		"loc": [
			8.261337701489996e-08,
			8.049524909134251e-08
		],
		"eco": 361,
		"efo": 167129.62962962964,
		"cfr": 1.0382080078125
	},
	{
		"tim": 7.8454433,
		"tid": 482,
		"loc": [
			7.713833846599324e-08,
			7.759851399047567e-08
		],
		"eco": 365,
		"efo": 168981.4814814815,
		"cfr": 0.97235107421875
	},
	{
		"tim": 7.85482875,
		"tid": 482,
		"loc": [
			7.139559780346734e-08,
			7.684351286186932e-08
		],
		"eco": 429,
		"efo": 198611.1111111111,
		"cfr": 0.8651123046875
	},
	{
		"tim": 7.866556675000001,
		"tid": 482,
		"loc": [
			6.723495893188046e-08,
			7.312413917989242e-08
		],
		"eco": 382,
		"efo": 176851.85185185185,
		"cfr": 0.83526611328125
	},
	{
		"tim": 7.87829785,
		"tid": 482,
		"loc": [
			6.670542196224246e-08,
			6.275510837176855e-08
		],
		"eco": 491,
		"efo": 151543.20987654323,
		"cfr": 0.93255615234375
	},
	{
		"tim": 7.8900255249999995,
		"tid": 482,
		"loc": [
			7.309938449062504e-08,
			7.171581801058143e-08
		],
		"eco": 429,
		"efo": 198611.1111111111,
		"cfr": 0.8187255859375
	},
	{
		"tim": 7.8994109749999994,
		"tid": 482,
		"loc": [
			7.493652817488329e-08,
			7.266176116844081e-08
		],
		"eco": 379,
		"efo": 350925.9259259259,
		"cfr": 0.92645263671875
	},
	{
		"tim": 7.90881035,
		"tid": 482,
		"loc": [
			7.596153502209903e-08,
			7.230990919545257e-08
		],
		"eco": 494,
		"efo": 152469.13580246916,
		"cfr": 0.95068359375
	},
	{
		"tim": 7.91819605,
		"tid": 482,
		"loc": [
			7.922810140345498e-08,
			7.794046931850584e-08
		],
		"eco": 481,
		"efo": 148456.7901234568,
		"cfr": 1.0479736328125
	},
	{
		"tim": 7.932265575,
		"tid": 482,
		"loc": [
			7.179575438990991e-08,
			5.895281453360643e-08
		],
		"eco": 467,
		"efo": 144135.80246913582,
		"cfr": 0.98907470703125
	},
	{
		"tim": 7.9439931249999995,
		"tid": 482,
		"loc": [
			6.913568791896479e-08,
			7.402644332684733e-08
		],
		"eco": 478,
		"efo": 147530.86419753087,
		"cfr": 0.9068603515625
	},
	{
		"tim": 7.955720974999999,
		"tid": 482,
		"loc": [
			7.468153550665673e-08,
			8.026327318495929e-08
		],
		"eco": 426,
		"efo": 197222.22222222222,
		"cfr": 0.8511962890625
	},
	{
		"tim": 7.967448650000001,
		"tid": 482,
		"loc": [
			6.790247569554344e-08,
			7.045402213008783e-08
		],
		"eco": 366,
		"efo": 169444.44444444444,
		"cfr": 0.89630126953125
	},
	{
		"tim": 7.974492199999999,
		"tid": 482,
		"loc": [
			6.932926739246304e-08,
			7.116081972617523e-08
		],
		"eco": 514,
		"efo": 158641.975308642,
		"cfr": 0.8843994140625
	},
	{
		"tim": 7.997939850000001,
		"tid": 482,
		"loc": [
			7.031629927554023e-08,
			7.365577100412169e-08
		],
		"eco": 437,
		"efo": 134876.54320987655,
		"cfr": 0.91009521484375
	},
	{
		"tim": 8.016692399999998,
		"tid": 482,
		"loc": [
			8.298838841179159e-08,
			6.07025677908449e-08
		],
		"eco": 486,
		"efo": 150000.0,
		"cfr": 0.922149658203125
	},
	{
		"tim": 8.0401405,
		"tid": 482,
		"loc": [
			5.8925394551243106e-08,
			6.764642926752874e-08
		],
		"eco": 459,
		"efo": 141666.6666666667,
		"cfr": 0.9793701171875
	},
	{
		"tim": 8.056552349999999,
		"tid": 482,
		"loc": [
			6.759123227801565e-08,
			6.594663570656139e-08
		],
		"eco": 438,
		"efo": 135185.1851851852,
		"cfr": 1.02301025390625
	},
	{
		"tim": 8.070621849999998,
		"tid": 482,
		"loc": [
			6.263060692792446e-08,
			6.747588456038309e-08
		],
		"eco": 510,
		"efo": 157407.40740740742,
		"cfr": 0.83203125
	},
	{
		"tim": 8.082349424999999,
		"tid": 482,
		"loc": [
			7.115042987344764e-08,
			6.811939032293883e-08
		],
		"eco": 487,
		"efo": 150308.64197530865,
		"cfr": 0.86285400390625
	},
	{
		"tim": 8.094076874999999,
		"tid": 482,
		"loc": [
			6.47424426625398e-08,
			6.89782756337506e-08
		],
		"eco": 366,
		"efo": 169444.44444444444,
		"cfr": 0.817535400390625
	},
	{
		"tim": 8.103462799999999,
		"tid": 482,
		"loc": [
			7.56956359837313e-08,
			6.570528394032682e-08
		],
		"eco": 497,
		"efo": 153395.06172839506,
		"cfr": 0.894622802734375
	},
	{
		"tim": 8.11519055,
		"tid": 482,
		"loc": [
			6.927744414487535e-08,
			7.94932684899777e-08
		],
		"eco": 367,
		"efo": 169907.40740740742,
		"cfr": 0.86370849609375
	},
	{
		"tim": 8.12691825,
		"tid": 482,
		"loc": [
			6.186799821792539e-08,
			6.670569373350744e-08
		],
		"eco": 434,
		"efo": 133950.61728395062,
		"cfr": 1.0162353515625
	},
	{
		"tim": 8.1386457,
		"tid": 482,
		"loc": [
			7.232555258014088e-08,
			7.243858190037152e-08
		],
		"eco": 410,
		"efo": 126543.20987654322,
		"cfr": 0.933013916015625
	},
	{
		"tim": 8.1644352,
		"tid": 482,
		"loc": [
			7.400207230601888e-08,
			5.8276120679380137e-08
		],
		"eco": 381,
		"efo": 117592.5925925926,
		"cfr": 1.1495361328125
	},
	{
		"tim": 9.037097424999999,
		"tid": 522,
		"loc": [
			-3.9707168081244563e-07,
			-4.6604467557502036e-08
		],
		"eco": 382,
		"efo": 176851.85185185185,
		"cfr": 0.94940185546875
	},
	{
		"tim": 9.062846774999999,
		"tid": 522,
		"loc": [
			-3.95283324789379e-07,
			-4.721697903979437e-08
		],
		"eco": 429,
		"efo": 198611.1111111111,
		"cfr": 0.8280029296875
	},
	{
		"tim": 9.072232549999999,
		"tid": 522,
		"loc": [
			-3.9748780006643206e-07,
			-3.988409338808795e-08
		],
		"eco": 392,
		"efo": 181481.4814814815,
		"cfr": 0.848541259765625
	},
	{
		"tim": 9.081618324999999,
		"tid": 522,
		"loc": [
			-3.9668694352780917e-07,
			-3.8687540874184265e-08
		],
		"eco": 403,
		"efo": 186574.07407407407,
		"cfr": 0.803375244140625
	},
	{
		"tim": 9.088662025,
		"tid": 522,
		"loc": [
			-4.0428783358203673e-07,
			-4.375722359248509e-08
		],
		"eco": 381,
		"efo": 176388.88888888888,
		"cfr": 0.8031005859375
	},
	{
		"tim": 9.098047874999999,
		"tid": 522,
		"loc": [
			-3.9710563522012415e-07,
			-4.46660843766906e-08
		],
		"eco": 497,
		"efo": 153395.06172839506,
		"cfr": 0.85693359375
	},
	{
		"tim": 9.109775625,
		"tid": 522,
		"loc": [
			-3.983491438719983e-07,
			-3.477464352805576e-08
		],
		"eco": 479,
		"efo": 147839.50617283952,
		"cfr": 0.9898681640625
	},
	{
		"tim": 9.126202249999999,
		"tid": 522,
		"loc": [
			-3.984550568052751e-07,
			-4.0726511442763925e-08
		],
		"eco": 511,
		"efo": 157716.04938271607,
		"cfr": 0.90234375
	},
	{
		"tim": 9.140271649999999,
		"tid": 522,
		"loc": [
			-4.0629730635306626e-07,
			-5.156393782590344e-08
		],
		"eco": 389,
		"efo": 180092.59259259258,
		"cfr": 0.8536376953125
	},
	{
		"tim": 9.14965735,
		"tid": 522,
		"loc": [
			-4.002924458282866e-07,
			-5.551654566934436e-08
		],
		"eco": 508,
		"efo": 156790.12345679014,
		"cfr": 1.00390625
	},
	{
		"tim": 9.161384924999998,
		"tid": 522,
		"loc": [
			-4.0662155383262364e-07,
			-4.2988192927061324e-08
		],
		"eco": 355,
		"efo": 164351.85185185185,
		"cfr": 0.847900390625
	},
	{
		"tim": 9.1754547,
		"tid": 522,
		"loc": [
			-3.8775502083487587e-07,
			-5.484813826932924e-08
		],
		"eco": 457,
		"efo": 141049.38271604938,
		"cfr": 0.918701171875
	},
	{
		"tim": 9.191881525,
		"tid": 522,
		"loc": [
			-3.9887392856338753e-07,
			-3.4824881046042316e-08
		],
		"eco": 534,
		"efo": 164814.81481481483,
		"cfr": 0.86376953125
	},
	{
		"tim": 9.203609324999999,
		"tid": 522,
		"loc": [
			-3.9747275520371535e-07,
			-4.116914735040624e-08
		],
		"eco": 476,
		"efo": 146913.5802469136,
		"cfr": 0.83837890625
	},
	{
		"tim": 9.215337199999999,
		"tid": 522,
		"loc": [
			-3.9545440903936164e-07,
			-4.9886320686786923e-08
		],
		"eco": 466,
		"efo": 143827.16049382716,
		"cfr": 0.86944580078125
	},
	{
		"tim": 9.236443399999999,
		"tid": 522,
		"loc": [
			-4.049201384430701e-07,
			-3.927815090613638e-08
		],
		"eco": 389,
		"efo": 40020.576131687245,
		"cfr": 0.7305908203125
	},
	{
		"tim": 9.2669056,
		"tid": 522,
		"loc": [
			-3.9729375164645113e-07,
			-4.929687964006455e-08
		],
		"eco": 367,
		"efo": 30892.255892255893,
		"cfr": 0.6627197265625
	},
	{
		"tim": 9.2973682,
		"tid": 522,
		"loc": [
			-3.9600987706644427e-07,
			-4.660289072024866e-08
		],
		"eco": 371,
		"efo": 38168.72427983539,
		"cfr": 0.545166015625
	},
	{
		"tim": 9.521999749999999,
		"tid": 531,
		"loc": [
			-3.377808855798904e-08,
			1.8549681684408874e-07
		],
		"eco": 375,
		"efo": 69444.44444444444,
		"cfr": 0.8602294921875
	},
	{
		"tim": 29.504218625,
		"tid": 1447,
		"loc": [
			-1.6002186879005638e-07,
			1.0782219418323972e-07
		],
		"eco": 541,
		"efo": 250462.96296296295,
		"cfr": 1.2542724609375
	},
	{
		"tim": 29.826947275000002,
		"tid": 1461,
		"loc": [
			-1.5546783180157332e-07,
			9.677222610756084e-08
		],
		"eco": 359,
		"efo": 19553.37690631808,
		"cfr": -0.21661376953125
	},
	{
		"tim": 29.8971497,
		"tid": 1461,
		"loc": [
			-1.5852857316207667e-07,
			9.766285463857224e-08
		],
		"eco": 380,
		"efo": 29320.98765432099,
		"cfr": 0.39105224609375
	},
	{
		"tim": 29.927613750000003,
		"tid": 1461,
		"loc": [
			-1.606300435831694e-07,
			1.0121983702380358e-07
		],
		"eco": 357,
		"efo": 165277.77777777778,
		"cfr": 1.0330810546875
	},
	{
		"tim": 29.934657700000002,
		"tid": 1461,
		"loc": [
			-1.5871187626384375e-07,
			9.775164528252017e-08
		],
		"eco": 354,
		"efo": 19281.045751633985,
		"cfr": 0.12353515625
	},
	{
		"tim": 33.646773525,
		"tid": 1634,
		"loc": [
			3.697483244303276e-08,
			-2.4796544976750935e-08
		],
		"eco": 361,
		"efo": 23875.661375661377,
		"cfr": 0.1593017578125
	},
	{
		"tim": 33.706458375000004,
		"tid": 1634,
		"loc": [
			3.952565270340046e-08,
			-2.4457935312725397e-08
		],
		"eco": 371,
		"efo": 24537.037037037036,
		"cfr": 0.534423828125
	},
	{
		"tim": 33.753314875,
		"tid": 1634,
		"loc": [
			3.4457246500959804e-08,
			-2.2299830484876477e-08
		],
		"eco": 369,
		"efo": 24404.761904761905,
		"cfr": 0.2470703125
	},
	{
		"tim": 33.79782945,
		"tid": 1634,
		"loc": [
			3.90355523140911e-08,
			-2.4761180133915082e-08
		],
		"eco": 351,
		"efo": 15476.190476190477,
		"cfr": -0.32354736328125
	},
	{
		"tim": 33.919645475,
		"tid": 1634,
		"loc": [
			3.558406305128679e-08,
			-2.2866382901354282e-08
		],
		"eco": 364,
		"efo": 21064.814814814814,
		"cfr": 0.3350830078125
	},
	{
		"tim": 33.968843875,
		"tid": 1634,
		"loc": [
			3.7878918069096056e-08,
			-2.4223689333225252e-08
		],
		"eco": 364,
		"efo": 25925.925925925927,
		"cfr": 0.51361083984375
	},
	{
		"tim": 34.88560135,
		"tid": 1677,
		"loc": [
			5.5237649025965364e-08,
			-1.543201002613477e-08
		],
		"eco": 362,
		"efo": 18621.399176954732,
		"cfr": 0.10162353515625
	},
	{
		"tim": 37.7711698,
		"tid": 1813,
		"loc": [
			-1.6880995423457038e-07,
			1.4108604539960643e-07
		],
		"eco": 382,
		"efo": 27207.97720797721,
		"cfr": 0.173797607421875
	},
	{
		"tim": 40.1757951,
		"tid": 1928,
		"loc": [
			-1.2377787152415732e-08,
			-1.7825752796321208e-07
		],
		"eco": 377,
		"efo": 38786.00823045268,
		"cfr": 0.32806396484375
	},
	{
		"tim": 43.936788125,
		"tid": 2110,
		"loc": [
			2.1179902819229633e-07,
			-1.2484153604195742e-07
		],
		"eco": 353,
		"efo": 36316.872427983544,
		"cfr": 0.4576416015625
	},
	{
		"tim": 45.26116005,
		"tid": 2174,
		"loc": [
			2.9241893539029626e-09,
			1.9997027367110552e-07
		],
		"eco": 376,
		"efo": 29012.345679012345,
		"cfr": 0.4141845703125
	},
	{
		"tim": 45.31730905,
		"tid": 2174,
		"loc": [
			-1.2752961236955452e-09,
			1.9263461230038898e-07
		],
		"eco": 363,
		"efo": 30555.555555555555,
		"cfr": 0.29388427734375
	},
	{
		"tim": 45.34777185,
		"tid": 2174,
		"loc": [
			-3.2937557441012236e-09,
			1.9363028732390268e-07
		],
		"eco": 375,
		"efo": 26709.401709401707,
		"cfr": 0.32391357421875
	},
	{
		"tim": 45.43209135,
		"tid": 2177,
		"loc": [
			-8.403096624684577e-08,
			-1.9493922343040188e-07
		],
		"eco": 353,
		"efo": 27237.654320987655,
		"cfr": 0.48291015625
	},
	{
		"tim": 45.48125945,
		"tid": 2177,
		"loc": [
			-8.242082599405825e-08,
			-1.9788768196770278e-07
		],
		"eco": 395,
		"efo": 33249.15824915825,
		"cfr": 0.070068359375
	},
	{
		"tim": 45.5257881,
		"tid": 2177,
		"loc": [
			-8.4915439961596e-08,
			-1.9591591024035953e-07
		],
		"eco": 407,
		"efo": 31404.320987654322,
		"cfr": 0.02685546875
	},
	{
		"tim": 45.563275475,
		"tid": 2177,
		"loc": [
			-8.479060293950313e-08,
			-1.994629064850849e-07
		],
		"eco": 356,
		"efo": 36625.51440329218,
		"cfr": 0.1263427734375
	},
	{
		"tim": 45.58671245,
		"tid": 2177,
		"loc": [
			-8.203566583606878e-08,
			-1.9638292447068288e-07
		],
		"eco": 385,
		"efo": 32407.40740740741,
		"cfr": 0.049285888671875
	},
	{
		"tim": 45.6171756,
		"tid": 2177,
		"loc": [
			-8.221491388397085e-08,
			-1.9861065160978006e-07
		],
		"eco": 358,
		"efo": 33148.148148148146,
		"cfr": 0.086090087890625
	},
	{
		"tim": 45.864934975000004,
		"tid": 2188,
		"loc": [
			-8.814737849987556e-08,
			-1.9171392601259434e-07
		],
		"eco": 384,
		"efo": 35555.555555555555,
		"cfr": 0.0933837890625
	},
	{
		"tim": 45.9141125,
		"tid": 2188,
		"loc": [
			-8.509603926200583e-08,
			-1.9932799324707506e-07
		],
		"eco": 356,
		"efo": 36625.51440329218,
		"cfr": 0.0533447265625
	},
	{
		"tim": 45.94457435,
		"tid": 2188,
		"loc": [
			-8.047231521464356e-08,
			-1.974983130028026e-07
		],
		"eco": 396,
		"efo": 33333.333333333336,
		"cfr": 0.29278564453125
	},
	{
		"tim": 45.975036675,
		"tid": 2188,
		"loc": [
			-8.38704653798349e-08,
			-1.980123779428629e-07
		],
		"eco": 367,
		"efo": 30892.255892255893,
		"cfr": 0.3150634765625
	},
	{
		"tim": 46.005498875,
		"tid": 2188,
		"loc": [
			-8.707091398289382e-08,
			-1.961455158700028e-07
		],
		"eco": 388,
		"efo": 27635.327635327634,
		"cfr": 0.07177734375
	},
	{
		"tim": 54.00199005,
		"tid": 2574,
		"loc": [
			4.206535794024993e-08,
			6.966328779755856e-08
		],
		"eco": 517,
		"efo": 159567.90123456792,
		"cfr": 0.8074951171875
	},
	{
		"tim": 54.02541075,
		"tid": 2574,
		"loc": [
			5.7444766013255464e-08,
			7.812796720531962e-08
		],
		"eco": 421,
		"efo": 77962.96296296296,
		"cfr": 0.733154296875
	},
	{
		"tim": 54.039480175,
		"tid": 2574,
		"loc": [
			6.277180203976964e-08,
			7.510589545951368e-08
		],
		"eco": 386,
		"efo": 119135.80246913582,
		"cfr": 0.866455078125
	},
	{
		"tim": 54.048865750000004,
		"tid": 2574,
		"loc": [
			6.507388652364531e-08,
			7.550042826772464e-08
		],
		"eco": 395,
		"efo": 60956.79012345679,
		"cfr": 0.55804443359375
	},
	{
		"tim": 54.0652771,
		"tid": 2574,
		"loc": [
			6.653937071670638e-08,
			7.715440227446887e-08
		],
		"eco": 455,
		"efo": 70216.04938271605,
		"cfr": 0.731689453125
	},
	{
		"tim": 54.084030775,
		"tid": 2574,
		"loc": [
			6.306523963738371e-08,
			7.888784535447574e-08
		],
		"eco": 365,
		"efo": 56327.16049382716,
		"cfr": 0.4019775390625
	},
	{
		"tim": 54.102784375,
		"tid": 2574,
		"loc": [
			6.005944458720037e-08,
			7.858718999995664e-08
		],
		"eco": 457,
		"efo": 105787.03703703704,
		"cfr": 0.717193603515625
	},
	{
		"tim": 54.116853925,
		"tid": 2574,
		"loc": [
			5.012887284810309e-08,
			7.97901412169134e-08
		],
		"eco": 391,
		"efo": 90509.25925925926,
		"cfr": 0.830810546875
	},
	{
		"tim": 54.128581675,
		"tid": 2574,
		"loc": [
			5.30377877350382e-08,
			7.387377531686846e-08
		],
		"eco": 372,
		"efo": 114814.81481481482,
		"cfr": 0.915771484375
	},
	{
		"tim": 54.137967275,
		"tid": 2574,
		"loc": [
			5.02600343499994e-08,
			7.350362368781995e-08
		],
		"eco": 354,
		"efo": 81944.44444444444,
		"cfr": 0.90966796875
	},
	{
		"tim": 54.1520366,
		"tid": 2574,
		"loc": [
			6.307022171382051e-08,
			7.237661218804995e-08
		],
		"eco": 365,
		"efo": 67592.59259259258,
		"cfr": 1.165191650390625
	},
	{
		"tim": 54.426639375,
		"tid": 2591,
		"loc": [
			2.85109159927438e-07,
			7.727166169802783e-08
		],
		"eco": 643,
		"efo": 297685.18518518517,
		"cfr": 0.7049560546875
	},
	{
		"tim": 54.4535635,
		"tid": 2591,
		"loc": [
			2.8568272228942314e-07,
			5.5764355600737094e-08
		],
		"eco": 448,
		"efo": 138271.6049382716,
		"cfr": 0.7841796875
	},
	{
		"tim": 54.46294915,
		"tid": 2591,
		"loc": [
			2.847776661535901e-07,
			5.99257404618761e-08
		],
		"eco": 619,
		"efo": 114629.62962962962,
		"cfr": 0.8585205078125
	},
	{
		"tim": 54.484085325,
		"tid": 2592,
		"loc": [
			3.178892692930407e-07,
			9.393734691825217e-08
		],
		"eco": 420,
		"efo": 194444.44444444444,
		"cfr": 1.04736328125
	},
	{
		"tim": 54.502808075000004,
		"tid": 2592,
		"loc": [
			3.185739371995392e-07,
			1.013935196877611e-07
		],
		"eco": 368,
		"efo": 170370.37037037036,
		"cfr": 1.11358642578125
	},
	{
		"tim": 54.512207325,
		"tid": 2592,
		"loc": [
			3.203791945008393e-07,
			9.959718291075329e-08
		],
		"eco": 439,
		"efo": 203240.74074074073,
		"cfr": 0.88299560546875
	},
	{
		"tim": 54.521606225,
		"tid": 2592,
		"loc": [
			3.1718116411484605e-07,
			9.692774417245635e-08
		],
		"eco": 350,
		"efo": 162037.03703703702,
		"cfr": 0.7606201171875
	},
	{
		"tim": 54.53100535,
		"tid": 2592,
		"loc": [
			3.1976605626303237e-07,
			1.0090165287824171e-07
		],
		"eco": 487,
		"efo": 225462.96296296295,
		"cfr": 0.8096923828125
	},
	{
		"tim": 54.538048975,
		"tid": 2592,
		"loc": [
			3.1689634084809867e-07,
			9.63202676180341e-08
		],
		"eco": 486,
		"efo": 112500.0,
		"cfr": 0.93646240234375
	},
	{
		"tim": 54.559171375,
		"tid": 2592,
		"loc": [
			3.154371128102417e-07,
			1.0232020702308309e-07
		],
		"eco": 466,
		"efo": 143827.16049382716,
		"cfr": 0.76263427734375
	},
	{
		"tim": 54.56855695,
		"tid": 2592,
		"loc": [
			3.1978927438642606e-07,
			1.0554890523441818e-07
		],
		"eco": 355,
		"efo": 109567.90123456791,
		"cfr": 1.128662109375
	},
	{
		"tim": 54.5779426,
		"tid": 2592,
		"loc": [
			3.2275583795462953e-07,
			1.1457639368198432e-07
		],
		"eco": 372,
		"efo": 57407.40740740741,
		"cfr": 0.6015625
	},
	{
		"tim": 56.9868809,
		"tid": 2711,
		"loc": [
			1.2104868619939514e-07,
			-1.6194051179887124e-07
		],
		"eco": 467,
		"efo": 108101.85185185185,
		"cfr": 0.8843994140625
	},
	{
		"tim": 57.06881125,
		"tid": 2713,
		"loc": [
			1.204696758850624e-07,
			-1.7484756864631446e-07
		],
		"eco": 355,
		"efo": 46957.671957671955,
		"cfr": 0.8787841796875
	},
	{
		"tim": 57.1015857,
		"tid": 2713,
		"loc": [
			1.1976806645698523e-07,
			-1.7197628844998778e-07
		],
		"eco": 354,
		"efo": 54629.629629629635,
		"cfr": 0.6541748046875
	},
	{
		"tim": 57.117997425,
		"tid": 2713,
		"loc": [
			1.235940556712679e-07,
			-1.6750419819028862e-07
		],
		"eco": 391,
		"efo": 60339.50617283951,
		"cfr": 0.483795166015625
	},
	{
		"tim": 57.13675025,
		"tid": 2713,
		"loc": [
			1.2998991036489897e-07,
			-1.6696662200584373e-07
		],
		"eco": 405,
		"efo": 75000.0,
		"cfr": 0.78857421875
	},
	{
		"tim": 57.15081955,
		"tid": 2713,
		"loc": [
			1.2512722171151592e-07,
			-1.640608080866015e-07
		],
		"eco": 360,
		"efo": 37037.03703703704,
		"cfr": 0.77203369140625
	},
	{
		"tim": 57.174256825,
		"tid": 2713,
		"loc": [
			1.2079313859003e-07,
			-1.690469899349225e-07
		],
		"eco": 373,
		"efo": 31397.306397306398,
		"cfr": 0.257537841796875
	},
	{
		"tim": 57.20237825,
		"tid": 2713,
		"loc": [
			1.1832820385662429e-07,
			-1.7154327694267558e-07
		],
		"eco": 351,
		"efo": 32500.0,
		"cfr": 0.24407958984375
	},
	{
		"tim": 57.230499125,
		"tid": 2713,
		"loc": [
			1.1708926498245887e-07,
			-1.7027917081404355e-07
		],
		"eco": 351,
		"efo": 32500.0,
		"cfr": 0.13623046875
	},
	{
		"tim": 57.25862035,
		"tid": 2713,
		"loc": [
			1.2014768391321456e-07,
			-1.7204575775933168e-07
		],
		"eco": 372,
		"efo": 34444.444444444445,
		"cfr": 0.212158203125
	},
	{
		"tim": 57.2867416,
		"tid": 2713,
		"loc": [
			1.197415925854963e-07,
			-1.6889430431597595e-07
		],
		"eco": 358,
		"efo": 30134.680134680133,
		"cfr": 0.23883056640625
	},
	{
		"tim": 57.317204375,
		"tid": 2713,
		"loc": [
			1.1923589899724002e-07,
			-1.7224521218642482e-07
		],
		"eco": 376,
		"efo": 38683.12757201646,
		"cfr": 0.34515380859375
	},
	{
		"tim": 57.373446825,
		"tid": 2713,
		"loc": [
			1.2162629581691774e-07,
			-1.669190358868681e-07
		],
		"eco": 379,
		"efo": 35092.59259259259,
		"cfr": 0.16534423828125
	},
	{
		"tim": 57.4015677,
		"tid": 2713,
		"loc": [
			1.237518652128388e-07,
			-1.6708943097829165e-07
		],
		"eco": 359,
		"efo": 66481.48148148147,
		"cfr": 0.552642822265625
	},
	{
		"tim": 57.422663125,
		"tid": 2713,
		"loc": [
			1.2104150211692866e-07,
			-1.6522164090132372e-07
		],
		"eco": 372,
		"efo": 38271.60493827161,
		"cfr": 0.797607421875
	},
	{
		"tim": 57.4484422,
		"tid": 2713,
		"loc": [
			1.1673336979696845e-07,
			-1.6815684980873168e-07
		],
		"eco": 369,
		"efo": 26282.05128205128,
		"cfr": 0.2900390625
	},
	{
		"tim": 57.485931175,
		"tid": 2713,
		"loc": [
			1.2004720770888595e-07,
			-1.6823158055076886e-07
		],
		"eco": 358,
		"efo": 27623.45679012346,
		"cfr": 0.319366455078125
	},
	{
		"tim": 57.518736275,
		"tid": 2713,
		"loc": [
			1.2003551925688432e-07,
			-1.7302607069882473e-07
		],
		"eco": 353,
		"efo": 40856.48148148148,
		"cfr": 0.70751953125
	},
	{
		"tim": 57.544515675,
		"tid": 2713,
		"loc": [
			1.1658109747138536e-07,
			-1.6904245761088083e-07
		],
		"eco": 373,
		"efo": 31397.306397306398,
		"cfr": 0.310638427734375
	},
	{
		"tim": 57.582003975,
		"tid": 2713,
		"loc": [
			1.1832376583511015e-07,
			-1.7002997942489695e-07
		],
		"eco": 378,
		"efo": 25000.0,
		"cfr": 0.21783447265625
	},
	{
		"tim": 57.649955425,
		"tid": 2713,
		"loc": [
			1.1700177913297944e-07,
			-1.7174399384773512e-07
		],
		"eco": 372,
		"efo": 26495.726495726496,
		"cfr": 0.0107421875
	},
	{
		"tim": 57.685101725,
		"tid": 2713,
		"loc": [
			1.1914313261171896e-07,
			-1.7326951007951602e-07
		],
		"eco": 366,
		"efo": 28240.74074074074,
		"cfr": 0.133087158203125
	},
	{
		"tim": 57.75304995,
		"tid": 2713,
		"loc": [
			1.2080657407742082e-07,
			-1.6990744869378544e-07
		],
		"eco": 353,
		"efo": 20428.24074074074,
		"cfr": 0.0140380859375
	},
	{
		"tim": 57.79756465,
		"tid": 2713,
		"loc": [
			1.1794436981527325e-07,
			-1.6964355997852448e-07
		],
		"eco": 370,
		"efo": 20152.505446623094,
		"cfr": 0.16650390625
	},
	{
		"tim": 57.9100339,
		"tid": 2714,
		"loc": [
			1.1720667010175836e-07,
			-1.6856349465476652e-07
		],
		"eco": 356,
		"efo": 21975.30864197531,
		"cfr": -0.0252685546875
	},
	{
		"tim": 57.96737645,
		"tid": 2714,
		"loc": [
			1.1680926222674534e-07,
			-1.731866660698496e-07
		],
		"eco": 374,
		"efo": 23086.419753086422,
		"cfr": 0.103546142578125
	},
	{
		"tim": 58.00720715,
		"tid": 2714,
		"loc": [
			1.1660027139066171e-07,
			-1.7242169817188784e-07
		],
		"eco": 359,
		"efo": 27700.617283950618,
		"cfr": -0.036102294921875
	},
	{
		"tim": 58.042353875,
		"tid": 2714,
		"loc": [
			1.1830128499993779e-07,
			-1.7064001465416494e-07
		],
		"eco": 386,
		"efo": 32491.582491582492,
		"cfr": 0.189697265625
	},
	{
		"tim": 58.072816525,
		"tid": 2714,
		"loc": [
			1.1854827105005241e-07,
			-1.7000021549024321e-07
		],
		"eco": 354,
		"efo": 25213.675213675215,
		"cfr": 0.0252685546875
	},
	{
		"tim": 58.107963500000004,
		"tid": 2714,
		"loc": [
			1.1994994820720785e-07,
			-1.6986929545885046e-07
		],
		"eco": 371,
		"efo": 28626.543209876545,
		"cfr": 0.110107421875
	},
	{
		"tim": 58.14076815,
		"tid": 2714,
		"loc": [
			1.1757835143958354e-07,
			-1.7094650904596207e-07
		],
		"eco": 362,
		"efo": 27932.0987654321,
		"cfr": 0.098876953125
	},
	{
		"tim": 58.173573175,
		"tid": 2714,
		"loc": [
			1.1543332849806794e-07,
			-1.6976048065486473e-07
		],
		"eco": 370,
		"efo": 34259.259259259255,
		"cfr": 0.34912109375
	},
	{
		"tim": 58.201693825,
		"tid": 2714,
		"loc": [
			1.203694610878517e-07,
			-1.7283274833560995e-07
		],
		"eco": 364,
		"efo": 48148.148148148146,
		"cfr": 0.4998779296875
	},
	{
		"tim": 58.2251305,
		"tid": 2714,
		"loc": [
			1.1341659031857932e-07,
			-1.7495532806378472e-07
		],
		"eco": 373,
		"efo": 69074.07407407407,
		"cfr": 0.828369140625
	},
	{
		"tim": 58.241541875,
		"tid": 2714,
		"loc": [
			1.1485981323071873e-07,
			-1.703546703758886e-07
		],
		"eco": 417,
		"efo": 128703.70370370371,
		"cfr": 0.91644287109375
	},
	{
		"tim": 58.250927475,
		"tid": 2714,
		"loc": [
			1.1298014664506715e-07,
			-1.7719415067011398e-07
		],
		"eco": 468,
		"efo": 72222.22222222222,
		"cfr": 0.67291259765625
	},
	{
		"tim": 58.269680175,
		"tid": 2714,
		"loc": [
			1.1193630163548808e-07,
			-1.7936607714393992e-07
		],
		"eco": 411,
		"efo": 126851.85185185185,
		"cfr": 0.966766357421875
	},
	{
		"tim": 58.2790659,
		"tid": 2714,
		"loc": [
			1.1773529746479593e-07,
			-1.6856852580413258e-07
		],
		"eco": 382,
		"efo": 50529.10052910053,
		"cfr": 0.578460693359375
	},
	{
		"tim": 58.332965425,
		"tid": 2714,
		"loc": [
			1.1675400203184204e-07,
			-1.7288156884555137e-07
		],
		"eco": 355,
		"efo": 27391.975308641977,
		"cfr": 0.174072265625
	},
	{
		"tim": 58.368111825,
		"tid": 2714,
		"loc": [
			1.1882532394310021e-07,
			-1.7144323102696736e-07
		],
		"eco": 353,
		"efo": 27237.654320987655,
		"cfr": 0.12353515625
	},
	{
		"tim": 58.403258,
		"tid": 2714,
		"loc": [
			1.1912614067383424e-07,
			-1.7121586642187927e-07
		],
		"eco": 373,
		"efo": 24669.31216931217,
		"cfr": 0.02655029296875
	},
	{
		"tim": 58.445429525,
		"tid": 2714,
		"loc": [
			1.1908415568905539e-07,
			-1.677113097100086e-07
		],
		"eco": 370,
		"efo": 24470.899470899472,
		"cfr": 0.150390625
	},
	{
		"tim": 58.485259575,
		"tid": 2714,
		"loc": [
			1.2075495196080602e-07,
			-1.7196497918850906e-07
		],
		"eco": 361,
		"efo": 25712.250712250712,
		"cfr": 0.18951416015625
	},
	{
		"tim": 58.52274825,
		"tid": 2714,
		"loc": [
			1.1815913192608226e-07,
			-1.720961212923522e-07
		],
		"eco": 357,
		"efo": 23611.111111111113,
		"cfr": 0.244384765625
	},
	{
		"tim": 58.5602371,
		"tid": 2714,
		"loc": [
			1.1934096425247607e-07,
			-1.7195380298842625e-07
		],
		"eco": 373,
		"efo": 38374.48559670782,
		"cfr": 0.38763427734375
	},
	{
		"tim": 58.58601585,
		"tid": 2714,
		"loc": [
			1.1843432907094646e-07,
			-1.7149819223285568e-07
		],
		"eco": 360,
		"efo": 25641.02564102564,
		"cfr": 0.008331298828125
	},
	{
		"tim": 58.623504675,
		"tid": 2714,
		"loc": [
			1.1931357307411723e-07,
			-1.709669997724152e-07
		],
		"eco": 352,
		"efo": 25071.22507122507,
		"cfr": -0.082305908203125
	},
	{
		"tim": 59.762290650000004,
		"tid": 2765,
		"loc": [
			3.3201373834089077e-08,
			8.259992489495999e-08
		],
		"eco": 354,
		"efo": 21851.851851851854,
		"cfr": 0.1319580078125
	},
	{
		"tim": 59.827805675,
		"tid": 2765,
		"loc": [
			3.318751002120149e-08,
			7.283044859068121e-08
		],
		"eco": 359,
		"efo": 22160.493827160495,
		"cfr": -0.058319091796875
	},
	{
		"tim": 67.64155655,
		"tid": 3152,
		"loc": [
			-1.0021505214314555e-07,
			6.886248174634082e-08
		],
		"eco": 359,
		"efo": 25569.80056980057,
		"cfr": 0.51654052734375
	},
	{
		"tim": 67.70587985,
		"tid": 3152,
		"loc": [
			-1.0433807336325481e-07,
			6.786191606308978e-08
		],
		"eco": 365,
		"efo": 17787.524366471735,
		"cfr": 0.29876708984375
	},
	{
		"tim": 67.7574194,
		"tid": 3152,
		"loc": [
			-1.0751815847978511e-07,
			6.4655857833203e-08
		],
		"eco": 364,
		"efo": 21064.814814814814,
		"cfr": 0.362548828125
	},
	{
		"tim": 67.80427445,
		"tid": 3152,
		"loc": [
			-1.0617526362727336e-07,
			6.765482847942755e-08
		],
		"eco": 357,
		"efo": 18364.1975308642,
		"cfr": 0.22772216796875
	},
	{
		"tim": 67.85347255,
		"tid": 3152,
		"loc": [
			-1.0427788649932956e-07,
			6.828671282676752e-08
		],
		"eco": 364,
		"efo": 25925.925925925927,
		"cfr": 0.21697998046875
	},
	{
		"tim": 68.330133,
		"tid": 3173,
		"loc": [
			-2.1530964421287245e-07,
			-4.774028122881098e-07
		],
		"eco": 382,
		"efo": 70740.74074074073,
		"cfr": 0.832672119140625
	},
	{
		"tim": 68.366411825,
		"tid": 3173,
		"loc": [
			-2.2312107607687199e-07,
			-4.950729569842821e-07
		],
		"eco": 474,
		"efo": 62698.4126984127,
		"cfr": 0.486419677734375
	},
	{
		"tim": 68.3921899,
		"tid": 3173,
		"loc": [
			-2.246272179391636e-07,
			-4.931026602941666e-07
		],
		"eco": 373,
		"efo": 34537.03703703704,
		"cfr": 0.3079833984375
	},
	{
		"tim": 68.41796825,
		"tid": 3173,
		"loc": [
			-2.2661573852915397e-07,
			-4.957591791990288e-07
		],
		"eco": 351,
		"efo": 32500.0,
		"cfr": 0.190155029296875
	},
	{
		"tim": 68.889911975,
		"tid": 3196,
		"loc": [
			6.633682705567419e-08,
			8.069459483176132e-08
		],
		"eco": 350,
		"efo": 21604.93827160494,
		"cfr": 0.1929931640625
	},
	{
		"tim": 68.94959527500001,
		"tid": 3196,
		"loc": [
			6.846881501779843e-08,
			7.829973217469086e-08
		],
		"eco": 354,
		"efo": 23412.698412698413,
		"cfr": 0.08984375
	},
	{
		"tim": 69.026915925,
		"tid": 3196,
		"loc": [
			6.159496765300372e-08,
			7.916815236636277e-08
		],
		"eco": 394,
		"efo": 36481.48148148148,
		"cfr": 0.23809814453125
	},
	{
		"tim": 69.055037675,
		"tid": 3196,
		"loc": [
			6.827376271633971e-08,
			7.797008709725826e-08
		],
		"eco": 367,
		"efo": 19989.106753812634,
		"cfr": -0.057037353515625
	},
	{
		"tim": 70.40514,
		"tid": 3259,
		"loc": [
			-2.2367731537920599e-07,
			-4.552324638251075e-07
		],
		"eco": 392,
		"efo": 40329.21810699589,
		"cfr": 0.7193603515625
	},
	{
		"tim": 70.44374675,
		"tid": 3259,
		"loc": [
			-2.2445483577390678e-07,
			-4.3589887159536915e-07
		],
		"eco": 376,
		"efo": 34814.81481481481,
		"cfr": 0.21771240234375
	},
	{
		"tim": 70.47186735,
		"tid": 3259,
		"loc": [
			-2.240910485573864e-07,
			-4.35975861026148e-07
		],
		"eco": 372,
		"efo": 24603.174603174604,
		"cfr": 0.260498046875
	},
	{
		"tim": 70.511697575,
		"tid": 3259,
		"loc": [
			-2.2365555555810104e-07,
			-4.349800553575602e-07
		],
		"eco": 352,
		"efo": 27160.493827160495,
		"cfr": 0.207183837890625
	},
	{
		"tim": 70.5491847,
		"tid": 3259,
		"loc": [
			-2.2661067536530287e-07,
			-4.363095925776907e-07
		],
		"eco": 390,
		"efo": 27777.777777777777,
		"cfr": 0.1614990234375
	},
	{
		"tim": 70.58433132500001,
		"tid": 3259,
		"loc": [
			-2.2629168931891916e-07,
			-4.3758201699832445e-07
		],
		"eco": 377,
		"efo": 29089.50617283951,
		"cfr": 0.2886962890625
	},
	{
		"tim": 70.617135625,
		"tid": 3259,
		"loc": [
			-2.2243502102170968e-07,
			-4.4129926784733783e-07
		],
		"eco": 392,
		"efo": 45370.37037037037,
		"cfr": 0.478729248046875
	},
	{
		"tim": 70.64291365,
		"tid": 3259,
		"loc": [
			-2.2353042819785817e-07,
			-4.3774345968170286e-07
		],
		"eco": 364,
		"efo": 25925.925925925927,
		"cfr": 0.40374755859375
	},
	{
		"tim": 70.678060625,
		"tid": 3259,
		"loc": [
			-2.2528556930348917e-07,
			-4.3540854891693093e-07
		],
		"eco": 363,
		"efo": 24007.93650793651,
		"cfr": 0.34881591796875
	},
	{
		"tim": 70.746017375,
		"tid": 3259,
		"loc": [
			-2.3131451554366637e-07,
			-4.384571035616493e-07
		],
		"eco": 374,
		"efo": 23086.419753086422,
		"cfr": 0.146026611328125
	},
	{
		"tim": 71.171219225,
		"tid": 3277,
		"loc": [
			-2.281622704175006e-07,
			-4.4105139506191903e-07
		],
		"eco": 354,
		"efo": 29797.9797979798,
		"cfr": 0.19091796875
	},
	{
		"tim": 71.22153615,
		"tid": 3277,
		"loc": [
			-2.2875123050389428e-07,
			-4.3408059980163996e-07
		],
		"eco": 373,
		"efo": 28780.864197530867,
		"cfr": 0.23895263671875
	},
	{
		"tim": 71.3012133,
		"tid": 3278,
		"loc": [
			-2.2552013847749068e-07,
			-4.402026246643973e-07
		],
		"eco": 370,
		"efo": 28549.382716049386,
		"cfr": 0.193359375
	},
	{
		"tim": 71.5524278,
		"tid": 3287,
		"loc": [
			-2.2582138089386317e-07,
			-4.3734804210058614e-07
		],
		"eco": 378,
		"efo": 25000.0,
		"cfr": 0.18109130859375
	},
	{
		"tim": 71.59925402500001,
		"tid": 3287,
		"loc": [
			-2.2476713221728647e-07,
			-4.3429310129833303e-07
		],
		"eco": 353,
		"efo": 32685.185185185182,
		"cfr": 0.3228759765625
	},
	{
		"tim": 71.627375225,
		"tid": 3287,
		"loc": [
			-2.2399434510773623e-07,
			-4.3914543522970424e-07
		],
		"eco": 351,
		"efo": 27083.333333333336,
		"cfr": 0.218536376953125
	},
	{
		"tim": 71.662522225,
		"tid": 3287,
		"loc": [
			-2.2148737116373734e-07,
			-4.3421099383732486e-07
		],
		"eco": 366,
		"efo": 21180.555555555555,
		"cfr": 0.37481689453125
	},
	{
		"tim": 71.70937735,
		"tid": 3287,
		"loc": [
			-2.247394883627749e-07,
			-4.411729992806422e-07
		],
		"eco": 373,
		"efo": 24669.31216931217,
		"cfr": 0.315948486328125
	},
	{
		"tim": 71.7468664,
		"tid": 3287,
		"loc": [
			-2.232967734410927e-07,
			-4.3585140840712856e-07
		],
		"eco": 372,
		"efo": 28703.703703703704,
		"cfr": 0.1826171875
	},
	{
		"tim": 71.7820133,
		"tid": 3287,
		"loc": [
			-2.2530668004893862e-07,
			-4.365589750254276e-07
		],
		"eco": 375,
		"efo": 34722.22222222222,
		"cfr": 0.549591064453125
	},
	{
		"tim": 71.8124752,
		"tid": 3287,
		"loc": [
			-2.2137753799500542e-07,
			-4.3277076932748264e-07
		],
		"eco": 363,
		"efo": 25854.700854700855,
		"cfr": 0.44769287109375
	},
	{
		"tim": 71.88042415,
		"tid": 3287,
		"loc": [
			-2.161655412917824e-07,
			-4.334060991941711e-07
		],
		"eco": 355,
		"efo": 20543.98148148148,
		"cfr": 0.1375732421875
	},
	{
		"tim": 71.927279575,
		"tid": 3287,
		"loc": [
			-2.157558965101588e-07,
			-4.320835770605483e-07
		],
		"eco": 353,
		"efo": 27237.654320987655,
		"cfr": 0.308837890625
	},
	{
		"tim": 71.978833825,
		"tid": 3287,
		"loc": [
			-2.2444364968721974e-07,
			-4.377909065940526e-07
		],
		"eco": 366,
		"efo": 26068.376068376067,
		"cfr": 0.0869140625
	},
	{
		"tim": 72.01398115,
		"tid": 3287,
		"loc": [
			-2.244629359097504e-07,
			-4.387388404616474e-07
		],
		"eco": 369,
		"efo": 24404.761904761905,
		"cfr": 0.093994140625
	},
	{
		"tim": 72.0514698,
		"tid": 3287,
		"loc": [
			-2.2148330094447628e-07,
			-4.422203063066131e-07
		],
		"eco": 361,
		"efo": 18569.958847736627,
		"cfr": 0.1373291015625
	},
	{
		"tim": 77.556053075,
		"tid": 3559,
		"loc": [
			1.3688720375295777e-08,
			2.819806151736343e-09
		],
		"eco": 387,
		"efo": 119444.44444444445,
		"cfr": 0.774169921875
	},
	{
		"tim": 77.577117425,
		"tid": 3559,
		"loc": [
			2.0215676216784507e-08,
			-4.338286590864822e-09
		],
		"eco": 363,
		"efo": 168055.55555555556,
		"cfr": 1.0711669921875
	},
	{
		"tim": 77.584161,
		"tid": 3559,
		"loc": [
			1.538570433866889e-08,
			1.5499020545861648e-09
		],
		"eco": 381,
		"efo": 176388.88888888888,
		"cfr": 0.75323486328125
	},
	{
		"tim": 77.5959029,
		"tid": 3559,
		"loc": [
			-1.006415025624938e-08,
			1.1589151572745791e-08
		],
		"eco": 370,
		"efo": 26353.276353276353,
		"cfr": 0.405517578125
	},
	{
		"tim": 77.631048,
		"tid": 3559,
		"loc": [
			-9.153241566053211e-09,
			8.911318079003092e-09
		],
		"eco": 375,
		"efo": 28935.185185185186,
		"cfr": 0.284088134765625
	},
	{
		"tim": 77.668534275,
		"tid": 3559,
		"loc": [
			-5.461259260020525e-09,
			1.0822485675087754e-08
		],
		"eco": 369,
		"efo": 21354.166666666668,
		"cfr": 0.099365234375
	},
	{
		"tim": 77.7153882,
		"tid": 3559,
		"loc": [
			-4.633477420268618e-09,
			8.803732674979838e-09
		],
		"eco": 357,
		"efo": 25427.350427350426,
		"cfr": 0.35546875
	},
	{
		"tim": 77.75287527500001,
		"tid": 3559,
		"loc": [
			-6.236769206166945e-09,
			1.0752702010007808e-08
		],
		"eco": 351,
		"efo": 23214.285714285714,
		"cfr": 0.04541015625
	},
	{
		"tim": 77.8255065,
		"tid": 3559,
		"loc": [
			-8.13985430316477e-09,
			9.895217512219557e-09
		],
		"eco": 351,
		"efo": 27083.333333333336,
		"cfr": 0.349090576171875
	},
	{
		"tim": 77.85831015,
		"tid": 3559,
		"loc": [
			-8.112816877926822e-09,
			7.756950020038568e-09
		],
		"eco": 370,
		"efo": 17129.629629629628,
		"cfr": -0.163818359375
	},
	{
		"tim": 77.921555225,
		"tid": 3559,
		"loc": [
			-3.93033454178647e-09,
			8.629998768853465e-09
		],
		"eco": 366,
		"efo": 19934.640522875816,
		"cfr": -0.024444580078125
	},
	{
		"tim": 77.968408675,
		"tid": 3559,
		"loc": [
			-5.208187283018011e-09,
			1.024357839014052e-08
		],
		"eco": 352,
		"efo": 27160.493827160495,
		"cfr": 0.17596435546875
	},
	{
		"tim": 78.384284325,
		"tid": 3578,
		"loc": [
			8.194832755766456e-08,
			1.9213014139984284e-09
		],
		"eco": 370,
		"efo": 24470.899470899472,
		"cfr": 0.292724609375
	},
	{
		"tim": 78.4451144,
		"tid": 3578,
		"loc": [
			8.463253219679966e-08,
			1.900213988784846e-09
		],
		"eco": 360,
		"efo": 23809.52380952381,
		"cfr": 0.069427490234375
	},
	{
		"tim": 78.503690675,
		"tid": 3578,
		"loc": [
			8.251889806226513e-08,
			8.777083772648264e-09
		],
		"eco": 368,
		"efo": 17933.723196881092,
		"cfr": 0.116790771484375
	},
	{
		"tim": 79.778215775,
		"tid": 3639,
		"loc": [
			1.602375114866291e-07,
			-1.0698262514554659e-07
		],
		"eco": 359,
		"efo": 17495.12670565302,
		"cfr": -0.102752685546875
	},
	{
		"tim": 79.844925625,
		"tid": 3639,
		"loc": [
			1.5866756403846113e-07,
			-1.0775420128132646e-07
		],
		"eco": 361,
		"efo": 17592.59259259259,
		"cfr": -0.07965087890625
	},
	{
		"tim": 79.945660025,
		"tid": 3639,
		"loc": [
			1.607473954057876e-07,
			-1.0148231255980847e-07
		],
		"eco": 356,
		"efo": 16481.48148148148,
		"cfr": -0.2274169921875
	},
	{
		"tim": 80.018297725,
		"tid": 3639,
		"loc": [
			1.6064347753091853e-07,
			-1.0487389657245616e-07
		],
		"eco": 389,
		"efo": 18957.115009746587,
		"cfr": 0.05126953125
	},
	{
		"tim": 80.0768612,
		"tid": 3639,
		"loc": [
			1.6078748097753313e-07,
			-1.0309637082934005e-07
		],
		"eco": 351,
		"efo": 15476.190476190477,
		"cfr": -0.07379150390625
	},
	{
		"tim": 80.14010885,
		"tid": 3639,
		"loc": [
			1.5746185926981798e-07,
			-1.042084505330015e-07
		],
		"eco": 354,
		"efo": 17251.461988304094,
		"cfr": -0.23583984375
	},
	{
		"tim": 84.664900325,
		"tid": 3863,
		"loc": [
			2.0363433299017166e-07,
			-1.9286083108466543e-07
		],
		"eco": 379,
		"efo": 43865.74074074074,
		"cfr": 0.430419921875
	},
	{
		"tim": 84.700015875,
		"tid": 3863,
		"loc": [
			2.0581822311404755e-07,
			-1.9349440265392243e-07
		],
		"eco": 355,
		"efo": 46957.671957671955,
		"cfr": 0.398681640625
	},
	{
		"tim": 84.7211101,
		"tid": 3863,
		"loc": [
			2.03575407623874e-07,
			-1.9173074970566707e-07
		],
		"eco": 391,
		"efo": 36203.7037037037,
		"cfr": 0.291290283203125
	},
	{
		"tim": 84.746888725,
		"tid": 3863,
		"loc": [
			2.0250979462611767e-07,
			-1.9856127674941502e-07
		],
		"eco": 359,
		"efo": 41550.92592592593,
		"cfr": 0.341583251953125
	},
	{
		"tim": 84.77032485,
		"tid": 3863,
		"loc": [
			2.0227496759874622e-07,
			-1.9813827178347202e-07
		],
		"eco": 376,
		"efo": 58024.69135802469,
		"cfr": 0.416839599609375
	},
	{
		"tim": 84.786735475,
		"tid": 3863,
		"loc": [
			2.0281158313075383e-07,
			-1.9324750638699174e-07
		],
		"eco": 351,
		"efo": 36111.11111111111,
		"cfr": 0.340576171875
	},
	{
		"tim": 84.8125132,
		"tid": 3863,
		"loc": [
			2.0267506190058742e-07,
			-1.973302243903593e-07
		],
		"eco": 373,
		"efo": 34537.03703703704,
		"cfr": 0.326568603515625
	},
	{
		"tim": 84.8382915,
		"tid": 3863,
		"loc": [
			2.0041010415079247e-07,
			-1.9985141456713078e-07
		],
		"eco": 375,
		"efo": 34722.22222222222,
		"cfr": 0.3079833984375
	},
	{
		"tim": 84.866411325,
		"tid": 3863,
		"loc": [
			2.005352285052313e-07,
			-1.9540512678628835e-07
		],
		"eco": 358,
		"efo": 47354.497354497355,
		"cfr": 0.635955810546875
	},
	{
		"tim": 84.885163825,
		"tid": 3863,
		"loc": [
			2.0789522491904379e-07,
			-1.9716116560307527e-07
		],
		"eco": 372,
		"efo": 43055.555555555555,
		"cfr": 0.3115234375
	},
	{
		"tim": 84.9085998,
		"tid": 3863,
		"loc": [
			2.0146225821911796e-07,
			-1.9358036579380518e-07
		],
		"eco": 407,
		"efo": 41872.4279835391,
		"cfr": 0.2880859375
	},
	{
		"tim": 84.93203605000001,
		"tid": 3863,
		"loc": [
			2.0317294170024514e-07,
			-1.9503121606333428e-07
		],
		"eco": 368,
		"efo": 34074.07407407407,
		"cfr": 0.507904052734375
	},
	{
		"tim": 84.960155925,
		"tid": 3863,
		"loc": [
			2.003422171393151e-07,
			-1.9630935043144167e-07
		],
		"eco": 395,
		"efo": 45717.59259259259,
		"cfr": 0.17767333984375
	},
	{
		"tim": 84.98359245,
		"tid": 3863,
		"loc": [
			2.0524406592808125e-07,
			-1.9345500568623856e-07
		],
		"eco": 350,
		"efo": 40509.259259259255,
		"cfr": 0.3746337890625
	},
	{
		"tim": 85.0281198,
		"tid": 3863,
		"loc": [
			2.029554751718693e-07,
			-1.9305795030371437e-07
		],
		"eco": 382,
		"efo": 44212.96296296296,
		"cfr": 0.474700927734375
	},
	{
		"tim": 85.0562394,
		"tid": 3863,
		"loc": [
			2.0312222993908208e-07,
			-2.0021010935198765e-07
		],
		"eco": 387,
		"efo": 35833.33333333333,
		"cfr": 0.3306884765625
	},
	{
		"tim": 85.082017575,
		"tid": 3863,
		"loc": [
			2.0270081608075075e-07,
			-1.9449695630308226e-07
		],
		"eco": 400,
		"efo": 46296.2962962963,
		"cfr": 0.2669677734375
	},
	{
		"tim": 85.103111725,
		"tid": 3863,
		"loc": [
			2.031252174697565e-07,
			-1.9580299411941526e-07
		],
		"eco": 379,
		"efo": 43865.74074074074,
		"cfr": 0.36480712890625
	},
	{
		"tim": 85.12654765,
		"tid": 3863,
		"loc": [
			2.0233554760993717e-07,
			-1.9486489289760706e-07
		],
		"eco": 364,
		"efo": 42129.62962962963,
		"cfr": 0.208740234375
	},
	{
		"tim": 85.149983875,
		"tid": 3863,
		"loc": [
			2.0821412869636784e-07,
			-1.9466516929991616e-07
		],
		"eco": 390,
		"efo": 60185.18518518519,
		"cfr": 0.3486328125
	},
	{
		"tim": 85.1663948,
		"tid": 3863,
		"loc": [
			1.9812191140526064e-07,
			-1.9607513333910717e-07
		],
		"eco": 431,
		"efo": 133024.6913580247,
		"cfr": 0.821044921875
	},
	{
		"tim": 85.1757798,
		"tid": 3863,
		"loc": [
			2.0168490341337242e-07,
			-1.9682610651429557e-07
		],
		"eco": 353,
		"efo": 36316.872427983544,
		"cfr": 0.4716796875
	},
	{
		"tim": 85.199216475,
		"tid": 3863,
		"loc": [
			2.022780265033501e-07,
			-1.9616670660649621e-07
		],
		"eco": 376,
		"efo": 38683.12757201646,
		"cfr": 0.27081298828125
	},
	{
		"tim": 85.22265275,
		"tid": 3863,
		"loc": [
			1.9419739851703917e-07,
			-1.9680048189071013e-07
		],
		"eco": 380,
		"efo": 58641.97530864198,
		"cfr": 0.33856201171875
	},
	{
		"tim": 85.23906335,
		"tid": 3863,
		"loc": [
			2.0064550810959534e-07,
			-1.9630466197682222e-07
		],
		"eco": 376,
		"efo": 49735.449735449736,
		"cfr": 0.23895263671875
	},
	{
		"tim": 85.260157925,
		"tid": 3863,
		"loc": [
			2.0050444704936642e-07,
			-1.9558106344146568e-07
		],
		"eco": 385,
		"efo": 50925.92592592593,
		"cfr": 0.28533935546875
	},
	{
		"tim": 85.278910475,
		"tid": 3863,
		"loc": [
			1.9787561503892407e-07,
			-1.921608898482579e-07
		],
		"eco": 377,
		"efo": 38786.00823045268,
		"cfr": 0.55902099609375
	},
	{
		"tim": 85.323437675,
		"tid": 3863,
		"loc": [
			2.0166400725891947e-07,
			-1.9041142471236453e-07
		],
		"eco": 361,
		"efo": 37139.917695473254,
		"cfr": 0.4449462890625
	},
	{
		"tim": 85.349215475,
		"tid": 3863,
		"loc": [
			2.0037328886462572e-07,
			-1.9319423291635822e-07
		],
		"eco": 405,
		"efo": 53571.42857142857,
		"cfr": 0.498046875
	},
	{
		"tim": 85.370309825,
		"tid": 3863,
		"loc": [
			2.0299201285970426e-07,
			-1.9334975910440607e-07
		],
		"eco": 357,
		"efo": 41319.444444444445,
		"cfr": 0.363800048828125
	},
	{
		"tim": 85.393746275,
		"tid": 3863,
		"loc": [
			2.05626649145357e-07,
			-1.9831648365884324e-07
		],
		"eco": 378,
		"efo": 35000.0,
		"cfr": 0.3411865234375
	},
	{
		"tim": 85.438273675,
		"tid": 3863,
		"loc": [
			2.082834220963348e-07,
			-1.9377587673699575e-07
		],
		"eco": 352,
		"efo": 18106.995884773663,
		"cfr": 0.099334716796875
	},
	{
		"tim": 86.34840762500001,
		"tid": 3902,
		"loc": [
			7.245568022752411e-08,
			8.657055660715207e-08
		],
		"eco": 366,
		"efo": 33888.88888888889,
		"cfr": 0.3585205078125
	},
	{
		"tim": 86.39523295000001,
		"tid": 3902,
		"loc": [
			7.419690003333864e-08,
			7.965178216120355e-08
		],
		"eco": 354,
		"efo": 27314.814814814818,
		"cfr": 0.353759765625
	},
	{
		"tim": 86.430379075,
		"tid": 3902,
		"loc": [
			6.740432326095843e-08,
			7.950545399402196e-08
		],
		"eco": 354,
		"efo": 29797.9797979798,
		"cfr": 0.1375732421875
	},
	{
		"tim": 86.481932575,
		"tid": 3902,
		"loc": [
			6.837012969505819e-08,
			8.376488704909469e-08
		],
		"eco": 351,
		"efo": 21666.666666666668,
		"cfr": 0.0908203125
	},
	{
		"tim": 86.52878705,
		"tid": 3902,
		"loc": [
			7.159134523333783e-08,
			8.411568021132216e-08
		],
		"eco": 376,
		"efo": 24867.724867724868,
		"cfr": 0.204437255859375
	},
	{
		"tim": 86.59908845,
		"tid": 3902,
		"loc": [
			6.704180534960988e-08,
			7.055567562097621e-08
		],
		"eco": 351,
		"efo": 46428.57142857143,
		"cfr": 0.763458251953125
	},
	{
		"tim": 86.617841325,
		"tid": 3902,
		"loc": [
			7.046161724442212e-08,
			7.782738634206839e-08
		],
		"eco": 359,
		"efo": 22160.493827160495,
		"cfr": 0.59429931640625
	},
	{
		"tim": 86.66001365,
		"tid": 3902,
		"loc": [
			6.917420598863138e-08,
			7.153202333201144e-08
		],
		"eco": 352,
		"efo": 27160.493827160495,
		"cfr": 0.6243896484375
	},
	{
		"tim": 87.500901425,
		"tid": 3941,
		"loc": [
			-4.207212714806838e-08,
			2.8259379279087925e-07
		],
		"eco": 356,
		"efo": 25356.125356125354,
		"cfr": 0.6373291015625
	},
	{
		"tim": 87.562926425,
		"tid": 3941,
		"loc": [
			-4.629028513982846e-08,
			2.733356276617313e-07
		],
		"eco": 413,
		"efo": 38240.74074074074,
		"cfr": 0.713623046875
	},
	{
		"tim": 87.5933879,
		"tid": 3941,
		"loc": [
			-4.3962350686248504e-08,
			2.6765785836863955e-07
		],
		"eco": 353,
		"efo": 23346.560846560846,
		"cfr": 0.4632568359375
	},
	{
		"tim": 87.65196625,
		"tid": 3941,
		"loc": [
			-4.108453832555509e-08,
			2.7641783586327043e-07
		],
		"eco": 398,
		"efo": 46064.81481481482,
		"cfr": 0.350341796875
	},
	{
		"tim": 87.67774475,
		"tid": 3941,
		"loc": [
			-3.9946361580088825e-08,
			2.7434819838820917e-07
		],
		"eco": 385,
		"efo": 44560.18518518518,
		"cfr": 0.39947509765625
	},
	{
		"tim": 87.70118107500001,
		"tid": 3941,
		"loc": [
			-4.288835575655509e-08,
			2.687352769096036e-07
		],
		"eco": 360,
		"efo": 55555.55555555556,
		"cfr": 0.485992431640625
	},
	{
		"tim": 87.719933775,
		"tid": 3941,
		"loc": [
			-4.807538612711124e-08,
			2.705218583147317e-07
		],
		"eco": 365,
		"efo": 42245.37037037037,
		"cfr": 0.426422119140625
	},
	{
		"tim": 87.741028375,
		"tid": 3941,
		"loc": [
			-4.2148985620390887e-08,
			2.755418060674094e-07
		],
		"eco": 367,
		"efo": 33981.48148148148,
		"cfr": 0.4237060546875
	},
	{
		"tim": 87.7691488,
		"tid": 3941,
		"loc": [
			-3.941150322140219e-08,
			2.729176927948555e-07
		],
		"eco": 355,
		"efo": 32870.37037037037,
		"cfr": 0.5362548828125
	},
	{
		"tim": 87.79492765,
		"tid": 3941,
		"loc": [
			-4.2149891461246205e-08,
			2.724283080887067e-07
		],
		"eco": 351,
		"efo": 36111.11111111111,
		"cfr": 0.263946533203125
	},
	{
		"tim": 87.81836440000001,
		"tid": 3941,
		"loc": [
			-4.0814063264851064e-08,
			2.744294666362386e-07
		],
		"eco": 389,
		"efo": 36018.51851851852,
		"cfr": 0.3050537109375
	},
	{
		"tim": 87.846485,
		"tid": 3941,
		"loc": [
			-4.2465958469788214e-08,
			2.7890367683799234e-07
		],
		"eco": 373,
		"efo": 43171.2962962963,
		"cfr": 0.384979248046875
	},
	{
		"tim": 87.867579725,
		"tid": 3941,
		"loc": [
			-4.274062653552969e-08,
			2.7412059253549026e-07
		],
		"eco": 353,
		"efo": 46693.12169312169,
		"cfr": 0.241455078125
	},
	{
		"tim": 87.888674325,
		"tid": 3941,
		"loc": [
			-4.370201872169672e-08,
			2.773726227361644e-07
		],
		"eco": 375,
		"efo": 34722.22222222222,
		"cfr": 0.361083984375
	},
	{
		"tim": 87.914452875,
		"tid": 3941,
		"loc": [
			-3.994914866273396e-08,
			2.741045341175182e-07
		],
		"eco": 360,
		"efo": 47619.04761904762,
		"cfr": 0.358245849609375
	},
	{
		"tim": 87.935547325,
		"tid": 3941,
		"loc": [
			-4.10676507517372e-08,
			2.7472047057303666e-07
		],
		"eco": 359,
		"efo": 30218.85521885522,
		"cfr": 0.22216796875
	},
	{
		"tim": 87.96366760000001,
		"tid": 3941,
		"loc": [
			-4.885327047264973e-08,
			2.683844892570219e-07
		],
		"eco": 383,
		"efo": 27279.20227920228,
		"cfr": 0.329437255859375
	},
	{
		"tim": 88.003496625,
		"tid": 3941,
		"loc": [
			-4.680998394322029e-08,
			2.710851428086412e-07
		],
		"eco": 366,
		"efo": 56481.48148148148,
		"cfr": 0.39111328125
	},
	{
		"tim": 88.0199074,
		"tid": 3941,
		"loc": [
			-4.5408071377632816e-08,
			2.7542413507989657e-07
		],
		"eco": 368,
		"efo": 42592.59259259259,
		"cfr": 0.325927734375
	},
	{
		"tim": 88.0433439,
		"tid": 3941,
		"loc": [
			-4.416048426585533e-08,
			2.751668808464786e-07
		],
		"eco": 373,
		"efo": 43171.2962962963,
		"cfr": 0.268157958984375
	},
	{
		"tim": 88.064438975,
		"tid": 3941,
		"loc": [
			-3.435805728525283e-08,
			2.7187147162048446e-07
		],
		"eco": 401,
		"efo": 74259.25925925926,
		"cfr": 0.506744384765625
	},
	{
		"tim": 88.080849775,
		"tid": 3941,
		"loc": [
			-4.39482899511118e-08,
			2.7871747968204915e-07
		],
		"eco": 352,
		"efo": 36213.99176954733,
		"cfr": 0.451263427734375
	},
	{
		"tim": 88.1042865,
		"tid": 3941,
		"loc": [
			-3.705712267404049e-08,
			2.7520323016317237e-07
		],
		"eco": 446,
		"efo": 41296.29629629629,
		"cfr": 0.421051025390625
	},
	{
		"tim": 88.134748225,
		"tid": 3941,
		"loc": [
			-3.99038339303106e-08,
			2.7388913319281594e-07
		],
		"eco": 450,
		"efo": 69444.44444444445,
		"cfr": 0.604248046875
	},
	{
		"tim": 88.15115915,
		"tid": 3941,
		"loc": [
			-4.5791866639978345e-08,
			2.748097464012747e-07
		],
		"eco": 364,
		"efo": 48148.148148148146,
		"cfr": 0.37628173828125
	},
	{
		"tim": 88.172253725,
		"tid": 3941,
		"loc": [
			-3.875273286302739e-08,
			2.767809665257693e-07
		],
		"eco": 369,
		"efo": 85416.66666666667,
		"cfr": 0.55322265625
	},
	{
		"tim": 88.186323,
		"tid": 3941,
		"loc": [
			-3.9849473321256856e-08,
			2.7628305670559777e-07
		],
		"eco": 360,
		"efo": 66666.66666666666,
		"cfr": 0.57763671875
	},
	{
		"tim": 88.200392025,
		"tid": 3941,
		"loc": [
			-4.4280076051117004e-08,
			2.754585101459161e-07
		],
		"eco": 373,
		"efo": 38374.48559670782,
		"cfr": 0.342498779296875
	},
	{
		"tim": 88.226170375,
		"tid": 3941,
		"loc": [
			-4.580541544340074e-08,
			2.727207904778138e-07
		],
		"eco": 369,
		"efo": 68333.33333333333,
		"cfr": 0.43505859375
	},
	{
		"tim": 88.2402393,
		"tid": 3941,
		"loc": [
			-4.393560838662328e-08,
			2.7247824336113514e-07
		],
		"eco": 384,
		"efo": 44444.444444444445,
		"cfr": 0.308685302734375
	},
	{
		"tim": 88.263675825,
		"tid": 3941,
		"loc": [
			-4.0804133271988876e-08,
			2.7145929607884316e-07
		],
		"eco": 353,
		"efo": 27237.654320987655,
		"cfr": 0.3846435546875
	},
	{
		"tim": 88.3468084,
		"tid": 3943,
		"loc": [
			-3.3382562493848195e-08,
			2.861567341547422e-07
		],
		"eco": 367,
		"efo": 28317.901234567904,
		"cfr": 0.573089599609375
	},
	{
		"tim": 88.39363355,
		"tid": 3943,
		"loc": [
			-4.291986310752617e-08,
			2.7449668873236605e-07
		],
		"eco": 356,
		"efo": 27469.135802469136,
		"cfr": 0.2498779296875
	},
	{
		"tim": 88.4287797,
		"tid": 3943,
		"loc": [
			-4.3035778610704076e-08,
			2.7627361604344714e-07
		],
		"eco": 418,
		"efo": 29772.07977207977,
		"cfr": 0.14044189453125
	},
	{
		"tim": 88.46392615,
		"tid": 3943,
		"loc": [
			-3.9293317433020896e-08,
			2.733383832533043e-07
		],
		"eco": 411,
		"efo": 38055.555555555555,
		"cfr": 0.22662353515625
	},
	{
		"tim": 88.4920466,
		"tid": 3943,
		"loc": [
			-4.4005294646506933e-08,
			2.750588638159307e-07
		],
		"eco": 362,
		"efo": 47883.59788359788,
		"cfr": 0.32958984375
	},
	{
		"tim": 88.5107994,
		"tid": 3943,
		"loc": [
			-4.0967614460154986e-08,
			2.7504028093345446e-07
		],
		"eco": 384,
		"efo": 50793.65079365079,
		"cfr": 0.27496337890625
	},
	{
		"tim": 88.52955225,
		"tid": 3943,
		"loc": [
			-4.572204075028314e-08,
			2.7541763021853534e-07
		],
		"eco": 373,
		"efo": 34537.03703703704,
		"cfr": 0.17523193359375
	},
	{
		"tim": 88.557672525,
		"tid": 3943,
		"loc": [
			-4.7907063724381005e-08,
			2.733329451885234e-07
		],
		"eco": 385,
		"efo": 35648.148148148146,
		"cfr": 0.137481689453125
	},
	{
		"tim": 88.585792575,
		"tid": 3943,
		"loc": [
			-4.429153242458142e-08,
			2.725292946599519e-07
		],
		"eco": 416,
		"efo": 32098.765432098768,
		"cfr": 0.2523193359375
	},
	{
		"tim": 88.6185966,
		"tid": 3943,
		"loc": [
			-4.841682351453767e-08,
			2.7277896593823234e-07
		],
		"eco": 383,
		"efo": 39403.29218106996,
		"cfr": 0.29052734375
	},
	{
		"tim": 88.642033125,
		"tid": 3943,
		"loc": [
			-4.23193650968186e-08,
			2.749419441045446e-07
		],
		"eco": 354,
		"efo": 36419.753086419754,
		"cfr": 0.320068359375
	},
	{
		"tim": 88.66781145,
		"tid": 3943,
		"loc": [
			-4.226804524507614e-08,
			2.7325700416342043e-07
		],
		"eco": 377,
		"efo": 43634.259259259255,
		"cfr": 0.2257080078125
	},
	{
		"tim": 88.709997775,
		"tid": 3943,
		"loc": [
			-3.9618591434477064e-08,
			2.809648732130874e-07
		],
		"eco": 361,
		"efo": 19662.30936819172,
		"cfr": 0.3570556640625
	},
	{
		"tim": 89.02563255,
		"tid": 3955,
		"loc": [
			-4.201734690778729e-08,
			2.8097826139134967e-07
		],
		"eco": 413,
		"efo": 29415.954415954417,
		"cfr": 0.5303955078125
	},
	{
		"tim": 89.08417957500001,
		"tid": 3955,
		"loc": [
			-4.410676888479093e-08,
			2.740473456094051e-07
		],
		"eco": 408,
		"efo": 53968.25396825397,
		"cfr": 0.52490234375
	},
	{
		"tim": 89.102932125,
		"tid": 3955,
		"loc": [
			-3.9941894029290585e-08,
			2.7626926671533516e-07
		],
		"eco": 371,
		"efo": 42939.81481481482,
		"cfr": 0.298095703125
	},
	{
		"tim": 89.1427759,
		"tid": 3955,
		"loc": [
			-4.1696858239523335e-08,
			2.760644754180356e-07
		],
		"eco": 366,
		"efo": 48412.69841269842,
		"cfr": 0.448150634765625
	},
	{
		"tim": 89.16387055,
		"tid": 3955,
		"loc": [
			-3.955543129584289e-08,
			2.7145565665419344e-07
		],
		"eco": 351,
		"efo": 32500.0,
		"cfr": 0.3973388671875
	},
	{
		"tim": 89.19199085,
		"tid": 3955,
		"loc": [
			-4.713176298484074e-08,
			2.7017512569203973e-07
		],
		"eco": 354,
		"efo": 36419.753086419754,
		"cfr": 0.2442626953125
	},
	{
		"tim": 89.2412055,
		"tid": 3955,
		"loc": [
			-4.444891656892461e-08,
			2.7105158137378765e-07
		],
		"eco": 374,
		"efo": 31481.48148148148,
		"cfr": 0.284088134765625
	},
	{
		"tim": 89.2716676,
		"tid": 3955,
		"loc": [
			-4.516687358282948e-08,
			2.704154736448592e-07
		],
		"eco": 374,
		"efo": 24735.449735449736,
		"cfr": 0.374359130859375
	},
	{
		"tim": 89.30681345,
		"tid": 3955,
		"loc": [
			-4.5148032191497684e-08,
			2.7044980009091766e-07
		],
		"eco": 423,
		"efo": 48958.333333333336,
		"cfr": 0.204437255859375
	},
	{
		"tim": 89.3302499,
		"tid": 3955,
		"loc": [
			-4.620031307482843e-08,
			2.717965824807254e-07
		],
		"eco": 351,
		"efo": 46428.57142857143,
		"cfr": 0.36895751953125
	},
	{
		"tim": 89.349002475,
		"tid": 3955,
		"loc": [
			-4.598546746051075e-08,
			2.7078100956812046e-07
		],
		"eco": 358,
		"efo": 25498.575498575497,
		"cfr": 0.469329833984375
	},
	{
		"tim": 89.384148,
		"tid": 3955,
		"loc": [
			-4.483769655520496e-08,
			2.7153596409206987e-07
		],
		"eco": 369,
		"efo": 28472.222222222223,
		"cfr": 0.174560546875
	},
	{
		"tim": 89.423976625,
		"tid": 3955,
		"loc": [
			-4.6961161690413823e-08,
			2.6888419222706785e-07
		],
		"eco": 380,
		"efo": 50264.550264550264,
		"cfr": 0.3411865234375
	},
	{
		"tim": 89.445071375,
		"tid": 3955,
		"loc": [
			-4.469305575969812e-08,
			2.705532669084145e-07
		],
		"eco": 373,
		"efo": 49338.62433862434,
		"cfr": 0.544281005859375
	},
	{
		"tim": 89.46616585,
		"tid": 3955,
		"loc": [
			-4.100605063924607e-08,
			2.751078048976673e-07
		],
		"eco": 379,
		"efo": 38991.76954732511,
		"cfr": 0.251953125
	},
	{
		"tim": 89.4896021,
		"tid": 3955,
		"loc": [
			-4.162195381498339e-08,
			2.7129152588949213e-07
		],
		"eco": 372,
		"efo": 34444.444444444445,
		"cfr": 0.346435546875
	},
	{
		"tim": 89.5177221,
		"tid": 3955,
		"loc": [
			-4.5890150710567255e-08,
			2.7009088246184654e-07
		],
		"eco": 372,
		"efo": 43055.555555555555,
		"cfr": 0.24169921875
	},
	{
		"tim": 89.538816875,
		"tid": 3955,
		"loc": [
			-3.871819535893027e-08,
			2.7565037336796375e-07
		],
		"eco": 384,
		"efo": 39506.17283950617,
		"cfr": 0.402069091796875
	},
	{
		"tim": 89.5622534,
		"tid": 3955,
		"loc": [
			-4.216156398472476e-08,
			2.741130621697154e-07
		],
		"eco": 380,
		"efo": 50264.550264550264,
		"cfr": 0.31494140625
	},
	{
		"tim": 89.583348225,
		"tid": 3955,
		"loc": [
			-3.947566507524645e-08,
			2.7257040382518706e-07
		],
		"eco": 353,
		"efo": 40856.48148148148,
		"cfr": 0.353759765625
	},
	{
		"tim": 89.6067846,
		"tid": 3955,
		"loc": [
			-4.157968376536327e-08,
			2.7403142035524635e-07
		],
		"eco": 358,
		"efo": 41435.18518518518,
		"cfr": 0.363800048828125
	},
	{
		"tim": 89.627879225,
		"tid": 3955,
		"loc": [
			-4.22178865686727e-08,
			2.746372710138494e-07
		],
		"eco": 375,
		"efo": 38580.246913580246,
		"cfr": 0.276123046875
	},
	{
		"tim": 89.65131555,
		"tid": 3955,
		"loc": [
			-4.552357453515407e-08,
			2.7038780210797457e-07
		],
		"eco": 393,
		"efo": 33080.80808080808,
		"cfr": 0.205169677734375
	},
	{
		"tim": 89.67943585,
		"tid": 3955,
		"loc": [
			-4.4949890761677815e-08,
			2.6760000303074115e-07
		],
		"eco": 381,
		"efo": 16035.353535353535,
		"cfr": 0.07086181640625
	},
	{
		"tim": 89.740340375,
		"tid": 3955,
		"loc": [
			-4.4240222578183475e-08,
			2.7566968990440113e-07
		],
		"eco": 365,
		"efo": 30723.905723905726,
		"cfr": 0.312347412109375
	},
	{
		"tim": 89.768460475,
		"tid": 3955,
		"loc": [
			-4.6725516676397825e-08,
			2.7009215776218597e-07
		],
		"eco": 448,
		"efo": 46090.53497942387,
		"cfr": 0.452239990234375
	},
	{
		"tim": 89.794238725,
		"tid": 3955,
		"loc": [
			-4.1880147127050236e-08,
			2.7611881558051705e-07
		],
		"eco": 398,
		"efo": 36851.85185185185,
		"cfr": 0.30029296875
	},
	{
		"tim": 89.820017325,
		"tid": 3955,
		"loc": [
			-4.2582106726701837e-08,
			2.737240986708286e-07
		],
		"eco": 362,
		"efo": 41898.148148148146,
		"cfr": 0.23895263671875
	},
	{
		"tim": 89.8434535,
		"tid": 3955,
		"loc": [
			-4.549822760559966e-08,
			2.7196047159824886e-07
		],
		"eco": 369,
		"efo": 28472.222222222223,
		"cfr": 0.2255859375
	},
	{
		"tim": 89.8785987,
		"tid": 3955,
		"loc": [
			-4.164954883798339e-08,
			2.736550165400435e-07
		],
		"eco": 404,
		"efo": 41563.786008230454,
		"cfr": 0.33123779296875
	},
	{
		"tim": 89.9020352,
		"tid": 3955,
		"loc": [
			-4.4126840604598245e-08,
			2.7232007123206414e-07
		],
		"eco": 354,
		"efo": 32777.777777777774,
		"cfr": 0.2947998046875
	},
	{
		"tim": 89.927813575,
		"tid": 3955,
		"loc": [
			-3.9094868046080834e-08,
			2.7788516356194727e-07
		],
		"eco": 356,
		"efo": 54938.27160493827,
		"cfr": 0.364990234375
	},
	{
		"tim": 89.944224675,
		"tid": 3955,
		"loc": [
			-4.0596816742540545e-08,
			2.7295232496834054e-07
		],
		"eco": 380,
		"efo": 43981.48148148148,
		"cfr": 0.29132080078125
	},
	{
		"tim": 89.96531935,
		"tid": 3955,
		"loc": [
			-4.489000587894606e-08,
			2.7249922192641234e-07
		],
		"eco": 386,
		"efo": 32491.582491582492,
		"cfr": 0.205078125
	},
	{
		"tim": 89.995781275,
		"tid": 3955,
		"loc": [
			-4.261156341331171e-08,
			2.745057166443541e-07
		],
		"eco": 368,
		"efo": 37860.08230452675,
		"cfr": 0.34222412109375
	},
	{
		"tim": 90.0215595,
		"tid": 3955,
		"loc": [
			-4.528382489907699e-08,
			2.7059637720293976e-07
		],
		"eco": 359,
		"efo": 41550.92592592593,
		"cfr": 0.297149658203125
	},
	{
		"tim": 90.042654225,
		"tid": 3955,
		"loc": [
			-4.644106730031345e-08,
			2.709094428168441e-07
		],
		"eco": 354,
		"efo": 23412.698412698413,
		"cfr": 0.1151123046875
	},
	{
		"tim": 90.0777999,
		"tid": 3955,
		"loc": [
			-3.959445937356559e-08,
			2.7666014701452407e-07
		],
		"eco": 373,
		"efo": 34537.03703703704,
		"cfr": 0.33453369140625
	},
	{
		"tim": 90.10591975,
		"tid": 3955,
		"loc": [
			-4.417491407311368e-08,
			2.712539291653144e-07
		],
		"eco": 365,
		"efo": 37551.44032921811,
		"cfr": 0.23358154296875
	},
	{
		"tim": 90.129356275,
		"tid": 3955,
		"loc": [
			-4.420326317528845e-08,
			2.6925442704587623e-07
		],
		"eco": 388,
		"efo": 29938.271604938273,
		"cfr": 0.312744140625
	},
	{
		"tim": 90.15981835,
		"tid": 3955,
		"loc": [
			-4.474759727254364e-08,
			2.666868493179247e-07
		],
		"eco": 358,
		"efo": 13811.72839506173,
		"cfr": -0.04443359375
	},
	{
		"tim": 90.434693525,
		"tid": 3962,
		"loc": [
			-4.728560132892364e-08,
			2.7089545966597485e-07
		],
		"eco": 366,
		"efo": 17836.25730994152,
		"cfr": -0.0977783203125
	},
	{
		"tim": 90.51426055,
		"tid": 3962,
		"loc": [
			-4.3792410800454616e-08,
			2.7716310901763727e-07
		],
		"eco": 353,
		"efo": 29713.804713804715,
		"cfr": 0.555908203125
	},
	{
		"tim": 90.6196328,
		"tid": 3964,
		"loc": [
			-3.687916680123031e-08,
			2.726239987000236e-07
		],
		"eco": 356,
		"efo": 19389.978213507624,
		"cfr": 0.16845703125
	},
	{
		"tim": 90.68987425,
		"tid": 3964,
		"loc": [
			-4.340901254690503e-08,
			2.742688918062553e-07
		],
		"eco": 389,
		"efo": 51455.026455026455,
		"cfr": 0.83056640625
	},
	{
		"tim": 90.7133107,
		"tid": 3964,
		"loc": [
			-4.3018867533531214e-08,
			2.672077931456048e-07
		],
		"eco": 371,
		"efo": 28626.543209876545,
		"cfr": 0.4189453125
	},
	{
		"tim": 96.5243637,
		"tid": 4254,
		"loc": [
			-5.313820235552533e-08,
			2.1429410881902193e-07
		],
		"eco": 366,
		"efo": 26068.376068376067,
		"cfr": 0.37481689453125
	},
	{
		"tim": 96.582852875,
		"tid": 4254,
		"loc": [
			-5.328327184057802e-08,
			2.14033483325601e-07
		],
		"eco": 357,
		"efo": 17397.66081871345,
		"cfr": 0.113861083984375
	},
	{
		"tim": 96.65548085,
		"tid": 4254,
		"loc": [
			-5.168780585699661e-08,
			2.153645220860348e-07
		],
		"eco": 365,
		"efo": 22530.864197530864,
		"cfr": 0.35308837890625
	},
	{
		"tim": 96.702333725,
		"tid": 4254,
		"loc": [
			-5.4179334586440236e-08,
			2.1404686579925248e-07
		],
		"eco": 355,
		"efo": 29882.154882154882,
		"cfr": 0.3453369140625
	},
	{
		"tim": 96.73513615,
		"tid": 4254,
		"loc": [
			-5.1997616813434945e-08,
			2.131704937574676e-07
		],
		"eco": 354,
		"efo": 25213.675213675215,
		"cfr": 0.25830078125
	},
	{
		"tim": 96.88384755,
		"tid": 4256,
		"loc": [
			-5.494714562045036e-08,
			2.1234547307813644e-07
		],
		"eco": 380,
		"efo": 29320.98765432099,
		"cfr": 0.37530517578125
	},
	{
		"tim": 96.94003795,
		"tid": 4256,
		"loc": [
			-5.394085517729149e-08,
			2.1362555140155505e-07
		],
		"eco": 355,
		"efo": 23478.835978835978,
		"cfr": 0.1796875
	},
	{
		"tim": 97.02671615,
		"tid": 4256,
		"loc": [
			-5.122504570542949e-08,
			2.1098056559494235e-07
		],
		"eco": 361,
		"efo": 18569.958847736627,
		"cfr": 0.44219970703125
	},
	{
		"tim": 97.210534725,
		"tid": 4259,
		"loc": [
			-5.3236083383674245e-08,
			2.069936060118528e-07
		],
		"eco": 372,
		"efo": 21527.777777777777,
		"cfr": 0.1826171875
	},
	{
		"tim": 97.3322783,
		"tid": 4259,
		"loc": [
			-5.189924200451059e-08,
			2.123519734245423e-07
		],
		"eco": 388,
		"efo": 27635.327635327634,
		"cfr": 0.374267578125
	},
	{
		"tim": 97.404908425,
		"tid": 4259,
		"loc": [
			-5.155514931511035e-08,
			2.1274626981089004e-07
		],
		"eco": 354,
		"efo": 27314.814814814818,
		"cfr": 0.2386474609375
	},
	{
		"tim": 97.44473635,
		"tid": 4259,
		"loc": [
			-5.429032029906168e-08,
			2.1284447328012636e-07
		],
		"eco": 368,
		"efo": 24338.62433862434,
		"cfr": 0.22271728515625
	},
	{
		"tim": 97.51033995,
		"tid": 4259,
		"loc": [
			-5.196275715117506e-08,
			2.1202068857558498e-07
		],
		"eco": 366,
		"efo": 24206.34920634921,
		"cfr": 0.26617431640625
	},
	{
		"tim": 97.5501695,
		"tid": 4259,
		"loc": [
			-5.1511555672077033e-08,
			2.1472185493486617e-07
		],
		"eco": 367,
		"efo": 30892.255892255893,
		"cfr": 0.187408447265625
	},
	{
		"tim": 97.761862675,
		"tid": 4265,
		"loc": [
			-5.3157997049973906e-08,
			2.1195656347659698e-07
		],
		"eco": 512,
		"efo": 67724.86772486773,
		"cfr": 0.47265625
	},
	{
		"tim": 97.80166215,
		"tid": 4265,
		"loc": [
			-5.1079947488743845e-08,
			2.0985863557735907e-07
		],
		"eco": 356,
		"efo": 21975.30864197531,
		"cfr": -0.0252685546875
	},
	{
		"tim": 97.8438325,
		"tid": 4265,
		"loc": [
			-5.5866766406396235e-08,
			2.115223573436459e-07
		],
		"eco": 459,
		"efo": 60714.28571428572,
		"cfr": 0.54168701171875
	},
	{
		"tim": 97.867268075,
		"tid": 4265,
		"loc": [
			-5.314268437065149e-08,
			2.1180670907942897e-07
		],
		"eco": 374,
		"efo": 20370.37037037037,
		"cfr": 0.04248046875
	},
	{
		"tim": 97.911781,
		"tid": 4265,
		"loc": [
			-5.228610643974434e-08,
			2.115999970530771e-07
		],
		"eco": 352,
		"efo": 21728.395061728395,
		"cfr": 0.249755859375
	},
	{
		"tim": 97.95395145,
		"tid": 4265,
		"loc": [
			-5.904534093738778e-08,
			2.2237515220637518e-07
		],
		"eco": 351,
		"efo": 108333.33333333334,
		"cfr": 0.58465576171875
	},
	{
		"tim": 97.9656784,
		"tid": 4265,
		"loc": [
			-5.753237958180287e-08,
			2.107736024497237e-07
		],
		"eco": 353,
		"efo": 18158.436213991772,
		"cfr": 0.16845703125
	},
	{
		"tim": 98.012533125,
		"tid": 4265,
		"loc": [
			-5.161113034868539e-08,
			2.1571884827027252e-07
		],
		"eco": 359,
		"efo": 25569.80056980057,
		"cfr": 0.20550537109375
	},
	{
		"tim": 98.052361825,
		"tid": 4265,
		"loc": [
			-5.768366480719207e-08,
			2.0964854198215495e-07
		],
		"eco": 356,
		"efo": 25356.125356125354,
		"cfr": 0.2442626953125
	},
	{
		"tim": 99.193393525,
		"tid": 4319,
		"loc": [
			2.772742145257992e-07,
			8.79046344932599e-08
		],
		"eco": 352,
		"efo": 23280.42328042328,
		"cfr": 0.161773681640625
	},
	{
		"tim": 99.251883525,
		"tid": 4319,
		"loc": [
			2.768696096062485e-07,
			8.768690106277228e-08
		],
		"eco": 382,
		"efo": 23580.24691358025,
		"cfr": 0.163421630859375
	},
	{
		"tim": 99.294055,
		"tid": 4319,
		"loc": [
			2.8192746391670463e-07,
			8.85459785124485e-08
		],
		"eco": 384,
		"efo": 32323.232323232325,
		"cfr": 0.28533935546875
	},
	{
		"tim": 99.32451747500001,
		"tid": 4319,
		"loc": [
			2.8122612569923995e-07,
			8.693057588792588e-08
		],
		"eco": 387,
		"efo": 39814.81481481482,
		"cfr": 0.364013671875
	},
	{
		"tim": 99.350296075,
		"tid": 4319,
		"loc": [
			2.7713790604228805e-07,
			8.554799892268072e-08
		],
		"eco": 356,
		"efo": 41203.7037037037,
		"cfr": 0.3958740234375
	},
	{
		"tim": 99.373732875,
		"tid": 4319,
		"loc": [
			2.803561615587958e-07,
			8.893533093107449e-08
		],
		"eco": 376,
		"efo": 34814.81481481481,
		"cfr": 0.14337158203125
	},
	{
		"tim": 99.40185345,
		"tid": 4319,
		"loc": [
			2.806208545209623e-07,
			8.83470486377204e-08
		],
		"eco": 386,
		"efo": 39711.9341563786,
		"cfr": 0.1307373046875
	},
	{
		"tim": 99.425290125,
		"tid": 4319,
		"loc": [
			2.780094141102569e-07,
			8.448731363954657e-08
		],
		"eco": 357,
		"efo": 30050.50505050505,
		"cfr": 0.29437255859375
	},
	{
		"tim": 99.455751925,
		"tid": 4319,
		"loc": [
			2.776891762558544e-07,
			8.743408411890132e-08
		],
		"eco": 385,
		"efo": 32407.40740740741,
		"cfr": 0.22308349609375
	},
	{
		"tim": 99.48621445,
		"tid": 4319,
		"loc": [
			2.766221721493513e-07,
			8.777371467165496e-08
		],
		"eco": 354,
		"efo": 29797.9797979798,
		"cfr": 0.2947998046875
	},
	{
		"tim": 99.6920957,
		"tid": 4327,
		"loc": [
			2.811950331846744e-07,
			8.604570029142367e-08
		],
		"eco": 354,
		"efo": 23412.698412698413,
		"cfr": 0.19091796875
	},
	{
		"tim": 99.74360355,
		"tid": 4327,
		"loc": [
			2.802030944804015e-07,
			8.842748103821748e-08
		],
		"eco": 378,
		"efo": 20588.235294117647,
		"cfr": 0.178466796875
	},
	{
		"tim": 100.430614075,
		"tid": 4358,
		"loc": [
			-1.3671021217426537e-07,
			7.523620815147539e-08
		],
		"eco": 359,
		"efo": 55401.234567901236,
		"cfr": 0.72760009765625
	},
	{
		"tim": 100.470423,
		"tid": 4358,
		"loc": [
			-1.283266049587955e-07,
			6.453392989306214e-08
		],
		"eco": 357,
		"efo": 20659.722222222223,
		"cfr": 0.38323974609375
	},
	{
		"tim": 100.9739522,
		"tid": 4380,
		"loc": [
			-4.9341091680613635e-09,
			1.1814649902133196e-08
		],
		"eco": 360,
		"efo": 22222.222222222223,
		"cfr": 0.147186279296875
	},
	{
		"tim": 102.011393525,
		"tid": 4425,
		"loc": [
			2.0637503924400136e-09,
			6.361571302252393e-08
		],
		"eco": 351,
		"efo": 21666.666666666668,
		"cfr": 0.2156982421875
	},
	{
		"tim": 102.07809975,
		"tid": 4425,
		"loc": [
			5.758012890621585e-09,
			6.32939324785334e-08
		],
		"eco": 363,
		"efo": 17690.058479532163,
		"cfr": 0.010986328125
	},
	{
		"tim": 102.141343825,
		"tid": 4425,
		"loc": [
			5.159828275228903e-09,
			6.36244334243993e-08
		],
		"eco": 355,
		"efo": 15652.557319223986,
		"cfr": -0.028076171875
	},
	{
		"tim": 102.197564975,
		"tid": 4425,
		"loc": [
			9.49863108549993e-09,
			6.631176489261508e-08
		],
		"eco": 359,
		"efo": 17495.12670565302,
		"cfr": -0.019439697265625
	},
	{
		"tim": 102.291267575,
		"tid": 4425,
		"loc": [
			5.074648094209752e-09,
			6.238162735775497e-08
		],
		"eco": 354,
		"efo": 14898.9898989899,
		"cfr": -0.03369140625
	},
	{
		"tim": 102.41073185,
		"tid": 4425,
		"loc": [
			5.914636460464245e-09,
			6.541660133417152e-08
		],
		"eco": 371,
		"efo": 17175.925925925923,
		"cfr": 0.0
	},
	{
		"tim": 102.509128475,
		"tid": 4425,
		"loc": [
			6.3945994915509846e-09,
			6.351936481215957e-08
		],
		"eco": 460,
		"efo": 19360.26936026936,
		"cfr": 0.205841064453125
	},
	{
		"tim": 102.5840808,
		"tid": 4425,
		"loc": [
			5.061005198324056e-09,
			6.598493318461595e-08
		],
		"eco": 352,
		"efo": 20370.37037037037,
		"cfr": 0.28948974609375
	},
	{
		"tim": 102.6309344,
		"tid": 4425,
		"loc": [
			9.158355581874674e-09,
			6.125511210096827e-08
		],
		"eco": 351,
		"efo": 27083.333333333336,
		"cfr": 0.6016845703125
	},
	{
		"tim": 102.70703602500001,
		"tid": 4427,
		"loc": [
			9.847134655690618e-11,
			5.793160112229362e-08
		],
		"eco": 386,
		"efo": 35740.74074074074,
		"cfr": 0.37939453125
	},
	{
		"tim": 102.7491767,
		"tid": 4427,
		"loc": [
			1.4692266878833053e-08,
			6.841872187489868e-08
		],
		"eco": 470,
		"efo": 108796.29629629629,
		"cfr": 0.99810791015625
	},
	{
		"tim": 102.76560095,
		"tid": 4427,
		"loc": [
			4.984310164318633e-09,
			6.273033747102468e-08
		],
		"eco": 363,
		"efo": 22407.40740740741,
		"cfr": 0.46142578125
	},
	{
		"tim": 102.842913275,
		"tid": 4427,
		"loc": [
			8.380294796831464e-09,
			6.435411412682743e-08
		],
		"eco": 375,
		"efo": 23148.14814814815,
		"cfr": 0.411529541015625
	},
	{
		"tim": 102.8921083,
		"tid": 4427,
		"loc": [
			6.384990743908381e-09,
			6.430295542990026e-08
		],
		"eco": 372,
		"efo": 15656.565656565657,
		"cfr": 0.06982421875
	},
	{
		"tim": 105.37596415,
		"tid": 4547,
		"loc": [
			-7.957876418484251e-08,
			7.977242974529865e-08
		],
		"eco": 407,
		"efo": 34259.25925925926,
		"cfr": 0.40283203125
	},
	{
		"tim": 105.42393675,
		"tid": 4547,
		"loc": [
			-7.970232911878144e-08,
			7.53798756736748e-08
		],
		"eco": 380,
		"efo": 31986.531986531987,
		"cfr": 0.346435546875
	},
	{
		"tim": 105.454398,
		"tid": 4547,
		"loc": [
			-8.742877502263322e-08,
			7.479079465131899e-08
		],
		"eco": 368,
		"efo": 30976.430976430976,
		"cfr": 0.339508056640625
	},
	{
		"tim": 105.4848592,
		"tid": 4547,
		"loc": [
			-8.237656106480733e-08,
			7.889152219722497e-08
		],
		"eco": 371,
		"efo": 34351.85185185185,
		"cfr": 0.38134765625
	},
	{
		"tim": 105.545788375,
		"tid": 4547,
		"loc": [
			-8.33312881259962e-08,
			7.293291214404452e-08
		],
		"eco": 367,
		"efo": 26139.601139601138,
		"cfr": 0.323211669921875
	},
	{
		"tim": 108.909027025,
		"tid": 4713,
		"loc": [
			2.1074620651631924e-07,
			-1.5527688551377151e-07
		],
		"eco": 353,
		"efo": 25142.450142450143,
		"cfr": 0.1824951171875
	},
	{
		"tim": 108.9675609,
		"tid": 4713,
		"loc": [
			2.1049189264233643e-07,
			-1.6120472208237024e-07
		],
		"eco": 369,
		"efo": 18981.48148148148,
		"cfr": 0.265869140625
	},
	{
		"tim": 109.035489,
		"tid": 4713,
		"loc": [
			2.144435315749361e-07,
			-1.599715408443717e-07
		],
		"eco": 362,
		"efo": 23941.79894179894,
		"cfr": 0.35430908203125
	},
	{
		"tim": 109.0729768,
		"tid": 4713,
		"loc": [
			2.1326361285186362e-07,
			-1.6102817098833415e-07
		],
		"eco": 381,
		"efo": 22048.61111111111,
		"cfr": 0.325439453125
	},
	{
		"tim": 109.119830675,
		"tid": 4713,
		"loc": [
			2.111385060494526e-07,
			-1.620489311107066e-07
		],
		"eco": 395,
		"efo": 30478.395061728395,
		"cfr": 0.27276611328125
	},
	{
		"tim": 109.157317125,
		"tid": 4713,
		"loc": [
			2.1495325547907236e-07,
			-1.618794071866907e-07
		],
		"eco": 353,
		"efo": 27237.654320987655,
		"cfr": 0.224609375
	},
	{
		"tim": 109.22761485,
		"tid": 4713,
		"loc": [
			2.1129097361397942e-07,
			-1.6367328657888925e-07
		],
		"eco": 383,
		"efo": 20860.566448801743,
		"cfr": 0.412445068359375
	},
	{
		"tim": 110.566078,
		"tid": 4776,
		"loc": [
			-1.1163712040425327e-07,
			1.6827886868701957e-07
		],
		"eco": 361,
		"efo": 27854.93827160494,
		"cfr": 0.50262451171875
	},
	{
		"tim": 111.595106225,
		"tid": 4821,
		"loc": [
			2.7689327840555024e-07,
			5.1162407752044435e-08
		],
		"eco": 350,
		"efo": 21604.93827160494,
		"cfr": 0.4200439453125
	},
	{
		"tim": 115.294537425,
		"tid": 4999,
		"loc": [
			1.34706587918511e-07,
			-1.412132252921518e-07
		],
		"eco": 358,
		"efo": 19498.910675381263,
		"cfr": 0.41656494140625
	},
	{
		"tim": 115.357754025,
		"tid": 4999,
		"loc": [
			1.2720220310429117e-07,
			-1.522502076032779e-07
		],
		"eco": 359,
		"efo": 30218.85521885522,
		"cfr": 0.47210693359375
	},
	{
		"tim": 118.50224245,
		"tid": 5154,
		"loc": [
			3.049207759003704e-07,
			1.2183800624637002e-07
		],
		"eco": 413,
		"efo": 63734.56790123457,
		"cfr": 0.4918212890625
	},
	{
		"tim": 118.535016,
		"tid": 5154,
		"loc": [
			3.092087253913531e-07,
			1.155648839739045e-07
		],
		"eco": 420,
		"efo": 64814.81481481482,
		"cfr": 0.5760498046875
	},
	{
		"tim": 118.553768425,
		"tid": 5154,
		"loc": [
			3.022918195260135e-07,
			1.1970898072949342e-07
		],
		"eco": 360,
		"efo": 55555.55555555556,
		"cfr": 0.491546630859375
	},
	{
		"tim": 118.57017905000001,
		"tid": 5154,
		"loc": [
			3.069257073150931e-07,
			1.2196614533113071e-07
		],
		"eco": 379,
		"efo": 43865.74074074074,
		"cfr": 0.5931396484375
	},
	{
		"tim": 118.591273175,
		"tid": 5154,
		"loc": [
			3.027788905051106e-07,
			1.2197655994093443e-07
		],
		"eco": 371,
		"efo": 57253.08641975309,
		"cfr": 0.502197265625
	},
	{
		"tim": 118.607683875,
		"tid": 5154,
		"loc": [
			3.0708229239949485e-07,
			1.221498019822103e-07
		],
		"eco": 364,
		"efo": 56172.839506172844,
		"cfr": 0.46142578125
	},
	{
		"tim": 118.624094475,
		"tid": 5154,
		"loc": [
			3.022471521952903e-07,
			1.2145536392466687e-07
		],
		"eco": 395,
		"efo": 60956.79012345679,
		"cfr": 0.41790771484375
	},
	{
		"tim": 118.6405051,
		"tid": 5154,
		"loc": [
			2.995432227127631e-07,
			1.2175594982419977e-07
		],
		"eco": 409,
		"efo": 54100.5291005291,
		"cfr": 0.43701171875
	},
	{
		"tim": 118.659257425,
		"tid": 5154,
		"loc": [
			3.0597754445458255e-07,
			1.2365745083498165e-07
		],
		"eco": 357,
		"efo": 66111.11111111111,
		"cfr": 0.40545654296875
	},
	{
		"tim": 118.673326225,
		"tid": 5154,
		"loc": [
			3.043874738259735e-07,
			1.2312762860995606e-07
		],
		"eco": 382,
		"efo": 50529.10052910053,
		"cfr": 0.43060302734375
	},
	{
		"tim": 118.69207865,
		"tid": 5154,
		"loc": [
			3.0555122512175583e-07,
			1.2090739421885993e-07
		],
		"eco": 371,
		"efo": 68703.7037037037,
		"cfr": 0.279296875
	},
	{
		"tim": 118.70614735,
		"tid": 5154,
		"loc": [
			3.04972062542005e-07,
			1.2275403077612217e-07
		],
		"eco": 350,
		"efo": 54012.345679012345,
		"cfr": 0.45977783203125
	},
	{
		"tim": 118.7225579,
		"tid": 5154,
		"loc": [
			2.995068158411011e-07,
			1.1771795210736576e-07
		],
		"eco": 366,
		"efo": 33888.88888888889,
		"cfr": 0.350372314453125
	},
	{
		"tim": 118.750677775,
		"tid": 5154,
		"loc": [
			3.0592450029221064e-07,
			1.2021525300959576e-07
		],
		"eco": 366,
		"efo": 24206.34920634921,
		"cfr": 0.263458251953125
	},
	{
		"tim": 118.7881646,
		"tid": 5154,
		"loc": [
			3.0428240042232845e-07,
			1.1962636559712288e-07
		],
		"eco": 365,
		"efo": 24140.21164021164,
		"cfr": 0.312347412109375
	},
	{
		"tim": 118.82799295,
		"tid": 5154,
		"loc": [
			3.035766233470886e-07,
			1.229873157052423e-07
		],
		"eco": 364,
		"efo": 22469.135802469136,
		"cfr": 0.142822265625
	},
	{
		"tim": 118.870163125,
		"tid": 5154,
		"loc": [
			3.0651801494337253e-07,
			1.2515973989833124e-07
		],
		"eco": 353,
		"efo": 27237.654320987655,
		"cfr": 0.3790283203125
	},
	{
		"tim": 118.9029666,
		"tid": 5154,
		"loc": [
			3.0742185464862187e-07,
			1.2200008677189395e-07
		],
		"eco": 365,
		"efo": 28163.58024691358,
		"cfr": 0.2281494140625
	},
	{
		"tim": 118.935769725,
		"tid": 5154,
		"loc": [
			3.052518246607817e-07,
			1.2184343527408414e-07
		],
		"eco": 354,
		"efo": 27314.814814814818,
		"cfr": 0.2049560546875
	},
	{
		"tim": 118.968573225,
		"tid": 5154,
		"loc": [
			3.060806396683147e-07,
			1.1898166438733341e-07
		],
		"eco": 365,
		"efo": 42245.37037037037,
		"cfr": 0.334075927734375
	},
	{
		"tim": 118.9920093,
		"tid": 5154,
		"loc": [
			3.044553012333083e-07,
			1.2268332569987572e-07
		],
		"eco": 396,
		"efo": 61111.11111111112,
		"cfr": 0.40289306640625
	},
	{
		"tim": 119.00841985,
		"tid": 5154,
		"loc": [
			2.9869093834094553e-07,
			1.1945650449539202e-07
		],
		"eco": 357,
		"efo": 20659.722222222223,
		"cfr": 0.1444091796875
	},
	{
		"tim": 119.0529318,
		"tid": 5154,
		"loc": [
			2.979635193811596e-07,
			1.2156509708345085e-07
		],
		"eco": 385,
		"efo": 35648.148148148146,
		"cfr": 0.54473876953125
	},
	{
		"tim": 119.081051525,
		"tid": 5154,
		"loc": [
			3.0645086745381893e-07,
			1.2541103388967743e-07
		],
		"eco": 394,
		"efo": 36481.48148148148,
		"cfr": 0.585113525390625
	},
	{
		"tim": 119.10682925,
		"tid": 5154,
		"loc": [
			3.020121997785114e-07,
			1.1746188966246398e-07
		],
		"eco": 409,
		"efo": 42078.189300411526,
		"cfr": 0.48095703125
	},
	{
		"tim": 119.134949075,
		"tid": 5154,
		"loc": [
			3.0620932599299565e-07,
			1.2957582975682742e-07
		],
		"eco": 368,
		"efo": 68148.14814814815,
		"cfr": 0.399261474609375
	},
	{
		"tim": 119.14901772500001,
		"tid": 5154,
		"loc": [
			3.0238936814408685e-07,
			1.229392134369482e-07
		],
		"eco": 351,
		"efo": 46428.57142857143,
		"cfr": 0.320709228515625
	},
	{
		"tim": 119.167770225,
		"tid": 5154,
		"loc": [
			3.0470615251890525e-07,
			1.2361671325943879e-07
		],
		"eco": 367,
		"efo": 56635.80246913581,
		"cfr": 0.426422119140625
	},
	{
		"tim": 119.18418085,
		"tid": 5154,
		"loc": [
			3.027209766796524e-07,
			1.1917564332389714e-07
		],
		"eco": 390,
		"efo": 51587.30158730159,
		"cfr": 0.42041015625
	},
	{
		"tim": 119.20293335,
		"tid": 5154,
		"loc": [
			3.030239155664069e-07,
			1.2280069352123357e-07
		],
		"eco": 370,
		"efo": 57098.76543209877,
		"cfr": 0.276611328125
	},
	{
		"tim": 119.2216857,
		"tid": 5154,
		"loc": [
			3.0533499848252324e-07,
			1.2337823527154027e-07
		],
		"eco": 379,
		"efo": 50132.275132275136,
		"cfr": 0.220458984375
	},
	{
		"tim": 119.24043815,
		"tid": 5154,
		"loc": [
			3.0449188567208565e-07,
			1.242316207197034e-07
		],
		"eco": 362,
		"efo": 41898.148148148146,
		"cfr": 0.29388427734375
	},
	{
		"tim": 119.263874175,
		"tid": 5154,
		"loc": [
			3.0200251160306843e-07,
			1.1783735112142423e-07
		],
		"eco": 374,
		"efo": 57716.04938271605,
		"cfr": 0.204437255859375
	},
	{
		"tim": 119.2802848,
		"tid": 5154,
		"loc": [
			3.043686675108828e-07,
			1.2210116593228364e-07
		],
		"eco": 377,
		"efo": 49867.72486772487,
		"cfr": 0.32806396484375
	},
	{
		"tim": 119.299037125,
		"tid": 5154,
		"loc": [
			3.0247039129877374e-07,
			1.204690267058828e-07
		],
		"eco": 394,
		"efo": 45601.851851851854,
		"cfr": 0.276092529296875
	},
	{
		"tim": 119.320131275,
		"tid": 5154,
		"loc": [
			3.0460913149454807e-07,
			1.2016338214927981e-07
		],
		"eco": 357,
		"efo": 47222.222222222226,
		"cfr": 0.2666015625
	},
	{
		"tim": 119.34122555,
		"tid": 5154,
		"loc": [
			3.0654081943637337e-07,
			1.218093710215446e-07
		],
		"eco": 367,
		"efo": 48544.973544973545,
		"cfr": 0.2607421875
	},
	{
		"tim": 119.359977925,
		"tid": 5154,
		"loc": [
			3.067810438647904e-07,
			1.255024224501983e-07
		],
		"eco": 376,
		"efo": 26780.62678062678,
		"cfr": 0.278778076171875
	},
	{
		"tim": 119.39512325,
		"tid": 5154,
		"loc": [
			3.0647648928755985e-07,
			1.218855513556071e-07
		],
		"eco": 361,
		"efo": 25712.250712250712,
		"cfr": 0.16204833984375
	},
	{
		"tim": 119.43026835,
		"tid": 5154,
		"loc": [
			3.129631782224651e-07,
			1.2351779541713027e-07
		],
		"eco": 355,
		"efo": 19335.511982570806,
		"cfr": 0.1824951171875
	},
	{
		"tim": 119.47712265,
		"tid": 5154,
		"loc": [
			3.0505015456422106e-07,
			1.2449364263142706e-07
		],
		"eco": 379,
		"efo": 35092.59259259259,
		"cfr": 0.4881591796875
	},
	{
		"tim": 119.654795325,
		"tid": 5161,
		"loc": [
			3.018604266764539e-07,
			1.1999536355988148e-07
		],
		"eco": 425,
		"efo": 35774.410774410775,
		"cfr": 0.34307861328125
	},
	{
		"tim": 119.6992777,
		"tid": 5161,
		"loc": [
			3.062142285676108e-07,
			1.2220730599680372e-07
		],
		"eco": 366,
		"efo": 24206.34920634921,
		"cfr": 0.355804443359375
	},
	{
		"tim": 119.734422675,
		"tid": 5161,
		"loc": [
			3.03518247498334e-07,
			1.220260494326766e-07
		],
		"eco": 371,
		"efo": 38168.72427983539,
		"cfr": 0.236328125
	},
	{
		"tim": 119.76020075,
		"tid": 5161,
		"loc": [
			3.0368675728124244e-07,
			1.1869702799066362e-07
		],
		"eco": 357,
		"efo": 41319.444444444445,
		"cfr": 0.452667236328125
	},
	{
		"tim": 119.781294975,
		"tid": 5161,
		"loc": [
			3.036851627746142e-07,
			1.1802681303316829e-07
		],
		"eco": 367,
		"efo": 48544.973544973545,
		"cfr": 0.372100830078125
	},
	{
		"tim": 119.8000474,
		"tid": 5161,
		"loc": [
			3.0587242971908496e-07,
			1.1921245596699987e-07
		],
		"eco": 403,
		"efo": 62191.35802469136,
		"cfr": 0.3955078125
	},
	{
		"tim": 119.81645785,
		"tid": 5161,
		"loc": [
			3.0159727141364245e-07,
			1.2298410778645768e-07
		],
		"eco": 392,
		"efo": 72592.59259259258,
		"cfr": 0.385009765625
	},
	{
		"tim": 119.830526675,
		"tid": 5161,
		"loc": [
			3.101917143984891e-07,
			1.2442013805364495e-07
		],
		"eco": 360,
		"efo": 66666.66666666666,
		"cfr": 0.485992431640625
	},
	{
		"tim": 119.844595525,
		"tid": 5161,
		"loc": [
			3.071502184714774e-07,
			1.2094327496556334e-07
		],
		"eco": 401,
		"efo": 61882.71604938272,
		"cfr": 0.5635986328125
	},
	{
		"tim": 119.86334785,
		"tid": 5161,
		"loc": [
			3.0516290245580336e-07,
			1.218483053759939e-07
		],
		"eco": 368,
		"efo": 56790.12345679013,
		"cfr": 0.285186767578125
	},
	{
		"tim": 119.87975835,
		"tid": 5161,
		"loc": [
			3.0412922417066973e-07,
			1.2101566554992958e-07
		],
		"eco": 409,
		"efo": 63117.28395061729,
		"cfr": 0.23193359375
	},
	{
		"tim": 119.8961691,
		"tid": 5161,
		"loc": [
			3.0545897074743686e-07,
			1.2368879979916857e-07
		],
		"eco": 390,
		"efo": 45138.88888888889,
		"cfr": 0.3306884765625
	},
	{
		"tim": 119.9196051,
		"tid": 5161,
		"loc": [
			2.989528483699972e-07,
			1.2257306358362421e-07
		],
		"eco": 362,
		"efo": 47883.59788359788,
		"cfr": 0.3680419921875
	},
	{
		"tim": 119.93835755,
		"tid": 5161,
		"loc": [
			3.0984185688017643e-07,
			1.24574062726027e-07
		],
		"eco": 357,
		"efo": 27546.2962962963,
		"cfr": 0.424896240234375
	},
	{
		"tim": 119.9711605,
		"tid": 5161,
		"loc": [
			3.0562009194116496e-07,
			1.279191301336932e-07
		],
		"eco": 353,
		"efo": 40856.48148148148,
		"cfr": 0.3453369140625
	},
	{
		"tim": 119.994596525,
		"tid": 5161,
		"loc": [
			3.0952278477555403e-07,
			1.2271017601969322e-07
		],
		"eco": 418,
		"efo": 48379.62962962963,
		"cfr": 0.51654052734375
	},
	{
		"tim": 120.0156908,
		"tid": 5161,
		"loc": [
			3.0401752927838466e-07,
			1.2818518351751827e-07
		],
		"eco": 396,
		"efo": 61111.11111111112,
		"cfr": 0.310302734375
	},
	{
		"tim": 120.0321012,
		"tid": 5161,
		"loc": [
			3.048379275878488e-07,
			1.2224654364411562e-07
		],
		"eco": 434,
		"efo": 66975.30864197531,
		"cfr": 0.341033935546875
	},
	{
		"tim": 120.0485118,
		"tid": 5161,
		"loc": [
			3.0928586891286586e-07,
			1.2527883874923144e-07
		],
		"eco": 371,
		"efo": 68703.7037037037,
		"cfr": 0.451171875
	},
	{
		"tim": 120.0625807,
		"tid": 5161,
		"loc": [
			3.0863634088116456e-07,
			1.206069085672261e-07
		],
		"eco": 395,
		"efo": 60956.79012345679,
		"cfr": 0.25775146484375
	},
	{
		"tim": 120.0789913,
		"tid": 5161,
		"loc": [
			3.022793807099431e-07,
			1.2210469191572497e-07
		],
		"eco": 375,
		"efo": 38580.246913580246,
		"cfr": 0.3079833984375
	},
	{
		"tim": 120.1024274,
		"tid": 5161,
		"loc": [
			3.0507692014171414e-07,
			1.2189248595048185e-07
		],
		"eco": 387,
		"efo": 32575.757575757576,
		"cfr": 0.287109375
	},
	{
		"tim": 120.1328888,
		"tid": 5161,
		"loc": [
			3.036693517765484e-07,
			1.1942369622468548e-07
		],
		"eco": 369,
		"efo": 28472.222222222223,
		"cfr": 0.26318359375
	},
	{
		"tim": 120.165692175,
		"tid": 5161,
		"loc": [
			3.073560009345921e-07,
			1.1996087473430257e-07
		],
		"eco": 363,
		"efo": 33611.11111111111,
		"cfr": 0.23345947265625
	},
	{
		"tim": 120.191470075,
		"tid": 5161,
		"loc": [
			3.0718263689077564e-07,
			1.2320901440190647e-07
		],
		"eco": 357,
		"efo": 23611.111111111113,
		"cfr": 0.274932861328125
	},
	{
		"tim": 120.22895712500001,
		"tid": 5161,
		"loc": [
			3.036786050315703e-07,
			1.2168795610391138e-07
		],
		"eco": 381,
		"efo": 50396.8253968254,
		"cfr": 0.136474609375
	},
	{
		"tim": 120.250051325,
		"tid": 5161,
		"loc": [
			3.021768521467269e-07,
			1.2222934621562723e-07
		],
		"eco": 355,
		"efo": 25284.900284900283,
		"cfr": 0.359375
	},
	{
		"tim": 120.282854575,
		"tid": 5161,
		"loc": [
			2.9851338967849145e-07,
			1.242452642845248e-07
		],
		"eco": 383,
		"efo": 27279.20227920228,
		"cfr": 0.4150390625
	},
	{
		"tim": 120.3203416,
		"tid": 5161,
		"loc": [
			3.0363370115711043e-07,
			1.2549702072109383e-07
		],
		"eco": 386,
		"efo": 51058.20105820106,
		"cfr": 0.287109375
	},
	{
		"tim": 120.33909405,
		"tid": 5161,
		"loc": [
			3.0163739606734936e-07,
			1.222334179105368e-07
		],
		"eco": 362,
		"efo": 37242.798353909464,
		"cfr": 0.32958984375
	},
	{
		"tim": 120.36253005,
		"tid": 5161,
		"loc": [
			3.0616747909722753e-07,
			1.2265504418247912e-07
		],
		"eco": 413,
		"efo": 42489.71193415638,
		"cfr": 0.26519775390625
	},
	{
		"tim": 120.38596605000001,
		"tid": 5161,
		"loc": [
			3.0379742937928356e-07,
			1.2393517446154722e-07
		],
		"eco": 371,
		"efo": 38168.72427983539,
		"cfr": 0.150390625
	},
	{
		"tim": 120.40940215,
		"tid": 5161,
		"loc": [
			3.051998066507149e-07,
			1.2445082826680746e-07
		],
		"eco": 353,
		"efo": 29713.804713804715,
		"cfr": 0.2611083984375
	},
	{
		"tim": 120.43752185,
		"tid": 5161,
		"loc": [
			3.0714506075559894e-07,
			1.223620538134027e-07
		],
		"eco": 356,
		"efo": 29966.329966329966,
		"cfr": 0.3228759765625
	},
	{
		"tim": 120.467983425,
		"tid": 5161,
		"loc": [
			3.05200270216397e-07,
			1.223555712906793e-07
		],
		"eco": 355,
		"efo": 21913.58024691358,
		"cfr": 0.28076171875
	},
	{
		"tim": 120.5078122,
		"tid": 5161,
		"loc": [
			3.053456121627912e-07,
			1.2257600906093442e-07
		],
		"eco": 370,
		"efo": 34259.259259259255,
		"cfr": 0.190673828125
	},
	{
		"tim": 120.540615475,
		"tid": 5161,
		"loc": [
			3.0560883666617083e-07,
			1.257586520935572e-07
		],
		"eco": 368,
		"efo": 26210.82621082621,
		"cfr": 0.252593994140625
	},
	{
		"tim": 120.578102025,
		"tid": 5161,
		"loc": [
			3.0532328180006976e-07,
			1.2153483524296017e-07
		],
		"eco": 356,
		"efo": 29966.329966329966,
		"cfr": 0.162841796875
	},
	{
		"tim": 120.610904975,
		"tid": 5161,
		"loc": [
			3.076991664402118e-07,
			1.2488833269895204e-07
		],
		"eco": 386,
		"efo": 29783.950617283954,
		"cfr": 0.1820068359375
	},
	{
		"tim": 120.64370815,
		"tid": 5161,
		"loc": [
			3.045278882167912e-07,
			1.2337597372347889e-07
		],
		"eco": 373,
		"efo": 20315.90413943355,
		"cfr": 0.188507080078125
	},
	{
		"tim": 120.688220575,
		"tid": 5161,
		"loc": [
			3.056225878838017e-07,
			1.2541708832286545e-07
		],
		"eco": 350,
		"efo": 24928.77492877493,
		"cfr": 0.122039794921875
	},
	{
		"tim": 120.723365825,
		"tid": 5161,
		"loc": [
			3.028846476628945e-07,
			1.2212678314234293e-07
		],
		"eco": 382,
		"efo": 25264.550264550264,
		"cfr": 0.158233642578125
	},
	{
		"tim": 120.7608528,
		"tid": 5161,
		"loc": [
			3.0766017537564147e-07,
			1.2046493899902454e-07
		],
		"eco": 393,
		"efo": 45486.11111111111,
		"cfr": 0.347015380859375
	},
	{
		"tim": 120.781947125,
		"tid": 5161,
		"loc": [
			3.0165183097845845e-07,
			1.2578055896738928e-07
		],
		"eco": 412,
		"efo": 54497.3544973545,
		"cfr": 0.161529541015625
	},
	{
		"tim": 120.800699325,
		"tid": 5161,
		"loc": [
			3.032124613871556e-07,
			1.236466483275247e-07
		],
		"eco": 351,
		"efo": 54166.66666666667,
		"cfr": 0.235565185546875
	},
	{
		"tim": 120.817109925,
		"tid": 5161,
		"loc": [
			3.0288512031022763e-07,
			1.2405388105962177e-07
		],
		"eco": 407,
		"efo": 53835.978835978836,
		"cfr": 0.1904296875
	},
	{
		"tim": 120.83586245000001,
		"tid": 5161,
		"loc": [
			3.023222075168805e-07,
			1.2083316540192838e-07
		],
		"eco": 360,
		"efo": 55555.55555555556,
		"cfr": 0.308258056640625
	},
	{
		"tim": 120.8522731,
		"tid": 5161,
		"loc": [
			3.0403420825376246e-07,
			1.199206059700309e-07
		],
		"eco": 351,
		"efo": 36111.11111111111,
		"cfr": 0.3973388671875
	},
	{
		"tim": 121.09074580000001,
		"tid": 5172,
		"loc": [
			3.0482238681040727e-07,
			1.2629122994603798e-07
		],
		"eco": 367,
		"efo": 22654.320987654322,
		"cfr": 0.361236572265625
	},
	{
		"tim": 121.14693625,
		"tid": 5172,
		"loc": [
			3.0690494487872195e-07,
			1.19270227209133e-07
		],
		"eco": 372,
		"efo": 22962.962962962964,
		"cfr": 0.298095703125
	},
	{
		"tim": 121.186764,
		"tid": 5172,
		"loc": [
			3.0459086482119734e-07,
			1.205573786447627e-07
		],
		"eco": 355,
		"efo": 23478.835978835978,
		"cfr": 0.174072265625
	},
	{
		"tim": 121.22425025,
		"tid": 5172,
		"loc": [
			3.0394725200024225e-07,
			1.1853585994155849e-07
		],
		"eco": 384,
		"efo": 39506.17283950617,
		"cfr": 0.261993408203125
	},
	{
		"tim": 121.25002745,
		"tid": 5172,
		"loc": [
			3.0176237153394934e-07,
			1.2080830125554638e-07
		],
		"eco": 370,
		"efo": 38065.84362139918,
		"cfr": 0.32763671875
	},
	{
		"tim": 121.273462875,
		"tid": 5172,
		"loc": [
			2.996410460459488e-07,
			1.1646366282831829e-07
		],
		"eco": 370,
		"efo": 48941.798941798945,
		"cfr": 0.236328125
	},
	{
		"tim": 121.292214825,
		"tid": 5172,
		"loc": [
			3.0233608251040635e-07,
			1.2039314899833097e-07
		],
		"eco": 354,
		"efo": 40972.22222222222,
		"cfr": 0.275146484375
	},
	{
		"tim": 121.31330870000001,
		"tid": 5172,
		"loc": [
			3.038669870308926e-07,
			1.1976546490722637e-07
		],
		"eco": 380,
		"efo": 50264.550264550264,
		"cfr": 0.3726806640625
	},
	{
		"tim": 121.332060575,
		"tid": 5172,
		"loc": [
			3.0282456340820767e-07,
			1.1910973057503066e-07
		],
		"eco": 397,
		"efo": 36759.259259259255,
		"cfr": 0.14764404296875
	},
	{
		"tim": 121.3578378,
		"tid": 5172,
		"loc": [
			3.034397954102971e-07,
			1.2042106275341924e-07
		],
		"eco": 462,
		"efo": 42777.777777777774,
		"cfr": 0.44647216796875
	},
	{
		"tim": 121.4164248,
		"tid": 5172,
		"loc": [
			3.018874543732887e-07,
			1.1846840478097148e-07
		],
		"eco": 355,
		"efo": 29882.154882154882,
		"cfr": 0.30322265625
	},
	{
		"tim": 121.4492265,
		"tid": 5172,
		"loc": [
			3.029610200629683e-07,
			1.2440962128184575e-07
		],
		"eco": 369,
		"efo": 28472.222222222223,
		"cfr": 0.2041015625
	},
	{
		"tim": 121.482029175,
		"tid": 5172,
		"loc": [
			3.0493481123976903e-07,
			1.1937722424758423e-07
		],
		"eco": 351,
		"efo": 27083.333333333336,
		"cfr": 0.246917724609375
	},
	{
		"tim": 121.5148318,
		"tid": 5172,
		"loc": [
			3.0435259686689967e-07,
			1.2313125863263184e-07
		],
		"eco": 365,
		"efo": 56327.16049382716,
		"cfr": 0.369384765625
	},
	{
		"tim": 121.531241975,
		"tid": 5172,
		"loc": [
			3.0126760082017584e-07,
			1.243527921570186e-07
		],
		"eco": 360,
		"efo": 30303.030303030304,
		"cfr": 0.474884033203125
	},
	{
		"tim": 121.559360975,
		"tid": 5172,
		"loc": [
			3.033753531121717e-07,
			1.2214805196598384e-07
		],
		"eco": 363,
		"efo": 28009.25925925926,
		"cfr": 0.26092529296875
	},
	{
		"tim": 121.594504875,
		"tid": 5172,
		"loc": [
			3.074882651717245e-07,
			1.2573628455384068e-07
		],
		"eco": 382,
		"efo": 27207.97720797721,
		"cfr": 0.4046630859375
	},
	{
		"tim": 121.629649075,
		"tid": 5172,
		"loc": [
			3.07094004156819e-07,
			1.2294152337150776e-07
		],
		"eco": 357,
		"efo": 25427.350427350426,
		"cfr": 0.1666259765625
	},
	{
		"tim": 121.697592075,
		"tid": 5172,
		"loc": [
			3.031381293797692e-07,
			1.2056258622620534e-07
		],
		"eco": 376,
		"efo": 38683.12757201646,
		"cfr": 0.22833251953125
	},
	{
		"tim": 121.73039370000001,
		"tid": 5172,
		"loc": [
			3.0457714614606486e-07,
			1.1920960742902057e-07
		],
		"eco": 356,
		"efo": 47089.94708994709,
		"cfr": 0.331298828125
	},
	{
		"tim": 121.749145825,
		"tid": 5172,
		"loc": [
			3.0416086388411944e-07,
			1.2102676782804542e-07
		],
		"eco": 366,
		"efo": 42361.11111111111,
		"cfr": 0.1629638671875
	},
	{
		"tim": 121.7866461,
		"tid": 5172,
		"loc": [
			3.0752032142302116e-07,
			1.1938089048366246e-07
		],
		"eco": 429,
		"efo": 66203.70370370371,
		"cfr": 0.2852783203125
	},
	{
		"tim": 121.80773935,
		"tid": 5172,
		"loc": [
			3.0705952631221796e-07,
			1.2370763421373543e-07
		],
		"eco": 550,
		"efo": 84876.54320987655,
		"cfr": 0.480743408203125
	},
	{
		"tim": 121.8241497,
		"tid": 5172,
		"loc": [
			3.0365966469681457e-07,
			1.2530334676699805e-07
		],
		"eco": 378,
		"efo": 58333.333333333336,
		"cfr": 0.28607177734375
	},
	{
		"tim": 121.840560025,
		"tid": 5172,
		"loc": [
			3.049984366246456e-07,
			1.2346714198524264e-07
		],
		"eco": 371,
		"efo": 68703.7037037037,
		"cfr": 0.330322265625
	},
	{
		"tim": 121.85462832500001,
		"tid": 5172,
		"loc": [
			3.0957417249763813e-07,
			1.188358472516514e-07
		],
		"eco": 365,
		"efo": 42245.37037037037,
		"cfr": 0.426422119140625
	},
	{
		"tim": 121.8757219,
		"tid": 5172,
		"loc": [
			3.0796362144619194e-07,
			1.243075188937346e-07
		],
		"eco": 361,
		"efo": 25712.250712250712,
		"cfr": 0.37628173828125
	},
	{
		"tim": 121.910866375,
		"tid": 5172,
		"loc": [
			3.027136686615361e-07,
			1.2248337344072946e-07
		],
		"eco": 372,
		"efo": 21527.777777777777,
		"cfr": 0.104736328125
	},
	{
		"tim": 121.955377325,
		"tid": 5172,
		"loc": [
			3.0566810399805904e-07,
			1.255930482355241e-07
		],
		"eco": 387,
		"efo": 22395.833333333332,
		"cfr": 0.2230224609375
	},
	{
		"tim": 121.9975469,
		"tid": 5172,
		"loc": [
			3.0465623563179587e-07,
			1.2262788845485505e-07
		],
		"eco": 384,
		"efo": 22222.222222222223,
		"cfr": 0.412445068359375
	},
	{
		"tim": 122.0397166,
		"tid": 5172,
		"loc": [
			3.055082863542375e-07,
			1.204465735323317e-07
		],
		"eco": 355,
		"efo": 23478.835978835978,
		"cfr": 0.16845703125
	},
	{
		"tim": 122.0772025,
		"tid": 5172,
		"loc": [
			3.051780662290119e-07,
			1.2203123296622622e-07
		],
		"eco": 368,
		"efo": 28395.061728395063,
		"cfr": 0.301483154296875
	},
	{
		"tim": 122.117029475,
		"tid": 5172,
		"loc": [
			3.045378612019929e-07,
			1.2173068512431888e-07
		],
		"eco": 370,
		"efo": 21412.037037037036,
		"cfr": 0.120849609375
	},
	{
		"tim": 122.161540125,
		"tid": 5172,
		"loc": [
			3.045639149305208e-07,
			1.2503875785716206e-07
		],
		"eco": 359,
		"efo": 22160.493827160495,
		"cfr": 0.10552978515625
	},
	{
		"tim": 122.20136827500001,
		"tid": 5172,
		"loc": [
			3.047706012475421e-07,
			1.247590020107402e-07
		],
		"eco": 383,
		"efo": 32239.057239057238,
		"cfr": 0.220489501953125
	},
	{
		"tim": 122.23182905,
		"tid": 5172,
		"loc": [
			2.9973589663107967e-07,
			1.2223601100474968e-07
		],
		"eco": 387,
		"efo": 51190.47619047619,
		"cfr": 0.343505859375
	},
	{
		"tim": 122.250580875,
		"tid": 5172,
		"loc": [
			3.033280725184198e-07,
			1.2030964648453158e-07
		],
		"eco": 359,
		"efo": 33240.74074074074,
		"cfr": 0.31103515625
	},
	{
		"tim": 122.276358425,
		"tid": 5172,
		"loc": [
			3.0359523560700035e-07,
			1.2013696347599454e-07
		],
		"eco": 406,
		"efo": 53703.70370370371,
		"cfr": 0.48583984375
	},
	{
		"tim": 122.299793825,
		"tid": 5172,
		"loc": [
			3.036902146092725e-07,
			1.2073081248814443e-07
		],
		"eco": 378,
		"efo": 58333.333333333336,
		"cfr": 0.35430908203125
	},
	{
		"tim": 122.316203775,
		"tid": 5172,
		"loc": [
			3.045524065739271e-07,
			1.1721447690973545e-07
		],
		"eco": 415,
		"efo": 76851.85185185185,
		"cfr": 0.3856201171875
	},
	{
		"tim": 122.330272225,
		"tid": 5172,
		"loc": [
			3.0222849429976815e-07,
			1.2145587211902336e-07
		],
		"eco": 405,
		"efo": 62500.0,
		"cfr": 0.322265625
	},
	{
		"tim": 122.3466826,
		"tid": 5172,
		"loc": [
			3.002921429857777e-07,
			1.2002975247716553e-07
		],
		"eco": 362,
		"efo": 33518.51851851852,
		"cfr": 0.3131103515625
	},
	{
		"tim": 122.4193191,
		"tid": 5172,
		"loc": [
			3.0761935455632206e-07,
			1.1815160628006872e-07
		],
		"eco": 366,
		"efo": 21180.555555555555,
		"cfr": 0.4345703125
	},
	{
		"tim": 125.255644825,
		"tid": 5312,
		"loc": [
			-1.1453700041922844e-07,
			5.517485873338101e-08
		],
		"eco": 365,
		"efo": 56327.16049382716,
		"cfr": 0.670867919921875
	},
	{
		"tim": 125.286076725,
		"tid": 5312,
		"loc": [
			-1.0329360653684076e-07,
			6.321993310532333e-08
		],
		"eco": 355,
		"efo": 27391.975308641977,
		"cfr": 0.4239501953125
	},
	{
		"tim": 125.342324,
		"tid": 5312,
		"loc": [
			-1.0395775910259072e-07,
			6.9884055587849e-08
		],
		"eco": 365,
		"efo": 25997.150997150995,
		"cfr": 0.3367919921875
	},
	{
		"tim": 125.379811075,
		"tid": 5312,
		"loc": [
			-9.820795885964749e-08,
			6.201313877022846e-08
		],
		"eco": 354,
		"efo": 25213.675213675215,
		"cfr": 0.230224609375
	},
	{
		"tim": 125.4172984,
		"tid": 5312,
		"loc": [
			-1.0464621052020527e-07,
			6.987817736550969e-08
		],
		"eco": 353,
		"efo": 23346.560846560846,
		"cfr": 0.196533203125
	},
	{
		"tim": 125.45478597500001,
		"tid": 5312,
		"loc": [
			-9.8414306588117e-08,
			6.521725928561404e-08
		],
		"eco": 360,
		"efo": 27777.77777777778,
		"cfr": 0.513763427734375
	},
	{
		"tim": 125.487590075,
		"tid": 5312,
		"loc": [
			-1.0315213893577698e-07,
			6.651071184326982e-08
		],
		"eco": 351,
		"efo": 25000.0,
		"cfr": 0.38031005859375
	},
	{
		"tim": 125.52273595,
		"tid": 5312,
		"loc": [
			-1.032580134136199e-07,
			6.692101363019885e-08
		],
		"eco": 360,
		"efo": 30303.030303030304,
		"cfr": 0.3887939453125
	},
	{
		"tim": 125.55788165,
		"tid": 5312,
		"loc": [
			-1.026400480269668e-07,
			6.849782121077485e-08
		],
		"eco": 386,
		"efo": 29783.950617283954,
		"cfr": 0.2230224609375
	},
	{
		"tim": 125.588343775,
		"tid": 5312,
		"loc": [
			-1.0310058991692805e-07,
			6.817978417361216e-08
		],
		"eco": 391,
		"efo": 27849.00284900285,
		"cfr": 0.30902099609375
	},
	{
		"tim": 125.62348955,
		"tid": 5312,
		"loc": [
			-1.0343638049744312e-07,
			6.812043388656452e-08
		],
		"eco": 365,
		"efo": 33796.29629629629,
		"cfr": 0.20098876953125
	},
	{
		"tim": 125.65160995,
		"tid": 5312,
		"loc": [
			-1.0670589920534638e-07,
			6.948056947135362e-08
		],
		"eco": 356,
		"efo": 32962.96296296296,
		"cfr": 0.2049560546875
	},
	{
		"tim": 125.67738812500001,
		"tid": 5312,
		"loc": [
			-1.044431818205186e-07,
			6.565131413509312e-08
		],
		"eco": 384,
		"efo": 23703.703703703704,
		"cfr": 0.24383544921875
	},
	{
		"tim": 125.7172177,
		"tid": 5312,
		"loc": [
			-1.0122806619221903e-07,
			6.560644948880474e-08
		],
		"eco": 372,
		"efo": 28703.703703703704,
		"cfr": 0.537109375
	},
	{
		"tim": 127.4455297,
		"tid": 5396,
		"loc": [
			-1.0787225800777801e-07,
			6.523858679022198e-08
		],
		"eco": 360,
		"efo": 30303.030303030304,
		"cfr": 0.3221435546875
	},
	{
		"tim": 127.494695125,
		"tid": 5396,
		"loc": [
			-1.0485854878144548e-07,
			7.079402417517843e-08
		],
		"eco": 362,
		"efo": 30471.38047138047,
		"cfr": 0.3680419921875
	},
	{
		"tim": 127.56967715,
		"tid": 5396,
		"loc": [
			-1.0563661035830808e-07,
			6.904515271223089e-08
		],
		"eco": 352,
		"efo": 20370.37037037037,
		"cfr": 0.303680419921875
	},
	{
		"tim": 127.61653155,
		"tid": 5396,
		"loc": [
			-1.0387530377396107e-07,
			6.600258182678452e-08
		],
		"eco": 374,
		"efo": 24735.449735449736,
		"cfr": 0.19647216796875
	},
	{
		"tim": 128.929759325,
		"tid": 5456,
		"loc": [
			-1.1421374978157995e-08,
			1.3244730564198393e-08
		],
		"eco": 387,
		"efo": 29861.111111111113,
		"cfr": 0.21533203125
	},
	{
		"tim": 129.2839061,
		"tid": 5470,
		"loc": [
			-7.007106938156758e-08,
			1.403822682804807e-07
		],
		"eco": 359,
		"efo": 27700.617283950618,
		"cfr": 0.447113037109375
	},
	{
		"tim": 129.335414825,
		"tid": 5470,
		"loc": [
			-7.652517919612613e-08,
			1.4237404421997186e-07
		],
		"eco": 372,
		"efo": 22962.962962962964,
		"cfr": 0.2470703125
	},
	{
		"tim": 129.3752448,
		"tid": 5470,
		"loc": [
			-6.975549238125886e-08,
			1.3997096587561992e-07
		],
		"eco": 415,
		"efo": 32021.60493827161,
		"cfr": 0.295166015625
	},
	{
		"tim": 129.41039107499998,
		"tid": 5470,
		"loc": [
			-7.23634611608013e-08,
			1.438071476138392e-07
		],
		"eco": 422,
		"efo": 97685.18518518518,
		"cfr": 1.033935546875
	},
	{
		"tim": 129.42446007499998,
		"tid": 5470,
		"loc": [
			-7.0614723895563e-08,
			1.4296205384428082e-07
		],
		"eco": 364,
		"efo": 168518.5185185185,
		"cfr": 1.05194091796875
	},
	{
		"tim": 129.433845475,
		"tid": 5470,
		"loc": [
			-7.551183272896106e-08,
			1.3906458267731116e-07
		],
		"eco": 372,
		"efo": 31313.131313131315,
		"cfr": 0.469970703125
	},
	{
		"tim": 129.464308,
		"tid": 5470,
		"loc": [
			-7.2014193918353e-08,
			1.435574748937446e-07
		],
		"eco": 355,
		"efo": 36522.63374485597,
		"cfr": 0.522216796875
	},
	{
		"tim": 129.490086975,
		"tid": 5470,
		"loc": [
			-7.494116094355933e-08,
			1.4443906813434723e-07
		],
		"eco": 384,
		"efo": 39506.17283950617,
		"cfr": 0.479888916015625
	},
	{
		"tim": 129.51352384999998,
		"tid": 5470,
		"loc": [
			-7.410127171874457e-08,
			1.4054962091072617e-07
		],
		"eco": 396,
		"efo": 24444.444444444445,
		"cfr": 0.30279541015625
	},
	{
		"tim": 129.59084877499998,
		"tid": 5470,
		"loc": [
			-6.910825961262477e-08,
			1.4419421335058162e-07
		],
		"eco": 350,
		"efo": 23148.14814814815,
		"cfr": 0.26678466796875
	},
	{
		"tim": 129.640056075,
		"tid": 5470,
		"loc": [
			-7.631581702705781e-08,
			1.4162543256813822e-07
		],
		"eco": 352,
		"efo": 32592.59259259259,
		"cfr": 0.4881591796875
	},
	{
		"tim": 129.66583455,
		"tid": 5470,
		"loc": [
			-7.43876323680359e-08,
			1.3933358712186078e-07
		],
		"eco": 361,
		"efo": 25712.250712250712,
		"cfr": 0.43121337890625
	},
	{
		"tim": 129.698639325,
		"tid": 5470,
		"loc": [
			-7.462607274380351e-08,
			1.4248593021526575e-07
		],
		"eco": 351,
		"efo": 40625.0,
		"cfr": 0.47113037109375
	},
	{
		"tim": 129.72675934999998,
		"tid": 5470,
		"loc": [
			-7.176511057497938e-08,
			1.4053092796449154e-07
		],
		"eco": 356,
		"efo": 29966.329966329966,
		"cfr": 0.454833984375
	},
	{
		"tim": 129.75722202499998,
		"tid": 5470,
		"loc": [
			-7.159535558263348e-08,
			1.445646550545915e-07
		],
		"eco": 364,
		"efo": 25925.925925925927,
		"cfr": 0.3900146484375
	},
	{
		"tim": 129.792368225,
		"tid": 5470,
		"loc": [
			-7.574336361343922e-08,
			1.4254619857100179e-07
		],
		"eco": 357,
		"efo": 23611.111111111113,
		"cfr": 0.458221435546875
	},
	{
		"tim": 131.64082474999998,
		"tid": 5559,
		"loc": [
			2.0677924406223565e-07,
			-1.6492526993405259e-07
		],
		"eco": 366,
		"efo": 16944.444444444445,
		"cfr": 0.143951416015625
	},
	{
		"tim": 131.71106795,
		"tid": 5559,
		"loc": [
			2.0718197303748504e-07,
			-1.6016789020384659e-07
		],
		"eco": 353,
		"efo": 20428.24074074074,
		"cfr": 0.1572265625
	},
	{
		"tim": 131.755580975,
		"tid": 5559,
		"loc": [
			2.0544853876121755e-07,
			-1.6551585777008148e-07
		],
		"eco": 357,
		"efo": 18364.1975308642,
		"cfr": 0.191619873046875
	},
	{
		"tim": 131.83523507499999,
		"tid": 5559,
		"loc": [
			2.077696839450814e-07,
			-1.6231218756825995e-07
		],
		"eco": 362,
		"efo": 25783.475783475784,
		"cfr": 0.2142333984375
	},
	{
		"tim": 131.92191832499998,
		"tid": 5559,
		"loc": [
			2.072676842069373e-07,
			-1.6114417542050657e-07
		],
		"eco": 370,
		"efo": 28549.382716049386,
		"cfr": 0.2685546875
	},
	{
		"tim": 131.9594051,
		"tid": 5559,
		"loc": [
			2.0922778430890774e-07,
			-1.650177694607739e-07
		],
		"eco": 355,
		"efo": 20543.98148148148,
		"cfr": 0.533447265625
	},
	{
		"tim": 132.008601275,
		"tid": 5559,
		"loc": [
			2.0958068893134384e-07,
			-1.628517894625104e-07
		],
		"eco": 381,
		"efo": 35277.777777777774,
		"cfr": 0.23095703125
	},
	{
		"tim": 132.03672114999998,
		"tid": 5559,
		"loc": [
			2.0560594236938116e-07,
			-1.608149366972735e-07
		],
		"eco": 362,
		"efo": 23941.79894179894,
		"cfr": 0.2801513671875
	},
	{
		"tim": 132.07889214999997,
		"tid": 5559,
		"loc": [
			2.07864709503062e-07,
			-1.7034539822643358e-07
		],
		"eco": 366,
		"efo": 56481.48148148148,
		"cfr": 0.7930908203125
	},
	{
		"tim": 132.11171065,
		"tid": 5559,
		"loc": [
			2.0930692335745624e-07,
			-1.6442621200881094e-07
		],
		"eco": 356,
		"efo": 17348.927875243666,
		"cfr": 0.1993408203125
	},
	{
		"tim": 132.160907225,
		"tid": 5559,
		"loc": [
			2.0823694070700629e-07,
			-1.6077476180905066e-07
		],
		"eco": 361,
		"efo": 23875.661375661377,
		"cfr": 0.2362060546875
	},
	{
		"tim": 132.200736025,
		"tid": 5559,
		"loc": [
			2.1033043793998195e-07,
			-1.6092401579769557e-07
		],
		"eco": 359,
		"efo": 22160.493827160495,
		"cfr": 0.180511474609375
	},
	{
		"tim": 132.24759014999998,
		"tid": 5559,
		"loc": [
			2.0496406512842103e-07,
			-1.6512145612402775e-07
		],
		"eco": 360,
		"efo": 47619.04761904762,
		"cfr": 0.619293212890625
	},
	{
		"tim": 132.27102649999998,
		"tid": 5559,
		"loc": [
			2.0552425678178895e-07,
			-1.6249485816563667e-07
		],
		"eco": 354,
		"efo": 27314.814814814818,
		"cfr": 0.2891845703125
	},
	{
		"tim": 132.30383047499998,
		"tid": 5559,
		"loc": [
			2.053798910168525e-07,
			-1.683864570575664e-07
		],
		"eco": 371,
		"efo": 24537.037037037036,
		"cfr": 0.400146484375
	},
	{
		"tim": 132.36006615,
		"tid": 5559,
		"loc": [
			2.0402325008395675e-07,
			-1.6752276388989244e-07
		],
		"eco": 359,
		"efo": 22160.493827160495,
		"cfr": 0.16107177734375
	},
	{
		"tim": 132.40926165,
		"tid": 5559,
		"loc": [
			2.1102095988050743e-07,
			-1.6344586069109862e-07
		],
		"eco": 365,
		"efo": 22530.864197530864,
		"cfr": 0.078765869140625
	},
	{
		"tim": 132.44909142499998,
		"tid": 5559,
		"loc": [
			2.055148814210555e-07,
			-1.6711025021249447e-07
		],
		"eco": 379,
		"efo": 23395.061728395063,
		"cfr": 0.3201904296875
	},
	{
		"tim": 132.491262775,
		"tid": 5559,
		"loc": [
			2.072998607761469e-07,
			-1.6556298649021374e-07
		],
		"eco": 370,
		"efo": 19032.92181069959,
		"cfr": 0.21484375
	},
	{
		"tim": 132.54280035,
		"tid": 5559,
		"loc": [
			2.0723734521666306e-07,
			-1.6052003199162498e-07
		],
		"eco": 350,
		"efo": 20254.629629629628,
		"cfr": 0.11920166015625
	},
	{
		"tim": 134.3062532,
		"tid": 5645,
		"loc": [
			8.453870768005887e-09,
			-2.2022545463948124e-08
		],
		"eco": 370,
		"efo": 20152.505446623094,
		"cfr": 0.421630859375
	},
	{
		"tim": 134.36712874999998,
		"tid": 5645,
		"loc": [
			6.964852119772993e-09,
			-1.3948537830283823e-08
		],
		"eco": 369,
		"efo": 28472.222222222223,
		"cfr": 0.276611328125
	},
	{
		"tim": 134.402273475,
		"tid": 5645,
		"loc": [
			1.4256238500237811e-08,
			-1.2385127139217313e-08
		],
		"eco": 357,
		"efo": 30050.50505050505,
		"cfr": 0.30548095703125
	},
	{
		"tim": 134.432735225,
		"tid": 5645,
		"loc": [
			1.5898093721227138e-08,
			-1.6612658352972292e-08
		],
		"eco": 352,
		"efo": 25071.22507122507,
		"cfr": 0.13623046875
	},
	{
		"tim": 135.790906525,
		"tid": 5710,
		"loc": [
			-3.6893523238047427e-07,
			4.666051697731584e-08
		],
		"eco": 366,
		"efo": 37654.320987654326,
		"cfr": 0.497039794921875
	},
	{
		"tim": 135.83419594999998,
		"tid": 5710,
		"loc": [
			-3.7304821062166235e-07,
			4.687202457764324e-08
		],
		"eco": 356,
		"efo": 36625.51440329218,
		"cfr": 0.3846435546875
	},
	{
		"tim": 135.85997354999998,
		"tid": 5710,
		"loc": [
			-3.752133243208978e-07,
			4.878288736052835e-08
		],
		"eco": 366,
		"efo": 26068.376068376067,
		"cfr": 0.290618896484375
	},
	{
		"tim": 135.89511869999998,
		"tid": 5710,
		"loc": [
			-3.7457282328494085e-07,
			5.07401733386643e-08
		],
		"eco": 362,
		"efo": 27932.0987654321,
		"cfr": 0.2197265625
	},
	{
		"tim": 135.94666627499998,
		"tid": 5710,
		"loc": [
			-3.778897950725518e-07,
			4.747010402575081e-08
		],
		"eco": 429,
		"efo": 49652.777777777774,
		"cfr": 0.7398681640625
	},
	{
		"tim": 135.97010254999998,
		"tid": 5710,
		"loc": [
			-3.7486987016783225e-07,
			5.264036873986186e-08
		],
		"eco": 357,
		"efo": 110185.1851851852,
		"cfr": 0.824798583984375
	},
	{
		"tim": 135.97948767499997,
		"tid": 5710,
		"loc": [
			-3.8319283531268946e-07,
			4.246340861945374e-08
		],
		"eco": 380,
		"efo": 58641.97530864198,
		"cfr": 0.67974853515625
	},
	{
		"tim": 135.99589784999998,
		"tid": 5710,
		"loc": [
			-3.734209062208176e-07,
			4.924954517552455e-08
		],
		"eco": 392,
		"efo": 36296.29629629629,
		"cfr": 0.28369140625
	},
	{
		"tim": 136.02635869999997,
		"tid": 5710,
		"loc": [
			-3.760350520203253e-07,
			4.865343661948755e-08
		],
		"eco": 382,
		"efo": 29475.30864197531,
		"cfr": 0.45654296875
	},
	{
		"tim": 136.05916184999998,
		"tid": 5710,
		"loc": [
			-3.772990671294899e-07,
			4.483762739813971e-08
		],
		"eco": 387,
		"efo": 21078.431372549017,
		"cfr": 0.64599609375
	},
	{
		"tim": 136.11069802499998,
		"tid": 5710,
		"loc": [
			-3.7637976464855315e-07,
			4.752312418268797e-08
		],
		"eco": 362,
		"efo": 33518.51851851852,
		"cfr": 0.48065185546875
	},
	{
		"tim": 136.13647577499998,
		"tid": 5710,
		"loc": [
			-3.749086112253134e-07,
			5.0517609213500267e-08
		],
		"eco": 370,
		"efo": 34259.259259259255,
		"cfr": 0.416259765625
	},
	{
		"tim": 136.16459515,
		"tid": 5710,
		"loc": [
			-3.745815474169928e-07,
			5.110740896787555e-08
		],
		"eco": 360,
		"efo": 33333.33333333333,
		"cfr": 0.297149658203125
	},
	{
		"tim": 136.19271487499998,
		"tid": 5710,
		"loc": [
			-3.7053709315821503e-07,
			4.8237019684301255e-08
		],
		"eco": 384,
		"efo": 44444.444444444445,
		"cfr": 0.39947509765625
	},
	{
		"tim": 136.21615062499998,
		"tid": 5710,
		"loc": [
			-3.743255151395763e-07,
			4.663044793819345e-08
		],
		"eco": 384,
		"efo": 39506.17283950617,
		"cfr": 0.518798828125
	},
	{
		"tim": 136.2419287,
		"tid": 5710,
		"loc": [
			-3.7561623569959773e-07,
			5.012998026432704e-08
		],
		"eco": 374,
		"efo": 43287.03703703704,
		"cfr": 0.403564453125
	},
	{
		"tim": 136.2653647,
		"tid": 5710,
		"loc": [
			-3.717731766507795e-07,
			4.9149395629792755e-08
		],
		"eco": 384,
		"efo": 39506.17283950617,
		"cfr": 0.443572998046875
	},
	{
		"tim": 136.2911423,
		"tid": 5710,
		"loc": [
			-3.7429064046452085e-07,
			4.786104538367929e-08
		],
		"eco": 357,
		"efo": 36728.3950617284,
		"cfr": 0.38323974609375
	},
	{
		"tim": 136.31691995,
		"tid": 5710,
		"loc": [
			-3.735536054707739e-07,
			4.9208934612113904e-08
		],
		"eco": 386,
		"efo": 29783.950617283954,
		"cfr": 0.271728515625
	},
	{
		"tim": 136.35206459999998,
		"tid": 5710,
		"loc": [
			-3.7077722479926884e-07,
			4.977059747276176e-08
		],
		"eco": 359,
		"efo": 36934.15637860083,
		"cfr": 0.452667236328125
	},
	{
		"tim": 136.37784215,
		"tid": 5710,
		"loc": [
			-3.737638509045932e-07,
			4.491931167125522e-08
		],
		"eco": 380,
		"efo": 39094.65020576132,
		"cfr": 0.39630126953125
	},
	{
		"tim": 136.40127827499998,
		"tid": 5710,
		"loc": [
			-3.7384681397830824e-07,
			5.0774836510817245e-08
		],
		"eco": 401,
		"efo": 37129.62962962963,
		"cfr": 0.375732421875
	},
	{
		"tim": 136.429397575,
		"tid": 5710,
		"loc": [
			-3.710298086258047e-07,
			4.627361128740411e-08
		],
		"eco": 366,
		"efo": 42361.11111111111,
		"cfr": 0.4888916015625
	},
	{
		"tim": 136.45283372499998,
		"tid": 5710,
		"loc": [
			-3.7269850164130967e-07,
			5.4351761444739006e-08
		],
		"eco": 356,
		"efo": 41203.7037037037,
		"cfr": 0.488525390625
	},
	{
		"tim": 136.47392782499998,
		"tid": 5710,
		"loc": [
			-3.736561178661331e-07,
			4.990850336982014e-08
		],
		"eco": 359,
		"efo": 33240.74074074074,
		"cfr": 0.541534423828125
	},
	{
		"tim": 136.53719784999998,
		"tid": 5710,
		"loc": [
			-3.7140971971288786e-07,
			4.669416607729876e-08
		],
		"eco": 360,
		"efo": 83333.33333333333,
		"cfr": 1.074737548828125
	},
	{
		"tim": 139.353808825,
		"tid": 5845,
		"loc": [
			6.789342943777797e-08,
			7.895745065188217e-08
		],
		"eco": 366,
		"efo": 15404.040404040405,
		"cfr": 0.25531005859375
	},
	{
		"tim": 139.445081975,
		"tid": 5845,
		"loc": [
			6.795650321809015e-08,
			8.001490335300325e-08
		],
		"eco": 351,
		"efo": 15476.190476190477,
		"cfr": 0.23272705078125
	},
	{
		"tim": 139.50832692499998,
		"tid": 5845,
		"loc": [
			7.206139642014358e-08,
			7.635217821323923e-08
		],
		"eco": 353,
		"efo": 27237.654320987655,
		"cfr": 0.5924072265625
	},
	{
		"tim": 144.823321225,
		"tid": 6109,
		"loc": [
			1.7719427353608006e-07,
			-1.0692325096657895e-07
		],
		"eco": 382,
		"efo": 23580.24691358025,
		"cfr": 0.267181396484375
	},
	{
		"tim": 144.890027025,
		"tid": 6109,
		"loc": [
			1.7272152492300465e-07,
			-1.1159535375557554e-07
		],
		"eco": 351,
		"efo": 20312.5,
		"cfr": 0.479644775390625
	},
	{
		"tim": 144.932196875,
		"tid": 6109,
		"loc": [
			1.7581159409242005e-07,
			-1.0967290976933637e-07
		],
		"eco": 358,
		"efo": 22098.765432098768,
		"cfr": 0.341583251953125
	},
	{
		"tim": 145.086790375,
		"tid": 6111,
		"loc": [
			1.7946952260548971e-07,
			-1.1182296736249271e-07
		],
		"eco": 370,
		"efo": 22839.50617283951,
		"cfr": 0.324951171875
	},
	{
		"tim": 145.142981175,
		"tid": 6111,
		"loc": [
			1.7846232862815018e-07,
			-1.069710342031243e-07
		],
		"eco": 351,
		"efo": 25000.0,
		"cfr": 0.292327880859375
	},
	{
		"tim": 145.229657775,
		"tid": 6111,
		"loc": [
			1.7715852966021614e-07,
			-1.0977351348676586e-07
		],
		"eco": 358,
		"efo": 19498.910675381263,
		"cfr": 0.147186279296875
	},
	{
		"tim": 145.2905759,
		"tid": 6111,
		"loc": [
			1.7862992766427432e-07,
			-1.0906523100113205e-07
		],
		"eco": 356,
		"efo": 15696.649029982364,
		"cfr": 0.028076171875
	},
	{
		"tim": 148.28455985,
		"tid": 6259,
		"loc": [
			-7.568346916024508e-08,
			1.4323657362087133e-07
		],
		"eco": 356,
		"efo": 19389.978213507624,
		"cfr": 0.1544189453125
	},
	{
		"tim": 148.37823584999998,
		"tid": 6259,
		"loc": [
			-7.492037054646544e-08,
			1.4220970817525903e-07
		],
		"eco": 354,
		"efo": 20486.11111111111,
		"cfr": 0.0701904296875
	},
	{
		"tim": 148.42040544999998,
		"tid": 6259,
		"loc": [
			-7.678626742234474e-08,
			1.4245748535764018e-07
		],
		"eco": 350,
		"efo": 24928.77492877493,
		"cfr": 0.139068603515625
	},
	{
		"tim": 148.45789079999997,
		"tid": 6259,
		"loc": [
			-7.270932284296075e-08,
			1.4318755746809146e-07
		],
		"eco": 387,
		"efo": 29861.111111111113,
		"cfr": 0.15380859375
	},
	{
		"tim": 148.49303475,
		"tid": 6259,
		"loc": [
			-8.103070974863594e-08,
			1.4120351127422792e-07
		],
		"eco": 365,
		"efo": 18775.720164609054,
		"cfr": 0.2498779296875
	},
	{
		"tim": 148.586736175,
		"tid": 6259,
		"loc": [
			-7.939805065478829e-08,
			1.4099943858038537e-07
		],
		"eco": 350,
		"efo": 19063.18082788671,
		"cfr": 0.105010986328125
	},
	{
		"tim": 148.635930625,
		"tid": 6259,
		"loc": [
			-7.848734351805093e-08,
			1.4304074629303496e-07
		],
		"eco": 359,
		"efo": 19553.37690631808,
		"cfr": -0.091644287109375
	},
	{
		"tim": 148.68044154999998,
		"tid": 6259,
		"loc": [
			-7.773426940774191e-08,
			1.4155397327618492e-07
		],
		"eco": 361,
		"efo": 17592.59259259259,
		"cfr": -0.0054931640625
	},
	{
		"tim": 148.753078,
		"tid": 6259,
		"loc": [
			-7.339318347629554e-08,
			1.4154313619081096e-07
		],
		"eco": 351,
		"efo": 19117.647058823528,
		"cfr": 0.082305908203125
	},
	{
		"tim": 148.79758902499998,
		"tid": 6259,
		"loc": [
			-7.720463596876063e-08,
			1.4285354477815191e-07
		],
		"eco": 360,
		"efo": 23809.52380952381,
		"cfr": 0.269378662109375
	},
	{
		"tim": 148.88192737499998,
		"tid": 6259,
		"loc": [
			-7.327258059798673e-08,
			1.4287997620539102e-07
		],
		"eco": 371,
		"efo": 20206.97167755991,
		"cfr": 0.083251953125
	},
	{
		"tim": 148.92643825,
		"tid": 6259,
		"loc": [
			-7.284840351809731e-08,
			1.437451836880702e-07
		],
		"eco": 354,
		"efo": 18209.876543209877,
		"cfr": 0.1544189453125
	},
	{
		"tim": 149.16610702499997,
		"tid": 6268,
		"loc": [
			-7.756511605136153e-08,
			1.3705630517784246e-07
		],
		"eco": 357,
		"efo": 18364.1975308642,
		"cfr": 0.152740478515625
	},
	{
		"tim": 149.232815225,
		"tid": 6268,
		"loc": [
			-7.477760637696108e-08,
			1.3894418462611956e-07
		],
		"eco": 356,
		"efo": 18312.75720164609,
		"cfr": 0.207763671875
	},
	{
		"tim": 149.29607679999998,
		"tid": 6268,
		"loc": [
			-7.559178946800796e-08,
			1.397702916749209e-07
		],
		"eco": 353,
		"efo": 19226.579520697167,
		"cfr": 0.0673828125
	},
	{
		"tim": 149.3897826,
		"tid": 6268,
		"loc": [
			-7.143764284935442e-08,
			1.426894549303451e-07
		],
		"eco": 362,
		"efo": 18621.399176954732,
		"cfr": 0.054931640625
	},
	{
		"tim": 149.44132065,
		"tid": 6268,
		"loc": [
			-6.552551272444592e-08,
			1.473330733307898e-07
		],
		"eco": 508,
		"efo": 42760.94276094276,
		"cfr": 0.5078125
	},
	{
		"tim": 151.62382705,
		"tid": 6375,
		"loc": [
			-6.280497080217416e-08,
			2.406708921836077e-07
		],
		"eco": 364,
		"efo": 33703.7037037037,
		"cfr": 0.5218505859375
	},
	{
		"tim": 151.66362597499997,
		"tid": 6375,
		"loc": [
			-6.196363912962877e-08,
			2.403753359867271e-07
		],
		"eco": 355,
		"efo": 25284.900284900283,
		"cfr": 0.174072265625
	},
	{
		"tim": 151.69877135,
		"tid": 6375,
		"loc": [
			-5.977920982248898e-08,
			2.4453042815679707e-07
		],
		"eco": 362,
		"efo": 19716.775599128538,
		"cfr": 0.06591796875
	},
	{
		"tim": 151.74562584999998,
		"tid": 6375,
		"loc": [
			-6.337479745533852e-08,
			2.39180438393047e-07
		],
		"eco": 400,
		"efo": 30864.1975308642,
		"cfr": 0.31640625
	},
	{
		"tim": 151.778429325,
		"tid": 6375,
		"loc": [
			-6.218748000407455e-08,
			2.413848302068627e-07
		],
		"eco": 352,
		"efo": 21728.395061728395,
		"cfr": 0.23272705078125
	},
	{
		"tim": 151.8252834,
		"tid": 6375,
		"loc": [
			-6.063801976433877e-08,
			2.515000594620037e-07
		],
		"eco": 549,
		"efo": 169444.44444444447,
		"cfr": 0.7490234375
	},
	{
		"tim": 151.837010325,
		"tid": 6375,
		"loc": [
			-6.314728424379171e-08,
			2.435047649282002e-07
		],
		"eco": 363,
		"efo": 25854.700854700855,
		"cfr": 0.3076171875
	},
	{
		"tim": 151.87215577499998,
		"tid": 6375,
		"loc": [
			-6.221607913189187e-08,
			2.420154736067522e-07
		],
		"eco": 379,
		"efo": 29243.827160493827,
		"cfr": 0.29656982421875
	},
	{
		"tim": 152.26611817499997,
		"tid": 6389,
		"loc": [
			-6.105164929847396e-08,
			2.507900524735117e-07
		],
		"eco": 602,
		"efo": 61934.15637860083,
		"cfr": 0.72015380859375
	},
	{
		"tim": 152.30827259999998,
		"tid": 6389,
		"loc": [
			-6.3485563943031e-08,
			2.3473278294710054e-07
		],
		"eco": 373,
		"efo": 172685.1851851852,
		"cfr": 0.740753173828125
	},
	{
		"tim": 152.32469637499997,
		"tid": 6389,
		"loc": [
			-5.997020695435715e-08,
			2.3949286521696484e-07
		],
		"eco": 352,
		"efo": 36213.99176954733,
		"cfr": 0.44842529296875
	},
	{
		"tim": 152.3481324,
		"tid": 6389,
		"loc": [
			-5.819270736289211e-08,
			2.4589203553065445e-07
		],
		"eco": 355,
		"efo": 23478.835978835978,
		"cfr": 0.0982666015625
	},
	{
		"tim": 152.385619675,
		"tid": 6389,
		"loc": [
			-6.189252325738508e-08,
			2.418771501194277e-07
		],
		"eco": 378,
		"efo": 21875.0,
		"cfr": 0.02886962890625
	},
	{
		"tim": 152.42779059999998,
		"tid": 6389,
		"loc": [
			-5.851341333503058e-08,
			2.4395153771633817e-07
		],
		"eco": 365,
		"efo": 22530.864197530864,
		"cfr": 0.0543212890625
	},
	{
		"tim": 152.467619475,
		"tid": 6389,
		"loc": [
			-6.095246900270853e-08,
			2.387554535803442e-07
		],
		"eco": 364,
		"efo": 25925.925925925927,
		"cfr": 0.2911376953125
	},
	{
		"tim": 152.50276499999998,
		"tid": 6389,
		"loc": [
			-6.201667910614397e-08,
			2.411164521893892e-07
		],
		"eco": 364,
		"efo": 24074.074074074073,
		"cfr": 0.1483154296875
	},
	{
		"tim": 152.5402523,
		"tid": 6389,
		"loc": [
			-6.20520728138569e-08,
			2.4207434314279417e-07
		],
		"eco": 359,
		"efo": 23743.386243386245,
		"cfr": 0.0333251953125
	},
	{
		"tim": 152.57773924999998,
		"tid": 6389,
		"loc": [
			-6.506347899894859e-08,
			2.4291094922668645e-07
		],
		"eco": 374,
		"efo": 20370.37037037037,
		"cfr": 0.066375732421875
	},
	{
		"tim": 152.671454625,
		"tid": 6389,
		"loc": [
			-6.799617674713695e-08,
			2.420821817136014e-07
		],
		"eco": 448,
		"efo": 41481.48148148148,
		"cfr": 0.427734375
	},
	{
		"tim": 152.69957434999998,
		"tid": 6389,
		"loc": [
			-6.850836134053455e-08,
			2.49160895862739e-07
		],
		"eco": 396,
		"efo": 122222.22222222223,
		"cfr": 1.00347900390625
	},
	{
		"tim": 152.708959575,
		"tid": 6389,
		"loc": [
			-7.085674334090166e-08,
			2.43783053712991e-07
		],
		"eco": 528,
		"efo": 162962.96296296298,
		"cfr": 0.9952392578125
	},
	{
		"tim": 152.75114774999997,
		"tid": 6389,
		"loc": [
			-6.456011521863074e-08,
			2.4311458744714094e-07
		],
		"eco": 358,
		"efo": 17446.393762183237,
		"cfr": -0.066650390625
	},
	{
		"tim": 152.80034339999997,
		"tid": 6389,
		"loc": [
			-6.197654873895091e-08,
			2.4334818691604014e-07
		],
		"eco": 362,
		"efo": 20949.074074074073,
		"cfr": 0.06317138671875
	},
	{
		"tim": 152.84251419999998,
		"tid": 6389,
		"loc": [
			-6.355364265293952e-08,
			2.4405768893192863e-07
		],
		"eco": 358,
		"efo": 25498.575498575497,
		"cfr": 0.119415283203125
	},
	{
		"tim": 152.87765944999998,
		"tid": 6389,
		"loc": [
			-6.467566095954346e-08,
			2.401026858214216e-07
		],
		"eco": 371,
		"efo": 22901.234567901236,
		"cfr": 0.298095703125
	},
	{
		"tim": 152.917487825,
		"tid": 6389,
		"loc": [
			-6.37444616730869e-08,
			2.4232594529807273e-07
		],
		"eco": 361,
		"efo": 19662.30936819172,
		"cfr": 0.0604248046875
	},
	{
		"tim": 153.0908456,
		"tid": 6390,
		"loc": [
			-6.333806566469511e-08,
			2.493532992560738e-07
		],
		"eco": 361,
		"efo": 23875.661375661377,
		"cfr": 0.06866455078125
	},
	{
		"tim": 153.15048334999997,
		"tid": 6390,
		"loc": [
			-6.373692682716615e-08,
			2.4380499110799146e-07
		],
		"eco": 351,
		"efo": 19117.647058823528,
		"cfr": -0.014190673828125
	},
	{
		"tim": 153.194996125,
		"tid": 6390,
		"loc": [
			-6.307329127315142e-08,
			2.4172425801456575e-07
		],
		"eco": 350,
		"efo": 20254.629629629628,
		"cfr": -0.031219482421875
	},
	{
		"tim": 153.663805575,
		"tid": 6408,
		"loc": [
			-6.154814562357349e-08,
			2.4584422079038523e-07
		],
		"eco": 432,
		"efo": 25000.0,
		"cfr": 0.08697509765625
	},
	{
		"tim": 153.72467932499998,
		"tid": 6408,
		"loc": [
			-5.771959028646789e-08,
			2.4421195172886626e-07
		],
		"eco": 350,
		"efo": 21604.93827160494,
		"cfr": 0.022705078125
	},
	{
		"tim": 153.7668487,
		"tid": 6408,
		"loc": [
			-5.844745023480102e-08,
			2.4463771028745673e-07
		],
		"eco": 352,
		"efo": 20370.37037037037,
		"cfr": 0.04541015625
	},
	{
		"tim": 153.80901884999997,
		"tid": 6408,
		"loc": [
			-5.8542742410503984e-08,
			2.463273293243383e-07
		],
		"eco": 356,
		"efo": 19389.978213507624,
		"cfr": -0.0758056640625
	},
	{
		"tim": 153.8535301,
		"tid": 6408,
		"loc": [
			-5.8248035596057106e-08,
			2.4503460707353654e-07
		],
		"eco": 356,
		"efo": 23544.973544973545,
		"cfr": -0.028076171875
	},
	{
		"tim": 153.8980411,
		"tid": 6408,
		"loc": [
			-6.258411521851806e-08,
			2.475431038338158e-07
		],
		"eco": 363,
		"efo": 17690.058479532163,
		"cfr": 0.05218505859375
	},
	{
		"tim": 153.94957772499998,
		"tid": 6408,
		"loc": [
			-5.812472237053298e-08,
			2.453441352597728e-07
		],
		"eco": 360,
		"efo": 22222.222222222223,
		"cfr": -0.030548095703125
	},
	{
		"tim": 156.022852525,
		"tid": 6504,
		"loc": [
			-7.998427644221621e-08,
			1.605515516082588e-07
		],
		"eco": 356,
		"efo": 17348.927875243666,
		"cfr": 0.061767578125
	},
	{
		"tim": 156.096584375,
		"tid": 6504,
		"loc": [
			-7.807626217674264e-08,
			1.5695722983120418e-07
		],
		"eco": 365,
		"efo": 18775.720164609054,
		"cfr": 0.1195068359375
	},
	{
		"tim": 156.14811999999998,
		"tid": 6504,
		"loc": [
			-8.056635579842053e-08,
			1.5573972839013957e-07
		],
		"eco": 355,
		"efo": 14291.465378421899,
		"cfr": -0.0252685546875
	},
	{
		"tim": 156.213706775,
		"tid": 6504,
		"loc": [
			-8.438882222900976e-08,
			1.5512811033741702e-07
		],
		"eco": 361,
		"efo": 18569.958847736627,
		"cfr": 0.11260986328125
	},
	{
		"tim": 158.05423987499998,
		"tid": 6591,
		"loc": [
			2.7324996696748095e-07,
			5.488804910371663e-08
		],
		"eco": 372,
		"efo": 43055.555555555555,
		"cfr": 0.236328125
	},
	{
		"tim": 158.09872145,
		"tid": 6591,
		"loc": [
			2.735414982944215e-07,
			5.4714918295419493e-08
		],
		"eco": 391,
		"efo": 45254.62962962963,
		"cfr": 0.37994384765625
	},
	{
		"tim": 158.119814925,
		"tid": 6591,
		"loc": [
			2.7113393931386823e-07,
			5.4775146633202814e-08
		],
		"eco": 415,
		"efo": 38425.92592592593,
		"cfr": 0.3284912109375
	},
	{
		"tim": 158.14559197499997,
		"tid": 6591,
		"loc": [
			2.762171566535034e-07,
			5.2897338999638316e-08
		],
		"eco": 377,
		"efo": 38786.00823045268,
		"cfr": 0.3779296875
	},
	{
		"tim": 158.17136912499998,
		"tid": 6591,
		"loc": [
			2.755302568940248e-07,
			5.5699781285602015e-08
		],
		"eco": 403,
		"efo": 46643.51851851852,
		"cfr": 0.308990478515625
	},
	{
		"tim": 158.19480422499998,
		"tid": 6591,
		"loc": [
			2.7156822317073617e-07,
			5.652773845624198e-08
		],
		"eco": 384,
		"efo": 44444.444444444445,
		"cfr": 0.32684326171875
	},
	{
		"tim": 158.21589752499997,
		"tid": 6591,
		"loc": [
			2.710965328592541e-07,
			5.358234895389001e-08
		],
		"eco": 361,
		"efo": 41782.40740740741,
		"cfr": 0.24993896484375
	},
	{
		"tim": 158.2369913,
		"tid": 6591,
		"loc": [
			2.6901188579034226e-07,
			5.36106081602106e-08
		],
		"eco": 354,
		"efo": 40972.22222222222,
		"cfr": 0.488525390625
	},
	{
		"tim": 158.26042644999998,
		"tid": 6591,
		"loc": [
			2.7271045060786616e-07,
			4.706381438848698e-08
		],
		"eco": 352,
		"efo": 54320.98765432099,
		"cfr": 0.462615966796875
	},
	{
		"tim": 158.276836625,
		"tid": 6591,
		"loc": [
			2.7023206532463033e-07,
			5.4729283906175243e-08
		],
		"eco": 381,
		"efo": 50396.8253968254,
		"cfr": 0.44879150390625
	},
	{
		"tim": 158.29558849999998,
		"tid": 6591,
		"loc": [
			2.7169208990021606e-07,
			5.674694328857863e-08
		],
		"eco": 372,
		"efo": 43055.555555555555,
		"cfr": 0.322265625
	},
	{
		"tim": 158.316681825,
		"tid": 6591,
		"loc": [
			2.738335112438276e-07,
			5.704502815708926e-08
		],
		"eco": 363,
		"efo": 48015.87301587302,
		"cfr": 0.2801513671875
	},
	{
		"tim": 158.33543344999998,
		"tid": 6591,
		"loc": [
			2.735323565010676e-07,
			5.435525506759657e-08
		],
		"eco": 367,
		"efo": 33981.48148148148,
		"cfr": 0.399261474609375
	},
	{
		"tim": 158.36355197499998,
		"tid": 6591,
		"loc": [
			2.764382048789316e-07,
			5.938466128239684e-08
		],
		"eco": 356,
		"efo": 47089.94708994709,
		"cfr": 0.404296875
	},
	{
		"tim": 158.3846451,
		"tid": 6591,
		"loc": [
			2.7277346976441575e-07,
			5.46273293901657e-08
		],
		"eco": 358,
		"efo": 41435.18518518518,
		"cfr": 0.397125244140625
	},
	{
		"tim": 158.40808027499997,
		"tid": 6591,
		"loc": [
			2.709389311044734e-07,
			5.258309959752424e-08
		],
		"eco": 355,
		"efo": 41087.96296296296,
		"cfr": 0.432373046875
	},
	{
		"tim": 158.429173975,
		"tid": 6591,
		"loc": [
			2.77577478566669e-07,
			5.1197109159953434e-08
		],
		"eco": 359,
		"efo": 27700.617283950618,
		"cfr": 0.42767333984375
	},
	{
		"tim": 158.46197604999998,
		"tid": 6591,
		"loc": [
			2.796998652653671e-07,
			5.138579050298925e-08
		],
		"eco": 358,
		"efo": 25498.575498575497,
		"cfr": 0.51654052734375
	},
	{
		"tim": 158.49712025,
		"tid": 6591,
		"loc": [
			2.7649852046308556e-07,
			5.359826282373181e-08
		],
		"eco": 397,
		"efo": 33417.50841750842,
		"cfr": 0.50799560546875
	},
	{
		"tim": 158.529922275,
		"tid": 6591,
		"loc": [
			2.7373476095651626e-07,
			5.5404819581977496e-08
		],
		"eco": 364,
		"efo": 42129.62962962963,
		"cfr": 0.49163818359375
	},
	{
		"tim": 158.553357625,
		"tid": 6591,
		"loc": [
			2.7073216836487937e-07,
			5.221891688054258e-08
		],
		"eco": 406,
		"efo": 46990.74074074074,
		"cfr": 0.4443359375
	},
	{
		"tim": 158.576793025,
		"tid": 6591,
		"loc": [
			2.7526335303941226e-07,
			5.2736282567403086e-08
		],
		"eco": 356,
		"efo": 47089.94708994709,
		"cfr": 0.2274169921875
	},
	{
		"tim": 158.59788634999998,
		"tid": 6591,
		"loc": [
			2.747837768036781e-07,
			5.462131509345545e-08
		],
		"eco": 379,
		"efo": 58487.654320987655,
		"cfr": 0.346435546875
	},
	{
		"tim": 158.614296425,
		"tid": 6591,
		"loc": [
			2.731799982313162e-07,
			5.767589055547927e-08
		],
		"eco": 359,
		"efo": 47486.77248677249,
		"cfr": 0.497100830078125
	},
	{
		"tim": 158.63304824999997,
		"tid": 6591,
		"loc": [
			2.770516996020158e-07,
			5.409681164408624e-08
		],
		"eco": 362,
		"efo": 41898.148148148146,
		"cfr": 0.48065185546875
	},
	{
		"tim": 158.65414182499998,
		"tid": 6591,
		"loc": [
			2.713850662347804e-07,
			5.725830177936339e-08
		],
		"eco": 360,
		"efo": 47619.04761904762,
		"cfr": 0.402679443359375
	},
	{
		"tim": 158.675235325,
		"tid": 6591,
		"loc": [
			2.7284071039308e-07,
			5.795005156408644e-08
		],
		"eco": 385,
		"efo": 50925.92592592593,
		"cfr": 0.42022705078125
	},
	{
		"tim": 158.69632877499998,
		"tid": 6591,
		"loc": [
			2.760190605896237e-07,
			5.409981745881129e-08
		],
		"eco": 371,
		"efo": 42939.81481481482,
		"cfr": 0.39208984375
	},
	{
		"tim": 158.71742229999998,
		"tid": 6591,
		"loc": [
			2.726224101758649e-07,
			5.620281316508295e-08
		],
		"eco": 350,
		"efo": 54012.345679012345,
		"cfr": 0.33489990234375
	},
	{
		"tim": 158.73383199999998,
		"tid": 6591,
		"loc": [
			2.711561571324007e-07,
			6.14567719872035e-08
		],
		"eco": 380,
		"efo": 50264.550264550264,
		"cfr": 0.4671630859375
	},
	{
		"tim": 158.75492524999999,
		"tid": 6591,
		"loc": [
			2.699557805118895e-07,
			5.602124882216383e-08
		],
		"eco": 370,
		"efo": 48941.798941798945,
		"cfr": 0.534423828125
	},
	{
		"tim": 158.776018575,
		"tid": 6591,
		"loc": [
			2.770822485366827e-07,
			5.838846554179157e-08
		],
		"eco": 380,
		"efo": 70370.37037037036,
		"cfr": 0.44091796875
	},
	{
		"tim": 158.79242845,
		"tid": 6591,
		"loc": [
			2.682629097382715e-07,
			5.013060854957205e-08
		],
		"eco": 489,
		"efo": 75462.96296296296,
		"cfr": 0.513214111328125
	},
	{
		"tim": 158.80883842499998,
		"tid": 6591,
		"loc": [
			2.70472673191629e-07,
			5.929193514067608e-08
		],
		"eco": 383,
		"efo": 27279.20227920228,
		"cfr": 0.5810546875
	},
	{
		"tim": 158.846324375,
		"tid": 6591,
		"loc": [
			2.6846767359447763e-07,
			5.771192319602896e-08
		],
		"eco": 359,
		"efo": 27700.617283950618,
		"cfr": 0.74981689453125
	},
	{
		"tim": 158.87678467499998,
		"tid": 6591,
		"loc": [
			2.702137821591598e-07,
			6.132129760946963e-08
		],
		"eco": 391,
		"efo": 22627.314814814814,
		"cfr": 0.417938232421875
	},
	{
		"tim": 158.9212958,
		"tid": 6591,
		"loc": [
			2.704070321690865e-07,
			4.964570728048525e-08
		],
		"eco": 470,
		"efo": 39562.28956228956,
		"cfr": 0.579071044921875
	},
	{
		"tim": 158.95409792499999,
		"tid": 6591,
		"loc": [
			2.7053582068271424e-07,
			6.313469880688939e-08
		],
		"eco": 375,
		"efo": 38580.246913580246,
		"cfr": 0.464630126953125
	},
	{
		"tim": 158.9798751,
		"tid": 6591,
		"loc": [
			2.7101787085837403e-07,
			5.462159867239552e-08
		],
		"eco": 365,
		"efo": 24140.21164021164,
		"cfr": 0.507904052734375
	},
	{
		"tim": 159.31644699999998,
		"tid": 6607,
		"loc": [
			2.7736781242873124e-07,
			5.996588398481111e-08
		],
		"eco": 379,
		"efo": 38991.76954732511,
		"cfr": 0.4146728515625
	},
	{
		"tim": 159.35624582499997,
		"tid": 6607,
		"loc": [
			2.7572173051504194e-07,
			5.502194507921449e-08
		],
		"eco": 376,
		"efo": 29012.345679012345,
		"cfr": 0.246917724609375
	},
	{
		"tim": 159.38904912499999,
		"tid": 6607,
		"loc": [
			2.7436739831325616e-07,
			5.6949829530056654e-08
		],
		"eco": 392,
		"efo": 45370.37037037037,
		"cfr": 0.27862548828125
	},
	{
		"tim": 159.41248514999998,
		"tid": 6607,
		"loc": [
			2.743746236138022e-07,
			5.543488243312849e-08
		],
		"eco": 355,
		"efo": 36522.63374485597,
		"cfr": 0.2386474609375
	},
	{
		"tim": 159.43592067499998,
		"tid": 6607,
		"loc": [
			2.749480068327866e-07,
			5.389619119097583e-08
		],
		"eco": 358,
		"efo": 41435.18518518518,
		"cfr": 0.333251953125
	},
	{
		"tim": 159.45935609999998,
		"tid": 6607,
		"loc": [
			2.7459171152827855e-07,
			5.7063611734029785e-08
		],
		"eco": 403,
		"efo": 37314.81481481481,
		"cfr": 0.31640625
	},
	{
		"tim": 159.48513334999998,
		"tid": 6607,
		"loc": [
			2.765985855775735e-07,
			5.1672912783689965e-08
		],
		"eco": 391,
		"efo": 40226.33744855967,
		"cfr": 0.291290283203125
	},
	{
		"tim": 159.5085689,
		"tid": 6607,
		"loc": [
			2.7237496446470504e-07,
			5.355696870973875e-08
		],
		"eco": 363,
		"efo": 37345.67901234568,
		"cfr": 0.4229736328125
	},
	{
		"tim": 159.53434639999998,
		"tid": 6607,
		"loc": [
			2.7108262729534373e-07,
			5.5737168210607045e-08
		],
		"eco": 512,
		"efo": 118518.51851851851,
		"cfr": 0.712890625
	},
	{
		"tim": 159.54841459999997,
		"tid": 6607,
		"loc": [
			2.781647474262217e-07,
			5.528730931739129e-08
		],
		"eco": 471,
		"efo": 145370.37037037036,
		"cfr": 0.85491943359375
	},
	{
		"tim": 159.55779962499997,
		"tid": 6607,
		"loc": [
			2.83755991762105e-07,
			5.534797261959617e-08
		],
		"eco": 459,
		"efo": 212500.0,
		"cfr": 0.953369140625
	},
	{
		"tim": 159.564842525,
		"tid": 6607,
		"loc": [
			2.783496596503797e-07,
			5.9133856524004504e-08
		],
		"eco": 351,
		"efo": 54166.66666666667,
		"cfr": 0.32354736328125
	},
	{
		"tim": 159.58125297499998,
		"tid": 6607,
		"loc": [
			2.777041520130564e-07,
			5.1609725269920084e-08
		],
		"eco": 383,
		"efo": 88657.4074074074,
		"cfr": 0.656280517578125
	},
	{
		"tim": 159.592979325,
		"tid": 6607,
		"loc": [
			2.752498678720465e-07,
			5.310573606770346e-08
		],
		"eco": 384,
		"efo": 50793.65079365079,
		"cfr": 0.4046630859375
	},
	{
		"tim": 159.61173129999997,
		"tid": 6607,
		"loc": [
			2.760287580811119e-07,
			5.4074087315129e-08
		],
		"eco": 389,
		"efo": 40020.576131687245,
		"cfr": 0.343505859375
	},
	{
		"tim": 159.6375089,
		"tid": 6607,
		"loc": [
			2.74133870506623e-07,
			5.373526284691705e-08
		],
		"eco": 406,
		"efo": 53703.70370370371,
		"cfr": 0.33935546875
	},
	{
		"tim": 159.65626082499998,
		"tid": 6607,
		"loc": [
			2.775487567029973e-07,
			5.745734888638872e-08
		],
		"eco": 400,
		"efo": 41152.2633744856,
		"cfr": 0.284271240234375
	},
	{
		"tim": 159.68203795,
		"tid": 6607,
		"loc": [
			2.7534057414044054e-07,
			5.4935748710977045e-08
		],
		"eco": 404,
		"efo": 46759.259259259255,
		"cfr": 0.378204345703125
	},
	{
		"tim": 159.705473375,
		"tid": 6607,
		"loc": [
			2.7369223909796257e-07,
			5.5872902864244354e-08
		],
		"eco": 388,
		"efo": 44907.40740740741,
		"cfr": 0.415283203125
	},
	{
		"tim": 159.72656709999998,
		"tid": 6607,
		"loc": [
			2.7681470008236994e-07,
			5.534015055798585e-08
		],
		"eco": 378,
		"efo": 43750.0,
		"cfr": 0.38580322265625
	},
	{
		"tim": 159.74766119999998,
		"tid": 6607,
		"loc": [
			2.8085850921062086e-07,
			5.7551241303146135e-08
		],
		"eco": 379,
		"efo": 38991.76954732511,
		"cfr": 0.3411865234375
	},
	{
		"tim": 159.773438275,
		"tid": 6607,
		"loc": [
			2.732161901577624e-07,
			5.24478903864795e-08
		],
		"eco": 375,
		"efo": 34722.22222222222,
		"cfr": 0.358428955078125
	},
	{
		"tim": 159.80389872499998,
		"tid": 6607,
		"loc": [
			2.780091773741238e-07,
			5.76176592138062e-08
		],
		"eco": 364,
		"efo": 30639.73063973064,
		"cfr": 0.428466796875
	},
	{
		"tim": 159.83435957499998,
		"tid": 6607,
		"loc": [
			2.766992853451949e-07,
			5.939888642075092e-08
		],
		"eco": 374,
		"efo": 38477.366255144036,
		"cfr": 0.509765625
	},
	{
		"tim": 159.857795125,
		"tid": 6607,
		"loc": [
			2.691451099252776e-07,
			5.779294014243567e-08
		],
		"eco": 371,
		"efo": 42939.81481481482,
		"cfr": 0.6123046875
	},
	{
		"tim": 159.883572,
		"tid": 6607,
		"loc": [
			2.710277293272314e-07,
			5.297419740892361e-08
		],
		"eco": 417,
		"efo": 55158.73015873016,
		"cfr": 0.48797607421875
	},
	{
		"tim": 159.902323925,
		"tid": 6607,
		"loc": [
			2.771567041762422e-07,
			5.65426215162772e-08
		],
		"eco": 371,
		"efo": 42939.81481481482,
		"cfr": 0.408203125
	},
	{
		"tim": 159.923417675,
		"tid": 6607,
		"loc": [
			2.747587519655517e-07,
			5.841299443867344e-08
		],
		"eco": 370,
		"efo": 38065.84362139918,
		"cfr": 0.443115234375
	},
	{
		"tim": 159.94685314999998,
		"tid": 6607,
		"loc": [
			2.7437235276402033e-07,
			5.5627230834509035e-08
		],
		"eco": 398,
		"efo": 46064.81481481482,
		"cfr": 0.430419921875
	},
	{
		"tim": 159.97028865,
		"tid": 6607,
		"loc": [
			2.733656029289264e-07,
			5.593789484630081e-08
		],
		"eco": 354,
		"efo": 36419.753086419754,
		"cfr": 0.533447265625
	},
	{
		"tim": 159.99606619999997,
		"tid": 6607,
		"loc": [
			2.785190886776464e-07,
			6.050241772531431e-08
		],
		"eco": 373,
		"efo": 43171.2962962963,
		"cfr": 0.501800537109375
	},
	{
		"tim": 160.01950144999998,
		"tid": 6607,
		"loc": [
			2.7254353352529154e-07,
			5.379747413902243e-08
		],
		"eco": 408,
		"efo": 47222.22222222222,
		"cfr": 0.41748046875
	},
	{
		"tim": 160.04059522499998,
		"tid": 6607,
		"loc": [
			2.706349668970965e-07,
			5.802840380094559e-08
		],
		"eco": 355,
		"efo": 46957.671957671955,
		"cfr": 0.5390625
	},
	{
		"tim": 160.0593471,
		"tid": 6607,
		"loc": [
			2.735280820592817e-07,
			5.379130488110249e-08
		],
		"eco": 382,
		"efo": 44212.96296296296,
		"cfr": 0.355377197265625
	},
	{
		"tim": 160.08278264999998,
		"tid": 6607,
		"loc": [
			2.7604045162813986e-07,
			5.99733499439127e-08
		],
		"eco": 396,
		"efo": 52380.95238095238,
		"cfr": 0.38037109375
	},
	{
		"tim": 160.103876575,
		"tid": 6607,
		"loc": [
			2.7575079541053436e-07,
			5.4360261887787844e-08
		],
		"eco": 390,
		"efo": 45138.88888888889,
		"cfr": 0.3204345703125
	},
	{
		"tim": 160.12731212499997,
		"tid": 6607,
		"loc": [
			2.738824103578046e-07,
			5.2930264383884116e-08
		],
		"eco": 408,
		"efo": 47222.22222222222,
		"cfr": 0.36865234375
	},
	{
		"tim": 160.14840565,
		"tid": 6607,
		"loc": [
			2.764479993202002e-07,
			5.713970524100174e-08
		],
		"eco": 356,
		"efo": 47089.94708994709,
		"cfr": 0.34814453125
	},
	{
		"tim": 160.169499275,
		"tid": 6607,
		"loc": [
			2.765432398504372e-07,
			5.2716101041349425e-08
		],
		"eco": 393,
		"efo": 45486.11111111111,
		"cfr": 0.37994384765625
	},
	{
		"tim": 160.19059299999998,
		"tid": 6607,
		"loc": [
			2.766014668147315e-07,
			5.322839786510258e-08
		],
		"eco": 396,
		"efo": 40740.740740740745,
		"cfr": 0.4754638671875
	},
	{
		"tim": 160.21402874999998,
		"tid": 6607,
		"loc": [
			2.741398542412109e-07,
			5.361875255058531e-08
		],
		"eco": 383,
		"efo": 39403.29218106996,
		"cfr": 0.4150390625
	},
	{
		"tim": 160.23746415,
		"tid": 6607,
		"loc": [
			2.7467621696812335e-07,
			6.151848591821985e-08
		],
		"eco": 396,
		"efo": 52380.95238095238,
		"cfr": 0.45794677734375
	},
	{
		"tim": 160.256216,
		"tid": 6607,
		"loc": [
			2.7465142447506475e-07,
			5.479330627315295e-08
		],
		"eco": 383,
		"efo": 44328.7037037037,
		"cfr": 0.3839111328125
	},
	{
		"tim": 160.2773097,
		"tid": 6607,
		"loc": [
			2.7484776956448987e-07,
			5.997579765918821e-08
		],
		"eco": 351,
		"efo": 46428.57142857143,
		"cfr": 0.388824462890625
	},
	{
		"tim": 160.298403375,
		"tid": 6607,
		"loc": [
			2.7599735023921714e-07,
			5.6771524279637824e-08
		],
		"eco": 376,
		"efo": 49735.449735449736,
		"cfr": 0.34515380859375
	},
	{
		"tim": 160.3194974,
		"tid": 6607,
		"loc": [
			2.740683065844131e-07,
			5.507562390460158e-08
		],
		"eco": 370,
		"efo": 42824.07407407407,
		"cfr": 0.3330078125
	},
	{
		"tim": 160.34059144999998,
		"tid": 6607,
		"loc": [
			2.743219950427911e-07,
			5.565402056736118e-08
		],
		"eco": 392,
		"efo": 51851.851851851854,
		"cfr": 0.296356201171875
	},
	{
		"tim": 160.35934335,
		"tid": 6607,
		"loc": [
			2.750189620462522e-07,
			5.599573949744208e-08
		],
		"eco": 413,
		"efo": 47800.92592592593,
		"cfr": 0.45806884765625
	},
	{
		"tim": 160.38043689999998,
		"tid": 6607,
		"loc": [
			2.7690311016507254e-07,
			5.2912354157422884e-08
		],
		"eco": 398,
		"efo": 46064.81481481482,
		"cfr": 0.38287353515625
	},
	{
		"tim": 160.401530525,
		"tid": 6607,
		"loc": [
			2.7672486610561037e-07,
			5.774349796589668e-08
		],
		"eco": 407,
		"efo": 53835.978835978836,
		"cfr": 0.30029296875
	},
	{
		"tim": 160.42262424999998,
		"tid": 6607,
		"loc": [
			2.765006134922274e-07,
			5.719799000390804e-08
		],
		"eco": 397,
		"efo": 52513.22751322752,
		"cfr": 0.6556396484375
	},
	{
		"tim": 160.4413764,
		"tid": 6607,
		"loc": [
			2.710362299971352e-07,
			5.3071470337027425e-08
		],
		"eco": 389,
		"efo": 51455.026455026455,
		"cfr": 0.3665771484375
	},
	{
		"tim": 160.460128325,
		"tid": 6607,
		"loc": [
			2.776301584097862e-07,
			5.3753455793164796e-08
		],
		"eco": 367,
		"efo": 33981.48148148148,
		"cfr": 0.372100830078125
	},
	{
		"tim": 160.48590545,
		"tid": 6607,
		"loc": [
			2.766017014188438e-07,
			5.282575199246925e-08
		],
		"eco": 403,
		"efo": 37314.81481481481,
		"cfr": 0.328765869140625
	},
	{
		"tim": 160.51636632499998,
		"tid": 6607,
		"loc": [
			2.7209184878387195e-07,
			5.712360478663417e-08
		],
		"eco": 383,
		"efo": 25330.68783068783,
		"cfr": 0.32684326171875
	},
	{
		"tim": 161.28497177499997,
		"tid": 6642,
		"loc": [
			-7.798008282597078e-08,
			1.4431930216515016e-07
		],
		"eco": 356,
		"efo": 20601.85185185185,
		"cfr": 0.421142578125
	},
	{
		"tim": 161.35052779999998,
		"tid": 6642,
		"loc": [
			-7.798533776445275e-08,
			1.5090245285223421e-07
		],
		"eco": 351,
		"efo": 23214.285714285714,
		"cfr": 0.3973388671875
	},
	{
		"tim": 161.39035537499998,
		"tid": 6642,
		"loc": [
			-7.4245891333822e-08,
			1.4707911373913265e-07
		],
		"eco": 367,
		"efo": 17884.990253411306,
		"cfr": 0.486175537109375
	},
	{
		"tim": 161.4395501,
		"tid": 6642,
		"loc": [
			-7.960910363526534e-08,
			1.4625908897623762e-07
		],
		"eco": 371,
		"efo": 22901.234567901236,
		"cfr": 0.292724609375
	},
	{
		"tim": 162.32255099999998,
		"tid": 6683,
		"loc": [
			5.1133390707444026e-08,
			-1.5072261954181094e-08
		],
		"eco": 354,
		"efo": 36419.753086419754,
		"cfr": 0.52783203125
	},
	{
		"tim": 162.36584087499998,
		"tid": 6683,
		"loc": [
			4.979506414615944e-08,
			-1.5604484853840694e-08
		],
		"eco": 370,
		"efo": 31144.781144781144,
		"cfr": 0.4619140625
	},
	{
		"tim": 162.740882275,
		"tid": 6700,
		"loc": [
			1.680244015919907e-08,
			-2.167198628919302e-09
		],
		"eco": 408,
		"efo": 53968.25396825397,
		"cfr": 0.517578125
	},
	{
		"tim": 162.773655475,
		"tid": 6700,
		"loc": [
			1.4927071364779084e-08,
			-6.150900063043019e-09
		],
		"eco": 372,
		"efo": 43055.555555555555,
		"cfr": 0.523681640625
	},
	{
		"tim": 162.7970914,
		"tid": 6700,
		"loc": [
			1.2592497268299427e-08,
			-1.2958866045681437e-08
		],
		"eco": 357,
		"efo": 27546.2962962963,
		"cfr": 0.59429931640625
	},
	{
		"tim": 171.07109957499998,
		"tid": 7107,
		"loc": [
			3.3097060785622266e-09,
			5.798595914806423e-08
		],
		"eco": 375,
		"efo": 24801.5873015873,
		"cfr": 0.347808837890625
	},
	{
		"tim": 171.12494925,
		"tid": 7107,
		"loc": [
			-9.364993385257542e-10,
			5.468711220059175e-08
		],
		"eco": 367,
		"efo": 22654.320987654322,
		"cfr": 0.239013671875
	},
	{
		"tim": 171.16477755,
		"tid": 7107,
		"loc": [
			-4.0842133185675935e-10,
			5.2933782218876575e-08
		],
		"eco": 375,
		"efo": 43402.777777777774,
		"cfr": 0.878814697265625
	},
	{
		"tim": 171.18821387499997,
		"tid": 7107,
		"loc": [
			-1.0985589382983673e-09,
			5.5063811777146415e-08
		],
		"eco": 371,
		"efo": 26424.501424501424,
		"cfr": 0.104736328125
	},
	{
		"tim": 171.22570087499997,
		"tid": 7107,
		"loc": [
			1.3763028503896682e-09,
			5.575661887397757e-08
		],
		"eco": 354,
		"efo": 32777.777777777774,
		"cfr": 0.5306396484375
	},
	{
		"tim": 171.25382055,
		"tid": 7107,
		"loc": [
			-1.923112749579488e-09,
			5.330041747278573e-08
		],
		"eco": 364,
		"efo": 30639.73063973064,
		"cfr": 0.3460693359375
	},
	{
		"tim": 171.2866235,
		"tid": 7107,
		"loc": [
			1.1430016551819486e-10,
			5.117219831643043e-08
		],
		"eco": 371,
		"efo": 26424.501424501424,
		"cfr": 0.40283203125
	},
	{
		"tim": 171.32176869999998,
		"tid": 7107,
		"loc": [
			-4.4318497645734555e-09,
			5.331758181661974e-08
		],
		"eco": 365,
		"efo": 28163.58024691358,
		"cfr": 0.214569091796875
	},
	{
		"tim": 171.35457219999998,
		"tid": 7107,
		"loc": [
			1.0350217770329272e-09,
			4.883409622172007e-08
		],
		"eco": 361,
		"efo": 33425.92592592593,
		"cfr": 0.39825439453125
	},
	{
		"tim": 171.38269179999998,
		"tid": 7107,
		"loc": [
			-2.743864622680913e-09,
			5.7569993843067403e-08
		],
		"eco": 372,
		"efo": 22962.962962962964,
		"cfr": 0.44580078125
	},
	{
		"tim": 171.42252027499998,
		"tid": 7107,
		"loc": [
			-1.253891213874407e-09,
			5.2876915804440154e-08
		],
		"eco": 373,
		"efo": 21585.64814814815,
		"cfr": 0.305328369140625
	},
	{
		"tim": 171.46703294999998,
		"tid": 7107,
		"loc": [
			2.153553483418855e-09,
			5.2389813815975e-08
		],
		"eco": 358,
		"efo": 22098.765432098768,
		"cfr": 0.2110595703125
	},
	{
		"tim": 171.50686152499998,
		"tid": 7107,
		"loc": [
			-1.2634467859839422e-09,
			5.6352302292592375e-08
		],
		"eco": 359,
		"efo": 23743.386243386245,
		"cfr": 0.341583251953125
	},
	{
		"tim": 171.54434809999998,
		"tid": 7107,
		"loc": [
			-1.2972351239400293e-10,
			5.2919777864210536e-08
		],
		"eco": 357,
		"efo": 25427.350427350426,
		"cfr": 0.280487060546875
	},
	{
		"tim": 171.579493375,
		"tid": 7107,
		"loc": [
			-2.5275724862547056e-09,
			5.5160372697921954e-08
		],
		"eco": 386,
		"efo": 29783.950617283954,
		"cfr": 0.333251953125
	},
	{
		"tim": 171.612296725,
		"tid": 7107,
		"loc": [
			1.7487184246146402e-09,
			5.738291513044353e-08
		],
		"eco": 363,
		"efo": 28009.25925925926,
		"cfr": 0.47515869140625
	},
	{
		"tim": 171.64510005,
		"tid": 7107,
		"loc": [
			2.8815019315870595e-09,
			5.502089417222914e-08
		],
		"eco": 379,
		"efo": 29243.827160493827,
		"cfr": 0.2257080078125
	},
	{
		"tim": 171.67790302499998,
		"tid": 7107,
		"loc": [
			-1.869510172665951e-09,
			5.726573746687736e-08
		],
		"eco": 379,
		"efo": 25066.137566137568,
		"cfr": 0.346435546875
	},
	{
		"tim": 178.966368225,
		"tid": 7474,
		"loc": [
			1.3474986158400538e-07,
			-1.8466898318564608e-07
		],
		"eco": 376,
		"efo": 69629.62962962962,
		"cfr": 0.33453369140625
	},
	{
		"tim": 178.9921164,
		"tid": 7474,
		"loc": [
			1.3647775564759226e-07,
			-1.8359387014368622e-07
		],
		"eco": 360,
		"efo": 55555.55555555556,
		"cfr": 0.252716064453125
	},
	{
		"tim": 179.00852665,
		"tid": 7474,
		"loc": [
			1.3751932728900232e-07,
			-1.85856340701622e-07
		],
		"eco": 353,
		"efo": 46693.12169312169,
		"cfr": 0.3509521484375
	},
	{
		"tim": 179.027279325,
		"tid": 7474,
		"loc": [
			1.3107676762804137e-07,
			-1.8549312679266623e-07
		],
		"eco": 377,
		"efo": 49867.72486772487,
		"cfr": 0.2886962890625
	},
	{
		"tim": 179.04603212499998,
		"tid": 7474,
		"loc": [
			1.3442791713994028e-07,
			-1.888062215217246e-07
		],
		"eco": 472,
		"efo": 62433.862433862436,
		"cfr": 0.368499755859375
	},
	{
		"tim": 179.06478479999998,
		"tid": 7474,
		"loc": [
			1.3101779705360678e-07,
			-1.8479444438050862e-07
		],
		"eco": 416,
		"efo": 64197.530864197535,
		"cfr": 0.46417236328125
	},
	{
		"tim": 179.081195475,
		"tid": 7474,
		"loc": [
			1.3660133504278172e-07,
			-1.864232585405504e-07
		],
		"eco": 374,
		"efo": 43287.03703703704,
		"cfr": 0.2655029296875
	},
	{
		"tim": 179.10228967499998,
		"tid": 7474,
		"loc": [
			1.3389289371180252e-07,
			-1.8422985018896814e-07
		],
		"eco": 385,
		"efo": 44560.18518518518,
		"cfr": 0.1556396484375
	},
	{
		"tim": 179.12338377499998,
		"tid": 7474,
		"loc": [
			1.3418425218869207e-07,
			-1.8920196883583003e-07
		],
		"eco": 352,
		"efo": 36213.99176954733,
		"cfr": 0.09649658203125
	},
	{
		"tim": 179.149161575,
		"tid": 7474,
		"loc": [
			1.389715887051688e-07,
			-1.8817409230208212e-07
		],
		"eco": 369,
		"efo": 34166.666666666664,
		"cfr": 0.206787109375
	},
	{
		"tim": 179.17728129999998,
		"tid": 7474,
		"loc": [
			1.3453181095367813e-07,
			-1.8914055938914864e-07
		],
		"eco": 362,
		"efo": 30471.38047138047,
		"cfr": 0.20050048828125
	},
	{
		"tim": 179.20774319999998,
		"tid": 7474,
		"loc": [
			1.358910199648469e-07,
			-1.8629115501614187e-07
		],
		"eco": 351,
		"efo": 25000.0,
		"cfr": 0.184478759765625
	},
	{
		"tim": 179.8140263,
		"tid": 7501,
		"loc": [
			1.3818542061821192e-07,
			-1.850312918095586e-07
		],
		"eco": 369,
		"efo": 31060.60606060606,
		"cfr": 0.16650390625
	},
	{
		"tim": 180.083848325,
		"tid": 7511,
		"loc": [
			1.127450496973542e-07,
			-2.0105376604109697e-07
		],
		"eco": 415,
		"efo": 76851.85185185185,
		"cfr": 1.056884765625
	},
	{
		"tim": 180.116637075,
		"tid": 7511,
		"loc": [
			1.3834951628441514e-07,
			-1.852888354306457e-07
		],
		"eco": 367,
		"efo": 37757.201646090536,
		"cfr": 0.2064208984375
	},
	{
		"tim": 180.14241514999998,
		"tid": 7511,
		"loc": [
			1.3758794554029266e-07,
			-1.871328158576381e-07
		],
		"eco": 364,
		"efo": 33703.7037037037,
		"cfr": 0.19775390625
	},
	{
		"tim": 180.1705347,
		"tid": 7511,
		"loc": [
			1.423792798653685e-07,
			-1.850294582452015e-07
		],
		"eco": 356,
		"efo": 27469.135802469136,
		"cfr": 0.1375732421875
	},
	{
		"tim": 180.20099614999998,
		"tid": 7511,
		"loc": [
			1.3570737697847295e-07,
			-1.889571230761136e-07
		],
		"eco": 385,
		"efo": 27421.65242165242,
		"cfr": 0.064849853515625
	},
	{
		"tim": 180.2361412,
		"tid": 7511,
		"loc": [
			1.4351485335966239e-07,
			-1.8825255074960626e-07
		],
		"eco": 370,
		"efo": 31144.781144781144,
		"cfr": 0.1826171875
	},
	{
		"tim": 180.266602775,
		"tid": 7511,
		"loc": [
			1.3558894986267244e-07,
			-1.86314593586592e-07
		],
		"eco": 360,
		"efo": 30303.030303030304,
		"cfr": 0.0888671875
	},
	{
		"tim": 180.2970642,
		"tid": 7511,
		"loc": [
			1.4032598334516026e-07,
			-1.9017724089054206e-07
		],
		"eco": 365,
		"efo": 33796.29629629629,
		"cfr": 0.2064208984375
	},
	{
		"tim": 180.325183975,
		"tid": 7511,
		"loc": [
			1.3751536908968836e-07,
			-1.8690298082685794e-07
		],
		"eco": 368,
		"efo": 37860.08230452675,
		"cfr": 0.3150634765625
	},
	{
		"tim": 180.35096152499997,
		"tid": 7511,
		"loc": [
			1.3649524655244836e-07,
			-1.8557306328012352e-07
		],
		"eco": 369,
		"efo": 56944.444444444445,
		"cfr": 0.49951171875
	},
	{
		"tim": 180.36971392499999,
		"tid": 7511,
		"loc": [
			1.3792995347036301e-07,
			-1.8919579430420597e-07
		],
		"eco": 351,
		"efo": 27083.333333333336,
		"cfr": 0.02838134765625
	},
	{
		"tim": 180.404858475,
		"tid": 7511,
		"loc": [
			1.371107707156318e-07,
			-1.8351117021334742e-07
		],
		"eco": 373,
		"efo": 49338.62433862434,
		"cfr": 0.446044921875
	},
	{
		"tim": 180.42595287499998,
		"tid": 7511,
		"loc": [
			1.378565644675194e-07,
			-1.8937312750106236e-07
		],
		"eco": 372,
		"efo": 31313.131313131315,
		"cfr": 0.09130859375
	},
	{
		"tim": 183.610279075,
		"tid": 7663,
		"loc": [
			-6.5967751285393e-08,
			1.1768181701218211e-07
		],
		"eco": 352,
		"efo": 36213.99176954733,
		"cfr": 0.508026123046875
	},
	{
		"tim": 188.05200979999998,
		"tid": 7884,
		"loc": [
			2.810365268039792e-07,
			5.666272836429906e-08
		],
		"eco": 353,
		"efo": 21790.123456790123,
		"cfr": 0.275146484375
	},
	{
		"tim": 188.11054395,
		"tid": 7884,
		"loc": [
			2.7894835851290917e-07,
			5.368742097094438e-08
		],
		"eco": 369,
		"efo": 24404.761904761905,
		"cfr": 0.43505859375
	},
	{
		"tim": 188.1480316,
		"tid": 7884,
		"loc": [
			2.7602759247279396e-07,
			5.0781477506789824e-08
		],
		"eco": 359,
		"efo": 18467.078189300413,
		"cfr": 0.408233642578125
	},
	{
		"tim": 188.194886025,
		"tid": 7884,
		"loc": [
			2.789582612540489e-07,
			5.292032014269269e-08
		],
		"eco": 355,
		"efo": 25284.900284900283,
		"cfr": 0.23583984375
	},
	{
		"tim": 192.37855152499998,
		"tid": 8089,
		"loc": [
			1.1767070690362086e-07,
			-1.632911282535564e-07
		],
		"eco": 368,
		"efo": 24338.62433862434,
		"cfr": 0.323211669921875
	},
	{
		"tim": 192.43005964999998,
		"tid": 8089,
		"loc": [
			1.167309958682364e-07,
			-1.6172269897756227e-07
		],
		"eco": 381,
		"efo": 29398.14814814815,
		"cfr": 0.18634033203125
	},
	{
		"tim": 192.46286314999998,
		"tid": 8089,
		"loc": [
			1.1523128043404474e-07,
			-1.639071532709988e-07
		],
		"eco": 366,
		"efo": 33888.88888888889,
		"cfr": 0.420989990234375
	},
	{
		"tim": 192.49098254999998,
		"tid": 8089,
		"loc": [
			1.1838900761683854e-07,
			-1.6811105968172668e-07
		],
		"eco": 368,
		"efo": 30976.430976430976,
		"cfr": 0.4237060546875
	},
	{
		"tim": 192.52144385,
		"tid": 8089,
		"loc": [
			1.1632507970395647e-07,
			-1.6512733483985886e-07
		],
		"eco": 371,
		"efo": 26424.501424501424,
		"cfr": 0.3115234375
	},
	{
		"tim": 192.556589275,
		"tid": 8089,
		"loc": [
			1.1736070523627495e-07,
			-1.643830541901578e-07
		],
		"eco": 373,
		"efo": 28780.864197530867,
		"cfr": 0.273468017578125
	},
	{
		"tim": 192.633901525,
		"tid": 8089,
		"loc": [
			1.1738003574779136e-07,
			-1.6414275051792995e-07
		],
		"eco": 362,
		"efo": 27932.0987654321,
		"cfr": 0.24169921875
	},
	{
		"tim": 192.67138784999997,
		"tid": 8089,
		"loc": [
			1.2096657512949863e-07,
			-1.6573329998595563e-07
		],
		"eco": 365,
		"efo": 25997.150997150995,
		"cfr": 0.152099609375
	},
	{
		"tim": 192.78846645,
		"tid": 8091,
		"loc": [
			1.237479686581639e-07,
			-1.6504343127280605e-07
		],
		"eco": 351,
		"efo": 32500.0,
		"cfr": 0.2611083984375
	},
	{
		"tim": 192.834097375,
		"tid": 8091,
		"loc": [
			1.2171739344550982e-07,
			-1.6398627070743858e-07
		],
		"eco": 400,
		"efo": 33670.03367003367,
		"cfr": 0.2274169921875
	},
	{
		"tim": 192.86455909999998,
		"tid": 8091,
		"loc": [
			1.2361556215268673e-07,
			-1.6288290726092122e-07
		],
		"eco": 390,
		"efo": 27777.777777777777,
		"cfr": 0.2794189453125
	},
	{
		"tim": 192.899704125,
		"tid": 8091,
		"loc": [
			1.216270207176634e-07,
			-1.6058651832682365e-07
		],
		"eco": 390,
		"efo": 32828.28282828283,
		"cfr": 0.2742919921875
	},
	{
		"tim": 192.92782375,
		"tid": 8091,
		"loc": [
			1.198150167333286e-07,
			-1.6519797772545991e-07
		],
		"eco": 364,
		"efo": 33703.7037037037,
		"cfr": 0.16754150390625
	},
	{
		"tim": 192.9559434,
		"tid": 8091,
		"loc": [
			1.217357738903317e-07,
			-1.643467843537382e-07
		],
		"eco": 366,
		"efo": 26068.376068376067,
		"cfr": 0.21185302734375
	},
	{
		"tim": 192.99108865,
		"tid": 8091,
		"loc": [
			1.2282299866012693e-07,
			-1.6318462326822134e-07
		],
		"eco": 362,
		"efo": 25783.475783475784,
		"cfr": 0.22247314453125
	},
	{
		"tim": 193.0309169,
		"tid": 8091,
		"loc": [
			1.209797672023478e-07,
			-1.6699505620125263e-07
		],
		"eco": 366,
		"efo": 30808.08080808081,
		"cfr": 0.21185302734375
	},
	{
		"tim": 193.07778555,
		"tid": 8091,
		"loc": [
			1.2324591277759805e-07,
			-1.6367430970084776e-07
		],
		"eco": 385,
		"efo": 23765.432098765432,
		"cfr": 0.3216552734375
	},
	{
		"tim": 193.119956125,
		"tid": 8091,
		"loc": [
			1.1656445537691297e-07,
			-1.6666637288020312e-07
		],
		"eco": 373,
		"efo": 23024.69135802469,
		"cfr": 0.321258544921875
	},
	{
		"tim": 193.15978495,
		"tid": 8091,
		"loc": [
			1.1824893929619602e-07,
			-1.6762511495596645e-07
		],
		"eco": 387,
		"efo": 25595.238095238095,
		"cfr": 0.3076171875
	},
	{
		"tim": 193.19727172499998,
		"tid": 8091,
		"loc": [
			1.1756415747033772e-07,
			-1.6067441119862336e-07
		],
		"eco": 363,
		"efo": 28009.25925925926,
		"cfr": 0.37628173828125
	},
	{
		"tim": 193.23007489999998,
		"tid": 8091,
		"loc": [
			1.2025752058083796e-07,
			-1.6426646287882533e-07
		],
		"eco": 359,
		"efo": 25569.80056980057,
		"cfr": 0.26104736328125
	},
	{
		"tim": 193.2628787,
		"tid": 8091,
		"loc": [
			1.2106734152470912e-07,
			-1.7110064603385183e-07
		],
		"eco": 380,
		"efo": 25132.275132275132,
		"cfr": 0.27557373046875
	},
	{
		"tim": 193.30036587499998,
		"tid": 8091,
		"loc": [
			1.1960203578396947e-07,
			-1.6522928718607597e-07
		],
		"eco": 358,
		"efo": 23677.248677248677,
		"cfr": 0.244384765625
	},
	{
		"tim": 193.34019465,
		"tid": 8091,
		"loc": [
			1.190153924722376e-07,
			-1.64781548955859e-07
		],
		"eco": 364,
		"efo": 25925.925925925927,
		"cfr": 0.34881591796875
	},
	{
		"tim": 193.37768177499999,
		"tid": 8091,
		"loc": [
			1.1749804401070352e-07,
			-1.664871160906532e-07
		],
		"eco": 362,
		"efo": 30471.38047138047,
		"cfr": 0.19775390625
	},
	{
		"tim": 193.4104849,
		"tid": 8091,
		"loc": [
			1.1985707240306876e-07,
			-1.6513038961636047e-07
		],
		"eco": 351,
		"efo": 27083.333333333336,
		"cfr": 0.252593994140625
	},
	{
		"tim": 193.443288325,
		"tid": 8091,
		"loc": [
			1.1990585625068826e-07,
			-1.6271736547002537e-07
		],
		"eco": 360,
		"efo": 27777.77777777778,
		"cfr": 0.119415283203125
	},
	{
		"tim": 193.47609144999998,
		"tid": 8091,
		"loc": [
			1.1928801619084495e-07,
			-1.663834310637201e-07
		],
		"eco": 372,
		"efo": 24603.174603174604,
		"cfr": 0.2470703125
	},
	{
		"tim": 193.5159201,
		"tid": 8091,
		"loc": [
			1.1913555760713459e-07,
			-1.6760039394136263e-07
		],
		"eco": 357,
		"efo": 36728.3950617284,
		"cfr": 0.552642822265625
	},
	{
		"tim": 193.544039925,
		"tid": 8091,
		"loc": [
			1.1502698810427957e-07,
			-1.620418768487882e-07
		],
		"eco": 365,
		"efo": 24140.21164021164,
		"cfr": 0.654571533203125
	},
	{
		"tim": 197.04718219999998,
		"tid": 8264,
		"loc": [
			-1.0105398644214673e-07,
			6.90116505853914e-08
		],
		"eco": 366,
		"efo": 30808.08080808081,
		"cfr": 0.410125732421875
	},
	{
		"tim": 197.140815175,
		"tid": 8264,
		"loc": [
			-1.019448176329043e-07,
			7.397114416823296e-08
		],
		"eco": 388,
		"efo": 32659.93265993266,
		"cfr": 0.3076171875
	},
	{
		"tim": 197.17596132499997,
		"tid": 8264,
		"loc": [
			-1.0114909789330983e-07,
			6.801497584922903e-08
		],
		"eco": 377,
		"efo": 34907.40740740741,
		"cfr": 0.5196533203125
	},
	{
		"tim": 197.20408185,
		"tid": 8264,
		"loc": [
			-9.641846382271869e-08,
			7.748183959232394e-08
		],
		"eco": 361,
		"efo": 30387.205387205388,
		"cfr": 0.5108642578125
	},
	{
		"tim": 197.2322026,
		"tid": 8264,
		"loc": [
			-9.989404218387705e-08,
			7.640708646919832e-08
		],
		"eco": 367,
		"efo": 28317.901234567904,
		"cfr": 0.325927734375
	},
	{
		"tim": 197.26500722499998,
		"tid": 8264,
		"loc": [
			-9.952310499624073e-08,
			7.153859294972447e-08
		],
		"eco": 374,
		"efo": 21643.51851851852,
		"cfr": 0.252227783203125
	},
	{
		"tim": 197.31186275,
		"tid": 8264,
		"loc": [
			-1.0302926285935872e-07,
			6.94519790860787e-08
		],
		"eco": 375,
		"efo": 31565.656565656565,
		"cfr": 0.33984375
	},
	{
		"tim": 197.3470085,
		"tid": 8264,
		"loc": [
			-9.938765295410327e-08,
			7.110757106576456e-08
		],
		"eco": 380,
		"efo": 50264.550264550264,
		"cfr": 0.50128173828125
	},
	{
		"tim": 197.36810355,
		"tid": 8264,
		"loc": [
			-1.0624027810690139e-07,
			6.9096785895552e-08
		],
		"eco": 354,
		"efo": 32777.777777777774,
		"cfr": 0.409912109375
	},
	{
		"tim": 197.39388227499998,
		"tid": 8264,
		"loc": [
			-1.0234934971827435e-07,
			7.138912633451491e-08
		],
		"eco": 356,
		"efo": 36625.51440329218,
		"cfr": 0.3341064453125
	},
	{
		"tim": 197.417319425,
		"tid": 8264,
		"loc": [
			-1.0161383562804895e-07,
			7.02403288757719e-08
		],
		"eco": 366,
		"efo": 33888.88888888889,
		"cfr": 0.40740966796875
	},
	{
		"tim": 197.445439975,
		"tid": 8264,
		"loc": [
			-1.0426826331478242e-07,
			7.362960423999008e-08
		],
		"eco": 368,
		"efo": 28395.061728395063,
		"cfr": 0.4888916015625
	},
	{
		"tim": 197.51807035,
		"tid": 8264,
		"loc": [
			-1.0633712295761269e-07,
			7.19229229661941e-08
		],
		"eco": 351,
		"efo": 29545.454545454544,
		"cfr": 0.22705078125
	},
	{
		"tim": 197.55087475,
		"tid": 8264,
		"loc": [
			-1.0001055941833532e-07,
			7.202641630264993e-08
		],
		"eco": 393,
		"efo": 30324.074074074077,
		"cfr": 0.341949462890625
	},
	{
		"tim": 206.21011532499998,
		"tid": 8696,
		"loc": [
			3.166706369830965e-08,
			8.334768764682227e-08
		],
		"eco": 355,
		"efo": 23478.835978835978,
		"cfr": 0.387451171875
	},
	{
		"tim": 206.26979732499998,
		"tid": 8696,
		"loc": [
			3.3963702977616936e-08,
			8.383895321544285e-08
		],
		"eco": 382,
		"efo": 22106.48148148148,
		"cfr": 0.311279296875
	},
	{
		"tim": 208.78884237499997,
		"tid": 8817,
		"loc": [
			2.038509790661601e-07,
			-1.9660285096366964e-07
		],
		"eco": 358,
		"efo": 23677.248677248677,
		"cfr": 0.2999267578125
	},
	{
		"tim": 208.845035,
		"tid": 8817,
		"loc": [
			2.0157196023260513e-07,
			-1.9235971673361144e-07
		],
		"eco": 360,
		"efo": 30303.030303030304,
		"cfr": 0.19439697265625
	},
	{
		"tim": 208.877839025,
		"tid": 8817,
		"loc": [
			2.0017229196663495e-07,
			-1.9607656329534974e-07
		],
		"eco": 453,
		"efo": 52430.555555555555,
		"cfr": 0.72509765625
	},
	{
		"tim": 208.9012755,
		"tid": 8817,
		"loc": [
			2.0252397402454774e-07,
			-1.9123833635493643e-07
		],
		"eco": 357,
		"efo": 27546.2962962963,
		"cfr": 0.302703857421875
	},
	{
		"tim": 208.9340796,
		"tid": 8817,
		"loc": [
			1.9631672162505784e-07,
			-1.918886523947637e-07
		],
		"eco": 365,
		"efo": 25997.150997150995,
		"cfr": 0.355804443359375
	},
	{
		"tim": 209.102486,
		"tid": 8824,
		"loc": [
			1.995195455629239e-07,
			-1.9281960108326237e-07
		],
		"eco": 352,
		"efo": 25071.22507122507,
		"cfr": 0.139068603515625
	},
	{
		"tim": 209.15633599999998,
		"tid": 8824,
		"loc": [
			2.0029665427789732e-07,
			-1.9765965989863654e-07
		],
		"eco": 353,
		"efo": 21790.123456790123,
		"cfr": 0.26953125
	},
	{
		"tim": 209.2360015,
		"tid": 8824,
		"loc": [
			2.01105722610429e-07,
			-1.958690198683624e-07
		],
		"eco": 360,
		"efo": 37037.03703703704,
		"cfr": 0.347137451171875
	},
	{
		"tim": 209.26880427499998,
		"tid": 8824,
		"loc": [
			2.0107137098701706e-07,
			-1.9371575010704364e-07
		],
		"eco": 367,
		"efo": 26139.601139601138,
		"cfr": 0.165679931640625
	},
	{
		"tim": 209.30629075,
		"tid": 8824,
		"loc": [
			1.9448628474158815e-07,
			-1.9540385921378867e-07
		],
		"eco": 375,
		"efo": 34722.22222222222,
		"cfr": 0.361083984375
	},
	{
		"tim": 209.334410425,
		"tid": 8824,
		"loc": [
			1.9778233385416397e-07,
			-1.9458924811100925e-07
		],
		"eco": 365,
		"efo": 24140.21164021164,
		"cfr": 0.40740966796875
	},
	{
		"tim": 209.37189734999998,
		"tid": 8824,
		"loc": [
			1.9830342937973095e-07,
			-1.9650126057529182e-07
		],
		"eco": 368,
		"efo": 24338.62433862434,
		"cfr": 0.187408447265625
	},
	{
		"tim": 209.411726575,
		"tid": 8824,
		"loc": [
			2.0371115883763144e-07,
			-1.9405658472726522e-07
		],
		"eco": 367,
		"efo": 21238.425925925927,
		"cfr": 0.282470703125
	},
	{
		"tim": 209.45389759999998,
		"tid": 8824,
		"loc": [
			2.0523142999853897e-07,
			-1.9274326075181465e-07
		],
		"eco": 362,
		"efo": 25783.475783475784,
		"cfr": 0.120849609375
	},
	{
		"tim": 209.491385025,
		"tid": 8824,
		"loc": [
			2.0182684120729266e-07,
			-1.9415209947117004e-07
		],
		"eco": 367,
		"efo": 30892.255892255893,
		"cfr": 0.17926025390625
	},
	{
		"tim": 209.5218468,
		"tid": 8824,
		"loc": [
			2.009651787658235e-07,
			-1.9658899505658855e-07
		],
		"eco": 393,
		"efo": 33080.80808080808,
		"cfr": 0.3343505859375
	},
	{
		"tim": 209.55230867499998,
		"tid": 8824,
		"loc": [
			2.008875921390583e-07,
			-1.9358023146164355e-07
		],
		"eco": 367,
		"efo": 28317.901234567904,
		"cfr": 0.195556640625
	},
	{
		"tim": 209.58511242499998,
		"tid": 8824,
		"loc": [
			2.0160987472891212e-07,
			-1.9226861176628578e-07
		],
		"eco": 353,
		"efo": 29713.804713804715,
		"cfr": 0.2835693359375
	},
	{
		"tim": 209.61557417499998,
		"tid": 8824,
		"loc": [
			1.9964660608801743e-07,
			-1.931199605092289e-07
		],
		"eco": 376,
		"efo": 31649.83164983165,
		"cfr": 0.252227783203125
	},
	{
		"tim": 209.64603609999998,
		"tid": 8824,
		"loc": [
			2.0200686252435383e-07,
			-1.9490793622759595e-07
		],
		"eco": 362,
		"efo": 20949.074074074073,
		"cfr": 0.142822265625
	},
	{
		"tim": 209.68820722499999,
		"tid": 8824,
		"loc": [
			2.04013882114e-07,
			-1.9192882788689313e-07
		],
		"eco": 363,
		"efo": 33611.11111111111,
		"cfr": 0.13458251953125
	},
	{
		"tim": 209.71632714999998,
		"tid": 8824,
		"loc": [
			1.994142280540913e-07,
			-1.9502473626581512e-07
		],
		"eco": 351,
		"efo": 27083.333333333336,
		"cfr": 0.195831298828125
	},
	{
		"tim": 211.07562704999998,
		"tid": 8888,
		"loc": [
			-2.0716734104994444e-07,
			-4.521630612970239e-07
		],
		"eco": 374,
		"efo": 31481.48148148148,
		"cfr": 0.544281005859375
	},
	{
		"tim": 211.12594145,
		"tid": 8888,
		"loc": [
			-2.0984385119963084e-07,
			-4.431473022996891e-07
		],
		"eco": 386,
		"efo": 35740.74074074074,
		"cfr": 0.6331787109375
	},
	{
		"tim": 211.15406055,
		"tid": 8888,
		"loc": [
			-2.0729064231131462e-07,
			-4.474997293646134e-07
		],
		"eco": 383,
		"efo": 29552.469135802472,
		"cfr": 0.47210693359375
	},
	{
		"tim": 211.1892054,
		"tid": 8888,
		"loc": [
			-2.1035861183012363e-07,
			-4.501862856337667e-07
		],
		"eco": 372,
		"efo": 21527.777777777777,
		"cfr": 0.534423828125
	},
	{
		"tim": 211.23605815,
		"tid": 8888,
		"loc": [
			-2.104972175063968e-07,
			-4.484006964071581e-07
		],
		"eco": 362,
		"efo": 30471.38047138047,
		"cfr": 0.45318603515625
	},
	{
		"tim": 211.26651917499998,
		"tid": 8888,
		"loc": [
			-2.1310127349963388e-07,
			-4.480775413104207e-07
		],
		"eco": 394,
		"efo": 17372.134038800705,
		"cfr": 0.80548095703125
	},
	{
		"tim": 211.325080625,
		"tid": 8888,
		"loc": [
			-2.135527482361648e-07,
			-4.5044303027381445e-07
		],
		"eco": 352,
		"efo": 29629.62962962963,
		"cfr": 0.695343017578125
	},
	{
		"tim": 211.35319994999998,
		"tid": 8888,
		"loc": [
			-2.1664514215885852e-07,
			-4.52828093162907e-07
		],
		"eco": 364,
		"efo": 37448.5596707819,
		"cfr": 0.54656982421875
	},
	{
		"tim": 211.37897744999998,
		"tid": 8888,
		"loc": [
			-2.1135125188285252e-07,
			-4.488218204096417e-07
		],
		"eco": 356,
		"efo": 27469.135802469136,
		"cfr": 0.48291015625
	},
	{
		"tim": 211.411780325,
		"tid": 8888,
		"loc": [
			-2.1028851381570008e-07,
			-4.4762462303287533e-07
		],
		"eco": 379,
		"efo": 38991.76954732511,
		"cfr": 0.62725830078125
	},
	{
		"tim": 211.437557575,
		"tid": 8888,
		"loc": [
			-2.0582592506996373e-07,
			-4.500783984120107e-07
		],
		"eco": 358,
		"efo": 27623.45679012346,
		"cfr": 0.56097412109375
	},
	{
		"tim": 211.47036037499998,
		"tid": 8888,
		"loc": [
			-2.119334419576294e-07,
			-4.5064062332899136e-07
		],
		"eco": 371,
		"efo": 22901.234567901236,
		"cfr": 0.322265625
	},
	{
		"tim": 211.51253037499998,
		"tid": 8888,
		"loc": [
			-2.086880890039398e-07,
			-4.5006325890491135e-07
		],
		"eco": 372,
		"efo": 31313.131313131315,
		"cfr": 0.287353515625
	},
	{
		"tim": 211.542991425,
		"tid": 8888,
		"loc": [
			-2.0960517048960578e-07,
			-4.5428399107393765e-07
		],
		"eco": 354,
		"efo": 29797.9797979798,
		"cfr": 0.364990234375
	},
	{
		"tim": 211.57579414999998,
		"tid": 8888,
		"loc": [
			-2.1313687194094155e-07,
			-4.446252692360871e-07
		],
		"eco": 366,
		"efo": 21180.555555555555,
		"cfr": 0.415557861328125
	},
	{
		"tim": 211.6179642,
		"tid": 8888,
		"loc": [
			-2.0613019292509989e-07,
			-4.5090391758513885e-07
		],
		"eco": 375,
		"efo": 21701.388888888887,
		"cfr": 0.2548828125
	},
	{
		"tim": 211.67419485,
		"tid": 8888,
		"loc": [
			-2.092189557356754e-07,
			-4.4765711309050773e-07
		],
		"eco": 365,
		"efo": 25997.150997150995,
		"cfr": 0.49432373046875
	},
	{
		"tim": 211.70933922499998,
		"tid": 8888,
		"loc": [
			-2.1082664985200695e-07,
			-4.4968479149475316e-07
		],
		"eco": 359,
		"efo": 22160.493827160495,
		"cfr": 0.263824462890625
	},
	{
		"tim": 211.777283125,
		"tid": 8888,
		"loc": [
			-2.1240149324593015e-07,
			-4.484735141919084e-07
		],
		"eco": 386,
		"efo": 23827.160493827163,
		"cfr": 0.343505859375
	},
	{
		"tim": 211.82881924999998,
		"tid": 8888,
		"loc": [
			-2.04583790711723e-07,
			-4.466479636217672e-07
		],
		"eco": 369,
		"efo": 28472.222222222223,
		"cfr": 0.54248046875
	},
	{
		"tim": 211.86162205,
		"tid": 8888,
		"loc": [
			-2.107877298435741e-07,
			-4.471096351326397e-07
		],
		"eco": 379,
		"efo": 38991.76954732511,
		"cfr": 0.43304443359375
	},
	{
		"tim": 211.88974127499998,
		"tid": 8888,
		"loc": [
			-2.0813883402593794e-07,
			-4.45643331437447e-07
		],
		"eco": 357,
		"efo": 33055.555555555555,
		"cfr": 0.4998779296875
	},
	{
		"tim": 211.91786052499998,
		"tid": 8888,
		"loc": [
			-2.09134407591341e-07,
			-4.535721593461037e-07
		],
		"eco": 353,
		"efo": 36316.872427983544,
		"cfr": 0.5306396484375
	},
	{
		"tim": 211.94363797499997,
		"tid": 8888,
		"loc": [
			-2.074053824800509e-07,
			-4.508711805580443e-07
		],
		"eco": 350,
		"efo": 40509.259259259255,
		"cfr": 0.35760498046875
	},
	{
		"tim": 211.96707362499998,
		"tid": 8888,
		"loc": [
			-2.0983436650434864e-07,
			-4.475871789382573e-07
		],
		"eco": 371,
		"efo": 26424.501424501424,
		"cfr": 0.416259765625
	},
	{
		"tim": 212.00221825,
		"tid": 8888,
		"loc": [
			-2.1369498252324875e-07,
			-4.5035105531893196e-07
		],
		"eco": 353,
		"efo": 29713.804713804715,
		"cfr": 0.376220703125
	},
	{
		"tim": 212.03267924999997,
		"tid": 8888,
		"loc": [
			-2.1016536703881805e-07,
			-4.4963062982513475e-07
		],
		"eco": 382,
		"efo": 32154.882154882154,
		"cfr": 0.4254150390625
	},
	{
		"tim": 212.065482175,
		"tid": 8888,
		"loc": [
			-2.0857168068488318e-07,
			-4.5276753526581583e-07
		],
		"eco": 361,
		"efo": 19662.30936819172,
		"cfr": 0.28289794921875
	},
	{
		"tim": 212.10999395,
		"tid": 8888,
		"loc": [
			-2.136834926547911e-07,
			-4.4891284564191604e-07
		],
		"eco": 354,
		"efo": 20486.11111111111,
		"cfr": 0.6317138671875
	},
	{
		"tim": 220.32322152499998,
		"tid": 9299,
		"loc": [
			1.5755811258271464e-07,
			-1.9932987966590327e-07
		],
		"eco": 351,
		"efo": 21666.666666666668,
		"cfr": 0.354766845703125
	},
	{
		"tim": 220.380562425,
		"tid": 9299,
		"loc": [
			1.5325214524891034e-07,
			-2.1060661906390937e-07
		],
		"eco": 382,
		"efo": 32154.882154882154,
		"cfr": 0.477294921875
	},
	{
		"tim": 221.75869247499998,
		"tid": 9365,
		"loc": [
			-4.3918767219005966e-08,
			2.0386189245635322e-07
		],
		"eco": 373,
		"efo": 34537.03703703704,
		"cfr": 0.5841064453125
	},
	{
		"tim": 221.80083432499998,
		"tid": 9365,
		"loc": [
			-3.72414434907654e-08,
			2.0960574251856415e-07
		],
		"eco": 376,
		"efo": 29012.345679012345,
		"cfr": 0.257537841796875
	},
	{
		"tim": 221.83129682499998,
		"tid": 9365,
		"loc": [
			-3.7232747164370564e-08,
			2.1069541936678219e-07
		],
		"eco": 356,
		"efo": 47089.94708994709,
		"cfr": 0.8310546875
	},
	{
		"tim": 221.85707452499997,
		"tid": 9365,
		"loc": [
			-3.9485375729434324e-08,
			2.082491422699303e-07
		],
		"eco": 352,
		"efo": 27160.493827160495,
		"cfr": 0.28948974609375
	},
	{
		"tim": 221.889878775,
		"tid": 9365,
		"loc": [
			-3.788652290404348e-08,
			2.090188868283716e-07
		],
		"eco": 356,
		"efo": 32962.96296296296,
		"cfr": 0.432373046875
	},
	{
		"tim": 221.91565757499998,
		"tid": 9365,
		"loc": [
			-4.006002445985851e-08,
			2.0743042412574686e-07
		],
		"eco": 366,
		"efo": 28240.74074074074,
		"cfr": 0.279754638671875
	},
	{
		"tim": 221.948462025,
		"tid": 9365,
		"loc": [
			-3.9258719396590786e-08,
			2.0595780594777844e-07
		],
		"eco": 375,
		"efo": 26709.401709401707,
		"cfr": 0.20709228515625
	},
	{
		"tim": 221.98360814999998,
		"tid": 9365,
		"loc": [
			-4.136440904676773e-08,
			2.060193115552776e-07
		],
		"eco": 369,
		"efo": 28472.222222222223,
		"cfr": 0.308837890625
	},
	{
		"tim": 222.014070675,
		"tid": 9365,
		"loc": [
			-4.190436171003774e-08,
			2.093914486012067e-07
		],
		"eco": 372,
		"efo": 28703.703703703704,
		"cfr": 0.319580078125
	},
	{
		"tim": 222.04921687499998,
		"tid": 9365,
		"loc": [
			-3.932354496164352e-08,
			2.0380785860158488e-07
		],
		"eco": 373,
		"efo": 28780.864197530867,
		"cfr": 0.268157958984375
	},
	{
		"tim": 222.08202125,
		"tid": 9365,
		"loc": [
			-4.050988224923449e-08,
			2.0487868314911306e-07
		],
		"eco": 365,
		"efo": 22530.864197530864,
		"cfr": 0.25531005859375
	},
	{
		"tim": 222.12185115,
		"tid": 9365,
		"loc": [
			-3.6817719292297735e-08,
			2.1536646110839462e-07
		],
		"eco": 391,
		"efo": 36203.7037037037,
		"cfr": 0.423004150390625
	},
	{
		"tim": 222.18746687499998,
		"tid": 9365,
		"loc": [
			-3.848577528355832e-08,
			2.0881674039677148e-07
		],
		"eco": 383,
		"efo": 27279.20227920228,
		"cfr": 0.204925537109375
	},
	{
		"tim": 222.2226125,
		"tid": 9365,
		"loc": [
			-3.4755915929961814e-08,
			2.0932331830384124e-07
		],
		"eco": 360,
		"efo": 23809.52380952381,
		"cfr": 0.180511474609375
	},
	{
		"tim": 222.67594254999997,
		"tid": 9385,
		"loc": [
			-1.5987231343182427e-07,
			1.0251393074664838e-07
		],
		"eco": 384,
		"efo": 29629.62962962963,
		"cfr": 0.42022705078125
	},
	{
		"tim": 222.72276632499998,
		"tid": 9385,
		"loc": [
			-1.6017874667656706e-07,
			1.0125070453215591e-07
		],
		"eco": 357,
		"efo": 30050.50505050505,
		"cfr": 0.469329833984375
	},
	{
		"tim": 222.75088542499998,
		"tid": 9385,
		"loc": [
			-1.6202193151794223e-07,
			9.595647626840336e-08
		],
		"eco": 358,
		"efo": 30134.680134680133,
		"cfr": 0.269378662109375
	},
	{
		"tim": 222.78134619999997,
		"tid": 9385,
		"loc": [
			-1.5703219170741823e-07,
			9.74175060587157e-08
		],
		"eco": 354,
		"efo": 32777.777777777774,
		"cfr": 0.37060546875
	},
	{
		"tim": 222.80712365,
		"tid": 9385,
		"loc": [
			-1.5744307378425263e-07,
			9.807864653213049e-08
		],
		"eco": 353,
		"efo": 29713.804713804715,
		"cfr": 0.1712646484375
	},
	{
		"tim": 222.83992615,
		"tid": 9385,
		"loc": [
			-1.5802492073326707e-07,
			9.921482543477396e-08
		],
		"eco": 382,
		"efo": 27207.97720797721,
		"cfr": 0.298309326171875
	},
	{
		"tim": 222.875070825,
		"tid": 9385,
		"loc": [
			-1.558454957337946e-07,
			1.0100582376982493e-07
		],
		"eco": 367,
		"efo": 28317.901234567904,
		"cfr": 0.296051025390625
	},
	{
		"tim": 222.90553154999998,
		"tid": 9385,
		"loc": [
			-1.5853461848870222e-07,
			9.993128880263833e-08
		],
		"eco": 354,
		"efo": 27314.814814814818,
		"cfr": 0.1824951171875
	},
	{
		"tim": 223.155788425,
		"tid": 9396,
		"loc": [
			-1.5374102287699486e-07,
			1.0116300028705122e-07
		],
		"eco": 373,
		"efo": 31397.306397306398,
		"cfr": 0.358428955078125
	},
	{
		"tim": 223.20261217499998,
		"tid": 9396,
		"loc": [
			-1.5922213934485458e-07,
			1.0234676495579202e-07
		],
		"eco": 560,
		"efo": 43209.87654320988,
		"cfr": 0.6124267578125
	},
	{
		"tim": 223.235414825,
		"tid": 9396,
		"loc": [
			-1.511714350432612e-07,
			9.930796241847386e-08
		],
		"eco": 499,
		"efo": 231018.5185185185,
		"cfr": 1.156463623046875
	},
	{
		"tim": 223.24481325,
		"tid": 9396,
		"loc": [
			-1.4790239256055763e-07,
			1.0185947506733633e-07
		],
		"eco": 350,
		"efo": 36008.2304526749,
		"cfr": 0.439910888671875
	},
	{
		"tim": 223.26824872499998,
		"tid": 9396,
		"loc": [
			-1.5952759885877242e-07,
			9.535574071549408e-08
		],
		"eco": 370,
		"efo": 42824.07407407407,
		"cfr": 0.539794921875
	},
	{
		"tim": 223.28934255,
		"tid": 9396,
		"loc": [
			-1.609609762236891e-07,
			9.64740183250161e-08
		],
		"eco": 377,
		"efo": 31734.006734006733,
		"cfr": 0.49078369140625
	},
	{
		"tim": 223.31980385,
		"tid": 9396,
		"loc": [
			-1.6015196783342057e-07,
			9.880711248818739e-08
		],
		"eco": 362,
		"efo": 30471.38047138047,
		"cfr": 0.45867919921875
	},
	{
		"tim": 225.02466902499998,
		"tid": 9478,
		"loc": [
			9.156412307235137e-08,
			4.7807947795208156e-08
		],
		"eco": 419,
		"efo": 32330.24691358025,
		"cfr": 0.5189208984375
	},
	{
		"tim": 225.08669089999998,
		"tid": 9478,
		"loc": [
			8.579809538703738e-08,
			4.836448134071553e-08
		],
		"eco": 357,
		"efo": 66111.11111111111,
		"cfr": 0.59429931640625
	},
	{
		"tim": 225.100759725,
		"tid": 9478,
		"loc": [
			7.9064678860689e-08,
			4.8483494612537246e-08
		],
		"eco": 377,
		"efo": 58179.01234567902,
		"cfr": 0.7401123046875
	},
	{
		"tim": 225.11717015,
		"tid": 9478,
		"loc": [
			7.959197254236527e-08,
			5.366629708964486e-08
		],
		"eco": 417,
		"efo": 96527.77777777778,
		"cfr": 0.5093994140625
	},
	{
		"tim": 225.12889715,
		"tid": 9478,
		"loc": [
			8.279038075166407e-08,
			4.808033848362705e-08
		],
		"eco": 416,
		"efo": 77037.03703703704,
		"cfr": 0.59033203125
	},
	{
		"tim": 228.9097172,
		"tid": 9665,
		"loc": [
			-4.947548334047968e-08,
			2.2283969966123346e-07
		],
		"eco": 383,
		"efo": 44328.7037037037,
		"cfr": 0.677032470703125
	},
	{
		"tim": 228.96237349999998,
		"tid": 9665,
		"loc": [
			-5.2725251927360603e-08,
			2.3220543279347493e-07
		],
		"eco": 370,
		"efo": 42824.07407407407,
		"cfr": 0.408203125
	},
	{
		"tim": 228.985809225,
		"tid": 9665,
		"loc": [
			-5.345873277169164e-08,
			2.3175005513591293e-07
		],
		"eco": 352,
		"efo": 36213.99176954733,
		"cfr": 0.366119384765625
	},
	{
		"tim": 229.00924497499997,
		"tid": 9665,
		"loc": [
			-5.68618970623795e-08,
			2.2988629981272e-07
		],
		"eco": 358,
		"efo": 30134.680134680133,
		"cfr": 0.4554443359375
	},
	{
		"tim": 229.03970604999998,
		"tid": 9665,
		"loc": [
			-5.112692411126169e-08,
			2.335941411833768e-07
		],
		"eco": 365,
		"efo": 37551.44032921811,
		"cfr": 0.415557861328125
	},
	{
		"tim": 229.0654837,
		"tid": 9665,
		"loc": [
			-5.268255618668533e-08,
			2.336056193249352e-07
		],
		"eco": 386,
		"efo": 35740.74074074074,
		"cfr": 0.52294921875
	},
	{
		"tim": 229.09360304999998,
		"tid": 9665,
		"loc": [
			-5.412806434480878e-08,
			2.2969398067977359e-07
		],
		"eco": 400,
		"efo": 52910.05291005291,
		"cfr": 0.494384765625
	},
	{
		"tim": 229.11469705,
		"tid": 9665,
		"loc": [
			-5.0636472672322233e-08,
			2.3137321264290168e-07
		],
		"eco": 365,
		"efo": 18775.720164609054,
		"cfr": 0.86370849609375
	},
	{
		"tim": 229.67317035,
		"tid": 9689,
		"loc": [
			2.1160255215042652e-07,
			-1.5289544756147215e-07
		],
		"eco": 354,
		"efo": 20486.11111111111,
		"cfr": 0.376220703125
	},
	{
		"tim": 229.736387725,
		"tid": 9689,
		"loc": [
			2.158672269101372e-07,
			-1.5932391183305582e-07
		],
		"eco": 358,
		"efo": 23677.248677248677,
		"cfr": 0.19439697265625
	},
	{
		"tim": 229.77621749999997,
		"tid": 9689,
		"loc": [
			2.1371343598904177e-07,
			-1.61927749960141e-07
		],
		"eco": 350,
		"efo": 21604.93827160494,
		"cfr": 0.087982177734375
	},
	{
		"tim": 229.816047525,
		"tid": 9689,
		"loc": [
			2.1342499179105382e-07,
			-1.5835177783080319e-07
		],
		"eco": 364,
		"efo": 24074.074074074073,
		"cfr": 0.2471923828125
	},
	{
		"tim": 230.91506637499998,
		"tid": 9736,
		"loc": [
			3.206399405377011e-08,
			2.7285646834301554e-07
		],
		"eco": 358,
		"efo": 16574.074074074073,
		"cfr": 0.333251953125
	},
	{
		"tim": 230.98764857499998,
		"tid": 9736,
		"loc": [
			4.587490385502332e-08,
			2.7572363776984315e-07
		],
		"eco": 367,
		"efo": 16181.657848324516,
		"cfr": 0.61383056640625
	},
	{
		"tim": 231.1047702,
		"tid": 9736,
		"loc": [
			3.850871041683046e-08,
			2.710108014181858e-07
		],
		"eco": 364,
		"efo": 14653.784219001609,
		"cfr": 0.318603515625
	},
	{
		"tim": 231.16333269999998,
		"tid": 9736,
		"loc": [
			3.742189971032432e-08,
			2.6909745572862094e-07
		],
		"eco": 357,
		"efo": 22037.037037037036,
		"cfr": 0.31658935546875
	},
	{
		"tim": 231.20550252499999,
		"tid": 9736,
		"loc": [
			3.449532505450089e-08,
			2.68218678331269e-07
		],
		"eco": 359,
		"efo": 15109.42760942761,
		"cfr": 0.22216796875
	},
	{
		"tim": 231.27343019999998,
		"tid": 9736,
		"loc": [
			3.6493637126629555e-08,
			2.71842464868912e-07
		],
		"eco": 366,
		"efo": 18827.160493827163,
		"cfr": 0.198272705078125
	},
	{
		"tim": 231.32730894999997,
		"tid": 9736,
		"loc": [
			3.8613429594282264e-08,
			2.699661608016256e-07
		],
		"eco": 352,
		"efo": 17153.996101364522,
		"cfr": 0.383148193359375
	},
	{
		"tim": 231.38118692499998,
		"tid": 9736,
		"loc": [
			4.112994909236722e-08,
			2.721833877292583e-07
		],
		"eco": 361,
		"efo": 15917.107583774252,
		"cfr": 0.3680419921875
	},
	{
		"tim": 231.467863825,
		"tid": 9736,
		"loc": [
			3.754573035585134e-08,
			2.7090727080219095e-07
		],
		"eco": 353,
		"efo": 13618.827160493827,
		"cfr": 0.263916015625
	},
	{
		"tim": 231.7075793,
		"tid": 9744,
		"loc": [
			3.287083638214203e-08,
			2.699305170960193e-07
		],
		"eco": 363,
		"efo": 16005.291005291007,
		"cfr": 0.17303466796875
	},
	{
		"tim": 233.531836025,
		"tid": 9829,
		"loc": [
			2.130404505359855e-07,
			-1.572688514825699e-07
		],
		"eco": 374,
		"efo": 24735.449735449736,
		"cfr": 0.177886962890625
	},
	{
		"tim": 233.59151805,
		"tid": 9829,
		"loc": [
			2.12482729710435e-07,
			-1.657765768571095e-07
		],
		"eco": 355,
		"efo": 23478.835978835978,
		"cfr": 0.1263427734375
	},
	{
		"tim": 233.633687625,
		"tid": 9829,
		"loc": [
			2.1434399450651216e-07,
			-1.6247594805895204e-07
		],
		"eco": 361,
		"efo": 20891.203703703704,
		"cfr": 0.1812744140625
	},
	{
		"tim": 233.67819964999998,
		"tid": 9829,
		"loc": [
			2.1625351949729776e-07,
			-1.6339081131886723e-07
		],
		"eco": 358,
		"efo": 25498.575498575497,
		"cfr": 0.14996337890625
	},
	{
		"tim": 233.7110032,
		"tid": 9829,
		"loc": [
			2.1522770253189617e-07,
			-1.635807970757206e-07
		],
		"eco": 413,
		"efo": 23900.462962962964,
		"cfr": 0.224212646484375
	},
	{
		"tim": 233.757856375,
		"tid": 9829,
		"loc": [
			2.1557211498523048e-07,
			-1.6013549767969765e-07
		],
		"eco": 376,
		"efo": 31649.83164983165,
		"cfr": 0.135406494140625
	},
	{
		"tim": 233.79065917499997,
		"tid": 9829,
		"loc": [
			2.0783989515884454e-07,
			-1.654980534528601e-07
		],
		"eco": 359,
		"efo": 22160.493827160495,
		"cfr": 0.441558837890625
	},
	{
		"tim": 233.8351706,
		"tid": 9829,
		"loc": [
			2.1389227666127025e-07,
			-1.5989983041418666e-07
		],
		"eco": 379,
		"efo": 23395.061728395063,
		"cfr": 0.18896484375
	},
	{
		"tim": 233.87734079999998,
		"tid": 9829,
		"loc": [
			2.1431983429961933e-07,
			-1.6345956425572675e-07
		],
		"eco": 374,
		"efo": 21643.51851851852,
		"cfr": 0.082305908203125
	},
	{
		"tim": 233.92185272499998,
		"tid": 9829,
		"loc": [
			2.0951148318065602e-07,
			-1.62828359847051e-07
		],
		"eco": 357,
		"efo": 27546.2962962963,
		"cfr": 0.213836669921875
	},
	{
		"tim": 233.95699722499998,
		"tid": 9829,
		"loc": [
			2.1510219692281866e-07,
			-1.617834759832735e-07
		],
		"eco": 355,
		"efo": 23478.835978835978,
		"cfr": 0.308837890625
	},
	{
		"tim": 234.027294075,
		"tid": 9829,
		"loc": [
			2.1392478808491868e-07,
			-1.604719826066793e-07
		],
		"eco": 366,
		"efo": 19934.640522875816,
		"cfr": 0.236297607421875
	},
	{
		"tim": 234.07649014999998,
		"tid": 9829,
		"loc": [
			2.1578397515917923e-07,
			-1.6324887764141182e-07
		],
		"eco": 382,
		"efo": 20806.10021786492,
		"cfr": 0.09857177734375
	},
	{
		"tim": 234.15380685,
		"tid": 9829,
		"loc": [
			2.1273295998736154e-07,
			-1.622072217591774e-07
		],
		"eco": 364,
		"efo": 19825.708061002177,
		"cfr": 0.2691650390625
	},
	{
		"tim": 234.19831994999998,
		"tid": 9829,
		"loc": [
			2.1254252413471275e-07,
			-1.683442807088907e-07
		],
		"eco": 357,
		"efo": 30050.50505050505,
		"cfr": 0.502655029296875
	},
	{
		"tim": 234.23112379999998,
		"tid": 9829,
		"loc": [
			2.154971402163891e-07,
			-1.6095185253579748e-07
		],
		"eco": 356,
		"efo": 29966.329966329966,
		"cfr": 0.207763671875
	},
	{
		"tim": 234.263927425,
		"tid": 9829,
		"loc": [
			2.1592987822101227e-07,
			-1.6372852691821841e-07
		],
		"eco": 370,
		"efo": 24470.899470899472,
		"cfr": 0.244384765625
	},
	{
		"tim": 234.34358555,
		"tid": 9829,
		"loc": [
			2.1463588476282455e-07,
			-1.6493035069875147e-07
		],
		"eco": 385,
		"efo": 32407.40740740741,
		"cfr": 0.27496337890625
	},
	{
		"tim": 234.37873009999998,
		"tid": 9829,
		"loc": [
			2.1423090659451851e-07,
			-1.5983230281881874e-07
		],
		"eco": 361,
		"efo": 22283.95061728395,
		"cfr": 0.05767822265625
	},
	{
		"tim": 234.423242725,
		"tid": 9829,
		"loc": [
			2.1384288715167764e-07,
			-1.61268871273941e-07
		],
		"eco": 355,
		"efo": 19335.511982570806,
		"cfr": 0.039306640625
	},
	{
		"tim": 234.472439025,
		"tid": 9829,
		"loc": [
			2.147429401222939e-07,
			-1.6096937117097478e-07
		],
		"eco": 354,
		"efo": 20486.11111111111,
		"cfr": 0.2105712890625
	},
	{
		"tim": 234.51695114999998,
		"tid": 9829,
		"loc": [
			2.1357360179136688e-07,
			-1.6436659577893215e-07
		],
		"eco": 352,
		"efo": 21728.395061728395,
		"cfr": 0.292327880859375
	},
	{
		"tim": 234.591921725,
		"tid": 9829,
		"loc": [
			2.153646713286414e-07,
			-1.6550676695647447e-07
		],
		"eco": 359,
		"efo": 23743.386243386245,
		"cfr": 0.08331298828125
	},
	{
		"tim": 234.63175117499998,
		"tid": 9829,
		"loc": [
			2.1180662756249585e-07,
			-1.602568161986087e-07
		],
		"eco": 362,
		"efo": 27932.0987654321,
		"cfr": 0.28839111328125
	},
	{
		"tim": 234.664554775,
		"tid": 9829,
		"loc": [
			2.1754080684645076e-07,
			-1.5865179777131415e-07
		],
		"eco": 361,
		"efo": 27854.93827160494,
		"cfr": 0.406494140625
	},
	{
		"tim": 234.725478475,
		"tid": 9829,
		"loc": [
			2.1628047638904764e-07,
			-1.6209627786883735e-07
		],
		"eco": 368,
		"efo": 26210.82621082621,
		"cfr": 0.165679931640625
	},
	{
		"tim": 234.76296539999998,
		"tid": 9829,
		"loc": [
			2.1183003577050276e-07,
			-1.6205148993337192e-07
		],
		"eco": 371,
		"efo": 24537.037037037036,
		"cfr": 0.1611328125
	},
	{
		"tim": 234.800452875,
		"tid": 9829,
		"loc": [
			2.110612589433617e-07,
			-1.6405515126654387e-07
		],
		"eco": 365,
		"efo": 18775.720164609054,
		"cfr": 0.192840576171875
	},
	{
		"tim": 234.854332025,
		"tid": 9829,
		"loc": [
			2.1756609020025546e-07,
			-1.6022257465294637e-07
		],
		"eco": 382,
		"efo": 35370.370370370365,
		"cfr": 0.438385009765625
	},
	{
		"tim": 234.91526245,
		"tid": 9829,
		"loc": [
			2.1745788977881917e-07,
			-1.6115963797058512e-07
		],
		"eco": 350,
		"efo": 23148.14814814815,
		"cfr": 0.24407958984375
	},
	{
		"tim": 234.9621147,
		"tid": 9829,
		"loc": [
			2.1589256070180402e-07,
			-1.6250697265085778e-07
		],
		"eco": 350,
		"efo": 27006.172839506173,
		"cfr": 0.3292236328125
	},
	{
		"tim": 234.99491792499998,
		"tid": 9829,
		"loc": [
			2.1349858309311655e-07,
			-1.630519848362077e-07
		],
		"eco": 366,
		"efo": 30808.08080808081,
		"cfr": 0.41827392578125
	},
	{
		"tim": 235.023037625,
		"tid": 9829,
		"loc": [
			2.1393693058465489e-07,
			-1.6498495980096272e-07
		],
		"eco": 374,
		"efo": 21643.51851851852,
		"cfr": 0.289398193359375
	},
	{
		"tim": 235.06989105,
		"tid": 9829,
		"loc": [
			2.1055392085561548e-07,
			-1.6154376659155352e-07
		],
		"eco": 352,
		"efo": 36213.99176954733,
		"cfr": 0.49951171875
	},
	{
		"tim": 235.123788825,
		"tid": 9829,
		"loc": [
			2.1029968655304104e-07,
			-1.6241397615005758e-07
		],
		"eco": 369,
		"efo": 26282.05128205128,
		"cfr": 0.1396484375
	},
	{
		"tim": 235.182376775,
		"tid": 9829,
		"loc": [
			2.1489858088087253e-07,
			-1.6428205020010456e-07
		],
		"eco": 457,
		"efo": 70524.69135802469,
		"cfr": 0.556854248046875
	},
	{
		"tim": 235.201129225,
		"tid": 9829,
		"loc": [
			2.1122505971965938e-07,
			-1.648375103751335e-07
		],
		"eco": 359,
		"efo": 27700.617283950618,
		"cfr": 0.51654052734375
	},
	{
		"tim": 235.247998025,
		"tid": 9829,
		"loc": [
			2.138419325970415e-07,
			-1.666923275207074e-07
		],
		"eco": 359,
		"efo": 22160.493827160495,
		"cfr": 0.155517578125
	},
	{
		"tim": 235.29016862499998,
		"tid": 9829,
		"loc": [
			2.1247181173990578e-07,
			-1.6166414036972114e-07
		],
		"eco": 420,
		"efo": 25925.925925925927,
		"cfr": 0.1904296875
	},
	{
		"tim": 235.33233927499998,
		"tid": 9829,
		"loc": [
			2.1279767420723866e-07,
			-1.6197223270508233e-07
		],
		"eco": 351,
		"efo": 29545.454545454544,
		"cfr": 0.295166015625
	},
	{
		"tim": 235.362800825,
		"tid": 9829,
		"loc": [
			2.1748279843638944e-07,
			-1.601137626296998e-07
		],
		"eco": 382,
		"efo": 20806.10021786492,
		"cfr": 0.20751953125
	},
	{
		"tim": 235.40965467499998,
		"tid": 9829,
		"loc": [
			2.1316821926708415e-07,
			-1.6400034694527045e-07
		],
		"eco": 352,
		"efo": 21728.395061728395,
		"cfr": 0.269622802734375
	},
	{
		"tim": 235.456507075,
		"tid": 9829,
		"loc": [
			2.147953340509482e-07,
			-1.5989246393692278e-07
		],
		"eco": 360,
		"efo": 33333.33333333333,
		"cfr": 0.16107177734375
	},
	{
		"tim": 235.486968075,
		"tid": 9829,
		"loc": [
			2.1530491305604818e-07,
			-1.6014819442818267e-07
		],
		"eco": 350,
		"efo": 21604.93827160494,
		"cfr": 0.13623046875
	},
	{
		"tim": 235.53148059999998,
		"tid": 9829,
		"loc": [
			2.134651773376856e-07,
			-1.6049888522295087e-07
		],
		"eco": 377,
		"efo": 21817.129629629628,
		"cfr": -0.0419921875
	},
	{
		"tim": 235.58067549999998,
		"tid": 9829,
		"loc": [
			2.1416630301052796e-07,
			-1.621045024569539e-07
		],
		"eco": 395,
		"efo": 24382.716049382718,
		"cfr": 0.16015625
	},
	{
		"tim": 238.530222525,
		"tid": 9973,
		"loc": [
			1.8113810643531724e-07,
			-1.0021686731487859e-07
		],
		"eco": 367,
		"efo": 28317.901234567904,
		"cfr": 0.37481689453125
	},
	{
		"tim": 238.58287904999997,
		"tid": 9973,
		"loc": [
			1.808557994019513e-07,
			-9.877804616180633e-08
		],
		"eco": 364,
		"efo": 33703.7037037037,
		"cfr": 0.5877685546875
	},
	{
		"tim": 238.610998325,
		"tid": 9973,
		"loc": [
			1.9040772594638997e-07,
			-1.0186548161502078e-07
		],
		"eco": 360,
		"efo": 41666.666666666664,
		"cfr": 0.597076416015625
	},
	{
		"tim": 238.63443404999998,
		"tid": 9973,
		"loc": [
			1.8257280159589686e-07,
			-1.0132216883894959e-07
		],
		"eco": 371,
		"efo": 38168.72427983539,
		"cfr": 0.512939453125
	},
	{
		"tim": 238.6602116,
		"tid": 9973,
		"loc": [
			1.896893527210418e-07,
			-1.0057513444292317e-07
		],
		"eco": 376,
		"efo": 49735.449735449736,
		"cfr": 0.53631591796875
	},
	{
		"tim": 238.68130555,
		"tid": 9973,
		"loc": [
			1.8903259047395413e-07,
			-1.0181548178476812e-07
		],
		"eco": 359,
		"efo": 41550.92592592593,
		"cfr": 0.563751220703125
	},
	{
		"tim": 238.702399725,
		"tid": 9973,
		"loc": [
			1.86516911617539e-07,
			-1.0478114677237204e-07
		],
		"eco": 350,
		"efo": 36008.2304526749,
		"cfr": 0.68682861328125
	},
	{
		"tim": 238.72583534999998,
		"tid": 9973,
		"loc": [
			1.8352618195056975e-07,
			-1.0043408877765232e-07
		],
		"eco": 363,
		"efo": 42013.88888888889,
		"cfr": 0.6097412109375
	},
	{
		"tim": 238.74927144999998,
		"tid": 9973,
		"loc": [
			1.790554787546914e-07,
			-9.996469566399163e-08
		],
		"eco": 379,
		"efo": 43865.74074074074,
		"cfr": 0.640380859375
	},
	{
		"tim": 238.772707275,
		"tid": 9973,
		"loc": [
			1.8192139469581865e-07,
			-1.0593004675165361e-07
		],
		"eco": 359,
		"efo": 55401.234567901236,
		"cfr": 0.630401611328125
	},
	{
		"tim": 238.79145957499998,
		"tid": 9973,
		"loc": [
			1.8558681445559964e-07,
			-1.048477508671997e-07
		],
		"eco": 352,
		"efo": 36213.99176954733,
		"cfr": 0.439910888671875
	},
	{
		"tim": 238.81723745,
		"tid": 9973,
		"loc": [
			1.8054373917748237e-07,
			-1.0352651284465783e-07
		],
		"eco": 362,
		"efo": 27932.0987654321,
		"cfr": 0.56304931640625
	},
	{
		"tim": 238.8500406,
		"tid": 9973,
		"loc": [
			1.8539289068237765e-07,
			-1.031614766770838e-07
		],
		"eco": 355,
		"efo": 25284.900284900283,
		"cfr": 0.409912109375
	},
	{
		"tim": 238.88518539999998,
		"tid": 9973,
		"loc": [
			1.8057592339509066e-07,
			-1.0238853068001758e-07
		],
		"eco": 390,
		"efo": 25793.650793650795,
		"cfr": 0.2281494140625
	},
	{
		"tim": 238.92267195,
		"tid": 9973,
		"loc": [
			1.8245428421417667e-07,
			-1.0080905610518217e-07
		],
		"eco": 363,
		"efo": 30555.555555555555,
		"cfr": 0.3955078125
	},
	{
		"tim": 238.95313345,
		"tid": 9973,
		"loc": [
			1.8929352684058798e-07,
			-9.950183209468161e-08
		],
		"eco": 368,
		"efo": 28395.061728395063,
		"cfr": 0.56494140625
	},
	{
		"tim": 238.98593607499998,
		"tid": 9973,
		"loc": [
			1.8903230075773574e-07,
			-9.765070404478432e-08
		],
		"eco": 360,
		"efo": 25641.02564102564,
		"cfr": 0.30548095703125
	},
	{
		"tim": 239.02342199999998,
		"tid": 9973,
		"loc": [
			1.8550441648516784e-07,
			-1.0197208684718994e-07
		],
		"eco": 362,
		"efo": 25783.475783475784,
		"cfr": 0.34332275390625
	},
	{
		"tim": 239.08434115,
		"tid": 9973,
		"loc": [
			1.8263377366949785e-07,
			-9.984156605929259e-08
		],
		"eco": 373,
		"efo": 24669.31216931217,
		"cfr": 0.236297607421875
	},
	{
		"tim": 239.1265105,
		"tid": 9973,
		"loc": [
			1.8345208375104453e-07,
			-1.0209019117004055e-07
		],
		"eco": 358,
		"efo": 23677.248677248677,
		"cfr": 0.3443603515625
	},
	{
		"tim": 239.1639974,
		"tid": 9973,
		"loc": [
			1.8525346271597612e-07,
			-1.008725856395745e-07
		],
		"eco": 358,
		"efo": 23677.248677248677,
		"cfr": 0.302703857421875
	},
	{
		"tim": 239.20148415,
		"tid": 9973,
		"loc": [
			1.7986069509106907e-07,
			-9.922485857960737e-08
		],
		"eco": 364,
		"efo": 28086.419753086422,
		"cfr": 0.37628173828125
	},
	{
		"tim": 239.236629175,
		"tid": 9973,
		"loc": [
			1.8811949439485858e-07,
			-1.0099319504472281e-07
		],
		"eco": 357,
		"efo": 23611.111111111113,
		"cfr": 0.297149658203125
	},
	{
		"tim": 239.27411544999998,
		"tid": 9973,
		"loc": [
			1.8774127635013092e-07,
			-1.0498698951901117e-07
		],
		"eco": 363,
		"efo": 24007.93650793651,
		"cfr": 0.45867919921875
	},
	{
		"tim": 239.31160244999998,
		"tid": 9973,
		"loc": [
			1.818482927577247e-07,
			-1.0113634272384657e-07
		],
		"eco": 357,
		"efo": 33055.555555555555,
		"cfr": 0.37213134765625
	},
	{
		"tim": 239.33972137499998,
		"tid": 9973,
		"loc": [
			1.8151149944529308e-07,
			-1.0000158494778643e-07
		],
		"eco": 370,
		"efo": 28549.382716049386,
		"cfr": 0.3759765625
	},
	{
		"tim": 239.37252445,
		"tid": 9973,
		"loc": [
			1.841314308988293e-07,
			-9.657148151127579e-08
		],
		"eco": 378,
		"efo": 26923.076923076922,
		"cfr": 0.45404052734375
	},
	{
		"tim": 239.4076692,
		"tid": 9973,
		"loc": [
			1.834079959750788e-07,
			-9.968578209064445e-08
		],
		"eco": 355,
		"efo": 25284.900284900283,
		"cfr": 0.3958740234375
	},
	{
		"tim": 239.44281404999998,
		"tid": 9973,
		"loc": [
			1.8507538589718865e-07,
			-1.0428291868682796e-07
		],
		"eco": 372,
		"efo": 26495.726495726496,
		"cfr": 0.389404296875
	},
	{
		"tim": 239.47795889999998,
		"tid": 9973,
		"loc": [
			1.7860030965483925e-07,
			-1.0473370706235666e-07
		],
		"eco": 354,
		"efo": 36419.753086419754,
		"cfr": 0.4520263671875
	},
	{
		"tim": 239.5060786,
		"tid": 9973,
		"loc": [
			1.8006401901086185e-07,
			-1.0380412695938035e-07
		],
		"eco": 360,
		"efo": 25641.02564102564,
		"cfr": 0.44989013671875
	},
	{
		"tim": 240.50689262499998,
		"tid": 10021,
		"loc": [
			3.3997622580606394e-07,
			3.938372557754052e-08
		],
		"eco": 352,
		"efo": 29629.62962962963,
		"cfr": 0.476806640625
	},
	{
		"tim": 240.55371772499998,
		"tid": 10021,
		"loc": [
			3.4187094629722097e-07,
			3.675028863233369e-08
		],
		"eco": 352,
		"efo": 32592.59259259259,
		"cfr": 0.496673583984375
	},
	{
		"tim": 240.581837875,
		"tid": 10021,
		"loc": [
			3.435440427572335e-07,
			3.8350128726849914e-08
		],
		"eco": 351,
		"efo": 25000.0,
		"cfr": 0.366119384765625
	},
	{
		"tim": 240.61932467499997,
		"tid": 10021,
		"loc": [
			3.4332024199798174e-07,
			3.6524367450785413e-08
		],
		"eco": 353,
		"efo": 18158.436213991772,
		"cfr": 0.5250244140625
	},
	{
		"tim": 240.689621625,
		"tid": 10021,
		"loc": [
			3.4192958395801175e-07,
			3.6422165266595246e-08
		],
		"eco": 350,
		"efo": 20254.629629629628,
		"cfr": 0.207183837890625
	},
	{
		"tim": 240.731792375,
		"tid": 10021,
		"loc": [
			3.41598016487271e-07,
			3.615498709633016e-08
		],
		"eco": 379,
		"efo": 29243.827160493827,
		"cfr": 0.367431640625
	},
	{
		"tim": 255.748087925,
		"tid": 10759,
		"loc": [
			-7.922172769056254e-08,
			-2.725049076223613e-07
		],
		"eco": 376,
		"efo": 26780.62678062678,
		"cfr": 0.509765625
	},
	{
		"tim": 255.801936525,
		"tid": 10759,
		"loc": [
			-7.395696965255372e-08,
			-2.758803955203366e-07
		],
		"eco": 374,
		"efo": 26638.176638176636,
		"cfr": 0.507110595703125
	},
	{
		"tim": 255.83708084999998,
		"tid": 10759,
		"loc": [
			-7.731370065099989e-08,
			-2.7473008624124914e-07
		],
		"eco": 369,
		"efo": 26282.05128205128,
		"cfr": 0.367919921875
	},
	{
		"tim": 255.874566875,
		"tid": 10759,
		"loc": [
			-7.786368163233342e-08,
			-2.732912135169558e-07
		],
		"eco": 377,
		"efo": 20533.769063180825,
		"cfr": 0.39630126953125
	},
	{
		"tim": 255.921420225,
		"tid": 10759,
		"loc": [
			-7.676982003555372e-08,
			-2.6901787452083683e-07
		],
		"eco": 364,
		"efo": 22469.135802469136,
		"cfr": 0.39825439453125
	},
	{
		"tim": 261.55061885000003,
		"tid": 11037,
		"loc": [
			1.6175476810839127e-09,
			1.8861381779079105e-09
		],
		"eco": 358,
		"efo": 30134.680134680133,
		"cfr": 0.76092529296875
	},
	{
		"tim": 261.61265415,
		"tid": 11037,
		"loc": [
			6.424089477355925e-09,
			-8.62401855590041e-09
		],
		"eco": 376,
		"efo": 19341.56378600823,
		"cfr": 0.331878662109375
	},
	{
		"tim": 261.66185135,
		"tid": 11037,
		"loc": [
			2.824131266331155e-09,
			-9.333973359872715e-09
		],
		"eco": 371,
		"efo": 19084.362139917695,
		"cfr": 0.346435546875
	},
	{
		"tim": 261.71104895,
		"tid": 11037,
		"loc": [
			8.075934476465593e-09,
			-4.784416237843045e-09
		],
		"eco": 364,
		"efo": 19825.708061002177,
		"cfr": 0.17578125
	},
	{
		"tim": 261.79305735,
		"tid": 11037,
		"loc": [
			6.1884293529680515e-09,
			-2.218928331266717e-09
		],
		"eco": 365,
		"efo": 17787.524366471735,
		"cfr": 0.24444580078125
	},
	{
		"tim": 265.3953778,
		"tid": 11212,
		"loc": [
			1.8096801231876343e-07,
			-1.9750659550099752e-07
		],
		"eco": 353,
		"efo": 23346.560846560846,
		"cfr": 0.2021484375
	},
	{
		"tim": 265.463234575,
		"tid": 11212,
		"loc": [
			1.7913994706725282e-07,
			-1.9334699081243444e-07
		],
		"eco": 373,
		"efo": 26566.951566951568,
		"cfr": 0.347808837890625
	},
	{
		"tim": 265.500721425,
		"tid": 11212,
		"loc": [
			1.785778187658536e-07,
			-1.9900556739190758e-07
		],
		"eco": 356,
		"efo": 25356.125356125354,
		"cfr": 0.0758056640625
	},
	{
		"tim": 265.70545537500004,
		"tid": 11218,
		"loc": [
			1.8090788698715883e-07,
			-1.9663967143130424e-07
		],
		"eco": 361,
		"efo": 25712.250712250712,
		"cfr": 0.17578125
	},
	{
		"tim": 265.75462305,
		"tid": 11218,
		"loc": [
			1.7779670673086183e-07,
			-1.9541979834655153e-07
		],
		"eco": 358,
		"efo": 22098.765432098768,
		"cfr": 0.074981689453125
	},
	{
		"tim": 265.79445215000004,
		"tid": 11218,
		"loc": [
			1.7766717820995997e-07,
			-1.978734124193017e-07
		],
		"eco": 354,
		"efo": 25213.675213675215,
		"cfr": 0.0926513671875
	},
	{
		"tim": 265.834280025,
		"tid": 11218,
		"loc": [
			1.792560294455687e-07,
			-1.9604334372404864e-07
		],
		"eco": 369,
		"efo": 24404.761904761905,
		"cfr": 0.115478515625
	},
	{
		"tim": 265.87176735,
		"tid": 11218,
		"loc": [
			1.7919048291598633e-07,
			-1.9313525380638752e-07
		],
		"eco": 365,
		"efo": 19880.174291938998,
		"cfr": 0.282470703125
	},
	{
		"tim": 265.916279925,
		"tid": 11218,
		"loc": [
			1.836394171992186e-07,
			-1.976095521673581e-07
		],
		"eco": 385,
		"efo": 27421.65242165242,
		"cfr": 0.111541748046875
	},
	{
		"tim": 265.953766675,
		"tid": 11218,
		"loc": [
			1.7860265609201557e-07,
			-2.010145678445486e-07
		],
		"eco": 355,
		"efo": 23478.835978835978,
		"cfr": 0.1572265625
	},
	{
		"tim": 265.99125375,
		"tid": 11218,
		"loc": [
			1.752808829553959e-07,
			-1.9473899636899857e-07
		],
		"eco": 351,
		"efo": 32500.0,
		"cfr": 0.235565185546875
	},
	{
		"tim": 266.0193737,
		"tid": 11218,
		"loc": [
			1.7929808106871875e-07,
			-1.9849924544192316e-07
		],
		"eco": 354,
		"efo": 21851.851851851854,
		"cfr": 0.0308837890625
	},
	{
		"tim": 266.06154407500003,
		"tid": 11218,
		"loc": [
			1.815151524819796e-07,
			-1.9335453554984885e-07
		],
		"eco": 362,
		"efo": 25783.475783475784,
		"cfr": 0.11810302734375
	},
	{
		"tim": 266.096689325,
		"tid": 11218,
		"loc": [
			1.7700823271169258e-07,
			-1.9877463916339474e-07
		],
		"eco": 356,
		"efo": 21975.30864197531,
		"cfr": 0.196533203125
	},
	{
		"tim": 266.13651825,
		"tid": 11218,
		"loc": [
			1.8217821605272973e-07,
			-1.9548204332352977e-07
		],
		"eco": 371,
		"efo": 24537.037037037036,
		"cfr": 0.12890625
	},
	{
		"tim": 266.17400535,
		"tid": 11218,
		"loc": [
			1.8391399564309759e-07,
			-1.9734527520963302e-07
		],
		"eco": 357,
		"efo": 19444.44444444444,
		"cfr": 0.036102294921875
	},
	{
		"tim": 266.2489759,
		"tid": 11218,
		"loc": [
			1.8235936423477225e-07,
			-1.9474118636769125e-07
		],
		"eco": 367,
		"efo": 19989.106753812634,
		"cfr": 0.067901611328125
	},
	{
		"tim": 266.330972375,
		"tid": 11218,
		"loc": [
			1.825363936592827e-07,
			-1.9574973567299167e-07
		],
		"eco": 370,
		"efo": 24470.899470899472,
		"cfr": 0.41357421875
	},
	{
		"tim": 266.373142625,
		"tid": 11218,
		"loc": [
			1.7758017244403529e-07,
			-1.9705918375494677e-07
		],
		"eco": 360,
		"efo": 22222.222222222223,
		"cfr": 0.136077880859375
	},
	{
		"tim": 266.41297157500003,
		"tid": 11218,
		"loc": [
			1.801108238888955e-07,
			-1.9654161708376282e-07
		],
		"eco": 360,
		"efo": 19607.843137254902,
		"cfr": 0.2110595703125
	},
	{
		"tim": 266.45982555,
		"tid": 11218,
		"loc": [
			1.7977303824940674e-07,
			-1.9663002042426845e-07
		],
		"eco": 386,
		"efo": 29783.950617283954,
		"cfr": 0.2332763671875
	},
	{
		"tim": 266.49028730000003,
		"tid": 11218,
		"loc": [
			1.7731270798830594e-07,
			-1.9676302906591208e-07
		],
		"eco": 368,
		"efo": 17933.723196881092,
		"cfr": 0.051605224609375
	},
	{
		"tim": 266.541825425,
		"tid": 11218,
		"loc": [
			1.7722495537879602e-07,
			-1.9880536811079582e-07
		],
		"eco": 381,
		"efo": 25198.4126984127,
		"cfr": 0.27032470703125
	},
	{
		"tim": 266.581654325,
		"tid": 11218,
		"loc": [
			1.7947779614410316e-07,
			-1.9733106651879165e-07
		],
		"eco": 375,
		"efo": 23148.14814814815,
		"cfr": 0.24957275390625
	},
	{
		"tim": 267.735548675,
		"tid": 11272,
		"loc": [
			-1.8436866289741293e-08,
			-1.8348520960710083e-07
		],
		"eco": 371,
		"efo": 28626.543209876545,
		"cfr": 0.405517578125
	},
	{
		"tim": 267.78471460000003,
		"tid": 11272,
		"loc": [
			-1.8154218259635595e-08,
			-1.8573320125800735e-07
		],
		"eco": 373,
		"efo": 26566.951566951568,
		"cfr": 0.23895263671875
	},
	{
		"tim": 267.81986055,
		"tid": 11272,
		"loc": [
			-1.9385482359302025e-08,
			-1.863834703951707e-07
		],
		"eco": 352,
		"efo": 27160.493827160495,
		"cfr": 0.1021728515625
	},
	{
		"tim": 267.88546475000004,
		"tid": 11272,
		"loc": [
			-2.0380849219405062e-08,
			-1.8600963200598037e-07
		],
		"eco": 367,
		"efo": 26139.601139601138,
		"cfr": 0.100494384765625
	},
	{
		"tim": 267.920610425,
		"tid": 11272,
		"loc": [
			-2.1534258400469533e-08,
			-1.8576290449399262e-07
		],
		"eco": 383,
		"efo": 27279.20227920228,
		"cfr": 0.225677490234375
	},
	{
		"tim": 270.90784005,
		"tid": 11415,
		"loc": [
			-1.7200091579430196e-07,
			1.0912583787496856e-07
		],
		"eco": 674,
		"efo": 78009.25925925926,
		"cfr": 0.6181640625
	},
	{
		"tim": 270.9476525,
		"tid": 11415,
		"loc": [
			-1.7097216340452251e-07,
			1.0261278331086296e-07
		],
		"eco": 355,
		"efo": 23478.835978835978,
		"cfr": 0.230224609375
	},
	{
		"tim": 270.98513955000004,
		"tid": 11415,
		"loc": [
			-1.650266979294555e-07,
			1.0054608962583693e-07
		],
		"eco": 368,
		"efo": 22716.04938271605,
		"cfr": 0.2716064453125
	},
	{
		"tim": 271.055427275,
		"tid": 11415,
		"loc": [
			-1.644411501616743e-07,
			1.0286206929692396e-07
		],
		"eco": 354,
		"efo": 29797.9797979798,
		"cfr": 0.286376953125
	},
	{
		"tim": 271.0858887,
		"tid": 11415,
		"loc": [
			-1.6864425413171744e-07,
			1.025252491959865e-07
		],
		"eco": 353,
		"efo": 29713.804713804715,
		"cfr": 0.185302734375
	},
	{
		"tim": 271.1163504,
		"tid": 11415,
		"loc": [
			-1.6928342133755387e-07,
			1.0375323872657472e-07
		],
		"eco": 375,
		"efo": 21701.388888888887,
		"cfr": 0.20709228515625
	},
	{
		"tim": 271.2275836,
		"tid": 11417,
		"loc": [
			-1.654254870887219e-07,
			9.601178280799897e-08
		],
		"eco": 363,
		"efo": 33611.11111111111,
		"cfr": 0.29388427734375
	},
	{
		"tim": 271.272065825,
		"tid": 11417,
		"loc": [
			-1.6432971342991349e-07,
			1.0177939286740856e-07
		],
		"eco": 361,
		"efo": 22283.95061728395,
		"cfr": 0.12908935546875
	},
	{
		"tim": 271.31423555000003,
		"tid": 11417,
		"loc": [
			-1.655547830300964e-07,
			1.0179425546445121e-07
		],
		"eco": 381,
		"efo": 25198.4126984127,
		"cfr": 0.325439453125
	},
	{
		"tim": 271.35406377500004,
		"tid": 11417,
		"loc": [
			-1.6833816731806045e-07,
			9.909670426260376e-08
		],
		"eco": 354,
		"efo": 29797.9797979798,
		"cfr": 0.2667236328125
	},
	{
		"tim": 271.38452525,
		"tid": 11417,
		"loc": [
			-1.6766835528426707e-07,
			9.94003729627058e-08
		],
		"eco": 350,
		"efo": 29461.27946127946,
		"cfr": 0.428558349609375
	},
	{
		"tim": 271.45715290000004,
		"tid": 11417,
		"loc": [
			-1.6990830871402116e-07,
			9.82772141235089e-08
		],
		"eco": 399,
		"efo": 30787.03703703704,
		"cfr": 0.27777099609375
	},
	{
		"tim": 271.618575575,
		"tid": 11423,
		"loc": [
			-1.6375852352638526e-07,
			1.0438272326059569e-07
		],
		"eco": 351,
		"efo": 21666.666666666668,
		"cfr": 0.275299072265625
	},
	{
		"tim": 271.6805976,
		"tid": 11423,
		"loc": [
			-1.6515651847862094e-07,
			1.0046893758733502e-07
		],
		"eco": 368,
		"efo": 24338.62433862434,
		"cfr": 0.32049560546875
	},
	{
		"tim": 271.823339625,
		"tid": 11428,
		"loc": [
			-1.554395877075778e-07,
			1.128516489510352e-07
		],
		"eco": 391,
		"efo": 30169.753086419754,
		"cfr": 0.3951416015625
	},
	{
		"tim": 271.87484562500003,
		"tid": 11428,
		"loc": [
			-1.6480811799928503e-07,
			1.0322811460872894e-07
		],
		"eco": 378,
		"efo": 43750.0,
		"cfr": 0.619384765625
	},
	{
		"tim": 271.89828105000004,
		"tid": 11428,
		"loc": [
			-1.6387693346991779e-07,
			9.999226055510721e-08
		],
		"eco": 355,
		"efo": 27391.975308641977,
		"cfr": 0.4071044921875
	},
	{
		"tim": 271.93108312500004,
		"tid": 11428,
		"loc": [
			-1.644160234089604e-07,
			1.0214092362593716e-07
		],
		"eco": 362,
		"efo": 33518.51851851852,
		"cfr": 0.8294677734375
	},
	{
		"tim": 271.959202025,
		"tid": 11428,
		"loc": [
			-1.6012591765257835e-07,
			1.0458064894799653e-07
		],
		"eco": 354,
		"efo": 32777.777777777774,
		"cfr": 0.2274169921875
	},
	{
		"tim": 271.99670215000003,
		"tid": 11428,
		"loc": [
			-1.6277945196195904e-07,
			1.0546388322278227e-07
		],
		"eco": 385,
		"efo": 29706.79012345679,
		"cfr": 0.267181396484375
	},
	{
		"tim": 272.031846425,
		"tid": 11428,
		"loc": [
			-1.5917517884441403e-07,
			1.0401187930326731e-07
		],
		"eco": 357,
		"efo": 47222.222222222226,
		"cfr": 0.50543212890625
	},
	{
		"tim": 272.05293992500003,
		"tid": 11428,
		"loc": [
			-1.6631424244194407e-07,
			1.0314441667297983e-07
		],
		"eco": 414,
		"efo": 34848.48484848485,
		"cfr": 0.50628662109375
	},
	{
		"tim": 272.083400625,
		"tid": 11428,
		"loc": [
			-1.631639378058351e-07,
			1.0498289817034698e-07
		],
		"eco": 362,
		"efo": 37242.798353909464,
		"cfr": 0.49163818359375
	},
	{
		"tim": 272.10917745,
		"tid": 11428,
		"loc": [
			-1.6520606236063411e-07,
			1.0019339007973023e-07
		],
		"eco": 358,
		"efo": 33148.148148148146,
		"cfr": 0.63873291015625
	},
	{
		"tim": 272.400156975,
		"tid": 11440,
		"loc": [
			-3.6390557259162746e-08,
			-2.840598275400543e-07
		],
		"eco": 395,
		"efo": 30478.395061728395,
		"cfr": 0.41790771484375
	},
	{
		"tim": 272.4680698,
		"tid": 11440,
		"loc": [
			-4.233458123573835e-08,
			-2.8427321322222555e-07
		],
		"eco": 381,
		"efo": 27136.752136752137,
		"cfr": 0.29656982421875
	},
	{
		"tim": 272.50555565,
		"tid": 11440,
		"loc": [
			-3.7884054832268946e-08,
			-2.8419336853694996e-07
		],
		"eco": 366,
		"efo": 19934.640522875816,
		"cfr": 0.1629638671875
	},
	{
		"tim": 272.550066775,
		"tid": 11440,
		"loc": [
			-3.938577204939069e-08,
			-2.8556375277952186e-07
		],
		"eco": 374,
		"efo": 24735.449735449736,
		"cfr": 0.161956787109375
	},
	{
		"tim": 272.58755295000003,
		"tid": 11440,
		"loc": [
			-4.1495585459357184e-08,
			-2.8346389432112196e-07
		],
		"eco": 353,
		"efo": 23346.560846560846,
		"cfr": 0.2554931640625
	},
	{
		"tim": 272.66018235,
		"tid": 11440,
		"loc": [
			-4.125254902250483e-08,
			-2.828211120685557e-07
		],
		"eco": 371,
		"efo": 24537.037037037036,
		"cfr": 0.08056640625
	},
	{
		"tim": 272.70000952500004,
		"tid": 11440,
		"loc": [
			-3.912318092491153e-08,
			-2.8105854837586603e-07
		],
		"eco": 353,
		"efo": 27237.654320987655,
		"cfr": 0.3818359375
	},
	{
		"tim": 273.134647125,
		"tid": 11460,
		"loc": [
			2.2662864150965306e-07,
			-1.2725032434531957e-07
		],
		"eco": 365,
		"efo": 25997.150997150995,
		"cfr": 0.372100830078125
	},
	{
		"tim": 274.58300460000004,
		"tid": 11527,
		"loc": [
			2.76045075913921e-07,
			5.903884700540275e-08
		],
		"eco": 374,
		"efo": 24735.449735449736,
		"cfr": 0.24957275390625
	},
	{
		"tim": 276.99895222500004,
		"tid": 11644,
		"loc": [
			3.4711179474506975e-07,
			3.020467354117628e-08
		],
		"eco": 372,
		"efo": 18128.654970760235,
		"cfr": 0.74658203125
	},
	{
		"tim": 277.10080377500003,
		"tid": 11644,
		"loc": [
			3.4685919825165447e-07,
			3.3951524768122086e-08
		],
		"eco": 357,
		"efo": 22037.037037037036,
		"cfr": 0.4998779296875
	},
	{
		"tim": 277.14531765000004,
		"tid": 11644,
		"loc": [
			3.4753169340577403e-07,
			3.692888890677248e-08
		],
		"eco": 357,
		"efo": 22037.037037037036,
		"cfr": 0.2999267578125
	},
	{
		"tim": 277.20389695,
		"tid": 11644,
		"loc": [
			3.537175808104166e-07,
			3.8257471607119254e-08
		],
		"eco": 352,
		"efo": 19172.113289760346,
		"cfr": 0.593170166015625
	},
	{
		"tim": 277.25777822500004,
		"tid": 11644,
		"loc": [
			3.440173095722877e-07,
			3.267683301348425e-08
		],
		"eco": 360,
		"efo": 18518.51851851852,
		"cfr": 0.5443115234375
	},
	{
		"tim": 277.306975175,
		"tid": 11644,
		"loc": [
			3.4685483694529563e-07,
			3.135004992394134e-08
		],
		"eco": 366,
		"efo": 21180.555555555555,
		"cfr": 0.37481689453125
	},
	{
		"tim": 277.36319755,
		"tid": 11644,
		"loc": [
			3.4416342631264983e-07,
			3.4220244588647515e-08
		],
		"eco": 356,
		"efo": 32962.96296296296,
		"cfr": 0.41552734375
	},
	{
		"tim": 277.3913183,
		"tid": 11644,
		"loc": [
			3.3935414588405764e-07,
			3.695362289027654e-08
		],
		"eco": 355,
		"efo": 23478.835978835978,
		"cfr": 0.39306640625
	},
	{
		"tim": 277.43114767500003,
		"tid": 11644,
		"loc": [
			3.458139738414289e-07,
			3.989976607229696e-08
		],
		"eco": 366,
		"efo": 19934.640522875816,
		"cfr": 0.586669921875
	},
	{
		"tim": 277.52954972500004,
		"tid": 11644,
		"loc": [
			3.4279025585441874e-07,
			3.726553639530962e-08
		],
		"eco": 369,
		"efo": 26282.05128205128,
		"cfr": 0.3544921875
	},
	{
		"tim": 277.58812855,
		"tid": 11644,
		"loc": [
			3.515738195964448e-07,
			3.6121513599180444e-08
		],
		"eco": 394,
		"efo": 28062.67806267806,
		"cfr": 0.453399658203125
	},
	{
		"tim": 277.62795835000003,
		"tid": 11644,
		"loc": [
			3.4999190216213607e-07,
			3.7455249961747026e-08
		],
		"eco": 354,
		"efo": 19281.045751633985,
		"cfr": 0.3453369140625
	},
	{
		"tim": 278.56352075,
		"tid": 11687,
		"loc": [
			3.442884277976695e-07,
			4.0825288806408e-08
		],
		"eco": 353,
		"efo": 20428.24074074074,
		"cfr": 0.4801025390625
	},
	{
		"tim": 278.6278864,
		"tid": 11687,
		"loc": [
			3.5243663887129836e-07,
			3.8698156732623847e-08
		],
		"eco": 360,
		"efo": 18518.51851851852,
		"cfr": 0.391571044921875
	},
	{
		"tim": 278.68879100000004,
		"tid": 11687,
		"loc": [
			3.466737288419354e-07,
			3.514318236469514e-08
		],
		"eco": 355,
		"efo": 29882.154882154882,
		"cfr": 0.3284912109375
	},
	{
		"tim": 278.7215937,
		"tid": 11687,
		"loc": [
			3.484303635000512e-07,
			3.047703063049684e-08
		],
		"eco": 357,
		"efo": 27546.2962962963,
		"cfr": 0.474884033203125
	},
	{
		"tim": 278.75439695,
		"tid": 11687,
		"loc": [
			3.409793600518793e-07,
			2.6203910119742313e-08
		],
		"eco": 379,
		"efo": 20642.701525054465,
		"cfr": 0.17584228515625
	},
	{
		"tim": 278.805933525,
		"tid": 11687,
		"loc": [
			3.4152438921245025e-07,
			3.2189558269677976e-08
		],
		"eco": 362,
		"efo": 37242.798353909464,
		"cfr": 0.15380859375
	},
	{
		"tim": 279.02800797500004,
		"tid": 11696,
		"loc": [
			3.4294009239933754e-07,
			2.9833409760631134e-08
		],
		"eco": 462,
		"efo": 213888.88888888888,
		"cfr": 0.97625732421875
	},
	{
		"tim": 279.0618854,
		"tid": 11696,
		"loc": [
			3.4440483490147885e-07,
			3.059891513507052e-08
		],
		"eco": 362,
		"efo": 27932.0987654321,
		"cfr": 0.2362060546875
	},
	{
		"tim": 279.09702915,
		"tid": 11696,
		"loc": [
			3.4330089508764025e-07,
			2.330770724766912e-08
		],
		"eco": 352,
		"efo": 27160.493827160495,
		"cfr": 0.13055419921875
	},
	{
		"tim": 279.129831625,
		"tid": 11696,
		"loc": [
			3.4093873287748943e-07,
			2.5108096579082865e-08
		],
		"eco": 391,
		"efo": 25859.78835978836,
		"cfr": 0.303955078125
	},
	{
		"tim": 279.16965972500003,
		"tid": 11696,
		"loc": [
			3.435317894429467e-07,
			3.024216233331609e-08
		],
		"eco": 360,
		"efo": 33333.33333333333,
		"cfr": 0.113861083984375
	},
	{
		"tim": 279.19543722500003,
		"tid": 11696,
		"loc": [
			3.463031586199829e-07,
			3.313147248428266e-08
		],
		"eco": 404,
		"efo": 37407.40740740741,
		"cfr": 0.150787353515625
	},
	{
		"tim": 279.22121445,
		"tid": 11696,
		"loc": [
			3.4637365255982785e-07,
			3.539400519435843e-08
		],
		"eco": 358,
		"efo": 36831.27572016461,
		"cfr": 0.169403076171875
	},
	{
		"tim": 279.2469914,
		"tid": 11696,
		"loc": [
			3.473748616290485e-07,
			3.675531956041131e-08
		],
		"eco": 353,
		"efo": 36316.872427983544,
		"cfr": 0.1544189453125
	},
	{
		"tim": 279.272768975,
		"tid": 11696,
		"loc": [
			3.433372144176829e-07,
			3.802848569363815e-08
		],
		"eco": 366,
		"efo": 26068.376068376067,
		"cfr": 0.32049560546875
	},
	{
		"tim": 279.3102553,
		"tid": 11696,
		"loc": [
			3.496996030730212e-07,
			4.137321150718247e-08
		],
		"eco": 368,
		"efo": 16225.749559082893,
		"cfr": 0.719757080078125
	},
	{
		"tim": 279.368816875,
		"tid": 11696,
		"loc": [
			3.4673850314567904e-07,
			4.479250603614103e-08
		],
		"eco": 350,
		"efo": 32407.407407407405,
		"cfr": 0.3973388671875
	},
	{
		"tim": 279.3969359,
		"tid": 11696,
		"loc": [
			3.42390152863474e-07,
			2.8746413531678982e-08
		],
		"eco": 383,
		"efo": 32239.057239057238,
		"cfr": 0.277557373046875
	},
	{
		"tim": 279.427396825,
		"tid": 11696,
		"loc": [
			3.5202182784245363e-07,
			3.1170257747379924e-08
		],
		"eco": 358,
		"efo": 14412.238325281804,
		"cfr": 0.9664306640625
	},
	{
		"tim": 279.490642475,
		"tid": 11696,
		"loc": [
			3.5322361507315566e-07,
			3.2282724830554e-08
		],
		"eco": 365,
		"efo": 17787.524366471735,
		"cfr": 0.760498046875
	},
	{
		"tim": 279.91847060000003,
		"tid": 11715,
		"loc": [
			1.5291858424079648e-09,
			-2.8401392256544995e-08
		],
		"eco": 402,
		"efo": 93055.55555555555,
		"cfr": 0.77618408203125
	},
	{
		"tim": 279.950050775,
		"tid": 11715,
		"loc": [
			8.178894567956947e-09,
			-2.1066859006277577e-08
		],
		"eco": 471,
		"efo": 145370.37037037036,
		"cfr": 0.600128173828125
	},
	{
		"tim": 279.9594358,
		"tid": 11715,
		"loc": [
			8.164813144862735e-10,
			-1.966800568496128e-08
		],
		"eco": 355,
		"efo": 65740.74074074074,
		"cfr": 0.9293212890625
	},
	{
		"tim": 279.97584605000003,
		"tid": 11715,
		"loc": [
			-8.882448653196212e-10,
			-2.3519261236440675e-08
		],
		"eco": 392,
		"efo": 181481.4814814815,
		"cfr": 1.2259521484375
	},
	{
		"tim": 279.98288940000003,
		"tid": 11715,
		"loc": [
			-3.662876748399223e-10,
			-2.3186407355396735e-08
		],
		"eco": 658,
		"efo": 203086.41975308643,
		"cfr": 0.86431884765625
	},
	{
		"tim": 279.99462965000004,
		"tid": 11715,
		"loc": [
			2.6328092154849984e-09,
			-2.863638441251132e-09
		],
		"eco": 359,
		"efo": 36934.15637860083,
		"cfr": 0.555419921875
	},
	{
		"tim": 280.020407175,
		"tid": 11715,
		"loc": [
			9.475118406986202e-09,
			-2.729677960962343e-10
		],
		"eco": 431,
		"efo": 28505.291005291005,
		"cfr": 0.4453125
	},
	{
		"tim": 280.06257722500004,
		"tid": 11715,
		"loc": [
			4.816438151033472e-09,
			-5.272374623606523e-09
		],
		"eco": 375,
		"efo": 115740.74074074074,
		"cfr": 0.873504638671875
	},
	{
		"tim": 280.071962325,
		"tid": 11715,
		"loc": [
			-5.113101969096473e-09,
			-1.2518810857018774e-08
		],
		"eco": 368,
		"efo": 113580.24691358025,
		"cfr": 0.847412109375
	},
	{
		"tim": 280.08370252500004,
		"tid": 11715,
		"loc": [
			-6.178625893335269e-09,
			-1.4013258532517445e-08
		],
		"eco": 426,
		"efo": 131481.4814814815,
		"cfr": 1.145751953125
	},
	{
		"tim": 280.093087525,
		"tid": 11715,
		"loc": [
			-2.0082026232877785e-09,
			-4.0681447006424234e-09
		],
		"eco": 394,
		"efo": 60802.46913580247,
		"cfr": 0.671234130859375
	},
	{
		"tim": 280.11183980000004,
		"tid": 11715,
		"loc": [
			7.676220269152173e-10,
			-1.2274259220689588e-08
		],
		"eco": 433,
		"efo": 80185.18518518518,
		"cfr": 0.885772705078125
	},
	{
		"tim": 280.12825000000004,
		"tid": 11715,
		"loc": [
			-1.2132772633812707e-08,
			-2.136783711363387e-09
		],
		"eco": 463,
		"efo": 142901.23456790124,
		"cfr": 0.92071533203125
	},
	{
		"tim": 280.156383525,
		"tid": 11715,
		"loc": [
			1.325716424370518e-09,
			-1.533559910249196e-08
		],
		"eco": 394,
		"efo": 91203.70370370371,
		"cfr": 0.767486572265625
	},
	{
		"tim": 280.18218815,
		"tid": 11715,
		"loc": [
			-6.210925016092524e-09,
			-1.315075619365686e-08
		],
		"eco": 417,
		"efo": 96527.77777777778,
		"cfr": 0.89739990234375
	},
	{
		"tim": 280.19862555000003,
		"tid": 11715,
		"loc": [
			-5.144271198100501e-09,
			-1.1059713799220117e-08
		],
		"eco": 381,
		"efo": 70555.55555555555,
		"cfr": 0.77423095703125
	},
	{
		"tim": 280.215036,
		"tid": 11715,
		"loc": [
			1.6265856987425003e-09,
			-1.0124215280946164e-08
		],
		"eco": 353,
		"efo": 21790.123456790123,
		"cfr": 0.30322265625
	},
	{
		"tim": 280.25486445,
		"tid": 11715,
		"loc": [
			5.510190626218212e-09,
			-7.466415239886006e-09
		],
		"eco": 358,
		"efo": 18415.637860082305,
		"cfr": 0.324920654296875
	},
	{
		"tim": 280.329840675,
		"tid": 11715,
		"loc": [
			5.507049804371726e-09,
			-1.2440538595739539e-08
		],
		"eco": 356,
		"efo": 21975.30864197531,
		"cfr": 0.34814453125
	},
	{
		"tim": 280.397785025,
		"tid": 11715,
		"loc": [
			6.64271005165275e-09,
			-9.177357676369822e-09
		],
		"eco": 423,
		"efo": 32638.88888888889,
		"cfr": 0.514617919921875
	},
	{
		"tim": 280.43527140000003,
		"tid": 11715,
		"loc": [
			3.536231123839248e-09,
			-6.674070323861239e-09
		],
		"eco": 383,
		"efo": 19701.64609053498,
		"cfr": 0.4669189453125
	},
	{
		"tim": 280.47978325,
		"tid": 11715,
		"loc": [
			3.9907797944908606e-09,
			-5.191158449584479e-09
		],
		"eco": 374,
		"efo": 20370.37037037037,
		"cfr": 0.17523193359375
	},
	{
		"tim": 281.5578759,
		"tid": 11763,
		"loc": [
			5.1527847450005815e-09,
			4.9143612591287206e-08
		],
		"eco": 362,
		"efo": 20949.074074074073,
		"cfr": 0.263671875
	},
	{
		"tim": 281.62104772500004,
		"tid": 11763,
		"loc": [
			7.917357917750218e-09,
			5.019021953198991e-08
		],
		"eco": 385,
		"efo": 23765.432098765432,
		"cfr": 0.1971435546875
	},
	{
		"tim": 281.665558275,
		"tid": 11763,
		"loc": [
			6.9719694138366104e-09,
			5.301328162966004e-08
		],
		"eco": 396,
		"efo": 26190.47619047619,
		"cfr": 0.23272705078125
	},
	{
		"tim": 281.80142627500004,
		"tid": 11763,
		"loc": [
			6.242181072569443e-09,
			4.8103312219053365e-08
		],
		"eco": 354,
		"efo": 29797.9797979798,
		"cfr": 0.2947998046875
	},
	{
		"tim": 281.836570725,
		"tid": 11763,
		"loc": [
			7.059710905256169e-09,
			4.8539235625847334e-08
		],
		"eco": 362,
		"efo": 23941.79894179894,
		"cfr": 0.06317138671875
	},
	{
		"tim": 281.909197875,
		"tid": 11763,
		"loc": [
			5.7361752665737254e-09,
			5.167607013035175e-08
		],
		"eco": 388,
		"efo": 25661.375661375663,
		"cfr": 0.1307373046875
	},
	{
		"tim": 281.98651167500003,
		"tid": 11763,
		"loc": [
			7.2450499606462015e-09,
			5.015550394646867e-08
		],
		"eco": 357,
		"efo": 20659.722222222223,
		"cfr": 0.074981689453125
	},
	{
		"tim": 282.784207725,
		"tid": 11801,
		"loc": [
			3.1906696937568863e-07,
			2.386718020982588e-08
		],
		"eco": 353,
		"efo": 23346.560846560846,
		"cfr": 0.2723388671875
	},
	{
		"tim": 282.84040015,
		"tid": 11801,
		"loc": [
			3.2247332036845915e-07,
			2.8560855259476675e-08
		],
		"eco": 380,
		"efo": 27065.527065527065,
		"cfr": 0.31756591796875
	},
	{
		"tim": 282.877887825,
		"tid": 11801,
		"loc": [
			3.190348048844677e-07,
			2.4732810648453133e-08
		],
		"eco": 373,
		"efo": 23024.69135802469,
		"cfr": 0.278778076171875
	},
	{
		"tim": 284.92842875,
		"tid": 11901,
		"loc": [
			9.862581642907136e-08,
			4.97852682377545e-08
		],
		"eco": 359,
		"efo": 23743.386243386245,
		"cfr": 0.4332275390625
	},
	{
		"tim": 284.9869626,
		"tid": 11901,
		"loc": [
			9.364101565381612e-08,
			5.547473125813439e-08
		],
		"eco": 354,
		"efo": 19281.045751633985,
		"cfr": 0.41552734375
	},
	{
		"tim": 285.033817225,
		"tid": 11901,
		"loc": [
			9.419876855394068e-08,
			5.2956359671503686e-08
		],
		"eco": 351,
		"efo": 20312.5,
		"cfr": 0.360443115234375
	},
	{
		"tim": 285.08067197500003,
		"tid": 11901,
		"loc": [
			9.360496350949892e-08,
			4.931863985350738e-08
		],
		"eco": 366,
		"efo": 16944.444444444445,
		"cfr": 0.344940185546875
	},
	{
		"tim": 287.591312475,
		"tid": 12021,
		"loc": [
			8.962492284608818e-08,
			4.8190489719114214e-08
		],
		"eco": 353,
		"efo": 17202.72904483431,
		"cfr": 0.34814453125
	},
	{
		"tim": 287.75159417500004,
		"tid": 12024,
		"loc": [
			9.625362259699792e-08,
			5.228469945156667e-08
		],
		"eco": 383,
		"efo": 19701.64609053498,
		"cfr": 0.313873291015625
	},
	{
		"tim": 287.817151675,
		"tid": 12024,
		"loc": [
			9.543660954244605e-08,
			5.417332822983166e-08
		],
		"eco": 362,
		"efo": 18621.399176954732,
		"cfr": 0.3460693359375
	},
	{
		"tim": 289.319005725,
		"tid": 12095,
		"loc": [
			4.273125970000007e-08,
			2.2698237797115314e-07
		],
		"eco": 362,
		"efo": 22345.67901234568,
		"cfr": 0.34332275390625
	},
	{
		"tim": 289.39161165,
		"tid": 12095,
		"loc": [
			3.970167260627562e-08,
			2.2877580423505152e-07
		],
		"eco": 364,
		"efo": 22469.135802469136,
		"cfr": 0.1812744140625
	},
	{
		"tim": 289.43144132500004,
		"tid": 12095,
		"loc": [
			4.5647553839971795e-08,
			2.2969595551820948e-07
		],
		"eco": 357,
		"efo": 33055.555555555555,
		"cfr": 0.422119140625
	},
	{
		"tim": 289.459561025,
		"tid": 12095,
		"loc": [
			4.202093304159879e-08,
			2.2877825680570509e-07
		],
		"eco": 355,
		"efo": 20543.98148148148,
		"cfr": 0.2274169921875
	},
	{
		"tim": 289.508767875,
		"tid": 12095,
		"loc": [
			4.101336175666581e-08,
			2.283592148626395e-07
		],
		"eco": 350,
		"efo": 24928.77492877493,
		"cfr": 0.127716064453125
	},
	{
		"tim": 289.5462551,
		"tid": 12095,
		"loc": [
			4.235687659288309e-08,
			2.274901213047714e-07
		],
		"eco": 351,
		"efo": 19117.647058823528,
		"cfr": 0.08514404296875
	},
	{
		"tim": 289.593109625,
		"tid": 12095,
		"loc": [
			4.114390204239886e-08,
			2.266002878433985e-07
		],
		"eco": 353,
		"efo": 21790.123456790123,
		"cfr": 0.1123046875
	},
	{
		"tim": 289.6329385,
		"tid": 12095,
		"loc": [
			4.070000657377356e-08,
			2.280966655375044e-07
		],
		"eco": 358,
		"efo": 19498.910675381263,
		"cfr": 0.0
	},
	{
		"tim": 289.6774514,
		"tid": 12095,
		"loc": [
			3.8686561530000966e-08,
			2.2645573541812102e-07
		],
		"eco": 357,
		"efo": 20659.722222222223,
		"cfr": 0.0777587890625
	},
	{
		"tim": 289.8376849,
		"tid": 12100,
		"loc": [
			-3.9274387108689877e-07,
			4.243464772948848e-08
		],
		"eco": 488,
		"efo": 112962.96296296296,
		"cfr": 0.697235107421875
	},
	{
		"tim": 289.885628025,
		"tid": 12100,
		"loc": [
			-3.990391786448297e-07,
			2.7708409725096205e-08
		],
		"eco": 353,
		"efo": 163425.92592592593,
		"cfr": 0.8338623046875
	},
	{
		"tim": 289.89501347500004,
		"tid": 12100,
		"loc": [
			-3.9834978418385636e-07,
			3.987085264656943e-08
		],
		"eco": 382,
		"efo": 58950.61728395062,
		"cfr": 0.7574462890625
	},
	{
		"tim": 289.9137663,
		"tid": 12100,
		"loc": [
			-3.9938265868403816e-07,
			5.0006879509577916e-08
		],
		"eco": 455,
		"efo": 140432.0987654321,
		"cfr": 0.7822265625
	},
	{
		"tim": 289.925493775,
		"tid": 12100,
		"loc": [
			-4.0213987801601576e-07,
			4.9247799885466694e-08
		],
		"eco": 437,
		"efo": 134876.54320987655,
		"cfr": 0.74298095703125
	},
	{
		"tim": 291.08743255,
		"tid": 12158,
		"loc": [
			-3.8499921877481485e-07,
			3.64736528157135e-08
		],
		"eco": 367,
		"efo": 26139.601139601138,
		"cfr": 0.3585205078125
	},
	{
		"tim": 291.148263325,
		"tid": 12158,
		"loc": [
			-3.9081204592557524e-07,
			2.5023878602976706e-08
		],
		"eco": 528,
		"efo": 81481.48148148149,
		"cfr": 0.7454833984375
	},
	{
		"tim": 291.167015925,
		"tid": 12158,
		"loc": [
			-3.9030449413892615e-07,
			3.051112314171792e-08
		],
		"eco": 373,
		"efo": 26566.951566951568,
		"cfr": 0.172576904296875
	},
	{
		"tim": 291.20450285000004,
		"tid": 12158,
		"loc": [
			-3.9037092157262e-07,
			3.1365333907016234e-08
		],
		"eco": 369,
		"efo": 21354.166666666668,
		"cfr": 0.2900390625
	},
	{
		"tim": 291.24901525,
		"tid": 12158,
		"loc": [
			-3.880312176991527e-07,
			2.84997936271344e-08
		],
		"eco": 354,
		"efo": 32777.777777777774,
		"cfr": 0.3060302734375
	},
	{
		"tim": 291.27713577500003,
		"tid": 12158,
		"loc": [
			-3.955382737936129e-07,
			3.0902010064977616e-08
		],
		"eco": 377,
		"efo": 29089.50617283951,
		"cfr": 0.32806396484375
	},
	{
		"tim": 291.309939375,
		"tid": 12158,
		"loc": [
			-3.8599260029953164e-07,
			3.467639976763621e-08
		],
		"eco": 353,
		"efo": 25142.450142450143,
		"cfr": 0.4464111328125
	},
	{
		"tim": 291.347426325,
		"tid": 12158,
		"loc": [
			-3.8901088849217395e-07,
			2.8038714756274153e-08
		],
		"eco": 351,
		"efo": 25000.0,
		"cfr": 0.280975341796875
	},
	{
		"tim": 291.41772422500003,
		"tid": 12158,
		"loc": [
			-3.897185821000974e-07,
			2.98278173992343e-08
		],
		"eco": 361,
		"efo": 20891.203703703704,
		"cfr": 0.06317138671875
	},
	{
		"tim": 291.469261325,
		"tid": 12158,
		"loc": [
			-3.8399238935239156e-07,
			2.995515300575195e-08
		],
		"eco": 357,
		"efo": 22037.037037037036,
		"cfr": 0.31658935546875
	},
	{
		"tim": 291.539552225,
		"tid": 12158,
		"loc": [
			-3.8777904597681774e-07,
			3.0544038480845607e-08
		],
		"eco": 357,
		"efo": 27546.2962962963,
		"cfr": 0.297149658203125
	},
	{
		"tim": 291.57235615,
		"tid": 12158,
		"loc": [
			-3.8500369711942025e-07,
			3.087196904461837e-08
		],
		"eco": 378,
		"efo": 23333.333333333336,
		"cfr": 0.29132080078125
	},
	{
		"tim": 291.62859275,
		"tid": 12158,
		"loc": [
			-3.8975044762762557e-07,
			4.202705312670724e-08
		],
		"eco": 486,
		"efo": 112500.0,
		"cfr": 0.86285400390625
	},
	{
		"tim": 291.700032275,
		"tid": 12160,
		"loc": [
			-3.8267641487449524e-07,
			2.8041026759864708e-08
		],
		"eco": 369,
		"efo": 37962.96296296296,
		"cfr": 0.529052734375
	},
	{
		"tim": 291.73983165000004,
		"tid": 12160,
		"loc": [
			-3.887497064971844e-07,
			3.484165285933563e-08
		],
		"eco": 363,
		"efo": 22407.40740740741,
		"cfr": 0.34881591796875
	},
	{
		"tim": 291.782001875,
		"tid": 12160,
		"loc": [
			-3.910598103351531e-07,
			3.8497725329966535e-08
		],
		"eco": 386,
		"efo": 32491.582491582492,
		"cfr": 0.5255126953125
	},
	{
		"tim": 291.81012207500004,
		"tid": 12160,
		"loc": [
			-3.912865414920052e-07,
			3.334877384927606e-08
		],
		"eco": 382,
		"efo": 32154.882154882154,
		"cfr": 0.42022705078125
	},
	{
		"tim": 291.84526655,
		"tid": 12160,
		"loc": [
			-3.8740351558632333e-07,
			3.240835725742556e-08
		],
		"eco": 366,
		"efo": 30808.08080808081,
		"cfr": 0.306915283203125
	},
	{
		"tim": 291.87572835000003,
		"tid": 12160,
		"loc": [
			-3.89464571065452e-07,
			2.9045820679281986e-08
		],
		"eco": 355,
		"efo": 20543.98148148148,
		"cfr": 0.4688720703125
	},
	{
		"tim": 291.920241675,
		"tid": 12160,
		"loc": [
			-3.892086881773396e-07,
			2.7532919554244746e-08
		],
		"eco": 363,
		"efo": 22407.40740740741,
		"cfr": 0.31585693359375
	},
	{
		"tim": 291.9624127,
		"tid": 12160,
		"loc": [
			-3.8598428150390444e-07,
			2.9830524267713106e-08
		],
		"eco": 474,
		"efo": 109722.22222222222,
		"cfr": 0.684356689453125
	},
	{
		"tim": 291.9764818,
		"tid": 12160,
		"loc": [
			-3.8499174450188596e-07,
			2.6042796868053564e-08
		],
		"eco": 382,
		"efo": 25264.550264550264,
		"cfr": 0.28533935546875
	},
	{
		"tim": 292.01631065000004,
		"tid": 12160,
		"loc": [
			-3.938224193609447e-07,
			2.930221987902159e-08
		],
		"eco": 356,
		"efo": 17348.927875243666,
		"cfr": 0.2554931640625
	},
	{
		"tim": 292.067849025,
		"tid": 12160,
		"loc": [
			-3.812208438566394e-07,
			2.7523109992899213e-08
		],
		"eco": 390,
		"efo": 24074.074074074077,
		"cfr": 0.589599609375
	},
	{
		"tim": 292.11236187500003,
		"tid": 12160,
		"loc": [
			-3.8759986027886895e-07,
			2.563561198938092e-08
		],
		"eco": 395,
		"efo": 52248.677248677246,
		"cfr": 0.47296142578125
	},
	{
		"tim": 292.13345645000004,
		"tid": 12160,
		"loc": [
			-3.886481045019512e-07,
			2.5915922818087648e-08
		],
		"eco": 362,
		"efo": 41898.148148148146,
		"cfr": 0.6756591796875
	},
	{
		"tim": 292.15455065000003,
		"tid": 12160,
		"loc": [
			-3.8649573370625227e-07,
			2.9429788548432192e-08
		],
		"eco": 387,
		"efo": 59722.222222222226,
		"cfr": 0.9971923828125
	},
	{
		"tim": 292.17330345,
		"tid": 12160,
		"loc": [
			-3.8400272456172534e-07,
			2.6995423798103335e-08
		],
		"eco": 363,
		"efo": 42013.88888888889,
		"cfr": 0.74432373046875
	},
	{
		"tim": 292.196739875,
		"tid": 12160,
		"loc": [
			-3.8534897766128083e-07,
			3.019966971829907e-08
		],
		"eco": 368,
		"efo": 37860.08230452675,
		"cfr": 0.6627197265625
	},
	{
		"tim": 292.222518025,
		"tid": 12160,
		"loc": [
			-3.8964527386533866e-07,
			3.157744075327906e-08
		],
		"eco": 366,
		"efo": 19934.640522875816,
		"cfr": 0.198272705078125
	},
	{
		"tim": 292.28812135000004,
		"tid": 12160,
		"loc": [
			-3.8837516058510564e-07,
			3.0732569158534286e-08
		],
		"eco": 363,
		"efo": 22407.40740740741,
		"cfr": 0.087890625
	},
	{
		"tim": 292.3302926,
		"tid": 12160,
		"loc": [
			-3.9014870697612114e-07,
			3.235285164346891e-08
		],
		"eco": 373,
		"efo": 15016.103059581319,
		"cfr": 0.119476318359375
	},
	{
		"tim": 292.40056400000003,
		"tid": 12160,
		"loc": [
			-3.8957077337782843e-07,
			2.8749885198159936e-08
		],
		"eco": 356,
		"efo": 16481.48148148148,
		"cfr": 0.14599609375
	},
	{
		"tim": 296.48978937500004,
		"tid": 12363,
		"loc": [
			1.6693330648209002e-07,
			-1.9513255088792385e-07
		],
		"eco": 376,
		"efo": 26780.62678062678,
		"cfr": 0.257537841796875
	},
	{
		"tim": 296.53895620000003,
		"tid": 12363,
		"loc": [
			1.6493552805696378e-07,
			-1.9802953188029474e-07
		],
		"eco": 375,
		"efo": 24801.5873015873,
		"cfr": 0.0955810546875
	},
	{
		"tim": 296.5764443,
		"tid": 12363,
		"loc": [
			1.6771096719711433e-07,
			-1.9428895204642231e-07
		],
		"eco": 389,
		"efo": 32744.107744107743,
		"cfr": 0.3665771484375
	},
	{
		"tim": 296.6069066,
		"tid": 12363,
		"loc": [
			1.628443313955082e-07,
			-1.9792586697659186e-07
		],
		"eco": 369,
		"efo": 26282.05128205128,
		"cfr": 0.174560546875
	},
	{
		"tim": 296.660802325,
		"tid": 12363,
		"loc": [
			1.635522362778844e-07,
			-1.9558566667100827e-07
		],
		"eco": 378,
		"efo": 35000.0,
		"cfr": 0.136474609375
	},
	{
		"tim": 296.6889225,
		"tid": 12363,
		"loc": [
			1.6147713522071235e-07,
			-1.963871910528355e-07
		],
		"eco": 355,
		"efo": 29882.154882154882,
		"cfr": 0.30322265625
	},
	{
		"tim": 299.97024680000004,
		"tid": 12523,
		"loc": [
			-1.0292811582746487e-07,
			6.692722121420409e-08
		],
		"eco": 356,
		"efo": 29966.329966329966,
		"cfr": 0.39306640625
	},
	{
		"tim": 300.017071825,
		"tid": 12523,
		"loc": [
			-1.0311755528973813e-07,
			6.495305096065978e-08
		],
		"eco": 370,
		"efo": 24470.899470899472,
		"cfr": 0.389404296875
	},
	{
		"tim": 300.0545597,
		"tid": 12523,
		"loc": [
			-9.943913331412945e-08,
			7.163127097079305e-08
		],
		"eco": 363,
		"efo": 28009.25925925926,
		"cfr": 0.58502197265625
	},
	{
		"tim": 300.08736357500004,
		"tid": 12523,
		"loc": [
			-1.0356700205802764e-07,
			6.813343793630296e-08
		],
		"eco": 363,
		"efo": 22407.40740740741,
		"cfr": 0.37353515625
	},
	{
		"tim": 300.127193775,
		"tid": 12523,
		"loc": [
			-1.0041521434887921e-07,
			6.778367906802312e-08
		],
		"eco": 380,
		"efo": 21990.74074074074,
		"cfr": 0.2677001953125
	},
	{
		"tim": 300.16936530000004,
		"tid": 12523,
		"loc": [
			-1.0414654988583274e-07,
			6.820910281315425e-08
		],
		"eco": 374,
		"efo": 23086.419753086422,
		"cfr": 0.47259521484375
	},
	{
		"tim": 300.37173435,
		"tid": 12531,
		"loc": [
			-1.007346487757526e-07,
			6.27028917549669e-08
		],
		"eco": 379,
		"efo": 26994.301994301994,
		"cfr": 0.3306884765625
	},
	{
		"tim": 300.42792732500004,
		"tid": 12531,
		"loc": [
			-1.0491909639875452e-07,
			6.746682033931632e-08
		],
		"eco": 354,
		"efo": 25213.675213675215,
		"cfr": 0.3818359375
	},
	{
		"tim": 300.463072925,
		"tid": 12531,
		"loc": [
			-1.015669779974031e-07,
			6.314025495102622e-08
		],
		"eco": 382,
		"efo": 23580.24691358025,
		"cfr": 0.402069091796875
	},
	{
		"tim": 300.50290275000003,
		"tid": 12531,
		"loc": [
			-1.0251022198402957e-07,
			7.018101234545091e-08
		],
		"eco": 499,
		"efo": 51337.44855967078,
		"cfr": 0.58319091796875
	},
	{
		"tim": 300.53339212500003,
		"tid": 12531,
		"loc": [
			-1.001696181878703e-07,
			7.201522463690516e-08
		],
		"eco": 437,
		"efo": 44958.84773662552,
		"cfr": 0.5013427734375
	},
	{
		"tim": 300.62350767500004,
		"tid": 12535,
		"loc": [
			-1.0404090591209924e-07,
			6.623543640932738e-08
		],
		"eco": 387,
		"efo": 22395.833333333332,
		"cfr": 0.4434814453125
	},
	{
		"tim": 300.68672625,
		"tid": 12535,
		"loc": [
			-1.0009589453139353e-07,
			6.740863409750605e-08
		],
		"eco": 364,
		"efo": 22469.135802469136,
		"cfr": 0.34881591796875
	},
	{
		"tim": 300.76405045,
		"tid": 12535,
		"loc": [
			-1.0471610600583638e-07,
			6.371494435932443e-08
		],
		"eco": 385,
		"efo": 25462.962962962964,
		"cfr": 0.407257080078125
	},
	{
		"tim": 300.806221175,
		"tid": 12535,
		"loc": [
			-1.036401852341942e-07,
			6.130341930911773e-08
		],
		"eco": 409,
		"efo": 23668.98148148148,
		"cfr": 0.478515625
	},
	{
		"tim": 300.8483928,
		"tid": 12535,
		"loc": [
			-1.007705943227682e-07,
			6.593899636275699e-08
		],
		"eco": 362,
		"efo": 19716.775599128538,
		"cfr": 0.32958984375
	},
	{
		"tim": 303.859182625,
		"tid": 12679,
		"loc": [
			-3.468467091304736e-07,
			2.822589356954311e-08
		],
		"eco": 389,
		"efo": 32744.107744107743,
		"cfr": 0.415283203125
	},
	{
		"tim": 304.04510680000004,
		"tid": 12685,
		"loc": [
			-3.558233829984538e-07,
			2.1837521767991065e-08
		],
		"eco": 372,
		"efo": 24603.174603174604,
		"cfr": 0.43505859375
	},
	{
		"tim": 304.10129620000004,
		"tid": 12685,
		"loc": [
			-3.5408066050996806e-07,
			2.4061046234421428e-08
		],
		"eco": 358,
		"efo": 20717.59259259259,
		"cfr": 0.324920654296875
	},
	{
		"tim": 304.14346470000004,
		"tid": 12685,
		"loc": [
			-3.546828083324854e-07,
			2.2346715997852524e-08
		],
		"eco": 350,
		"efo": 24928.77492877493,
		"cfr": 0.3746337890625
	},
	{
		"tim": 304.18094995,
		"tid": 12685,
		"loc": [
			-3.5478788428449943e-07,
			2.6554134406128817e-08
		],
		"eco": 358,
		"efo": 23677.248677248677,
		"cfr": 0.480438232421875
	},
	{
		"tim": 304.831571375,
		"tid": 12716,
		"loc": [
			3.4413402709749624e-07,
			1.2366751636200842e-07
		],
		"eco": 369,
		"efo": 37962.96296296296,
		"cfr": 0.384033203125
	},
	{
		"tim": 310.3708097,
		"tid": 12988,
		"loc": [
			1.1960090632735512e-07,
			-1.4562213036944615e-07
		],
		"eco": 373,
		"efo": 28780.864197530867,
		"cfr": 0.438079833984375
	},
	{
		"tim": 310.41529365,
		"tid": 12988,
		"loc": [
			1.1661809656172923e-07,
			-1.5133697879210297e-07
		],
		"eco": 372,
		"efo": 28703.703703703704,
		"cfr": 0.255126953125
	},
	{
		"tim": 310.450439625,
		"tid": 12988,
		"loc": [
			1.1436361138326499e-07,
			-1.4873211426366442e-07
		],
		"eco": 379,
		"efo": 35092.59259259259,
		"cfr": 0.2939453125
	},
	{
		"tim": 310.4762188,
		"tid": 12988,
		"loc": [
			1.1536740769491578e-07,
			-1.4925923487550308e-07
		],
		"eco": 371,
		"efo": 42939.81481481482,
		"cfr": 0.23095703125
	},
	{
		"tim": 311.572939425,
		"tid": 13041,
		"loc": [
			1.1744482343158284e-07,
			-1.5000847582150245e-07
		],
		"eco": 374,
		"efo": 43287.03703703704,
		"cfr": 0.241607666015625
	},
	{
		"tim": 323.814078225,
		"tid": 13646,
		"loc": [
			3.2469976137626254e-07,
			2.147202377125378e-07
		],
		"eco": 367,
		"efo": 19989.106753812634,
		"cfr": 0.239013671875
	},
	{
		"tim": 324.14378295,
		"tid": 13660,
		"loc": [
			6.081585737831376e-08,
			-2.0160791731360123e-08
		],
		"eco": 356,
		"efo": 54938.27160493827,
		"cfr": 0.7720947265625
	},
	{
		"tim": 324.182388625,
		"tid": 13660,
		"loc": [
			5.918998973226134e-08,
			-1.855814475684678e-08
		],
		"eco": 362,
		"efo": 33518.51851851852,
		"cfr": 0.428466796875
	},
	{
		"tim": 324.20816640000004,
		"tid": 13660,
		"loc": [
			6.332960573766884e-08,
			-1.3655145799761414e-08
		],
		"eco": 386,
		"efo": 44675.92592592593,
		"cfr": 0.384521484375
	},
	{
		"tim": 324.231602125,
		"tid": 13660,
		"loc": [
			5.7717822045882164e-08,
			-2.229882304432974e-08
		],
		"eco": 415,
		"efo": 64043.20987654322,
		"cfr": 0.75457763671875
	},
	{
		"tim": 324.248012775,
		"tid": 13660,
		"loc": [
			6.10542204648667e-08,
			-1.3834480269475427e-08
		],
		"eco": 350,
		"efo": 14730.63973063973,
		"cfr": 1.0103759765625
	},
	{
		"tim": 324.34172155,
		"tid": 13660,
		"loc": [
			5.636216000879887e-08,
			-1.6802439546895122e-08
		],
		"eco": 383,
		"efo": 50661.37566137566,
		"cfr": 0.352783203125
	},
	{
		"tim": 324.36515685,
		"tid": 13660,
		"loc": [
			6.065286380272039e-08,
			-1.7155218219184834e-08
		],
		"eco": 354,
		"efo": 36419.753086419754,
		"cfr": 0.4576416015625
	},
	{
		"tim": 324.39093467500004,
		"tid": 13660,
		"loc": [
			5.7409089214192696e-08,
			-1.963397622998434e-08
		],
		"eco": 376,
		"efo": 69629.62962962962,
		"cfr": 0.8389892578125
	},
	{
		"tim": 324.40734515,
		"tid": 13660,
		"loc": [
			5.6967601396794006e-08,
			-1.4890811425589676e-08
		],
		"eco": 366,
		"efo": 67777.77777777778,
		"cfr": 0.71160888671875
	},
	{
		"tim": 324.421414025,
		"tid": 13660,
		"loc": [
			6.032445025528468e-08,
			-1.749469217845081e-08
		],
		"eco": 384,
		"efo": 50793.65079365079,
		"cfr": 0.500640869140625
	},
	{
		"tim": 324.4401664,
		"tid": 13660,
		"loc": [
			5.589704783302077e-08,
			-1.6250488172031035e-08
		],
		"eco": 355,
		"efo": 36522.63374485597,
		"cfr": 0.6710205078125
	},
	{
		"tim": 324.465944025,
		"tid": 13660,
		"loc": [
			6.099499665686502e-08,
			-1.9234229424946218e-08
		],
		"eco": 370,
		"efo": 28549.382716049386,
		"cfr": 0.427001953125
	},
	{
		"tim": 324.50108942500003,
		"tid": 13660,
		"loc": [
			6.37715259870994e-08,
			-1.4565362500820457e-08
		],
		"eco": 367,
		"efo": 56635.80246913581,
		"cfr": 0.643707275390625
	},
	{
		"tim": 324.519841875,
		"tid": 13660,
		"loc": [
			6.499441418239241e-08,
			-1.9307340564729758e-08
		],
		"eco": 365,
		"efo": 37551.44032921811,
		"cfr": 0.502471923828125
	},
	{
		"tim": 324.5479613,
		"tid": 13660,
		"loc": [
			6.48971351225073e-08,
			-2.0934675461502984e-08
		],
		"eco": 364,
		"efo": 33703.7037037037,
		"cfr": 0.6536865234375
	},
	{
		"tim": 324.57608092500004,
		"tid": 13660,
		"loc": [
			6.587021490470554e-08,
			-2.3412473261682074e-08
		],
		"eco": 358,
		"efo": 20717.59259259259,
		"cfr": 0.802581787109375
	},
	{
		"tim": 324.61590965,
		"tid": 13660,
		"loc": [
			6.460222514574427e-08,
			-1.4711743633671999e-08
		],
		"eco": 376,
		"efo": 38683.12757201646,
		"cfr": 0.531005859375
	},
	{
		"tim": 324.651053575,
		"tid": 13660,
		"loc": [
			6.264550132887875e-08,
			-1.8448326868536667e-08
		],
		"eco": 365,
		"efo": 33796.29629629629,
		"cfr": 0.4019775390625
	},
	{
		"tim": 324.681514925,
		"tid": 13660,
		"loc": [
			6.62452592616237e-08,
			-1.1718426168564268e-08
		],
		"eco": 367,
		"efo": 42476.851851851854,
		"cfr": 0.4454345703125
	},
	{
		"tim": 324.704950875,
		"tid": 13660,
		"loc": [
			6.248099345644277e-08,
			-1.4169415842438036e-08
		],
		"eco": 354,
		"efo": 32777.777777777774,
		"cfr": 0.5390625
	},
	{
		"tim": 324.73307020000004,
		"tid": 13660,
		"loc": [
			6.100589544618317e-08,
			-1.4225682633255358e-08
		],
		"eco": 364,
		"efo": 28086.419753086422,
		"cfr": 0.4669189453125
	},
	{
		"tim": 324.7658735,
		"tid": 13660,
		"loc": [
			6.407147336526402e-08,
			-1.4793908322449806e-08
		],
		"eco": 365,
		"efo": 25997.150997150995,
		"cfr": 0.225433349609375
	},
	{
		"tim": 324.80101845,
		"tid": 13660,
		"loc": [
			6.139737696269621e-08,
			-1.987608775191402e-08
		],
		"eco": 378,
		"efo": 26923.076923076922,
		"cfr": 0.220458984375
	},
	{
		"tim": 327.7016306,
		"tid": 13803,
		"loc": [
			-9.646367228624933e-08,
			7.369050073990086e-08
		],
		"eco": 382,
		"efo": 22106.48148148148,
		"cfr": 0.145263671875
	},
	{
		"tim": 327.762506975,
		"tid": 13803,
		"loc": [
			-9.639103402933739e-08,
			6.843010964590649e-08
		],
		"eco": 365,
		"efo": 18775.720164609054,
		"cfr": 0.15753173828125
	},
	{
		"tim": 328.9550013,
		"tid": 13859,
		"loc": [
			8.415433852425125e-08,
			-1.164827660142928e-10
		],
		"eco": 372,
		"efo": 22962.962962962964,
		"cfr": 0.303466796875
	},
	{
		"tim": 329.0146838,
		"tid": 13859,
		"loc": [
			8.610194485182736e-08,
			5.33891847291429e-09
		],
		"eco": 357,
		"efo": 25427.350427350426,
		"cfr": 0.288818359375
	},
	{
		"tim": 329.0498293,
		"tid": 13859,
		"loc": [
			8.922235773705626e-08,
			2.3466683348863324e-09
		],
		"eco": 353,
		"efo": 29713.804713804715,
		"cfr": 0.1488037109375
	},
	{
		"tim": 329.080291325,
		"tid": 13859,
		"loc": [
			8.771608009998255e-08,
			4.706544680733134e-09
		],
		"eco": 351,
		"efo": 23214.285714285714,
		"cfr": 0.337738037109375
	},
	{
		"tim": 329.12481495000003,
		"tid": 13859,
		"loc": [
			8.815291384759269e-08,
			3.2579474345541506e-09
		],
		"eco": 350,
		"efo": 20254.629629629628,
		"cfr": 0.1702880859375
	},
	{
		"tim": 329.178693125,
		"tid": 13859,
		"loc": [
			8.287141816115206e-08,
			1.6920223273128347e-09
		],
		"eco": 366,
		"efo": 19934.640522875816,
		"cfr": 0.0325927734375
	},
	{
		"tim": 329.241954475,
		"tid": 13859,
		"loc": [
			8.512258914041957e-08,
			-1.0766388911240883e-09
		],
		"eco": 386,
		"efo": 32491.582491582492,
		"cfr": 0.456298828125
	},
	{
		"tim": 329.27475735,
		"tid": 13859,
		"loc": [
			8.687777250688528e-08,
			1.8212820617519435e-09
		],
		"eco": 352,
		"efo": 27160.493827160495,
		"cfr": 0.3065185546875
	},
	{
		"tim": 329.307560275,
		"tid": 13859,
		"loc": [
			8.527338670605512e-08,
			2.9203947068289e-09
		],
		"eco": 360,
		"efo": 30303.030303030304,
		"cfr": 0.23883056640625
	},
	{
		"tim": 329.34036352500004,
		"tid": 13859,
		"loc": [
			8.648536542803065e-08,
			-1.2336733619453262e-09
		],
		"eco": 357,
		"efo": 23611.111111111113,
		"cfr": 0.16107177734375
	},
	{
		"tim": 329.377850325,
		"tid": 13859,
		"loc": [
			8.154404672914166e-08,
			3.808383572195057e-09
		],
		"eco": 381,
		"efo": 25198.4126984127,
		"cfr": 0.10760498046875
	},
	{
		"tim": 329.548617325,
		"tid": 13865,
		"loc": [
			-8.467080096266723e-08,
			7.680951495235532e-08
		],
		"eco": 356,
		"efo": 25356.125356125354,
		"cfr": 0.3341064453125
	},
	{
		"tim": 329.60246715,
		"tid": 13865,
		"loc": [
			-9.229744222622107e-08,
			8.075248597343911e-08
		],
		"eco": 358,
		"efo": 25498.575498575497,
		"cfr": 0.30548095703125
	},
	{
		"tim": 333.37546955,
		"tid": 14046,
		"loc": [
			-3.6744514436501144e-08,
			2.724546389198668e-07
		],
		"eco": 358,
		"efo": 66296.29629629629,
		"cfr": 0.12774658203125
	},
	{
		"tim": 333.4105402,
		"tid": 14046,
		"loc": [
			-3.554961901287625e-08,
			2.660223418117091e-07
		],
		"eco": 363,
		"efo": 56018.51851851852,
		"cfr": 0.1593017578125
	},
	{
		"tim": 333.426950325,
		"tid": 14046,
		"loc": [
			-3.678630310586291e-08,
			2.6841173060061543e-07
		],
		"eco": 419,
		"efo": 43106.99588477366,
		"cfr": 0.2618408203125
	},
	{
		"tim": 333.4527281,
		"tid": 14046,
		"loc": [
			-3.9350759892810365e-08,
			2.6791283397563603e-07
		],
		"eco": 364,
		"efo": 33703.7037037037,
		"cfr": 0.24993896484375
	},
	{
		"tim": 333.4785061,
		"tid": 14046,
		"loc": [
			-3.98951275972531e-08,
			2.679439616912628e-07
		],
		"eco": 368,
		"efo": 30976.430976430976,
		"cfr": 0.323211669921875
	},
	{
		"tim": 333.51130835000004,
		"tid": 14046,
		"loc": [
			-4.0742463353721535e-08,
			2.765911144329747e-07
		],
		"eco": 380,
		"efo": 27065.527065527065,
		"cfr": 0.75323486328125
	},
	{
		"tim": 333.55113595,
		"tid": 14046,
		"loc": [
			-3.194867055445096e-08,
			2.7125491082172765e-07
		],
		"eco": 373,
		"efo": 31397.306397306398,
		"cfr": 0.523040771484375
	},
	{
		"tim": 333.58393870000003,
		"tid": 14046,
		"loc": [
			-4.106665046671712e-08,
			2.691330912369387e-07
		],
		"eco": 383,
		"efo": 22164.35185185185,
		"cfr": 0.376129150390625
	},
	{
		"tim": 333.626109175,
		"tid": 14046,
		"loc": [
			-3.6524369962254454e-08,
			2.721345757824707e-07
		],
		"eco": 365,
		"efo": 22530.864197530864,
		"cfr": 0.149383544921875
	},
	{
		"tim": 334.40751015,
		"tid": 14082,
		"loc": [
			-2.2138112329139155e-07,
			-4.3675881444702845e-07
		],
		"eco": 352,
		"efo": 29629.62962962963,
		"cfr": 0.40869140625
	},
	{
		"tim": 334.45548285,
		"tid": 14082,
		"loc": [
			-2.173869672555331e-07,
			-4.3584195801302956e-07
		],
		"eco": 365,
		"efo": 33796.29629629629,
		"cfr": 0.323211669921875
	},
	{
		"tim": 334.48360225,
		"tid": 14082,
		"loc": [
			-2.1961896134101938e-07,
			-4.3422019196100116e-07
		],
		"eco": 400,
		"efo": 37037.03703703704,
		"cfr": 0.43505859375
	},
	{
		"tim": 337.679639525,
		"tid": 14240,
		"loc": [
			6.289465258212911e-08,
			-1.6844657994346935e-08
		],
		"eco": 351,
		"efo": 19117.647058823528,
		"cfr": 0.18731689453125
	},
	{
		"tim": 337.74988202500003,
		"tid": 14240,
		"loc": [
			6.46709388829028e-08,
			-1.191126814036925e-08
		],
		"eco": 432,
		"efo": 44444.444444444445,
		"cfr": 0.47149658203125
	},
	{
		"tim": 337.773317925,
		"tid": 14240,
		"loc": [
			5.817427289987283e-08,
			-1.647795623599241e-08
		],
		"eco": 359,
		"efo": 23743.386243386245,
		"cfr": 0.291595458984375
	},
	{
		"tim": 337.8108045,
		"tid": 14240,
		"loc": [
			5.933537401824e-08,
			-1.897459744501565e-08
		],
		"eco": 367,
		"efo": 19989.106753812634,
		"cfr": 0.239013671875
	},
	{
		"tim": 337.85765875000004,
		"tid": 14240,
		"loc": [
			6.02445126154221e-08,
			-1.936508587219465e-08
		],
		"eco": 357,
		"efo": 17397.66081871345,
		"cfr": 0.13885498046875
	},
	{
		"tim": 337.911537925,
		"tid": 14240,
		"loc": [
			6.024196910890342e-08,
			-1.4628555594282644e-08
		],
		"eco": 362,
		"efo": 19716.775599128538,
		"cfr": 0.19775390625
	},
	{
		"tim": 337.96775845,
		"tid": 14240,
		"loc": [
			5.7739983407096155e-08,
			-1.8594019866414163e-08
		],
		"eco": 374,
		"efo": 21643.51851851852,
		"cfr": 0.3079833984375
	},
	{
		"tim": 342.283751525,
		"tid": 14454,
		"loc": [
			4.86633095396327e-08,
			-2.995649139702684e-08
		],
		"eco": 361,
		"efo": 111419.75308641976,
		"cfr": 0.5548095703125
	},
	{
		"tim": 342.309498925,
		"tid": 14454,
		"loc": [
			6.111695859709336e-08,
			-2.2930842302802984e-08
		],
		"eco": 360,
		"efo": 55555.55555555556,
		"cfr": 0.780364990234375
	},
	{
		"tim": 342.328250775,
		"tid": 14454,
		"loc": [
			5.7204182868506476e-08,
			-2.1035079095690654e-08
		],
		"eco": 443,
		"efo": 102546.29629629629,
		"cfr": 0.724029541015625
	},
	{
		"tim": 342.34233262500004,
		"tid": 14454,
		"loc": [
			6.037044272476405e-08,
			-1.3899188255792248e-08
		],
		"eco": 518,
		"efo": 159876.54320987655,
		"cfr": 1.024749755859375
	},
	{
		"tim": 342.354059375,
		"tid": 14454,
		"loc": [
			6.394900405879612e-08,
			-1.505879946292868e-08
		],
		"eco": 354,
		"efo": 109259.25925925927,
		"cfr": 0.701904296875
	},
	{
		"tim": 342.365785925,
		"tid": 14454,
		"loc": [
			5.460875816344297e-08,
			-1.86179922510369e-08
		],
		"eco": 372,
		"efo": 57407.40740740741,
		"cfr": 0.39208984375
	},
	{
		"tim": 342.384538,
		"tid": 14454,
		"loc": [
			5.832348847533626e-08,
			-1.4847118148878986e-08
		],
		"eco": 371,
		"efo": 26424.501424501424,
		"cfr": 0.303466796875
	},
	{
		"tim": 342.41968235,
		"tid": 14454,
		"loc": [
			5.726446538054139e-08,
			-1.517422564360881e-08
		],
		"eco": 365,
		"efo": 30723.905723905726,
		"cfr": 0.209136962890625
	},
	{
		"tim": 342.44780145000004,
		"tid": 14454,
		"loc": [
			5.63030847802823e-08,
			-1.775300448184506e-08
		],
		"eco": 373,
		"efo": 28780.864197530867,
		"cfr": 0.273468017578125
	},
	{
		"tim": 342.5134135,
		"tid": 14454,
		"loc": [
			6.141765174584167e-08,
			-1.7075414874883277e-08
		],
		"eco": 434,
		"efo": 80370.37037037036,
		"cfr": 0.716400146484375
	},
	{
		"tim": 342.54155635,
		"tid": 14454,
		"loc": [
			6.109826703386913e-08,
			-1.7871072326398596e-08
		],
		"eco": 374,
		"efo": 49470.89947089947,
		"cfr": 0.645172119140625
	},
	{
		"tim": 342.63761455,
		"tid": 14454,
		"loc": [
			5.966428483509104e-08,
			-1.7356854297620366e-08
		],
		"eco": 354,
		"efo": 27314.814814814818,
		"cfr": 0.26953125
	},
	{
		"tim": 342.67509920000003,
		"tid": 14454,
		"loc": [
			5.991622781980299e-08,
			-1.6570894169496083e-08
		],
		"eco": 364,
		"efo": 28086.419753086422,
		"cfr": 0.26641845703125
	},
	{
		"tim": 342.7079016,
		"tid": 14454,
		"loc": [
			5.65148103328137e-08,
			-1.8674893630171968e-08
		],
		"eco": 355,
		"efo": 20543.98148148148,
		"cfr": 0.2947998046875
	},
	{
		"tim": 342.750071175,
		"tid": 14454,
		"loc": [
			6.156490487103114e-08,
			-1.967083775087119e-08
		],
		"eco": 378,
		"efo": 25000.0,
		"cfr": 0.20208740234375
	},
	{
		"tim": 342.78755670000004,
		"tid": 14454,
		"loc": [
			6.044242887719911e-08,
			-1.5116905056745326e-08
		],
		"eco": 377,
		"efo": 26851.85185185185,
		"cfr": 0.2099609375
	},
	{
		"tim": 342.82504265,
		"tid": 14454,
		"loc": [
			5.824502718219085e-08,
			-1.969032556814077e-08
		],
		"eco": 363,
		"efo": 33611.11111111111,
		"cfr": 0.1593017578125
	},
	{
		"tim": 346.21000685,
		"tid": 14620,
		"loc": [
			-1.344293947711305e-07,
			7.991636984375676e-08
		],
		"eco": 409,
		"efo": 34427.60942760943,
		"cfr": 0.36865234375
	},
	{
		"tim": 346.26031935000003,
		"tid": 14620,
		"loc": [
			-1.309568973596549e-07,
			7.2922004372663e-08
		],
		"eco": 387,
		"efo": 44791.666666666664,
		"cfr": 0.5050048828125
	},
	{
		"tim": 346.286095875,
		"tid": 14620,
		"loc": [
			-1.302702625100897e-07,
			7.473356788615085e-08
		],
		"eco": 469,
		"efo": 86851.85185185185,
		"cfr": 0.673828125
	},
	{
		"tim": 346.304847425,
		"tid": 14620,
		"loc": [
			-1.2942857698289358e-07,
			7.100536148034635e-08
		],
		"eco": 365,
		"efo": 42245.37037037037,
		"cfr": 0.404693603515625
	},
	{
		"tim": 346.3259407,
		"tid": 14620,
		"loc": [
			-1.302736712674958e-07,
			7.122876540960998e-08
		],
		"eco": 359,
		"efo": 27700.617283950618,
		"cfr": 0.56097412109375
	},
	{
		"tim": 346.358742425,
		"tid": 14620,
		"loc": [
			-1.3390916054208844e-07,
			6.883435552135963e-08
		],
		"eco": 371,
		"efo": 20206.97167755991,
		"cfr": 0.2578125
	},
	{
		"tim": 346.40793532500004,
		"tid": 14620,
		"loc": [
			-1.3399488331092698e-07,
			7.32069608500364e-08
		],
		"eco": 391,
		"efo": 32912.45791245791,
		"cfr": 0.31915283203125
	},
	{
		"tim": 346.4383952,
		"tid": 14620,
		"loc": [
			-1.3165525693695502e-07,
			7.41014336014744e-08
		],
		"eco": 360,
		"efo": 23809.52380952381,
		"cfr": 0.280487060546875
	},
	{
		"tim": 346.47588037500003,
		"tid": 14620,
		"loc": [
			-1.3133778790906453e-07,
			7.221871764258712e-08
		],
		"eco": 356,
		"efo": 29966.329966329966,
		"cfr": 0.4969482421875
	},
	{
		"tim": 346.50868122500003,
		"tid": 14620,
		"loc": [
			-1.3488932097868903e-07,
			7.363138994203976e-08
		],
		"eco": 365,
		"efo": 30723.905723905726,
		"cfr": 0.48345947265625
	},
	{
		"tim": 346.53914105,
		"tid": 14620,
		"loc": [
			-1.3592299410073e-07,
			7.221010870854475e-08
		],
		"eco": 351,
		"efo": 23214.285714285714,
		"cfr": 0.451263427734375
	},
	{
		"tim": 346.57662595,
		"tid": 14620,
		"loc": [
			-1.3276663624859614e-07,
			7.207315989230635e-08
		],
		"eco": 350,
		"efo": 23148.14814814815,
		"cfr": 0.18731689453125
	},
	{
		"tim": 346.614111225,
		"tid": 14620,
		"loc": [
			-1.3537688459550433e-07,
			7.583173837892514e-08
		],
		"eco": 362,
		"efo": 23941.79894179894,
		"cfr": 0.2471923828125
	},
	{
		"tim": 346.65159625,
		"tid": 14620,
		"loc": [
			-1.3165446759092525e-07,
			7.172831134213963e-08
		],
		"eco": 376,
		"efo": 26780.62678062678,
		"cfr": 0.549591064453125
	},
	{
		"tim": 346.686739,
		"tid": 14620,
		"loc": [
			-1.2953060769211406e-07,
			7.275819357969435e-08
		],
		"eco": 352,
		"efo": 27160.493827160495,
		"cfr": 0.400177001953125
	},
	{
		"tim": 346.71954065,
		"tid": 14620,
		"loc": [
			-1.3262188911799323e-07,
			7.128772680708564e-08
		],
		"eco": 364,
		"efo": 22469.135802469136,
		"cfr": 0.32958984375
	},
	{
		"tim": 346.761709175,
		"tid": 14620,
		"loc": [
			-1.3301869553822537e-07,
			7.500393213801586e-08
		],
		"eco": 386,
		"efo": 21023.9651416122,
		"cfr": 0.2178955078125
	},
	{
		"tim": 346.808560375,
		"tid": 14620,
		"loc": [
			-1.3335750711748853e-07,
			7.285488128740535e-08
		],
		"eco": 364,
		"efo": 25925.925925925927,
		"cfr": 0.50537109375
	},
	{
		"tim": 346.84370335,
		"tid": 14620,
		"loc": [
			-1.3428840175488822e-07,
			7.310271869820334e-08
		],
		"eco": 375,
		"efo": 24801.5873015873,
		"cfr": 0.32391357421875
	},
	{
		"tim": 346.88118840000004,
		"tid": 14620,
		"loc": [
			-1.3793079790105186e-07,
			6.590652728186052e-08
		],
		"eco": 386,
		"efo": 25529.10052910053,
		"cfr": 0.425537109375
	},
	{
		"tim": 346.91867355,
		"tid": 14620,
		"loc": [
			-1.3361920134845934e-07,
			7.109415896170798e-08
		],
		"eco": 373,
		"efo": 26566.951566951568,
		"cfr": 0.20709228515625
	},
	{
		"tim": 346.95381687500003,
		"tid": 14620,
		"loc": [
			-1.3282292874392707e-07,
			7.234036946403838e-08
		],
		"eco": 353,
		"efo": 21790.123456790123,
		"cfr": 0.2667236328125
	},
	{
		"tim": 346.99364337500003,
		"tid": 14620,
		"loc": [
			-1.3178320592181067e-07,
			6.711322027439896e-08
		],
		"eco": 375,
		"efo": 31565.656565656565,
		"cfr": 0.682342529296875
	},
	{
		"tim": 347.066278475,
		"tid": 14620,
		"loc": [
			-1.3543027163817299e-07,
			6.983992174919706e-08
		],
		"eco": 365,
		"efo": 25997.150997150995,
		"cfr": 0.583953857421875
	},
	{
		"tim": 347.10142167500004,
		"tid": 14620,
		"loc": [
			-1.3281519988975768e-07,
			7.216579687792573e-08
		],
		"eco": 354,
		"efo": 25213.675213675215,
		"cfr": 0.2611083984375
	},
	{
		"tim": 347.136564475,
		"tid": 14620,
		"loc": [
			-1.3481346122815882e-07,
			6.865225748399047e-08
		],
		"eco": 364,
		"efo": 21064.814814814814,
		"cfr": 0.27740478515625
	},
	{
		"tim": 347.18341555,
		"tid": 14620,
		"loc": [
			-1.3245389047906688e-07,
			7.183474359607016e-08
		],
		"eco": 548,
		"efo": 42283.950617283954,
		"cfr": 0.430328369140625
	},
	{
		"tim": 347.21855880000004,
		"tid": 14620,
		"loc": [
			-1.2875924428632748e-07,
			7.320700706004009e-08
		],
		"eco": 378,
		"efo": 25000.0,
		"cfr": 0.2572021484375
	},
	{
		"tim": 347.256043675,
		"tid": 14620,
		"loc": [
			-1.362222284224662e-07,
			7.22593559860498e-08
		],
		"eco": 375,
		"efo": 26709.401709401707,
		"cfr": 0.193817138671875
	},
	{
		"tim": 358.751021275,
		"tid": 15189,
		"loc": [
			-8.266038558145606e-08,
			1.5512612117683051e-07
		],
		"eco": 353,
		"efo": 20428.24074074074,
		"cfr": 0.4576416015625
	},
	{
		"tim": 358.817728975,
		"tid": 15189,
		"loc": [
			-7.928382322123807e-08,
			1.5652654492605514e-07
		],
		"eco": 375,
		"efo": 23148.14814814815,
		"cfr": 0.4779052734375
	},
	{
		"tim": 358.86224025,
		"tid": 15189,
		"loc": [
			-7.506027899187275e-08,
			1.5677206541317928e-07
		],
		"eco": 362,
		"efo": 19716.775599128538,
		"cfr": 0.65093994140625
	},
	{
		"tim": 358.93722137500004,
		"tid": 15189,
		"loc": [
			-7.100256494185733e-08,
			1.5666991476853003e-07
		],
		"eco": 354,
		"efo": 17251.461988304094,
		"cfr": 0.095458984375
	},
	{
		"tim": 359.066063725,
		"tid": 15189,
		"loc": [
			-7.610713100481764e-08,
			1.5624056382120438e-07
		],
		"eco": 373,
		"efo": 15698.653198653199,
		"cfr": 0.066375732421875
	},
	{
		"tim": 361.12958752500003,
		"tid": 15287,
		"loc": [
			-3.599968399532799e-08,
			2.744193104054479e-07
		],
		"eco": 365,
		"efo": 21122.685185185186,
		"cfr": 0.25531005859375
	},
	{
		"tim": 361.24549970000004,
		"tid": 15287,
		"loc": [
			-4.1667490202971206e-08,
			2.643425227280898e-07
		],
		"eco": 358,
		"efo": 22098.765432098768,
		"cfr": 0.241607666015625
	},
	{
		"tim": 361.29235385000004,
		"tid": 15287,
		"loc": [
			-3.900904959159503e-08,
			2.6867599961607685e-07
		],
		"eco": 360,
		"efo": 22222.222222222223,
		"cfr": 0.28326416015625
	},
	{
		"tim": 361.33218365,
		"tid": 15287,
		"loc": [
			-3.96138645210663e-08,
			2.6793316522041013e-07
		],
		"eco": 357,
		"efo": 27546.2962962963,
		"cfr": 0.391571044921875
	},
	{
		"tim": 361.367329975,
		"tid": 15287,
		"loc": [
			-4.067253044355186e-08,
			2.683674379871488e-07
		],
		"eco": 354,
		"efo": 25213.675213675215,
		"cfr": 0.2021484375
	},
	{
		"tim": 361.4024761,
		"tid": 15287,
		"loc": [
			-3.7762393633760044e-08,
			2.674734786952214e-07
		],
		"eco": 369,
		"efo": 28472.222222222223,
		"cfr": 0.26318359375
	},
	{
		"tim": 361.437621975,
		"tid": 15287,
		"loc": [
			-4.076155539257716e-08,
			2.703297871308906e-07
		],
		"eco": 360,
		"efo": 33333.33333333333,
		"cfr": 0.2666015625
	},
	{
		"tim": 361.46574245,
		"tid": 15287,
		"loc": [
			-3.3880187224966544e-08,
			2.7220053002425953e-07
		],
		"eco": 373,
		"efo": 28780.864197530867,
		"cfr": 0.47259521484375
	},
	{
		"tim": 361.49854695,
		"tid": 15287,
		"loc": [
			-4.0142511762065435e-08,
			2.6776639098025106e-07
		],
		"eco": 365,
		"efo": 22530.864197530864,
		"cfr": 0.45086669921875
	},
	{
		"tim": 361.540718575,
		"tid": 15287,
		"loc": [
			-3.9376871000014404e-08,
			2.717857718987465e-07
		],
		"eco": 356,
		"efo": 27469.135802469136,
		"cfr": 0.44921875
	},
	{
		"tim": 361.57352265000003,
		"tid": 15287,
		"loc": [
			-4.0955813253958546e-08,
			2.705545049165477e-07
		],
		"eco": 355,
		"efo": 20543.98148148148,
		"cfr": 0.5081787109375
	},
	{
		"tim": 361.6156947,
		"tid": 15287,
		"loc": [
			-3.649943530487426e-08,
			2.675990894884087e-07
		],
		"eco": 367,
		"efo": 24272.486772486773,
		"cfr": 0.268890380859375
	},
	{
		"tim": 361.657865275,
		"tid": 15287,
		"loc": [
			-3.752127460377509e-08,
			2.7111960799152693e-07
		],
		"eco": 350,
		"efo": 24928.77492877493,
		"cfr": 0.468292236328125
	},
	{
		"tim": 361.69301152500003,
		"tid": 15287,
		"loc": [
			-3.860811078458982e-08,
			2.726187314233104e-07
		],
		"eco": 386,
		"efo": 23827.160493827163,
		"cfr": 0.2691650390625
	},
	{
		"tim": 361.732841525,
		"tid": 15287,
		"loc": [
			-4.218432714470559e-08,
			2.689935566531891e-07
		],
		"eco": 356,
		"efo": 36625.51440329218,
		"cfr": 0.612060546875
	},
	{
		"tim": 361.937577175,
		"tid": 15293,
		"loc": [
			3.542081192122095e-07,
			4.1346753567529767e-08
		],
		"eco": 364,
		"efo": 28086.419753086422,
		"cfr": 0.50537109375
	},
	{
		"tim": 361.984401875,
		"tid": 15293,
		"loc": [
			3.500140859776422e-07,
			3.1740245079332914e-08
		],
		"eco": 361,
		"efo": 20891.203703703704,
		"cfr": 0.19775390625
	},
	{
		"tim": 362.02657295,
		"tid": 15293,
		"loc": [
			3.496456576477771e-07,
			3.423127813651728e-08
		],
		"eco": 369,
		"efo": 22777.777777777777,
		"cfr": 0.212158203125
	},
	{
		"tim": 362.066401975,
		"tid": 15293,
		"loc": [
			3.490424169647488e-07,
			3.463140779443537e-08
		],
		"eco": 357,
		"efo": 22037.037037037036,
		"cfr": 0.258270263671875
	},
	{
		"tim": 362.106231025,
		"tid": 15293,
		"loc": [
			3.501068161100088e-07,
			3.590004014617058e-08
		],
		"eco": 357,
		"efo": 23611.111111111113,
		"cfr": 0.10552978515625
	},
	{
		"tim": 362.14371825,
		"tid": 15293,
		"loc": [
			3.477406869880736e-07,
			3.6156914967764547e-08
		],
		"eco": 355,
		"efo": 20543.98148148148,
		"cfr": -0.0028076171875
	},
	{
		"tim": 362.190572375,
		"tid": 15293,
		"loc": [
			3.473697553618983e-07,
			3.930746824413014e-08
		],
		"eco": 365,
		"efo": 25997.150997150995,
		"cfr": 0.165679931640625
	},
	{
		"tim": 362.258520975,
		"tid": 15293,
		"loc": [
			3.531291845854357e-07,
			4.2958103383026125e-08
		],
		"eco": 350,
		"efo": 36008.2304526749,
		"cfr": 0.544921875
	},
	{
		"tim": 362.286641275,
		"tid": 15293,
		"loc": [
			3.5156005803249505e-07,
			3.7182474594980374e-08
		],
		"eco": 355,
		"efo": 20543.98148148148,
		"cfr": 0.359375
	},
	{
		"tim": 362.32881205,
		"tid": 15293,
		"loc": [
			3.517879764316157e-07,
			3.8171249066302677e-08
		],
		"eco": 359,
		"efo": 20775.462962962964,
		"cfr": 0.024993896484375
	},
	{
		"tim": 362.3709826,
		"tid": 15293,
		"loc": [
			3.523305381367012e-07,
			3.282277840698293e-08
		],
		"eco": 354,
		"efo": 27314.814814814818,
		"cfr": 0.1094970703125
	},
	{
		"tim": 362.40378587500004,
		"tid": 15293,
		"loc": [
			3.4938192112225873e-07,
			3.531980036493031e-08
		],
		"eco": 350,
		"efo": 20254.629629629628,
		"cfr": 0.184478759765625
	},
	{
		"tim": 362.4482984,
		"tid": 15293,
		"loc": [
			3.496616021615209e-07,
			3.707173291101657e-08
		],
		"eco": 354,
		"efo": 23412.698412698413,
		"cfr": 0.0758056640625
	},
	{
		"tim": 362.485785425,
		"tid": 15293,
		"loc": [
			3.52580160519129e-07,
			3.721969905083734e-08
		],
		"eco": 363,
		"efo": 24007.93650793651,
		"cfr": -0.0054931640625
	},
	{
		"tim": 362.5279555,
		"tid": 15293,
		"loc": [
			3.4986645877875136e-07,
			3.4978031705422343e-08
		],
		"eco": 371,
		"efo": 21469.90740740741,
		"cfr": 0.120849609375
	},
	{
		"tim": 362.5701265,
		"tid": 15293,
		"loc": [
			3.492980225778602e-07,
			3.41091725993928e-08
		],
		"eco": 377,
		"efo": 26851.85185185185,
		"cfr": 0.18896484375
	},
	{
		"tim": 362.6052719,
		"tid": 15293,
		"loc": [
			3.480266424686338e-07,
			3.9150615687361106e-08
		],
		"eco": 353,
		"efo": 29713.804713804715,
		"cfr": 0.342529296875
	},
	{
		"tim": 362.635733875,
		"tid": 15293,
		"loc": [
			3.5145324122331695e-07,
			3.687281411765855e-08
		],
		"eco": 378,
		"efo": 29166.666666666668,
		"cfr": 0.4881591796875
	},
	{
		"tim": 362.668537225,
		"tid": 15293,
		"loc": [
			3.5147859222801973e-07,
			4.030838919303156e-08
		],
		"eco": 354,
		"efo": 27314.814814814818,
		"cfr": 0.263916015625
	},
	{
		"tim": 362.736482425,
		"tid": 15293,
		"loc": [
			3.4909676559384393e-07,
			3.622439304662286e-08
		],
		"eco": 354,
		"efo": 20486.11111111111,
		"cfr": 0.08984375
	},
	{
		"tim": 362.78099510000004,
		"tid": 15293,
		"loc": [
			3.4723487819720804e-07,
			3.6184976902334804e-08
		],
		"eco": 372,
		"efo": 24603.174603174604,
		"cfr": 0.16650390625
	},
	{
		"tim": 362.820823975,
		"tid": 15293,
		"loc": [
			3.469631761290543e-07,
			3.895750609490492e-08
		],
		"eco": 364,
		"efo": 24074.074074074073,
		"cfr": 0.13458251953125
	},
	{
		"tim": 362.86065245000003,
		"tid": 15293,
		"loc": [
			3.4879124179137096e-07,
			3.950246605296915e-08
		],
		"eco": 350,
		"efo": 16203.703703703703,
		"cfr": 0.204345703125
	},
	{
		"tim": 362.9145325,
		"tid": 15293,
		"loc": [
			3.467227309415446e-07,
			3.6465067811331244e-08
		],
		"eco": 362,
		"efo": 23941.79894179894,
		"cfr": 0.1318359375
	},
	{
		"tim": 362.94967795,
		"tid": 15293,
		"loc": [
			3.4872020305822924e-07,
			3.7643230383261566e-08
		],
		"eco": 352,
		"efo": 21728.395061728395,
		"cfr": 0.031219482421875
	},
	{
		"tim": 362.991848775,
		"tid": 15293,
		"loc": [
			3.4393715101647906e-07,
			3.776413643822558e-08
		],
		"eco": 373,
		"efo": 21585.64814814815,
		"cfr": 0.16461181640625
	},
	{
		"tim": 363.03401947500004,
		"tid": 15293,
		"loc": [
			3.5031807452986377e-07,
			4.048837827559594e-08
		],
		"eco": 356,
		"efo": 25356.125356125354,
		"cfr": 0.1207275390625
	},
	{
		"tim": 363.069164875,
		"tid": 15293,
		"loc": [
			3.4840002744516125e-07,
			3.719382886670667e-08
		],
		"eco": 364,
		"efo": 19825.708061002177,
		"cfr": 0.17578125
	},
	{
		"tim": 363.11367755000003,
		"tid": 15293,
		"loc": [
			3.4547611604770954e-07,
			3.716714587310051e-08
		],
		"eco": 350,
		"efo": 29461.27946127946,
		"cfr": 0.3292236328125
	},
	{
		"tim": 363.1441393,
		"tid": 15293,
		"loc": [
			3.480829327090773e-07,
			3.7406250914272386e-08
		],
		"eco": 361,
		"efo": 22283.95061728395,
		"cfr": 0.2581787109375
	},
	{
		"tim": 363.186310075,
		"tid": 15293,
		"loc": [
			3.470723966395966e-07,
			3.6901099363494894e-08
		],
		"eco": 366,
		"efo": 24206.34920634921,
		"cfr": 0.09234619140625
	},
	{
		"tim": 363.27300495000003,
		"tid": 15293,
		"loc": [
			3.4903991301520923e-07,
			3.705077747782148e-08
		],
		"eco": 360,
		"efo": 19607.843137254902,
		"cfr": 0.136077880859375
	},
	{
		"tim": 363.31751785,
		"tid": 15293,
		"loc": [
			3.4507374151723053e-07,
			3.5692935209843284e-08
		],
		"eco": 368,
		"efo": 24338.62433862434,
		"cfr": 0.133087158203125
	},
	{
		"tim": 363.35734632500004,
		"tid": 15293,
		"loc": [
			3.5234703226437644e-07,
			3.835303675992021e-08
		],
		"eco": 352,
		"efo": 17153.996101364522,
		"cfr": 0.127716064453125
	},
	{
		"tim": 363.40888412500004,
		"tid": 15293,
		"loc": [
			3.479301216837814e-07,
			3.747590820206013e-08
		],
		"eco": 379,
		"efo": 19495.884773662554,
		"cfr": 0.0
	},
	{
		"tim": 363.460421925,
		"tid": 15293,
		"loc": [
			3.509129140386177e-07,
			3.9088302104497154e-08
		],
		"eco": 369,
		"efo": 21354.166666666668,
		"cfr": 0.193359375
	},
	{
		"tim": 363.50259285000004,
		"tid": 15293,
		"loc": [
			3.496640446897213e-07,
			3.605062123804546e-08
		],
		"eco": 366,
		"efo": 24206.34920634921,
		"cfr": 0.312347412109375
	},
	{
		"tim": 363.54008020000003,
		"tid": 15293,
		"loc": [
			3.484592393629101e-07,
			3.7447937186923544e-08
		],
		"eco": 364,
		"efo": 18724.27983539095,
		"cfr": 0.120849609375
	},
	{
		"tim": 363.5869348,
		"tid": 15293,
		"loc": [
			3.477388211142759e-07,
			3.41952483789796e-08
		],
		"eco": 352,
		"efo": 19172.113289760346,
		"cfr": 0.116363525390625
	},
	{
		"tim": 364.0449459,
		"tid": 15312,
		"loc": [
			-3.7572394214274805e-08,
			2.82197558935609e-07
		],
		"eco": 356,
		"efo": 20601.85185185185,
		"cfr": 0.01123046875
	},
	{
		"tim": 364.112802175,
		"tid": 15312,
		"loc": [
			-3.368517109328018e-08,
			2.7591714595470605e-07
		],
		"eco": 380,
		"efo": 17592.59259259259,
		"cfr": 0.3201904296875
	},
	{
		"tim": 364.17371875000003,
		"tid": 15312,
		"loc": [
			-3.928736677852833e-08,
			2.72687334951594e-07
		],
		"eco": 368,
		"efo": 56790.12345679013,
		"cfr": 0.5106201171875
	},
	{
		"tim": 364.197154625,
		"tid": 15312,
		"loc": [
			-3.8589457126213414e-08,
			2.7382573707111853e-07
		],
		"eco": 496,
		"efo": 51028.806584362144,
		"cfr": 0.66064453125
	},
	{
		"tim": 364.22059095000003,
		"tid": 15312,
		"loc": [
			-3.804300004257873e-08,
			2.763912776848615e-07
		],
		"eco": 357,
		"efo": 33055.555555555555,
		"cfr": 0.208282470703125
	},
	{
		"tim": 364.24871115,
		"tid": 15312,
		"loc": [
			-4.149338408265105e-08,
			2.7112149416423193e-07
		],
		"eco": 352,
		"efo": 325925.9259259259,
		"cfr": 0.6016845703125
	},
	{
		"tim": 365.88733215,
		"tid": 15393,
		"loc": [
			3.3135345337401856e-09,
			5.5514130901924095e-08
		],
		"eco": 361,
		"efo": 22283.95061728395,
		"cfr": 0.2581787109375
	},
	{
		"tim": 365.9528456,
		"tid": 15393,
		"loc": [
			6.077981555646314e-09,
			5.828788680021166e-08
		],
		"eco": 356,
		"efo": 27469.135802469136,
		"cfr": 0.3116455078125
	},
	{
		"tim": 365.98564787500004,
		"tid": 15393,
		"loc": [
			7.546602723465816e-09,
			6.043425779366257e-08
		],
		"eco": 369,
		"efo": 26282.05128205128,
		"cfr": 0.459228515625
	},
	{
		"tim": 366.02079275,
		"tid": 15393,
		"loc": [
			4.155269096648677e-09,
			5.743345028432713e-08
		],
		"eco": 364,
		"efo": 22469.135802469136,
		"cfr": 0.23345947265625
	},
	{
		"tim": 366.060621025,
		"tid": 15393,
		"loc": [
			5.3500722880654404e-09,
			5.2930135783451866e-08
		],
		"eco": 356,
		"efo": 23544.973544973545,
		"cfr": 0.2442626953125
	},
	{
		"tim": 366.09810707500003,
		"tid": 15393,
		"loc": [
			2.8052683238130414e-09,
			5.421547473731831e-08
		],
		"eco": 354,
		"efo": 25213.675213675215,
		"cfr": 0.1993408203125
	},
	{
		"tim": 366.133251675,
		"tid": 15393,
		"loc": [
			8.070619010156543e-09,
			5.7175134025745167e-08
		],
		"eco": 359,
		"efo": 20775.462962962964,
		"cfr": 0.36102294921875
	},
	{
		"tim": 366.17542185,
		"tid": 15393,
		"loc": [
			3.6177354976529513e-09,
			5.876948358427358e-08
		],
		"eco": 361,
		"efo": 22283.95061728395,
		"cfr": 0.3076171875
	},
	{
		"tim": 366.21759130000004,
		"tid": 15393,
		"loc": [
			2.30627954261339e-09,
			5.5362679427473287e-08
		],
		"eco": 370,
		"efo": 24470.899470899472,
		"cfr": 0.4189453125
	},
	{
		"tim": 366.2574197,
		"tid": 15393,
		"loc": [
			8.219891697728796e-09,
			5.361966060367103e-08
		],
		"eco": 364,
		"efo": 25925.925925925927,
		"cfr": 0.2362060546875
	},
	{
		"tim": 366.29256457500003,
		"tid": 15393,
		"loc": [
			5.566536460368041e-09,
			5.8415884493006714e-08
		],
		"eco": 354,
		"efo": 27314.814814814818,
		"cfr": 0.275146484375
	},
	{
		"tim": 366.325366925,
		"tid": 15393,
		"loc": [
			3.168509045987648e-09,
			5.532983558384936e-08
		],
		"eco": 364,
		"efo": 22469.135802469136,
		"cfr": 0.23895263671875
	},
	{
		"tim": 366.36519522500004,
		"tid": 15393,
		"loc": [
			4.221791948704332e-09,
			5.88687363784423e-08
		],
		"eco": 389,
		"efo": 30015.432098765436,
		"cfr": 0.287109375
	},
	{
		"tim": 366.3979981,
		"tid": 15393,
		"loc": [
			4.425107097466363e-09,
			5.788771790885297e-08
		],
		"eco": 360,
		"efo": 19607.843137254902,
		"cfr": 0.33880615234375
	},
	{
		"tim": 366.44250955,
		"tid": 15393,
		"loc": [
			4.104648908272761e-09,
			5.900847068623555e-08
		],
		"eco": 356,
		"efo": 65925.92592592593,
		"cfr": 0.6485595703125
	},
	{
		"tim": 366.461261625,
		"tid": 15393,
		"loc": [
			2.440916682149546e-09,
			5.824096637617579e-08
		],
		"eco": 377,
		"efo": 24933.862433862436,
		"cfr": 0.283447265625
	},
	{
		"tim": 366.49874800000003,
		"tid": 15393,
		"loc": [
			6.456106935053836e-09,
			6.108170656477367e-08
		],
		"eco": 390,
		"efo": 36111.11111111111,
		"cfr": 0.3153076171875
	},
	{
		"tim": 366.5292088,
		"tid": 15393,
		"loc": [
			2.28405683872463e-09,
			5.724679267367831e-08
		],
		"eco": 350,
		"efo": 21604.93827160494,
		"cfr": 0.326385498046875
	},
	{
		"tim": 366.59013730000004,
		"tid": 15393,
		"loc": [
			5.204791003586207e-09,
			5.97644042902511e-08
		],
		"eco": 360,
		"efo": 23809.52380952381,
		"cfr": 0.124969482421875
	},
	{
		"tim": 366.6323069,
		"tid": 15393,
		"loc": [
			5.7464355663869654e-09,
			5.764118883651698e-08
		],
		"eco": 376,
		"efo": 19341.56378600823,
		"cfr": 0.191162109375
	},
	{
		"tim": 366.68384287500004,
		"tid": 15393,
		"loc": [
			3.372575954201698e-09,
			5.717338343172017e-08
		],
		"eco": 353,
		"efo": 21790.123456790123,
		"cfr": 0.2161865234375
	},
	{
		"tim": 366.7236709,
		"tid": 15393,
		"loc": [
			3.3079885948200662e-09,
			5.665121681784788e-08
		],
		"eco": 352,
		"efo": 20370.37037037037,
		"cfr": 0.218536376953125
	},
	{
		"tim": 366.765840925,
		"tid": 15393,
		"loc": [
			6.440095858566941e-09,
			5.459119476427103e-08
		],
		"eco": 356,
		"efo": 19389.978213507624,
		"cfr": 0.2105712890625
	},
	{
		"tim": 366.8291012,
		"tid": 15393,
		"loc": [
			1.492073263848233e-11,
			5.6681115088804076e-08
		],
		"eco": 381,
		"efo": 25198.4126984127,
		"cfr": 0.37530517578125
	},
	{
		"tim": 366.86892925,
		"tid": 15393,
		"loc": [
			3.1286214297885092e-09,
			5.6132563348658375e-08
		],
		"eco": 351,
		"efo": 23214.285714285714,
		"cfr": 0.229888916015625
	},
	{
		"tim": 367.584877725,
		"tid": 15426,
		"loc": [
			-1.4680966423298985e-08,
			-1.8215585549570304e-07
		],
		"eco": 366,
		"efo": 33888.88888888889,
		"cfr": 0.282470703125
	},
	{
		"tim": 367.629360125,
		"tid": 15426,
		"loc": [
			-1.2632236083696953e-08,
			-1.8283258463020366e-07
		],
		"eco": 369,
		"efo": 34166.666666666664,
		"cfr": 0.37060546875
	},
	{
		"tim": 372.23100822500004,
		"tid": 15651,
		"loc": [
			-2.9824685705857603e-07,
			-4.342476410380751e-07
		],
		"eco": 377,
		"efo": 49867.72486772487,
		"cfr": 0.28607177734375
	},
	{
		"tim": 372.2672725,
		"tid": 15651,
		"loc": [
			-2.985884559045014e-07,
			-4.3241870816194807e-07
		],
		"eco": 352,
		"efo": 46560.84656084656,
		"cfr": 0.30084228515625
	},
	{
		"tim": 372.28602527500004,
		"tid": 15651,
		"loc": [
			-2.995887948483378e-07,
			-4.348944136969184e-07
		],
		"eco": 378,
		"efo": 58333.333333333336,
		"cfr": 0.28607177734375
	},
	{
		"tim": 372.302436075,
		"tid": 15651,
		"loc": [
			-3.004256614562042e-07,
			-4.321948514627321e-07
		],
		"eco": 360,
		"efo": 47619.04761904762,
		"cfr": 0.31103515625
	},
	{
		"tim": 372.321188275,
		"tid": 15651,
		"loc": [
			-2.9711631092228347e-07,
			-4.3125608125602766e-07
		],
		"eco": 378,
		"efo": 43750.0,
		"cfr": 0.304443359375
	},
	{
		"tim": 372.34462395,
		"tid": 15651,
		"loc": [
			-3.0002887326403775e-07,
			-4.3189651455932524e-07
		],
		"eco": 379,
		"efo": 50132.275132275136,
		"cfr": 0.31494140625
	},
	{
		"tim": 372.36337617500004,
		"tid": 15651,
		"loc": [
			-3.007398330581265e-07,
			-4.3090292052158386e-07
		],
		"eco": 389,
		"efo": 45023.148148148146,
		"cfr": 0.220458984375
	},
	{
		"tim": 372.38447025,
		"tid": 15651,
		"loc": [
			-2.982484976898826e-07,
			-4.3201595655234253e-07
		],
		"eco": 374,
		"efo": 49470.89947089947,
		"cfr": 0.220367431640625
	},
	{
		"tim": 372.40322245,
		"tid": 15651,
		"loc": [
			-2.9966622694170127e-07,
			-4.314205297939083e-07
		],
		"eco": 396,
		"efo": 45833.333333333336,
		"cfr": 0.20269775390625
	},
	{
		"tim": 372.424316975,
		"tid": 15651,
		"loc": [
			-2.970525224141309e-07,
			-4.3377053773060916e-07
		],
		"eco": 377,
		"efo": 49867.72486772487,
		"cfr": 0.33331298828125
	},
	{
		"tim": 372.4454116,
		"tid": 15651,
		"loc": [
			-2.9521285828754354e-07,
			-4.3184479393867323e-07
		],
		"eco": 360,
		"efo": 55555.55555555556,
		"cfr": 0.380462646484375
	},
	{
		"tim": 372.46182285000003,
		"tid": 15651,
		"loc": [
			-2.9977470772416925e-07,
			-4.314439623372262e-07
		],
		"eco": 375,
		"efo": 26709.401709401707,
		"cfr": 0.276123046875
	},
	{
		"tim": 372.4969682,
		"tid": 15651,
		"loc": [
			-2.98188533900314e-07,
			-4.308950584807549e-07
		],
		"eco": 367,
		"efo": 30892.255892255893,
		"cfr": 0.263458251953125
	},
	{
		"tim": 372.5274301,
		"tid": 15651,
		"loc": [
			-2.97634459537951e-07,
			-4.295840207412863e-07
		],
		"eco": 360,
		"efo": 30303.030303030304,
		"cfr": 0.155517578125
	},
	{
		"tim": 372.55789177500003,
		"tid": 15651,
		"loc": [
			-3.0420732732302807e-07,
			-4.340185014819184e-07
		],
		"eco": 358,
		"efo": 30134.680134680133,
		"cfr": 0.16107177734375
	},
	{
		"tim": 372.6328725,
		"tid": 15651,
		"loc": [
			-3.006310416915124e-07,
			-4.3000939417670367e-07
		],
		"eco": 415,
		"efo": 34932.65993265993,
		"cfr": 0.33087158203125
	},
	{
		"tim": 372.6680174,
		"tid": 15651,
		"loc": [
			-2.9819667499169883e-07,
			-4.4095015766368417e-07
		],
		"eco": 425,
		"efo": 98379.62962962964,
		"cfr": 0.749603271484375
	},
	{
		"tim": 372.6797445,
		"tid": 15651,
		"loc": [
			-3.001215454988369e-07,
			-4.328152647464278e-07
		],
		"eco": 356,
		"efo": 27469.135802469136,
		"cfr": 0.1600341796875
	},
	{
		"tim": 372.71958390000003,
		"tid": 15651,
		"loc": [
			-2.9945728113889174e-07,
			-4.314449603721159e-07
		],
		"eco": 384,
		"efo": 25396.825396825396,
		"cfr": 0.29052734375
	},
	{
		"tim": 372.75707032500003,
		"tid": 15651,
		"loc": [
			-2.9877583442134787e-07,
			-4.300743052040749e-07
		],
		"eco": 356,
		"efo": 18312.75720164609,
		"cfr": 0.1375732421875
	},
	{
		"tim": 372.80392420000004,
		"tid": 15651,
		"loc": [
			-2.979804002000318e-07,
			-4.2812655324203643e-07
		],
		"eco": 391,
		"efo": 24135.802469135804,
		"cfr": 0.24822998046875
	},
	{
		"tim": 372.84609512500003,
		"tid": 15651,
		"loc": [
			-2.9539583356017125e-07,
			-4.3074207918052504e-07
		],
		"eco": 352,
		"efo": 29629.62962962963,
		"cfr": 0.3519287109375
	},
	{
		"tim": 374.849891375,
		"tid": 15749,
		"loc": [
			2.8246873927542557e-07,
			8.438260378655238e-08
		],
		"eco": 353,
		"efo": 23346.560846560846,
		"cfr": 0.263916015625
	},
	{
		"tim": 374.91191425,
		"tid": 15749,
		"loc": [
			2.8272819291816735e-07,
			8.927857845517403e-08
		],
		"eco": 350,
		"efo": 17056.53021442495,
		"cfr": 0.053924560546875
	},
	{
		"tim": 374.970475475,
		"tid": 15749,
		"loc": [
			2.7928986695933294e-07,
			9.072625464123027e-08
		],
		"eco": 354,
		"efo": 17251.461988304094,
		"cfr": 0.084228515625
	},
	{
		"tim": 375.05248075000003,
		"tid": 15749,
		"loc": [
			2.8253636644756034e-07,
			8.990155230778353e-08
		],
		"eco": 362,
		"efo": 20949.074074074073,
		"cfr": 0.11810302734375
	},
	{
		"tim": 375.10167515,
		"tid": 15749,
		"loc": [
			2.828775070803878e-07,
			9.134245930102424e-08
		],
		"eco": 363,
		"efo": 18672.83950617284,
		"cfr": 0.0604248046875
	},
	{
		"tim": 375.649733425,
		"tid": 15775,
		"loc": [
			2.812918505431491e-07,
			8.503383012511345e-08
		],
		"eco": 356,
		"efo": 25356.125356125354,
		"cfr": 0.297607421875
	},
	{
		"tim": 375.70239005,
		"tid": 15775,
		"loc": [
			2.805048082679794e-07,
			8.853624113394318e-08
		],
		"eco": 354,
		"efo": 23412.698412698413,
		"cfr": 0.16845703125
	},
	{
		"tim": 375.744559475,
		"tid": 15775,
		"loc": [
			2.8120108478151523e-07,
			8.75010934332754e-08
		],
		"eco": 376,
		"efo": 24867.724867724868,
		"cfr": 0.156646728515625
	},
	{
		"tim": 375.78438727500003,
		"tid": 15775,
		"loc": [
			2.7849005853368777e-07,
			8.819615470384312e-08
		],
		"eco": 371,
		"efo": 24537.037037037036,
		"cfr": 0.196044921875
	},
	{
		"tim": 375.82421507500004,
		"tid": 15775,
		"loc": [
			2.785036800138733e-07,
			8.915298406169236e-08
		],
		"eco": 351,
		"efo": 21666.666666666668,
		"cfr": 0.275299072265625
	},
	{
		"tim": 375.861701825,
		"tid": 15775,
		"loc": [
			2.8166657784831417e-07,
			8.692108506447541e-08
		],
		"eco": 379,
		"efo": 20642.701525054465,
		"cfr": 0.2991943359375
	},
	{
		"tim": 375.90621345,
		"tid": 15775,
		"loc": [
			2.8447785001302774e-07,
			9.12734174171001e-08
		],
		"eco": 362,
		"efo": 25783.475783475784,
		"cfr": 0.26092529296875
	},
	{
		"tim": 375.943699975,
		"tid": 15775,
		"loc": [
			2.7780118468895385e-07,
			8.843078402106182e-08
		],
		"eco": 358,
		"efo": 23677.248677248677,
		"cfr": 0.14996337890625
	},
	{
		"tim": 375.9811861,
		"tid": 15775,
		"loc": [
			2.815423593674285e-07,
			8.856590981407511e-08
		],
		"eco": 388,
		"efo": 29938.271604938273,
		"cfr": 0.2384033203125
	},
	{
		"tim": 376.01633050000004,
		"tid": 15775,
		"loc": [
			2.826472073979641e-07,
			9.191185106528165e-08
		],
		"eco": 529,
		"efo": 163271.6049382716,
		"cfr": 0.55474853515625
	},
	{
		"tim": 376.028057175,
		"tid": 15775,
		"loc": [
			2.83853440544559e-07,
			8.881509237321568e-08
		],
		"eco": 377,
		"efo": 87268.51851851851,
		"cfr": 0.81097412109375
	},
	{
		"tim": 376.039784275,
		"tid": 15775,
		"loc": [
			2.7715657936236165e-07,
			8.75339927494495e-08
		],
		"eco": 438,
		"efo": 36868.68686868687,
		"cfr": 0.39520263671875
	},
	{
		"tim": 376.070244425,
		"tid": 15775,
		"loc": [
			2.801381100538602e-07,
			9.14127959480137e-08
		],
		"eco": 351,
		"efo": 23214.285714285714,
		"cfr": 0.52789306640625
	},
	{
		"tim": 376.105389225,
		"tid": 15775,
		"loc": [
			2.8265373909969066e-07,
			9.201739727314653e-08
		],
		"eco": 370,
		"efo": 19032.92181069959,
		"cfr": 0.029541015625
	},
	{
		"tim": 376.156925075,
		"tid": 15775,
		"loc": [
			2.814384956732789e-07,
			8.82074341353739e-08
		],
		"eco": 371,
		"efo": 22901.234567901236,
		"cfr": 0.107421875
	},
	{
		"tim": 376.19675365,
		"tid": 15775,
		"loc": [
			2.8023273879945875e-07,
			8.738977029976891e-08
		],
		"eco": 360,
		"efo": 18518.51851851852,
		"cfr": 0.019439697265625
	},
	{
		"tim": 376.252972525,
		"tid": 15775,
		"loc": [
			2.8076598501970054e-07,
			9.050091638900152e-08
		],
		"eco": 365,
		"efo": 21122.685185185186,
		"cfr": 0.02716064453125
	},
	{
		"tim": 376.297483775,
		"tid": 15775,
		"loc": [
			2.80159838392585e-07,
			8.623730452107046e-08
		],
		"eco": 360,
		"efo": 20833.333333333332,
		"cfr": 0.080535888671875
	},
	{
		"tim": 376.33965405000004,
		"tid": 15775,
		"loc": [
			2.7887109662372755e-07,
			8.851234154815115e-08
		],
		"eco": 360,
		"efo": 23809.52380952381,
		"cfr": 0.0777587890625
	},
	{
		"tim": 376.377140375,
		"tid": 15775,
		"loc": [
			2.797492471218682e-07,
			8.791226414554384e-08
		],
		"eco": 370,
		"efo": 20152.505446623094,
		"cfr": 0.11279296875
	},
	{
		"tim": 376.421651875,
		"tid": 15775,
		"loc": [
			2.749565830530077e-07,
			8.803208403524327e-08
		],
		"eco": 359,
		"efo": 20775.462962962964,
		"cfr": 0.21661376953125
	},
	{
		"tim": 376.463821825,
		"tid": 15775,
		"loc": [
			2.769103489392681e-07,
			9.033703123701896e-08
		],
		"eco": 353,
		"efo": 27237.654320987655,
		"cfr": 0.12353515625
	},
	{
		"tim": 376.53879145,
		"tid": 15775,
		"loc": [
			2.7887875678645776e-07,
			8.906535198907229e-08
		],
		"eco": 356,
		"efo": 20601.85185185185,
		"cfr": 0.19091796875
	},
	{
		"tim": 376.58564432500003,
		"tid": 15775,
		"loc": [
			2.7730126376137293e-07,
			8.842325660350592e-08
		],
		"eco": 374,
		"efo": 24735.449735449736,
		"cfr": 0.063720703125
	},
	{
		"tim": 376.62547245,
		"tid": 15775,
		"loc": [
			2.7720528935371714e-07,
			8.936993038000171e-08
		],
		"eco": 361,
		"efo": 20891.203703703704,
		"cfr": 0.06866455078125
	},
	{
		"tim": 376.677008275,
		"tid": 15775,
		"loc": [
			2.794794557194834e-07,
			9.062012855326301e-08
		],
		"eco": 355,
		"efo": 23478.835978835978,
		"cfr": -0.0758056640625
	},
	{
		"tim": 376.7566608,
		"tid": 15775,
		"loc": [
			2.7827044846153174e-07,
			8.769372293069104e-08
		],
		"eco": 350,
		"efo": 19063.18082788671,
		"cfr": 0.019866943359375
	},
	{
		"tim": 376.80585490000004,
		"tid": 15775,
		"loc": [
			2.796378871249664e-07,
			8.879211562217581e-08
		],
		"eco": 353,
		"efo": 17202.72904483431,
		"cfr": 0.0477294921875
	},
	{
		"tim": 376.85739190000004,
		"tid": 15775,
		"loc": [
			2.7865973563448075e-07,
			8.905774003171402e-08
		],
		"eco": 350,
		"efo": 23148.14814814815,
		"cfr": 0.04541015625
	},
	{
		"tim": 376.899561025,
		"tid": 15775,
		"loc": [
			2.7677503172047786e-07,
			8.92669226171271e-08
		],
		"eco": 352,
		"efo": 18106.995884773663,
		"cfr": 0.087982177734375
	},
	{
		"tim": 376.948755875,
		"tid": 15775,
		"loc": [
			2.792446321658258e-07,
			9.098999072085823e-08
		],
		"eco": 358,
		"efo": 22098.765432098768,
		"cfr": 0.09442138671875
	},
	{
		"tim": 376.990926125,
		"tid": 15775,
		"loc": [
			2.8092497670517505e-07,
			8.915431993819565e-08
		],
		"eco": 376,
		"efo": 20479.302832244008,
		"cfr": 0.130096435546875
	},
	{
		"tim": 377.0401208,
		"tid": 15775,
		"loc": [
			2.768375497853265e-07,
			8.663875770501358e-08
		],
		"eco": 360,
		"efo": 20833.333333333332,
		"cfr": -0.013885498046875
	},
	{
		"tim": 383.94758417500003,
		"tid": 16093,
		"loc": [
			-2.0727178651835576e-07,
			-1.736029470750997e-08
		],
		"eco": 380,
		"efo": 18518.51851851852,
		"cfr": 0.51177978515625
	},
	{
		"tim": 384.04119387500003,
		"tid": 16093,
		"loc": [
			-2.0900723337042555e-07,
			-1.2246038818891877e-08
		],
		"eco": 374,
		"efo": 69259.25925925926,
		"cfr": 1.197418212890625
	},
	{
		"tim": 384.05526207500003,
		"tid": 16093,
		"loc": [
			-2.1385805573204515e-07,
			-1.211155489226035e-08
		],
		"eco": 476,
		"efo": 220370.37037037036,
		"cfr": 0.9566650390625
	},
	{
		"tim": 385.562852775,
		"tid": 16164,
		"loc": [
			-2.1268695204480517e-07,
			-2.4562597061696666e-08
		],
		"eco": 352,
		"efo": 16296.296296296296,
		"cfr": 0.48248291015625
	},
	{
		"tim": 389.79808365,
		"tid": 16356,
		"loc": [
			-3.567051161407806e-08,
			2.868908550347036e-07
		],
		"eco": 358,
		"efo": 36831.27572016461,
		"cfr": 0.180511474609375
	},
	{
		"tim": 389.833198825,
		"tid": 16356,
		"loc": [
			-3.44569320719964e-08,
			2.8619554916497916e-07
		],
		"eco": 364,
		"efo": 28086.419753086422,
		"cfr": 0.1593017578125
	},
	{
		"tim": 389.86365977500003,
		"tid": 16356,
		"loc": [
			-3.29373883325496e-08,
			2.823547020943746e-07
		],
		"eco": 359,
		"efo": 33240.74074074074,
		"cfr": 0.3221435546875
	},
	{
		"tim": 389.88943750000004,
		"tid": 16356,
		"loc": [
			-3.0133348389356185e-08,
			2.852907353463799e-07
		],
		"eco": 383,
		"efo": 32239.057239057238,
		"cfr": 0.24383544921875
	},
	{
		"tim": 389.959724,
		"tid": 16356,
		"loc": [
			-3.526023330338464e-08,
			2.8073951371737506e-07
		],
		"eco": 368,
		"efo": 30976.430976430976,
		"cfr": 0.057037353515625
	},
	{
		"tim": 390.981679875,
		"tid": 16404,
		"loc": [
			2.2802826229093203e-07,
			-1.6323041460368221e-07
		],
		"eco": 361,
		"efo": 20891.203703703704,
		"cfr": 0.0933837890625
	},
	{
		"tim": 391.11397162500003,
		"tid": 16404,
		"loc": [
			2.275590567460012e-07,
			-1.610986274408973e-07
		],
		"eco": 353,
		"efo": 16342.592592592591,
		"cfr": 0.0982666015625
	},
	{
		"tim": 391.191281875,
		"tid": 16404,
		"loc": [
			2.2576430158280363e-07,
			-1.597093243133509e-07
		],
		"eco": 361,
		"efo": 15193.602693602694,
		"cfr": -0.01922607421875
	},
	{
		"tim": 391.259209025,
		"tid": 16404,
		"loc": [
			2.2859898089120034e-07,
			-1.6161648378116112e-07
		],
		"eco": 359,
		"efo": 18467.078189300413,
		"cfr": -0.04998779296875
	},
	{
		"tim": 392.1923938,
		"tid": 16443,
		"loc": [
			-2.2220699685295388e-07,
			-4.3703612519277504e-07
		],
		"eco": 359,
		"efo": 33240.74074074074,
		"cfr": 0.419342041015625
	},
	{
		"tim": 392.2380249,
		"tid": 16443,
		"loc": [
			-2.2542141209703012e-07,
			-4.356534352837755e-07
		],
		"eco": 387,
		"efo": 39814.81481481482,
		"cfr": 0.4921875
	},
	{
		"tim": 392.26380215,
		"tid": 16443,
		"loc": [
			-2.160074948658088e-07,
			-4.3133174036400807e-07
		],
		"eco": 380,
		"efo": 29320.98765432099,
		"cfr": 0.3936767578125
	},
	{
		"tim": 392.296605,
		"tid": 16443,
		"loc": [
			-2.2050502086046376e-07,
			-4.333131911649184e-07
		],
		"eco": 359,
		"efo": 22160.493827160495,
		"cfr": 0.422119140625
	},
	{
		"tim": 392.35752317500004,
		"tid": 16443,
		"loc": [
			-2.2644507544699966e-07,
			-4.330993158052441e-07
		],
		"eco": 361,
		"efo": 33425.92592592593,
		"cfr": 0.5987548828125
	},
	{
		"tim": 392.38564255,
		"tid": 16443,
		"loc": [
			-2.2203692494937796e-07,
			-4.356905616637927e-07
		],
		"eco": 356,
		"efo": 36625.51440329218,
		"cfr": 0.3902587890625
	},
	{
		"tim": 392.411419925,
		"tid": 16443,
		"loc": [
			-2.1295419178007618e-07,
			-4.330643056172445e-07
		],
		"eco": 372,
		"efo": 21527.777777777777,
		"cfr": 0.12353515625
	},
	{
		"tim": 392.481708975,
		"tid": 16443,
		"loc": [
			-2.190193735207918e-07,
			-4.3537170568027525e-07
		],
		"eco": 363,
		"efo": 28009.25925925926,
		"cfr": 0.4339599609375
	},
	{
		"tim": 392.5145115,
		"tid": 16443,
		"loc": [
			-2.1738606352907187e-07,
			-4.320544636127645e-07
		],
		"eco": 355,
		"efo": 27391.975308641977,
		"cfr": 0.2919921875
	},
	{
		"tim": 392.547314425,
		"tid": 16443,
		"loc": [
			-2.1560689169317667e-07,
			-4.342070028524276e-07
		],
		"eco": 365,
		"efo": 25997.150997150995,
		"cfr": 0.28790283203125
	},
	{
		"tim": 392.58245887500004,
		"tid": 16443,
		"loc": [
			-2.1250434361120165e-07,
			-4.304256945904808e-07
		],
		"eco": 379,
		"efo": 31902.356902356903,
		"cfr": 0.3411865234375
	},
	{
		"tim": 392.65274692500003,
		"tid": 16443,
		"loc": [
			-2.2192847798105252e-07,
			-4.3149268131740563e-07
		],
		"eco": 375,
		"efo": 34722.22222222222,
		"cfr": 0.31329345703125
	},
	{
		"tim": 392.680866025,
		"tid": 16443,
		"loc": [
			-2.1364600187113282e-07,
			-4.292520653563243e-07
		],
		"eco": 359,
		"efo": 25569.80056980057,
		"cfr": 0.2777099609375
	},
	{
		"tim": 392.74647155,
		"tid": 16443,
		"loc": [
			-2.183478363932626e-07,
			-4.3336773682575364e-07
		],
		"eco": 384,
		"efo": 32323.232323232325,
		"cfr": 0.4876708984375
	},
	{
		"tim": 392.78161595,
		"tid": 16443,
		"loc": [
			-2.1138742564441125e-07,
			-4.3791018718773265e-07
		],
		"eco": 379,
		"efo": 26994.301994301994,
		"cfr": 0.419921875
	},
	{
		"tim": 392.8144185,
		"tid": 16443,
		"loc": [
			-2.1253240232750433e-07,
			-4.3206076521897844e-07
		],
		"eco": 382,
		"efo": 29475.30864197531,
		"cfr": 0.396881103515625
	},
	{
		"tim": 392.84722165,
		"tid": 16443,
		"loc": [
			-2.138047105899274e-07,
			-4.294065154063609e-07
		],
		"eco": 385,
		"efo": 25462.962962962964,
		"cfr": 0.402069091796875
	},
	{
		"tim": 392.884707875,
		"tid": 16443,
		"loc": [
			-2.1534658389100476e-07,
			-4.336537353739421e-07
		],
		"eco": 358,
		"efo": 30134.680134680133,
		"cfr": 0.24993896484375
	},
	{
		"tim": 392.93625947500004,
		"tid": 16443,
		"loc": [
			-2.2180022327382294e-07,
			-4.3720155182903745e-07
		],
		"eco": 406,
		"efo": 34175.08417508417,
		"cfr": 0.31982421875
	},
	{
		"tim": 393.0556102,
		"tid": 16447,
		"loc": [
			-9.345292169102151e-08,
			6.184066747775749e-08
		],
		"eco": 352,
		"efo": 81481.48148148147,
		"cfr": 0.73223876953125
	},
	{
		"tim": 394.5154764,
		"tid": 16511,
		"loc": [
			-3.713218259574463e-07,
			-6.224644987783123e-08
		],
		"eco": 379,
		"efo": 31902.356902356903,
		"cfr": 0.4356689453125
	},
	{
		"tim": 394.56579112500003,
		"tid": 16511,
		"loc": [
			-3.660277086528886e-07,
			-5.537475272808353e-08
		],
		"eco": 397,
		"efo": 36759.259259259255,
		"cfr": 0.4554443359375
	},
	{
		"tim": 394.593909575,
		"tid": 16511,
		"loc": [
			-3.708455645268232e-07,
			-6.110192196675483e-08
		],
		"eco": 399,
		"efo": 33585.85858585859,
		"cfr": 0.430419921875
	},
	{
		"tim": 394.624369875,
		"tid": 16511,
		"loc": [
			-3.7048719825130295e-07,
			-6.635394015885071e-08
		],
		"eco": 393,
		"efo": 90972.22222222222,
		"cfr": 0.838409423828125
	},
	{
		"tim": 394.63609665,
		"tid": 16511,
		"loc": [
			-3.69535040085291e-07,
			-5.817658249506379e-08
		],
		"eco": 419,
		"efo": 35269.360269360266,
		"cfr": 0.3760986328125
	},
	{
		"tim": 394.666557225,
		"tid": 16511,
		"loc": [
			-3.662967594380947e-07,
			-5.880222209721739e-08
		],
		"eco": 367,
		"efo": 26139.601139601138,
		"cfr": 0.282470703125
	},
	{
		"tim": 394.701700975,
		"tid": 16511,
		"loc": [
			-3.657688360421958e-07,
			-5.869063335202179e-08
		],
		"eco": 356,
		"efo": 25356.125356125354,
		"cfr": 0.28076171875
	},
	{
		"tim": 394.73684452500004,
		"tid": 16511,
		"loc": [
			-3.6703184080740295e-07,
			-5.840761596586571e-08
		],
		"eco": 362,
		"efo": 27932.0987654321,
		"cfr": 0.3076171875
	},
	{
		"tim": 394.76964725,
		"tid": 16511,
		"loc": [
			-3.679282619529842e-07,
			-5.86868843747533e-08
		],
		"eco": 430,
		"efo": 28439.15343915344,
		"cfr": 0.4754638671875
	},
	{
		"tim": 394.80713285,
		"tid": 16511,
		"loc": [
			-3.6674735068749566e-07,
			-5.641460260532831e-08
		],
		"eco": 382,
		"efo": 32154.882154882154,
		"cfr": 0.4254150390625
	},
	{
		"tim": 394.83759275,
		"tid": 16511,
		"loc": [
			-3.698562085952752e-07,
			-6.011268968171738e-08
		],
		"eco": 370,
		"efo": 20152.505446623094,
		"cfr": 0.233642578125
	},
	{
		"tim": 394.88210405,
		"tid": 16511,
		"loc": [
			-3.7073068349849517e-07,
			-5.660806407598067e-08
		],
		"eco": 364,
		"efo": 28086.419753086422,
		"cfr": 0.1483154296875
	},
	{
		"tim": 394.91490625,
		"tid": 16511,
		"loc": [
			-3.670703144709226e-07,
			-5.4741176416850923e-08
		],
		"eco": 371,
		"efo": 28626.543209876545,
		"cfr": 0.30078125
	},
	{
		"tim": 394.9477082,
		"tid": 16511,
		"loc": [
			-3.7001050045336245e-07,
			-6.013014427735506e-08
		],
		"eco": 373,
		"efo": 26566.951566951568,
		"cfr": 0.4248046875
	},
	{
		"tim": 394.982852375,
		"tid": 16511,
		"loc": [
			-3.717986857133655e-07,
			-5.6105574831623025e-08
		],
		"eco": 386,
		"efo": 29783.950617283954,
		"cfr": 0.322998046875
	},
	{
		"tim": 395.015654675,
		"tid": 16511,
		"loc": [
			-3.710680919020506e-07,
			-5.693955540451338e-08
		],
		"eco": 375,
		"efo": 38580.246913580246,
		"cfr": 0.87615966796875
	},
	{
		"tim": 395.041431875,
		"tid": 16511,
		"loc": [
			-3.684784629529285e-07,
			-5.901452252621511e-08
		],
		"eco": 358,
		"efo": 27623.45679012346,
		"cfr": 0.330474853515625
	},
	{
		"tim": 395.07423377500004,
		"tid": 16511,
		"loc": [
			-3.7191487443197865e-07,
			-5.497554259622381e-08
		],
		"eco": 356,
		"efo": 21975.30864197531,
		"cfr": 0.1768798828125
	},
	{
		"tim": 395.14921257500004,
		"tid": 16511,
		"loc": [
			-3.667589871589343e-07,
			-5.64288392776797e-08
		],
		"eco": 422,
		"efo": 43415.63786008231,
		"cfr": 0.618011474609375
	},
	{
		"tim": 395.17498935000003,
		"tid": 16511,
		"loc": [
			-3.7432557587293514e-07,
			-5.491128402306994e-08
		],
		"eco": 405,
		"efo": 46875.0,
		"cfr": 0.55419921875
	},
	{
		"tim": 395.19608262500003,
		"tid": 16511,
		"loc": [
			-3.7147273534314115e-07,
			-6.156246399883249e-08
		],
		"eco": 380,
		"efo": 35185.18518518518,
		"cfr": 0.53277587890625
	},
	{
		"tim": 395.2218593,
		"tid": 16511,
		"loc": [
			-3.7109986865661923e-07,
			-5.563228286497038e-08
		],
		"eco": 485,
		"efo": 89814.8148148148,
		"cfr": 0.725860595703125
	},
	{
		"tim": 395.2382692,
		"tid": 16511,
		"loc": [
			-3.654281157693572e-07,
			-6.090826646268811e-08
		],
		"eco": 443,
		"efo": 102546.29629629629,
		"cfr": 0.88665771484375
	},
	{
		"tim": 395.24999610000003,
		"tid": 16511,
		"loc": [
			-3.717169070709861e-07,
			-5.7997796222240536e-08
		],
		"eco": 360,
		"efo": 20833.333333333332,
		"cfr": 0.147186279296875
	},
	{
		"tim": 395.2921648,
		"tid": 16511,
		"loc": [
			-3.77162143934347e-07,
			-6.087252441314778e-08
		],
		"eco": 350,
		"efo": 29461.27946127946,
		"cfr": 0.295166015625
	},
	{
		"tim": 395.32262505,
		"tid": 16511,
		"loc": [
			-3.745487246892387e-07,
			-5.782227170847277e-08
		],
		"eco": 365,
		"efo": 56327.16049382716,
		"cfr": 0.475311279296875
	},
	{
		"tim": 395.341376775,
		"tid": 16511,
		"loc": [
			-3.731016602273194e-07,
			-5.8718953294430584e-08
		],
		"eco": 351,
		"efo": 65000.0,
		"cfr": 0.78900146484375
	},
	{
		"tim": 395.357786775,
		"tid": 16511,
		"loc": [
			-3.727804213741473e-07,
			-5.772727240871087e-08
		],
		"eco": 370,
		"efo": 26353.276353276353,
		"cfr": 0.14501953125
	},
	{
		"tim": 395.3929306,
		"tid": 16511,
		"loc": [
			-3.7130054197923457e-07,
			-5.589162310532882e-08
		],
		"eco": 416,
		"efo": 38518.51851851852,
		"cfr": 0.54986572265625
	},
	{
		"tim": 395.4210493,
		"tid": 16511,
		"loc": [
			-3.6782239112801094e-07,
			-5.801459449127984e-08
		],
		"eco": 367,
		"efo": 67962.96296296296,
		"cfr": 0.6844482421875
	},
	{
		"tim": 395.43511795,
		"tid": 16511,
		"loc": [
			-3.7594130523443065e-07,
			-5.661251755687665e-08
		],
		"eco": 401,
		"efo": 33754.208754208754,
		"cfr": 0.121124267578125
	},
	{
		"tim": 395.46557825,
		"tid": 16511,
		"loc": [
			-3.7398092676589756e-07,
			-5.572008451776357e-08
		],
		"eco": 367,
		"efo": 30892.255892255893,
		"cfr": 0.377532958984375
	},
	{
		"tim": 395.496038825,
		"tid": 16511,
		"loc": [
			-3.706236256993643e-07,
			-5.641997763448009e-08
		],
		"eco": 366,
		"efo": 26068.376068376067,
		"cfr": 0.12493896484375
	},
	{
		"tim": 395.53352397500004,
		"tid": 16511,
		"loc": [
			-3.7547833579496966e-07,
			-5.6270480422309373e-08
		],
		"eco": 365,
		"efo": 25997.150997150995,
		"cfr": 0.2064208984375
	},
	{
		"tim": 395.5686678,
		"tid": 16511,
		"loc": [
			-3.725821471128058e-07,
			-5.854389818638567e-08
		],
		"eco": 359,
		"efo": 23743.386243386245,
		"cfr": 0.2554931640625
	},
	{
		"tim": 395.60615335,
		"tid": 16511,
		"loc": [
			-3.7053796261267974e-07,
			-5.587326855049729e-08
		],
		"eco": 351,
		"efo": 23214.285714285714,
		"cfr": 0.1702880859375
	},
	{
		"tim": 395.64363855,
		"tid": 16511,
		"loc": [
			-3.763019079092434e-07,
			-5.734384029732999e-08
		],
		"eco": 373,
		"efo": 24669.31216931217,
		"cfr": 0.124786376953125
	},
	{
		"tim": 395.6834654,
		"tid": 16511,
		"loc": [
			-3.7248214628273125e-07,
			-5.6045648559847854e-08
		],
		"eco": 358,
		"efo": 23677.248677248677,
		"cfr": 0.1221923828125
	},
	{
		"tim": 395.78186475,
		"tid": 16511,
		"loc": [
			-3.699840041183454e-07,
			-5.4374985521831364e-08
		],
		"eco": 376,
		"efo": 24867.724867724868,
		"cfr": 0.2442626953125
	},
	{
		"tim": 395.82169192500004,
		"tid": 16511,
		"loc": [
			-3.7074176330094296e-07,
			-5.486957967693559e-08
		],
		"eco": 378,
		"efo": 20588.235294117647,
		"cfr": 0.16534423828125
	},
	{
		"tim": 395.86854405,
		"tid": 16511,
		"loc": [
			-3.717984413632735e-07,
			-5.495412182442622e-08
		],
		"eco": 371,
		"efo": 24537.037037037036,
		"cfr": 0.228271484375
	},
	{
		"tim": 395.906029675,
		"tid": 16511,
		"loc": [
			-3.653760531696034e-07,
			-5.917022414478976e-08
		],
		"eco": 378,
		"efo": 50000.0,
		"cfr": 0.46453857421875
	},
	{
		"tim": 395.92712305000003,
		"tid": 16511,
		"loc": [
			-3.700160166274363e-07,
			-5.622450461755513e-08
		],
		"eco": 460,
		"efo": 106481.48148148147,
		"cfr": 0.782196044921875
	},
	{
		"tim": 395.94119117500003,
		"tid": 16511,
		"loc": [
			-3.662813874315143e-07,
			-6.413698815984791e-08
		],
		"eco": 429,
		"efo": 99305.55555555555,
		"cfr": 0.821044921875
	},
	{
		"tim": 395.95291775000004,
		"tid": 16511,
		"loc": [
			-3.775235484159195e-07,
			-5.819135897103789e-08
		],
		"eco": 373,
		"efo": 38374.48559670782,
		"cfr": 0.528350830078125
	},
	{
		"tim": 395.97869435,
		"tid": 16511,
		"loc": [
			-3.7042953961665733e-07,
			-5.744548662182099e-08
		],
		"eco": 357,
		"efo": 23611.111111111113,
		"cfr": 0.191619873046875
	},
	{
		"tim": 396.01617987500003,
		"tid": 16511,
		"loc": [
			-3.632395574207033e-07,
			-5.513820168233674e-08
		],
		"eco": 375,
		"efo": 57870.37037037037,
		"cfr": 0.714202880859375
	},
	{
		"tim": 396.037286875,
		"tid": 16511,
		"loc": [
			-3.5866351349613017e-07,
			-5.719061425736283e-08
		],
		"eco": 453,
		"efo": 104861.11111111111,
		"cfr": 1.012939453125
	},
	{
		"tim": 396.049013425,
		"tid": 16511,
		"loc": [
			-3.6841910160373547e-07,
			-5.502285109726761e-08
		],
		"eco": 394,
		"efo": 52116.40211640212,
		"cfr": 0.600311279296875
	},
	{
		"tim": 396.07010635,
		"tid": 16511,
		"loc": [
			-3.671141655377391e-07,
			-5.5080548051431176e-08
		],
		"eco": 364,
		"efo": 84259.25925925926,
		"cfr": 0.75531005859375
	},
	{
		"tim": 396.08417465,
		"tid": 16511,
		"loc": [
			-3.7381713743044376e-07,
			-5.7131375578357545e-08
		],
		"eco": 361,
		"efo": 41782.40740740741,
		"cfr": 0.56854248046875
	},
	{
		"tim": 396.10761005,
		"tid": 16511,
		"loc": [
			-3.6940448674697266e-07,
			-5.718313998493581e-08
		],
		"eco": 350,
		"efo": 29461.27946127946,
		"cfr": 0.343414306640625
	},
	{
		"tim": 396.13572895000004,
		"tid": 16511,
		"loc": [
			-3.7188877905175387e-07,
			-5.589768993076233e-08
		],
		"eco": 428,
		"efo": 44032.92181069959,
		"cfr": 0.5914306640625
	},
	{
		"tim": 396.1615059,
		"tid": 16511,
		"loc": [
			-3.707849009650236e-07,
			-5.937502639454689e-08
		],
		"eco": 414,
		"efo": 95833.33333333333,
		"cfr": 0.783538818359375
	},
	{
		"tim": 396.1919911,
		"tid": 16511,
		"loc": [
			-3.7232089541970605e-07,
			-5.3543873215833824e-08
		],
		"eco": 469,
		"efo": 43425.92592592593,
		"cfr": 0.59381103515625
	},
	{
		"tim": 396.220109525,
		"tid": 16511,
		"loc": [
			-3.697864364257448e-07,
			-5.711027563805705e-08
		],
		"eco": 359,
		"efo": 33240.74074074074,
		"cfr": 0.436004638671875
	},
	{
		"tim": 396.248241425,
		"tid": 16511,
		"loc": [
			-3.6450582086379547e-07,
			-6.06933159803633e-08
		],
		"eco": 472,
		"efo": 109259.25925925926,
		"cfr": 0.802276611328125
	},
	{
		"tim": 396.25996765,
		"tid": 16511,
		"loc": [
			-3.674566507659714e-07,
			-5.898460580074622e-08
		],
		"eco": 487,
		"efo": 225462.96296296295,
		"cfr": 0.762664794921875
	},
	{
		"tim": 396.26701087500004,
		"tid": 16511,
		"loc": [
			-3.704587187382413e-07,
			-5.736458171013921e-08
		],
		"eco": 386,
		"efo": 29783.950617283954,
		"cfr": 0.3050537109375
	},
	{
		"tim": 396.2974714,
		"tid": 16511,
		"loc": [
			-3.6970512063055925e-07,
			-5.4946182429308875e-08
		],
		"eco": 370,
		"efo": 24470.899470899472,
		"cfr": 0.21484375
	},
	{
		"tim": 396.33495665000004,
		"tid": 16511,
		"loc": [
			-3.681467802664515e-07,
			-6.066547259751116e-08
		],
		"eco": 423,
		"efo": 130555.55555555556,
		"cfr": 0.721405029296875
	},
	{
		"tim": 396.34668300000004,
		"tid": 16511,
		"loc": [
			-3.7343722781388456e-07,
			-5.488697052400338e-08
		],
		"eco": 361,
		"efo": 83564.81481481482,
		"cfr": 0.71685791015625
	},
	{
		"tim": 396.360751425,
		"tid": 16511,
		"loc": [
			-3.7371290274681023e-07,
			-5.122050365846285e-08
		],
		"eco": 386,
		"efo": 119135.80246913582,
		"cfr": 0.8946533203125
	},
	{
		"tim": 396.37013597500004,
		"tid": 16511,
		"loc": [
			-3.7236779369585083e-07,
			-5.425132975258709e-08
		],
		"eco": 367,
		"efo": 33981.48148148148,
		"cfr": 0.377532958984375
	},
	{
		"tim": 396.398254275,
		"tid": 16511,
		"loc": [
			-3.6973539443854765e-07,
			-5.459160100873489e-08
		],
		"eco": 370,
		"efo": 24470.899470899472,
		"cfr": 0.281982421875
	},
	{
		"tim": 396.43339802500003,
		"tid": 16511,
		"loc": [
			-3.726747981402777e-07,
			-5.660381151738972e-08
		],
		"eco": 366,
		"efo": 26068.376068376067,
		"cfr": 0.290618896484375
	},
	{
		"tim": 396.4685422,
		"tid": 16511,
		"loc": [
			-3.6585401304144157e-07,
			-5.45966097521011e-08
		],
		"eco": 440,
		"efo": 50925.92592592593,
		"cfr": 0.5374755859375
	},
	{
		"tim": 396.489635675,
		"tid": 16511,
		"loc": [
			-3.679934201049965e-07,
			-5.5167884798252304e-08
		],
		"eco": 350,
		"efo": 54012.345679012345,
		"cfr": 0.85711669921875
	},
	{
		"tim": 396.506045675,
		"tid": 16511,
		"loc": [
			-3.704116572474852e-07,
			-5.8126698168240925e-08
		],
		"eco": 375,
		"efo": 26709.401709401707,
		"cfr": 0.273468017578125
	},
	{
		"tim": 396.541189775,
		"tid": 16511,
		"loc": [
			-3.7346079326938737e-07,
			-5.200452484377125e-08
		],
		"eco": 377,
		"efo": 58179.01234567902,
		"cfr": 0.77947998046875
	},
	{
		"tim": 396.5599413,
		"tid": 16511,
		"loc": [
			-3.6660805883706694e-07,
			-5.46444882587343e-08
		],
		"eco": 374,
		"efo": 86574.07407407407,
		"cfr": 0.658447265625
	},
	{
		"tim": 396.57166765,
		"tid": 16511,
		"loc": [
			-3.709599363887166e-07,
			-5.8897606078369344e-08
		],
		"eco": 370,
		"efo": 24470.899470899472,
		"cfr": 0.12890625
	},
	{
		"tim": 396.611494375,
		"tid": 16511,
		"loc": [
			-3.6820049049287143e-07,
			-5.496269841144817e-08
		],
		"eco": 354,
		"efo": 54629.629629629635,
		"cfr": 0.6934814453125
	},
	{
		"tim": 396.6302462,
		"tid": 16511,
		"loc": [
			-3.692543690050376e-07,
			-5.893526158589655e-08
		],
		"eco": 355,
		"efo": 25284.900284900283,
		"cfr": 0.19091796875
	},
	{
		"tim": 396.66538955000004,
		"tid": 16511,
		"loc": [
			-3.699542549551392e-07,
			-5.8453440765492006e-08
		],
		"eco": 366,
		"efo": 26068.376068376067,
		"cfr": 0.48345947265625
	},
	{
		"tim": 396.7052165,
		"tid": 16511,
		"loc": [
			-3.6775434139248544e-07,
			-5.452930251873489e-08
		],
		"eco": 354,
		"efo": 23412.698412698413,
		"cfr": 0.314453125
	},
	{
		"tim": 396.74036035,
		"tid": 16511,
		"loc": [
			-3.7015630116987357e-07,
			-5.6164893077660576e-08
		],
		"eco": 364,
		"efo": 24074.074074074073,
		"cfr": 0.15106201171875
	},
	{
		"tim": 396.777845725,
		"tid": 16511,
		"loc": [
			-3.726403553885737e-07,
			-5.988375397632583e-08
		],
		"eco": 350,
		"efo": 20254.629629629628,
		"cfr": 0.139068603515625
	},
	{
		"tim": 396.820015225,
		"tid": 16511,
		"loc": [
			-3.695646778733537e-07,
			-5.804867135282612e-08
		],
		"eco": 382,
		"efo": 20806.10021786492,
		"cfr": 0.19195556640625
	},
	{
		"tim": 396.869209125,
		"tid": 16511,
		"loc": [
			-3.695863296539186e-07,
			-5.823709272417453e-08
		],
		"eco": 359,
		"efo": 22160.493827160495,
		"cfr": 0.241607666015625
	},
	{
		"tim": 396.911377475,
		"tid": 16511,
		"loc": [
			-3.7101092283987054e-07,
			-5.916496420960268e-08
		],
		"eco": 391,
		"efo": 36203.7037037037,
		"cfr": 0.645904541015625
	},
	{
		"tim": 396.939495825,
		"tid": 16511,
		"loc": [
			-3.6909369478901774e-07,
			-5.786021122289439e-08
		],
		"eco": 364,
		"efo": 25925.925925925927,
		"cfr": 0.31585693359375
	},
	{
		"tim": 396.97698172500003,
		"tid": 16511,
		"loc": [
			-3.749316255693632e-07,
			-5.566313379063572e-08
		],
		"eco": 426,
		"efo": 98611.11111111111,
		"cfr": 0.58447265625
	},
	{
		"tim": 396.991049825,
		"tid": 16511,
		"loc": [
			-3.712216149965576e-07,
			-5.391189017405422e-08
		],
		"eco": 364,
		"efo": 33703.7037037037,
		"cfr": 0.31036376953125
	},
	{
		"tim": 397.01682655,
		"tid": 16511,
		"loc": [
			-3.761708513329642e-07,
			-5.771455240666096e-08
		],
		"eco": 353,
		"efo": 21790.123456790123,
		"cfr": 0.1824951171875
	},
	{
		"tim": 397.056653675,
		"tid": 16511,
		"loc": [
			-3.733068753328438e-07,
			-5.5352310537267054e-08
		],
		"eco": 381,
		"efo": 23518.51851851852,
		"cfr": 0.3726806640625
	},
	{
		"tim": 397.096481025,
		"tid": 16511,
		"loc": [
			-3.753127639683515e-07,
			-6.101616504099009e-08
		],
		"eco": 384,
		"efo": 39506.17283950617,
		"cfr": 0.345001220703125
	},
	{
		"tim": 397.119916225,
		"tid": 16511,
		"loc": [
			-3.700678892174465e-07,
			-5.711341517349659e-08
		],
		"eco": 352,
		"efo": 36213.99176954733,
		"cfr": 0.490997314453125
	},
	{
		"tim": 397.148034675,
		"tid": 16511,
		"loc": [
			-3.7469900511602e-07,
			-5.306704260687124e-08
		],
		"eco": 420,
		"efo": 64814.81481481482,
		"cfr": 0.74505615234375
	},
	{
		"tim": 397.171483475,
		"tid": 16511,
		"loc": [
			-3.711674477615566e-07,
			-6.006415752994804e-08
		],
		"eco": 351,
		"efo": 40625.0,
		"cfr": 0.638580322265625
	},
	{
		"tim": 397.192577025,
		"tid": 16511,
		"loc": [
			-3.74640464692082e-07,
			-5.299981096214495e-08
		],
		"eco": 354,
		"efo": 32777.777777777774,
		"cfr": 0.353759765625
	},
	{
		"tim": 397.22303735,
		"tid": 16511,
		"loc": [
			-3.70958333445917e-07,
			-5.5788797255407435e-08
		],
		"eco": 490,
		"efo": 41245.791245791246,
		"cfr": 0.44915771484375
	},
	{
		"tim": 397.25349750000004,
		"tid": 16511,
		"loc": [
			-3.733921201523871e-07,
			-5.566911493437658e-08
		],
		"eco": 389,
		"efo": 120061.72839506174,
		"cfr": 0.8331298828125
	},
	{
		"tim": 397.262882325,
		"tid": 16511,
		"loc": [
			-3.7282951329608255e-07,
			-5.95773825956841e-08
		],
		"eco": 351,
		"efo": 46428.57142857143,
		"cfr": 0.69818115234375
	},
	{
		"tim": 397.281633675,
		"tid": 16511,
		"loc": [
			-3.7496912052340666e-07,
			-5.6724548672463945e-08
		],
		"eco": 369,
		"efo": 22777.777777777777,
		"cfr": 0.19873046875
	},
	{
		"tim": 397.35894310000003,
		"tid": 16511,
		"loc": [
			-3.7664469511602504e-07,
			-5.638414358714677e-08
		],
		"eco": 358,
		"efo": 25498.575498575497,
		"cfr": 0.174957275390625
	},
	{
		"tim": 397.39408675000004,
		"tid": 16511,
		"loc": [
			-3.7070891048607735e-07,
			-5.49676965158978e-08
		],
		"eco": 406,
		"efo": 31327.160493827163,
		"cfr": 0.31982421875
	},
	{
		"tim": 397.42688865,
		"tid": 16511,
		"loc": [
			-3.6637435150131113e-07,
			-6.068463848253954e-08
		],
		"eco": 370,
		"efo": 114197.53086419754,
		"cfr": 0.942626953125
	},
	{
		"tim": 397.436273275,
		"tid": 16511,
		"loc": [
			-3.624597117595195e-07,
			-6.435354306360339e-08
		],
		"eco": 356,
		"efo": 109876.54320987655,
		"cfr": 0.99951171875
	},
	{
		"tim": 397.44565807500004,
		"tid": 16511,
		"loc": [
			-3.643393177340795e-07,
			-6.279687765142719e-08
		],
		"eco": 352,
		"efo": 81481.48148148147,
		"cfr": 0.888336181640625
	},
	{
		"tim": 397.45738445,
		"tid": 16511,
		"loc": [
			-3.7042102636174127e-07,
			-5.7280752246980946e-08
		],
		"eco": 379,
		"efo": 26994.301994301994,
		"cfr": 0.3359375
	},
	{
		"tim": 397.49252885000004,
		"tid": 16511,
		"loc": [
			-3.6974562453529236e-07,
			-5.667782030023763e-08
		],
		"eco": 356,
		"efo": 23544.973544973545,
		"cfr": 0.3116455078125
	},
	{
		"tim": 397.530014525,
		"tid": 16511,
		"loc": [
			-3.7110717409209785e-07,
			-5.7653516271303e-08
		],
		"eco": 435,
		"efo": 57539.68253968254,
		"cfr": 0.551605224609375
	},
	{
		"tim": 397.55110797500004,
		"tid": 16511,
		"loc": [
			-3.7701914092139887e-07,
			-5.590357052386365e-08
		],
		"eco": 354,
		"efo": 29797.9797979798,
		"cfr": 0.2330322265625
	},
	{
		"tim": 397.581568275,
		"tid": 16511,
		"loc": [
			-3.7150023912157594e-07,
			-6.041352464299278e-08
		],
		"eco": 408,
		"efo": 37777.777777777774,
		"cfr": 0.6103515625
	},
	{
		"tim": 397.60968665,
		"tid": 16511,
		"loc": [
			-3.701424525254454e-07,
			-6.319767826464149e-08
		],
		"eco": 435,
		"efo": 80555.55555555555,
		"cfr": 0.55389404296875
	},
	{
		"tim": 401.5885965,
		"tid": 16692,
		"loc": [
			2.3008087832267838e-07,
			-1.5517390908169675e-07
		],
		"eco": 398,
		"efo": 33501.6835016835,
		"cfr": 0.6005859375
	},
	{
		"tim": 401.638912275,
		"tid": 16692,
		"loc": [
			2.2559541795051338e-07,
			-1.6493066793091326e-07
		],
		"eco": 378,
		"efo": 21875.0,
		"cfr": 0.27032470703125
	},
	{
		"tim": 401.681083775,
		"tid": 16692,
		"loc": [
			2.2119954140946007e-07,
			-1.633517211855788e-07
		],
		"eco": 361,
		"efo": 22283.95061728395,
		"cfr": 0.35980224609375
	},
	{
		"tim": 401.720913025,
		"tid": 16692,
		"loc": [
			2.2747956157861916e-07,
			-1.6440314459954817e-07
		],
		"eco": 352,
		"efo": 18106.995884773663,
		"cfr": 0.2611083984375
	},
	{
		"tim": 401.7724509,
		"tid": 16692,
		"loc": [
			2.2806117772896495e-07,
			-1.620597296147556e-07
		],
		"eco": 356,
		"efo": 20601.85185185185,
		"cfr": 0.162841796875
	},
	{
		"tim": 401.816963475,
		"tid": 16692,
		"loc": [
			2.2683066465594417e-07,
			-1.6453578137135882e-07
		],
		"eco": 356,
		"efo": 16481.48148148148,
		"cfr": 0.0926513671875
	},
	{
		"tim": 401.873185625,
		"tid": 16692,
		"loc": [
			2.2380785300303824e-07,
			-1.6155747542883388e-07
		],
		"eco": 366,
		"efo": 16137.566137566138,
		"cfr": 0.100494384765625
	},
	{
		"tim": 401.931748825,
		"tid": 16692,
		"loc": [
			2.2606940407276563e-07,
			-1.625360525475835e-07
		],
		"eco": 364,
		"efo": 21064.814814814814,
		"cfr": 0.16204833984375
	},
	{
		"tim": 401.978603775,
		"tid": 16692,
		"loc": [
			2.268850926336762e-07,
			-1.6392454252592486e-07
		],
		"eco": 371,
		"efo": 18079.92202729045,
		"cfr": 0.107421875
	},
	{
		"tim": 402.03248402500003,
		"tid": 16692,
		"loc": [
			2.255607075803714e-07,
			-1.6287366780632146e-07
		],
		"eco": 374,
		"efo": 20370.37037037037,
		"cfr": 0.10089111328125
	},
	{
		"tim": 402.11682595,
		"tid": 16692,
		"loc": [
			2.2553613370376743e-07,
			-1.6312467122381315e-07
		],
		"eco": 382,
		"efo": 18615.98440545809,
		"cfr": 0.1763916015625
	},
	{
		"tim": 402.170705875,
		"tid": 16692,
		"loc": [
			2.2228103814250838e-07,
			-1.642682970484069e-07
		],
		"eco": 360,
		"efo": 23809.52380952381,
		"cfr": 0.07220458984375
	},
	{
		"tim": 402.257395775,
		"tid": 16692,
		"loc": [
			2.3194966480096934e-07,
			-1.6369596758211225e-07
		],
		"eco": 361,
		"efo": 18569.958847736627,
		"cfr": 0.12908935546875
	},
	{
		"tim": 402.31361702500004,
		"tid": 16692,
		"loc": [
			2.258695782792711e-07,
			-1.6382483805160537e-07
		],
		"eco": 355,
		"efo": 20543.98148148148,
		"cfr": 0.08984375
	},
	{
		"tim": 402.3557885,
		"tid": 16692,
		"loc": [
			2.242554430780656e-07,
			-1.6252694185652632e-07
		],
		"eco": 382,
		"efo": 20806.10021786492,
		"cfr": 0.287933349609375
	},
	{
		"tim": 402.40030202500003,
		"tid": 16692,
		"loc": [
			2.27202892102117e-07,
			-1.6342902426273388e-07
		],
		"eco": 367,
		"efo": 17884.990253411306,
		"cfr": 0.334075927734375
	},
	{
		"tim": 406.23965150000004,
		"tid": 16873,
		"loc": [
			-8.376653775081315e-08,
			-1.9704015688311145e-07
		],
		"eco": 356,
		"efo": 23544.973544973545,
		"cfr": 0.3369140625
	},
	{
		"tim": 406.29699185000004,
		"tid": 16873,
		"loc": [
			-8.250762079514237e-08,
			-1.973539515072627e-07
		],
		"eco": 380,
		"efo": 31986.531986531987,
		"cfr": 0.3621826171875
	},
	{
		"tim": 406.3274535,
		"tid": 16873,
		"loc": [
			-7.894820887653045e-08,
			-1.9619290548402805e-07
		],
		"eco": 361,
		"efo": 55709.87654320988,
		"cfr": 0.5657958984375
	},
	{
		"tim": 406.346205525,
		"tid": 16873,
		"loc": [
			-7.987554371531908e-08,
			-2.007120809499362e-07
		],
		"eco": 420,
		"efo": 97222.22222222222,
		"cfr": 0.8616943359375
	},
	{
		"tim": 406.395425225,
		"tid": 16873,
		"loc": [
			-7.880715236611144e-08,
			-2.0033616579212003e-07
		],
		"eco": 389,
		"efo": 51455.026455026455,
		"cfr": 1.020263671875
	},
	{
		"tim": 409.67886987500003,
		"tid": 17029,
		"loc": [
			-2.1186793770236135e-07,
			-4.268975324851634e-07
		],
		"eco": 364,
		"efo": 42129.62962962963,
		"cfr": 0.64544677734375
	},
	{
		"tim": 409.72330715000004,
		"tid": 17029,
		"loc": [
			-2.1746999146298402e-07,
			-4.3357560195910374e-07
		],
		"eco": 354,
		"efo": 27314.814814814818,
		"cfr": 0.3818359375
	},
	{
		"tim": 409.7561089,
		"tid": 17029,
		"loc": [
			-2.222863117997391e-07,
			-4.305542334004257e-07
		],
		"eco": 390,
		"efo": 36111.11111111111,
		"cfr": 0.4024658203125
	},
	{
		"tim": 409.78422735000004,
		"tid": 17029,
		"loc": [
			-2.2407567675616065e-07,
			-4.2988190670724976e-07
		],
		"eco": 378,
		"efo": 35000.0,
		"cfr": 0.4461669921875
	},
	{
		"tim": 409.8123458,
		"tid": 17029,
		"loc": [
			-2.223774909132342e-07,
			-4.2871524996219487e-07
		],
		"eco": 382,
		"efo": 44212.96296296296,
		"cfr": 0.329437255859375
	},
	{
		"tim": 409.83343897500004,
		"tid": 17029,
		"loc": [
			-2.1591376211363627e-07,
			-4.2788553909626277e-07
		],
		"eco": 356,
		"efo": 27469.135802469136,
		"cfr": 0.488525390625
	},
	{
		"tim": 412.9171069,
		"tid": 17174,
		"loc": [
			-3.742558631474467e-07,
			4.5732062884483836e-08
		],
		"eco": 436,
		"efo": 134567.90123456792,
		"cfr": 0.762176513671875
	},
	{
		"tim": 412.954520575,
		"tid": 17174,
		"loc": [
			-3.7023710932324504e-07,
			4.1079831078140844e-08
		],
		"eco": 463,
		"efo": 61243.386243386245,
		"cfr": 0.811767578125
	},
	{
		"tim": 412.975615775,
		"tid": 17174,
		"loc": [
			-3.75055392036401e-07,
			3.844930568536491e-08
		],
		"eco": 430,
		"efo": 132716.04938271607,
		"cfr": 0.7259521484375
	},
	{
		"tim": 412.98500117500004,
		"tid": 17174,
		"loc": [
			-3.699660138558441e-07,
			4.01590959087807e-08
		],
		"eco": 406,
		"efo": 93981.48148148147,
		"cfr": 0.5908203125
	},
	{
		"tim": 412.99672865,
		"tid": 17174,
		"loc": [
			-3.684346794052951e-07,
			4.402795958125513e-08
		],
		"eco": 447,
		"efo": 137962.96296296298,
		"cfr": 0.643829345703125
	},
	{
		"tim": 413.006114175,
		"tid": 17174,
		"loc": [
			-3.693735865443499e-07,
			4.555006513696231e-08
		],
		"eco": 359,
		"efo": 83101.85185185185,
		"cfr": 0.680389404296875
	},
	{
		"tim": 413.017841675,
		"tid": 17174,
		"loc": [
			-3.7582787969553786e-07,
			3.9424061851114686e-08
		],
		"eco": 372,
		"efo": 38271.60493827161,
		"cfr": 0.30615234375
	},
	{
		"tim": 413.043620775,
		"tid": 17174,
		"loc": [
			-3.7495959102128834e-07,
			4.3508097252447426e-08
		],
		"eco": 352,
		"efo": 40740.74074074074,
		"cfr": 0.360443115234375
	},
	{
		"tim": 413.0647159,
		"tid": 17174,
		"loc": [
			-3.7801369579243145e-07,
			4.4218137244515654e-08
		],
		"eco": 379,
		"efo": 35092.59259259259,
		"cfr": 0.4041748046875
	},
	{
		"tim": 413.0928371,
		"tid": 17174,
		"loc": [
			-3.7556802776575025e-07,
			4.302630756988225e-08
		],
		"eco": 385,
		"efo": 39609.05349794239,
		"cfr": 0.28533935546875
	},
	{
		"tim": 413.116274325,
		"tid": 17174,
		"loc": [
			-3.7833915011372325e-07,
			4.355572485459321e-08
		],
		"eco": 370,
		"efo": 57098.76543209877,
		"cfr": 0.55859375
	},
	{
		"tim": 413.146747575,
		"tid": 17174,
		"loc": [
			-3.729531713463854e-07,
			4.6040079790389276e-08
		],
		"eco": 402,
		"efo": 33838.38383838384,
		"cfr": 0.353485107421875
	},
	{
		"tim": 413.177210375,
		"tid": 17174,
		"loc": [
			-3.7494384202694344e-07,
			4.5086139743721615e-08
		],
		"eco": 383,
		"efo": 29552.469135802472,
		"cfr": 0.33203125
	},
	{
		"tim": 413.21235725,
		"tid": 17174,
		"loc": [
			-3.804587960713657e-07,
			4.706910155614885e-08
		],
		"eco": 410,
		"efo": 63271.60493827161,
		"cfr": 0.769073486328125
	},
	{
		"tim": 413.231110675,
		"tid": 17174,
		"loc": [
			-3.764786497429787e-07,
			4.695064015391053e-08
		],
		"eco": 400,
		"efo": 61728.3950617284,
		"cfr": 0.8009033203125
	},
	{
		"tim": 413.24986405000004,
		"tid": 17174,
		"loc": [
			-3.6992325665498636e-07,
			4.539575144937907e-08
		],
		"eco": 360,
		"efo": 22222.222222222223,
		"cfr": 0.3443603515625
	},
	{
		"tim": 413.324838025,
		"tid": 17174,
		"loc": [
			-3.7088191723280586e-07,
			4.2589334692509315e-08
		],
		"eco": 365,
		"efo": 28163.58024691358,
		"cfr": 0.325927734375
	},
	{
		"tim": 413.493281425,
		"tid": 17179,
		"loc": [
			-1.630946599566458e-07,
			1.0750379474947303e-07
		],
		"eco": 350,
		"efo": 27006.172839506173,
		"cfr": 0.17596435546875
	},
	{
		"tim": 413.543598175,
		"tid": 17179,
		"loc": [
			-1.6100399428383784e-07,
			9.876429858270395e-08
		],
		"eco": 361,
		"efo": 27854.93827160494,
		"cfr": 0.35980224609375
	},
	{
		"tim": 413.57640285,
		"tid": 17179,
		"loc": [
			-1.6965057023571579e-07,
			1.0845638086716888e-07
		],
		"eco": 400,
		"efo": 28490.02849002849,
		"cfr": 0.462249755859375
	},
	{
		"tim": 413.613890125,
		"tid": 17179,
		"loc": [
			-1.700445794571849e-07,
			1.049095441807824e-07
		],
		"eco": 394,
		"efo": 72962.96296296296,
		"cfr": 0.77001953125
	},
	{
		"tim": 413.6303012,
		"tid": 17179,
		"loc": [
			-1.6562416175691119e-07,
			1.0887904447228025e-07
		],
		"eco": 461,
		"efo": 32834.75783475783,
		"cfr": 0.502685546875
	},
	{
		"tim": 413.665447475,
		"tid": 17179,
		"loc": [
			-1.6380551041720258e-07,
			1.031287447461909e-07
		],
		"eco": 372,
		"efo": 28703.703703703704,
		"cfr": 0.3544921875
	},
	{
		"tim": 413.698251925,
		"tid": 17179,
		"loc": [
			-1.705723215243888e-07,
			1.0673718000308026e-07
		],
		"eco": 416,
		"efo": 38518.51851851852,
		"cfr": 0.54986572265625
	},
	{
		"tim": 413.726372325,
		"tid": 17179,
		"loc": [
			-1.6539093185547738e-07,
			1.0548732777714801e-07
		],
		"eco": 351,
		"efo": 29545.454545454544,
		"cfr": 0.59033203125
	},
	{
		"tim": 413.75683430000004,
		"tid": 17179,
		"loc": [
			-1.6085192807581503e-07,
			1.0251834673474146e-07
		],
		"eco": 360,
		"efo": 37037.03703703704,
		"cfr": 0.436004638671875
	},
	{
		"tim": 413.78261325,
		"tid": 17179,
		"loc": [
			-1.6119347342152166e-07,
			1.0197486504051969e-07
		],
		"eco": 394,
		"efo": 91203.70370370371,
		"cfr": 0.58258056640625
	},
	{
		"tim": 413.79434075,
		"tid": 17179,
		"loc": [
			-1.6568541354618175e-07,
			9.86784849897387e-08
		],
		"eco": 393,
		"efo": 121296.2962962963,
		"cfr": 0.52685546875
	},
	{
		"tim": 413.80606777500003,
		"tid": 17179,
		"loc": [
			-1.5731975443973635e-07,
			1.0305534648383285e-07
		],
		"eco": 408,
		"efo": 94444.44444444444,
		"cfr": 0.85205078125
	},
	{
		"tim": 413.817795225,
		"tid": 17179,
		"loc": [
			-1.6356509414976751e-07,
			1.0541534572154122e-07
		],
		"eco": 362,
		"efo": 30471.38047138047,
		"cfr": 0.3240966796875
	},
	{
		"tim": 413.8482576,
		"tid": 17179,
		"loc": [
			-1.6512131850802818e-07,
			1.0705134814714682e-07
		],
		"eco": 356,
		"efo": 23544.973544973545,
		"cfr": 0.1881103515625
	},
	{
		"tim": 413.88808720000003,
		"tid": 17179,
		"loc": [
			-1.6472256627679663e-07,
			1.0242085095595269e-07
		],
		"eco": 369,
		"efo": 28472.222222222223,
		"cfr": 0.2255859375
	},
	{
		"tim": 413.925575225,
		"tid": 17179,
		"loc": [
			-1.6997310279030102e-07,
			1.051213946297783e-07
		],
		"eco": 365,
		"efo": 33796.29629629629,
		"cfr": 0.562225341796875
	},
	{
		"tim": 413.95369605,
		"tid": 17179,
		"loc": [
			-1.588924256872013e-07,
			1.073975178012565e-07
		],
		"eco": 403,
		"efo": 93287.03703703704,
		"cfr": 0.763824462890625
	},
	{
		"tim": 413.967764875,
		"tid": 17179,
		"loc": [
			-1.6296233158922286e-07,
			1.0353653575721011e-07
		],
		"eco": 378,
		"efo": 43750.0,
		"cfr": 0.45928955078125
	},
	{
		"tim": 414.00526745,
		"tid": 17179,
		"loc": [
			-1.7277024043412916e-07,
			1.0594081759352182e-07
		],
		"eco": 408,
		"efo": 25185.185185185186,
		"cfr": 0.58837890625
	},
	{
		"tim": 414.04743895,
		"tid": 17179,
		"loc": [
			-1.7330687200363201e-07,
			1.0090409999785274e-07
		],
		"eco": 377,
		"efo": 116358.02469135803,
		"cfr": 0.81622314453125
	},
	{
		"tim": 414.0568243,
		"tid": 17179,
		"loc": [
			-1.6485827868935118e-07,
			1.0515582831975911e-07
		],
		"eco": 354,
		"efo": 29797.9797979798,
		"cfr": 0.3369140625
	},
	{
		"tim": 414.08728690000004,
		"tid": 17179,
		"loc": [
			-1.6236002903387621e-07,
			1.0363405756545967e-07
		],
		"eco": 381,
		"efo": 29398.14814814815,
		"cfr": 0.33331298828125
	},
	{
		"tim": 414.12009082500003,
		"tid": 17179,
		"loc": [
			-1.6117828845414643e-07,
			1.0257884828182573e-07
		],
		"eco": 431,
		"efo": 30698.005698005698,
		"cfr": 0.64013671875
	},
	{
		"tim": 414.1599201,
		"tid": 17179,
		"loc": [
			-1.675934575845738e-07,
			9.897154896517255e-08
		],
		"eco": 352,
		"efo": 27160.493827160495,
		"cfr": 0.23272705078125
	},
	{
		"tim": 414.190382575,
		"tid": 17179,
		"loc": [
			-1.6504761375657166e-07,
			1.0511414922726983e-07
		],
		"eco": 359,
		"efo": 30218.85521885522,
		"cfr": 0.541534423828125
	},
	{
		"tim": 416.29459175,
		"tid": 17278,
		"loc": [
			-3.38800113668867e-07,
			3.117170843457206e-08
		],
		"eco": 375,
		"efo": 38580.246913580246,
		"cfr": 0.597381591796875
	},
	{
		"tim": 416.33553925,
		"tid": 17278,
		"loc": [
			-3.556435818015195e-07,
			2.7298989087756026e-08
		],
		"eco": 358,
		"efo": 25498.575498575497,
		"cfr": 0.288818359375
	},
	{
		"tim": 416.36834300000004,
		"tid": 17278,
		"loc": [
			-3.478709577733967e-07,
			2.743995707576416e-08
		],
		"eco": 359,
		"efo": 33240.74074074074,
		"cfr": 0.541534423828125
	},
	{
		"tim": 416.39646305,
		"tid": 17278,
		"loc": [
			-3.4788743834557965e-07,
			2.2433506985999914e-08
		],
		"eco": 356,
		"efo": 20601.85185185185,
		"cfr": 0.3509521484375
	},
	{
		"tim": 416.443316525,
		"tid": 17278,
		"loc": [
			-3.499887464123292e-07,
			2.3278995152180865e-08
		],
		"eco": 360,
		"efo": 25641.02564102564,
		"cfr": 0.224945068359375
	},
	{
		"tim": 416.4808026,
		"tid": 17278,
		"loc": [
			-3.526228979675523e-07,
			2.8183805637689075e-08
		],
		"eco": 403,
		"efo": 21949.891067538123,
		"cfr": 0.35595703125
	},
	{
		"tim": 416.52765600000004,
		"tid": 17278,
		"loc": [
			-3.524517573508613e-07,
			2.5897436715202242e-08
		],
		"eco": 353,
		"efo": 81712.96296296296,
		"cfr": 0.746826171875
	},
	{
		"tim": 416.53938277500004,
		"tid": 17278,
		"loc": [
			-3.4569752428966637e-07,
			3.0077728400362185e-08
		],
		"eco": 369,
		"efo": 42708.333333333336,
		"cfr": 0.72509765625
	},
	{
		"tim": 416.56047712500003,
		"tid": 17278,
		"loc": [
			-3.483679249968144e-07,
			2.576604219463373e-08
		],
		"eco": 353,
		"efo": 32685.185185185182,
		"cfr": 0.432373046875
	},
	{
		"tim": 416.58859640000003,
		"tid": 17278,
		"loc": [
			-3.495446936933608e-07,
			2.862611232979546e-08
		],
		"eco": 396,
		"efo": 52380.95238095238,
		"cfr": 0.88836669921875
	},
	{
		"tim": 416.609690925,
		"tid": 17278,
		"loc": [
			-3.4889483375991064e-07,
			2.3425798094707574e-08
		],
		"eco": 392,
		"efo": 32996.632996632994,
		"cfr": 0.45086669921875
	},
	{
		"tim": 416.640152075,
		"tid": 17278,
		"loc": [
			-3.5108617101133985e-07,
			1.9598247736355378e-08
		],
		"eco": 399,
		"efo": 52777.77777777778,
		"cfr": 0.78826904296875
	},
	{
		"tim": 416.658904775,
		"tid": 17278,
		"loc": [
			-3.515919518631392e-07,
			2.5357649647937335e-08
		],
		"eco": 385,
		"efo": 27421.65242165242,
		"cfr": 0.53955078125
	},
	{
		"tim": 416.71983412500003,
		"tid": 17278,
		"loc": [
			-3.51141809080834e-07,
			2.6487941372470936e-08
		],
		"eco": 352,
		"efo": 23280.42328042328,
		"cfr": 0.337738037109375
	},
	{
		"tim": 416.7596626,
		"tid": 17278,
		"loc": [
			-3.539668374353614e-07,
			2.0172502453165907e-08
		],
		"eco": 378,
		"efo": 31818.18181818182,
		"cfr": 0.54852294921875
	},
	{
		"tim": 416.79012405000003,
		"tid": 17278,
		"loc": [
			-3.53007331796134e-07,
			2.417021054780336e-08
		],
		"eco": 350,
		"efo": 29461.27946127946,
		"cfr": 0.31219482421875
	},
	{
		"tim": 416.82058545,
		"tid": 17278,
		"loc": [
			-3.4770407677324514e-07,
			2.1328592390018777e-08
		],
		"eco": 457,
		"efo": 70524.69135802469,
		"cfr": 0.825531005859375
	},
	{
		"tim": 421.98833355,
		"tid": 17516,
		"loc": [
			-1.6238213406493367e-07,
			1.0228412342891182e-07
		],
		"eco": 355,
		"efo": 25284.900284900283,
		"cfr": 0.26953125
	},
	{
		"tim": 422.04333185,
		"tid": 17516,
		"loc": [
			-1.6168025993815722e-07,
			1.0136229353102586e-07
		],
		"eco": 356,
		"efo": 32962.96296296296,
		"cfr": 0.26953125
	},
	{
		"tim": 422.0714512,
		"tid": 17516,
		"loc": [
			-1.6339135927296755e-07,
			1.0333950424169348e-07
		],
		"eco": 359,
		"efo": 25569.80056980057,
		"cfr": 0.20550537109375
	},
	{
		"tim": 422.106596125,
		"tid": 17516,
		"loc": [
			-1.6472085328897406e-07,
			1.0371613653017663e-07
		],
		"eco": 376,
		"efo": 23209.876543209877,
		"cfr": 0.193817138671875
	},
	{
		"tim": 422.14642487500004,
		"tid": 17516,
		"loc": [
			-1.6380890316976385e-07,
			1.0109170205134984e-07
		],
		"eco": 352,
		"efo": 23280.42328042328,
		"cfr": 0.1702880859375
	},
	{
		"tim": 422.18391145000004,
		"tid": 17516,
		"loc": [
			-1.6483211337091521e-07,
			1.0197237593367442e-07
		],
		"eco": 359,
		"efo": 23743.386243386245,
		"cfr": 0.147186279296875
	},
	{
		"tim": 422.221397825,
		"tid": 17516,
		"loc": [
			-1.6547242294002558e-07,
			1.032060218059946e-07
		],
		"eco": 377,
		"efo": 23271.604938271605,
		"cfr": 0.53277587890625
	},
	{
		"tim": 422.26122652500004,
		"tid": 17516,
		"loc": [
			-1.6629023264196512e-07,
			1.0700828635583215e-07
		],
		"eco": 352,
		"efo": 29629.62962962963,
		"cfr": 0.570465087890625
	},
	{
		"tim": 426.30397872500004,
		"tid": 17693,
		"loc": [
			-2.0997561552577723e-07,
			-3.686707376694893e-08
		],
		"eco": 363,
		"efo": 18672.83950617284,
		"cfr": 0.76080322265625
	},
	{
		"tim": 426.38354330000004,
		"tid": 17693,
		"loc": [
			-2.0793791255153438e-07,
			-2.2839056389222536e-08
		],
		"eco": 370,
		"efo": 15572.390572390572,
		"cfr": 0.475341796875
	},
	{
		"tim": 426.86616675,
		"tid": 17710,
		"loc": [
			-2.0903410539735488e-07,
			-1.8095760829574048e-08
		],
		"eco": 361,
		"efo": 11937.830687830688,
		"cfr": 0.296630859375
	},
	{
		"tim": 429.5870053,
		"tid": 17830,
		"loc": [
			3.327006579294765e-07,
			3.091338628325869e-08
		],
		"eco": 353,
		"efo": 29713.804713804715,
		"cfr": 0.2218017578125
	},
	{
		"tim": 429.63148835000004,
		"tid": 17830,
		"loc": [
			3.383196883250605e-07,
			2.9441123601271828e-08
		],
		"eco": 356,
		"efo": 27469.135802469136,
		"cfr": 0.230224609375
	},
	{
		"tim": 429.6642918,
		"tid": 17830,
		"loc": [
			3.366530857217842e-07,
			2.7805907590625557e-08
		],
		"eco": 353,
		"efo": 25142.450142450143,
		"cfr": 0.1993408203125
	},
	{
		"tim": 429.69943720000003,
		"tid": 17830,
		"loc": [
			3.383460563106766e-07,
			2.8554286302724967e-08
		],
		"eco": 372,
		"efo": 22962.962962962964,
		"cfr": 0.077880859375
	},
	{
		"tim": 429.77440835,
		"tid": 17830,
		"loc": [
			3.370614963492125e-07,
			2.6000130170382593e-08
		],
		"eco": 380,
		"efo": 29320.98765432099,
		"cfr": 0.16009521484375
	},
	{
		"tim": 429.80721195,
		"tid": 17830,
		"loc": [
			3.358290098388853e-07,
			2.8054178980599453e-08
		],
		"eco": 419,
		"efo": 38796.29629629629,
		"cfr": 0.33087158203125
	},
	{
		"tim": 429.835331825,
		"tid": 17830,
		"loc": [
			3.335576122125347e-07,
			2.644231070309128e-08
		],
		"eco": 399,
		"efo": 36944.444444444445,
		"cfr": 0.40289306640625
	},
	{
		"tim": 429.861110025,
		"tid": 17830,
		"loc": [
			3.3772855536033294e-07,
			2.6526972781982237e-08
		],
		"eco": 353,
		"efo": 27237.654320987655,
		"cfr": 0.14599609375
	},
	{
		"tim": 429.89157195,
		"tid": 17830,
		"loc": [
			3.3624500064130906e-07,
			2.4588779269918833e-08
		],
		"eco": 356,
		"efo": 25356.125356125354,
		"cfr": 0.0028076171875
	},
	{
		"tim": 429.9290585,
		"tid": 17830,
		"loc": [
			3.361775578704599e-07,
			2.651540495795466e-08
		],
		"eco": 368,
		"efo": 34074.07407407407,
		"cfr": 0.225433349609375
	},
	{
		"tim": 429.95717865,
		"tid": 17830,
		"loc": [
			3.3906739076119737e-07,
			2.467510095816932e-08
		],
		"eco": 351,
		"efo": 27083.333333333336,
		"cfr": 0.201507568359375
	},
	{
		"tim": 430.98975665,
		"tid": 17873,
		"loc": [
			-2.1267607037482138e-07,
			-1.400803917302549e-08
		],
		"eco": 380,
		"efo": 23456.79012345679,
		"cfr": 0.79522705078125
	},
	{
		"tim": 431.0880584,
		"tid": 17873,
		"loc": [
			-2.1162960187800212e-07,
			-1.4084612940763516e-08
		],
		"eco": 353,
		"efo": 15564.373897707232,
		"cfr": 0.62890625
	},
	{
		"tim": 433.91041035,
		"tid": 17992,
		"loc": [
			-1.9921161264918664e-07,
			-2.0973849979731396e-08
		],
		"eco": 378,
		"efo": 19444.444444444445,
		"cfr": 0.7296142578125
	},
	{
		"tim": 434.002833725,
		"tid": 17992,
		"loc": [
			-2.0249388927201177e-07,
			-1.7001905132213328e-08
		],
		"eco": 351,
		"efo": 14772.727272727272,
		"cfr": 0.576141357421875
	},
	{
		"tim": 434.0707631,
		"tid": 17992,
		"loc": [
			-2.075060651264101e-07,
			-2.1647064542459225e-08
		],
		"eco": 356,
		"efo": 16481.48148148148,
		"cfr": 0.6513671875
	},
	{
		"tim": 439.899137325,
		"tid": 18249,
		"loc": [
			6.4774540967704775e-09,
			6.779439156305331e-08
		],
		"eco": 360,
		"efo": 33333.33333333333,
		"cfr": 0.46099853515625
	},
	{
		"tim": 439.9436192,
		"tid": 18249,
		"loc": [
			4.9820814516517075e-09,
			5.45850199712502e-08
		],
		"eco": 359,
		"efo": 30218.85521885522,
		"cfr": 0.463775634765625
	},
	{
		"tim": 439.974080225,
		"tid": 18249,
		"loc": [
			3.376931206765499e-09,
			5.883642336078352e-08
		],
		"eco": 371,
		"efo": 26424.501424501424,
		"cfr": 0.193359375
	},
	{
		"tim": 440.0092243,
		"tid": 18249,
		"loc": [
			3.8680523707411895e-09,
			5.967652875753941e-08
		],
		"eco": 354,
		"efo": 23412.698412698413,
		"cfr": 0.4127197265625
	},
	{
		"tim": 440.049052425,
		"tid": 18249,
		"loc": [
			6.3477028152476034e-09,
			6.245868455065753e-08
		],
		"eco": 431,
		"efo": 44341.563786008235,
		"cfr": 0.626220703125
	},
	{
		"tim": 440.077171625,
		"tid": 18249,
		"loc": [
			8.111780624300988e-09,
			6.05902326215342e-08
		],
		"eco": 353,
		"efo": 81712.96296296296,
		"cfr": 0.75244140625
	},
	{
		"tim": 440.088898125,
		"tid": 18249,
		"loc": [
			4.3702240861120626e-09,
			5.4037266035921656e-08
		],
		"eco": 365,
		"efo": 67592.59259259258,
		"cfr": 0.964202880859375
	},
	{
		"tim": 441.244886075,
		"tid": 18303,
		"loc": [
			-2.245653474717848e-08,
			-2.8224551425350374e-07
		],
		"eco": 351,
		"efo": 40625.0,
		"cfr": 0.6243896484375
	},
	{
		"tim": 441.282342775,
		"tid": 18303,
		"loc": [
			-1.9361284232947075e-08,
			-2.7478679015567856e-07
		],
		"eco": 379,
		"efo": 35092.59259259259,
		"cfr": 0.66925048828125
	},
	{
		"tim": 441.3104617,
		"tid": 18303,
		"loc": [
			-2.232857256006708e-08,
			-2.7783882256364677e-07
		],
		"eco": 377,
		"efo": 26851.85185185185,
		"cfr": 0.4041748046875
	},
	{
		"tim": 441.345605675,
		"tid": 18303,
		"loc": [
			-2.15183809888768e-08,
			-2.8471307437737514e-07
		],
		"eco": 397,
		"efo": 36759.259259259255,
		"cfr": 0.44293212890625
	},
	{
		"tim": 441.37372507500004,
		"tid": 18303,
		"loc": [
			-2.5757179700416866e-08,
			-2.7705597286290054e-07
		],
		"eco": 356,
		"efo": 21975.30864197531,
		"cfr": 0.359375
	},
	{
		"tim": 441.4158947,
		"tid": 18303,
		"loc": [
			-2.0897678671270053e-08,
			-2.797973234296118e-07
		],
		"eco": 366,
		"efo": 28240.74074074074,
		"cfr": 0.279754638671875
	},
	{
		"tim": 441.44869707500004,
		"tid": 18303,
		"loc": [
			-2.4187550941352088e-08,
			-2.770339084653231e-07
		],
		"eco": 385,
		"efo": 29706.79012345679,
		"cfr": 0.376129150390625
	},
	{
		"tim": 441.4814998,
		"tid": 18303,
		"loc": [
			-2.161337073287324e-08,
			-2.793519361008225e-07
		],
		"eco": 366,
		"efo": 28240.74074074074,
		"cfr": 0.453582763671875
	},
	{
		"tim": 441.51664435000004,
		"tid": 18303,
		"loc": [
			-1.9501270421588584e-08,
			-2.7897368772914327e-07
		],
		"eco": 358,
		"efo": 33148.148148148146,
		"cfr": 0.647064208984375
	},
	{
		"tim": 441.62674937500003,
		"tid": 18303,
		"loc": [
			-2.6354115380595533e-08,
			-2.76275702076782e-07
		],
		"eco": 362,
		"efo": 22345.67901234568,
		"cfr": 0.37078857421875
	},
	{
		"tim": 441.673601725,
		"tid": 18303,
		"loc": [
			-1.91408820269346e-08,
			-2.789771164557285e-07
		],
		"eco": 358,
		"efo": 22098.765432098768,
		"cfr": 0.34991455078125
	},
	{
		"tim": 441.713429725,
		"tid": 18303,
		"loc": [
			-2.027109391177211e-08,
			-2.7981470726705497e-07
		],
		"eco": 354,
		"efo": 21851.851851851854,
		"cfr": 0.224609375
	},
	{
		"tim": 441.75091610000004,
		"tid": 18303,
		"loc": [
			-1.8147782236440666e-08,
			-2.803569508401746e-07
		],
		"eco": 361,
		"efo": 27854.93827160494,
		"cfr": 0.32958984375
	},
	{
		"tim": 441.781376575,
		"tid": 18303,
		"loc": [
			-2.533604417808687e-08,
			-2.8118463172540267e-07
		],
		"eco": 351,
		"efo": 23214.285714285714,
		"cfr": 0.383148193359375
	},
	{
		"tim": 441.818862775,
		"tid": 18303,
		"loc": [
			-2.0824952856743787e-08,
			-2.768685522831536e-07
		],
		"eco": 359,
		"efo": 27700.617283950618,
		"cfr": 0.485992431640625
	},
	{
		"tim": 441.851665625,
		"tid": 18303,
		"loc": [
			-1.8651123214109454e-08,
			-2.7704009311493773e-07
		],
		"eco": 366,
		"efo": 24206.34920634921,
		"cfr": 0.39654541015625
	},
	{
		"tim": 441.889151525,
		"tid": 18303,
		"loc": [
			-1.878002969792854e-08,
			-2.8065059582453644e-07
		],
		"eco": 359,
		"efo": 33240.74074074074,
		"cfr": 0.480438232421875
	},
	{
		"tim": 452.399872875,
		"tid": 18817,
		"loc": [
			2.759895757689908e-07,
			6.119060790279855e-08
		],
		"eco": 351,
		"efo": 19117.647058823528,
		"cfr": 0.22137451171875
	},
	{
		"tim": 452.56720145,
		"tid": 18820,
		"loc": [
			2.8005362819227595e-07,
			5.842944616640945e-08
		],
		"eco": 360,
		"efo": 33333.33333333333,
		"cfr": 0.574859619140625
	},
	{
		"tim": 455.00307760000004,
		"tid": 18937,
		"loc": [
			-2.4482157346974253e-08,
			-2.7854923985279754e-07
		],
		"eco": 353,
		"efo": 21790.123456790123,
		"cfr": 0.376220703125
	},
	{
		"tim": 455.06161080000004,
		"tid": 18937,
		"loc": [
			-2.3262832640336246e-08,
			-2.8117464673187304e-07
		],
		"eco": 353,
		"efo": 27237.654320987655,
		"cfr": 0.1094970703125
	},
	{
		"tim": 455.094412975,
		"tid": 18937,
		"loc": [
			-2.1288251531788638e-08,
			-2.7943295277811265e-07
		],
		"eco": 371,
		"efo": 31228.95622895623,
		"cfr": 0.47802734375
	},
	{
		"tim": 455.124873875,
		"tid": 18937,
		"loc": [
			-1.989705263600429e-08,
			-2.742543298625558e-07
		],
		"eco": 361,
		"efo": 27854.93827160494,
		"cfr": 0.428466796875
	},
	{
		"tim": 455.160017525,
		"tid": 18937,
		"loc": [
			-1.9936364205526047e-08,
			-2.773840878437232e-07
		],
		"eco": 355,
		"efo": 21913.58024691358,
		"cfr": 0.1488037109375
	},
	{
		"tim": 455.19984595,
		"tid": 18937,
		"loc": [
			-2.4581557447046148e-08,
			-2.8092666749322664e-07
		],
		"eco": 360,
		"efo": 23809.52380952381,
		"cfr": 0.34991455078125
	},
	{
		"tim": 455.237332275,
		"tid": 18937,
		"loc": [
			-1.771259157799481e-08,
			-2.790707853681409e-07
		],
		"eco": 377,
		"efo": 29089.50617283951,
		"cfr": 0.40679931640625
	},
	{
		"tim": 455.272476325,
		"tid": 18937,
		"loc": [
			-2.628873703497889e-08,
			-2.751412752485411e-07
		],
		"eco": 375,
		"efo": 24801.5873015873,
		"cfr": 0.361083984375
	},
	{
		"tim": 455.3123039,
		"tid": 18937,
		"loc": [
			-2.1944207557186982e-08,
			-2.796444561091548e-07
		],
		"eco": 361,
		"efo": 25712.250712250712,
		"cfr": 0.17578125
	},
	{
		"tim": 455.34744905,
		"tid": 18937,
		"loc": [
			-2.2498429330982808e-08,
			-2.80841840472593e-07
		],
		"eco": 358,
		"efo": 22098.765432098768,
		"cfr": 0.10552978515625
	},
	{
		"tim": 455.3872769,
		"tid": 18937,
		"loc": [
			-2.066657389326765e-08,
			-2.7852683101465074e-07
		],
		"eco": 368,
		"efo": 24338.62433862434,
		"cfr": 0.195556640625
	},
	{
		"tim": 455.42476285000004,
		"tid": 18937,
		"loc": [
			-2.227194178729471e-08,
			-2.8330021490625906e-07
		],
		"eco": 350,
		"efo": 23148.14814814815,
		"cfr": 0.2611083984375
	},
	{
		"tim": 455.462248675,
		"tid": 18937,
		"loc": [
			-2.232759116066749e-08,
			-2.774368799952636e-07
		],
		"eco": 363,
		"efo": 24007.93650793651,
		"cfr": 0.3515625
	},
	{
		"tim": 455.4997353,
		"tid": 18937,
		"loc": [
			-2.4042673972203728e-08,
			-2.7957141725260075e-07
		],
		"eco": 371,
		"efo": 19084.362139917695,
		"cfr": 0.1611328125
	},
	{
		"tim": 455.5489304,
		"tid": 18937,
		"loc": [
			-2.280711018476965e-08,
			-2.778555054806041e-07
		],
		"eco": 359,
		"efo": 23743.386243386245,
		"cfr": 0.31103515625
	},
	{
		"tim": 455.586416325,
		"tid": 18937,
		"loc": [
			-2.6002973944573184e-08,
			-2.8308735365154744e-07
		],
		"eco": 373,
		"efo": 26566.951566951568,
		"cfr": 0.488525390625
	},
	{
		"tim": 455.621560225,
		"tid": 18937,
		"loc": [
			-2.1719047173648275e-08,
			-2.80424133302033e-07
		],
		"eco": 374,
		"efo": 24735.449735449736,
		"cfr": 0.305328369140625
	},
	{
		"tim": 455.659047175,
		"tid": 18937,
		"loc": [
			-2.1390296275994906e-08,
			-2.790797162371326e-07
		],
		"eco": 350,
		"efo": 29461.27946127946,
		"cfr": 0.263946533203125
	},
	{
		"tim": 455.68950820000003,
		"tid": 18937,
		"loc": [
			-2.67224930062028e-08,
			-2.8167965842766275e-07
		],
		"eco": 366,
		"efo": 19934.640522875816,
		"cfr": 0.32049560546875
	},
	{
		"tim": 455.77150485000004,
		"tid": 18937,
		"loc": [
			-2.3281718238192596e-08,
			-2.8156971698944727e-07
		],
		"eco": 370,
		"efo": 21412.037037037036,
		"cfr": 0.196044921875
	},
	{
		"tim": 455.83008215,
		"tid": 18937,
		"loc": [
			-2.1766797667189466e-08,
			-2.786697438450738e-07
		],
		"eco": 350,
		"efo": 19063.18082788671,
		"cfr": 0.2611083984375
	},
	{
		"tim": 455.8745932,
		"tid": 18937,
		"loc": [
			-2.3339352565748894e-08,
			-2.773735059744069e-07
		],
		"eco": 360,
		"efo": 22222.222222222223,
		"cfr": 0.21661376953125
	},
	{
		"tim": 455.91442117500003,
		"tid": 18937,
		"loc": [
			-2.6551227012382834e-08,
			-2.78833566343725e-07
		],
		"eco": 357,
		"efo": 18364.1975308642,
		"cfr": 0.247161865234375
	},
	{
		"tim": 455.96127445,
		"tid": 18937,
		"loc": [
			-2.1522281112931584e-08,
			-2.7871882680855645e-07
		],
		"eco": 362,
		"efo": 17641.325536062377,
		"cfr": 0.2362060546875
	},
	{
		"tim": 456.012811575,
		"tid": 18937,
		"loc": [
			-2.134446803182611e-08,
			-2.8094955713834385e-07
		],
		"eco": 365,
		"efo": 22530.864197530864,
		"cfr": 0.2716064453125
	},
	{
		"tim": 456.05966345,
		"tid": 18937,
		"loc": [
			-2.5209470383104553e-08,
			-2.7799409231365755e-07
		],
		"eco": 353,
		"efo": 25142.450142450143,
		"cfr": 0.359375
	},
	{
		"tim": 456.097149025,
		"tid": 18937,
		"loc": [
			-2.6672936131192562e-08,
			-2.79139583670175e-07
		],
		"eco": 370,
		"efo": 20152.505446623094,
		"cfr": 0.265869140625
	},
	{
		"tim": 456.14166115,
		"tid": 18937,
		"loc": [
			-2.148023790604909e-08,
			-2.8018221894672175e-07
		],
		"eco": 351,
		"efo": 29545.454545454544,
		"cfr": 0.360443115234375
	},
	{
		"tim": 458.1419927,
		"tid": 19034,
		"loc": [
			1.843756067895125e-10,
			1.9095608695824308e-07
		],
		"eco": 360,
		"efo": 30303.030303030304,
		"cfr": 0.51654052734375
	},
	{
		"tim": 460.4307713,
		"tid": 19142,
		"loc": [
			3.9450241355795276e-08,
			2.893253080200488e-07
		],
		"eco": 366,
		"efo": 16137.566137566138,
		"cfr": 0.067901611328125
	},
	{
		"tim": 463.95134440000004,
		"tid": 19307,
		"loc": [
			9.13935359683667e-10,
			1.9357083692822372e-07
		],
		"eco": 379,
		"efo": 35092.59259259259,
		"cfr": 0.61676025390625
	},
	{
		"tim": 463.996974425,
		"tid": 19307,
		"loc": [
			1.2415549873148289e-09,
			1.9382107031851847e-07
		],
		"eco": 353,
		"efo": 32685.185185185182,
		"cfr": 0.404296875
	},
	{
		"tim": 464.025093425,
		"tid": 19307,
		"loc": [
			-5.602718866239414e-10,
			1.909142757286492e-07
		],
		"eco": 356,
		"efo": 27469.135802469136,
		"cfr": 0.314453125
	},
	{
		"tim": 464.0578962,
		"tid": 19307,
		"loc": [
			3.081672476867085e-09,
			1.9296154010133384e-07
		],
		"eco": 388,
		"efo": 39917.69547325103,
		"cfr": 0.25634765625
	},
	{
		"tim": 464.083673675,
		"tid": 19307,
		"loc": [
			-3.3881961226920705e-09,
			1.9142996237596741e-07
		],
		"eco": 379,
		"efo": 31902.356902356903,
		"cfr": 0.39630126953125
	},
	{
		"tim": 464.11647622500004,
		"tid": 19307,
		"loc": [
			7.016256179907838e-09,
			1.9227302476431613e-07
		],
		"eco": 361,
		"efo": 33425.92592592593,
		"cfr": 0.54931640625
	},
	{
		"tim": 464.14459575,
		"tid": 19307,
		"loc": [
			1.526221082601525e-09,
			1.905028276265406e-07
		],
		"eco": 361,
		"efo": 27854.93827160494,
		"cfr": 0.3680419921875
	},
	{
		"tim": 464.1750566,
		"tid": 19307,
		"loc": [
			5.548185147852941e-10,
			1.8721068391769057e-07
		],
		"eco": 372,
		"efo": 43055.555555555555,
		"cfr": 0.502197265625
	},
	{
		"tim": 464.1984916,
		"tid": 19307,
		"loc": [
			-4.2624806466304324e-10,
			1.883449568955498e-07
		],
		"eco": 370,
		"efo": 34259.259259259255,
		"cfr": 0.464599609375
	},
	{
		"tim": 464.226610675,
		"tid": 19307,
		"loc": [
			1.1410203505084381e-10,
			1.9041761194783452e-07
		],
		"eco": 364,
		"efo": 24074.074074074073,
		"cfr": 0.40374755859375
	},
	{
		"tim": 464.266438025,
		"tid": 19307,
		"loc": [
			-1.878152591523449e-09,
			1.8255407410374778e-07
		],
		"eco": 417,
		"efo": 48263.88888888889,
		"cfr": 0.7236328125
	},
	{
		"tim": 464.29455712500004,
		"tid": 19307,
		"loc": [
			5.005655632761304e-10,
			1.9152018669102144e-07
		],
		"eco": 351,
		"efo": 25000.0,
		"cfr": 0.30084228515625
	},
	{
		"tim": 464.332042925,
		"tid": 19307,
		"loc": [
			2.4318497854177384e-09,
			1.902895668074017e-07
		],
		"eco": 366,
		"efo": 26068.376068376067,
		"cfr": 0.34765625
	},
	{
		"tim": 464.3671871,
		"tid": 19307,
		"loc": [
			-2.6474024809088867e-09,
			1.9108468054762017e-07
		],
		"eco": 358,
		"efo": 25498.575498575497,
		"cfr": 0.2554931640625
	},
	{
		"tim": 464.40233117500003,
		"tid": 19307,
		"loc": [
			-2.3138589970535717e-09,
			1.8822293673944026e-07
		],
		"eco": 380,
		"efo": 29320.98765432099,
		"cfr": 0.39105224609375
	},
	{
		"tim": 469.0775215,
		"tid": 19536,
		"loc": [
			3.4742891647544395e-07,
			4.088119794176488e-08
		],
		"eco": 371,
		"efo": 38168.72427983539,
		"cfr": 0.47265625
	},
	{
		"tim": 469.117319575,
		"tid": 19536,
		"loc": [
			3.4924920623065714e-07,
			3.766439586342838e-08
		],
		"eco": 394,
		"efo": 40534.97942386832,
		"cfr": 0.57244873046875
	},
	{
		"tim": 469.14309715,
		"tid": 19536,
		"loc": [
			3.482929185286555e-07,
			3.508382049077525e-08
		],
		"eco": 380,
		"efo": 29320.98765432099,
		"cfr": 0.598388671875
	},
	{
		"tim": 469.17589945000003,
		"tid": 19536,
		"loc": [
			3.523373833683946e-07,
			2.9076978900026616e-08
		],
		"eco": 514,
		"efo": 158641.975308642,
		"cfr": 0.801727294921875
	},
	{
		"tim": 469.18762630000003,
		"tid": 19536,
		"loc": [
			3.457409459316262e-07,
			3.26694219641889e-08
		],
		"eco": 367,
		"efo": 42476.851851851854,
		"cfr": 0.46173095703125
	},
	{
		"tim": 469.20872007500003,
		"tid": 19536,
		"loc": [
			3.466698713061133e-07,
			3.606910870472595e-08
		],
		"eco": 350,
		"efo": 29461.27946127946,
		"cfr": 0.581817626953125
	},
	{
		"tim": 469.23918105,
		"tid": 19536,
		"loc": [
			3.4680121083507465e-07,
			3.2262340511024186e-08
		],
		"eco": 357,
		"efo": 36728.3950617284,
		"cfr": 0.4443359375
	},
	{
		"tim": 469.264958325,
		"tid": 19536,
		"loc": [
			3.436112578702066e-07,
			3.3264454581794696e-08
		],
		"eco": 376,
		"efo": 38683.12757201646,
		"cfr": 0.41949462890625
	},
	{
		"tim": 469.29073550000004,
		"tid": 19536,
		"loc": [
			3.4604985354079046e-07,
			3.768742373969052e-08
		],
		"eco": 352,
		"efo": 36213.99176954733,
		"cfr": 0.366119384765625
	},
	{
		"tim": 469.31651295,
		"tid": 19536,
		"loc": [
			3.4336040373035374e-07,
			3.470039831795476e-08
		],
		"eco": 397,
		"efo": 30632.716049382718,
		"cfr": 0.39288330078125
	},
	{
		"tim": 469.34931575,
		"tid": 19536,
		"loc": [
			3.4445654391815635e-07,
			3.6867401808177297e-08
		],
		"eco": 367,
		"efo": 24272.486772486773,
		"cfr": 0.290618896484375
	},
	{
		"tim": 469.386802,
		"tid": 19536,
		"loc": [
			3.452293631408666e-07,
			3.8060752947013884e-08
		],
		"eco": 350,
		"efo": 23148.14814814815,
		"cfr": 0.26678466796875
	},
	{
		"tim": 469.426629325,
		"tid": 19536,
		"loc": [
			3.4880904762648e-07,
			3.724308407775724e-08
		],
		"eco": 354,
		"efo": 23412.698412698413,
		"cfr": 0.1937255859375
	},
	{
		"tim": 469.464115525,
		"tid": 19536,
		"loc": [
			3.4475916235518114e-07,
			3.7487553282902716e-08
		],
		"eco": 352,
		"efo": 23280.42328042328,
		"cfr": 0.298004150390625
	},
	{
		"tim": 470.36698065,
		"tid": 19579,
		"loc": [
			-3.94042585799005e-07,
			-4.613910538003541e-08
		],
		"eco": 365,
		"efo": 24140.21164021164,
		"cfr": 0.225433349609375
	},
	{
		"tim": 470.42083175,
		"tid": 19579,
		"loc": [
			-3.9304054904130213e-07,
			-4.791442732813419e-08
		],
		"eco": 383,
		"efo": 29552.469135802472,
		"cfr": 0.251617431640625
	},
	{
		"tim": 470.45363585,
		"tid": 19579,
		"loc": [
			-3.9361870772662395e-07,
			-5.09605019968476e-08
		],
		"eco": 365,
		"efo": 28163.58024691358,
		"cfr": 0.34222412109375
	},
	{
		"tim": 470.48643995000003,
		"tid": 19579,
		"loc": [
			-3.9327338149124296e-07,
			-4.970582325099006e-08
		],
		"eco": 356,
		"efo": 27469.135802469136,
		"cfr": 0.4071044921875
	},
	{
		"tim": 470.519244075,
		"tid": 19579,
		"loc": [
			-3.93712291552004e-07,
			-4.835331366312586e-08
		],
		"eco": 352,
		"efo": 54320.98765432099,
		"cfr": 0.4654541015625
	},
	{
		"tim": 470.54033845000004,
		"tid": 19579,
		"loc": [
			-3.956809082948988e-07,
			-4.929772360702944e-08
		],
		"eco": 353,
		"efo": 32685.185185185182,
		"cfr": 0.3060302734375
	},
	{
		"tim": 470.56611685,
		"tid": 19579,
		"loc": [
			-3.946198075524188e-07,
			-4.938740127298124e-08
		],
		"eco": 359,
		"efo": 27700.617283950618,
		"cfr": 0.40545654296875
	},
	{
		"tim": 470.5989209,
		"tid": 19579,
		"loc": [
			-3.910236156525063e-07,
			-4.781713900971703e-08
		],
		"eco": 356,
		"efo": 32962.96296296296,
		"cfr": 0.308837890625
	},
	{
		"tim": 470.62704130000003,
		"tid": 19579,
		"loc": [
			-3.9339193756714657e-07,
			-4.371388992573971e-08
		],
		"eco": 363,
		"efo": 28009.25925925926,
		"cfr": 0.4449462890625
	},
	{
		"tim": 470.65984535,
		"tid": 19579,
		"loc": [
			-3.937465336624811e-07,
			-5.1357955979982085e-08
		],
		"eco": 390,
		"efo": 32828.28282828283,
		"cfr": 0.48193359375
	},
	{
		"tim": 470.6926495,
		"tid": 19579,
		"loc": [
			-3.912464688867908e-07,
			-4.084431476207945e-08
		],
		"eco": 536,
		"efo": 82716.04938271605,
		"cfr": 0.616180419921875
	},
	{
		"tim": 470.71140225,
		"tid": 19579,
		"loc": [
			-3.8938415971328603e-07,
			-4.694775309253281e-08
		],
		"eco": 351,
		"efo": 162500.0,
		"cfr": 0.7833251953125
	},
	{
		"tim": 470.71844580000004,
		"tid": 19579,
		"loc": [
			-3.8757341110765504e-07,
			-5.736381605667224e-08
		],
		"eco": 398,
		"efo": 184259.25925925927,
		"cfr": 0.830810546875
	},
	{
		"tim": 470.725489225,
		"tid": 19579,
		"loc": [
			-3.870321032643465e-07,
			-5.25097210819992e-08
		],
		"eco": 367,
		"efo": 169907.40740740742,
		"cfr": 0.822967529296875
	},
	{
		"tim": 470.734888225,
		"tid": 19579,
		"loc": [
			-3.91156258844967e-07,
			-5.4549295011488975e-08
		],
		"eco": 446,
		"efo": 137654.32098765433,
		"cfr": 0.74853515625
	},
	{
		"tim": 470.74662870000003,
		"tid": 19579,
		"loc": [
			-3.958848497465292e-07,
			-5.1119634419492173e-08
		],
		"eco": 354,
		"efo": 25213.675213675215,
		"cfr": 0.129150390625
	},
	{
		"tim": 470.7817747,
		"tid": 19579,
		"loc": [
			-3.951474329728198e-07,
			-5.2626411088600447e-08
		],
		"eco": 366,
		"efo": 26068.376068376067,
		"cfr": 0.35308837890625
	},
	{
		"tim": 470.816920675,
		"tid": 19579,
		"loc": [
			-3.9660751874729127e-07,
			-4.973249644483467e-08
		],
		"eco": 376,
		"efo": 31649.83164983165,
		"cfr": 0.16461181640625
	},
	{
		"tim": 470.845041025,
		"tid": 19579,
		"loc": [
			-3.9659837313228105e-07,
			-4.9967958090966674e-08
		],
		"eco": 363,
		"efo": 25854.700854700855,
		"cfr": 0.263671875
	},
	{
		"tim": 470.88018685000003,
		"tid": 19579,
		"loc": [
			-3.923768802343433e-07,
			-4.613436492975378e-08
		],
		"eco": 354,
		"efo": 40972.22222222222,
		"cfr": 0.4127197265625
	},
	{
		"tim": 470.90362355,
		"tid": 19579,
		"loc": [
			-3.897796027175539e-07,
			-4.7331185881860584e-08
		],
		"eco": 364,
		"efo": 30639.73063973064,
		"cfr": 0.28839111328125
	},
	{
		"tim": 470.9340859,
		"tid": 19579,
		"loc": [
			-3.9496274402746974e-07,
			-4.7561513780765536e-08
		],
		"eco": 365,
		"efo": 24140.21164021164,
		"cfr": 0.0977783203125
	},
	{
		"tim": 470.971573675,
		"tid": 19579,
		"loc": [
			-3.9289628325827167e-07,
			-4.724978463580234e-08
		],
		"eco": 360,
		"efo": 30303.030303030304,
		"cfr": 0.119415283203125
	},
	{
		"tim": 470.99969407500004,
		"tid": 19579,
		"loc": [
			-3.9952051575441983e-07,
			-5.007845262221357e-08
		],
		"eco": 367,
		"efo": 37757.201646090536,
		"cfr": 0.28790283203125
	},
	{
		"tim": 471.02547255,
		"tid": 19579,
		"loc": [
			-3.9461304916049576e-07,
			-4.9634793766996246e-08
		],
		"eco": 363,
		"efo": 28009.25925925926,
		"cfr": 0.15106201171875
	},
	{
		"tim": 471.0582766,
		"tid": 19579,
		"loc": [
			-3.918653353458379e-07,
			-5.0133649733192925e-08
		],
		"eco": 375,
		"efo": 26709.401709401707,
		"cfr": 0.0955810546875
	},
	{
		"tim": 471.093422525,
		"tid": 19579,
		"loc": [
			-3.96886979096433e-07,
			-5.269437985279153e-08
		],
		"eco": 387,
		"efo": 27564.102564102563,
		"cfr": 0.3076171875
	},
	{
		"tim": 471.12856857500003,
		"tid": 19579,
		"loc": [
			-3.9401250063361117e-07,
			-4.883368337355385e-08
		],
		"eco": 363,
		"efo": 22407.40740740741,
		"cfr": 0.2362060546875
	},
	{
		"tim": 471.1683982,
		"tid": 19579,
		"loc": [
			-3.9738985663417436e-07,
			-5.0606373785146265e-08
		],
		"eco": 356,
		"efo": 27469.135802469136,
		"cfr": 0.21337890625
	},
	{
		"tim": 471.20120230000003,
		"tid": 19579,
		"loc": [
			-3.945388378981549e-07,
			-4.990241985634668e-08
		],
		"eco": 378,
		"efo": 23333.333333333336,
		"cfr": 0.30706787109375
	},
	{
		"tim": 471.24337402500004,
		"tid": 19579,
		"loc": [
			-3.9855036923078397e-07,
			-4.8485525625509836e-08
		],
		"eco": 363,
		"efo": 18672.83950617284,
		"cfr": 0.00274658203125
	},
	{
		"tim": 471.2902292,
		"tid": 19579,
		"loc": [
			-3.974246169925015e-07,
			-4.941786139063648e-08
		],
		"eco": 379,
		"efo": 25066.137566137568,
		"cfr": 0.17059326171875
	},
	{
		"tim": 471.3253753,
		"tid": 19579,
		"loc": [
			-3.9746920572364264e-07,
			-5.049985335393949e-08
		],
		"eco": 375,
		"efo": 26709.401709401707,
		"cfr": 0.2867431640625
	},
	{
		"tim": 471.36286305,
		"tid": 19579,
		"loc": [
			-3.8959044516290334e-07,
			-4.90774064886852e-08
		],
		"eco": 360,
		"efo": 27777.77777777778,
		"cfr": 0.13885498046875
	},
	{
		"tim": 471.395667175,
		"tid": 19579,
		"loc": [
			-3.947451499642032e-07,
			-5.114108266761107e-08
		],
		"eco": 353,
		"efo": 25142.450142450143,
		"cfr": 0.1375732421875
	},
	{
		"tim": 471.4308131,
		"tid": 19579,
		"loc": [
			-3.9754854232322763e-07,
			-5.141393751525658e-08
		],
		"eco": 355,
		"efo": 23478.835978835978,
		"cfr": 0.140380859375
	},
	{
		"tim": 471.46830097500003,
		"tid": 19579,
		"loc": [
			-3.933013577916384e-07,
			-4.6926796603664296e-08
		],
		"eco": 390,
		"efo": 40123.45679012346,
		"cfr": 0.24609375
	},
	{
		"tim": 471.49642132500003,
		"tid": 19579,
		"loc": [
			-3.9676518061606497e-07,
			-5.282709558247236e-08
		],
		"eco": 351,
		"efo": 27083.333333333336,
		"cfr": 0.1702880859375
	},
	{
		"tim": 471.5292253,
		"tid": 19579,
		"loc": [
			-3.9481448456712915e-07,
			-5.16299237219216e-08
		],
		"eco": 356,
		"efo": 25356.125356125354,
		"cfr": 0.1656494140625
	},
	{
		"tim": 471.564371425,
		"tid": 19579,
		"loc": [
			-3.945343474557982e-07,
			-5.040319879279071e-08
		],
		"eco": 360,
		"efo": 25641.02564102564,
		"cfr": 0.09442138671875
	},
	{
		"tim": 471.5995173,
		"tid": 19579,
		"loc": [
			-3.939492853652785e-07,
			-5.263979307313024e-08
		],
		"eco": 376,
		"efo": 26780.62678062678,
		"cfr": 0.193817138671875
	},
	{
		"tim": 471.63466345,
		"tid": 19579,
		"loc": [
			-3.971819105926663e-07,
			-5.0532957041658235e-08
		],
		"eco": 371,
		"efo": 31228.95622895623,
		"cfr": 0.255126953125
	},
	{
		"tim": 471.6651255,
		"tid": 19579,
		"loc": [
			-3.985258845703872e-07,
			-5.1187625044790227e-08
		],
		"eco": 396,
		"efo": 40740.740740740745,
		"cfr": 0.31280517578125
	},
	{
		"tim": 471.69324592500004,
		"tid": 19579,
		"loc": [
			-3.9640370998652126e-07,
			-4.989849008414483e-08
		],
		"eco": 351,
		"efo": 27083.333333333336,
		"cfr": 0.17596435546875
	},
	{
		"tim": 471.7260499,
		"tid": 19579,
		"loc": [
			-3.9956902003102636e-07,
			-5.120735962924089e-08
		],
		"eco": 354,
		"efo": 27314.814814814818,
		"cfr": 0.4071044921875
	},
	{
		"tim": 471.758854075,
		"tid": 19579,
		"loc": [
			-3.941048379496289e-07,
			-4.9666519180565355e-08
		],
		"eco": 357,
		"efo": 23611.111111111113,
		"cfr": 0.155517578125
	},
	{
		"tim": 471.7986838,
		"tid": 19579,
		"loc": [
			-3.980587749894777e-07,
			-4.947324373498717e-08
		],
		"eco": 380,
		"efo": 25132.275132275132,
		"cfr": 0.26507568359375
	},
	{
		"tim": 471.83851355,
		"tid": 19579,
		"loc": [
			-3.967932400002381e-07,
			-5.107230486050816e-08
		],
		"eco": 375,
		"efo": 23148.14814814815,
		"cfr": 0.3292236328125
	},
	{
		"tim": 471.88068507500003,
		"tid": 19579,
		"loc": [
			-3.9597382279825985e-07,
			-4.9130453597910935e-08
		],
		"eco": 361,
		"efo": 25712.250712250712,
		"cfr": 0.3515625
	},
	{
		"tim": 471.9205142,
		"tid": 19579,
		"loc": [
			-3.9394325961868235e-07,
			-4.955053148117597e-08
		],
		"eco": 363,
		"efo": 22407.40740740741,
		"cfr": 0.34881591796875
	},
	{
		"tim": 471.9626855,
		"tid": 19579,
		"loc": [
			-3.9825545884682305e-07,
			-5.537201577487618e-08
		],
		"eco": 374,
		"efo": 34629.62962962963,
		"cfr": 0.2867431640625
	},
	{
		"tim": 471.990805775,
		"tid": 19579,
		"loc": [
			-3.9319077804615753e-07,
			-4.645524972178025e-08
		],
		"eco": 350,
		"efo": 24928.77492877493,
		"cfr": 0.292327880859375
	},
	{
		"tim": 472.02595195000004,
		"tid": 19579,
		"loc": [
			-3.9392428549906827e-07,
			-5.030157826234906e-08
		],
		"eco": 394,
		"efo": 26058.20105820106,
		"cfr": 0.27862548828125
	},
	{
		"tim": 472.068123,
		"tid": 19579,
		"loc": [
			-3.9351537033282104e-07,
			-4.8361184228657164e-08
		],
		"eco": 379,
		"efo": 23395.061728395063,
		"cfr": 0.220458984375
	},
	{
		"tim": 472.107952725,
		"tid": 19579,
		"loc": [
			-3.921629133300659e-07,
			-4.613787695072625e-08
		],
		"eco": 376,
		"efo": 29012.345679012345,
		"cfr": 0.361083984375
	},
	{
		"tim": 472.13841482500004,
		"tid": 19579,
		"loc": [
			-3.936075338651101e-07,
			-4.9357261686005026e-08
		],
		"eco": 355,
		"efo": 25284.900284900283,
		"cfr": 0.32568359375
	},
	{
		"tim": 472.173560925,
		"tid": 19579,
		"loc": [
			-3.9523310925460283e-07,
			-4.970338529730291e-08
		],
		"eco": 388,
		"efo": 29938.271604938273,
		"cfr": 0.2384033203125
	},
	{
		"tim": 472.206364875,
		"tid": 19579,
		"loc": [
			-3.969797586316075e-07,
			-5.274872659700216e-08
		],
		"eco": 397,
		"efo": 33417.50841750842,
		"cfr": 0.3753662109375
	},
	{
		"tim": 472.236827225,
		"tid": 19579,
		"loc": [
			-3.9587105358663466e-07,
			-4.8822530234553874e-08
		],
		"eco": 360,
		"efo": 25641.02564102564,
		"cfr": 0.21661376953125
	},
	{
		"tim": 472.2977515,
		"tid": 19579,
		"loc": [
			-3.9405661715153814e-07,
			-5.1563141611387976e-08
		],
		"eco": 381,
		"efo": 27136.752136752137,
		"cfr": 0.30706787109375
	},
	{
		"tim": 472.332897275,
		"tid": 19579,
		"loc": [
			-3.9395481251565205e-07,
			-4.633636395114711e-08
		],
		"eco": 357,
		"efo": 33055.555555555555,
		"cfr": 0.297149658203125
	},
	{
		"tim": 472.3610177,
		"tid": 19579,
		"loc": [
			-3.947759809931505e-07,
			-5.14067294405187e-08
		],
		"eco": 355,
		"efo": 36522.63374485597,
		"cfr": 0.2554931640625
	},
	{
		"tim": 472.386796225,
		"tid": 19579,
		"loc": [
			-3.95992472597735e-07,
			-4.719981299507036e-08
		],
		"eco": 376,
		"efo": 26780.62678062678,
		"cfr": 0.28143310546875
	},
	{
		"tim": 472.42428397500004,
		"tid": 19579,
		"loc": [
			-3.942228388032274e-07,
			-4.999474657650359e-08
		],
		"eco": 354,
		"efo": 23412.698412698413,
		"cfr": 0.16845703125
	},
	{
		"tim": 472.46411320000004,
		"tid": 19579,
		"loc": [
			-3.9094951963995895e-07,
			-5.3006591513665063e-08
		],
		"eco": 366,
		"efo": 28240.74074074074,
		"cfr": 0.41827392578125
	},
	{
		"tim": 472.49691740000003,
		"tid": 19579,
		"loc": [
			-3.936791033001992e-07,
			-5.211837939878441e-08
		],
		"eco": 380,
		"efo": 27065.527065527065,
		"cfr": 0.304443359375
	},
	{
		"tim": 476.21240495,
		"tid": 19761,
		"loc": [
			3.7031389018615836e-08,
			2.7844283411603934e-07
		],
		"eco": 393,
		"efo": 60648.14814814815,
		"cfr": 0.83587646484375
	},
	{
		"tim": 476.25336595,
		"tid": 19761,
		"loc": [
			3.067914679013633e-08,
			2.745903734571264e-07
		],
		"eco": 357,
		"efo": 27546.2962962963,
		"cfr": 0.4332275390625
	},
	{
		"tim": 476.28382665000004,
		"tid": 19761,
		"loc": [
			3.0069569021705076e-08,
			2.759415234680166e-07
		],
		"eco": 376,
		"efo": 69629.62962962962,
		"cfr": 0.772613525390625
	},
	{
		"tim": 476.30023695,
		"tid": 19761,
		"loc": [
			3.3226205074340884e-08,
			2.723239644107082e-07
		],
		"eco": 352,
		"efo": 23280.42328042328,
		"cfr": 0.343414306640625
	},
	{
		"tim": 476.34006445,
		"tid": 19761,
		"loc": [
			3.090793025297778e-08,
			2.7273769632221636e-07
		],
		"eco": 351,
		"efo": 25000.0,
		"cfr": 0.490997314453125
	},
	{
		"tim": 476.3752094,
		"tid": 19761,
		"loc": [
			3.64918969916385e-08,
			2.713727087317246e-07
		],
		"eco": 376,
		"efo": 26780.62678062678,
		"cfr": 0.480560302734375
	},
	{
		"tim": 476.412695075,
		"tid": 19761,
		"loc": [
			3.156332405704893e-08,
			2.722937340646797e-07
		],
		"eco": 370,
		"efo": 20152.505446623094,
		"cfr": 0.2685546875
	},
	{
		"tim": 476.45720675,
		"tid": 19761,
		"loc": [
			3.552424831441238e-08,
			2.7415550839010497e-07
		],
		"eco": 353,
		"efo": 21790.123456790123,
		"cfr": 0.409912109375
	},
	{
		"tim": 476.49703477500003,
		"tid": 19761,
		"loc": [
			3.207927377340026e-08,
			2.7669683466394353e-07
		],
		"eco": 353,
		"efo": 20428.24074074074,
		"cfr": 0.162841796875
	},
	{
		"tim": 476.54388750000004,
		"tid": 19761,
		"loc": [
			3.253327658677008e-08,
			2.741591169271981e-07
		],
		"eco": 368,
		"efo": 20043.572984749455,
		"cfr": 0.35308837890625
	},
	{
		"tim": 476.588399125,
		"tid": 19761,
		"loc": [
			3.820643246821838e-08,
			2.754817523294258e-07
		],
		"eco": 363,
		"efo": 21006.944444444445,
		"cfr": 0.263671875
	},
	{
		"tim": 476.6305691,
		"tid": 19761,
		"loc": [
			3.346158357619377e-08,
			2.715762463362651e-07
		],
		"eco": 379,
		"efo": 23395.061728395063,
		"cfr": 0.22308349609375
	},
	{
		"tim": 476.670397275,
		"tid": 19761,
		"loc": [
			3.4235703740437237e-08,
			2.745211352151216e-07
		],
		"eco": 374,
		"efo": 24735.449735449736,
		"cfr": 0.358428955078125
	},
	{
		"tim": 476.70788375,
		"tid": 19761,
		"loc": [
			3.4010768677955197e-08,
			2.7679990922793554e-07
		],
		"eco": 388,
		"efo": 23950.617283950618,
		"cfr": 0.3153076171875
	},
	{
		"tim": 476.750053025,
		"tid": 19761,
		"loc": [
			3.563429347788089e-08,
			2.7518683192777325e-07
		],
		"eco": 377,
		"efo": 20533.769063180825,
		"cfr": 0.2257080078125
	},
	{
		"tim": 477.251280575,
		"tid": 19783,
		"loc": [
			3.734193571898686e-08,
			2.7808127829661933e-07
		],
		"eco": 363,
		"efo": 25854.700854700855,
		"cfr": 0.4559326171875
	},
	{
		"tim": 477.32033797500003,
		"tid": 19783,
		"loc": [
			3.663263030763729e-08,
			2.7248863003901935e-07
		],
		"eco": 360,
		"efo": 27777.77777777778,
		"cfr": 0.224945068359375
	},
	{
		"tim": 477.35548162500004,
		"tid": 19783,
		"loc": [
			3.6824373117119725e-08,
			2.766548545456266e-07
		],
		"eco": 357,
		"efo": 23611.111111111113,
		"cfr": 0.333251953125
	},
	{
		"tim": 477.39296755000004,
		"tid": 19783,
		"loc": [
			3.00609071633037e-08,
			2.7178113332881824e-07
		],
		"eco": 359,
		"efo": 20775.462962962964,
		"cfr": 0.3887939453125
	},
	{
		"tim": 477.43513655000004,
		"tid": 19783,
		"loc": [
			3.151464194129625e-08,
			2.7160805086357434e-07
		],
		"eco": 362,
		"efo": 23941.79894179894,
		"cfr": 0.40924072265625
	},
	{
		"tim": 477.491370625,
		"tid": 19783,
		"loc": [
			3.3704916701945345e-08,
			2.73167576915461e-07
		],
		"eco": 378,
		"efo": 29166.666666666668,
		"cfr": 0.587890625
	},
	{
		"tim": 477.52885675,
		"tid": 19783,
		"loc": [
			3.3378632099989856e-08,
			2.7495310134732346e-07
		],
		"eco": 353,
		"efo": 23346.560846560846,
		"cfr": 0.34814453125
	},
	{
		"tim": 477.56634225,
		"tid": 19783,
		"loc": [
			3.320272292294939e-08,
			2.7243614216614123e-07
		],
		"eco": 355,
		"efo": 23478.835978835978,
		"cfr": 0.37060546875
	},
	{
		"tim": 477.6061699,
		"tid": 19783,
		"loc": [
			3.4031056418426454e-08,
			2.718168210171374e-07
		],
		"eco": 370,
		"efo": 22839.50617283951,
		"cfr": 0.276611328125
	},
	{
		"tim": 477.648338825,
		"tid": 19783,
		"loc": [
			3.1042849046524857e-08,
			2.7174092079944523e-07
		],
		"eco": 371,
		"efo": 21469.90740740741,
		"cfr": 0.421630859375
	},
	{
		"tim": 478.9645466,
		"tid": 19845,
		"loc": [
			-4.0876979288361156e-08,
			-2.7990139308597367e-07
		],
		"eco": 355,
		"efo": 27391.975308641977,
		"cfr": 0.50537109375
	},
	{
		"tim": 479.014861725,
		"tid": 19845,
		"loc": [
			-4.1659987859047054e-08,
			-2.7431134252963697e-07
		],
		"eco": 376,
		"efo": 29012.345679012345,
		"cfr": 0.576141357421875
	},
	{
		"tim": 479.047664925,
		"tid": 19845,
		"loc": [
			-4.308155578974472e-08,
			-2.830705890405533e-07
		],
		"eco": 376,
		"efo": 29012.345679012345,
		"cfr": 0.573486328125
	},
	{
		"tim": 479.08046795,
		"tid": 19845,
		"loc": [
			-4.0351675961131794e-08,
			-2.750959697056631e-07
		],
		"eco": 355,
		"efo": 27391.975308641977,
		"cfr": 0.2021484375
	},
	{
		"tim": 479.113271375,
		"tid": 19845,
		"loc": [
			-3.9589387906272425e-08,
			-2.803145981836608e-07
		],
		"eco": 354,
		"efo": 25213.675213675215,
		"cfr": 0.4127197265625
	},
	{
		"tim": 479.14841620000004,
		"tid": 19845,
		"loc": [
			-3.391855031663475e-08,
			-2.752228365292868e-07
		],
		"eco": 351,
		"efo": 29545.454545454544,
		"cfr": 0.519378662109375
	},
	{
		"tim": 479.181219525,
		"tid": 19845,
		"loc": [
			-3.756707627378819e-08,
			-2.752392192176993e-07
		],
		"eco": 354,
		"efo": 29797.9797979798,
		"cfr": 0.5587158203125
	},
	{
		"tim": 479.21168090000003,
		"tid": 19845,
		"loc": [
			-3.6133979321015456e-08,
			-2.751573230678768e-07
		],
		"eco": 370,
		"efo": 28549.382716049386,
		"cfr": 0.57470703125
	},
	{
		"tim": 479.24448397500004,
		"tid": 19845,
		"loc": [
			-4.029724292728972e-08,
			-2.718958416370741e-07
		],
		"eco": 355,
		"efo": 29882.154882154882,
		"cfr": 0.4969482421875
	},
	{
		"tim": 487.41188405,
		"tid": 20253,
		"loc": [
			-1.4204792055819392e-07,
			7.23294834137575e-08
		],
		"eco": 353,
		"efo": 27237.654320987655,
		"cfr": 0.5081787109375
	},
	{
		"tim": 494.1829167,
		"tid": 20588,
		"loc": [
			-1.3583836704929296e-07,
			7.285618811054133e-08
		],
		"eco": 356,
		"efo": 54938.27160493827,
		"cfr": 0.6878662109375
	},
	{
		"tim": 494.21803312500003,
		"tid": 20588,
		"loc": [
			-1.3763256501464653e-07,
			7.778048514984853e-08
		],
		"eco": 366,
		"efo": 37654.320987654326,
		"cfr": 0.51605224609375
	},
	{
		"tim": 494.24381170000004,
		"tid": 20588,
		"loc": [
			-1.411420521931873e-07,
			7.452066854294392e-08
		],
		"eco": 360,
		"efo": 30303.030303030304,
		"cfr": 0.34991455078125
	},
	{
		"tim": 494.27661575,
		"tid": 20588,
		"loc": [
			-1.4526234986752753e-07,
			6.97687360752051e-08
		],
		"eco": 375,
		"efo": 26709.401709401707,
		"cfr": 0.446044921875
	},
	{
		"tim": 494.31176212500003,
		"tid": 20588,
		"loc": [
			-1.428259111231711e-07,
			7.152151081403806e-08
		],
		"eco": 368,
		"efo": 26210.82621082621,
		"cfr": 0.209136962890625
	},
	{
		"tim": 494.3469081,
		"tid": 20588,
		"loc": [
			-1.4232295485980045e-07,
			7.460451568644654e-08
		],
		"eco": 368,
		"efo": 26210.82621082621,
		"cfr": 0.34765625
	},
	{
		"tim": 494.382054475,
		"tid": 20588,
		"loc": [
			-1.410273337578683e-07,
			7.204855014414398e-08
		],
		"eco": 358,
		"efo": 23677.248677248677,
		"cfr": 0.37213134765625
	},
	{
		"tim": 494.419542525,
		"tid": 20588,
		"loc": [
			-1.3884937560806315e-07,
			7.595008987305348e-08
		],
		"eco": 381,
		"efo": 22048.61111111111,
		"cfr": 0.28607177734375
	},
	{
		"tim": 494.46405580000004,
		"tid": 20588,
		"loc": [
			-1.410594772041733e-07,
			7.281466283717358e-08
		],
		"eco": 374,
		"efo": 26638.176638176636,
		"cfr": 0.331878662109375
	},
	{
		"tim": 494.503884675,
		"tid": 20588,
		"loc": [
			-1.3863992392973834e-07,
			7.363132595680375e-08
		],
		"eco": 380,
		"efo": 25132.275132275132,
		"cfr": 0.30181884765625
	},
	{
		"tim": 494.54137287500004,
		"tid": 20588,
		"loc": [
			-1.4129643109153424e-07,
			7.407662531721562e-08
		],
		"eco": 358,
		"efo": 23677.248677248677,
		"cfr": 0.20550537109375
	},
	{
		"tim": 494.57886095000003,
		"tid": 20588,
		"loc": [
			-1.389890345237646e-07,
			7.392972909103284e-08
		],
		"eco": 372,
		"efo": 24603.174603174604,
		"cfr": 0.303466796875
	},
	{
		"tim": 494.616348875,
		"tid": 20588,
		"loc": [
			-1.4281308713215685e-07,
			7.716476597519955e-08
		],
		"eco": 354,
		"efo": 27314.814814814818,
		"cfr": 0.286376953125
	},
	{
		"tim": 494.6491533,
		"tid": 20588,
		"loc": [
			-1.4041727709494086e-07,
			7.440975530397902e-08
		],
		"eco": 354,
		"efo": 29797.9797979798,
		"cfr": 0.3060302734375
	},
	{
		"tim": 494.6796155,
		"tid": 20588,
		"loc": [
			-1.4071450992329746e-07,
			7.69575391953237e-08
		],
		"eco": 369,
		"efo": 26282.05128205128,
		"cfr": 0.21484375
	},
	{
		"tim": 494.71476195,
		"tid": 20588,
		"loc": [
			-1.400127914705218e-07,
			7.506549851347439e-08
		],
		"eco": 351,
		"efo": 27083.333333333336,
		"cfr": 0.3292236328125
	},
	{
		"tim": 494.747565925,
		"tid": 20588,
		"loc": [
			-1.3593168036663478e-07,
			7.548628621469173e-08
		],
		"eco": 366,
		"efo": 30808.08080808081,
		"cfr": 0.301483154296875
	},
	{
		"tim": 494.782711925,
		"tid": 20588,
		"loc": [
			-1.4226766673112792e-07,
			7.200969917074785e-08
		],
		"eco": 368,
		"efo": 22716.04938271605,
		"cfr": 0.30419921875
	},
	{
		"tim": 494.8225418,
		"tid": 20588,
		"loc": [
			-1.409283067642129e-07,
			7.395685154252945e-08
		],
		"eco": 371,
		"efo": 26424.501424501424,
		"cfr": 0.255126953125
	},
	{
		"tim": 494.8623711,
		"tid": 20588,
		"loc": [
			-1.392458219988095e-07,
			7.215468699965216e-08
		],
		"eco": 386,
		"efo": 27492.87749287749,
		"cfr": 0.425537109375
	},
	{
		"tim": 494.897517425,
		"tid": 20588,
		"loc": [
			-1.4175539918024438e-07,
			7.271737286579931e-08
		],
		"eco": 352,
		"efo": 23280.42328042328,
		"cfr": 0.22137451171875
	},
	{
		"tim": 494.94438755,
		"tid": 20588,
		"loc": [
			-1.4059265953900947e-07,
			7.460437423618792e-08
		],
		"eco": 358,
		"efo": 25498.575498575497,
		"cfr": 0.22772216796875
	},
	{
		"tim": 494.98421712500004,
		"tid": 20588,
		"loc": [
			-1.4463825991902187e-07,
			7.304691321487989e-08
		],
		"eco": 378,
		"efo": 25000.0,
		"cfr": 0.2677001953125
	},
	{
		"tim": 495.02170490000003,
		"tid": 20588,
		"loc": [
			-1.4194583388913847e-07,
			7.37691860358661e-08
		],
		"eco": 357,
		"efo": 23611.111111111113,
		"cfr": 0.23883056640625
	},
	{
		"tim": 495.094335925,
		"tid": 20588,
		"loc": [
			-1.4844723232759076e-07,
			7.124136882285044e-08
		],
		"eco": 357,
		"efo": 33055.555555555555,
		"cfr": 0.32769775390625
	},
	{
		"tim": 495.176343775,
		"tid": 20588,
		"loc": [
			-1.455172241404455e-07,
			7.116814957266998e-08
		],
		"eco": 360,
		"efo": 22222.222222222223,
		"cfr": 0.197174072265625
	},
	{
		"tim": 495.220857075,
		"tid": 20588,
		"loc": [
			-1.44443189730944e-07,
			7.627580848504e-08
		],
		"eco": 354,
		"efo": 19281.045751633985,
		"cfr": 0.0028076171875
	},
	{
		"tim": 495.26537095000003,
		"tid": 20588,
		"loc": [
			-1.3952168333839941e-07,
			7.851825943707263e-08
		],
		"eco": 365,
		"efo": 25997.150997150995,
		"cfr": 0.388397216796875
	},
	{
		"tim": 495.30051745000003,
		"tid": 20588,
		"loc": [
			-1.4549822096453807e-07,
			7.090658212999832e-08
		],
		"eco": 352,
		"efo": 20370.37037037037,
		"cfr": 0.3065185546875
	},
	{
		"tim": 495.37548960000004,
		"tid": 20588,
		"loc": [
			-1.45027603020594e-07,
			7.326078804572085e-08
		],
		"eco": 353,
		"efo": 23346.560846560846,
		"cfr": 0.2049560546875
	},
	{
		"tim": 495.41531975000004,
		"tid": 20588,
		"loc": [
			-1.4781868910839554e-07,
			7.274151715397737e-08
		],
		"eco": 358,
		"efo": 27623.45679012346,
		"cfr": 0.2110595703125
	},
	{
		"tim": 495.44812417500003,
		"tid": 20588,
		"loc": [
			-1.4929432692326295e-07,
			7.375746535578592e-08
		],
		"eco": 371,
		"efo": 22901.234567901236,
		"cfr": 0.287353515625
	},
	{
		"tim": 495.48795462500004,
		"tid": 20588,
		"loc": [
			-1.4802261234733396e-07,
			7.612377140256741e-08
		],
		"eco": 358,
		"efo": 30134.680134680133,
		"cfr": 0.4332275390625
	},
	{
		"tim": 495.520759175,
		"tid": 20588,
		"loc": [
			-1.480183540536967e-07,
			7.640013700748539e-08
		],
		"eco": 373,
		"efo": 23024.69135802469,
		"cfr": 0.3079833984375
	},
	{
		"tim": 495.56058895,
		"tid": 20588,
		"loc": [
			-1.4656366702126714e-07,
			7.31118927955495e-08
		],
		"eco": 358,
		"efo": 23677.248677248677,
		"cfr": 0.252716064453125
	},
	{
		"tim": 507.18755142500004,
		"tid": 21169,
		"loc": [
			9.086798623008974e-08,
			4.258454427440202e-08
		],
		"eco": 377,
		"efo": 23271.604938271605,
		"cfr": 0.346435546875
	},
	{
		"tim": 507.24374365,
		"tid": 21169,
		"loc": [
			9.445723114539669e-08,
			3.4820979470674174e-08
		],
		"eco": 365,
		"efo": 22530.864197530864,
		"cfr": 0.616546630859375
	},
	{
		"tim": 507.28591435000004,
		"tid": 21169,
		"loc": [
			9.56445825496919e-08,
			4.06495727488909e-08
		],
		"eco": 355,
		"efo": 36522.63374485597,
		"cfr": 0.758056640625
	},
	{
		"tim": 507.37606785,
		"tid": 21172,
		"loc": [
			9.161754518647431e-08,
			3.737299542999888e-08
		],
		"eco": 380,
		"efo": 16754.850088183422,
		"cfr": 0.3779296875
	},
	{
		"tim": 507.450995475,
		"tid": 21172,
		"loc": [
			9.093539701224796e-08,
			3.850622414207443e-08
		],
		"eco": 364,
		"efo": 24074.074074074073,
		"cfr": 0.4669189453125
	},
	{
		"tim": 507.4884836,
		"tid": 21172,
		"loc": [
			9.151058892118391e-08,
			3.930084310633407e-08
		],
		"eco": 362,
		"efo": 33518.51851851852,
		"cfr": 0.54656982421875
	},
	{
		"tim": 515.58811025,
		"tid": 21571,
		"loc": [
			-2.2213931089837348e-07,
			-4.3324553011756074e-07
		],
		"eco": 371,
		"efo": 38168.72427983539,
		"cfr": 0.57470703125
	},
	{
		"tim": 515.637231425,
		"tid": 21571,
		"loc": [
			-2.235227397371604e-07,
			-4.4049886750253313e-07
		],
		"eco": 373,
		"efo": 43171.2962962963,
		"cfr": 0.43011474609375
	},
	{
		"tim": 515.660667125,
		"tid": 21571,
		"loc": [
			-2.1533631736505164e-07,
			-4.473692737991395e-07
		],
		"eco": 353,
		"efo": 46693.12169312169,
		"cfr": 0.59521484375
	},
	{
		"tim": 515.68176105,
		"tid": 21571,
		"loc": [
			-2.182220171531231e-07,
			-4.434591547175998e-07
		],
		"eco": 364,
		"efo": 48148.148148148146,
		"cfr": 0.46142578125
	},
	{
		"tim": 515.702855025,
		"tid": 21571,
		"loc": [
			-2.2325907790536677e-07,
			-4.335678018385204e-07
		],
		"eco": 361,
		"efo": 15193.602693602694,
		"cfr": 0.7415771484375
	},
	{
		"tim": 516.65355475,
		"tid": 21616,
		"loc": [
			-1.6273911743297049e-07,
			1.011505042979643e-07
		],
		"eco": 374,
		"efo": 34629.62962962963,
		"cfr": 0.361083984375
	},
	{
		"tim": 516.69569395,
		"tid": 21616,
		"loc": [
			-1.6760129840895507e-07,
			1.0471703234581374e-07
		],
		"eco": 358,
		"efo": 23677.248677248677,
		"cfr": 0.208282470703125
	},
	{
		"tim": 516.73786225,
		"tid": 21616,
		"loc": [
			-1.601886369790505e-07,
			1.059262031079337e-07
		],
		"eco": 363,
		"efo": 24007.93650793651,
		"cfr": 0.35980224609375
	},
	{
		"tim": 516.7753475750001,
		"tid": 21616,
		"loc": [
			-1.665199307078554e-07,
			1.0235759641709563e-07
		],
		"eco": 358,
		"efo": 27623.45679012346,
		"cfr": 0.319366455078125
	},
	{
		"tim": 516.808149625,
		"tid": 21616,
		"loc": [
			-1.6203351469196805e-07,
			1.087732101223295e-07
		],
		"eco": 378,
		"efo": 23333.333333333336,
		"cfr": 0.10498046875
	},
	{
		"tim": 516.85031875,
		"tid": 21616,
		"loc": [
			-1.6728962776742562e-07,
			1.035529568281349e-07
		],
		"eco": 358,
		"efo": 22098.765432098768,
		"cfr": 0.169403076171875
	},
	{
		"tim": 516.89014605,
		"tid": 21616,
		"loc": [
			-1.6666276253195337e-07,
			1.0636396869659786e-07
		],
		"eco": 350,
		"efo": 20254.629629629628,
		"cfr": 0.35760498046875
	},
	{
		"tim": 516.932314975,
		"tid": 21616,
		"loc": [
			-1.6612862130068147e-07,
			1.0471554958110808e-07
		],
		"eco": 357,
		"efo": 22037.037037037036,
		"cfr": 0.19439697265625
	},
	{
		"tim": 516.974484025,
		"tid": 21616,
		"loc": [
			-1.6404910592553326e-07,
			1.0620023063428035e-07
		],
		"eco": 361,
		"efo": 23875.661375661377,
		"cfr": 0.06866455078125
	},
	{
		"tim": 517.0330656,
		"tid": 21616,
		"loc": [
			-1.633893002232144e-07,
			1.0450191260184909e-07
		],
		"eco": 373,
		"efo": 21585.64814814815,
		"cfr": 0.21771240234375
	},
	{
		"tim": 517.07523485,
		"tid": 21616,
		"loc": [
			-1.6741089624342648e-07,
			1.0553923209772945e-07
		],
		"eco": 354,
		"efo": 23412.698412698413,
		"cfr": 0.0701904296875
	},
	{
		"tim": 517.117404,
		"tid": 21616,
		"loc": [
			-1.67122014427709e-07,
			1.0424719629142226e-07
		],
		"eco": 376,
		"efo": 31649.83164983165,
		"cfr": 0.191162109375
	},
	{
		"tim": 517.147864175,
		"tid": 21616,
		"loc": [
			-1.6256937131131688e-07,
			1.017489091505323e-07
		],
		"eco": 361,
		"efo": 30387.205387205388,
		"cfr": 0.40924072265625
	},
	{
		"tim": 517.175982825,
		"tid": 21616,
		"loc": [
			-1.6613402956307634e-07,
			1.0377268930530434e-07
		],
		"eco": 368,
		"efo": 37860.08230452675,
		"cfr": 0.34765625
	},
	{
		"tim": 521.25575065,
		"tid": 21818,
		"loc": [
			8.976524590899214e-08,
			4.035811727001692e-08
		],
		"eco": 357,
		"efo": 16527.777777777777,
		"cfr": 0.2777099609375
	},
	{
		"tim": 521.330674175,
		"tid": 21818,
		"loc": [
			9.004724285322991e-08,
			3.9597274448307575e-08
		],
		"eco": 355,
		"efo": 19335.511982570806,
		"cfr": 0.3341064453125
	},
	{
		"tim": 521.3845514,
		"tid": 21818,
		"loc": [
			8.456377682874026e-08,
			3.56527215625013e-08
		],
		"eco": 381,
		"efo": 23518.51851851852,
		"cfr": 0.59051513671875
	},
	{
		"tim": 521.4243794,
		"tid": 21818,
		"loc": [
			8.83787002980591e-08,
			4.092634082933945e-08
		],
		"eco": 361,
		"efo": 23875.661375661377,
		"cfr": 0.56304931640625
	},
	{
		"tim": 521.4642070250001,
		"tid": 21818,
		"loc": [
			8.97061408482796e-08,
			4.318893217417252e-08
		],
		"eco": 367,
		"efo": 18878.600823045268,
		"cfr": 0.46173095703125
	},
	{
		"tim": 521.5110602,
		"tid": 21818,
		"loc": [
			9.051332731750393e-08,
			3.887775885147416e-08
		],
		"eco": 362,
		"efo": 27932.0987654321,
		"cfr": 0.2032470703125
	},
	{
		"tim": 521.546204625,
		"tid": 21818,
		"loc": [
			9.118347138974341e-08,
			4.153245116800603e-08
		],
		"eco": 368,
		"efo": 28395.061728395063,
		"cfr": 0.165679931640625
	},
	{
		"tim": 521.581348625,
		"tid": 21818,
		"loc": [
			9.306677344516998e-08,
			4.048686298267251e-08
		],
		"eco": 355,
		"efo": 29882.154882154882,
		"cfr": 0.466064453125
	},
	{
		"tim": 521.611809525,
		"tid": 21818,
		"loc": [
			9.039480102131322e-08,
			4.082717321410514e-08
		],
		"eco": 372,
		"efo": 24603.174603174604,
		"cfr": 0.239013671875
	},
	{
		"tim": 521.649295325,
		"tid": 21818,
		"loc": [
			9.02901494543956e-08,
			4.1046328484101294e-08
		],
		"eco": 384,
		"efo": 23703.703703703704,
		"cfr": 0.095977783203125
	},
	{
		"tim": 521.6914646,
		"tid": 21818,
		"loc": [
			9.236335751166898e-08,
			4.053443832098278e-08
		],
		"eco": 356,
		"efo": 27469.135802469136,
		"cfr": 0.2105712890625
	},
	{
		"tim": 521.724267125,
		"tid": 21818,
		"loc": [
			9.076101359973124e-08,
			3.736660178865234e-08
		],
		"eco": 353,
		"efo": 18158.436213991772,
		"cfr": 0.224609375
	},
	{
		"tim": 521.7734621,
		"tid": 21818,
		"loc": [
			8.954311340864134e-08,
			3.8945471013093287e-08
		],
		"eco": 371,
		"efo": 21469.90740740741,
		"cfr": 0.255126953125
	},
	{
		"tim": 521.8156319,
		"tid": 21818,
		"loc": [
			8.974337550557603e-08,
			3.7748545638205114e-08
		],
		"eco": 364,
		"efo": 22469.135802469136,
		"cfr": 0.4339599609375
	},
	{
		"tim": 521.86248435,
		"tid": 21818,
		"loc": [
			8.670319944332696e-08,
			4.296314360725752e-08
		],
		"eco": 369,
		"efo": 18981.48148148148,
		"cfr": 0.453857421875
	},
	{
		"tim": 523.852477375,
		"tid": 21915,
		"loc": [
			-4.272923062520918e-08,
			2.719685385226836e-07
		],
		"eco": 351,
		"efo": 21666.666666666668,
		"cfr": 0.286651611328125
	},
	{
		"tim": 529.4476768750001,
		"tid": 22189,
		"loc": [
			-8.765285297798852e-08,
			-1.9193516790933032e-07
		],
		"eco": 354,
		"efo": 32777.777777777774,
		"cfr": 0.5699462890625
	},
	{
		"tim": 529.4874752750001,
		"tid": 22189,
		"loc": [
			-8.143091726025339e-08,
			-2.0126498210828015e-07
		],
		"eco": 361,
		"efo": 37139.917695473254,
		"cfr": 0.439453125
	},
	{
		"tim": 529.5132524,
		"tid": 22189,
		"loc": [
			-8.291893318329862e-08,
			-1.9812040843604317e-07
		],
		"eco": 377,
		"efo": 31734.006734006733,
		"cfr": 0.283447265625
	},
	{
		"tim": 529.543713625,
		"tid": 22189,
		"loc": [
			-8.414079722390393e-08,
			-1.9540654992308558e-07
		],
		"eco": 378,
		"efo": 35000.0,
		"cfr": 0.45928955078125
	},
	{
		"tim": 529.5694911,
		"tid": 22189,
		"loc": [
			-8.030002056263525e-08,
			-1.9232347388522785e-07
		],
		"eco": 353,
		"efo": 32685.185185185182,
		"cfr": 0.499755859375
	},
	{
		"tim": 529.595268425,
		"tid": 22189,
		"loc": [
			-8.119555879841756e-08,
			-1.905310846464629e-07
		],
		"eco": 367,
		"efo": 33981.48148148148,
		"cfr": 0.35308837890625
	},
	{
		"tim": 529.623387225,
		"tid": 22189,
		"loc": [
			-8.489820464128169e-08,
			-1.9319265872339306e-07
		],
		"eco": 364,
		"efo": 30639.73063973064,
		"cfr": 0.494384765625
	},
	{
		"tim": 529.653848225,
		"tid": 22189,
		"loc": [
			-8.431261796185288e-08,
			-1.9643219247442062e-07
		],
		"eco": 350,
		"efo": 36008.2304526749,
		"cfr": 0.31219482421875
	},
	{
		"tim": 529.67962585,
		"tid": 22189,
		"loc": [
			-8.418922347133474e-08,
			-1.9690313180289684e-07
		],
		"eco": 378,
		"efo": 38888.88888888889,
		"cfr": 0.4356689453125
	},
	{
		"tim": 529.70540315,
		"tid": 22189,
		"loc": [
			-8.746040803972681e-08,
			-1.9342638506451482e-07
		],
		"eco": 384,
		"efo": 32323.232323232325,
		"cfr": 0.329437255859375
	},
	{
		"tim": 529.73586405,
		"tid": 22189,
		"loc": [
			-8.61696921912812e-08,
			-1.9818585815888558e-07
		],
		"eco": 358,
		"efo": 27623.45679012346,
		"cfr": 0.158294677734375
	},
	{
		"tim": 529.77100865,
		"tid": 22189,
		"loc": [
			-8.309188609861005e-08,
			-1.9554189616532456e-07
		],
		"eco": 358,
		"efo": 41435.18518518518,
		"cfr": 0.37213134765625
	},
	{
		"tim": 529.7991281,
		"tid": 22189,
		"loc": [
			-8.458863885977856e-08,
			-2.007538506072823e-07
		],
		"eco": 355,
		"efo": 32870.37037037037,
		"cfr": 0.3818359375
	},
	{
		"tim": 529.824905325,
		"tid": 22189,
		"loc": [
			-8.127022202155217e-08,
			-1.9484933421164846e-07
		],
		"eco": 375,
		"efo": 23148.14814814815,
		"cfr": 0.257537841796875
	},
	{
		"tim": 529.90222495,
		"tid": 22189,
		"loc": [
			-8.486250727163769e-08,
			-1.9721589429072659e-07
		],
		"eco": 381,
		"efo": 27136.752136752137,
		"cfr": 0.2886962890625
	},
	{
		"tim": 541.8853195,
		"tid": 22786,
		"loc": [
			-3.938345729138439e-07,
			-4.501012200652118e-08
		],
		"eco": 357,
		"efo": 27546.2962962963,
		"cfr": 0.5443115234375
	},
	{
		"tim": 541.94031965,
		"tid": 22786,
		"loc": [
			-3.91422327787492e-07,
			-4.8062553818324795e-08
		],
		"eco": 368,
		"efo": 22716.04938271605,
		"cfr": 0.328643798828125
	},
	{
		"tim": 557.1124135,
		"tid": 23541,
		"loc": [
			-2.130195794907367e-08,
			-1.9557713763051645e-07
		],
		"eco": 357,
		"efo": 27546.2962962963,
		"cfr": 0.39990234375
	},
	{
		"tim": 557.16741075,
		"tid": 23541,
		"loc": [
			-1.8341588682978644e-08,
			-1.8818135722687019e-07
		],
		"eco": 381,
		"efo": 23518.51851851852,
		"cfr": 0.29656982421875
	},
	{
		"tim": 557.2119213,
		"tid": 23541,
		"loc": [
			-2.2625058163705744e-08,
			-1.9215546952644071e-07
		],
		"eco": 355,
		"efo": 25284.900284900283,
		"cfr": 0.4239501953125
	},
	{
		"tim": 557.249406825,
		"tid": 23541,
		"loc": [
			-2.1479440776604e-08,
			-1.9150236007383845e-07
		],
		"eco": 358,
		"efo": 23677.248677248677,
		"cfr": 0.508209228515625
	},
	{
		"tim": 557.2939177750001,
		"tid": 23541,
		"loc": [
			-2.2682949643815396e-08,
			-1.9009159231010465e-07
		],
		"eco": 350,
		"efo": 29461.27946127946,
		"cfr": 0.27813720703125
	},
	{
		"tim": 557.322036875,
		"tid": 23541,
		"loc": [
			-2.1288411115023693e-08,
			-1.9250179732104657e-07
		],
		"eco": 376,
		"efo": 23209.876543209877,
		"cfr": 0.390289306640625
	},
	{
		"tim": 557.36654735,
		"tid": 23541,
		"loc": [
			-2.3518834647166365e-08,
			-1.9754750250355035e-07
		],
		"eco": 384,
		"efo": 23703.703703703704,
		"cfr": 0.521392822265625
	},
	{
		"tim": 557.408716325,
		"tid": 23541,
		"loc": [
			-2.8319930302818073e-08,
			-1.9730549802193568e-07
		],
		"eco": 379,
		"efo": 58487.654320987655,
		"cfr": 0.766357421875
	},
	{
		"tim": 557.4274684000001,
		"tid": 23541,
		"loc": [
			-2.3972856970599307e-08,
			-1.8836221107357384e-07
		],
		"eco": 446,
		"efo": 31766.381766381764,
		"cfr": 0.385406494140625
	},
	{
		"tim": 557.46261285,
		"tid": 23541,
		"loc": [
			-2.394255831692618e-08,
			-1.8884536763050335e-07
		],
		"eco": 402,
		"efo": 41358.02469135803,
		"cfr": 0.78607177734375
	},
	{
		"tim": 557.5001258,
		"tid": 23541,
		"loc": [
			-1.9528102655539332e-08,
			-1.8825841325401674e-07
		],
		"eco": 389,
		"efo": 22511.574074074073,
		"cfr": 0.5152587890625
	},
	{
		"tim": 557.544637175,
		"tid": 23541,
		"loc": [
			-1.7032184579103432e-08,
			-1.839120899179671e-07
		],
		"eco": 351,
		"efo": 18055.555555555555,
		"cfr": 0.39166259765625
	},
	{
		"tim": 559.47726125,
		"tid": 23634,
		"loc": [
			-3.818561017463779e-07,
			4.532378273018628e-08
		],
		"eco": 365,
		"efo": 37551.44032921811,
		"cfr": 0.562225341796875
	},
	{
		"tim": 559.5252334,
		"tid": 23634,
		"loc": [
			-3.803897642217596e-07,
			5.2236789139506944e-08
		],
		"eco": 409,
		"efo": 34427.60942760943,
		"cfr": 0.5712890625
	},
	{
		"tim": 559.5556937,
		"tid": 23634,
		"loc": [
			-3.815903176447188e-07,
			4.997660474856515e-08
		],
		"eco": 385,
		"efo": 32407.40740740741,
		"cfr": 0.477294921875
	},
	{
		"tim": 559.586154225,
		"tid": 23634,
		"loc": [
			-3.8517000770088453e-07,
			4.45973030128837e-08
		],
		"eco": 373,
		"efo": 28780.864197530867,
		"cfr": 0.3929443359375
	},
	{
		"tim": 559.61895745,
		"tid": 23634,
		"loc": [
			-3.919032600536542e-07,
			4.5765763373377134e-08
		],
		"eco": 360,
		"efo": 12345.679012345678,
		"cfr": 0.83868408203125
	},
	{
		"tim": 561.914783475,
		"tid": 23742,
		"loc": [
			3.212265323658917e-07,
			3.010833417603497e-08
		],
		"eco": 396,
		"efo": 28205.128205128203,
		"cfr": 0.61309814453125
	},
	{
		"tim": 561.9849355,
		"tid": 23742,
		"loc": [
			3.154943949349705e-07,
			3.2201881411931986e-08
		],
		"eco": 350,
		"efo": 36008.2304526749,
		"cfr": 0.2611083984375
	},
	{
		"tim": 562.008371225,
		"tid": 23742,
		"loc": [
			3.129890030640532e-07,
			3.172419795434553e-08
		],
		"eco": 358,
		"efo": 27623.45679012346,
		"cfr": 0.3887939453125
	},
	{
		"tim": 562.041174225,
		"tid": 23742,
		"loc": [
			3.1812068689309025e-07,
			3.3128630589110746e-08
		],
		"eco": 352,
		"efo": 25071.22507122507,
		"cfr": 0.40869140625
	},
	{
		"tim": 562.078659975,
		"tid": 23742,
		"loc": [
			3.2456878766591633e-07,
			3.082397353468927e-08
		],
		"eco": 361,
		"efo": 22283.95061728395,
		"cfr": 0.3900146484375
	},
	{
		"tim": 562.1208303,
		"tid": 23742,
		"loc": [
			3.1829014062209663e-07,
			3.503587913163519e-08
		],
		"eco": 363,
		"efo": 19771.24183006536,
		"cfr": 0.39825439453125
	},
	{
		"tim": 562.556569275,
		"tid": 23760,
		"loc": [
			3.403378611432469e-07,
			3.6865567792414216e-08
		],
		"eco": 351,
		"efo": 27083.333333333336,
		"cfr": 0.40869140625
	},
	{
		"tim": 562.606883325,
		"tid": 23760,
		"loc": [
			3.446367902692118e-07,
			3.41335985157652e-08
		],
		"eco": 365,
		"efo": 25997.150997150995,
		"cfr": 0.518768310546875
	},
	{
		"tim": 562.6420269,
		"tid": 23760,
		"loc": [
			3.42766016968033e-07,
			3.8521988320593006e-08
		],
		"eco": 357,
		"efo": 22037.037037037036,
		"cfr": 0.269378662109375
	},
	{
		"tim": 562.684196625,
		"tid": 23760,
		"loc": [
			3.456278773775563e-07,
			3.8433382199993836e-08
		],
		"eco": 377,
		"efo": 26851.85185185185,
		"cfr": 0.31231689453125
	},
	{
		"tim": 562.731060125,
		"tid": 23760,
		"loc": [
			3.448127202948898e-07,
			3.540496742948672e-08
		],
		"eco": 361,
		"efo": 22283.95061728395,
		"cfr": 0.29937744140625
	},
	{
		"tim": 564.896261875,
		"tid": 23862,
		"loc": [
			3.2913591440521733e-07,
			1.2228480769846202e-07
		],
		"eco": 369,
		"efo": 24404.761904761905,
		"cfr": 0.38671875
	},
	{
		"tim": 564.952450975,
		"tid": 23862,
		"loc": [
			3.311844259099118e-07,
			1.2291864790393353e-07
		],
		"eco": 357,
		"efo": 25427.350427350426,
		"cfr": 0.308258056640625
	},
	{
		"tim": 565.022735375,
		"tid": 23862,
		"loc": [
			3.31842095139138e-07,
			1.2744259688463684e-07
		],
		"eco": 380,
		"efo": 23456.79012345679,
		"cfr": 0.3516845703125
	},
	{
		"tim": 565.1292184,
		"tid": 23865,
		"loc": [
			3.28015531982012e-07,
			1.2395482908323154e-07
		],
		"eco": 356,
		"efo": 21975.30864197531,
		"cfr": 0.2274169921875
	},
	{
		"tim": 565.18306695,
		"tid": 23865,
		"loc": [
			3.31881974174948e-07,
			1.2440696272879017e-07
		],
		"eco": 370,
		"efo": 26353.276353276353,
		"cfr": 0.346435546875
	},
	{
		"tim": 565.2182108000001,
		"tid": 23865,
		"loc": [
			3.2769054185029587e-07,
			1.257757519705293e-07
		],
		"eco": 363,
		"efo": 22407.40740740741,
		"cfr": 0.37628173828125
	},
	{
		"tim": 565.25803855,
		"tid": 23865,
		"loc": [
			3.31156449332822e-07,
			1.2345977063375914e-07
		],
		"eco": 350,
		"efo": 23148.14814814815,
		"cfr": 0.340576171875
	},
	{
		"tim": 568.405921275,
		"tid": 24017,
		"loc": [
			-2.3776160732906883e-08,
			-2.7965873766024426e-07
		],
		"eco": 356,
		"efo": 25356.125356125354,
		"cfr": 0.522216796875
	},
	{
		"tim": 568.459770225,
		"tid": 24017,
		"loc": [
			-2.5563501871174752e-08,
			-2.826161164385266e-07
		],
		"eco": 354,
		"efo": 32777.777777777774,
		"cfr": 0.6204833984375
	},
	{
		"tim": 568.490230575,
		"tid": 24017,
		"loc": [
			-1.9431983553986205e-08,
			-2.8079050923777836e-07
		],
		"eco": 373,
		"efo": 28780.864197530867,
		"cfr": 0.480560302734375
	},
	{
		"tim": 568.52303255,
		"tid": 24017,
		"loc": [
			-2.617330021355867e-08,
			-2.7918066356776715e-07
		],
		"eco": 356,
		"efo": 27469.135802469136,
		"cfr": 0.510986328125
	},
	{
		"tim": 568.55583485,
		"tid": 24017,
		"loc": [
			-2.6603254312214427e-08,
			-2.781172928379435e-07
		],
		"eco": 366,
		"efo": 28240.74074074074,
		"cfr": 0.5975341796875
	},
	{
		"tim": 568.5886371,
		"tid": 24017,
		"loc": [
			-2.6716952947837797e-08,
			-2.772982270532298e-07
		],
		"eco": 377,
		"efo": 26851.85185185185,
		"cfr": 0.619384765625
	},
	{
		"tim": 568.6237814,
		"tid": 24017,
		"loc": [
			-2.6695332959520807e-08,
			-2.7907605341790087e-07
		],
		"eco": 367,
		"efo": 26139.601139601138,
		"cfr": 0.752349853515625
	},
	{
		"tim": 568.658925375,
		"tid": 24017,
		"loc": [
			-2.652109283896842e-08,
			-2.7802419530650297e-07
		],
		"eco": 380,
		"efo": 31986.531986531987,
		"cfr": 0.4619140625
	},
	{
		"tim": 568.703436375,
		"tid": 24017,
		"loc": [
			-2.7286505590309956e-08,
			-2.821944872389263e-07
		],
		"eco": 353,
		"efo": 23346.560846560846,
		"cfr": 0.4688720703125
	},
	{
		"tim": 568.745604875,
		"tid": 24017,
		"loc": [
			-2.0977204319890782e-08,
			-2.7324533828420646e-07
		],
		"eco": 373,
		"efo": 26566.951566951568,
		"cfr": 0.576141357421875
	},
	{
		"tim": 568.78543195,
		"tid": 24017,
		"loc": [
			-1.966219708417816e-08,
			-2.824568302857209e-07
		],
		"eco": 361,
		"efo": 30387.205387205388,
		"cfr": 0.62896728515625
	},
	{
		"tim": 568.815892275,
		"tid": 24017,
		"loc": [
			-1.959435814821883e-08,
			-2.8248391230637566e-07
		],
		"eco": 360,
		"efo": 30303.030303030304,
		"cfr": 0.688720703125
	},
	{
		"tim": 568.846353075,
		"tid": 24017,
		"loc": [
			-2.3933844520652224e-08,
			-2.783416393721936e-07
		],
		"eco": 369,
		"efo": 31060.60606060606,
		"cfr": 0.545166015625
	},
	{
		"tim": 568.879155425,
		"tid": 24017,
		"loc": [
			-2.47703713694757e-08,
			-2.82876901073445e-07
		],
		"eco": 367,
		"efo": 28317.901234567904,
		"cfr": 0.6844482421875
	},
	{
		"tim": 568.911957675,
		"tid": 24017,
		"loc": [
			-2.784638361469184e-08,
			-2.7566292442682603e-07
		],
		"eco": 371,
		"efo": 31228.95622895623,
		"cfr": 0.7197265625
	},
	{
		"tim": 568.942418625,
		"tid": 24017,
		"loc": [
			-2.5364886334720745e-08,
			-2.7709519161846813e-07
		],
		"eco": 387,
		"efo": 27564.102564102563,
		"cfr": 0.6588134765625
	},
	{
		"tim": 570.1771620000001,
		"tid": 24076,
		"loc": [
			2.203061295191101e-07,
			-1.304007784678086e-07
		],
		"eco": 350,
		"efo": 24928.77492877493,
		"cfr": 0.632904052734375
	},
	{
		"tim": 570.2437796,
		"tid": 24076,
		"loc": [
			2.1821526538156715e-07,
			-1.3424768255453154e-07
		],
		"eco": 392,
		"efo": 45370.37037037037,
		"cfr": 0.569915771484375
	},
	{
		"tim": 570.27658145,
		"tid": 24076,
		"loc": [
			2.1780501182463387e-07,
			-1.2627037004270652e-07
		],
		"eco": 357,
		"efo": 66111.11111111111,
		"cfr": 0.80535888671875
	},
	{
		"tim": 570.29064995,
		"tid": 24076,
		"loc": [
			2.1643055263572772e-07,
			-1.3449767615460324e-07
		],
		"eco": 363,
		"efo": 22407.40740740741,
		"cfr": 0.274658203125
	},
	{
		"tim": 570.332819425,
		"tid": 24076,
		"loc": [
			2.219418832520751e-07,
			-1.3620708910754396e-07
		],
		"eco": 371,
		"efo": 26424.501424501424,
		"cfr": 0.3115234375
	},
	{
		"tim": 570.367963775,
		"tid": 24076,
		"loc": [
			2.2336744595298702e-07,
			-1.262265252714189e-07
		],
		"eco": 365,
		"efo": 25997.150997150995,
		"cfr": 0.6192626953125
	},
	{
		"tim": 570.4031078,
		"tid": 24076,
		"loc": [
			2.2127521422774726e-07,
			-1.3811910400238064e-07
		],
		"eco": 391,
		"efo": 40226.33744855967,
		"cfr": 0.5775146484375
	},
	{
		"tim": 577.585057375,
		"tid": 24434,
		"loc": [
			1.4277969584411083e-07,
			-1.0730300895466478e-07
		],
		"eco": 376,
		"efo": 34814.81481481481,
		"cfr": 0.4779052734375
	},
	{
		"tim": 577.685771575,
		"tid": 24434,
		"loc": [
			1.5210835393775328e-07,
			-1.0624994615506903e-07
		],
		"eco": 364,
		"efo": 16851.85185185185,
		"cfr": 0.26641845703125
	},
	{
		"tim": 577.737309925,
		"tid": 24434,
		"loc": [
			1.4916222569953994e-07,
			-1.1021701763799502e-07
		],
		"eco": 355,
		"efo": 23478.835978835978,
		"cfr": 0.2611083984375
	},
	{
		"tim": 577.7747969000001,
		"tid": 24434,
		"loc": [
			1.4993427139692313e-07,
			-1.0820924567324712e-07
		],
		"eco": 366,
		"efo": 22592.592592592595,
		"cfr": 0.258026123046875
	},
	{
		"tim": 577.814625575,
		"tid": 24434,
		"loc": [
			1.5178350937194585e-07,
			-1.0999716274076481e-07
		],
		"eco": 355,
		"efo": 19335.511982570806,
		"cfr": 0.2554931640625
	},
	{
		"tim": 577.903647425,
		"tid": 24434,
		"loc": [
			1.4750491620593632e-07,
			-1.1100299103905255e-07
		],
		"eco": 359,
		"efo": 25569.80056980057,
		"cfr": 0.163848876953125
	},
	{
		"tim": 577.9387928,
		"tid": 24434,
		"loc": [
			1.5210206873928978e-07,
			-1.1006366731796642e-07
		],
		"eco": 357,
		"efo": 22037.037037037036,
		"cfr": 0.280487060546875
	},
	{
		"tim": 577.97862165,
		"tid": 24434,
		"loc": [
			1.4851501553345143e-07,
			-1.1095516700461551e-07
		],
		"eco": 360,
		"efo": 30303.030303030304,
		"cfr": 0.130523681640625
	},
	{
		"tim": 578.0090833,
		"tid": 24434,
		"loc": [
			1.5166371388589055e-07,
			-1.1296389846866909e-07
		],
		"eco": 357,
		"efo": 30050.50505050505,
		"cfr": 0.333251953125
	},
	{
		"tim": 578.039545125,
		"tid": 24434,
		"loc": [
			1.4986577371980632e-07,
			-1.0792914386669653e-07
		],
		"eco": 374,
		"efo": 21643.51851851852,
		"cfr": 0.10089111328125
	},
	{
		"tim": 578.084057525,
		"tid": 24434,
		"loc": [
			1.5119785191420943e-07,
			-1.082588647841104e-07
		],
		"eco": 357,
		"efo": 22037.037037037036,
		"cfr": 0.197174072265625
	},
	{
		"tim": 578.123886425,
		"tid": 24434,
		"loc": [
			1.4744972509554367e-07,
			-1.1314316036472336e-07
		],
		"eco": 350,
		"efo": 23148.14814814815,
		"cfr": 0.144744873046875
	},
	{
		"tim": 578.16137335,
		"tid": 24434,
		"loc": [
			1.520610670772604e-07,
			-1.0979982252475013e-07
		],
		"eco": 357,
		"efo": 25427.350427350426,
		"cfr": 0.336029052734375
	},
	{
		"tim": 578.231660525,
		"tid": 24434,
		"loc": [
			1.526938786018572e-07,
			-1.1000308337676855e-07
		],
		"eco": 352,
		"efo": 21728.395061728395,
		"cfr": 0.122039794921875
	},
	{
[truncated: 14,124 more chars]
