# Supplementary material for: MINFLUX nanometer-scale 3D imaging and microsecond-range tracking on a common fluorescence microscope
Source: Nat Commun. 2021 Mar 5;12:1478. doi: 10.1038/s41467-021-21652-z (PMC7935904; doi:10.1038/s41467-021-21652-z)
Supplement: Supplementary file 2 — Supplementary Software [file 41467_2021_21652_MOESM2_ESM.zip › ov_nup96.json]

[
	{
		"tim": 0.402550275,
		"tid": 12,
		"loc": [
			-1.0689153564453382e-06,
			1.499452819824477e-07
		],
		"eco": 1892,
		"efo": 1892473.11827957,
		"cfr": 0.93280029296875
	},
	{
		"tim": 0.41811760000000003,
		"tid": 12,
		"loc": [
			-1.0644447937011771e-06,
			1.4711873168945312e-07
		],
		"eco": 1412,
		"efo": 1412353.088272068,
		"cfr": 0.869659423828125
	},
	{
		"tim": 0.424693125,
		"tid": 12,
		"loc": [
			-1.060432836914069e-06,
			1.4536235961914173e-07
		],
		"eco": 1577,
		"efo": 1577394.3485871467,
		"cfr": 0.8013916015625
	},
	{
		"tim": 0.429070575,
		"tid": 12,
		"loc": [
			-1.0572119323730501e-06,
			1.4656866455078187e-07
		],
		"eco": 1335,
		"efo": 1335333.8334583647,
		"cfr": 0.759521484375
	},
	{
		"tim": 0.43344805000000003,
		"tid": 12,
		"loc": [
			-1.0566752136230482e-06,
			1.5060107421875168e-07
		],
		"eco": 1326,
		"efo": 1326331.5828957239,
		"cfr": 0.936767578125
	},
	{
		"tim": 0.437825425,
		"tid": 12,
		"loc": [
			-1.0537913635253939e-06,
			1.4758465576171825e-07
		],
		"eco": 1449,
		"efo": 1449362.3405851463,
		"cfr": 0.9493408203125
	},
	{
		"tim": 0.4422029,
		"tid": 12,
		"loc": [
			-1.0492443664550857e-06,
			1.4748300170898582e-07
		],
		"eco": 1325,
		"efo": 1325331.3328332084,
		"cfr": 0.76904296875
	},
	{
		"tim": 0.448778425,
		"tid": 12,
		"loc": [
			-1.0554410888671782e-06,
			1.5274343872070323e-07
		],
		"eco": 807,
		"efo": 807201.8004501126,
		"cfr": 0.843505859375
	},
	{
		"tim": 0.4553541,
		"tid": 12,
		"loc": [
			-1.0576064392089834e-06,
			1.5049782714843674e-07
		],
		"eco": 818,
		"efo": 818204.5511377845,
		"cfr": 0.96435546875
	},
	{
		"tim": 0.459731425,
		"tid": 12,
		"loc": [
			-1.056569940185549e-06,
			1.5178428955078192e-07
		],
		"eco": 585,
		"efo": 585146.286571643,
		"cfr": 0.998046875
	},
	{
		"tim": 0.46410895,
		"tid": 12,
		"loc": [
			-1.0587151550292929e-06,
			1.5454142456054707e-07
		],
		"eco": 673,
		"efo": 673168.2920730183,
		"cfr": 0.88916015625
	},
	{
		"tim": 0.4684864,
		"tid": 12,
		"loc": [
			-1.0549415405273464e-06,
			1.5504471435546997e-07
		],
		"eco": 818,
		"efo": 818204.5511377845,
		"cfr": 0.9814453125
	},
	{
		"tim": 0.472863925,
		"tid": 12,
		"loc": [
			-1.0546606689453134e-06,
			1.5466676025390648e-07
		],
		"eco": 847,
		"efo": 847211.8029507376,
		"cfr": 0.83380126953125
	},
	{
		"tim": 0.477241475,
		"tid": 12,
		"loc": [
			-1.0561208374023415e-06,
			1.5466347045898428e-07
		],
		"eco": 739,
		"efo": 739184.7961990498,
		"cfr": 0.7962646484375
	},
	{
		"tim": 0.48161895,
		"tid": 12,
		"loc": [
			-1.0552533935546883e-06,
			1.5425307617187506e-07
		],
		"eco": 796,
		"efo": 796199.0497624406,
		"cfr": 0.7857666015625
	},
	{
		"tim": 0.485996325,
		"tid": 12,
		"loc": [
			-1.055287042236328e-06,
			1.5083160400390504e-07
		],
		"eco": 677,
		"efo": 677169.2923230808,
		"cfr": 0.92431640625
	},
	{
		"tim": 0.49037379999999997,
		"tid": 12,
		"loc": [
			-1.0551987976074214e-06,
			1.5123778076171875e-07
		],
		"eco": 684,
		"efo": 684171.0427606902,
		"cfr": 0.97821044921875
	},
	{
		"tim": 0.49475140000000006,
		"tid": 12,
		"loc": [
			-1.056788403320309e-06,
			1.510585083007806e-07
		],
		"eco": 660,
		"efo": 660165.0412603151,
		"cfr": 0.967498779296875
	},
	{
		"tim": 0.49912892500000006,
		"tid": 12,
		"loc": [
			-1.0572794982910149e-06,
			1.5021541748046822e-07
		],
		"eco": 534,
		"efo": 534133.5333833458,
		"cfr": 0.9456787109375
	},
	{
		"tim": 0.5496359,
		"tid": 17,
		"loc": [
			-7.23619470214808e-07,
			7.875784423828129e-07
		],
		"eco": 3113,
		"efo": 3113778.4446111526,
		"cfr": 0.90850830078125
	},
	{
		"tim": 0.5717979,
		"tid": 18,
		"loc": [
			-4.042102905273646e-07,
			1.0248734741211001e-06
		],
		"eco": 2392,
		"efo": 2392598.1495373845,
		"cfr": 0.881927490234375
	},
	{
		"tim": 0.58956335,
		"tid": 18,
		"loc": [
			-4.018210937500035e-07,
			1.0254100585937504e-06
		],
		"eco": 2446,
		"efo": 2446611.652913228,
		"cfr": 0.831146240234375
	},
	{
		"tim": 0.5939408,
		"tid": 18,
		"loc": [
			-3.9813492431641175e-07,
			1.0266269470214857e-06
		],
		"eco": 1807,
		"efo": 1807451.8629657414,
		"cfr": 1.107421875
	},
	{
		"tim": 0.598318375,
		"tid": 18,
		"loc": [
			-3.9707229614258006e-07,
			1.0280255859375008e-06
		],
		"eco": 1688,
		"efo": 1688422.1055263816,
		"cfr": 0.813507080078125
	},
	{
		"tim": 0.604893575,
		"tid": 18,
		"loc": [
			-3.940051208496139e-07,
			1.0257178222656253e-06
		],
		"eco": 1840,
		"efo": 1840460.1150287571,
		"cfr": 0.791168212890625
	},
	{
		"tim": 0.609271025,
		"tid": 18,
		"loc": [
			-3.9367760009765617e-07,
			1.0268197143554692e-06
		],
		"eco": 1311,
		"efo": 1311327.8319579896,
		"cfr": 0.800537109375
	},
	{
		"tim": 0.61364845,
		"tid": 18,
		"loc": [
			-3.9371760253906325e-07,
			1.0274743591308598e-06
		],
		"eco": 1181,
		"efo": 1181295.3238309578,
		"cfr": 0.9261474609375
	},
	{
		"tim": 0.6180258,
		"tid": 18,
		"loc": [
			-3.9362664794921934e-07,
			1.023861816406249e-06
		],
		"eco": 1148,
		"efo": 1148287.071767942,
		"cfr": 0.8946533203125
	},
	{
		"tim": 0.62460125,
		"tid": 18,
		"loc": [
			-3.9335546875000066e-07,
			1.0230229553222653e-06
		],
		"eco": 1243,
		"efo": 1243310.8277069267,
		"cfr": 0.9918212890625
	},
	{
		"tim": 0.63337455,
		"tid": 18,
		"loc": [
			-3.972888854980413e-07,
			1.0195076599121074e-06
		],
		"eco": 978,
		"efo": 978244.5611402851,
		"cfr": 0.812713623046875
	},
	{
		"tim": 0.637751975,
		"tid": 18,
		"loc": [
			-4.01660284423824e-07,
			1.0124227294921846e-06
		],
		"eco": 1011,
		"efo": 1011252.8132033008,
		"cfr": 0.7841796875
	},
	{
		"tim": 0.642129225,
		"tid": 18,
		"loc": [
			-4.048117675781242e-07,
			1.012502612304687e-06
		],
		"eco": 768,
		"efo": 768192.048012003,
		"cfr": 0.86773681640625
	},
	{
		"tim": 0.648704875,
		"tid": 18,
		"loc": [
			-4.142915405273319e-07,
			1.0135864440917954e-06
		],
		"eco": 701,
		"efo": 701175.2938234559,
		"cfr": 0.9461669921875
	},
	{
		"tim": 0.6530824000000001,
		"tid": 18,
		"loc": [
			-4.1833976440429154e-07,
			1.011007006835936e-06
		],
		"eco": 648,
		"efo": 648162.0405101276,
		"cfr": 0.9796142578125
	},
	{
		"tim": 0.659658025,
		"tid": 18,
		"loc": [
			-4.221620971679631e-07,
			1.009086315917967e-06
		],
		"eco": 587,
		"efo": 587146.7866966742,
		"cfr": 0.998687744140625
	},
	{
		"tim": 0.6684316,
		"tid": 18,
		"loc": [
			-4.2033216552734707e-07,
			1.0041424133300772e-06
		],
		"eco": 500,
		"efo": 500125.03125781444,
		"cfr": 1.085052490234375
	},
	{
		"tim": 0.675007225,
		"tid": 18,
		"loc": [
			-4.183224304199236e-07,
			1.0025200866699221e-06
		],
		"eco": 437,
		"efo": 437109.27731932985,
		"cfr": 0.98687744140625
	},
	{
		"tim": 0.683780875,
		"tid": 18,
		"loc": [
			-4.1175639038086753e-07,
			1.0007001403808604e-06
		],
		"eco": 428,
		"efo": 428107.0267566892,
		"cfr": 0.830322265625
	},
	{
		"tim": 0.68815835,
		"tid": 18,
		"loc": [
			-4.090813659667996e-07,
			9.985669128417965e-07
		],
		"eco": 346,
		"efo": 346086.5216304076,
		"cfr": 0.9696044921875
	},
	{
		"tim": 0.69693175,
		"tid": 18,
		"loc": [
			-4.0363634033203876e-07,
			9.986112243652359e-07
		],
		"eco": 345,
		"efo": 345086.271567892,
		"cfr": 0.998291015625
	},
	{
		"tim": 0.701309175,
		"tid": 18,
		"loc": [
			-4.0493862915038697e-07,
			9.989045898437493e-07
		],
		"eco": 386,
		"efo": 386096.52413103275,
		"cfr": 0.8023681640625
	},
	{
		"tim": 0.705686725,
		"tid": 18,
		"loc": [
			-4.020308593750049e-07,
			1.00070803833008e-06
		],
		"eco": 346,
		"efo": 346086.5216304076,
		"cfr": 0.88641357421875
	},
	{
		"tim": 0.71006415,
		"tid": 18,
		"loc": [
			-3.995710754394574e-07,
			9.974896362304684e-07
		],
		"eco": 380,
		"efo": 380095.023755939,
		"cfr": 0.86871337890625
	},
	{
		"tim": 0.7144415000000001,
		"tid": 18,
		"loc": [
			-3.997490356445311e-07,
			9.982689270019531e-07
		],
		"eco": 345,
		"efo": 345086.271567892,
		"cfr": 1.05279541015625
	},
	{
		"tim": 0.718818975,
		"tid": 18,
		"loc": [
			-4.002670471191368e-07,
			9.99538513183593e-07
		],
		"eco": 355,
		"efo": 355088.77219304827,
		"cfr": 0.9854736328125
	},
	{
		"tim": 0.72319635,
		"tid": 18,
		"loc": [
			-4.001747436523418e-07,
			9.991875549316404e-07
		],
		"eco": 311,
		"efo": 311077.7694423606,
		"cfr": 1.079864501953125
	},
	{
		"tim": 0.7275738,
		"tid": 18,
		"loc": [
			-3.999867919921877e-07,
			1.0000605285644534e-06
		],
		"eco": 398,
		"efo": 398099.5248812203,
		"cfr": 0.9659423828125
	},
	{
		"tim": 0.731951275,
		"tid": 18,
		"loc": [
			-3.969969787597686e-07,
			9.99507434082032e-07
		],
		"eco": 358,
		"efo": 358089.52238059515,
		"cfr": 0.87200927734375
	},
	{
		"tim": 0.7385265,
		"tid": 18,
		"loc": [
			-3.981112060546866e-07,
			9.987446289062496e-07
		],
		"eco": 360,
		"efo": 360090.02250562643,
		"cfr": 0.891448974609375
	},
	{
		"tim": 0.742904075,
		"tid": 18,
		"loc": [
			-3.958268859863307e-07,
			1.0004019531250007e-06
		],
		"eco": 359,
		"efo": 359089.77244311076,
		"cfr": 0.97198486328125
	},
	{
		"tim": 0.74728145,
		"tid": 18,
		"loc": [
			-3.921033813476639e-07,
			9.96065869140625e-07
		],
		"eco": 372,
		"efo": 372093.023255814,
		"cfr": 0.923828125
	},
	{
		"tim": 0.7516589,
		"tid": 18,
		"loc": [
			-3.919314758300777e-07,
			9.98557110595704e-07
		],
		"eco": 376,
		"efo": 376094.0235058765,
		"cfr": 0.831024169921875
	},
	{
		"tim": 0.756036375,
		"tid": 18,
		"loc": [
			-3.943524475097636e-07,
			9.960673095703113e-07
		],
		"eco": 329,
		"efo": 329082.27056764194,
		"cfr": 1.04534912109375
	},
	{
		"tim": 0.7626118000000001,
		"tid": 18,
		"loc": [
			-3.966534545898411e-07,
			9.987230895996096e-07
		],
		"eco": 356,
		"efo": 356089.0222555639,
		"cfr": 0.9349365234375
	},
	{
		"tim": 0.76918725,
		"tid": 18,
		"loc": [
			-3.958349487304687e-07,
			1.0010898803710953e-06
		],
		"eco": 370,
		"efo": 370092.5231307827,
		"cfr": 0.9345703125
	},
	{
		"tim": 0.773564675,
		"tid": 18,
		"loc": [
			-3.9930937499999376e-07,
			1.0010608154296868e-06
		],
		"eco": 318,
		"efo": 318079.51987997,
		"cfr": 1.005859375
	},
	{
		"tim": 0.7801402000000001,
		"tid": 18,
		"loc": [
			-4.022348327636661e-07,
			1.0003621887207025e-06
		],
		"eco": 307,
		"efo": 307076.76919229806,
		"cfr": 0.99957275390625
	},
	{
		"tim": 0.784517475,
		"tid": 18,
		"loc": [
			-4.012922729492221e-07,
			1.0035975402832048e-06
		],
		"eco": 290,
		"efo": 290072.5181295324,
		"cfr": 0.96728515625
	},
	{
		"tim": 0.79109305,
		"tid": 18,
		"loc": [
			-4.0101252441406333e-07,
			1.001340606689453e-06
		],
		"eco": 242,
		"efo": 242060.5151287822,
		"cfr": 1.141204833984375
	},
	{
		"tim": 0.795470475,
		"tid": 18,
		"loc": [
			-4.0043187255859436e-07,
			1.0002666381835936e-06
		],
		"eco": 272,
		"efo": 272068.0170042511,
		"cfr": 0.8935546875
	},
	{
		"tim": 2.293394425,
		"tid": 180,
		"loc": [
			8.017051391601891e-07,
			1.622702087402437e-07
		],
		"eco": 4550,
		"efo": 4551137.784446112,
		"cfr": 1.07452392578125
	},
	{
		"tim": 2.3089618499999998,
		"tid": 180,
		"loc": [
			8.023111511230461e-07,
			1.6456293945312581e-07
		],
		"eco": 4874,
		"efo": 4875218.804701176,
		"cfr": 0.84613037109375
	},
	{
		"tim": 2.315537175,
		"tid": 180,
		"loc": [
			8.024746887207019e-07,
			1.6588936157226633e-07
		],
		"eco": 3274,
		"efo": 3274818.704676169,
		"cfr": 0.88836669921875
	},
	{
		"tim": 2.31991465,
		"tid": 180,
		"loc": [
			8.022492309570327e-07,
			1.677488342285159e-07
		],
		"eco": 2322,
		"efo": 2322580.64516129,
		"cfr": 1.0074462890625
	},
	{
		"tim": 2.3242922249999998,
		"tid": 180,
		"loc": [
			8.033445373535142e-07,
			1.6759664916992197e-07
		],
		"eco": 2781,
		"efo": 2781695.423855964,
		"cfr": 0.966796875
	},
	{
		"tim": 2.33086775,
		"tid": 180,
		"loc": [
			8.065080810546829e-07,
			1.6829724731445398e-07
		],
		"eco": 2642,
		"efo": 2642660.6651662914,
		"cfr": 1.051025390625
	},
	{
		"tim": 2.3352453,
		"tid": 180,
		"loc": [
			8.07304595947264e-07,
			1.705580688476572e-07
		],
		"eco": 2388,
		"efo": 2388597.149287322,
		"cfr": 1.154083251953125
	},
	{
		"tim": 2.34182095,
		"tid": 180,
		"loc": [
			8.063953369140637e-07,
			1.7217665405273459e-07
		],
		"eco": 2533,
		"efo": 2533633.408352088,
		"cfr": 0.8638916015625
	},
	{
		"tim": 2.346198475,
		"tid": 180,
		"loc": [
			8.09127307128905e-07,
			1.7422449340820408e-07
		],
		"eco": 1959,
		"efo": 1959489.8724681172,
		"cfr": 0.859375
	},
	{
		"tim": 2.3527741,
		"tid": 180,
		"loc": [
			8.153619262695204e-07,
			1.6980261840820365e-07
		],
		"eco": 2526,
		"efo": 2526631.657914479,
		"cfr": 0.96240234375
	},
	{
		"tim": 2.3593496249999997,
		"tid": 180,
		"loc": [
			8.142156738281247e-07,
			1.6926776733398444e-07
		],
		"eco": 2158,
		"efo": 2158539.6349087274,
		"cfr": 1.033172607421875
	},
	{
		"tim": 2.3659251749999997,
		"tid": 180,
		"loc": [
			8.143059265136713e-07,
			1.6612774047851485e-07
		],
		"eco": 1704,
		"efo": 1704426.1065266316,
		"cfr": 0.950347900390625
	},
	{
		"tim": 2.3703024999999998,
		"tid": 180,
		"loc": [
			8.121064392089819e-07,
			1.58234881591795e-07
		],
		"eco": 1479,
		"efo": 1479369.842460615,
		"cfr": 0.8875732421875
	},
	{
		"tim": 2.379076,
		"tid": 180,
		"loc": [
			8.077659545898483e-07,
			1.533168640136696e-07
		],
		"eco": 1060,
		"efo": 1060265.0662665667,
		"cfr": 0.84686279296875
	},
	{
		"tim": 2.5354563,
		"tid": 196,
		"loc": [
			1.23294605712887e-06,
			-4.762125244140867e-08
		],
		"eco": 2190,
		"efo": 2190547.6369092274,
		"cfr": 0.92669677734375
	},
	{
		"tim": 2.5510237,
		"tid": 196,
		"loc": [
			1.238087548828118e-06,
			-4.3946459960935194e-08
		],
		"eco": 1900,
		"efo": 1900475.118779695,
		"cfr": 0.973785400390625
	},
	{
		"tim": 2.5554011749999996,
		"tid": 196,
		"loc": [
			1.240314312744137e-06,
			-4.456231689453086e-08
		],
		"eco": 1513,
		"efo": 1513378.3445861465,
		"cfr": 0.860687255859375
	},
	{
		"tim": 2.55977855,
		"tid": 196,
		"loc": [
			1.2411625122070295e-06,
			-4.342891845703068e-08
		],
		"eco": 1586,
		"efo": 1586396.5991497876,
		"cfr": 0.806884765625
	},
	{
		"tim": 2.564156025,
		"tid": 196,
		"loc": [
			1.243050494384761e-06,
			-4.300083618163982e-08
		],
		"eco": 1084,
		"efo": 1084271.0677669419,
		"cfr": 1.09405517578125
	},
	{
		"tim": 2.568533525,
		"tid": 196,
		"loc": [
			1.2429480468749994e-06,
			-4.140272827148388e-08
		],
		"eco": 1068,
		"efo": 1068267.0667666916,
		"cfr": 0.82763671875
	},
	{
		"tim": 2.57291095,
		"tid": 196,
		"loc": [
			1.2467380615234307e-06,
			-4.258930664062373e-08
		],
		"eco": 1452,
		"efo": 1452363.0907726933,
		"cfr": 0.97955322265625
	},
	{
		"tim": 2.5816844499999996,
		"tid": 196,
		"loc": [
			1.2456081176757823e-06,
			-4.235639648437489e-08
		],
		"eco": 816,
		"efo": 816204.0510127532,
		"cfr": 0.906982421875
	},
	{
		"tim": 2.5860619,
		"tid": 196,
		"loc": [
			1.2459548034667974e-06,
			-4.0621881103515046e-08
		],
		"eco": 811,
		"efo": 811202.8007001751,
		"cfr": 0.875244140625
	},
	{
		"tim": 2.5904393249999997,
		"tid": 196,
		"loc": [
			1.2456941223144498e-06,
			-4.06155456542959e-08
		],
		"eco": 707,
		"efo": 707176.7941985497,
		"cfr": 0.791748046875
	},
	{
		"tim": 2.599212825,
		"tid": 196,
		"loc": [
			1.248856549072263e-06,
			-4.036794433593711e-08
		],
		"eco": 1124,
		"efo": 1124281.070267567,
		"cfr": 0.956695556640625
	},
	{
		"tim": 2.7095257,
		"tid": 208,
		"loc": [
			1.2102488952637848e-06,
			-3.6050897216825155e-08
		],
		"eco": 871,
		"efo": 871217.8044511128,
		"cfr": 0.854766845703125
	},
	{
		"tim": 2.7250932,
		"tid": 208,
		"loc": [
			1.2130582580566367e-06,
			-3.840071411132828e-08
		],
		"eco": 724,
		"efo": 724181.0452613153,
		"cfr": 0.9063720703125
	},
	{
		"tim": 2.729470625,
		"tid": 208,
		"loc": [
			1.2180066833496038e-06,
			-4.022854614257756e-08
		],
		"eco": 706,
		"efo": 706176.544136034,
		"cfr": 1.01776123046875
	},
	{
		"tim": 2.7338480749999996,
		"tid": 208,
		"loc": [
			1.2222019836425723e-06,
			-4.370503540039062e-08
		],
		"eco": 661,
		"efo": 661165.2913228307,
		"cfr": 0.958526611328125
	},
	{
		"tim": 2.7382253999999997,
		"tid": 208,
		"loc": [
			1.2264658935546809e-06,
			-4.53459838867182e-08
		],
		"eco": 641,
		"efo": 641160.2900725182,
		"cfr": 1.02410888671875
	},
	{
		"tim": 2.74260285,
		"tid": 208,
		"loc": [
			1.227118060302731e-06,
			-4.400668945312437e-08
		],
		"eco": 353,
		"efo": 353088.272068017,
		"cfr": 0.8338623046875
	},
	{
		"tim": 2.746980425,
		"tid": 208,
		"loc": [
			1.2236124267578192e-06,
			-3.177193603515374e-08
		],
		"eco": 349,
		"efo": 349087.2718179545,
		"cfr": 0.888336181640625
	},
	{
		"tim": 2.7513577999999996,
		"tid": 208,
		"loc": [
			1.2210948730468786e-06,
			-3.026947021484384e-08
		],
		"eco": 268,
		"efo": 268067.0167541886,
		"cfr": 0.789306640625
	},
	{
		"tim": 2.75573525,
		"tid": 208,
		"loc": [
			1.218397766113281e-06,
			-3.25433044433607e-08
		],
		"eco": 214,
		"efo": 214053.5133783446,
		"cfr": 0.966522216796875
	},
	{
		"tim": 2.7623107,
		"tid": 208,
		"loc": [
			1.214643109130863e-06,
			-3.472213134765765e-08
		],
		"eco": 218,
		"efo": 218054.5136284071,
		"cfr": 1.0345458984375
	},
	{
		"tim": 2.9121577249999997,
		"tid": 224,
		"loc": [
			1.2386995910644105e-06,
			-6.938838134765447e-07
		],
		"eco": 1781,
		"efo": 1781445.361340335,
		"cfr": 0.91790771484375
	},
	{
		"tim": 2.929923375,
		"tid": 224,
		"loc": [
			1.2379785339355468e-06,
			-6.940753051757809e-07
		],
		"eco": 1547,
		"efo": 1547386.846711678,
		"cfr": 1.128570556640625
	},
	{
		"tim": 3.0131435499999997,
		"tid": 233,
		"loc": [
			1.0269533630370577e-06,
			-1.2634069946288875e-06
		],
		"eco": 1926,
		"efo": 1926481.6204051012,
		"cfr": 0.91827392578125
	},
	{
		"tim": 3.028710875,
		"tid": 233,
		"loc": [
			1.0281640441894512e-06,
			-1.2619390686035148e-06
		],
		"eco": 1899,
		"efo": 1899474.8687171794,
		"cfr": 0.916717529296875
	},
	{
		"tim": 3.0330883749999997,
		"tid": 233,
		"loc": [
			1.0277630615234383e-06,
			-1.261151525878906e-06
		],
		"eco": 1430,
		"efo": 1430357.5893973494,
		"cfr": 1.00103759765625
	},
	{
		"tim": 3.0374657999999997,
		"tid": 233,
		"loc": [
			1.027726879882812e-06,
			-1.2578192687988273e-06
		],
		"eco": 1650,
		"efo": 1650412.6031507878,
		"cfr": 0.91265869140625
	},
	{
		"tim": 3.0418433499999997,
		"tid": 233,
		"loc": [
			1.0265422241210951e-06,
			-1.2599739929199221e-06
		],
		"eco": 1213,
		"efo": 1213303.325831458,
		"cfr": 0.783599853515625
	},
	{
		"tim": 3.0462207749999997,
		"tid": 233,
		"loc": [
			1.0266904296874993e-06,
			-1.2600802185058593e-06
		],
		"eco": 921,
		"efo": 921230.3075768942,
		"cfr": 0.923919677734375
	},
	{
		"tim": 3.050598225,
		"tid": 233,
		"loc": [
			1.0232212646484417e-06,
			-1.2566664855957033e-06
		],
		"eco": 920,
		"efo": 920230.0575143786,
		"cfr": 0.714569091796875
	},
	{
		"tim": 3.0549757499999997,
		"tid": 233,
		"loc": [
			1.0195638488769566e-06,
			-1.260666387939455e-06
		],
		"eco": 570,
		"efo": 570142.5356339085,
		"cfr": 1.00543212890625
	},
	{
		"tim": 3.0593531749999996,
		"tid": 233,
		"loc": [
			1.0180231140136739e-06,
			-1.264489660644533e-06
		],
		"eco": 951,
		"efo": 951237.809452363,
		"cfr": 0.8487548828125
	},
	{
		"tim": 3.063730625,
		"tid": 233,
		"loc": [
			1.018033166503907e-06,
			-1.260066186523436e-06
		],
		"eco": 1062,
		"efo": 1062265.566391598,
		"cfr": 0.97686767578125
	},
	{
		"tim": 3.0681079999999996,
		"tid": 233,
		"loc": [
			1.0220704101562426e-06,
			-1.2597989868164046e-06
		],
		"eco": 823,
		"efo": 823205.8014503625,
		"cfr": 0.900970458984375
	},
	{
		"tim": 3.072485375,
		"tid": 233,
		"loc": [
			1.0229922607421856e-06,
			-1.2597059020996088e-06
		],
		"eco": 984,
		"efo": 984246.0615153789,
		"cfr": 0.877166748046875
	},
	{
		"tim": 3.0768629499999998,
		"tid": 233,
		"loc": [
			1.0207611022949235e-06,
			-1.2657674499511746e-06
		],
		"eco": 929,
		"efo": 929232.3080770193,
		"cfr": 1.00830078125
	},
	{
		"tim": 3.08124055,
		"tid": 233,
		"loc": [
			1.0203057373046883e-06,
			-1.2636996704101562e-06
		],
		"eco": 1080,
		"efo": 1080270.0675168792,
		"cfr": 0.80841064453125
	},
	{
		"tim": 3.0856180749999997,
		"tid": 233,
		"loc": [
			1.0230779602050748e-06,
			-1.2617189086914052e-06
		],
		"eco": 995,
		"efo": 995248.8122030508,
		"cfr": 0.681640625
	},
	{
		"tim": 3.089995525,
		"tid": 233,
		"loc": [
			1.021584710693361e-06,
			-1.2610351074218754e-06
		],
		"eco": 998,
		"efo": 998249.5623905977,
		"cfr": 1.1328125
	},
	{
		"tim": 3.0965709749999997,
		"tid": 233,
		"loc": [
			1.0235345458984354e-06,
			-1.2596192443847642e-06
		],
		"eco": 746,
		"efo": 746186.5466366592,
		"cfr": 0.850341796875
	},
	{
		"tim": 3.1009485499999996,
		"tid": 233,
		"loc": [
			1.0218334533691448e-06,
			-1.2630030822753922e-06
		],
		"eco": 767,
		"efo": 767191.7979494873,
		"cfr": 0.72418212890625
	},
	{
		"tim": 3.10532605,
		"tid": 233,
		"loc": [
			1.0206560241699275e-06,
			-1.2501591186523401e-06
		],
		"eco": 544,
		"efo": 544136.0340085021,
		"cfr": 0.794677734375
	},
	{
		"tim": 3.109703475,
		"tid": 233,
		"loc": [
			1.020320733642577e-06,
			-1.2501975524902338e-06
		],
		"eco": 639,
		"efo": 639159.7899474868,
		"cfr": 0.834228515625
	},
	{
		"tim": 3.114081025,
		"tid": 233,
		"loc": [
			1.02162498779297e-06,
			-1.2468977172851574e-06
		],
		"eco": 488,
		"efo": 488122.0305076269,
		"cfr": 0.85467529296875
	},
	{
		"tim": 3.1184585499999997,
		"tid": 233,
		"loc": [
			1.0236770385742138e-06,
			-1.2421508605957005e-06
		],
		"eco": 441,
		"efo": 441110.27756939235,
		"cfr": 0.7362060546875
	},
	{
		"tim": 3.1228359749999997,
		"tid": 233,
		"loc": [
			1.024257843017576e-06,
			-1.2349298645019506e-06
		],
		"eco": 360,
		"efo": 360090.02250562643,
		"cfr": 0.8109130859375
	},
	{
		"tim": 3.1272135249999997,
		"tid": 233,
		"loc": [
			1.0248426452636713e-06,
			-1.2338611328124992e-06
		],
		"eco": 363,
		"efo": 363090.7726931733,
		"cfr": 0.670166015625
	},
	{
		"tim": 3.13159105,
		"tid": 233,
		"loc": [
			1.0254814819335894e-06,
			-1.2353438720703122e-06
		],
		"eco": 393,
		"efo": 393098.27456864214,
		"cfr": 0.749755859375
	},
	{
		"tim": 3.1359686,
		"tid": 233,
		"loc": [
			1.0271321838378886e-06,
			-1.236212329101562e-06
		],
		"eco": 279,
		"efo": 279069.76744186046,
		"cfr": 0.924774169921875
	},
	{
		"tim": 3.140346175,
		"tid": 233,
		"loc": [
			1.02694791870117e-06,
			-1.2347649719238272e-06
		],
		"eco": 382,
		"efo": 382095.52388097026,
		"cfr": 0.734100341796875
	},
	{
		"tim": 3.14472365,
		"tid": 233,
		"loc": [
			1.0260638671875002e-06,
			-1.2378436462402354e-06
		],
		"eco": 449,
		"efo": 449112.2780695174,
		"cfr": 0.652587890625
	},
	{
		"tim": 3.149101225,
		"tid": 233,
		"loc": [
			1.0238129577636783e-06,
			-1.235375952148438e-06
		],
		"eco": 516,
		"efo": 516129.03225806454,
		"cfr": 0.713287353515625
	},
	{
		"tim": 3.1534788249999997,
		"tid": 233,
		"loc": [
			1.0220188232421876e-06,
			-1.2364744689941404e-06
		],
		"eco": 340,
		"efo": 340085.0212553138,
		"cfr": 1.001953125
	},
	{
		"tim": 3.15785635,
		"tid": 233,
		"loc": [
			1.0245698791503873e-06,
			-1.235141094970702e-06
		],
		"eco": 322,
		"efo": 322080.5201300325,
		"cfr": 0.7890625
	},
	{
		"tim": 3.1622337249999997,
		"tid": 233,
		"loc": [
			1.0263888000488262e-06,
			-1.2330912658691402e-06
		],
		"eco": 322,
		"efo": 322080.5201300325,
		"cfr": 0.705841064453125
	},
	{
		"tim": 3.1666112249999996,
		"tid": 233,
		"loc": [
			1.0216029724121189e-06,
			-1.2352318054199243e-06
		],
		"eco": 382,
		"efo": 382095.52388097026,
		"cfr": 0.905303955078125
	},
	{
		"tim": 3.17098865,
		"tid": 233,
		"loc": [
			1.0266008117675746e-06,
			-1.230246636962889e-06
		],
		"eco": 341,
		"efo": 341085.27131782944,
		"cfr": 0.826171875
	},
	{
		"tim": 3.175366,
		"tid": 233,
		"loc": [
			1.033017639160149e-06,
			-1.2254139587402322e-06
		],
		"eco": 220,
		"efo": 220055.01375343837,
		"cfr": 0.9530029296875
	},
	{
		"tim": 3.1797433249999996,
		"tid": 233,
		"loc": [
			1.0420123229980339e-06,
			-1.2204306701660115e-06
		],
		"eco": 296,
		"efo": 296074.0185046262,
		"cfr": 0.61431884765625
	},
	{
		"tim": 3.184120775,
		"tid": 233,
		"loc": [
			1.0445761779785117e-06,
			-1.2226753234863285e-06
		],
		"eco": 273,
		"efo": 273068.2670667667,
		"cfr": 0.706787109375
	},
	{
		"tim": 3.1884983499999997,
		"tid": 233,
		"loc": [
			1.0442561645507818e-06,
			-1.2225545593261716e-06
		],
		"eco": 279,
		"efo": 279069.76744186046,
		"cfr": 0.771240234375
	},
	{
		"tim": 3.1928756249999997,
		"tid": 233,
		"loc": [
			1.0419521850586005e-06,
			-1.2217704528808601e-06
		],
		"eco": 295,
		"efo": 295073.7684421105,
		"cfr": 0.674102783203125
	},
	{
		"tim": 3.1972530999999997,
		"tid": 233,
		"loc": [
			1.0424326660156247e-06,
			-1.2225115905761726e-06
		],
		"eco": 256,
		"efo": 256064.016004001,
		"cfr": 0.6953125
	},
	{
		"tim": 3.2016304,
		"tid": 233,
		"loc": [
			1.0438555114746054e-06,
			-1.2226105957031241e-06
		],
		"eco": 283,
		"efo": 283070.76769192296,
		"cfr": 0.782623291015625
	},
	{
		"tim": 3.206007825,
		"tid": 233,
		"loc": [
			1.0417164306640594e-06,
			-1.2237547180175782e-06
		],
		"eco": 445,
		"efo": 445111.27781945484,
		"cfr": 0.8643798828125
	},
	{
		"tim": 3.2103853,
		"tid": 233,
		"loc": [
			1.0340267333984492e-06,
			-1.2291474731445355e-06
		],
		"eco": 437,
		"efo": 437109.27731932985,
		"cfr": 0.70233154296875
	},
	{
		"tim": 3.2147626999999996,
		"tid": 233,
		"loc": [
			1.0328361450195334e-06,
			-1.2303415832519534e-06
		],
		"eco": 444,
		"efo": 444111.02775693923,
		"cfr": 0.750762939453125
	},
	{
		"tim": 3.2191400249999997,
		"tid": 233,
		"loc": [
			1.0252881347656347e-06,
			-1.2332992004394553e-06
		],
		"eco": 308,
		"efo": 308077.0192548137,
		"cfr": 0.8604736328125
	},
	{
		"tim": 3.223517575,
		"tid": 233,
		"loc": [
			1.0136728088379076e-06,
			-1.2390587829589892e-06
		],
		"eco": 269,
		"efo": 269067.2668167042,
		"cfr": 0.912078857421875
	},
	{
		"tim": 3.2278950999999996,
		"tid": 233,
		"loc": [
			1.0070584289550881e-06,
			-1.243693621826175e-06
		],
		"eco": 240,
		"efo": 240060.01500375094,
		"cfr": 0.801025390625
	},
	{
		"tim": 3.2322726499999996,
		"tid": 233,
		"loc": [
			1.008506463623043e-06,
			-1.2450972412109377e-06
		],
		"eco": 276,
		"efo": 276069.01725431357,
		"cfr": 0.8426513671875
	},
	{
		"tim": 3.236650325,
		"tid": 233,
		"loc": [
			1.0105550842285126e-06,
			-1.2441840026855462e-06
		],
		"eco": 272,
		"efo": 272068.0170042511,
		"cfr": 0.889892578125
	},
	{
		"tim": 3.2410278,
		"tid": 233,
		"loc": [
			1.0091701843261736e-06,
			-1.2438752380371096e-06
		],
		"eco": 266,
		"efo": 266066.5166291573,
		"cfr": 0.852081298828125
	},
	{
		"tim": 3.245405375,
		"tid": 233,
		"loc": [
			1.0069181579589884e-06,
			-1.241149499511719e-06
		],
		"eco": 221,
		"efo": 221055.26381595398,
		"cfr": 1.0614013671875
	},
	{
		"tim": 3.249782925,
		"tid": 233,
		"loc": [
			1.004442803955083e-06,
			-1.2392751953125006e-06
		],
		"eco": 280,
		"efo": 280070.0175043761,
		"cfr": 0.74981689453125
	},
	{
		"tim": 3.2541604,
		"tid": 233,
		"loc": [
			1.0099472961425687e-06,
			-1.2421516845703115e-06
		],
		"eco": 281,
		"efo": 281070.26756689174,
		"cfr": 0.8814697265625
	},
	{
		"tim": 3.258537975,
		"tid": 233,
		"loc": [
			1.0084997619628935e-06,
			-1.2459640869140643e-06
		],
		"eco": 266,
		"efo": 266066.5166291573,
		"cfr": 0.754486083984375
	},
	{
		"tim": 3.2629155749999996,
		"tid": 233,
		"loc": [
			1.0101892822265603e-06,
			-1.2443461608886708e-06
		],
		"eco": 262,
		"efo": 262065.51637909477,
		"cfr": 0.827789306640625
	},
	{
		"tim": 3.267293,
		"tid": 233,
		"loc": [
			1.0138921020507736e-06,
			-1.2418501708984351e-06
		],
		"eco": 227,
		"efo": 227056.76419104775,
		"cfr": 0.84375
	},
	{
		"tim": 3.27167045,
		"tid": 233,
		"loc": [
			1.0088405212402451e-06,
			-1.244334484863284e-06
		],
		"eco": 259,
		"efo": 259064.76619154788,
		"cfr": 0.7921142578125
	},
	{
		"tim": 3.2760478749999997,
		"tid": 233,
		"loc": [
			1.0118222045898393e-06,
			-1.24157584838867e-06
		],
		"eco": 244,
		"efo": 244061.01525381344,
		"cfr": 0.7442626953125
	},
	{
		"tim": 3.280425325,
		"tid": 233,
		"loc": [
			1.0102731445312536e-06,
			-1.2417458190917974e-06
		],
		"eco": 208,
		"efo": 208052.01300325082,
		"cfr": 0.92950439453125
	},
	{
		"tim": 3.2848029,
		"tid": 233,
		"loc": [
			1.0103842285156237e-06,
			-1.2435071777343754e-06
		],
		"eco": 160,
		"efo": 160040.01000250064,
		"cfr": 0.97119140625
	},
	{
		"tim": 3.340929625,
		"tid": 239,
		"loc": [
			-1.2659657226562472e-06,
			8.764313476562613e-07
		],
		"eco": 3811,
		"efo": 3811952.9882470616,
		"cfr": 0.9619140625
	},
	{
		"tim": 3.3608932499999997,
		"tid": 239,
		"loc": [
			-1.2653744995117175e-06,
			8.792679443359384e-07
		],
		"eco": 2813,
		"efo": 2813703.425856464,
		"cfr": 0.836883544921875
	},
	{
		"tim": 3.367468775,
		"tid": 239,
		"loc": [
			-1.2636877014160169e-06,
			8.829134094238295e-07
		],
		"eco": 1924,
		"efo": 1924481.12028007,
		"cfr": 0.807769775390625
	},
	{
		"tim": 3.3740441499999996,
		"tid": 239,
		"loc": [
			-1.262253991699219e-06,
			8.890377014160177e-07
		],
		"eco": 1742,
		"efo": 1742435.6089022255,
		"cfr": 0.75311279296875
	},
	{
		"tim": 3.378421575,
		"tid": 239,
		"loc": [
			-1.260168127441408e-06,
			8.884469421386721e-07
		],
		"eco": 1434,
		"efo": 1434358.5896474118,
		"cfr": 0.92181396484375
	},
	{
		"tim": 3.3827990249999997,
		"tid": 239,
		"loc": [
			-1.2605206787109356e-06,
			8.923049316406255e-07
		],
		"eco": 2033,
		"efo": 2033508.3770942737,
		"cfr": 1.1298828125
	},
	{
		"tim": 3.3871765,
		"tid": 239,
		"loc": [
			-1.2589016174316433e-06,
			8.952373107910169e-07
		],
		"eco": 2166,
		"efo": 2166541.6354088522,
		"cfr": 0.8551025390625
	},
	{
		"tim": 3.391553825,
		"tid": 239,
		"loc": [
			-1.2572303466796901e-06,
			8.976218994140641e-07
		],
		"eco": 1405,
		"efo": 1405351.3378344586,
		"cfr": 0.918792724609375
	},
	{
		"tim": 3.395931225,
		"tid": 239,
		"loc": [
			-1.2513708007812593e-06,
			8.988282287597681e-07
		],
		"eco": 1493,
		"efo": 1493373.3433358339,
		"cfr": 0.84466552734375
	},
	{
		"tim": 3.4003086999999996,
		"tid": 239,
		"loc": [
			-1.252142889404297e-06,
			8.982761169433592e-07
		],
		"eco": 1360,
		"efo": 1360340.0850212553,
		"cfr": 1.03857421875
	},
	{
		"tim": 3.409081975,
		"tid": 239,
		"loc": [
			-1.2507227355957047e-06,
			9.016754821777357e-07
		],
		"eco": 1128,
		"efo": 1128282.0705176294,
		"cfr": 0.94342041015625
	},
	{
		"tim": 3.4156573999999997,
		"tid": 239,
		"loc": [
			-1.2502813781738284e-06,
			9.031205444335944e-07
		],
		"eco": 1140,
		"efo": 1140285.071267817,
		"cfr": 0.8314208984375
	},
	{
		"tim": 3.42003485,
		"tid": 239,
		"loc": [
			-1.2492450378418004e-06,
			9.052837280273446e-07
		],
		"eco": 824,
		"efo": 824206.0515128783,
		"cfr": 0.846221923828125
	},
	{
		"tim": 3.4244123249999996,
		"tid": 239,
		"loc": [
			-1.2526000976562431e-06,
			9.088870300292967e-07
		],
		"eco": 993,
		"efo": 993248.3120780195,
		"cfr": 1.0908203125
	},
	{
		"tim": 3.4287897,
		"tid": 239,
		"loc": [
			-1.2559145812988232e-06,
			9.127801879882813e-07
		],
		"eco": 1000,
		"efo": 1000250.0625156289,
		"cfr": 1.0908203125
	},
	{
		"tim": 3.433167175,
		"tid": 239,
		"loc": [
			-1.253841772460939e-06,
			9.13659991455079e-07
		],
		"eco": 736,
		"efo": 736184.0460115029,
		"cfr": 0.83251953125
	},
	{
		"tim": 3.437544675,
		"tid": 239,
		"loc": [
			-1.2515956481933631e-06,
			9.120188537597656e-07
		],
		"eco": 947,
		"efo": 947236.8092023006,
		"cfr": 0.9130859375
	},
	{
		"tim": 3.4419220999999998,
		"tid": 239,
		"loc": [
			-1.2527294433593756e-06,
			9.077436035156234e-07
		],
		"eco": 1006,
		"efo": 1006251.5628907226,
		"cfr": 0.845703125
	},
	{
		"tim": 3.44629965,
		"tid": 239,
		"loc": [
			-1.2530014282226572e-06,
			9.091198486328129e-07
		],
		"eco": 602,
		"efo": 602150.5376344086,
		"cfr": 0.8272705078125
	},
	{
		"tim": 3.4506770749999998,
		"tid": 239,
		"loc": [
			-1.256364910888668e-06,
			9.115814392089841e-07
		],
		"eco": 609,
		"efo": 609152.2880720181,
		"cfr": 0.968841552734375
	},
	{
		"tim": 3.455054525,
		"tid": 239,
		"loc": [
			-1.2567846191406233e-06,
			9.156121032714854e-07
		],
		"eco": 518,
		"efo": 518129.53238309576,
		"cfr": 0.828643798828125
	},
	{
		"tim": 3.45943195,
		"tid": 239,
		"loc": [
			-1.2567678588867176e-06,
			9.27734869384768e-07
		],
		"eco": 248,
		"efo": 248062.01550387597,
		"cfr": 0.85400390625
	},
	{
		"tim": 3.463809375,
		"tid": 239,
		"loc": [
			-1.2557481506347657e-06,
			9.32408990478518e-07
		],
		"eco": 607,
		"efo": 607151.7879469867,
		"cfr": 0.8734130859375
	},
	{
		"tim": 3.4703849499999997,
		"tid": 239,
		"loc": [
			-1.2549089477539087e-06,
			9.217212280273401e-07
		],
		"eco": 327,
		"efo": 327081.77044261066,
		"cfr": 0.787353515625
	},
	{
		"tim": 3.4747623749999996,
		"tid": 239,
		"loc": [
			-1.2543289733886712e-06,
			9.327946350097692e-07
		],
		"eco": 191,
		"efo": 191047.76194048513,
		"cfr": 0.996734619140625
	},
	{
		"tim": 3.4791399,
		"tid": 239,
		"loc": [
			-1.2556233825683532e-06,
			9.374087463378914e-07
		],
		"eco": 237,
		"efo": 237059.26481620406,
		"cfr": 0.82965087890625
	},
	{
		"tim": 3.4835173499999996,
		"tid": 239,
		"loc": [
			-1.2544634765625028e-06,
			9.364647338867192e-07
		],
		"eco": 240,
		"efo": 240060.01500375094,
		"cfr": 0.73876953125
	},
	{
		"tim": 3.487894875,
		"tid": 239,
		"loc": [
			-1.2573069152831991e-06,
			9.35280004882812e-07
		],
		"eco": 207,
		"efo": 207051.76294073518,
		"cfr": 0.90167236328125
	},
	{
		"tim": 3.4922723249999996,
		"tid": 239,
		"loc": [
			-1.25554212036133e-06,
			9.390095397949234e-07
		],
		"eco": 211,
		"efo": 211052.7631907977,
		"cfr": 0.82305908203125
	},
	{
		"tim": 3.4966497999999997,
		"tid": 239,
		"loc": [
			-1.257032037353512e-06,
			9.389078552246092e-07
		],
		"eco": 230,
		"efo": 230057.51437859464,
		"cfr": 0.78436279296875
	},
	{
		"tim": 3.501027175,
		"tid": 239,
		"loc": [
			-1.2568819641113268e-06,
			9.396985839843754e-07
		],
		"eco": 196,
		"efo": 196049.01225306327,
		"cfr": 0.978515625
	},
	{
		"tim": 3.50540475,
		"tid": 239,
		"loc": [
			-1.2598380310058572e-06,
			9.400747497558595e-07
		],
		"eco": 145,
		"efo": 145036.2590647662,
		"cfr": 1.0162353515625
	},
	{
		"tim": 3.547820275,
		"tid": 243,
		"loc": [
			-1.2707323608398258e-06,
			9.406257873534967e-07
		],
		"eco": 227,
		"efo": 227056.76419104775,
		"cfr": 0.7822265625
	},
	{
		"tim": 3.5736202749999997,
		"tid": 243,
		"loc": [
			-1.270574395751951e-06,
			9.396073913574208e-07
		],
		"eco": 252,
		"efo": 252063.0157539385,
		"cfr": 0.8966064453125
	},
	{
		"tim": 3.5779976999999996,
		"tid": 243,
		"loc": [
			-1.2662344848632854e-06,
			9.389025695800782e-07
		],
		"eco": 219,
		"efo": 219054.76369092273,
		"cfr": 0.88214111328125
	},
	{
		"tim": 3.5823752499999997,
		"tid": 243,
		"loc": [
			-1.2622050598144582e-06,
			9.40105670166017e-07
		],
		"eco": 225,
		"efo": 225056.2640660165,
		"cfr": 0.889434814453125
	},
	{
		"tim": 3.5867526749999996,
		"tid": 243,
		"loc": [
			-1.2544141235351672e-06,
			9.399715942382832e-07
		],
		"eco": 225,
		"efo": 225056.2640660165,
		"cfr": 0.73455810546875
	},
	{
		"tim": 3.591130125,
		"tid": 243,
		"loc": [
			-1.2543929443359407e-06,
			9.410220336914075e-07
		],
		"eco": 196,
		"efo": 196049.01225306327,
		"cfr": 0.840911865234375
	},
	{
		"tim": 3.5955076499999996,
		"tid": 243,
		"loc": [
			-1.2559024963378872e-06,
			9.402125854492178e-07
		],
		"eco": 164,
		"efo": 164041.01025256314,
		"cfr": 0.783416748046875
	},
	{
		"tim": 3.8340108249999996,
		"tid": 265,
		"loc": [
			-7.221655944825338e-07,
			3.8811035159592373e-10
		],
		"eco": 148,
		"efo": 148037.0092523131,
		"cfr": 1.09259033203125
	},
	{
		"tim": 4.397729975,
		"tid": 306,
		"loc": [
			-1.095235980224673e-06,
			-5.209724365234121e-07
		],
		"eco": 925,
		"efo": 925231.3078269567,
		"cfr": 0.955963134765625
	},
	{
		"tim": 4.415495225,
		"tid": 306,
		"loc": [
			-1.098907861328119e-06,
			-5.232892089843769e-07
		],
		"eco": 807,
		"efo": 807201.8004501126,
		"cfr": 0.714111328125
	},
	{
		"tim": 4.4987147,
		"tid": 315,
		"loc": [
			1.2082371826171521e-07,
			7.697390930175721e-07
		],
		"eco": 1378,
		"efo": 1378344.5861465367,
		"cfr": 0.9208984375
	},
	{
		"tim": 4.514282475,
		"tid": 315,
		"loc": [
			1.1860451660156482e-07,
			7.708363769531249e-07
		],
		"eco": 1586,
		"efo": 1586396.5991497876,
		"cfr": 0.9381103515625
	},
	{
		"tim": 4.51865995,
		"tid": 315,
		"loc": [
			1.1660413818359578e-07,
			7.700555969238273e-07
		],
		"eco": 1374,
		"efo": 1374343.585896474,
		"cfr": 0.958099365234375
	},
	{
		"tim": 4.5230374,
		"tid": 315,
		"loc": [
			1.1698109741210907e-07,
			7.68078662109375e-07
		],
		"eco": 1321,
		"efo": 1321330.3325831457,
		"cfr": 1.06201171875
	},
	{
		"tim": 4.531810875,
		"tid": 315,
		"loc": [
			1.1547870483398469e-07,
			7.639444152832025e-07
		],
		"eco": 468,
		"efo": 468117.02925731434,
		"cfr": 1.05316162109375
	},
	{
		"tim": 4.53618835,
		"tid": 315,
		"loc": [
			1.2438025512693967e-07,
			7.579156433105478e-07
		],
		"eco": 510,
		"efo": 510127.53188297077,
		"cfr": 0.98046875
	},
	{
		"tim": 4.54056575,
		"tid": 315,
		"loc": [
			1.2925129394530447e-07,
			7.520325439453123e-07
		],
		"eco": 548,
		"efo": 548137.0342585647,
		"cfr": 0.91827392578125
	},
	{
		"tim": 4.547141125,
		"tid": 315,
		"loc": [
			1.3230826416014966e-07,
			7.446428527832011e-07
		],
		"eco": 1076,
		"efo": 1076269.0672668167,
		"cfr": 0.9722900390625
	},
	{
		"tim": 4.5515186,
		"tid": 315,
		"loc": [
			1.3273817138671963e-07,
			7.507462341308616e-07
		],
		"eco": 682,
		"efo": 682170.5426356589,
		"cfr": 0.95361328125
	},
	{
		"tim": 4.555895875,
		"tid": 315,
		"loc": [
			1.33399346923827e-07,
			7.524307312011723e-07
		],
		"eco": 678,
		"efo": 678169.5423855964,
		"cfr": 0.94921875
	},
	{
		"tim": 4.5624714,
		"tid": 315,
		"loc": [
			1.3236273803711276e-07,
			7.545275634765623e-07
		],
		"eco": 719,
		"efo": 719179.7949487371,
		"cfr": 0.72235107421875
	},
	{
		"tim": 4.5668487749999995,
		"tid": 315,
		"loc": [
			1.3181002197265784e-07,
			7.568913696289065e-07
		],
		"eco": 497,
		"efo": 497124.28107026755,
		"cfr": 0.86090087890625
	},
	{
		"tim": 4.571226125,
		"tid": 315,
		"loc": [
			1.3497615356444934e-07,
			7.529373535156246e-07
		],
		"eco": 432,
		"efo": 432108.0270067517,
		"cfr": 0.78277587890625
	},
	{
		"tim": 4.5756036,
		"tid": 315,
		"loc": [
			1.3320593261718976e-07,
			7.495333557128887e-07
		],
		"eco": 646,
		"efo": 646161.5403850963,
		"cfr": 0.83770751953125
	},
	{
		"tim": 4.5799808749999995,
		"tid": 315,
		"loc": [
			1.3185982666015672e-07,
			7.533001342773444e-07
		],
		"eco": 757,
		"efo": 757189.2973243311,
		"cfr": 0.702056884765625
	},
	{
		"tim": 4.58435835,
		"tid": 315,
		"loc": [
			1.2644840087891626e-07,
			7.568000122070306e-07
		],
		"eco": 658,
		"efo": 658164.5411352839,
		"cfr": 0.773101806640625
	},
	{
		"tim": 4.58873585,
		"tid": 315,
		"loc": [
			1.2873356323241798e-07,
			7.597056579589865e-07
		],
		"eco": 643,
		"efo": 643160.7901975494,
		"cfr": 0.76446533203125
	},
	{
		"tim": 4.593113274999999,
		"tid": 315,
		"loc": [
			1.2460212402344208e-07,
			7.651031799316409e-07
		],
		"eco": 508,
		"efo": 508127.0317579395,
		"cfr": 0.810546875
	},
	{
		"tim": 4.5974908249999995,
		"tid": 315,
		"loc": [
			1.25053424072268e-07,
			7.656410827636722e-07
		],
		"eco": 693,
		"efo": 693173.2933233308,
		"cfr": 0.73150634765625
	},
	{
		"tim": 4.60186825,
		"tid": 315,
		"loc": [
			1.2800606079101246e-07,
			7.625688293457028e-07
		],
		"eco": 649,
		"efo": 649162.2905726432,
		"cfr": 0.933837890625
	},
	{
		"tim": 4.6062457,
		"tid": 315,
		"loc": [
			1.289273742675791e-07,
			7.576455200195305e-07
		],
		"eco": 457,
		"efo": 457114.2785696424,
		"cfr": 0.80169677734375
	},
	{
		"tim": 4.610623224999999,
		"tid": 315,
		"loc": [
			1.297077941894528e-07,
			7.490473144531224e-07
		],
		"eco": 365,
		"efo": 365091.27281820454,
		"cfr": 0.915313720703125
	},
	{
		"tim": 4.61500065,
		"tid": 315,
		"loc": [
			1.3416823120116305e-07,
			7.477724731445319e-07
		],
		"eco": 289,
		"efo": 289072.26806701673,
		"cfr": 0.734527587890625
	},
	{
		"tim": 4.6193781,
		"tid": 315,
		"loc": [
			1.412656982421742e-07,
			7.431351562500008e-07
		],
		"eco": 305,
		"efo": 305076.26906726684,
		"cfr": 0.92083740234375
	},
	{
		"tim": 4.623755575,
		"tid": 315,
		"loc": [
			1.4063734130859262e-07,
			7.437232971191406e-07
		],
		"eco": 347,
		"efo": 347086.7716929232,
		"cfr": 0.98394775390625
	},
	{
		"tim": 4.6281329499999995,
		"tid": 315,
		"loc": [
			1.3916840820312725e-07,
			7.477478332519541e-07
		],
		"eco": 351,
		"efo": 351087.77194298577,
		"cfr": 0.89117431640625
	},
	{
		"tim": 4.6325104249999995,
		"tid": 315,
		"loc": [
			1.3692821044922388e-07,
			7.484153991699207e-07
		],
		"eco": 376,
		"efo": 376094.0235058765,
		"cfr": 0.666412353515625
	},
	{
		"tim": 4.636887925,
		"tid": 315,
		"loc": [
			1.3528424072265853e-07,
			7.434995910644505e-07
		],
		"eco": 305,
		"efo": 305076.26906726684,
		"cfr": 0.86859130859375
	},
	{
		"tim": 4.64126545,
		"tid": 315,
		"loc": [
			1.3465064086913892e-07,
			7.433612976074216e-07
		],
		"eco": 347,
		"efo": 347086.7716929232,
		"cfr": 0.74871826171875
	},
	{
		"tim": 4.6456431,
		"tid": 315,
		"loc": [
			1.2688485107423246e-07,
			7.529713195800783e-07
		],
		"eco": 598,
		"efo": 598149.5373843461,
		"cfr": 0.6427001953125
	},
	{
		"tim": 4.650020425,
		"tid": 315,
		"loc": [
			1.2203035888672485e-07,
			7.550894531249998e-07
		],
		"eco": 152,
		"efo": 152038.0095023756,
		"cfr": 0.9185791015625
	},
	{
		"tim": 5.2342688,
		"tid": 359,
		"loc": [
			-2.63068829345724e-07,
			-2.7012426147460874e-07
		],
		"eco": 260,
		"efo": 260065.01625406352,
		"cfr": 0.8997802734375
	},
	{
		"tim": 5.366004125,
		"tid": 371,
		"loc": [
			-3.3527010498052107e-07,
			-1.2132817260742247e-06
		],
		"eco": 755,
		"efo": 755188.7971992998,
		"cfr": 1.04193115234375
	},
	{
		"tim": 5.3815718,
		"tid": 371,
		"loc": [
			-3.331921569824255e-07,
			-1.2139050476074214e-06
		],
		"eco": 995,
		"efo": 995248.8122030508,
		"cfr": 0.79296875
	},
	{
		"tim": 5.388147425,
		"tid": 371,
		"loc": [
			-3.2925722045898587e-07,
			-1.2107910583496074e-06
		],
		"eco": 605,
		"efo": 605151.2878219555,
		"cfr": 0.87176513671875
	},
	{
		"tim": 5.3925249,
		"tid": 371,
		"loc": [
			-3.2477442016601804e-07,
			-1.2088857971191397e-06
		],
		"eco": 395,
		"efo": 395098.7746936734,
		"cfr": 0.750732421875
	},
	{
		"tim": 5.396902475,
		"tid": 371,
		"loc": [
			-3.1738445434571497e-07,
			-1.2145011230468745e-06
		],
		"eco": 390,
		"efo": 390097.52438109525,
		"cfr": 0.815185546875
	},
	{
		"tim": 5.401280075,
		"tid": 371,
		"loc": [
			-3.137367126464909e-07,
			-1.2140522827148427e-06
		],
		"eco": 440,
		"efo": 440110.02750687674,
		"cfr": 0.8988037109375
	},
	{
		"tim": 5.4056576,
		"tid": 371,
		"loc": [
			-3.1670930786132066e-07,
			-1.2130688964843761e-06
		],
		"eco": 365,
		"efo": 365091.27281820454,
		"cfr": 0.68988037109375
	},
	{
		"tim": 5.41003515,
		"tid": 371,
		"loc": [
			-3.145704711914082e-07,
			-1.2154225097656257e-06
		],
		"eco": 546,
		"efo": 546136.5341335334,
		"cfr": 0.6427001953125
	},
	{
		"tim": 5.416610599999999,
		"tid": 371,
		"loc": [
			-3.1088140869140744e-07,
			-1.21090264892578e-06
		],
		"eco": 608,
		"efo": 608152.0380095023,
		"cfr": 0.878265380859375
	},
	{
		"tim": 5.420988175,
		"tid": 371,
		"loc": [
			-3.1088192749023455e-07,
			-1.2093060180664064e-06
		],
		"eco": 743,
		"efo": 743185.7964491122,
		"cfr": 0.7841796875
	},
	{
		"tim": 5.425365675,
		"tid": 371,
		"loc": [
			-3.101087219238309e-07,
			-1.2062444885253893e-06
		],
		"eco": 923,
		"efo": 923230.8077019255,
		"cfr": 0.8758544921875
	},
	{
		"tim": 5.43194115,
		"tid": 371,
		"loc": [
			-3.134138916015583e-07,
			-1.1990216796874988e-06
		],
		"eco": 708,
		"efo": 708177.0442610653,
		"cfr": 0.94476318359375
	},
	{
		"tim": 5.440714325,
		"tid": 371,
		"loc": [
			-3.1997781982421204e-07,
			-1.1961062011718742e-06
		],
		"eco": 378,
		"efo": 378094.52363090776,
		"cfr": 1.123291015625
	},
	{
		"tim": 5.6468621,
		"tid": 391,
		"loc": [
			-2.9310069580079774e-07,
			-1.1999295532226793e-06
		],
		"eco": 576,
		"efo": 576144.0360090022,
		"cfr": 0.9912109375
	},
	{
		"tim": 5.662429475,
		"tid": 391,
		"loc": [
			-2.9485064086913856e-07,
			-1.1924492248535139e-06
		],
		"eco": 819,
		"efo": 819204.8012003001,
		"cfr": 0.9814453125
	},
	{
		"tim": 5.666807025,
		"tid": 391,
		"loc": [
			-2.974556152343714e-07,
			-1.1881018798828119e-06
		],
		"eco": 1107,
		"efo": 1107276.8192048012,
		"cfr": 0.802703857421875
	},
	{
		"tim": 5.67118445,
		"tid": 391,
		"loc": [
			-2.99278796386719e-07,
			-1.1993730102539096e-06
		],
		"eco": 164,
		"efo": 164041.01025256314,
		"cfr": 1.002044677734375
	},
	{
		"tim": 5.6755619,
		"tid": 391,
		"loc": [
			-3.0585723876952017e-07,
			-1.210429980468756e-06
		],
		"eco": 178,
		"efo": 178044.51112778194,
		"cfr": 0.75244140625
	},
	{
		"tim": 5.679939375,
		"tid": 391,
		"loc": [
			-3.083428100585902e-07,
			-1.2167362426757837e-06
		],
		"eco": 136,
		"efo": 136034.00850212554,
		"cfr": 1.01806640625
	},
	{
		"tim": 5.688712625,
		"tid": 391,
		"loc": [
			-3.02607452392585e-07,
			-1.21757530517578e-06
		],
		"eco": 170,
		"efo": 170042.5106276569,
		"cfr": 0.7734375
	},
	{
		"tim": 5.697466875,
		"tid": 391,
		"loc": [
			-3.042072021484312e-07,
			-1.2169231933593754e-06
		],
		"eco": 168,
		"efo": 168042.01050262566,
		"cfr": 0.755767822265625
	},
	{
		"tim": 5.704042299999999,
		"tid": 391,
		"loc": [
			-3.057666259765602e-07,
			-1.221491937255862e-06
		],
		"eco": 169,
		"efo": 169042.26056514127,
		"cfr": 1.042510986328125
	},
	{
		"tim": 5.708419675,
		"tid": 391,
		"loc": [
			-2.989751892089951e-07,
			-1.2176306640624971e-06
		],
		"eco": 226,
		"efo": 226056.51412853214,
		"cfr": 0.7646484375
	},
	{
		"tim": 5.712797125,
		"tid": 391,
		"loc": [
			-2.937746093750077e-07,
			-1.2157356262207007e-06
		],
		"eco": 204,
		"efo": 204051.0127531883,
		"cfr": 0.732421875
	},
	{
		"tim": 5.7171746,
		"tid": 391,
		"loc": [
			-2.9428332519531394e-07,
			-1.2190630126953145e-06
		],
		"eco": 224,
		"efo": 224056.01400350087,
		"cfr": 0.7218017578125
	},
	{
		"tim": 5.721551975,
		"tid": 391,
		"loc": [
			-2.973823059081989e-07,
			-1.2194875976562504e-06
		],
		"eco": 193,
		"efo": 193048.26206551638,
		"cfr": 0.71173095703125
	},
	{
		"tim": 5.72592945,
		"tid": 391,
		"loc": [
			-2.989167297363274e-07,
			-1.2181261291503905e-06
		],
		"eco": 207,
		"efo": 207051.76294073518,
		"cfr": 0.8197021484375
	},
	{
		"tim": 5.73030695,
		"tid": 391,
		"loc": [
			-3.0309935302733634e-07,
			-1.2220716857910185e-06
		],
		"eco": 226,
		"efo": 226056.51412853214,
		"cfr": 0.6591796875
	},
	{
		"tim": 5.734684375,
		"tid": 391,
		"loc": [
			-2.9663773803711814e-07,
			-1.2226147949218739e-06
		],
		"eco": 209,
		"efo": 209052.26306576646,
		"cfr": 0.7855224609375
	},
	{
		"tim": 5.739061925,
		"tid": 391,
		"loc": [
			-2.957016662597662e-07,
			-1.2153400451660137e-06
		],
		"eco": 212,
		"efo": 212053.01325331334,
		"cfr": 0.657958984375
	},
	{
		"tim": 5.74343935,
		"tid": 391,
		"loc": [
			-2.946177673339858e-07,
			-1.215705969238281e-06
		],
		"eco": 169,
		"efo": 169042.26056514127,
		"cfr": 0.76568603515625
	},
	{
		"tim": 5.7478168,
		"tid": 391,
		"loc": [
			-2.961431945800767e-07,
			-1.2151630615234377e-06
		],
		"eco": 198,
		"efo": 198049.5123780945,
		"cfr": 0.699920654296875
	},
	{
		"tim": 5.752194225,
		"tid": 391,
		"loc": [
			-2.942582519531311e-07,
			-1.2163974670410152e-06
		],
		"eco": 228,
		"efo": 228057.0142535634,
		"cfr": 0.56732177734375
	},
	{
		"tim": 5.75657165,
		"tid": 391,
		"loc": [
			-3.037286926269422e-07,
			-1.2213140197753945e-06
		],
		"eco": 216,
		"efo": 216054.01350337584,
		"cfr": 0.843292236328125
	},
	{
		"tim": 5.7609490999999995,
		"tid": 391,
		"loc": [
			-3.0368208618163756e-07,
			-1.2193014038085933e-06
		],
		"eco": 245,
		"efo": 245061.26531632908,
		"cfr": 0.645355224609375
	},
	{
		"tim": 5.765326675,
		"tid": 391,
		"loc": [
			-2.9761137084961753e-07,
			-1.2151666931152319e-06
		],
		"eco": 201,
		"efo": 201050.2625656414,
		"cfr": 0.641693115234375
	},
	{
		"tim": 5.76970405,
		"tid": 391,
		"loc": [
			-2.987270690917917e-07,
			-1.2140439575195317e-06
		],
		"eco": 202,
		"efo": 202050.51262815704,
		"cfr": 0.731689453125
	},
	{
		"tim": 5.774081525,
		"tid": 391,
		"loc": [
			-2.9340936889649376e-07,
			-1.2172877441406244e-06
		],
		"eco": 212,
		"efo": 212053.01325331334,
		"cfr": 0.77545166015625
	},
	{
		"tim": 5.7784591249999995,
		"tid": 391,
		"loc": [
			-2.9370824584960876e-07,
			-1.2172090454101565e-06
		],
		"eco": 203,
		"efo": 203050.76269067268,
		"cfr": 0.6092529296875
	},
	{
		"tim": 5.78283655,
		"tid": 391,
		"loc": [
			-2.963362060546837e-07,
			-1.2181669616699227e-06
		],
		"eco": 164,
		"efo": 164041.01025256314,
		"cfr": 0.892730712890625
	},
	{
		"tim": 5.7872142,
		"tid": 391,
		"loc": [
			-2.988858215332002e-07,
			-1.2163601013183596e-06
		],
		"eco": 238,
		"efo": 238059.5148787197,
		"cfr": 0.564422607421875
	},
	{
		"tim": 5.791591625,
		"tid": 391,
		"loc": [
			-3.0046732177734047e-07,
			-1.2149667114257815e-06
		],
		"eco": 240,
		"efo": 240060.01500375094,
		"cfr": 0.72216796875
	},
	{
		"tim": 5.79596905,
		"tid": 391,
		"loc": [
			-3.000465515136721e-07,
			-1.2162429504394532e-06
		],
		"eco": 212,
		"efo": 212053.01325331334,
		"cfr": 0.78955078125
	},
	{
		"tim": 5.8003466,
		"tid": 391,
		"loc": [
			-2.9697503051758263e-07,
			-1.2158711303710927e-06
		],
		"eco": 187,
		"efo": 187046.7616904226,
		"cfr": 0.73699951171875
	},
	{
		"tim": 5.804724125,
		"tid": 391,
		"loc": [
			-2.98645581054685e-07,
			-1.210557330322264e-06
		],
		"eco": 157,
		"efo": 157039.25981495375,
		"cfr": 1.02197265625
	},
	{
		"tim": 5.809101474999999,
		"tid": 391,
		"loc": [
			-2.9813617553710554e-07,
			-1.2134842651367201e-06
		],
		"eco": 199,
		"efo": 199049.76244061015,
		"cfr": 0.720703125
	},
	{
		"tim": 5.81347905,
		"tid": 391,
		"loc": [
			-2.974913696289067e-07,
			-1.2177166870117203e-06
		],
		"eco": 195,
		"efo": 195048.76219054763,
		"cfr": 0.548583984375
	},
	{
		"tim": 5.817856525,
		"tid": 391,
		"loc": [
			-3.019283203124943e-07,
			-1.2193915527343765e-06
		],
		"eco": 195,
		"efo": 195048.76219054763,
		"cfr": 0.78955078125
	},
	{
		"tim": 5.8222341,
		"tid": 391,
		"loc": [
			-3.0016528320312746e-07,
			-1.2190121887207023e-06
		],
		"eco": 182,
		"efo": 182045.51137784446,
		"cfr": 0.626220703125
	},
	{
		"tim": 5.8266117,
		"tid": 391,
		"loc": [
			-3.0174364624022955e-07,
			-1.219350048828126e-06
		],
		"eco": 199,
		"efo": 199049.76244061015,
		"cfr": 0.710693359375
	},
	{
		"tim": 5.830989225,
		"tid": 391,
		"loc": [
			-3.0424805297851265e-07,
			-1.2159574218749993e-06
		],
		"eco": 211,
		"efo": 211052.7631907977,
		"cfr": 0.6243896484375
	},
	{
		"tim": 5.835366875,
		"tid": 391,
		"loc": [
			-2.992879333496153e-07,
			-1.2162162658691394e-06
		],
		"eco": 199,
		"efo": 199049.76244061015,
		"cfr": 0.670654296875
	},
	{
		"tim": 5.8397444,
		"tid": 391,
		"loc": [
			-2.9888012084961116e-07,
			-1.2164060180664058e-06
		],
		"eco": 169,
		"efo": 169042.26056514127,
		"cfr": 0.901153564453125
	},
	{
		"tim": 5.844121925,
		"tid": 391,
		"loc": [
			-2.9961222534179594e-07,
			-1.215197998046874e-06
		],
		"eco": 219,
		"efo": 219054.76369092273,
		"cfr": 0.613861083984375
	},
	{
		"tim": 5.848499374999999,
		"tid": 391,
		"loc": [
			-2.986278991699218e-07,
			-1.2161918151855476e-06
		],
		"eco": 197,
		"efo": 197049.2623155789,
		"cfr": 0.7193603515625
	},
	{
		"tim": 5.8528768,
		"tid": 391,
		"loc": [
			-2.9726539916992063e-07,
			-1.2155343444824218e-06
		],
		"eco": 188,
		"efo": 188047.01175293824,
		"cfr": 0.86553955078125
	},
	{
		"tim": 5.8572542499999996,
		"tid": 391,
		"loc": [
			-2.9434412231446056e-07,
			-1.218720233154297e-06
		],
		"eco": 203,
		"efo": 203050.76269067268,
		"cfr": 0.751739501953125
	},
	{
		"tim": 5.861631825,
		"tid": 391,
		"loc": [
			-3.0003901977537594e-07,
			-1.2199441528320344e-06
		],
		"eco": 190,
		"efo": 190047.5118779695,
		"cfr": 0.8555908203125
	},
	{
		"tim": 5.866009099999999,
		"tid": 391,
		"loc": [
			-2.978412902832073e-07,
			-1.2190439392089833e-06
		],
		"eco": 186,
		"efo": 186046.511627907,
		"cfr": 0.78955078125
	},
	{
		"tim": 5.8703865749999995,
		"tid": 391,
		"loc": [
			-2.9445419311523773e-07,
			-1.2175478210449204e-06
		],
		"eco": 179,
		"efo": 179044.76119029758,
		"cfr": 0.865631103515625
	},
	{
		"tim": 5.874764075,
		"tid": 391,
		"loc": [
			-2.977597412109333e-07,
			-1.2224628723144554e-06
		],
		"eco": 197,
		"efo": 197049.2623155789,
		"cfr": 0.9219970703125
	},
	{
		"tim": 5.8791414,
		"tid": 391,
		"loc": [
			-2.95220239257816e-07,
			-1.2200707336425764e-06
		],
		"eco": 211,
		"efo": 211052.7631907977,
		"cfr": 0.666961669921875
	},
	{
		"tim": 5.883518875,
		"tid": 391,
		"loc": [
			-3.027134582519436e-07,
			-1.2172099609375015e-06
		],
		"eco": 186,
		"efo": 186046.511627907,
		"cfr": 0.8701171875
	},
	{
		"tim": 5.887896275,
		"tid": 391,
		"loc": [
			-2.9856642456055513e-07,
			-1.218798065185546e-06
		],
		"eco": 177,
		"efo": 177044.26106526633,
		"cfr": 0.7452392578125
	},
	{
		"tim": 5.8922737,
		"tid": 391,
		"loc": [
			-3.0009558105468514e-07,
			-1.219486102294923e-06
		],
		"eco": 199,
		"efo": 199049.76244061015,
		"cfr": 0.6856689453125
	},
	{
		"tim": 5.896651149999999,
		"tid": 391,
		"loc": [
			-2.947477783203143e-07,
			-1.217854541015624e-06
		],
		"eco": 179,
		"efo": 179044.76119029758,
		"cfr": 0.74835205078125
	},
	{
		"tim": 5.901028575,
		"tid": 391,
		"loc": [
			-2.966265319824188e-07,
			-1.219745452880861e-06
		],
		"eco": 231,
		"efo": 231057.76444111028,
		"cfr": 0.512054443359375
	},
	{
		"tim": 5.905405825,
		"tid": 391,
		"loc": [
			-2.944514831543001e-07,
			-1.2180599792480458e-06
		],
		"eco": 205,
		"efo": 205051.26281570393,
		"cfr": 0.7181396484375
	},
	{
		"tim": 5.9097835,
		"tid": 391,
		"loc": [
			-2.961567932128889e-07,
			-1.2220709411621107e-06
		],
		"eco": 186,
		"efo": 186046.511627907,
		"cfr": 0.751953125
	},
	{
		"tim": 5.914160975,
		"tid": 391,
		"loc": [
			-2.969326049804669e-07,
			-1.217106854248045e-06
		],
		"eco": 174,
		"efo": 174043.51087771944,
		"cfr": 0.9007568359375
	},
	{
		"tim": 5.91853855,
		"tid": 391,
		"loc": [
			-3.0236055908202416e-07,
			-1.2176494506835952e-06
		],
		"eco": 143,
		"efo": 143035.75893973492,
		"cfr": 0.838623046875
	},
	{
		"tim": 5.9229161,
		"tid": 391,
		"loc": [
			-2.9662963256836717e-07,
			-1.2163888549804668e-06
		],
		"eco": 151,
		"efo": 151037.75943985998,
		"cfr": 0.70196533203125
	},
	{
		"tim": 5.927293575,
		"tid": 391,
		"loc": [
			-2.9538116455078336e-07,
			-1.214589251708984e-06
		],
		"eco": 135,
		"efo": 135033.7584396099,
		"cfr": 0.797607421875
	},
	{
		"tim": 5.93167115,
		"tid": 391,
		"loc": [
			-2.9171521606445813e-07,
			-1.21006652832031e-06
		],
		"eco": 143,
		"efo": 143035.75893973492,
		"cfr": 0.9224853515625
	},
	{
		"tim": 5.936048749999999,
		"tid": 391,
		"loc": [
			-2.8888252563477457e-07,
			-1.212533886718749e-06
		],
		"eco": 147,
		"efo": 147036.75918979745,
		"cfr": 0.64361572265625
	},
	{
		"tim": 5.940426275,
		"tid": 391,
		"loc": [
			-2.938337768554597e-07,
			-1.2160691650390655e-06
		],
		"eco": 132,
		"efo": 132033.008252063,
		"cfr": 0.809814453125
	},
	{
		"tim": 5.944803825,
		"tid": 391,
		"loc": [
			-2.9939677124022594e-07,
			-1.2148164428710948e-06
		],
		"eco": 140,
		"efo": 140035.00875218806,
		"cfr": 0.80694580078125
	},
	{
		"tim": 5.94918135,
		"tid": 391,
		"loc": [
			-2.990552978515668e-07,
			-1.2100297790527329e-06
		],
		"eco": 125,
		"efo": 125031.25781445361,
		"cfr": 1.0234375
	},
	{
		"tim": 5.9535588,
		"tid": 391,
		"loc": [
			-3.0023751831054254e-07,
			-1.2020668945312486e-06
		],
		"eco": 133,
		"efo": 133033.25831457865,
		"cfr": 1.07354736328125
	},
	{
		"tim": 6.416807299999999,
		"tid": 417,
		"loc": [
			9.158848999024452e-07,
			6.759507080077892e-07
		],
		"eco": 1331,
		"efo": 1331332.833208302,
		"cfr": 0.8701171875
	},
	{
		"tim": 6.436770549999999,
		"tid": 417,
		"loc": [
			9.212787475585899e-07,
			6.909565979003945e-07
		],
		"eco": 424,
		"efo": 424106.0265066267,
		"cfr": 0.657958984375
	},
	{
		"tim": 6.443345975,
		"tid": 417,
		"loc": [
			9.265272033691348e-07,
			6.922344604492203e-07
		],
		"eco": 374,
		"efo": 374093.5233808452,
		"cfr": 0.69561767578125
	},
	{
		"tim": 6.44772325,
		"tid": 417,
		"loc": [
			9.301148437499951e-07,
			6.989039916992217e-07
		],
		"eco": 346,
		"efo": 346086.5216304076,
		"cfr": 0.65118408203125
	},
	{
		"tim": 6.452100725,
		"tid": 417,
		"loc": [
			9.305094116210931e-07,
			6.968534973144532e-07
		],
		"eco": 309,
		"efo": 309077.26931732934,
		"cfr": 0.892822265625
	},
	{
		"tim": 6.456478225,
		"tid": 417,
		"loc": [
			9.285121398925805e-07,
			6.957497436523427e-07
		],
		"eco": 375,
		"efo": 375093.7734433609,
		"cfr": 0.68499755859375
	},
	{
		"tim": 6.46085565,
		"tid": 417,
		"loc": [
			9.278272949218763e-07,
			6.951332885742175e-07
		],
		"eco": 294,
		"efo": 294073.5183795949,
		"cfr": 1.053497314453125
	},
	{
		"tim": 6.4652332,
		"tid": 417,
		"loc": [
			9.364553771972512e-07,
			6.973580322265665e-07
		],
		"eco": 200,
		"efo": 200050.0125031258,
		"cfr": 0.84564208984375
	},
	{
		"tim": 6.469610625,
		"tid": 417,
		"loc": [
			9.396997192382771e-07,
			7.061843750000038e-07
		],
		"eco": 319,
		"efo": 319079.7699424856,
		"cfr": 0.85601806640625
	},
	{
		"tim": 6.476186025,
		"tid": 417,
		"loc": [
			9.36185516357428e-07,
			7.001700622558571e-07
		],
		"eco": 537,
		"efo": 537134.2835708928,
		"cfr": 0.724151611328125
	},
	{
		"tim": 6.480563525,
		"tid": 417,
		"loc": [
			9.370843444824199e-07,
			6.9459473876953e-07
		],
		"eco": 387,
		"efo": 387096.77419354836,
		"cfr": 0.753662109375
	},
	{
		"tim": 6.4849409499999995,
		"tid": 417,
		"loc": [
			9.367993652343753e-07,
			6.910775634765613e-07
		],
		"eco": 310,
		"efo": 310077.51937984495,
		"cfr": 0.76263427734375
	},
	{
		"tim": 6.4893184999999995,
		"tid": 417,
		"loc": [
			9.367333862304707e-07,
			6.917112915039064e-07
		],
		"eco": 208,
		"efo": 208052.01300325082,
		"cfr": 0.8624267578125
	},
	{
		"tim": 6.49589375,
		"tid": 417,
		"loc": [
			9.433713500976463e-07,
			6.877740295410164e-07
		],
		"eco": 158,
		"efo": 158039.50987746936,
		"cfr": 1.105499267578125
	},
	{
		"tim": 6.500271225,
		"tid": 417,
		"loc": [
			9.498718627929595e-07,
			6.936982299804724e-07
		],
		"eco": 261,
		"efo": 261065.26631657916,
		"cfr": 1.720428466796875
	},
	{
		"tim": 6.504648824999999,
		"tid": 417,
		"loc": [
			9.446390502929774e-07,
			6.802566955566363e-07
		],
		"eco": 499,
		"efo": 499124.7811952988,
		"cfr": 0.866851806640625
	},
	{
		"tim": 6.50902635,
		"tid": 417,
		"loc": [
			9.45741308593753e-07,
			6.783058593749979e-07
		],
		"eco": 191,
		"efo": 191047.76194048513,
		"cfr": 0.74102783203125
	},
	{
		"tim": 6.5134039999999995,
		"tid": 417,
		"loc": [
			9.450019409179696e-07,
			6.80353247070313e-07
		],
		"eco": 504,
		"efo": 504126.031507877,
		"cfr": 1.04339599609375
	},
	{
		"tim": 6.517781325,
		"tid": 417,
		"loc": [
			9.382418823242262e-07,
			6.842704162597669e-07
		],
		"eco": 574,
		"efo": 574143.535883971,
		"cfr": 0.972381591796875
	},
	{
		"tim": 6.524356825,
		"tid": 417,
		"loc": [
			9.377028930664071e-07,
			6.801695190429675e-07
		],
		"eco": 140,
		"efo": 140035.00875218806,
		"cfr": 0.9569091796875
	},
	{
		"tim": 6.528734425,
		"tid": 417,
		"loc": [
			9.319052490234378e-07,
			6.741297363281236e-07
		],
		"eco": 519,
		"efo": 519129.78244561143,
		"cfr": 1.316986083984375
	},
	{
		"tim": 6.535287074999999,
		"tid": 417,
		"loc": [
			9.480388183593544e-07,
			6.788172790527406e-07
		],
		"eco": 424,
		"efo": 424106.0265066267,
		"cfr": 0.406524658203125
	},
	{
		"tim": 6.5396645499999995,
		"tid": 417,
		"loc": [
			9.331645812988424e-07,
			6.683555908203059e-07
		],
		"eco": 156,
		"efo": 156039.0097524381,
		"cfr": 1.563720703125
	},
	{
		"tim": 6.544041925,
		"tid": 417,
		"loc": [
			9.283906677246145e-07,
			6.667855895996074e-07
		],
		"eco": 499,
		"efo": 499124.7811952988,
		"cfr": 0.94818115234375
	},
	{
		"tim": 6.5484195,
		"tid": 417,
		"loc": [
			9.327129638671871e-07,
			6.815407775878958e-07
		],
		"eco": 184,
		"efo": 184046.0115028757,
		"cfr": 1.4666748046875
	},
	{
		"tim": 6.552797,
		"tid": 417,
		"loc": [
			9.351957397460922e-07,
			6.857162048339854e-07
		],
		"eco": 322,
		"efo": 322080.5201300325,
		"cfr": 1.15277099609375
	},
	{
		"tim": 6.557174525,
		"tid": 417,
		"loc": [
			9.411358215331989e-07,
			6.924158264160168e-07
		],
		"eco": 333,
		"efo": 333083.27081770444,
		"cfr": 0.78057861328125
	},
	{
		"tim": 6.561552175,
		"tid": 417,
		"loc": [
			9.351688720703205e-07,
			6.90242089843749e-07
		],
		"eco": 426,
		"efo": 426106.5266316579,
		"cfr": 0.4453125
	},
	{
		"tim": 6.5659297,
		"tid": 417,
		"loc": [
			9.405292724609339e-07,
			6.92467053222658e-07
		],
		"eco": 239,
		"efo": 239059.7649412353,
		"cfr": 0.949066162109375
	},
	{
		"tim": 6.570307225,
		"tid": 417,
		"loc": [
			9.434223388671803e-07,
			6.998418823242233e-07
		],
		"eco": 290,
		"efo": 290072.5181295324,
		"cfr": 0.53662109375
	},
	{
		"tim": 6.574684775,
		"tid": 417,
		"loc": [
			9.421790161132846e-07,
			6.979452514648428e-07
		],
		"eco": 253,
		"efo": 253063.2658164541,
		"cfr": 0.673187255859375
	},
	{
		"tim": 6.5790622999999995,
		"tid": 417,
		"loc": [
			9.40316284179689e-07,
			6.937713439941392e-07
		],
		"eco": 210,
		"efo": 210052.51312828207,
		"cfr": 0.837890625
	},
	{
		"tim": 6.5834398499999995,
		"tid": 417,
		"loc": [
			9.411448730468752e-07,
			6.940023498535156e-07
		],
		"eco": 233,
		"efo": 233058.26456614153,
		"cfr": 0.623779296875
	},
	{
		"tim": 6.587817325,
		"tid": 417,
		"loc": [
			9.4256087036133e-07,
			6.934955261230461e-07
		],
		"eco": 329,
		"efo": 329082.27056764194,
		"cfr": 0.5679931640625
	},
	{
		"tim": 6.592194699999999,
		"tid": 417,
		"loc": [
			9.400698486328159e-07,
			6.925692504882798e-07
		],
		"eco": 261,
		"efo": 261065.26631657916,
		"cfr": 0.743865966796875
	},
	{
		"tim": 6.5965721749999995,
		"tid": 417,
		"loc": [
			9.389146728515647e-07,
			6.942152404785158e-07
		],
		"eco": 204,
		"efo": 204051.0127531883,
		"cfr": 0.908203125
	},
	{
		"tim": 6.600949675,
		"tid": 417,
		"loc": [
			9.40436370849608e-07,
			6.934962036132814e-07
		],
		"eco": 225,
		"efo": 225056.2640660165,
		"cfr": 0.721282958984375
	},
	{
		"tim": 6.605327,
		"tid": 417,
		"loc": [
			9.455051086425671e-07,
			6.922565307617202e-07
		],
		"eco": 289,
		"efo": 289072.26806701673,
		"cfr": 0.603485107421875
	},
	{
		"tim": 6.609704375,
		"tid": 417,
		"loc": [
			9.400587951660257e-07,
			6.975407165527339e-07
		],
		"eco": 238,
		"efo": 238059.5148787197,
		"cfr": 0.73583984375
	},
	{
		"tim": 6.614081875,
		"tid": 417,
		"loc": [
			9.42620758056638e-07,
			6.978249023437502e-07
		],
		"eco": 268,
		"efo": 268067.0167541886,
		"cfr": 0.7818603515625
	},
	{
		"tim": 6.6184593,
		"tid": 417,
		"loc": [
			9.449827087402309e-07,
			7.045570434570332e-07
		],
		"eco": 344,
		"efo": 344086.0215053763,
		"cfr": 0.8465576171875
	},
	{
		"tim": 6.62283665,
		"tid": 417,
		"loc": [
			9.486550659179619e-07,
			7.042541198730477e-07
		],
		"eco": 265,
		"efo": 265066.2665666417,
		"cfr": 0.720703125
	},
	{
		"tim": 6.627213975,
		"tid": 417,
		"loc": [
			9.477061096191427e-07,
			7.078366333007817e-07
		],
		"eco": 308,
		"efo": 308077.0192548137,
		"cfr": 0.85076904296875
	},
	{
		"tim": 6.631591325,
		"tid": 417,
		"loc": [
			9.473460266113273e-07,
			7.000541442871076e-07
		],
		"eco": 220,
		"efo": 220055.01375343837,
		"cfr": 0.9620361328125
	},
	{
		"tim": 6.6359689,
		"tid": 417,
		"loc": [
			9.446535583496122e-07,
			7.012577575683579e-07
		],
		"eco": 558,
		"efo": 558139.5348837209,
		"cfr": 0.84429931640625
	},
	{
		"tim": 6.6425442,
		"tid": 417,
		"loc": [
			9.428553283691391e-07,
			6.964757934570298e-07
		],
		"eco": 623,
		"efo": 623155.7889472368,
		"cfr": 0.9140625
	},
	{
		"tim": 6.64692155,
		"tid": 417,
		"loc": [
			9.370417724609447e-07,
			6.964052429199201e-07
		],
		"eco": 698,
		"efo": 698174.543635909,
		"cfr": 0.9517822265625
	},
	{
		"tim": 6.6534971,
		"tid": 417,
		"loc": [
			9.423770141601474e-07,
			6.922207031250008e-07
		],
		"eco": 569,
		"efo": 569142.2855713929,
		"cfr": 0.85235595703125
	},
	{
		"tim": 6.6622708,
		"tid": 417,
		"loc": [
			9.403245727539059e-07,
			6.902596374511718e-07
		],
		"eco": 446,
		"efo": 446111.5278819705,
		"cfr": 0.692840576171875
	},
	{
		"tim": 6.666648325,
		"tid": 417,
		"loc": [
			9.431713256835902e-07,
			6.897843383789067e-07
		],
		"eco": 297,
		"efo": 297074.2685671418,
		"cfr": 0.7855224609375
	},
	{
		"tim": 6.671025875,
		"tid": 417,
		"loc": [
			9.397804870605527e-07,
			6.892604064941418e-07
		],
		"eco": 193,
		"efo": 193048.26206551638,
		"cfr": 0.861297607421875
	},
	{
		"tim": 6.6754033999999995,
		"tid": 417,
		"loc": [
			9.389906311035206e-07,
			6.943514526367187e-07
		],
		"eco": 224,
		"efo": 224056.01400350087,
		"cfr": 1.03369140625
	},
	{
		"tim": 6.67978095,
		"tid": 417,
		"loc": [
			9.415517883300763e-07,
			6.956864013671867e-07
		],
		"eco": 266,
		"efo": 266066.5166291573,
		"cfr": 0.8408203125
	},
	{
		"tim": 6.684158624999999,
		"tid": 417,
		"loc": [
			9.415991943359401e-07,
			6.999344604492204e-07
		],
		"eco": 214,
		"efo": 214053.5133783446,
		"cfr": 0.966522216796875
	},
	{
		"tim": 6.688536099999999,
		"tid": 417,
		"loc": [
			9.416398254394528e-07,
			6.945327575683568e-07
		],
		"eco": 228,
		"efo": 228057.0142535634,
		"cfr": 1.07354736328125
	},
	{
		"tim": 6.6929136499999995,
		"tid": 417,
		"loc": [
			9.40940325927735e-07,
			7.042508239746119e-07
		],
		"eco": 329,
		"efo": 329082.27056764194,
		"cfr": 0.679779052734375
	},
	{
		"tim": 6.697291125,
		"tid": 417,
		"loc": [
			9.431767883300768e-07,
			7.036156066894536e-07
		],
		"eco": 259,
		"efo": 259064.76619154788,
		"cfr": 0.69598388671875
	},
	{
		"tim": 6.7016684,
		"tid": 417,
		"loc": [
			9.422937377929753e-07,
			7.057140441894526e-07
		],
		"eco": 287,
		"efo": 287071.7679419855,
		"cfr": 0.66448974609375
	},
	{
		"tim": 6.706045875,
		"tid": 417,
		"loc": [
			9.419212341308591e-07,
			6.992574829101548e-07
		],
		"eco": 269,
		"efo": 269067.2668167042,
		"cfr": 0.926849365234375
	},
	{
		"tim": 6.7104233749999995,
		"tid": 417,
		"loc": [
			9.417461364746074e-07,
			6.999560058593756e-07
		],
		"eco": 129,
		"efo": 129032.25806451614,
		"cfr": 0.93792724609375
	},
	{
		"tim": 6.7148008,
		"tid": 417,
		"loc": [
			9.377784606933633e-07,
			6.96659997558592e-07
		],
		"eco": 160,
		"efo": 160040.01000250064,
		"cfr": 0.87158203125
	},
	{
		"tim": 6.719178149999999,
		"tid": 417,
		"loc": [
			9.420738464355425e-07,
			7.029545898437529e-07
		],
		"eco": 158,
		"efo": 158039.50987746936,
		"cfr": 1.0107421875
	},
	{
		"tim": 6.723555575,
		"tid": 417,
		"loc": [
			9.344882751465e-07,
			7.075599731445287e-07
		],
		"eco": 250,
		"efo": 250062.51562890722,
		"cfr": 0.96746826171875
	},
	{
		"tim": 6.727933025,
		"tid": 417,
		"loc": [
			9.408311340331947e-07,
			7.055982238769533e-07
		],
		"eco": 376,
		"efo": 376094.0235058765,
		"cfr": 0.915985107421875
	},
	{
		"tim": 6.7323106,
		"tid": 417,
		"loc": [
			9.499893859863149e-07,
			7.040825683593764e-07
		],
		"eco": 258,
		"efo": 258064.51612903227,
		"cfr": 0.86041259765625
	},
	{
		"tim": 6.736687975,
		"tid": 417,
		"loc": [
			9.51170196533203e-07,
			7.105300048828147e-07
		],
		"eco": 334,
		"efo": 334083.52088022005,
		"cfr": 0.657958984375
	},
	{
		"tim": 6.741065325,
		"tid": 417,
		"loc": [
			9.502689514160149e-07,
			7.049307312011712e-07
		],
		"eco": 338,
		"efo": 338084.52113028255,
		"cfr": 0.673828125
	},
	{
		"tim": 6.7454427,
		"tid": 417,
		"loc": [
			9.417299072265738e-07,
			6.984155212402303e-07
		],
		"eco": 241,
		"efo": 241060.26506626658,
		"cfr": 0.704498291015625
	},
	{
		"tim": 6.749820075,
		"tid": 417,
		"loc": [
			9.275348388672102e-07,
			7.016830688476531e-07
		],
		"eco": 170,
		"efo": 170042.5106276569,
		"cfr": 0.76171875
	},
	{
		"tim": 6.75857075,
		"tid": 417,
		"loc": [
			9.280747802734335e-07,
			7.015935546875007e-07
		],
		"eco": 142,
		"efo": 142035.5088772193,
		"cfr": 0.7861328125
	},
	{
		"tim": 6.762948175,
		"tid": 417,
		"loc": [
			9.272902893066433e-07,
			7.033947021484374e-07
		],
		"eco": 152,
		"efo": 152038.0095023756,
		"cfr": 0.820159912109375
	},
	{
		"tim": 6.767325725,
		"tid": 417,
		"loc": [
			9.330750427246012e-07,
			7.151458435058626e-07
		],
		"eco": 237,
		"efo": 237059.26481620406,
		"cfr": 0.6990966796875
	},
	{
		"tim": 6.77170315,
		"tid": 417,
		"loc": [
			9.359537658691383e-07,
			7.196655273437514e-07
		],
		"eco": 260,
		"efo": 260065.01625406352,
		"cfr": 0.6690673828125
	},
	{
		"tim": 6.776080599999999,
		"tid": 417,
		"loc": [
			9.412705322265516e-07,
			7.24425286865239e-07
		],
		"eco": 234,
		"efo": 234058.51462865717,
		"cfr": 0.7904052734375
	},
	{
		"tim": 6.780458125,
		"tid": 417,
		"loc": [
			9.315287231445444e-07,
			7.170118713378857e-07
		],
		"eco": 166,
		"efo": 166041.5103775944,
		"cfr": 0.817626953125
	},
	{
		"tim": 6.7848355499999995,
		"tid": 417,
		"loc": [
			9.269546020507875e-07,
			7.090296325683553e-07
		],
		"eco": 159,
		"efo": 159039.759939985,
		"cfr": 0.930419921875
	},
	{
		"tim": 6.7892129,
		"tid": 417,
		"loc": [
			9.280399902343724e-07,
			7.106774291992201e-07
		],
		"eco": 122,
		"efo": 122030.50762690672,
		"cfr": 1.030517578125
	},
	{
		"tim": 6.793590375,
		"tid": 417,
		"loc": [
			9.447982360839543e-07,
			7.142368530273519e-07
		],
		"eco": 174,
		"efo": 174043.51087771944,
		"cfr": 0.89501953125
	},
	{
		"tim": 6.79796775,
		"tid": 417,
		"loc": [
			9.420946472168043e-07,
			7.175456481933588e-07
		],
		"eco": 220,
		"efo": 220055.01375343837,
		"cfr": 0.7994384765625
	},
	{
		"tim": 6.802345325,
		"tid": 417,
		"loc": [
			9.374491943359424e-07,
			7.123257385253887e-07
		],
		"eco": 180,
		"efo": 180045.01125281322,
		"cfr": 0.9442138671875
	},
	{
		"tim": 6.806722825,
		"tid": 417,
		"loc": [
			9.322680419921988e-07,
			7.122837280273409e-07
		],
		"eco": 178,
		"efo": 178044.51112778194,
		"cfr": 0.97705078125
	},
	{
		"tim": 6.811100349999999,
		"tid": 417,
		"loc": [
			9.38105895996082e-07,
			7.051584167480463e-07
		],
		"eco": 201,
		"efo": 201050.2625656414,
		"cfr": 0.6964111328125
	},
	{
		"tim": 6.815477899999999,
		"tid": 417,
		"loc": [
			9.41260876464843e-07,
			7.04843963623046e-07
		],
		"eco": 207,
		"efo": 207051.76294073518,
		"cfr": 0.96917724609375
	},
	{
		"tim": 6.819855325,
		"tid": 417,
		"loc": [
			9.424600219726529e-07,
			7.03667303466797e-07
		],
		"eco": 162,
		"efo": 162040.5101275319,
		"cfr": 0.99249267578125
	},
	{
		"tim": 6.82423285,
		"tid": 417,
		"loc": [
			9.436709533691424e-07,
			7.134665527343777e-07
		],
		"eco": 204,
		"efo": 204051.0127531883,
		"cfr": 0.693359375
	},
	{
		"tim": 6.828610299999999,
		"tid": 417,
		"loc": [
			9.467667114257748e-07,
			7.155400817871124e-07
		],
		"eco": 196,
		"efo": 196049.01225306327,
		"cfr": 0.72369384765625
	},
	{
		"tim": 6.832987725,
		"tid": 417,
		"loc": [
			9.4535964355469e-07,
			7.183895202636715e-07
		],
		"eco": 200,
		"efo": 200050.0125031258,
		"cfr": 0.800872802734375
	},
	{
		"tim": 6.837365275,
		"tid": 417,
		"loc": [
			9.479697509765587e-07,
			7.215034729003926e-07
		],
		"eco": 193,
		"efo": 193048.26206551638,
		"cfr": 0.74267578125
	},
	{
		"tim": 6.84174285,
		"tid": 417,
		"loc": [
			9.436196411132884e-07,
			7.165435729980439e-07
		],
		"eco": 192,
		"efo": 192048.01200300074,
		"cfr": 0.78857421875
	},
	{
		"tim": 6.846120225,
		"tid": 417,
		"loc": [
			9.43176531982423e-07,
			7.174644775390631e-07
		],
		"eco": 187,
		"efo": 187046.7616904226,
		"cfr": 0.77972412109375
	},
	{
		"tim": 6.8504977,
		"tid": 417,
		"loc": [
			9.463797668456934e-07,
			7.173935302734404e-07
		],
		"eco": 209,
		"efo": 209052.26306576646,
		"cfr": 0.6617431640625
	},
	{
		"tim": 6.8548753,
		"tid": 417,
		"loc": [
			9.436270080566435e-07,
			7.184378601074224e-07
		],
		"eco": 197,
		"efo": 197049.2623155789,
		"cfr": 0.7396240234375
	},
	{
		"tim": 6.8592528249999996,
		"tid": 417,
		"loc": [
			9.467319152831956e-07,
			7.256400329589886e-07
		],
		"eco": 220,
		"efo": 220055.01375343837,
		"cfr": 0.5194091796875
	},
	{
		"tim": 6.8658284499999995,
		"tid": 417,
		"loc": [
			9.338234863281424e-07,
			7.149285583496027e-07
		],
		"eco": 185,
		"efo": 185046.26156539135,
		"cfr": 1.020904541015625
	},
	{
		"tim": 6.870205925,
		"tid": 417,
		"loc": [
			9.248738403320446e-07,
			7.064391113281196e-07
		],
		"eco": 146,
		"efo": 146036.5091272818,
		"cfr": 0.90234375
	},
	{
		"tim": 6.931485725,
		"tid": 419,
		"loc": [
			1.247778857421874e-06,
			9.994072875976819e-07
		],
		"eco": 207,
		"efo": 207051.76294073518,
		"cfr": 0.9161376953125
	},
	{
		"tim": 6.950464175,
		"tid": 419,
		"loc": [
			1.2503045349121055e-06,
			9.95546508789062e-07
		],
		"eco": 121,
		"efo": 121030.2575643911,
		"cfr": 1.4666748046875
	},
	{
		"tim": 7.01337865,
		"tid": 424,
		"loc": [
			3.5594965820309943e-07,
			-1.1730496032714663e-06
		],
		"eco": 542,
		"efo": 542135.5338834709,
		"cfr": 0.7708740234375
	},
	{
		"tim": 7.028946175,
		"tid": 424,
		"loc": [
			3.618446899413927e-07,
			-1.1864425170898458e-06
		],
		"eco": 254,
		"efo": 254063.51587896975,
		"cfr": 0.84246826171875
	},
	{
		"tim": 7.0333235,
		"tid": 424,
		"loc": [
			3.590112915039119e-07,
			-1.1958382873535182e-06
		],
		"eco": 404,
		"efo": 404101.0252563141,
		"cfr": 0.692138671875
	},
	{
		"tim": 7.03770095,
		"tid": 424,
		"loc": [
			3.513884582519633e-07,
			-1.2053493286132863e-06
		],
		"eco": 139,
		"efo": 139034.75868967242,
		"cfr": 0.882110595703125
	},
	{
		"tim": 7.042078275,
		"tid": 424,
		"loc": [
			3.538251342773393e-07,
			-1.1982984191894494e-06
		],
		"eco": 166,
		"efo": 166041.5103775944,
		"cfr": 0.751495361328125
	},
	{
		"tim": 7.0464557249999995,
		"tid": 424,
		"loc": [
			3.531175292968765e-07,
			-1.2004787048339846e-06
		],
		"eco": 246,
		"efo": 246061.51537884472,
		"cfr": 0.872650146484375
	},
	{
		"tim": 7.0508333,
		"tid": 424,
		"loc": [
			3.4945585937500565e-07,
			-1.2001948730468766e-06
		],
		"eco": 525,
		"efo": 525131.2828207052,
		"cfr": 0.7908935546875
	},
	{
		"tim": 7.055210574999999,
		"tid": 424,
		"loc": [
			3.4903389892578795e-07,
			-1.2009739013671887e-06
		],
		"eco": 285,
		"efo": 285071.26781695423,
		"cfr": 0.81756591796875
	},
	{
		"tim": 7.0595880499999994,
		"tid": 424,
		"loc": [
			3.575291687011594e-07,
			-1.2046744079589841e-06
		],
		"eco": 235,
		"efo": 235058.7646911728,
		"cfr": 0.67022705078125
	},
	{
		"tim": 7.0639654499999995,
		"tid": 424,
		"loc": [
			3.579152893066397e-07,
			-1.2018803405761704e-06
		],
		"eco": 174,
		"efo": 174043.51087771944,
		"cfr": 0.80322265625
	},
	{
		"tim": 7.068342875,
		"tid": 424,
		"loc": [
			3.5398317871094057e-07,
			-1.2002729797363282e-06
		],
		"eco": 238,
		"efo": 238059.5148787197,
		"cfr": 0.723297119140625
	},
	{
		"tim": 7.07272025,
		"tid": 424,
		"loc": [
			3.577345397949146e-07,
			-1.2036024047851551e-06
		],
		"eco": 233,
		"efo": 233058.26456614153,
		"cfr": 0.70068359375
	},
	{
		"tim": 7.0770978499999995,
		"tid": 424,
		"loc": [
			3.5780788574218716e-07,
			-1.202543939208984e-06
		],
		"eco": 195,
		"efo": 195048.76219054763,
		"cfr": 0.779296875
	},
	{
		"tim": 7.081475375,
		"tid": 424,
		"loc": [
			3.59469702148435e-07,
			-1.2045164794921874e-06
		],
		"eco": 277,
		"efo": 277069.26731682924,
		"cfr": 0.532958984375
	},
	{
		"tim": 7.085852925,
		"tid": 424,
		"loc": [
			3.5894887084960877e-07,
			-1.2058297668457037e-06
		],
		"eco": 172,
		"efo": 172043.01075268816,
		"cfr": 0.718994140625
	},
	{
		"tim": 7.09023045,
		"tid": 424,
		"loc": [
			3.5575576782227105e-07,
			-1.2011402587890618e-06
		],
		"eco": 166,
		"efo": 166041.5103775944,
		"cfr": 0.75750732421875
	},
	{
		"tim": 7.094608,
		"tid": 424,
		"loc": [
			3.5708430175781153e-07,
			-1.2001201599121091e-06
		],
		"eco": 157,
		"efo": 157039.25981495375,
		"cfr": 0.93310546875
	},
	{
		"tim": 7.098985675,
		"tid": 424,
		"loc": [
			3.5989664916991667e-07,
			-1.1983154052734363e-06
		],
		"eco": 164,
		"efo": 164041.01025256314,
		"cfr": 0.81378173828125
	},
	{
		"tim": 7.10336315,
		"tid": 424,
		"loc": [
			3.590189941406278e-07,
			-1.196611328125e-06
		],
		"eco": 166,
		"efo": 166041.5103775944,
		"cfr": 0.66131591796875
	},
	{
		"tim": 7.11648705,
		"tid": 424,
		"loc": [
			3.5657442626953296e-07,
			-1.2050494506835947e-06
		],
		"eco": 172,
		"efo": 172043.01075268816,
		"cfr": 0.84075927734375
	},
	{
		"tim": 7.120864525,
		"tid": 424,
		"loc": [
			3.522114013671898e-07,
			-1.2079686523437517e-06
		],
		"eco": 220,
		"efo": 220055.01375343837,
		"cfr": 0.6007080078125
	},
	{
		"tim": 7.127417025,
		"tid": 424,
		"loc": [
			3.511897644042975e-07,
			-1.207344720458984e-06
		],
		"eco": 136,
		"efo": 136034.00850212554,
		"cfr": 0.87158203125
	},
	{
		"tim": 7.1317944749999995,
		"tid": 424,
		"loc": [
			3.5214045410156045e-07,
			-1.2119316528320312e-06
		],
		"eco": 155,
		"efo": 155038.75968992247,
		"cfr": 0.72119140625
	},
	{
		"tim": 7.13617195,
		"tid": 424,
		"loc": [
			3.55271331787105e-07,
			-1.2130662109375006e-06
		],
		"eco": 160,
		"efo": 160040.01000250064,
		"cfr": 0.9649658203125
	},
	{
		"tim": 7.140549225,
		"tid": 424,
		"loc": [
			3.584863586425753e-07,
			-1.209793609619139e-06
		],
		"eco": 163,
		"efo": 163040.76019004753,
		"cfr": 0.65020751953125
	},
	{
		"tim": 7.1449266,
		"tid": 424,
		"loc": [
			3.549345703125122e-07,
			-1.2056026123046876e-06
		],
		"eco": 203,
		"efo": 203050.76269067268,
		"cfr": 0.79595947265625
	},
	{
		"tim": 7.149304,
		"tid": 424,
		"loc": [
			3.5602386474609115e-07,
			-1.2072052612304698e-06
		],
		"eco": 226,
		"efo": 226056.51412853214,
		"cfr": 0.861328125
	},
	{
		"tim": 7.1580774,
		"tid": 424,
		"loc": [
			3.531167846679717e-07,
			-1.203979425048829e-06
		],
		"eco": 214,
		"efo": 214053.5133783446,
		"cfr": 0.789093017578125
	},
	{
		"tim": 7.162454825,
		"tid": 424,
		"loc": [
			3.5205836791992516e-07,
			-1.203605010986329e-06
		],
		"eco": 162,
		"efo": 162040.5101275319,
		"cfr": 0.9493408203125
	},
	{
		"tim": 7.169030025,
		"tid": 424,
		"loc": [
			3.539438781738287e-07,
			-1.2067280578613286e-06
		],
		"eco": 179,
		"efo": 179044.76119029758,
		"cfr": 0.62548828125
	},
	{
		"tim": 7.173407525,
		"tid": 424,
		"loc": [
			3.600621704101532e-07,
			-1.209723016357423e-06
		],
		"eco": 148,
		"efo": 148037.0092523131,
		"cfr": 1.06561279296875
	},
	{
		"tim": 7.1777849499999995,
		"tid": 424,
		"loc": [
			3.642230651855396e-07,
			-1.210926971435546e-06
		],
		"eco": 160,
		"efo": 160040.01000250064,
		"cfr": 0.8778076171875
	},
	{
		"tim": 7.1821625,
		"tid": 424,
		"loc": [
			3.629858093261747e-07,
			-1.212619049072267e-06
		],
		"eco": 116,
		"efo": 116029.00725181296,
		"cfr": 0.95526123046875
	},
	{
		"tim": 7.186539925,
		"tid": 424,
		"loc": [
			3.675928833007745e-07,
			-1.213034722900389e-06
		],
		"eco": 172,
		"efo": 172043.01075268816,
		"cfr": 0.5914306640625
	},
	{
		"tim": 7.190917375,
		"tid": 424,
		"loc": [
			3.646094848632841e-07,
			-1.2139689514160163e-06
		],
		"eco": 163,
		"efo": 163040.76019004753,
		"cfr": 0.987579345703125
	},
	{
		"tim": 7.1952948999999995,
		"tid": 424,
		"loc": [
			3.58348828125011e-07,
			-1.2165360595703147e-06
		],
		"eco": 255,
		"efo": 255063.76594148538,
		"cfr": 0.73828125
	},
	{
		"tim": 7.199672325,
		"tid": 424,
		"loc": [
			3.621356628417937e-07,
			-1.219436224365234e-06
		],
		"eco": 188,
		"efo": 188047.01175293824,
		"cfr": 0.6690673828125
	},
	{
		"tim": 7.204049775,
		"tid": 424,
		"loc": [
			3.6183887329101506e-07,
			-1.2217467346191409e-06
		],
		"eco": 194,
		"efo": 194048.51212803202,
		"cfr": 0.856201171875
	},
	{
		"tim": 7.20842725,
		"tid": 424,
		"loc": [
			3.6089197387695667e-07,
			-1.2155384643554671e-06
		],
		"eco": 143,
		"efo": 143035.75893973492,
		"cfr": 0.8106689453125
	},
	{
		"tim": 7.2128046249999995,
		"tid": 424,
		"loc": [
			3.5784738159179976e-07,
			-1.209027191162108e-06
		],
		"eco": 216,
		"efo": 216054.01350337584,
		"cfr": 0.700439453125
	},
	{
		"tim": 7.217182,
		"tid": 424,
		"loc": [
			3.5480503540039737e-07,
			-1.2055227844238271e-06
		],
		"eco": 171,
		"efo": 171042.76069017255,
		"cfr": 0.612030029296875
	},
	{
		"tim": 7.2215595,
		"tid": 424,
		"loc": [
			3.564057128906226e-07,
			-1.206789923095703e-06
		],
		"eco": 207,
		"efo": 207051.76294073518,
		"cfr": 0.675048828125
	},
	{
		"tim": 7.2259370249999995,
		"tid": 424,
		"loc": [
			3.589432006835887e-07,
			-1.2147046874999995e-06
		],
		"eco": 213,
		"efo": 213053.26331582895,
		"cfr": 0.71905517578125
	},
	{
		"tim": 7.230314675,
		"tid": 424,
		"loc": [
			3.5725250854492424e-07,
			-1.2138976257324223e-06
		],
		"eco": 184,
		"efo": 184046.0115028757,
		"cfr": 0.97235107421875
	},
	{
		"tim": 7.2346922,
		"tid": 424,
		"loc": [
			3.467044128418158e-07,
			-1.2159756347656295e-06
		],
		"eco": 137,
		"efo": 137034.25856464118,
		"cfr": 1.03570556640625
	},
	{
		"tim": 7.239069625,
		"tid": 424,
		"loc": [
			3.524682373046846e-07,
			-1.212992852783202e-06
		],
		"eco": 111,
		"efo": 111027.75693923481,
		"cfr": 1.197357177734375
	},
	{
		"tim": 7.243447075,
		"tid": 424,
		"loc": [
			3.644458557128713e-07,
			-1.2200935302734362e-06
		],
		"eco": 174,
		"efo": 174043.51087771944,
		"cfr": 0.61962890625
	},
	{
		"tim": 7.2478245999999995,
		"tid": 424,
		"loc": [
			3.6269849243164584e-07,
			-1.2172201965332032e-06
		],
		"eco": 187,
		"efo": 187046.7616904226,
		"cfr": 0.8758544921875
	},
	{
		"tim": 7.25220215,
		"tid": 424,
		"loc": [
			3.633401672363296e-07,
			-1.2195450317382823e-06
		],
		"eco": 124,
		"efo": 124031.00775193798,
		"cfr": 0.878173828125
	},
	{
		"tim": 7.256579625,
		"tid": 424,
		"loc": [
			3.65065777587886e-07,
			-1.2142735473632791e-06
		],
		"eco": 233,
		"efo": 233058.26456614153,
		"cfr": 0.589599609375
	},
	{
		"tim": 7.260956999999999,
		"tid": 424,
		"loc": [
			3.614802856445326e-07,
			-1.2108736206054697e-06
		],
		"eco": 161,
		"efo": 161040.26006501625,
		"cfr": 0.885894775390625
	},
	{
		"tim": 7.2653344749999995,
		"tid": 424,
		"loc": [
			3.554780578613376e-07,
			-1.214023364257815e-06
		],
		"eco": 120,
		"efo": 120030.00750187547,
		"cfr": 0.9664306640625
	},
	{
		"tim": 7.2740852,
		"tid": 424,
		"loc": [
			3.5386771850585746e-07,
			-1.2137132934570308e-06
		],
		"eco": 133,
		"efo": 133033.25831457865,
		"cfr": 1.08856201171875
	},
	{
		"tim": 7.2784628499999995,
		"tid": 424,
		"loc": [
			3.5387196655273613e-07,
			-1.2143298950195316e-06
		],
		"eco": 192,
		"efo": 192048.01200300074,
		"cfr": 0.83526611328125
	},
	{
		"tim": 7.282840375,
		"tid": 424,
		"loc": [
			3.6067664794921057e-07,
			-1.2105520874023399e-06
		],
		"eco": 179,
		"efo": 179044.76119029758,
		"cfr": 0.54730224609375
	},
	{
		"tim": 7.2872179,
		"tid": 424,
		"loc": [
			3.606580078124994e-07,
			-1.218782623291018e-06
		],
		"eco": 187,
		"efo": 187046.7616904226,
		"cfr": 0.582122802734375
	},
	{
		"tim": 7.29159545,
		"tid": 424,
		"loc": [
			3.6703464965818896e-07,
			-1.2180360168457006e-06
		],
		"eco": 277,
		"efo": 138534.63365841462,
		"cfr": 0.94708251953125
	},
	{
		"tim": 7.298148175,
		"tid": 424,
		"loc": [
			3.655333740234433e-07,
			-1.2129884155273423e-06
		],
		"eco": 154,
		"efo": 154038.50962740686,
		"cfr": 0.841064453125
	},
	{
		"tim": 7.30252575,
		"tid": 424,
		"loc": [
			3.6207916259766163e-07,
			-1.2115556518554693e-06
		],
		"eco": 141,
		"efo": 141035.25881470367,
		"cfr": 0.927490234375
	},
	{
		"tim": 7.30690335,
		"tid": 424,
		"loc": [
			3.6364877929687655e-07,
			-1.2103904663085934e-06
		],
		"eco": 128,
		"efo": 128032.0080020005,
		"cfr": 0.9296875
	},
	{
		"tim": 7.311280675,
		"tid": 424,
		"loc": [
			3.667452148437494e-07,
			-1.2133650451660164e-06
		],
		"eco": 172,
		"efo": 172043.01075268816,
		"cfr": 0.6842041015625
	},
	{
		"tim": 7.315658125,
		"tid": 424,
		"loc": [
			3.7292374267577453e-07,
			-1.2151318603515614e-06
		],
		"eco": 155,
		"efo": 155038.75968992247,
		"cfr": 0.650360107421875
	},
	{
		"tim": 7.32003555,
		"tid": 424,
		"loc": [
			3.6921911621094677e-07,
			-1.204774932861326e-06
		],
		"eco": 174,
		"efo": 174043.51087771944,
		"cfr": 0.7401123046875
	},
	{
		"tim": 7.324413,
		"tid": 424,
		"loc": [
			3.6090989990235825e-07,
			-1.2113168395996141e-06
		],
		"eco": 233,
		"efo": 233058.26456614153,
		"cfr": 0.6195068359375
	},
	{
		"tim": 7.328790375,
		"tid": 424,
		"loc": [
			3.603810668945304e-07,
			-1.2134965393066415e-06
		],
		"eco": 125,
		"efo": 125031.25781445361,
		"cfr": 0.927490234375
	},
	{
		"tim": 7.333167749999999,
		"tid": 424,
		"loc": [
			3.560316528320375e-07,
			-1.208186914062499e-06
		],
		"eco": 123,
		"efo": 123030.75768942236,
		"cfr": 1.01470947265625
	},
	{
		"tim": 7.34629145,
		"tid": 424,
		"loc": [
			3.5757338867187273e-07,
			-1.2069002685546865e-06
		],
		"eco": 163,
		"efo": 163040.76019004753,
		"cfr": 1.0059814453125
	},
	{
		"tim": 7.350668825,
		"tid": 424,
		"loc": [
			3.503393615722767e-07,
			-1.2106446411132845e-06
		],
		"eco": 165,
		"efo": 165041.26031507878,
		"cfr": 0.8580322265625
	},
	{
		"tim": 7.359442175,
		"tid": 424,
		"loc": [
			3.5046293945312377e-07,
			-1.2061453735351547e-06
		],
		"eco": 168,
		"efo": 168042.01050262566,
		"cfr": 0.82122802734375
	},
	{
		"tim": 7.363819524999999,
		"tid": 424,
		"loc": [
			3.538818664550706e-07,
			-1.2028806396484352e-06
		],
		"eco": 136,
		"efo": 136034.00850212554,
		"cfr": 1.0986328125
	},
	{
		"tim": 7.3725701,
		"tid": 424,
		"loc": [
			3.4762113037111045e-07,
			-1.2054828674316456e-06
		],
		"eco": 211,
		"efo": 211052.7631907977,
		"cfr": 0.761566162109375
	},
	{
		"tim": 7.376947775,
		"tid": 424,
		"loc": [
			3.558302856445185e-07,
			-1.2053226928710907e-06
		],
		"eco": 206,
		"efo": 103025.75643910978,
		"cfr": 1.149993896484375
	},
	{
		"tim": 7.396620899999999,
		"tid": 425,
		"loc": [
			2.936465332030346e-07,
			-7.044648193359284e-07
		],
		"eco": 241,
		"efo": 241060.26506626658,
		"cfr": 1.083526611328125
	},
	{
		"tim": 7.4121884499999995,
		"tid": 425,
		"loc": [
			2.9898522949218095e-07,
			-7.041334045410139e-07
		],
		"eco": 204,
		"efo": 204051.0127531883,
		"cfr": 1.259765625
	},
	{
		"tim": 7.4165659999999995,
		"tid": 425,
		"loc": [
			2.9949566040038796e-07,
			-7.00631781005858e-07
		],
		"eco": 210,
		"efo": 210052.51312828207,
		"cfr": 0.790283203125
	},
	{
		"tim": 7.420943425,
		"tid": 425,
		"loc": [
			3.022280456542925e-07,
			-7.022401306152342e-07
		],
		"eco": 217,
		"efo": 217054.26356589148,
		"cfr": 0.82025146484375
	},
	{
		"tim": 7.425320875,
		"tid": 425,
		"loc": [
			3.0017146606445486e-07,
			-7.026341552734382e-07
		],
		"eco": 222,
		"efo": 222055.51387846962,
		"cfr": 0.919647216796875
	},
	{
		"tim": 7.4296983,
		"tid": 425,
		"loc": [
			3.020609436035149e-07,
			-7.06947814941408e-07
		],
		"eco": 259,
		"efo": 259064.76619154788,
		"cfr": 0.9151611328125
	},
	{
		"tim": 7.434075725,
		"tid": 425,
		"loc": [
			3.043549316406203e-07,
			-7.0230285644531e-07
		],
		"eco": 262,
		"efo": 262065.51637909477,
		"cfr": 0.99945068359375
	},
	{
		"tim": 7.438453174999999,
		"tid": 425,
		"loc": [
			3.0413920898437474e-07,
			-6.996530883789054e-07
		],
		"eco": 237,
		"efo": 237059.26481620406,
		"cfr": 0.90545654296875
	},
	{
		"tim": 7.445028724999999,
		"tid": 425,
		"loc": [
			3.0856867675780457e-07,
			-6.973785888671853e-07
		],
		"eco": 258,
		"efo": 258064.51612903227,
		"cfr": 0.972808837890625
	},
	{
		"tim": 7.451604124999999,
		"tid": 425,
		"loc": [
			3.0371392822266047e-07,
			-6.975808410644541e-07
		],
		"eco": 193,
		"efo": 193048.26206551638,
		"cfr": 1.016021728515625
	},
	{
		"tim": 7.455981725,
		"tid": 425,
		"loc": [
			3.0971912841796154e-07,
			-6.977570556640615e-07
		],
		"eco": 274,
		"efo": 274068.51712928235,
		"cfr": 1.005950927734375
	},
	{
		"tim": 7.4603591499999995,
		"tid": 425,
		"loc": [
			3.112962036132817e-07,
			-7.006552612304702e-07
		],
		"eco": 229,
		"efo": 229057.26431607903,
		"cfr": 0.728790283203125
	},
	{
		"tim": 7.4647368,
		"tid": 425,
		"loc": [
			3.091281860351581e-07,
			-6.97668060302734e-07
		],
		"eco": 178,
		"efo": 178044.51112778194,
		"cfr": 1.033203125
	},
	{
		"tim": 7.469114225,
		"tid": 425,
		"loc": [
			3.088811767578113e-07,
			-6.997823913574218e-07
		],
		"eco": 259,
		"efo": 259064.76619154788,
		"cfr": 0.907470703125
	},
	{
		"tim": 7.47349165,
		"tid": 425,
		"loc": [
			3.137567504882736e-07,
			-6.965036437988251e-07
		],
		"eco": 158,
		"efo": 158039.50987746936,
		"cfr": 0.739105224609375
	},
	{
		"tim": 7.4778692,
		"tid": 425,
		"loc": [
			3.1868164062499137e-07,
			-6.99944439697265e-07
		],
		"eco": 141,
		"efo": 141035.25881470367,
		"cfr": 0.913330078125
	},
	{
		"tim": 7.4822467249999995,
		"tid": 425,
		"loc": [
			3.141407104492261e-07,
			-6.942446350097654e-07
		],
		"eco": 110,
		"efo": 110027.50687671918,
		"cfr": 1.151092529296875
	},
	{
		"tim": 7.486624075,
		"tid": 425,
		"loc": [
			3.116745971679739e-07,
			-6.93601745605469e-07
		],
		"eco": 143,
		"efo": 143035.75893973492,
		"cfr": 0.78271484375
	},
	{
		"tim": 7.491001649999999,
		"tid": 425,
		"loc": [
			3.153200744628846e-07,
			-6.888715270996069e-07
		],
		"eco": 117,
		"efo": 117029.25731432858,
		"cfr": 0.87158203125
	},
	{
		"tim": 7.4953791249999995,
		"tid": 425,
		"loc": [
			3.161103515625001e-07,
			-6.901892089843756e-07
		],
		"eco": 143,
		"efo": 143035.75893973492,
		"cfr": 0.6429443359375
	},
	{
		"tim": 7.4997567,
		"tid": 425,
		"loc": [
			3.1464909057617564e-07,
			-6.880610229492188e-07
		],
		"eco": 121,
		"efo": 121030.2575643911,
		"cfr": 0.83221435546875
	},
	{
		"tim": 7.5041343,
		"tid": 425,
		"loc": [
			3.1538296508788694e-07,
			-6.916218994140624e-07
		],
		"eco": 130,
		"efo": 130032.50812703176,
		"cfr": 0.83056640625
	},
	{
		"tim": 7.508511824999999,
		"tid": 425,
		"loc": [
			3.152471313476586e-07,
			-6.948172363281272e-07
		],
		"eco": 117,
		"efo": 117029.25731432858,
		"cfr": 0.743408203125
	},
	{
		"tim": 7.512889475,
		"tid": 425,
		"loc": [
			3.151944458007809e-07,
			-6.893404174804662e-07
		],
		"eco": 184,
		"efo": 184046.0115028757,
		"cfr": 0.82025146484375
	},
	{
		"tim": 7.519464924999999,
		"tid": 425,
		"loc": [
			3.088606262207107e-07,
			-6.930425476074239e-07
		],
		"eco": 226,
		"efo": 226056.51412853214,
		"cfr": 0.94921875
	},
	{
		"tim": 7.5238425,
		"tid": 425,
		"loc": [
			3.046059509277404e-07,
			-6.95605120849611e-07
		],
		"eco": 180,
		"efo": 180045.01125281322,
		"cfr": 1.01641845703125
	},
	{
		"tim": 7.532593125,
		"tid": 425,
		"loc": [
			3.1131603393553896e-07,
			-6.953884399414053e-07
		],
		"eco": 144,
		"efo": 144036.00900225056,
		"cfr": 0.824371337890625
	},
	{
		"tim": 7.5369706,
		"tid": 425,
		"loc": [
			3.1396074829101215e-07,
			-6.968479431152347e-07
		],
		"eco": 154,
		"efo": 154038.50962740686,
		"cfr": 0.7052001953125
	},
	{
		"tim": 7.541348,
		"tid": 425,
		"loc": [
			3.170076171874921e-07,
			-6.972199035644523e-07
		],
		"eco": 193,
		"efo": 193048.26206551638,
		"cfr": 0.985076904296875
	},
	{
		"tim": 7.545725425,
		"tid": 425,
		"loc": [
			3.1238115234375905e-07,
			-6.922044738769536e-07
		],
		"eco": 210,
		"efo": 210052.51312828207,
		"cfr": 1.0330810546875
	},
	{
		"tim": 7.550102874999999,
		"tid": 425,
		"loc": [
			3.118342102050754e-07,
			-6.921788513183591e-07
		],
		"eco": 188,
		"efo": 188047.01175293824,
		"cfr": 0.92926025390625
	},
	{
		"tim": 7.5544803,
		"tid": 425,
		"loc": [
			3.0788274536133285e-07,
			-6.947513916015643e-07
		],
		"eco": 278,
		"efo": 278069.51737934485,
		"cfr": 0.828369140625
	},
	{
		"tim": 7.55885765,
		"tid": 425,
		"loc": [
			3.081487792968757e-07,
			-6.950856018066409e-07
		],
		"eco": 216,
		"efo": 216054.01350337584,
		"cfr": 0.824859619140625
	},
	{
		"tim": 7.5654331,
		"tid": 425,
		"loc": [
			3.1262968139647857e-07,
			-6.833398864746055e-07
		],
		"eco": 183,
		"efo": 183045.7614403601,
		"cfr": 1.005126953125
	},
	{
		"tim": 7.569810524999999,
		"tid": 425,
		"loc": [
			3.0358193359376157e-07,
			-6.906144714355508e-07
		],
		"eco": 307,
		"efo": 307076.76919229806,
		"cfr": 0.8734130859375
	},
	{
		"tim": 7.576385999999999,
		"tid": 425,
		"loc": [
			2.997529174804763e-07,
			-6.955673828125027e-07
		],
		"eco": 218,
		"efo": 218054.5136284071,
		"cfr": 0.84228515625
	},
	{
		"tim": 7.5807633249999995,
		"tid": 425,
		"loc": [
			2.963181762695364e-07,
			-6.942702148437506e-07
		],
		"eco": 261,
		"efo": 261065.26631657916,
		"cfr": 0.946044921875
	},
	{
		"tim": 7.5851407,
		"tid": 425,
		"loc": [
			2.907371032714941e-07,
			-6.943183837890645e-07
		],
		"eco": 234,
		"efo": 234058.51462865717,
		"cfr": 0.8502197265625
	},
	{
		"tim": 7.5895183,
		"tid": 425,
		"loc": [
			2.9176611938476575e-07,
			-6.972854187011729e-07
		],
		"eco": 266,
		"efo": 266066.5166291573,
		"cfr": 1.054779052734375
	},
	{
		"tim": 7.593895825,
		"tid": 425,
		"loc": [
			2.939777038574192e-07,
			-7.008952270507821e-07
		],
		"eco": 421,
		"efo": 421105.2763190798,
		"cfr": 0.773101806640625
	},
	{
		"tim": 7.598273375,
		"tid": 425,
		"loc": [
			2.933847900390612e-07,
			-7.013799560546876e-07
		],
		"eco": 375,
		"efo": 375093.7734433609,
		"cfr": 0.852264404296875
	},
	{
		"tim": 7.6026508999999995,
		"tid": 425,
		"loc": [
			2.9434127807616844e-07,
			-7.008455261230461e-07
		],
		"eco": 329,
		"efo": 329082.27056764194,
		"cfr": 0.8096923828125
	},
	{
		"tim": 7.60702845,
		"tid": 425,
		"loc": [
			2.9311259765624757e-07,
			-6.990760131835926e-07
		],
		"eco": 217,
		"efo": 217054.26356589148,
		"cfr": 0.870941162109375
	},
	{
		"tim": 7.611406124999999,
		"tid": 425,
		"loc": [
			2.935894165039049e-07,
			-6.998589538574222e-07
		],
		"eco": 231,
		"efo": 231057.76444111028,
		"cfr": 0.942352294921875
	},
	{
		"tim": 7.615783599999999,
		"tid": 425,
		"loc": [
			2.941694396972652e-07,
			-7.000800109863282e-07
		],
		"eco": 302,
		"efo": 302075.51887971995,
		"cfr": 1.074462890625
	},
	{
		"tim": 7.620161175,
		"tid": 425,
		"loc": [
			2.998985595703049e-07,
			-7.029319152832024e-07
		],
		"eco": 275,
		"efo": 275068.76719179796,
		"cfr": 0.751739501953125
	},
	{
		"tim": 7.6311333999999995,
		"tid": 426,
		"loc": [
			2.5212586669929823e-07,
			-7.32918011474622e-07
		],
		"eco": 146,
		"efo": 146036.5091272818,
		"cfr": 0.9228515625
	},
	{
		"tim": 7.654507625,
		"tid": 426,
		"loc": [
			2.5463284912109216e-07,
			-7.311463134765612e-07
		],
		"eco": 129,
		"efo": 129032.25806451614,
		"cfr": 0.87591552734375
	},
	{
		"tim": 7.688805175,
		"tid": 428,
		"loc": [
			4.430021972654061e-07,
			-7.256420898437149e-07
		],
		"eco": 161,
		"efo": 80520.13003250812,
		"cfr": 1.158477783203125
	},
	{
		"tim": 7.7230555,
		"tid": 428,
		"loc": [
			4.3960673217774145e-07,
			-7.236358947753925e-07
		],
		"eco": 134,
		"efo": 134033.5083770943,
		"cfr": 1.3179931640625
	},
	{
		"tim": 7.974341075,
		"tid": 434,
		"loc": [
			8.696859924316651e-07,
			6.488100891113331e-07
		],
		"eco": 172,
		"efo": 172043.01075268816,
		"cfr": 0.79437255859375
	},
	{
		"tim": 7.995516974999999,
		"tid": 434,
		"loc": [
			8.722154418945284e-07,
			6.478208740234375e-07
		],
		"eco": 150,
		"efo": 150037.50937734434,
		"cfr": 0.931396484375
	},
	{
		"tim": 7.9998944000000005,
		"tid": 434,
		"loc": [
			8.769775207519446e-07,
			6.3978014526367e-07
		],
		"eco": 167,
		"efo": 167041.76044011003,
		"cfr": 0.8314208984375
	},
	{
		"tim": 8.21054675,
		"tid": 440,
		"loc": [
			4.0135504150336765e-08,
			-1.0324762084960938e-06
		],
		"eco": 199,
		"efo": 199049.76244061015,
		"cfr": 0.970947265625
	},
	{
		"tim": 8.2261141,
		"tid": 440,
		"loc": [
			3.978457031250046e-08,
			-1.0289642883300776e-06
		],
		"eco": 220,
		"efo": 220055.01375343837,
		"cfr": 0.7633056640625
	},
	{
		"tim": 8.23049165,
		"tid": 440,
		"loc": [
			3.579746704102589e-08,
			-1.0208275329589836e-06
		],
		"eco": 255,
		"efo": 255063.76594148538,
		"cfr": 0.79296875
	},
	{
		"tim": 8.234869175,
		"tid": 440,
		"loc": [
			3.786447143554578e-08,
			-1.023558056640626e-06
		],
		"eco": 174,
		"efo": 174043.51087771944,
		"cfr": 0.80322265625
	},
	{
		"tim": 8.239246625,
		"tid": 440,
		"loc": [
			4.176294555663455e-08,
			-1.0204844665527326e-06
		],
		"eco": 218,
		"efo": 218054.5136284071,
		"cfr": 0.65460205078125
	},
	{
		"tim": 8.2436241,
		"tid": 440,
		"loc": [
			4.0363726806643215e-08,
			-1.018986743164063e-06
		],
		"eco": 211,
		"efo": 211052.7631907977,
		"cfr": 0.83251953125
	},
	{
		"tim": 8.248001575,
		"tid": 440,
		"loc": [
			4.341983032225666e-08,
			-1.0158114746093726e-06
		],
		"eco": 163,
		"efo": 163040.76019004753,
		"cfr": 0.9078369140625
	},
	{
		"tim": 8.25237915,
		"tid": 440,
		"loc": [
			4.6041033935539806e-08,
			-1.0165130004882805e-06
		],
		"eco": 182,
		"efo": 182045.51137784446,
		"cfr": 0.889892578125
	},
	{
		"tim": 8.25675665,
		"tid": 440,
		"loc": [
			4.003195800782409e-08,
			-1.014477661132813e-06
		],
		"eco": 218,
		"efo": 218054.5136284071,
		"cfr": 0.7415771484375
	},
	{
		"tim": 8.261134075,
		"tid": 440,
		"loc": [
			4.176908569335746e-08,
			-1.0161085021972655e-06
		],
		"eco": 194,
		"efo": 194048.51212803202,
		"cfr": 0.62548828125
	},
	{
		"tim": 8.265511625,
		"tid": 440,
		"loc": [
			4.097058715820576e-08,
			-1.0162366699218764e-06
		],
		"eco": 207,
		"efo": 207051.76294073518,
		"cfr": 0.67022705078125
	},
	{
		"tim": 8.26988915,
		"tid": 440,
		"loc": [
			3.5689819335944254e-08,
			-1.018957318115237e-06
		],
		"eco": 155,
		"efo": 155038.75968992247,
		"cfr": 0.875732421875
	},
	{
		"tim": 8.274266575,
		"tid": 440,
		"loc": [
			3.6566271972654155e-08,
			-1.020060913085937e-06
		],
		"eco": 145,
		"efo": 145036.2590647662,
		"cfr": 0.9613037109375
	},
	{
		"tim": 8.278644125,
		"tid": 440,
		"loc": [
			3.627036743164159e-08,
			-1.018965338134765e-06
		],
		"eco": 181,
		"efo": 181045.26131532883,
		"cfr": 0.78436279296875
	},
	{
		"tim": 8.28302165,
		"tid": 440,
		"loc": [
			3.717642211913909e-08,
			-1.0183103393554692e-06
		],
		"eco": 160,
		"efo": 160040.01000250064,
		"cfr": 0.67236328125
	},
	{
		"tim": 8.2873992,
		"tid": 440,
		"loc": [
			4.302998657226041e-08,
			-1.01025483398437e-06
		],
		"eco": 143,
		"efo": 143035.75893973492,
		"cfr": 0.7547607421875
	},
	{
		"tim": 8.291776775,
		"tid": 440,
		"loc": [
			4.032058105469045e-08,
			-1.0134849609375013e-06
		],
		"eco": 211,
		"efo": 211052.7631907977,
		"cfr": 0.761566162109375
	},
	{
		"tim": 8.296154249999999,
		"tid": 440,
		"loc": [
			3.6764831542975464e-08,
			-1.0116498413085947e-06
		],
		"eco": 110,
		"efo": 110027.50687671918,
		"cfr": 0.679779052734375
	},
	{
		"tim": 8.302729925,
		"tid": 440,
		"loc": [
			4.035191650390156e-08,
			-1.011627624511718e-06
		],
		"eco": 139,
		"efo": 139034.75868967242,
		"cfr": 0.724334716796875
	},
	{
		"tim": 8.30710745,
		"tid": 440,
		"loc": [
			4.0008026123044617e-08,
			-1.0162530212402353e-06
		],
		"eco": 175,
		"efo": 175043.76094023505,
		"cfr": 0.7076416015625
	},
	{
		"tim": 8.3114848,
		"tid": 440,
		"loc": [
			3.826909179687509e-08,
			-1.0148062561035153e-06
		],
		"eco": 160,
		"efo": 160040.01000250064,
		"cfr": 0.7906494140625
	},
	{
		"tim": 8.315862375,
		"tid": 440,
		"loc": [
			3.992395629882384e-08,
			-1.0164368225097646e-06
		],
		"eco": 108,
		"efo": 108027.00675168792,
		"cfr": 0.75823974609375
	},
	{
		"tim": 8.320239749999999,
		"tid": 440,
		"loc": [
			4.3228875732418596e-08,
			-1.0159708557128904e-06
		],
		"eco": 150,
		"efo": 150037.50937734434,
		"cfr": 0.6253662109375
	},
	{
		"tim": 8.324617224999999,
		"tid": 440,
		"loc": [
			4.4399597167967707e-08,
			-1.0170341491699219e-06
		],
		"eco": 156,
		"efo": 156039.0097524381,
		"cfr": 0.69854736328125
	},
	{
		"tim": 8.328994625,
		"tid": 440,
		"loc": [
			4.3553118896482364e-08,
			-1.0172021301269527e-06
		],
		"eco": 141,
		"efo": 141035.25881470367,
		"cfr": 0.77880859375
	},
	{
		"tim": 8.333372,
		"tid": 440,
		"loc": [
			4.109246215820587e-08,
			-1.0146496154785153e-06
		],
		"eco": 164,
		"efo": 164041.01025256314,
		"cfr": 1.05670166015625
	},
	{
		"tim": 8.337749425,
		"tid": 440,
		"loc": [
			4.066711425781354e-08,
			-1.0127097290039056e-06
		],
		"eco": 106,
		"efo": 106026.50662665667,
		"cfr": 0.99957275390625
	},
	{
		"tim": 8.342126825,
		"tid": 440,
		"loc": [
			4.805195922850257e-08,
			-1.0192452819824216e-06
		],
		"eco": 134,
		"efo": 134033.5083770943,
		"cfr": 0.7520751953125
	},
	{
		"tim": 8.350900124999999,
		"tid": 440,
		"loc": [
			4.356278686524018e-08,
			-1.013999475097656e-06
		],
		"eco": 206,
		"efo": 206051.51287821957,
		"cfr": 0.684173583984375
	},
	{
		"tim": 8.355277449999999,
		"tid": 440,
		"loc": [
			4.25289123535162e-08,
			-1.0130894897460933e-06
		],
		"eco": 163,
		"efo": 163040.76019004753,
		"cfr": 0.74835205078125
	},
	{
		"tim": 8.3596549,
		"tid": 440,
		"loc": [
			4.16554809570329e-08,
			-1.0158658691406262e-06
		],
		"eco": 156,
		"efo": 156039.0097524381,
		"cfr": 0.589599609375
	},
	{
		"tim": 8.364032475,
		"tid": 440,
		"loc": [
			4.087282714844043e-08,
			-1.0167652343750008e-06
		],
		"eco": 188,
		"efo": 188047.01175293824,
		"cfr": 0.82305908203125
	},
	{
		"tim": 8.36840975,
		"tid": 440,
		"loc": [
			4.5955468749991645e-08,
			-1.0170862365722642e-06
		],
		"eco": 152,
		"efo": 152038.0095023756,
		"cfr": 0.8135986328125
	},
	{
		"tim": 8.372787225,
		"tid": 440,
		"loc": [
			4.236306762695597e-08,
			-1.0148617919921875e-06
		],
		"eco": 163,
		"efo": 163040.76019004753,
		"cfr": 0.926239013671875
	},
	{
		"tim": 8.377164775,
		"tid": 440,
		"loc": [
			4.013624267578486e-08,
			-1.015057849121095e-06
		],
		"eco": 199,
		"efo": 199049.76244061015,
		"cfr": 0.9158935546875
	},
	{
		"tim": 8.381542249999999,
		"tid": 440,
		"loc": [
			3.723316650391365e-08,
			-1.0135363769531259e-06
		],
		"eco": 167,
		"efo": 167041.76044011003,
		"cfr": 0.8673095703125
	},
	{
		"tim": 8.385919825,
		"tid": 440,
		"loc": [
			4.256802368163152e-08,
			-1.0060636840820262e-06
		],
		"eco": 227,
		"efo": 227056.76419104775,
		"cfr": 0.57568359375
	},
	{
		"tim": 8.390297425,
		"tid": 440,
		"loc": [
			4.172000122070154e-08,
			-1.01117127685547e-06
		],
		"eco": 158,
		"efo": 158039.50987746936,
		"cfr": 0.7833251953125
	},
	{
		"tim": 8.39467495,
		"tid": 440,
		"loc": [
			4.0258789062502474e-08,
			-1.0165308349609398e-06
		],
		"eco": 158,
		"efo": 158039.50987746936,
		"cfr": 0.953887939453125
	},
	{
		"tim": 8.3990525,
		"tid": 440,
		"loc": [
			3.8570983886721304e-08,
			-1.0171548583984376e-06
		],
		"eco": 188,
		"efo": 188047.01175293824,
		"cfr": 0.6903076171875
	},
	{
		"tim": 8.403430025,
		"tid": 440,
		"loc": [
			3.706900634765993e-08,
			-1.0166114807128914e-06
		],
		"eco": 168,
		"efo": 168042.01050262566,
		"cfr": 0.904541015625
	},
	{
		"tim": 8.41218095,
		"tid": 440,
		"loc": [
			3.608533325195419e-08,
			-1.0147182312011711e-06
		],
		"eco": 112,
		"efo": 112028.00700175043,
		"cfr": 0.85546875
	},
	{
		"tim": 8.423106675,
		"tid": 440,
		"loc": [
			3.345980224609764e-08,
			-1.0141841003417974e-06
		],
		"eco": 173,
		"efo": 86521.6304076019,
		"cfr": 1.020904541015625
	},
	{
		"tim": 8.431834425,
		"tid": 440,
		"loc": [
			3.882907104491065e-08,
			-1.0133058532714817e-06
		],
		"eco": 183,
		"efo": 91522.88072018005,
		"cfr": 0.917724609375
	},
	{
		"tim": 8.453682174999999,
		"tid": 441,
		"loc": [
			2.839852111817019e-07,
			-6.886339782714538e-07
		],
		"eco": 142,
		"efo": 142035.5088772193,
		"cfr": 0.870361328125
	},
	{
		"tim": 8.4792091,
		"tid": 441,
		"loc": [
			2.8169094238281453e-07,
			-6.97348925781253e-07
		],
		"eco": 333,
		"efo": 333083.27081770444,
		"cfr": 0.83441162109375
	},
	{
		"tim": 8.48578465,
		"tid": 441,
		"loc": [
			2.8110983886718805e-07,
			-6.986039306640629e-07
		],
		"eco": 281,
		"efo": 281070.26756689174,
		"cfr": 0.92041015625
	},
	{
		"tim": 8.490162125,
		"tid": 441,
		"loc": [
			2.855350585937432e-07,
			-7.005134948730464e-07
		],
		"eco": 259,
		"efo": 259064.76619154788,
		"cfr": 0.815185546875
	},
	{
		"tim": 8.49673745,
		"tid": 441,
		"loc": [
			2.911839721679609e-07,
			-7.03625354003906e-07
		],
		"eco": 250,
		"efo": 250062.51562890722,
		"cfr": 0.9114990234375
	},
	{
		"tim": 8.503312925,
		"tid": 441,
		"loc": [
			2.9609058837889633e-07,
			-7.048817810058573e-07
		],
		"eco": 201,
		"efo": 201050.2625656414,
		"cfr": 0.8953857421875
	},
	{
		"tim": 8.50769025,
		"tid": 441,
		"loc": [
			2.971131469726544e-07,
			-7.045560485839835e-07
		],
		"eco": 174,
		"efo": 174043.51087771944,
		"cfr": 0.9351806640625
	},
	{
		"tim": 8.5120677,
		"tid": 441,
		"loc": [
			3.027774291992111e-07,
			-6.985099365234338e-07
		],
		"eco": 160,
		"efo": 160040.01000250064,
		"cfr": 0.77197265625
	},
	{
		"tim": 8.516445175,
		"tid": 441,
		"loc": [
			3.001213867187486e-07,
			-7.059871276855494e-07
		],
		"eco": 153,
		"efo": 153038.25956489122,
		"cfr": 0.7445068359375
	},
	{
		"tim": 8.52082255,
		"tid": 441,
		"loc": [
			3.0002195434570544e-07,
			-7.024606323242177e-07
		],
		"eco": 157,
		"efo": 157039.25981495375,
		"cfr": 0.83154296875
	},
	{
		"tim": 8.525200025,
		"tid": 441,
		"loc": [
			3.0162680053710377e-07,
			-6.967885559081996e-07
		],
		"eco": 192,
		"efo": 192048.01200300074,
		"cfr": 0.78857421875
	},
	{
		"tim": 8.529577425,
		"tid": 441,
		"loc": [
			3.044893310546844e-07,
			-6.929628601074199e-07
		],
		"eco": 201,
		"efo": 201050.2625656414,
		"cfr": 0.681488037109375
	},
	{
		"tim": 8.53395485,
		"tid": 441,
		"loc": [
			3.0222313842773694e-07,
			-6.948285827636733e-07
		],
		"eco": 175,
		"efo": 175043.76094023505,
		"cfr": 0.82177734375
	},
	{
		"tim": 8.538332225,
		"tid": 441,
		"loc": [
			3.021310302734358e-07,
			-7.019196350097672e-07
		],
		"eco": 267,
		"efo": 267066.7666916729,
		"cfr": 0.848876953125
	},
	{
		"tim": 8.542709725,
		"tid": 441,
		"loc": [
			3.0353499145507625e-07,
			-6.989308166503896e-07
		],
		"eco": 211,
		"efo": 211052.7631907977,
		"cfr": 0.95550537109375
	},
	{
		"tim": 8.54708705,
		"tid": 441,
		"loc": [
			3.015659667968782e-07,
			-7.014184753417982e-07
		],
		"eco": 217,
		"efo": 217054.26356589148,
		"cfr": 0.741912841796875
	},
	{
		"tim": 8.5514646,
		"tid": 441,
		"loc": [
			3.070310058593696e-07,
			-6.967440063476535e-07
		],
		"eco": 168,
		"efo": 168042.01050262566,
		"cfr": 0.791473388671875
	},
	{
		"tim": 8.555842125,
		"tid": 441,
		"loc": [
			3.07454180908202e-07,
			-6.971036132812495e-07
		],
		"eco": 190,
		"efo": 190047.5118779695,
		"cfr": 0.5931396484375
	},
	{
		"tim": 8.560219674999999,
		"tid": 441,
		"loc": [
			3.116624511718692e-07,
			-6.983268615722643e-07
		],
		"eco": 213,
		"efo": 213053.26331582895,
		"cfr": 0.555633544921875
	},
	{
		"tim": 8.56459735,
		"tid": 441,
		"loc": [
			3.082752990722686e-07,
			-6.965789611816405e-07
		],
		"eco": 177,
		"efo": 177044.26106526633,
		"cfr": 0.8355712890625
	},
	{
		"tim": 8.568974825,
		"tid": 441,
		"loc": [
			3.1138505859374474e-07,
			-6.956142028808588e-07
		],
		"eco": 216,
		"efo": 216054.01350337584,
		"cfr": 0.479248046875
	},
	{
		"tim": 8.5733524,
		"tid": 441,
		"loc": [
			3.11247271728516e-07,
			-6.937404846191399e-07
		],
		"eco": 184,
		"efo": 184046.0115028757,
		"cfr": 0.5975341796875
	},
	{
		"tim": 8.57772995,
		"tid": 441,
		"loc": [
			3.075999084472696e-07,
			-6.941801269531254e-07
		],
		"eco": 259,
		"efo": 259064.76619154788,
		"cfr": 0.97283935546875
	},
	{
		"tim": 8.582107425,
		"tid": 441,
		"loc": [
			3.1087116699218657e-07,
			-6.955660705566416e-07
		],
		"eco": 144,
		"efo": 144036.00900225056,
		"cfr": 1.0806884765625
	},
	{
		"tim": 8.5864849,
		"tid": 441,
		"loc": [
			3.0797028808593574e-07,
			-6.95276452636719e-07
		],
		"eco": 181,
		"efo": 181045.26131532883,
		"cfr": 0.85064697265625
	},
	{
		"tim": 8.5908625,
		"tid": 441,
		"loc": [
			3.057903625488307e-07,
			-6.96187237548829e-07
		],
		"eco": 147,
		"efo": 147036.75918979745,
		"cfr": 0.81976318359375
	},
	{
		"tim": 8.595239925,
		"tid": 441,
		"loc": [
			3.074164916992175e-07,
			-6.982675048828126e-07
		],
		"eco": 195,
		"efo": 195048.76219054763,
		"cfr": 0.779296875
	},
	{
		"tim": 8.599617375,
		"tid": 441,
		"loc": [
			3.0498867797852025e-07,
			-6.952607543945315e-07
		],
		"eco": 193,
		"efo": 193048.26206551638,
		"cfr": 0.67047119140625
	},
	{
		"tim": 8.6039947,
		"tid": 441,
		"loc": [
			3.0681223144530965e-07,
			-6.967690795898435e-07
		],
		"eco": 164,
		"efo": 164041.01025256314,
		"cfr": 0.783416748046875
	},
	{
		"tim": 8.60837215,
		"tid": 441,
		"loc": [
			2.9881471557618333e-07,
			-7.027933105468794e-07
		],
		"eco": 193,
		"efo": 193048.26206551638,
		"cfr": 0.923187255859375
	},
	{
		"tim": 8.612749725,
		"tid": 441,
		"loc": [
			2.9685562744140554e-07,
			-7.046765136718756e-07
		],
		"eco": 112,
		"efo": 112028.00700175043,
		"cfr": 1.051513671875
	},
	{
		"tim": 8.617127,
		"tid": 441,
		"loc": [
			2.945607482910178e-07,
			-7.041694702148445e-07
		],
		"eco": 131,
		"efo": 131032.75818954738,
		"cfr": 0.83160400390625
	},
	{
		"tim": 8.62150435,
		"tid": 441,
		"loc": [
			2.895079528808657e-07,
			-7.081348937988303e-07
		],
		"eco": 123,
		"efo": 123030.75768942236,
		"cfr": 0.77117919921875
	},
	{
		"tim": 8.625881625,
		"tid": 441,
		"loc": [
			2.868277832031264e-07,
			-7.095895507812506e-07
		],
		"eco": 200,
		"efo": 100025.0062515629,
		"cfr": 0.78594970703125
	},
	{
		"tim": 8.632434224999999,
		"tid": 441,
		"loc": [
			2.8561532592773154e-07,
			-7.112698303222664e-07
		],
		"eco": 114,
		"efo": 114028.5071267817,
		"cfr": 0.7357177734375
	},
	{
		"tim": 8.6368118,
		"tid": 441,
		"loc": [
			2.8696740722655643e-07,
			-7.085708007812489e-07
		],
		"eco": 117,
		"efo": 117029.25731432858,
		"cfr": 0.70068359375
	},
	{
		"tim": 8.641189075,
		"tid": 441,
		"loc": [
			2.887585571289015e-07,
			-7.109964721679687e-07
		],
		"eco": 102,
		"efo": 102025.50637659414,
		"cfr": 0.68572998046875
	},
	{
		"tim": 8.645566425,
		"tid": 441,
		"loc": [
			2.8782397460937653e-07,
			-7.080928405761712e-07
		],
		"eco": 181,
		"efo": 90522.63065766441,
		"cfr": 0.7733154296875
	},
	{
		"tim": 8.65211905,
		"tid": 441,
		"loc": [
			2.86341448974611e-07,
			-7.085066772460931e-07
		],
		"eco": 239,
		"efo": 119529.88247061765,
		"cfr": 0.836181640625
	},
	{
		"tim": 8.6608469,
		"tid": 441,
		"loc": [
			2.8055271606445996e-07,
			-7.140968994140649e-07
		],
		"eco": 129,
		"efo": 129032.25806451614,
		"cfr": 0.961181640625
	},
	{
		"tim": 8.6717955,
		"tid": 441,
		"loc": [
			2.6666310424806304e-07,
			-7.147752380371127e-07
		],
		"eco": 132,
		"efo": 132033.008252063,
		"cfr": 0.946044921875
	},
	{
		"tim": 8.676172925,
		"tid": 441,
		"loc": [
			2.637326904296899e-07,
			-7.196107299804702e-07
		],
		"eco": 115,
		"efo": 115028.75718929732,
		"cfr": 0.9100341796875
	},
	{
		"tim": 8.6827255,
		"tid": 441,
		"loc": [
			2.597310974121161e-07,
			-7.201170837402361e-07
		],
		"eco": 110,
		"efo": 110027.50687671918,
		"cfr": 0.96075439453125
	},
	{
		"tim": 8.6892782,
		"tid": 441,
		"loc": [
			2.599377746582032e-07,
			-7.203247070312501e-07
		],
		"eco": 136,
		"efo": 136034.00850212554,
		"cfr": 0.87890625
	},
	{
		"tim": 8.695830749999999,
		"tid": 441,
		"loc": [
			2.5984269409179974e-07,
			-7.233956237792981e-07
		],
		"eco": 125,
		"efo": 125031.25781445361,
		"cfr": 1.04742431640625
	},
	{
		"tim": 8.700208275,
		"tid": 441,
		"loc": [
			2.6366830444335385e-07,
			-7.242666870117178e-07
		],
		"eco": 141,
		"efo": 141035.25881470367,
		"cfr": 0.771728515625
	},
	{
		"tim": 8.711156975,
		"tid": 441,
		"loc": [
			2.566695251464945e-07,
			-7.239887451171891e-07
		],
		"eco": 112,
		"efo": 112028.00700175043,
		"cfr": 1.0069580078125
	},
	{
		"tim": 8.719907749999999,
		"tid": 441,
		"loc": [
			2.5426089477539293e-07,
			-7.226735534667964e-07
		],
		"eco": 179,
		"efo": 89522.38059514879,
		"cfr": 0.966156005859375
	},
	{
		"tim": 9.12595205,
		"tid": 454,
		"loc": [
			2.9458455200206515e-07,
			-1.120683813476584e-06
		],
		"eco": 148,
		"efo": 148037.0092523131,
		"cfr": 0.775604248046875
	},
	{
		"tim": 9.147105225,
		"tid": 454,
		"loc": [
			2.8955771484376427e-07,
			-1.123663403320317e-06
		],
		"eco": 157,
		"efo": 157039.25981495375,
		"cfr": 0.79345703125
	},
	{
		"tim": 9.151482675,
		"tid": 454,
		"loc": [
			2.897873413085949e-07,
			-1.1264282653808598e-06
		],
		"eco": 127,
		"efo": 127031.75793948487,
		"cfr": 0.9605712890625
	},
	{
		"tim": 9.1558602,
		"tid": 454,
		"loc": [
			2.921939025878866e-07,
			-1.1242789611816403e-06
		],
		"eco": 140,
		"efo": 140035.00875218806,
		"cfr": 0.69268798828125
	},
	{
		"tim": 9.160237625,
		"tid": 454,
		"loc": [
			2.955154113769489e-07,
			-1.1158245056152303e-06
		],
		"eco": 153,
		"efo": 153038.25956489122,
		"cfr": 0.56817626953125
	},
	{
		"tim": 9.164615075,
		"tid": 454,
		"loc": [
			2.965498168945292e-07,
			-1.120714196777345e-06
		],
		"eco": 141,
		"efo": 141035.25881470367,
		"cfr": 0.729248046875
	},
	{
		"tim": 9.173365625,
		"tid": 454,
		"loc": [
			2.9377109375000136e-07,
			-1.1191519165039063e-06
		],
		"eco": 131,
		"efo": 131032.75818954738,
		"cfr": 0.6866455078125
	},
	{
		"tim": 9.179918375,
		"tid": 454,
		"loc": [
			2.944561401367146e-07,
			-1.1198021118164066e-06
		],
		"eco": 138,
		"efo": 138034.50862715679,
		"cfr": 0.6943359375
	},
	{
		"tim": 9.1842957,
		"tid": 454,
		"loc": [
			2.930760803222658e-07,
			-1.114211883544921e-06
		],
		"eco": 131,
		"efo": 131032.75818954738,
		"cfr": 0.6866455078125
	},
	{
		"tim": 9.188673249999999,
		"tid": 454,
		"loc": [
			2.9314620971679603e-07,
			-1.119167730712892e-06
		],
		"eco": 144,
		"efo": 144036.00900225056,
		"cfr": 0.644256591796875
	},
	{
		"tim": 9.193050825,
		"tid": 454,
		"loc": [
			2.897099243164135e-07,
			-1.1197005249023464e-06
		],
		"eco": 116,
		"efo": 116029.00725181296,
		"cfr": 0.90362548828125
	},
	{
		"tim": 9.1974282,
		"tid": 454,
		"loc": [
			2.9137479858398087e-07,
			-1.1227830627441405e-06
		],
		"eco": 126,
		"efo": 126031.50787696925,
		"cfr": 0.634765625
	},
	{
		"tim": 9.201805675,
		"tid": 454,
		"loc": [
			2.919715759277364e-07,
			-1.1214361938476564e-06
		],
		"eco": 110,
		"efo": 110027.50687671918,
		"cfr": 0.8701171875
	},
	{
		"tim": 9.206183274999999,
		"tid": 454,
		"loc": [
			2.8801834106445897e-07,
			-1.1243106506347676e-06
		],
		"eco": 112,
		"efo": 112028.00700175043,
		"cfr": 0.802001953125
	},
	{
		"tim": 9.2105607,
		"tid": 454,
		"loc": [
			2.9062055053710436e-07,
			-1.1232149291992176e-06
		],
		"eco": 126,
		"efo": 126031.50787696925,
		"cfr": 0.8966064453125
	},
	{
		"tim": 9.21493835,
		"tid": 454,
		"loc": [
			2.9364989013671674e-07,
			-1.1255656127929686e-06
		],
		"eco": 104,
		"efo": 104026.00650162541,
		"cfr": 0.999755859375
	},
	{
		"tim": 9.21931585,
		"tid": 454,
		"loc": [
			3.020715087890506e-07,
			-1.1109477233886624e-06
		],
		"eco": 135,
		"efo": 135033.7584396099,
		"cfr": 0.74591064453125
	},
	{
		"tim": 9.2236932,
		"tid": 454,
		"loc": [
			2.9807761230469305e-07,
			-1.1184108947753935e-06
		],
		"eco": 226,
		"efo": 113028.25706426607,
		"cfr": 0.84814453125
	},
	{
		"tim": 9.23024585,
		"tid": 454,
		"loc": [
			2.994330444335907e-07,
			-1.1238281066894535e-06
		],
		"eco": 128,
		"efo": 128032.0080020005,
		"cfr": 0.640625
	},
	{
		"tim": 9.234623375,
		"tid": 454,
		"loc": [
			2.964682861328212e-07,
			-1.1268595458984407e-06
		],
		"eco": 139,
		"efo": 139034.75868967242,
		"cfr": 0.67413330078125
	},
	{
		"tim": 9.239001025,
		"tid": 454,
		"loc": [
			2.9829580078125076e-07,
			-1.1228657409667959e-06
		],
		"eco": 123,
		"efo": 123030.75768942236,
		"cfr": 0.876708984375
	},
	{
		"tim": 9.24337855,
		"tid": 454,
		"loc": [
			2.9352284545898973e-07,
			-1.1275945739746123e-06
		],
		"eco": 110,
		"efo": 110027.50687671918,
		"cfr": 0.70697021484375
	},
	{
		"tim": 9.247756075,
		"tid": 454,
		"loc": [
			2.9272629394531783e-07,
			-1.1213051330566403e-06
		],
		"eco": 124,
		"efo": 124031.00775193798,
		"cfr": 0.708984375
	},
	{
		"tim": 9.252133624999999,
		"tid": 454,
		"loc": [
			2.964175415039e-07,
			-1.122687628173827e-06
		],
		"eco": 129,
		"efo": 129032.25806451614,
		"cfr": 0.76739501953125
	},
	{
		"tim": 9.25651115,
		"tid": 454,
		"loc": [
			3.0075549926757234e-07,
			-1.1177745910644496e-06
		],
		"eco": 133,
		"efo": 133033.25831457865,
		"cfr": 0.75823974609375
	},
	{
		"tim": 9.2608887,
		"tid": 454,
		"loc": [
			2.973527282714877e-07,
			-1.127190179443363e-06
		],
		"eco": 130,
		"efo": 130032.50812703176,
		"cfr": 0.76904296875
	},
	{
		"tim": 9.267441525,
		"tid": 454,
		"loc": [
			2.942625610351608e-07,
			-1.1227408081054688e-06
		],
		"eco": 131,
		"efo": 131032.75818954738,
		"cfr": 0.84686279296875
	},
	{
		"tim": 9.27181895,
		"tid": 454,
		"loc": [
			2.978991271972598e-07,
			-1.1256973815917965e-06
		],
		"eco": 134,
		"efo": 134033.5083770943,
		"cfr": 0.7744140625
	},
	{
		"tim": 9.2761963,
		"tid": 454,
		"loc": [
			2.966226623535194e-07,
			-1.1221493652343745e-06
		],
		"eco": 123,
		"efo": 123030.75768942236,
		"cfr": 0.86859130859375
	},
	{
		"tim": 9.282748925,
		"tid": 454,
		"loc": [
			2.974873474121054e-07,
			-1.1259307373046876e-06
		],
		"eco": 126,
		"efo": 126031.50787696925,
		"cfr": 0.6903076171875
	},
	{
		"tim": 9.2871264,
		"tid": 454,
		"loc": [
			2.918977172851661e-07,
			-1.1206827636718748e-06
		],
		"eco": 211,
		"efo": 105526.38159539885,
		"cfr": 0.946044921875
	},
	{
		"tim": 9.2936789,
		"tid": 454,
		"loc": [
			2.894719604492254e-07,
			-1.117621923828125e-06
		],
		"eco": 111,
		"efo": 111027.75693923481,
		"cfr": 0.801239013671875
	},
	{
		"tim": 9.298056275,
		"tid": 454,
		"loc": [
			2.9610316772459953e-07,
			-1.1216963989257808e-06
		],
		"eco": 135,
		"efo": 135033.7584396099,
		"cfr": 0.70159912109375
	},
	{
		"tim": 9.302433774999999,
		"tid": 454,
		"loc": [
			2.965749816894515e-07,
			-1.1223925964355468e-06
		],
		"eco": 125,
		"efo": 125031.25781445361,
		"cfr": 0.7515869140625
	},
	{
		"tim": 9.3068112,
		"tid": 454,
		"loc": [
			2.882625793457145e-07,
			-1.1210404541015647e-06
		],
		"eco": 150,
		"efo": 150037.50937734434,
		"cfr": 0.6519775390625
	},
	{
		"tim": 9.311188675,
		"tid": 454,
		"loc": [
			2.889517211914047e-07,
			-1.1216326354980455e-06
		],
		"eco": 112,
		"efo": 112028.00700175043,
		"cfr": 0.7752685546875
	},
	{
		"tim": 9.315566075,
		"tid": 454,
		"loc": [
			2.929627380371028e-07,
			-1.1209937561035137e-06
		],
		"eco": 119,
		"efo": 119029.75743935985,
		"cfr": 0.67138671875
	},
	{
		"tim": 9.3199434,
		"tid": 454,
		"loc": [
			2.9551047363280624e-07,
			-1.1224557189941392e-06
		],
		"eco": 127,
		"efo": 127031.75793948487,
		"cfr": 0.82672119140625
	},
	{
		"tim": 9.32432085,
		"tid": 454,
		"loc": [
			2.9738241577147915e-07,
			-1.1232489624023432e-06
		],
		"eco": 120,
		"efo": 120030.00750187547,
		"cfr": 0.724822998046875
	},
	{
		"tim": 9.328698175,
		"tid": 454,
		"loc": [
			2.985549438476541e-07,
			-1.1242414428710944e-06
		],
		"eco": 128,
		"efo": 128032.0080020005,
		"cfr": 0.78125
	},
	{
		"tim": 9.333075725,
		"tid": 454,
		"loc": [
			2.947254150390678e-07,
			-1.1273026489257836e-06
		],
		"eco": 222,
		"efo": 111027.75693923481,
		"cfr": 0.897216796875
	},
	{
		"tim": 9.33962855,
		"tid": 454,
		"loc": [
			2.870619995117364e-07,
			-1.121801947021485e-06
		],
		"eco": 105,
		"efo": 105026.25656414103,
		"cfr": 0.828369140625
	},
	{
		"tim": 9.344006075,
		"tid": 454,
		"loc": [
			2.942336303710842e-07,
			-1.1204706054687473e-06
		],
		"eco": 112,
		"efo": 112028.00700175043,
		"cfr": 1.0960693359375
	},
	{
		"tim": 9.348383625,
		"tid": 454,
		"loc": [
			2.899880310058665e-07,
			-1.1190492858886716e-06
		],
		"eco": 193,
		"efo": 96524.13103275819,
		"cfr": 0.995391845703125
	},
	{
		"tim": 9.35493635,
		"tid": 454,
		"loc": [
			2.921623779296854e-07,
			-1.1221575073242181e-06
		],
		"eco": 131,
		"efo": 131032.75818954738,
		"cfr": 0.732421875
	},
	{
		"tim": 9.36148925,
		"tid": 454,
		"loc": [
			2.9132448730469465e-07,
			-1.1209512634277356e-06
		],
		"eco": 121,
		"efo": 121030.2575643911,
		"cfr": 0.79925537109375
	},
	{
		"tim": 9.365866625,
		"tid": 454,
		"loc": [
			2.9483203124999633e-07,
			-1.119801922607422e-06
		],
		"eco": 121,
		"efo": 121030.2575643911,
		"cfr": 0.8074951171875
	},
	{
		"tim": 9.370244175,
		"tid": 454,
		"loc": [
			2.962109069824194e-07,
			-1.1208623413085942e-06
		],
		"eco": 111,
		"efo": 111027.75693923481,
		"cfr": 0.873260498046875
	},
	{
		"tim": 9.37462175,
		"tid": 454,
		"loc": [
			2.966380126953099e-07,
			-1.1187993469238272e-06
		],
		"eco": 107,
		"efo": 107026.7566891723,
		"cfr": 0.7283935546875
	},
	{
		"tim": 9.378999125,
		"tid": 454,
		"loc": [
			2.953796020507815e-07,
			-1.1183606811523435e-06
		],
		"eco": 123,
		"efo": 123030.75768942236,
		"cfr": 0.59259033203125
	},
	{
		"tim": 9.383376499999999,
		"tid": 454,
		"loc": [
			2.923491271972706e-07,
			-1.1190300170898447e-06
		],
		"eco": 207,
		"efo": 103525.88147036759,
		"cfr": 0.906494140625
	},
	{
		"tim": 9.3899291,
		"tid": 454,
		"loc": [
			2.9368730468750567e-07,
			-1.122898144531253e-06
		],
		"eco": 131,
		"efo": 131032.75818954738,
		"cfr": 0.66375732421875
	},
	{
		"tim": 9.39430655,
		"tid": 454,
		"loc": [
			2.94257757568357e-07,
			-1.1180828308105452e-06
		],
		"eco": 121,
		"efo": 121030.2575643911,
		"cfr": 0.68389892578125
	},
	{
		"tim": 9.398683925,
		"tid": 454,
		"loc": [
			2.889691833496173e-07,
			-1.1188544799804698e-06
		],
		"eco": 112,
		"efo": 112028.00700175043,
		"cfr": 0.6861572265625
	},
	{
		"tim": 9.4030612,
		"tid": 454,
		"loc": [
			2.8753787841797145e-07,
			-1.1196362304687503e-06
		],
		"eco": 215,
		"efo": 107526.88172043012,
		"cfr": 0.709716796875
	},
	{
		"tim": 9.409613799999999,
		"tid": 454,
		"loc": [
			2.901745849609335e-07,
			-1.1209665283203113e-06
		],
		"eco": 114,
		"efo": 114028.5071267817,
		"cfr": 0.75323486328125
	},
	{
		"tim": 9.413991175,
		"tid": 454,
		"loc": [
			2.936192504882761e-07,
			-1.121516650390624e-06
		],
		"eco": 140,
		"efo": 70017.50437609403,
		"cfr": 0.9569091796875
	},
	{
		"tim": 10.46866255,
		"tid": 489,
		"loc": [
			1.1530914001464257e-06,
			9.179924621581967e-07
		],
		"eco": 169,
		"efo": 169042.26056514127,
		"cfr": 1.14263916015625
	},
	{
		"tim": 10.491051525,
		"tid": 489,
		"loc": [
			1.144142388916027e-06,
			9.190682067871069e-07
		],
		"eco": 153,
		"efo": 153038.25956489122,
		"cfr": 0.757568359375
	},
	{
		"tim": 10.495429,
		"tid": 489,
		"loc": [
			1.1409907104492253e-06,
			9.290774841308611e-07
		],
		"eco": 160,
		"efo": 160040.01000250064,
		"cfr": 0.809326171875
	},
	{
		"tim": 10.499806275,
		"tid": 489,
		"loc": [
			1.1410978576660143e-06,
			9.277838867187495e-07
		],
		"eco": 141,
		"efo": 141035.25881470367,
		"cfr": 0.913330078125
	},
	{
		"tim": 10.50418375,
		"tid": 489,
		"loc": [
			1.1396335937500028e-06,
			9.283245056152344e-07
		],
		"eco": 146,
		"efo": 146036.5091272818,
		"cfr": 0.7998046875
	},
	{
		"tim": 10.50856125,
		"tid": 489,
		"loc": [
			1.1354033203125043e-06,
			9.281329467773423e-07
		],
		"eco": 135,
		"efo": 135033.7584396099,
		"cfr": 0.856689453125
	},
	{
		"tim": 10.512938675,
		"tid": 489,
		"loc": [
			1.1302395507812576e-06,
			9.285110229492175e-07
		],
		"eco": 103,
		"efo": 103025.75643910978,
		"cfr": 1.3392333984375
	},
	{
		"tim": 10.517316225,
		"tid": 489,
		"loc": [
			1.133693200683588e-06,
			9.256476989746093e-07
		],
		"eco": 130,
		"efo": 130032.50812703176,
		"cfr": 0.7459716796875
	},
	{
		"tim": 10.52169365,
		"tid": 489,
		"loc": [
			1.1330893432617207e-06,
			9.287674804687506e-07
		],
		"eco": 163,
		"efo": 163040.76019004753,
		"cfr": 0.705413818359375
	},
	{
		"tim": 10.5260711,
		"tid": 489,
		"loc": [
			1.133322296142578e-06,
			9.298607604980477e-07
		],
		"eco": 126,
		"efo": 126031.50787696925,
		"cfr": 0.9918212890625
	},
	{
		"tim": 10.530448625,
		"tid": 489,
		"loc": [
			1.1351526062011667e-06,
			9.303315734863297e-07
		],
		"eco": 100,
		"efo": 100025.0062515629,
		"cfr": 1.11767578125
	},
	{
		"tim": 10.53482605,
		"tid": 489,
		"loc": [
			1.1328651916503892e-06,
			9.258339233398421e-07
		],
		"eco": 159,
		"efo": 159039.759939985,
		"cfr": 0.72296142578125
	},
	{
		"tim": 10.5413787,
		"tid": 489,
		"loc": [
			1.1310713500976583e-06,
			9.259067382812493e-07
		],
		"eco": 153,
		"efo": 153038.25956489122,
		"cfr": 0.75103759765625
	},
	{
		"tim": 10.545756125,
		"tid": 489,
		"loc": [
			1.1353408264160065e-06,
			9.243920349121106e-07
		],
		"eco": 120,
		"efo": 120030.00750187547,
		"cfr": 0.91644287109375
	},
	{
		"tim": 10.550133624999999,
		"tid": 489,
		"loc": [
			1.129525085449229e-06,
			9.258209960937487e-07
		],
		"eco": 155,
		"efo": 77519.37984496124,
		"cfr": 1.390869140625
	},
	{
		"tim": 11.185058325,
		"tid": 518,
		"loc": [
			-7.881759460448833e-07,
			-1.7440104980468966e-07
		],
		"eco": 424,
		"efo": 424106.0265066267,
		"cfr": 1.069183349609375
	},
	{
		"tim": 11.200625624999999,
		"tid": 518,
		"loc": [
			-7.880518615722667e-07,
			-1.802110229492209e-07
		],
		"eco": 477,
		"efo": 477119.279819955,
		"cfr": 1.1019287109375
	},
	{
		"tim": 11.205002925,
		"tid": 518,
		"loc": [
			-7.872750122070309e-07,
			-1.8014547119140606e-07
		],
		"eco": 159,
		"efo": 159039.759939985,
		"cfr": 0.8172607421875
	},
	{
		"tim": 11.20938025,
		"tid": 518,
		"loc": [
			-7.853805236816467e-07,
			-1.7854043579101342e-07
		],
		"eco": 119,
		"efo": 119029.75743935985,
		"cfr": 0.713348388671875
	},
	{
		"tim": 11.2159328,
		"tid": 518,
		"loc": [
			-7.851887634277398e-07,
			-1.8639358520507914e-07
		],
		"eco": 141,
		"efo": 141035.25881470367,
		"cfr": 0.83544921875
	},
	{
		"tim": 11.220310075,
		"tid": 518,
		"loc": [
			-7.789780944824339e-07,
			-1.9615783691406382e-07
		],
		"eco": 138,
		"efo": 138034.50862715679,
		"cfr": 0.8968505859375
	},
	{
		"tim": 11.224687574999999,
		"tid": 518,
		"loc": [
			-7.827386779785069e-07,
			-1.8717626953124853e-07
		],
		"eco": 158,
		"efo": 158039.50987746936,
		"cfr": 0.511688232421875
	},
	{
		"tim": 11.229065049999999,
		"tid": 518,
		"loc": [
			-7.849422790527321e-07,
			-1.8694237060546894e-07
		],
		"eco": 116,
		"efo": 116029.00725181296,
		"cfr": 0.74871826171875
	},
	{
		"tim": 11.233442425,
		"tid": 518,
		"loc": [
			-7.881585388183545e-07,
			-1.854095214843749e-07
		],
		"eco": 116,
		"efo": 116029.00725181296,
		"cfr": 0.98968505859375
	},
	{
		"tim": 11.237819824999999,
		"tid": 518,
		"loc": [
			-7.927367370605348e-07,
			-1.8223342285156408e-07
		],
		"eco": 121,
		"efo": 121030.2575643911,
		"cfr": 0.955810546875
	},
	{
		"tim": 11.242197299999999,
		"tid": 518,
		"loc": [
			-7.895914733886772e-07,
			-1.8327264404296724e-07
		],
		"eco": 178,
		"efo": 178044.51112778194,
		"cfr": 0.600830078125
	},
	{
		"tim": 11.2465746,
		"tid": 518,
		"loc": [
			-7.908399414062448e-07,
			-1.8040722045898366e-07
		],
		"eco": 136,
		"efo": 136034.00850212554,
		"cfr": 0.72509765625
	},
	{
		"tim": 11.250952,
		"tid": 518,
		"loc": [
			-7.879321411132819e-07,
			-1.8897755126953303e-07
		],
		"eco": 129,
		"efo": 129032.25806451614,
		"cfr": 0.837158203125
	},
	{
		"tim": 11.255329475,
		"tid": 518,
		"loc": [
			-7.872254882812539e-07,
			-1.9162775268554707e-07
		],
		"eco": 139,
		"efo": 139034.75868967242,
		"cfr": 0.70281982421875
	},
	{
		"tim": 11.259706825,
		"tid": 518,
		"loc": [
			-7.838691162109454e-07,
			-1.84778186035153e-07
		],
		"eco": 150,
		"efo": 150037.50937734434,
		"cfr": 0.77838134765625
	},
	{
		"tim": 11.2662594,
		"tid": 518,
		"loc": [
			-7.85120306396483e-07,
			-1.7953867797851392e-07
		],
		"eco": 131,
		"efo": 131032.75818954738,
		"cfr": 0.80108642578125
	},
	{
		"tim": 11.270636699999999,
		"tid": 518,
		"loc": [
			-7.861533264160117e-07,
			-1.836748779296891e-07
		],
		"eco": 135,
		"efo": 135033.7584396099,
		"cfr": 0.55389404296875
	},
	{
		"tim": 11.2750141,
		"tid": 518,
		"loc": [
			-7.821417785644606e-07,
			-1.7937113647460623e-07
		],
		"eco": 164,
		"efo": 164041.01025256314,
		"cfr": 0.844146728515625
	},
	{
		"tim": 11.279391575,
		"tid": 518,
		"loc": [
			-7.807465515136796e-07,
			-1.824809387207037e-07
		],
		"eco": 126,
		"efo": 126031.50787696925,
		"cfr": 0.872802734375
	},
	{
		"tim": 11.283768925,
		"tid": 518,
		"loc": [
			-7.862945312499971e-07,
			-1.866674865722664e-07
		],
		"eco": 126,
		"efo": 126031.50787696925,
		"cfr": 0.872802734375
	},
	{
		"tim": 11.288146325,
		"tid": 518,
		"loc": [
			-7.868457153320357e-07,
			-1.8683595581054599e-07
		],
		"eco": 150,
		"efo": 150037.50937734434,
		"cfr": 0.79168701171875
	},
	{
		"tim": 11.292523725,
		"tid": 518,
		"loc": [
			-7.863902832031236e-07,
			-1.8362048339843686e-07
		],
		"eco": 153,
		"efo": 153038.25956489122,
		"cfr": 0.5616455078125
	},
	{
		"tim": 11.296901175,
		"tid": 518,
		"loc": [
			-7.862449645996078e-07,
			-1.820298278808589e-07
		],
		"eco": 137,
		"efo": 68517.12928232059,
		"cfr": 1.15240478515625
	},
	{
		"tim": 11.314375,
		"tid": 518,
		"loc": [
			-7.84967633056642e-07,
			-1.8353944091796907e-07
		],
		"eco": 156,
		"efo": 78019.50487621906,
		"cfr": 0.8203125
	},
	{
		"tim": 12.486783875,
		"tid": 562,
		"loc": [
			-5.672318542480566e-07,
			-5.873952270507655e-07
		],
		"eco": 119,
		"efo": 59514.878719679924,
		"cfr": 1.02386474609375
	},
	{
		"tim": 13.506081475,
		"tid": 588,
		"loc": [
			3.0754346313461336e-07,
			-6.925310363769577e-07
		],
		"eco": 132,
		"efo": 66016.5041260315,
		"cfr": 1.173095703125
	},
	{
		"tim": 13.64998,
		"tid": 592,
		"loc": [
			8.430249023672407e-09,
			-1.6308587646486686e-07
		],
		"eco": 384,
		"efo": 384096.0240060015,
		"cfr": 0.83526611328125
	},
	{
		"tim": 13.67332995,
		"tid": 592,
		"loc": [
			9.726513671872321e-09,
			-1.6230177001953044e-07
		],
		"eco": 140,
		"efo": 140035.00875218806,
		"cfr": 0.63555908203125
	},
	{
		"tim": 13.850525424999999,
		"tid": 596,
		"loc": [
			-5.629119140623246e-07,
			9.80508862304625e-07
		],
		"eco": 127,
		"efo": 127031.75793948487,
		"cfr": 0.7401123046875
	},
	{
		"tim": 13.881615025,
		"tid": 596,
		"loc": [
			-5.511911621093901e-07,
			1.0012579589843844e-06
		],
		"eco": 285,
		"efo": 285071.26781695423,
		"cfr": 1.47857666015625
	},
	{
		"tim": 13.888190175,
		"tid": 596,
		"loc": [
			-5.231338745117564e-07,
			1.0066515136718835e-06
		],
		"eco": 309,
		"efo": 309077.26931732934,
		"cfr": 0.724609375
	},
	{
		"tim": 13.892567625,
		"tid": 596,
		"loc": [
			-5.094953430175967e-07,
			1.013348944091803e-06
		],
		"eco": 187,
		"efo": 187046.7616904226,
		"cfr": 1.094818115234375
	},
	{
		"tim": 13.901295274999999,
		"tid": 596,
		"loc": [
			-4.792347778320772e-07,
			1.0182033630371181e-06
		],
		"eco": 144,
		"efo": 144036.00900225056,
		"cfr": 1.052978515625
	},
	{
		"tim": 13.905672775,
		"tid": 596,
		"loc": [
			-4.641147155761983e-07,
			1.020728503417974e-06
		],
		"eco": 105,
		"efo": 105026.25656414103,
		"cfr": 0.809326171875
	},
	{
		"tim": 13.91005015,
		"tid": 596,
		"loc": [
			-4.646000366210936e-07,
			1.0266057922363301e-06
		],
		"eco": 149,
		"efo": 149037.2593148287,
		"cfr": 0.755218505859375
	},
	{
		"tim": 13.9166026,
		"tid": 596,
		"loc": [
			-4.6040496215820857e-07,
			1.022298510742187e-06
		],
		"eco": 175,
		"efo": 175043.76094023505,
		"cfr": 0.73046875
	},
	{
		"tim": 13.923155175,
		"tid": 596,
		"loc": [
			-4.6047739868164075e-07,
			1.0225334716796882e-06
		],
		"eco": 160,
		"efo": 160040.01000250064,
		"cfr": 0.7283935546875
	},
	{
		"tim": 13.92753255,
		"tid": 596,
		"loc": [
			-4.603097778320325e-07,
			1.0226247314453125e-06
		],
		"eco": 135,
		"efo": 135033.7584396099,
		"cfr": 0.679443359375
	},
	{
		"tim": 13.931909899999999,
		"tid": 596,
		"loc": [
			-4.5790767822266045e-07,
			1.0229926879882819e-06
		],
		"eco": 138,
		"efo": 138034.50862715679,
		"cfr": 0.56414794921875
	},
	{
		"tim": 13.938462475,
		"tid": 596,
		"loc": [
			-4.597072631835896e-07,
			1.0251366699218752e-06
		],
		"eco": 210,
		"efo": 105026.25656414103,
		"cfr": 1.0140380859375
	},
	{
		"tim": 13.949365225,
		"tid": 596,
		"loc": [
			-4.688864440917849e-07,
			1.0242648010253879e-06
		],
		"eco": 122,
		"efo": 122030.50762690672,
		"cfr": 0.8505859375
	},
	{
		"tim": 13.95591775,
		"tid": 596,
		"loc": [
			-4.798008972167731e-07,
			1.0290834289550752e-06
		],
		"eco": 134,
		"efo": 134033.5083770943,
		"cfr": 0.997802734375
	},
	{
		"tim": 13.962470325,
		"tid": 596,
		"loc": [
			-4.749086364746157e-07,
			1.0244975891113282e-06
		],
		"eco": 140,
		"efo": 140035.00875218806,
		"cfr": 0.79266357421875
	},
	{
		"tim": 13.969022775,
		"tid": 596,
		"loc": [
			-4.6756966552735557e-07,
			1.0170180175781245e-06
		],
		"eco": 122,
		"efo": 122030.50762690672,
		"cfr": 1.01416015625
	},
	{
		"tim": 13.9734002,
		"tid": 596,
		"loc": [
			-4.64298815917977e-07,
			1.0243065673828168e-06
		],
		"eco": 145,
		"efo": 145036.2590647662,
		"cfr": 0.817108154296875
	},
	{
		"tim": 13.977777699999999,
		"tid": 596,
		"loc": [
			-4.5859381103516736e-07,
			1.0235785827636727e-06
		],
		"eco": 114,
		"efo": 114028.5071267817,
		"cfr": 1.0860595703125
	},
	{
		"tim": 13.982155075,
		"tid": 596,
		"loc": [
			-4.581860107421881e-07,
			1.0235894714355465e-06
		],
		"eco": 129,
		"efo": 129032.25806451614,
		"cfr": 0.961181640625
	},
	{
		"tim": 13.988707525,
		"tid": 596,
		"loc": [
			-4.613856567382755e-07,
			1.0212270996093727e-06
		],
		"eco": 124,
		"efo": 124031.00775193798,
		"cfr": 0.66064453125
	},
	{
		"tim": 13.993084875,
		"tid": 596,
		"loc": [
			-4.638092407226501e-07,
			1.02081046142578e-06
		],
		"eco": 119,
		"efo": 119029.75743935985,
		"cfr": 0.872802734375
	},
	{
		"tim": 13.999637475,
		"tid": 596,
		"loc": [
			-4.6603731079101405e-07,
			1.0177597106933574e-06
		],
		"eco": 137,
		"efo": 137034.25856464118,
		"cfr": 0.6710205078125
	},
	{
		"tim": 14.006190049999999,
		"tid": 596,
		"loc": [
			-4.649887634277373e-07,
			1.0228306213378929e-06
		],
		"eco": 100,
		"efo": 100025.0062515629,
		"cfr": 0.888153076171875
	},
	{
		"tim": 14.0105674,
		"tid": 596,
		"loc": [
			-4.66432379150389e-07,
			1.0240754821777345e-06
		],
		"eco": 288,
		"efo": 144036.00900225056,
		"cfr": 0.60003662109375
	},
	{
		"tim": 14.021470149999999,
		"tid": 596,
		"loc": [
			-4.604406738281368e-07,
			1.0148073608398427e-06
		],
		"eco": 144,
		"efo": 144036.00900225056,
		"cfr": 0.62347412109375
	},
	{
		"tim": 14.02584765,
		"tid": 596,
		"loc": [
			-4.6208314208983926e-07,
			1.017617193603516e-06
		],
		"eco": 173,
		"efo": 173043.2608152038,
		"cfr": 0.559478759765625
	},
	{
		"tim": 14.032400025,
		"tid": 596,
		"loc": [
			-4.59151489257814e-07,
			1.0213454040527359e-06
		],
		"eco": 114,
		"efo": 114028.5071267817,
		"cfr": 0.709442138671875
	},
	{
		"tim": 14.038952674999999,
		"tid": 596,
		"loc": [
			-4.6325713500975905e-07,
			1.025121948242187e-06
		],
		"eco": 107,
		"efo": 107026.7566891723,
		"cfr": 0.9151611328125
	},
	{
		"tim": 14.045505125,
		"tid": 596,
		"loc": [
			-4.602995178222715e-07,
			1.0214483337402341e-06
		],
		"eco": 179,
		"efo": 89522.38059514879,
		"cfr": 0.80419921875
	},
	{
		"tim": 14.054232875,
		"tid": 596,
		"loc": [
			-4.6160774536132873e-07,
			1.020236663818359e-06
		],
		"eco": 123,
		"efo": 123030.75768942236,
		"cfr": 0.746826171875
	},
	{
		"tim": 14.060785325,
		"tid": 596,
		"loc": [
			-4.5730652465821157e-07,
			1.030312811279302e-06
		],
		"eco": 181,
		"efo": 90522.63065766441,
		"cfr": 0.91693115234375
	},
	{
		"tim": 14.069512975,
		"tid": 596,
		"loc": [
			-4.71415612792945e-07,
			1.0130500244140514e-06
		],
		"eco": 143,
		"efo": 143035.75893973492,
		"cfr": 0.9224853515625
	},
	{
		"tim": 14.0760655,
		"tid": 596,
		"loc": [
			-4.7308041992186744e-07,
			1.0274133239746135e-06
		],
		"eco": 129,
		"efo": 129032.25806451614,
		"cfr": 0.775146484375
	},
	{
		"tim": 14.082618075,
		"tid": 596,
		"loc": [
			-4.647373107910254e-07,
			1.0288845581054729e-06
		],
		"eco": 118,
		"efo": 118029.50737684421,
		"cfr": 0.836883544921875
	},
	{
		"tim": 14.089170525,
		"tid": 596,
		"loc": [
			-4.6394420166016033e-07,
			1.023911065673827e-06
		],
		"eco": 108,
		"efo": 108027.00675168792,
		"cfr": 0.7027587890625
	},
	{
		"tim": 14.095723125,
		"tid": 596,
		"loc": [
			-4.6967912597655467e-07,
			1.0180526855468712e-06
		],
		"eco": 134,
		"efo": 134033.5083770943,
		"cfr": 0.789306640625
	},
	{
		"tim": 14.1022757,
		"tid": 596,
		"loc": [
			-4.666048400878892e-07,
			1.024596862792972e-06
		],
		"eco": 177,
		"efo": 88522.13053263316,
		"cfr": 1.00494384765625
	},
	{
		"tim": 14.111003349999999,
		"tid": 596,
		"loc": [
			-4.65072509765628e-07,
			1.0270681335449234e-06
		],
		"eco": 205,
		"efo": 102525.63140785196,
		"cfr": 0.897674560546875
	},
	{
		"tim": 14.119730975,
		"tid": 596,
		"loc": [
			-4.636402893066427e-07,
			1.0284445922851572e-06
		],
		"eco": 149,
		"efo": 149037.2593148287,
		"cfr": 0.701751708984375
	},
	{
		"tim": 14.124108325,
		"tid": 596,
		"loc": [
			-4.641111755371134e-07,
			1.0235236511230463e-06
		],
		"eco": 130,
		"efo": 130032.50812703176,
		"cfr": 0.7767333984375
	},
	{
		"tim": 14.1306609,
		"tid": 596,
		"loc": [
			-4.6485007934569676e-07,
			1.022139050292966e-06
		],
		"eco": 106,
		"efo": 106026.50662665667,
		"cfr": 0.858123779296875
	},
	{
		"tim": 14.135038325,
		"tid": 596,
		"loc": [
			-4.597618774414137e-07,
			1.0231285461425787e-06
		],
		"eco": 102,
		"efo": 102025.50637659414,
		"cfr": 0.969818115234375
	},
	{
		"tim": 17.6027091,
		"tid": 673,
		"loc": [
			-3.18963275146489e-07,
			5.393728820801083e-07
		],
		"eco": 154,
		"efo": 51346.16987580228,
		"cfr": 0.194091796875
	},
	{
		"tim": 17.97001545,
		"tid": 681,
		"loc": [
			2.3060328979490583e-07,
			5.2439617919909e-08
		],
		"eco": 150,
		"efo": 150037.50937734434,
		"cfr": 0.31268310546875
	},
	{
		"tim": 17.985582275,
		"tid": 681,
		"loc": [
			2.3689372558593156e-07,
			5.874908447265693e-08
		],
		"eco": 154,
		"efo": 154038.50962740686,
		"cfr": 0.375244140625
	},
	{
		"tim": 17.989959625,
		"tid": 681,
		"loc": [
			2.3674580688476396e-07,
			6.106917114257817e-08
		],
		"eco": 122,
		"efo": 122030.50762690672,
		"cfr": 0.1063232421875
	},
	{
		"tim": 17.99433665,
		"tid": 681,
		"loc": [
			2.375573364257776e-07,
			5.995494384765761e-08
		],
		"eco": 101,
		"efo": 50512.62815703926,
		"cfr": 0.2274169921875
	},
	{
		"tim": 18.000888975,
		"tid": 681,
		"loc": [
			2.4039976806640014e-07,
			6.12900207519549e-08
		],
		"eco": 149,
		"efo": 149037.2593148287,
		"cfr": 0.2406005859375
	},
	{
		"tim": 18.016166025,
		"tid": 681,
		"loc": [
			2.4455783081054703e-07,
			4.781303100585859e-08
		],
		"eco": 123,
		"efo": 41010.252563140784,
		"cfr": 0.08929443359375
	},
	{
		"tim": 18.029242125,
		"tid": 681,
		"loc": [
			2.3322916870117655e-07,
			6.590358886718835e-08
		],
		"eco": 113,
		"efo": 37676.085688088686,
		"cfr": 0.590911865234375
	},
	{
		"tim": 18.037969075,
		"tid": 681,
		"loc": [
			2.3714640502928996e-07,
			5.994293823242089e-08
		],
		"eco": 182,
		"efo": 91022.75568892223,
		"cfr": 0.4010009765625
	},
	{
		"tim": 18.0466961,
		"tid": 681,
		"loc": [
			2.3950172729492074e-07,
			5.294718017577939e-08
		],
		"eco": 149,
		"efo": 149037.2593148287,
		"cfr": 0.314117431640625
	},
	{
		"tim": 18.051073125,
		"tid": 681,
		"loc": [
			2.3804069213867417e-07,
			5.726841430664138e-08
		],
		"eco": 124,
		"efo": 124031.00775193798,
		"cfr": 0.3544921875
	},
	{
		"tim": 18.055450075,
		"tid": 681,
		"loc": [
			2.402663879394567e-07,
			5.713060913085705e-08
		],
		"eco": 136,
		"efo": 136034.00850212554,
		"cfr": 0.27099609375
	},
	{
		"tim": 18.05982715,
		"tid": 681,
		"loc": [
			2.3763333740234303e-07,
			5.6004614257811736e-08
		],
		"eco": 220,
		"efo": 110027.50687671918,
		"cfr": 0.3116455078125
	},
	{
		"tim": 18.06637945,
		"tid": 681,
		"loc": [
			2.4287469482422085e-07,
			5.2323236083980465e-08
		],
		"eco": 124,
		"efo": 124031.00775193798,
		"cfr": 0.33837890625
	},
	{
		"tim": 18.070756475,
		"tid": 681,
		"loc": [
			2.400217895507838e-07,
			5.597094116210891e-08
		],
		"eco": 144,
		"efo": 144036.00900225056,
		"cfr": 0.3602294921875
	},
	{
		"tim": 18.075133725,
		"tid": 681,
		"loc": [
			2.3983956909180094e-07,
			5.2367303466795644e-08
		],
		"eco": 195,
		"efo": 97524.38109527381,
		"cfr": 0.476806640625
	},
	{
		"tim": 18.0816859,
		"tid": 681,
		"loc": [
			2.4049426269531776e-07,
			5.4266662597655996e-08
		],
		"eco": 106,
		"efo": 106026.50662665667,
		"cfr": 0.273468017578125
	},
	{
		"tim": 18.086063199999998,
		"tid": 681,
		"loc": [
			2.3985545043945725e-07,
			5.105748291015504e-08
		],
		"eco": 150,
		"efo": 150037.50937734434,
		"cfr": 0.16632080078125
	},
	{
		"tim": 18.090440375,
		"tid": 681,
		"loc": [
			2.399064270019465e-07,
			5.641926269531624e-08
		],
		"eco": 134,
		"efo": 44677.836125698086,
		"cfr": 0.431884765625
	},
	{
		"tim": 18.099167275,
		"tid": 681,
		"loc": [
			2.3737036743164584e-07,
			5.640216064452932e-08
		],
		"eco": 114,
		"efo": 57014.25356339085,
		"cfr": 0.621856689453125
	},
	{
		"tim": 18.1078938,
		"tid": 681,
		"loc": [
			2.386106872558597e-07,
			5.854987792968729e-08
		],
		"eco": 244,
		"efo": 122030.50762690672,
		"cfr": 0.3843994140625
	},
	{
		"tim": 18.11444555,
		"tid": 681,
		"loc": [
			2.418007385253881e-07,
			5.902797241210901e-08
		],
		"eco": 202,
		"efo": 101025.25631407852,
		"cfr": 0.3065185546875
	},
	{
		"tim": 18.120997275,
		"tid": 681,
		"loc": [
			2.4274384155273985e-07,
			5.715280151367061e-08
		],
		"eco": 100,
		"efo": 100025.0062515629,
		"cfr": 0.469024658203125
	},
	{
		"tim": 18.125374125,
		"tid": 681,
		"loc": [
			2.4115813598633173e-07,
			5.7161169433592945e-08
		],
		"eco": 170,
		"efo": 85021.25531382846,
		"cfr": 0.45703125
	},
	{
		"tim": 18.131926,
		"tid": 681,
		"loc": [
			2.420094238281293e-07,
			5.8618359374999466e-08
		],
		"eco": 136,
		"efo": 136034.00850212554,
		"cfr": 0.46142578125
	},
	{
		"tim": 18.136303125,
		"tid": 681,
		"loc": [
			2.40737805175782e-07,
			5.5016400146484954e-08
		],
		"eco": 116,
		"efo": 116029.00725181296,
		"cfr": 0.26678466796875
	},
	{
		"tim": 18.140680075,
		"tid": 681,
		"loc": [
			2.442515930175755e-07,
			5.563389282226698e-08
		],
		"eco": 175,
		"efo": 175043.76094023505,
		"cfr": 0.176910400390625
	},
	{
		"tim": 18.145057025,
		"tid": 681,
		"loc": [
			2.3808246459961718e-07,
			5.380493774414096e-08
		],
		"eco": 141,
		"efo": 141035.25881470367,
		"cfr": 0.33984375
	},
	{
		"tim": 18.1494339,
		"tid": 681,
		"loc": [
			2.3975886840820275e-07,
			5.54875732421872e-08
		],
		"eco": 136,
		"efo": 68017.00425106277,
		"cfr": 0.41015625
	},
	{
		"tim": 18.15598605,
		"tid": 681,
		"loc": [
			2.3748910522460998e-07,
			5.347757568359113e-08
		],
		"eco": 170,
		"efo": 56680.83687588564,
		"cfr": 0.896484375
	},
	{
		"tim": 18.164712875,
		"tid": 681,
		"loc": [
			2.3638894653320695e-07,
			6.206644287109515e-08
		],
		"eco": 147,
		"efo": 73518.37959489872,
		"cfr": 0.27777099609375
	},
	{
		"tim": 18.173440025,
		"tid": 681,
		"loc": [
			2.3761726684570153e-07,
			5.423053588867098e-08
		],
		"eco": 205,
		"efo": 102525.63140785196,
		"cfr": 0.4852294921875
	},
	{
		"tim": 18.179992025,
		"tid": 681,
		"loc": [
			2.3771702270507638e-07,
			5.4387139892577734e-08
		],
		"eco": 125,
		"efo": 62515.628907226805,
		"cfr": 0.31182861328125
	},
	{
		"tim": 18.186544275,
		"tid": 681,
		"loc": [
			2.3449005737305335e-07,
			5.684764404296887e-08
		],
		"eco": 106,
		"efo": 106026.50662665667,
		"cfr": 0.499786376953125
	},
	{
		"tim": 18.190921325,
		"tid": 681,
		"loc": [
			2.3685667114256577e-07,
			5.150387573242293e-08
		],
		"eco": 109,
		"efo": 109027.25681420355,
		"cfr": 0.47607421875
	},
	{
		"tim": 18.195298425,
		"tid": 681,
		"loc": [
			2.4420236206052174e-07,
			6.578575439453789e-08
		],
		"eco": 117,
		"efo": 117029.25731432858,
		"cfr": 0.726318359375
	},
	{
		"tim": 18.199675374999998,
		"tid": 681,
		"loc": [
			2.4015115356445475e-07,
			5.737954101562256e-08
		],
		"eco": 149,
		"efo": 149037.2593148287,
		"cfr": 0.287384033203125
	},
	{
		"tim": 18.2040524,
		"tid": 681,
		"loc": [
			2.3898580932617025e-07,
			5.383113403320305e-08
		],
		"eco": 243,
		"efo": 121530.38259564892,
		"cfr": 0.392578125
	},
	{
		"tim": 18.210604325,
		"tid": 681,
		"loc": [
			2.337920654296958e-07,
			5.693737182617066e-08
		],
		"eco": 111,
		"efo": 111027.75693923481,
		"cfr": 0.6121826171875
	},
	{
		"tim": 18.21498125,
		"tid": 681,
		"loc": [
			2.3639617919921795e-07,
			5.502443237304783e-08
		],
		"eco": 174,
		"efo": 87021.75543885972,
		"cfr": 0.6483154296875
	},
	{
		"tim": 18.2215332,
		"tid": 681,
		"loc": [
			2.2991193237304553e-07,
			5.1268933105467814e-08
		],
		"eco": 124,
		"efo": 124031.00775193798,
		"cfr": 0.555908203125
	},
	{
		"tim": 18.2259103,
		"tid": 681,
		"loc": [
			2.3490619506835237e-07,
			5.3962023925783434e-08
		],
		"eco": 167,
		"efo": 83520.88022005501,
		"cfr": 0.394775390625
	},
	{
		"tim": 18.23246225,
		"tid": 681,
		"loc": [
			2.388451721191398e-07,
			5.17153564453121e-08
		],
		"eco": 171,
		"efo": 85521.38034508628,
		"cfr": 0.402191162109375
	},
	{
		"tim": 18.23901445,
		"tid": 681,
		"loc": [
			2.3914590454102227e-07,
			5.509520263671861e-08
		],
		"eco": 243,
		"efo": 121530.38259564892,
		"cfr": 0.51934814453125
	},
	{
		"tim": 18.24556655,
		"tid": 681,
		"loc": [
			2.4389827270507143e-07,
			5.37912841796893e-08
		],
		"eco": 108,
		"efo": 108027.00675168792,
		"cfr": 0.342132568359375
	},
	{
		"tim": 18.2499438,
		"tid": 681,
		"loc": [
			2.4339723510742384e-07,
			5.2074017333981997e-08
		],
		"eco": 144,
		"efo": 144036.00900225056,
		"cfr": 0.65118408203125
	},
	{
		"tim": 18.2543209,
		"tid": 681,
		"loc": [
			2.451094970703103e-07,
			5.555368652343963e-08
		],
		"eco": 134,
		"efo": 134033.5083770943,
		"cfr": 0.253173828125
	},
	{
		"tim": 18.25869815,
		"tid": 681,
		"loc": [
			2.405448913574277e-07,
			5.470386352538838e-08
		],
		"eco": 204,
		"efo": 102025.50637659414,
		"cfr": 0.4833984375
	},
	{
		"tim": 18.265250375,
		"tid": 681,
		"loc": [
			2.4373679199217897e-07,
			5.251036987304753e-08
		],
		"eco": 123,
		"efo": 123030.75768942236,
		"cfr": 0.33282470703125
	},
	{
		"tim": 18.269627625,
		"tid": 681,
		"loc": [
			2.4366323852539314e-07,
			5.4756878662108416e-08
		],
		"eco": 142,
		"efo": 71017.75443860966,
		"cfr": 0.32989501953125
	},
	{
		"tim": 19.318692249999998,
		"tid": 706,
		"loc": [
			1.0102711608887246e-06,
			9.373492919921828e-07
		],
		"eco": 138,
		"efo": 69017.25431357839,
		"cfr": 0.7232666015625
	},
	{
		"tim": 19.345430874999998,
		"tid": 706,
		"loc": [
			1.030632885742163e-06,
			9.378808654785189e-07
		],
		"eco": 116,
		"efo": 58014.50362590648,
		"cfr": 0.5679931640625
	},
	{
		"tim": 19.3541573,
		"tid": 706,
		"loc": [
			1.0294576049804572e-06,
			9.377221313476593e-07
		],
		"eco": 107,
		"efo": 53513.37834458615,
		"cfr": 0.77508544921875
	},
	{
		"tim": 19.362883825,
		"tid": 706,
		"loc": [
			1.0283400268554782e-06,
			9.381255187988302e-07
		],
		"eco": 118,
		"efo": 39343.16912561473,
		"cfr": 0.55792236328125
	},
	{
		"tim": 19.375960825,
		"tid": 706,
		"loc": [
			1.0276615966796825e-06,
			9.3725151977539e-07
		],
		"eco": 132,
		"efo": 44011.00275068767,
		"cfr": 0.59033203125
	},
	{
		"tim": 19.3868629,
		"tid": 706,
		"loc": [
			1.0262759521484415e-06,
			9.293407775878859e-07
		],
		"eco": 105,
		"efo": 52513.12828207052,
		"cfr": 0.55224609375
	},
	{
		"tim": 19.39559,
		"tid": 706,
		"loc": [
			1.0334732482910129e-06,
			9.398003967285214e-07
		],
		"eco": 116,
		"efo": 29007.25181295324,
		"cfr": 1.29949951171875
	},
	{
		"tim": 19.410841125,
		"tid": 706,
		"loc": [
			1.032664910888672e-06,
			9.423871520996101e-07
		],
		"eco": 126,
		"efo": 42010.50262565641,
		"cfr": 0.4205322265625
	},
	{
		"tim": 19.421743199999998,
		"tid": 706,
		"loc": [
			1.0325650878906274e-06,
			9.369829772949193e-07
		],
		"eco": 128,
		"efo": 42677.33600066683,
		"cfr": 0.3984375
	},
	{
		"tim": 19.43047015,
		"tid": 706,
		"loc": [
			1.0331016296386738e-06,
			9.367243652343758e-07
		],
		"eco": 131,
		"efo": 43677.58606318246,
		"cfr": 0.46539306640625
	},
	{
		"tim": 19.44137215,
		"tid": 706,
		"loc": [
			1.0350842773437527e-06,
			9.386845764160191e-07
		],
		"eco": 104,
		"efo": 52013.003250812704,
		"cfr": 0.7305908203125
	},
	{
		"tim": 19.447923475,
		"tid": 706,
		"loc": [
			1.0330595031738337e-06,
			9.421431335449232e-07
		],
		"eco": 140,
		"efo": 70017.50437609403,
		"cfr": 0.1856689453125
	},
	{
		"tim": 19.45665005,
		"tid": 706,
		"loc": [
			1.0327911376953126e-06,
			9.437026184082031e-07
		],
		"eco": 119,
		"efo": 39676.58581311994,
		"cfr": 0.537109375
	},
	{
		"tim": 19.469749675,
		"tid": 706,
		"loc": [
			1.0267520751953147e-06,
			9.430738769531263e-07
		],
		"eco": 103,
		"efo": 51512.87821955489,
		"cfr": 0.892822265625
	},
	{
		"tim": 19.476301725,
		"tid": 706,
		"loc": [
			1.0280238220214748e-06,
			9.423506225585923e-07
		],
		"eco": 125,
		"efo": 41677.085938151205,
		"cfr": 0.31982421875
	},
	{
		"tim": 19.487203425,
		"tid": 706,
		"loc": [
			1.025613354492193e-06,
			9.455582458496096e-07
		],
		"eco": 138,
		"efo": 34508.627156789196,
		"cfr": 0.571380615234375
	},
	{
		"tim": 19.50245485,
		"tid": 706,
		"loc": [
			1.0322525878906146e-06,
			9.368400634765598e-07
		],
		"eco": 144,
		"efo": 48012.003000750185,
		"cfr": 0.4156494140625
	},
	{
		"tim": 19.513356825,
		"tid": 706,
		"loc": [
			1.0291882690429712e-06,
			9.398485290527336e-07
		],
		"eco": 133,
		"efo": 33258.31457864466,
		"cfr": 0.510498046875
	},
	{
		"tim": 19.526433975,
		"tid": 706,
		"loc": [
			1.0332613586425742e-06,
			9.392890197753917e-07
		],
		"eco": 128,
		"efo": 42677.33600066683,
		"cfr": 0.2734375
	},
	{
		"tim": 19.537335675,
		"tid": 706,
		"loc": [
			1.0320277160644543e-06,
			9.369184570312488e-07
		],
		"eco": 126,
		"efo": 42010.50262565641,
		"cfr": 0.1190185546875
	},
	{
		"tim": 19.546062075,
		"tid": 706,
		"loc": [
			1.034863287353511e-06,
			9.362497497558587e-07
		],
		"eco": 115,
		"efo": 38342.91906309911,
		"cfr": 0.416015625
	},
	{
		"tim": 19.559139125,
		"tid": 706,
		"loc": [
			1.0276166931152393e-06,
			9.29885827636719e-07
		],
		"eco": 116,
		"efo": 38676.33575060432,
		"cfr": 0.76593017578125
	},
	{
		"tim": 19.572215525,
		"tid": 706,
		"loc": [
			1.0290959533691387e-06,
			9.332484741210952e-07
		],
		"eco": 126,
		"efo": 42010.50262565641,
		"cfr": 0.6585693359375
	},
	{
		"tim": 19.583116874999998,
		"tid": 706,
		"loc": [
			1.0261698486328136e-06,
			9.373034667968754e-07
		],
		"eco": 115,
		"efo": 38342.91906309911,
		"cfr": 0.1820068359375
	},
	{
		"tim": 19.5940181,
		"tid": 706,
		"loc": [
			1.0255280578613262e-06,
			9.390954040527377e-07
		],
		"eco": 144,
		"efo": 48012.003000750185,
		"cfr": 0.42950439453125
	},
	{
		"tim": 19.60492,
		"tid": 706,
		"loc": [
			1.0217151855468788e-06,
			9.336625610351521e-07
		],
		"eco": 130,
		"efo": 43344.16937567725,
		"cfr": 0.661376953125
	},
	{
		"tim": 19.6158221,
		"tid": 706,
		"loc": [
			1.0344209411621042e-06,
			9.319578552246101e-07
		],
		"eco": 130,
		"efo": 32508.12703175794,
		"cfr": 0.4691162109375
	},
	{
		"tim": 19.631072725,
		"tid": 706,
		"loc": [
			1.0297544860839924e-06,
			9.307977416992176e-07
		],
		"eco": 142,
		"efo": 47345.16962573976,
		"cfr": 0.3228759765625
	},
	{
		"tim": 19.641974525,
		"tid": 706,
		"loc": [
			1.0362891174316344e-06,
			9.356968078613307e-07
		],
		"eco": 133,
		"efo": 44344.419438192876,
		"cfr": 0.5555419921875
	},
	{
		"tim": 19.6528764,
		"tid": 706,
		"loc": [
			1.0300023681640699e-06,
			9.353740478515601e-07
		],
		"eco": 120,
		"efo": 40010.00250062515,
		"cfr": 0.408233642578125
	},
	{
		"tim": 19.849009775,
		"tid": 711,
		"loc": [
			-2.4473779296883073e-08,
			-5.469721618652215e-07
		],
		"eco": 100,
		"efo": 50012.50312578145,
		"cfr": -0.17962646484375
	},
	{
		"tim": 19.8723361,
		"tid": 711,
		"loc": [
			-2.54708007812536e-08,
			-5.443421630859325e-07
		],
		"eco": 153,
		"efo": 76519.12978244561,
		"cfr": 0.41796875
	},
	{
		"tim": 19.878887875,
		"tid": 711,
		"loc": [
			-2.395411987304393e-08,
			-5.510898681640643e-07
		],
		"eco": 122,
		"efo": 61015.25381345336,
		"cfr": 0.0572509765625
	},
	{
		"tim": 19.88543915,
		"tid": 711,
		"loc": [
			-2.439692382811103e-08,
			-5.476015014648467e-07
		],
		"eco": 160,
		"efo": 80020.00500125032,
		"cfr": 0.161865234375
	},
	{
		"tim": 19.891991175,
		"tid": 711,
		"loc": [
			-2.4802416992195045e-08,
			-5.474685302734365e-07
		],
		"eco": 131,
		"efo": 65516.37909477369,
		"cfr": -0.00762939453125
	},
	{
		"tim": 19.898543325,
		"tid": 711,
		"loc": [
			-2.158986816405652e-08,
			-5.474420227050825e-07
		],
		"eco": 141,
		"efo": 47011.75293823455,
		"cfr": 0.4248046875
	},
	{
		"tim": 19.9072702,
		"tid": 711,
		"loc": [
			-2.8680468749981275e-08,
			-5.527091064453188e-07
		],
		"eco": 172,
		"efo": 86021.50537634408,
		"cfr": 0.34210205078125
	},
	{
		"tim": 19.915996975,
		"tid": 711,
		"loc": [
			-2.3280743408212887e-08,
			-5.498141845703109e-07
		],
		"eco": 112,
		"efo": 56014.00350087522,
		"cfr": 0.0712890625
	},
	{
		"tim": 19.9247225,
		"tid": 711,
		"loc": [
			-2.478164672849831e-08,
			-5.513541564941435e-07
		],
		"eco": 113,
		"efo": 113028.25706426607,
		"cfr": 0.12347412109375
	},
	{
		"tim": 19.931274124999998,
		"tid": 711,
		"loc": [
			-2.45882263183592e-08,
			-5.498950195312503e-07
		],
		"eco": 127,
		"efo": 63515.878969742436,
		"cfr": 0.06298828125
	},
	{
		"tim": 19.94000105,
		"tid": 711,
		"loc": [
			-2.1367724609393405e-08,
			-5.509933044433575e-07
		],
		"eco": 142,
		"efo": 71017.75443860966,
		"cfr": 0.3228759765625
	},
	{
		"tim": 19.946552725,
		"tid": 711,
		"loc": [
			-2.116909790039614e-08,
			-5.580007080078119e-07
		],
		"eco": 115,
		"efo": 57514.37859464866,
		"cfr": 0.0260009765625
	},
	{
		"tim": 19.953104125,
		"tid": 711,
		"loc": [
			-2.3642919921867136e-08,
			-5.493521362304655e-07
		],
		"eco": 161,
		"efo": 80520.13003250812,
		"cfr": -0.018585205078125
	},
	{
		"tim": 19.959656,
		"tid": 711,
		"loc": [
			-2.159584350586321e-08,
			-5.531276428222684e-07
		],
		"eco": 146,
		"efo": 73018.2545636409,
		"cfr": 0.21875
	},
	{
		"tim": 19.9662077,
		"tid": 711,
		"loc": [
			-2.1626062011714943e-08,
			-5.561291442871106e-07
		],
		"eco": 119,
		"efo": 59514.878719679924,
		"cfr": -0.075531005859375
	},
	{
		"tim": 20.034646125,
		"tid": 712,
		"loc": [
			7.777400512694801e-07,
			2.0853883056642242e-07
		],
		"eco": 116,
		"efo": 58014.50362590648,
		"cfr": 0.55078125
	},
	{
		"tim": 20.063558425,
		"tid": 712,
		"loc": [
			7.781046447753759e-07,
			2.0640765380859307e-07
		],
		"eco": 112,
		"efo": 56014.00350087522,
		"cfr": 0.9000244140625
	},
	{
		"tim": 20.07228535,
		"tid": 712,
		"loc": [
			7.773989501953056e-07,
			2.1260303344726765e-07
		],
		"eco": 141,
		"efo": 47011.75293823455,
		"cfr": 0.60888671875
	},
	{
		"tim": 20.083187175,
		"tid": 712,
		"loc": [
			7.719506591797007e-07,
			2.0757687988280986e-07
		],
		"eco": 151,
		"efo": 75518.87971992999,
		"cfr": 0.456939697265625
	},
	{
		"tim": 20.08973935,
		"tid": 712,
		"loc": [
			7.765651428222551e-07,
			2.07644903564457e-07
		],
		"eco": 125,
		"efo": 41677.085938151205,
		"cfr": 0.6556396484375
	},
	{
		"tim": 20.1006405,
		"tid": 712,
		"loc": [
			7.827048522949129e-07,
			2.1427539672852e-07
		],
		"eco": 159,
		"efo": 53013.25331332833,
		"cfr": 0.54693603515625
	},
	{
		"tim": 20.111541925,
		"tid": 712,
		"loc": [
			7.809061340332047e-07,
			2.1070454101562345e-07
		],
		"eco": 136,
		"efo": 45344.66950070851,
		"cfr": 0.35888671875
	},
	{
		"tim": 20.120268825,
		"tid": 712,
		"loc": [
			7.81585931396482e-07,
			2.1644389648437698e-07
		],
		"eco": 103,
		"efo": 51512.87821955489,
		"cfr": 0.33966064453125
	},
	{
		"tim": 20.128995825,
		"tid": 712,
		"loc": [
			7.812015014648399e-07,
			2.148714050292986e-07
		],
		"eco": 140,
		"efo": 70017.50437609403,
		"cfr": 0.3427734375
	},
	{
		"tim": 20.1377225,
		"tid": 712,
		"loc": [
			7.817216064453081e-07,
			2.1114555053710588e-07
		],
		"eco": 146,
		"efo": 48678.836375760606,
		"cfr": 0.46484375
	},
	{
		"tim": 20.14862375,
		"tid": 712,
		"loc": [
			7.847239868164108e-07,
			2.1276534423828153e-07
		],
		"eco": 112,
		"efo": 56014.00350087522,
		"cfr": 0.4544677734375
	},
	{
		"tim": 20.15735075,
		"tid": 712,
		"loc": [
			7.72844866943372e-07,
			2.072778076171846e-07
		],
		"eco": 120,
		"efo": 60015.003750937736,
		"cfr": 0.324920654296875
	},
	{
		"tim": 20.166077325,
		"tid": 712,
		"loc": [
			7.795746948242117e-07,
			2.1733957519531826e-07
		],
		"eco": 103,
		"efo": 34341.91881303659,
		"cfr": 0.76666259765625
	},
	{
		"tim": 20.261227025,
		"tid": 714,
		"loc": [
			1.0384635437011284e-06,
			9.22039807128918e-07
		],
		"eco": 107,
		"efo": 53513.37834458615,
		"cfr": 0.73773193359375
	},
	{
		"tim": 20.30880015,
		"tid": 714,
		"loc": [
			1.034243395996108e-06,
			9.310386413574225e-07
		],
		"eco": 111,
		"efo": 37009.252313078265,
		"cfr": 0.153045654296875
	},
	{
		"tim": 20.321876475,
		"tid": 714,
		"loc": [
			1.0520923522949168e-06,
			9.429804565429718e-07
		],
		"eco": 110,
		"efo": 36675.835625573054,
		"cfr": 0.2900390625
	},
	{
		"tim": 20.334953125,
		"tid": 714,
		"loc": [
			1.064544537353527e-06,
			9.311805419921858e-07
		],
		"eco": 170,
		"efo": 56680.83687588564,
		"cfr": 0.5390625
	},
	{
		"tim": 20.367647575,
		"tid": 714,
		"loc": [
			1.03801852416997e-06,
			9.37718670654293e-07
		],
		"eco": 112,
		"efo": 37342.669000583475,
		"cfr": -0.0802001953125
	},
	{
		"tim": 20.402516424999998,
		"tid": 714,
		"loc": [
			1.0359836914062547e-06,
			9.350942138671862e-07
		],
		"eco": 101,
		"efo": 33675.08543802617,
		"cfr": 0.059326171875
	},
	{
		"tim": 20.4177679,
		"tid": 714,
		"loc": [
			1.004885284423852e-06,
			9.339342834472629e-07
		],
		"eco": 109,
		"efo": 54513.62840710177,
		"cfr": 0.0274658203125
	},
	{
		"tim": 20.439588275,
		"tid": 714,
		"loc": [
			1.0220600158690948e-06,
			9.367438537597785e-07
		],
		"eco": 142,
		"efo": 28407.10177544386,
		"cfr": 0.4632568359375
	},
	{
		"tim": 20.502127525,
		"tid": 715,
		"loc": [
			1.0569252197265348e-06,
			9.2723707275389e-07
		],
		"eco": 117,
		"efo": 39009.75243810953,
		"cfr": 0.367431640625
	},
	{
		"tim": 20.5298042,
		"tid": 715,
		"loc": [
			1.0403944885254136e-06,
			9.321800170898408e-07
		],
		"eco": 116,
		"efo": 38676.33575060432,
		"cfr": 0.59381103515625
	},
	{
		"tim": 20.540705974999998,
		"tid": 715,
		"loc": [
			1.0284603759765696e-06,
			9.330523803710934e-07
		],
		"eco": 102,
		"efo": 34008.502125531384,
		"cfr": 0.15673828125
	},
	{
		"tim": 20.5712045,
		"tid": 715,
		"loc": [
			1.0259886047363304e-06,
			9.321508972167974e-07
		],
		"eco": 103,
		"efo": 34341.91881303659,
		"cfr": 0.35906982421875
	},
	{
		"tim": 20.584281125,
		"tid": 715,
		"loc": [
			1.034546752929687e-06,
			9.377830261230477e-07
		],
		"eco": 116,
		"efo": 38676.33575060432,
		"cfr": 0.1376953125
	},
	{
		"tim": 20.595183075,
		"tid": 715,
		"loc": [
			1.0259339538574225e-06,
			9.334912902832005e-07
		],
		"eco": 108,
		"efo": 36009.00225056264,
		"cfr": 0.342132568359375
	},
	{
		"tim": 20.6082588,
		"tid": 715,
		"loc": [
			1.034877447509768e-06,
			9.351776611328133e-07
		],
		"eco": 109,
		"efo": 27256.814203550886,
		"cfr": 0.0274658203125
	},
	{
		"tim": 20.621335475,
		"tid": 715,
		"loc": [
			1.0329854614257854e-06,
			9.401723876953141e-07
		],
		"eco": 123,
		"efo": 30757.68942235559,
		"cfr": -0.162353515625
	},
	{
		"tim": 20.63876085,
		"tid": 715,
		"loc": [
			1.0289621948242159e-06,
			9.431381225585937e-07
		],
		"eco": 119,
		"efo": 39676.58581311994,
		"cfr": 0.15106201171875
	},
	{
		"tim": 20.6518364,
		"tid": 715,
		"loc": [
			1.0303288146972572e-06,
			9.409294921874997e-07
		],
		"eco": 109,
		"efo": 27256.814203550886,
		"cfr": 0.3387451171875
	},
	{
		"tim": 20.6779813,
		"tid": 715,
		"loc": [
			1.0367419555664135e-06,
			9.219159240722638e-07
		],
		"eco": 103,
		"efo": 25756.439109777446,
		"cfr": -0.0194091796875
	},
	{
		"tim": 20.691057725,
		"tid": 715,
		"loc": [
			1.031164135742177e-06,
			9.357273193359452e-07
		],
		"eco": 140,
		"efo": 35008.752188047016,
		"cfr": 0.199951171875
	},
	{
		"tim": 21.610965475,
		"tid": 729,
		"loc": [
			9.859249267577571e-07,
			-1.2788049438476534e-06
		],
		"eco": 120,
		"efo": 60015.003750937736,
		"cfr": 0.54986572265625
	},
	{
		"tim": 21.63552825,
		"tid": 729,
		"loc": [
			9.94131738281239e-07,
			-1.2794606933593756e-06
		],
		"eco": 114,
		"efo": 38009.5023755939,
		"cfr": 0.656890869140625
	},
	{
		"tim": 21.646430325,
		"tid": 729,
		"loc": [
			9.873794189453304e-07,
			-1.2869681701660242e-06
		],
		"eco": 100,
		"efo": 100025.0062515629,
		"cfr": 0.588775634765625
	},
	{
		"tim": 21.65080725,
		"tid": 729,
		"loc": [
			1.0033468505859388e-06,
			-1.2805583496093744e-06
		],
		"eco": 157,
		"efo": 52346.41993831791,
		"cfr": 0.6220703125
	},
	{
		"tim": 21.661708975,
		"tid": 729,
		"loc": [
			9.993780212402388e-07,
			-1.284508496093752e-06
		],
		"eco": 149,
		"efo": 37259.314828707174,
		"cfr": 0.554718017578125
	},
	{
		"tim": 21.67261035,
		"tid": 729,
		"loc": [
			9.99660400390612e-07,
			-1.287664794921873e-06
		],
		"eco": 144,
		"efo": 72018.00450112528,
		"cfr": 0.4710693359375
	},
	{
		"tim": 21.681336925,
		"tid": 729,
		"loc": [
			9.990162170410133e-07,
			-1.2824889892578103e-06
		],
		"eco": 140,
		"efo": 46678.33625072935,
		"cfr": 0.2999267578125
	},
	{
		"tim": 21.6900639,
		"tid": 729,
		"loc": [
			9.920423706054824e-07,
			-1.2846157775878933e-06
		],
		"eco": 121,
		"efo": 60515.12878219555,
		"cfr": 0.362548828125
	},
	{
		"tim": 21.69661605,
		"tid": 729,
		"loc": [
			9.905805664062426e-07,
			-1.2840254577636716e-06
		],
		"eco": 106,
		"efo": 35342.16887555222,
		"cfr": 0.6412353515625
	},
	{
		"tim": 21.707517875,
		"tid": 729,
		"loc": [
			9.919877807617144e-07,
			-1.276015753173825e-06
		],
		"eco": 105,
		"efo": 35008.75218804701,
		"cfr": 0.352294921875
	},
	{
		"tim": 21.71841925,
		"tid": 729,
		"loc": [
			9.946961975097546e-07,
			-1.288806469726567e-06
		],
		"eco": 146,
		"efo": 48678.836375760606,
		"cfr": 0.51953125
	},
	{
		"tim": 21.727146025,
		"tid": 729,
		"loc": [
			9.902399108886832e-07,
			-1.2882208312988293e-06
		],
		"eco": 134,
		"efo": 67016.75418854714,
		"cfr": 1.10205078125
	},
	{
		"tim": 21.73369805,
		"tid": 729,
		"loc": [
			9.953961059570208e-07,
			-1.280044171142573e-06
		],
		"eco": 145,
		"efo": 72518.1295323831,
		"cfr": 0.6317138671875
	},
	{
		"tim": 21.74025,
		"tid": 729,
		"loc": [
			9.996000122070171e-07,
			-1.2777331176757788e-06
		],
		"eco": 108,
		"efo": 108027.00675168792,
		"cfr": 0.767486572265625
	},
	{
		"tim": 21.744626975,
		"tid": 729,
		"loc": [
			1.0009427062988382e-06,
			-1.2766174743652358e-06
		],
		"eco": 104,
		"efo": 104026.00650162541,
		"cfr": 0.615234375
	},
	{
		"tim": 21.751179075,
		"tid": 729,
		"loc": [
			9.99227136230477e-07,
			-1.277194708251954e-06
		],
		"eco": 160,
		"efo": 80020.00500125032,
		"cfr": 0.635009765625
	},
	{
		"tim": 21.75773095,
		"tid": 729,
		"loc": [
			1.0022385498046882e-06,
			-1.275497161865234e-06
		],
		"eco": 114,
		"efo": 57014.25356339085,
		"cfr": 0.96343994140625
	},
	{
		"tim": 21.764283125,
		"tid": 729,
		"loc": [
			9.985768249511772e-07,
			-1.2776397399902356e-06
		],
		"eco": 118,
		"efo": 59014.753688422104,
		"cfr": 0.28741455078125
	},
	{
		"tim": 21.773010275,
		"tid": 729,
		"loc": [
			9.942348571777415e-07,
			-1.272981719970702e-06
		],
		"eco": 108,
		"efo": 54013.50337584396,
		"cfr": 0.323638916015625
	},
	{
		"tim": 21.7795622,
		"tid": 729,
		"loc": [
			9.940375671386724e-07,
			-1.2810123474121109e-06
		],
		"eco": 171,
		"efo": 57014.25356339084,
		"cfr": 0.145721435546875
	},
	{
		"tim": 21.79046385,
		"tid": 729,
		"loc": [
			9.905258422851846e-07,
			-1.2845807617187612e-06
		],
		"eco": 224,
		"efo": 112028.00700175043,
		"cfr": 0.65496826171875
	},
	{
		"tim": 21.797015975,
		"tid": 729,
		"loc": [
			9.95164288330079e-07,
			-1.2776631652832014e-06
		],
		"eco": 106,
		"efo": 53013.253313328336,
		"cfr": 0.43377685546875
	},
	{
		"tim": 21.805742775,
		"tid": 729,
		"loc": [
			9.878307922363203e-07,
			-1.2870484252929734e-06
		],
		"eco": 151,
		"efo": 50345.91981328665,
		"cfr": 0.67547607421875
	},
	{
		"tim": 22.420914575,
		"tid": 743,
		"loc": [
			-1.3367063171386847e-06,
			8.791020874023155e-07
		],
		"eco": 144,
		"efo": 36009.00225056264,
		"cfr": 0.42950439453125
	},
	{
		"tim": 22.456351675,
		"tid": 743,
		"loc": [
			-1.3336788391113237e-06,
			8.675933166503864e-07
		],
		"eco": 108,
		"efo": 54013.50337584396,
		"cfr": 0.44384765625
	},
	{
		"tim": 22.462903775,
		"tid": 743,
		"loc": [
			-1.3295812561035224e-06,
			8.829742309570375e-07
		],
		"eco": 119,
		"efo": 39676.58581311994,
		"cfr": 0.746917724609375
	},
	{
		"tim": 22.473805475,
		"tid": 743,
		"loc": [
			-1.3282896911621099e-06,
			8.804032714843736e-07
		],
		"eco": 106,
		"efo": 53013.253313328336,
		"cfr": 0.367767333984375
	},
	{
		"tim": 22.4912558,
		"tid": 743,
		"loc": [
			-1.3353962097167848e-06,
			8.799325012207032e-07
		],
		"eco": 160,
		"efo": 80020.00500125032,
		"cfr": 0.57275390625
	},
	{
		"tim": 22.504331875,
		"tid": 743,
		"loc": [
			-1.3364983154296843e-06,
			8.775945007324198e-07
		],
		"eco": 101,
		"efo": 50512.62815703926,
		"cfr": 0.3658447265625
	},
	{
		"tim": 22.513058,
		"tid": 743,
		"loc": [
			-1.3354735046386732e-06,
			8.806052246093763e-07
		],
		"eco": 102,
		"efo": 51012.75318829707,
		"cfr": 0.68572998046875
	},
	{
		"tim": 22.521784475,
		"tid": 743,
		"loc": [
			-1.327883654785177e-06,
			8.737597351074235e-07
		],
		"eco": 166,
		"efo": 83020.7551887972,
		"cfr": 0.37274169921875
	},
	{
		"tim": 22.5305113,
		"tid": 743,
		"loc": [
			-1.332436767578127e-06,
			8.826821289062502e-07
		],
		"eco": 123,
		"efo": 41010.252563140784,
		"cfr": 0.33282470703125
	},
	{
		"tim": 22.541412675,
		"tid": 743,
		"loc": [
			-1.3349737548828078e-06,
			8.998277526855472e-07
		],
		"eco": 119,
		"efo": 29757.439359839962,
		"cfr": 0.662994384765625
	},
	{
		"tim": 22.55666385,
		"tid": 743,
		"loc": [
			-1.3368638732910215e-06,
			8.774374145507754e-07
		],
		"eco": 105,
		"efo": 35008.75218804701,
		"cfr": 0.609375
	},
	{
		"tim": 22.5675654,
		"tid": 743,
		"loc": [
			-1.3308873535156334e-06,
			8.762489929199238e-07
		],
		"eco": 149,
		"efo": 49679.08643827623,
		"cfr": 0.41436767578125
	},
	{
		"tim": 22.578467075,
		"tid": 743,
		"loc": [
			-1.3293124755859397e-06,
			8.7764305419922e-07
		],
		"eco": 106,
		"efo": 35342.16887555222,
		"cfr": 0.348907470703125
	},
	{
		"tim": 22.589368675,
		"tid": 743,
		"loc": [
			-1.329938250732418e-06,
			8.832415771484388e-07
		],
		"eco": 118,
		"efo": 59014.753688422104,
		"cfr": 0.870697021484375
	},
	{
		"tim": 22.598095325,
		"tid": 743,
		"loc": [
			-1.3315191040039047e-06,
			8.822728332519526e-07
		],
		"eco": 138,
		"efo": 69017.25431357839,
		"cfr": 0.01446533203125
	},
	{
		"tim": 22.606822425,
		"tid": 743,
		"loc": [
			-1.3329364318847648e-06,
			8.80431420898435e-07
		],
		"eco": 130,
		"efo": 43344.16937567725,
		"cfr": 0.538330078125
	},
	{
		"tim": 22.615548825,
		"tid": 743,
		"loc": [
			-1.3272731506347826e-06,
			8.768810791015641e-07
		],
		"eco": 164,
		"efo": 54680.336750854374,
		"cfr": 0.528350830078125
	},
	{
		"tim": 22.626450775,
		"tid": 743,
		"loc": [
			-1.3331854919433577e-06,
			8.776439636230457e-07
		],
		"eco": 152,
		"efo": 50679.33650079186,
		"cfr": 0.5511474609375
	},
	{
		"tim": 22.63735225,
		"tid": 743,
		"loc": [
			-1.332172802734377e-06,
			8.835664245605487e-07
		],
		"eco": 123,
		"efo": 30757.68942235559,
		"cfr": 0.357177734375
	},
	{
		"tim": 22.650428375,
		"tid": 743,
		"loc": [
			-1.3323925598144516e-06,
			8.786613037109355e-07
		],
		"eco": 144,
		"efo": 36009.00225056264,
		"cfr": 0.40179443359375
	},
	{
		"tim": 22.6635051,
		"tid": 743,
		"loc": [
			-1.3358450195312446e-06,
			8.826102233886722e-07
		],
		"eco": 110,
		"efo": 55013.75343835959,
		"cfr": 0.389739990234375
	},
	{
		"tim": 22.975799775,
		"tid": 751,
		"loc": [
			1.3048671752930065e-06,
			9.303735351560014e-09
		],
		"eco": 137,
		"efo": 68517.12928232059,
		"cfr": 0.58349609375
	},
	{
		"tim": 23.024608575,
		"tid": 751,
		"loc": [
			1.3099923522949095e-06,
			5.547656250000193e-09
		],
		"eco": 109,
		"efo": 27256.814203550886,
		"cfr": 0.6683349609375
	},
	{
		"tim": 23.039860025,
		"tid": 751,
		"loc": [
			1.3063685607910254e-06,
			1.9218139648440655e-08
		],
		"eco": 126,
		"efo": 31507.876969242312,
		"cfr": 0.3173828125
	},
	{
		"tim": 23.087782475,
		"tid": 751,
		"loc": [
			1.3139237182617045e-06,
			7.739331054685007e-09
		],
		"eco": 104,
		"efo": 20805.201300325083,
		"cfr": 0.21148681640625
	},
	{
		"tim": 23.111731925,
		"tid": 751,
		"loc": [
			1.311665325927736e-06,
			8.356781005859046e-09
		],
		"eco": 118,
		"efo": 39343.16912561473,
		"cfr": 0.245147705078125
	},
	{
		"tim": 23.12480865,
		"tid": 751,
		"loc": [
			1.2976386901855485e-06,
			8.017590332030713e-09
		],
		"eco": 117,
		"efo": 19504.876219054764,
		"cfr": 0.1708984375
	},
	{
		"tim": 23.144410875,
		"tid": 751,
		"loc": [
			1.3086194335937353e-06,
			7.016857910158812e-09
		],
		"eco": 122,
		"efo": 30507.62690672668,
		"cfr": -0.0736083984375
	},
	{
		"tim": 23.164037375,
		"tid": 751,
		"loc": [
			1.3138785644531313e-06,
			2.2571472167949897e-09
		],
		"eco": 122,
		"efo": 40676.835875635574,
		"cfr": 0.278076171875
	},
	{
		"tim": 23.1749393,
		"tid": 751,
		"loc": [
			1.3103072265625073e-06,
			1.2146917724611214e-08
		],
		"eco": 111,
		"efo": 37009.252313078265,
		"cfr": 0.05401611328125
	},
	{
		"tim": 23.185841425,
		"tid": 751,
		"loc": [
			1.3116797485351528e-06,
			1.3276062011720429e-08
		],
		"eco": 107,
		"efo": 53513.37834458615,
		"cfr": 0.1307373046875
	},
	{
		"tim": 23.1945683,
		"tid": 751,
		"loc": [
			1.3118039428710893e-06,
			1.3219702148431939e-08
		],
		"eco": 112,
		"efo": 28007.00175043761,
		"cfr": 0.4990234375
	},
	{
		"tim": 23.209819475,
		"tid": 751,
		"loc": [
			1.3082858398437552e-06,
			1.1200372314450689e-08
		],
		"eco": 109,
		"efo": 27256.814203550886,
		"cfr": 0.29296875
	},
	{
		"tim": 23.233795125,
		"tid": 751,
		"loc": [
			1.3048013793945456e-06,
			1.921667480462484e-09
		],
		"eco": 132,
		"efo": 44011.00275068767,
		"cfr": 0.189208984375
	},
	{
		"tim": 23.27081875,
		"tid": 751,
		"loc": [
			1.3124673828124996e-06,
			6.083111572266922e-09
		],
		"eco": 144,
		"efo": 36009.00225056264,
		"cfr": 0.29095458984375
	},
	{
		"tim": 23.28389545,
		"tid": 751,
		"loc": [
			1.309356170654302e-06,
			8.865325927732793e-09
		],
		"eco": 122,
		"efo": 24406.101525381346,
		"cfr": 0.42529296875
	},
	{
		"tim": 23.2991477,
		"tid": 751,
		"loc": [
			1.312914404296875e-06,
			4.624658203125027e-09
		],
		"eco": 124,
		"efo": 31007.751937984496,
		"cfr": 0.24169921875
	},
	{
		"tim": 23.667682275,
		"tid": 756,
		"loc": [
			-5.232418945312861e-07,
			8.356108154296461e-07
		],
		"eco": 539,
		"efo": 539134.783695924,
		"cfr": 1.3018798828125
	},
	{
		"tim": 24.778818575,
		"tid": 785,
		"loc": [
			-5.496356689453894e-07,
			-5.200108337402376e-07
		],
		"eco": 174,
		"efo": 87021.75543885972,
		"cfr": 0.4761962890625
	},
	{
		"tim": 24.802145725,
		"tid": 785,
		"loc": [
			-5.470061279296891e-07,
			-5.154549011230453e-07
		],
		"eco": 117,
		"efo": 117029.25731432858,
		"cfr": 0.350341796875
	},
	{
		"tim": 24.80652255,
		"tid": 785,
		"loc": [
			-5.452166503906298e-07,
			-5.14676123046873e-07
		],
		"eco": 108,
		"efo": 54013.50337584396,
		"cfr": 0.342132568359375
	},
	{
		"tim": 24.8130747,
		"tid": 785,
		"loc": [
			-5.412832153320388e-07,
			-5.150781249999995e-07
		],
		"eco": 150,
		"efo": 75018.75468867217,
		"cfr": 0.2528076171875
	},
	{
		"tim": 24.819626675,
		"tid": 785,
		"loc": [
			-5.395671813964866e-07,
			-5.148664001464837e-07
		],
		"eco": 151,
		"efo": 75518.87971992999,
		"cfr": 0.2119140625
	},
	{
		"tim": 24.826178525,
		"tid": 785,
		"loc": [
			-5.384554748535199e-07,
			-5.124901000976555e-07
		],
		"eco": 133,
		"efo": 66516.62915728932,
		"cfr": 0.26275634765625
	},
	{
		"tim": 24.83273065,
		"tid": 785,
		"loc": [
			-5.431670898437474e-07,
			-5.16344665527345e-07
		],
		"eco": 180,
		"efo": 60015.00375093773,
		"cfr": 0.14996337890625
	},
	{
		"tim": 24.8414577,
		"tid": 785,
		"loc": [
			-5.493090393066387e-07,
			-5.196310119628927e-07
		],
		"eco": 113,
		"efo": 37676.085688088686,
		"cfr": 0.3175048828125
	},
	{
		"tim": 24.850184625,
		"tid": 785,
		"loc": [
			-5.470920104980625e-07,
			-5.161902221679638e-07
		],
		"eco": 137,
		"efo": 68517.12928232059,
		"cfr": 0.605377197265625
	},
	{
		"tim": 24.858911425,
		"tid": 785,
		"loc": [
			-5.405705749511736e-07,
			-5.193273132324241e-07
		],
		"eco": 125,
		"efo": 125031.25781445361,
		"cfr": 0.44775390625
	},
	{
		"tim": 24.863288475,
		"tid": 785,
		"loc": [
			-5.419852233886647e-07,
			-5.057985839843719e-07
		],
		"eco": 112,
		"efo": 112028.00700175043,
		"cfr": 0.516845703125
	},
	{
		"tim": 24.867665775,
		"tid": 785,
		"loc": [
			-5.563377502441367e-07,
			-5.231093383789072e-07
		],
		"eco": 175,
		"efo": 87521.88047011752,
		"cfr": 0.416595458984375
	},
	{
		"tim": 24.8742177,
		"tid": 785,
		"loc": [
			-5.484033996582098e-07,
			-5.240639038085927e-07
		],
		"eco": 126,
		"efo": 126031.50787696925,
		"cfr": 0.2777099609375
	},
	{
		"tim": 24.878594624999998,
		"tid": 785,
		"loc": [
			-5.48771044921877e-07,
			-5.138374023437464e-07
		],
		"eco": 194,
		"efo": 97024.25606401601,
		"cfr": 0.25634765625
	},
	{
		"tim": 24.885146975,
		"tid": 785,
		"loc": [
			-5.463868652343723e-07,
			-5.187670654296884e-07
		],
		"eco": 118,
		"efo": 118029.50737684421,
		"cfr": 0.583282470703125
	},
	{
		"tim": 24.889523875,
		"tid": 785,
		"loc": [
			-5.472091918945333e-07,
			-5.095411376953112e-07
		],
		"eco": 140,
		"efo": 140035.00875218806,
		"cfr": 0.4998779296875
	},
	{
		"tim": 24.893900724999998,
		"tid": 785,
		"loc": [
			-5.432091918945412e-07,
			-5.217401245117202e-07
		],
		"eco": 124,
		"efo": 124031.00775193798,
		"cfr": 0.427001953125
	},
	{
		"tim": 24.898277274999998,
		"tid": 785,
		"loc": [
			-5.441413452148429e-07,
			-5.134542663574203e-07
		],
		"eco": 113,
		"efo": 113028.25706426607,
		"cfr": 0.26458740234375
	},
	{
		"tim": 24.902654125,
		"tid": 785,
		"loc": [
			-5.478412658691299e-07,
			-5.134117736816427e-07
		],
		"eco": 124,
		"efo": 124031.00775193798,
		"cfr": 0.298095703125
	},
	{
		"tim": 24.9070309,
		"tid": 785,
		"loc": [
			-5.442665466308623e-07,
			-5.134576354980469e-07
		],
		"eco": 221,
		"efo": 110527.63190797699,
		"cfr": 0.424560546875
	},
	{
		"tim": 24.913582675,
		"tid": 785,
		"loc": [
			-5.464337036132788e-07,
			-5.156647521972665e-07
		],
		"eco": 154,
		"efo": 77019.25481370343,
		"cfr": 0.3687744140625
	},
	{
		"tim": 24.920134575,
		"tid": 785,
		"loc": [
			-5.466388610839803e-07,
			-5.169064331054689e-07
		],
		"eco": 172,
		"efo": 86021.50537634408,
		"cfr": 0.46966552734375
	},
	{
		"tim": 24.926686225,
		"tid": 785,
		"loc": [
			-5.44884228515629e-07,
			-5.166957397460926e-07
		],
		"eco": 195,
		"efo": 97524.38109527381,
		"cfr": 0.57421875
	},
	{
		"tim": 24.933237825,
		"tid": 785,
		"loc": [
			-5.51071405029285e-07,
			-5.223269104003938e-07
		],
		"eco": 110,
		"efo": 36675.835625573054,
		"cfr": 0.12689208984375
	},
	{
		"tim": 24.94196475,
		"tid": 785,
		"loc": [
			-5.482598754882777e-07,
			-5.119921081542988e-07
		],
		"eco": 119,
		"efo": 29757.439359839962,
		"cfr": 0.041961669921875
	},
	{
		"tim": 24.957215825,
		"tid": 785,
		"loc": [
			-5.513397216796824e-07,
			-5.173007995605496e-07
		],
		"eco": 105,
		"efo": 26256.56414103526,
		"cfr": 0.466552734375
	},
	{
		"tim": 24.970292699999998,
		"tid": 785,
		"loc": [
			-5.513784912109477e-07,
			-5.186843933105491e-07
		],
		"eco": 111,
		"efo": 55513.878469617404,
		"cfr": 0.225067138671875
	},
	{
		"tim": 26.2196617,
		"tid": 801,
		"loc": [
			-4.6219426879876473e-07,
			1.0344082946777282e-06
		],
		"eco": 193,
		"efo": 96524.13103275819,
		"cfr": 0.500274658203125
	},
	{
		"tim": 26.24763525,
		"tid": 801,
		"loc": [
			-4.6250327148437725e-07,
			1.0258773559570292e-06
		],
		"eco": 133,
		"efo": 66516.62915728932,
		"cfr": 0.50299072265625
	},
	{
		"tim": 26.2563618,
		"tid": 801,
		"loc": [
			-4.6569902343749574e-07,
			1.027896423339843e-06
		],
		"eco": 119,
		"efo": 59514.878719679924,
		"cfr": 0.67138671875
	},
	{
		"tim": 26.265088475,
		"tid": 801,
		"loc": [
			-4.626129943847671e-07,
			1.0290426452636723e-06
		],
		"eco": 108,
		"efo": 54013.50337584396,
		"cfr": 0.53631591796875
	},
	{
		"tim": 26.271640474999998,
		"tid": 801,
		"loc": [
			-4.622211364746167e-07,
			1.0279138610839839e-06
		],
		"eco": 118,
		"efo": 59014.753688422104,
		"cfr": 0.5072021484375
	},
	{
		"tim": 26.28036745,
		"tid": 801,
		"loc": [
			-4.642746337890571e-07,
			1.0272207519531252e-06
		],
		"eco": 126,
		"efo": 63015.753938484624,
		"cfr": 0.396728515625
	},
	{
		"tim": 26.289094475,
		"tid": 801,
		"loc": [
			-4.6235946655274145e-07,
			1.0314258666992217e-06
		],
		"eco": 142,
		"efo": 71017.75443860966,
		"cfr": 0.40008544921875
	},
	{
		"tim": 26.297821025,
		"tid": 801,
		"loc": [
			-4.6664612426756583e-07,
			1.0295484497070279e-06
		],
		"eco": 143,
		"efo": 71517.87946986746,
		"cfr": 0.29351806640625
	},
	{
		"tim": 26.308722575,
		"tid": 801,
		"loc": [
			-4.587955017089961e-07,
			1.032206884765627e-06
		],
		"eco": 102,
		"efo": 34008.502125531384,
		"cfr": 0.342864990234375
	},
	{
		"tim": 26.31962435,
		"tid": 801,
		"loc": [
			-4.65417712402331e-07,
			1.0288689636230435e-06
		],
		"eco": 113,
		"efo": 56514.128532133036,
		"cfr": 0.65264892578125
	},
	{
		"tim": 26.328350975,
		"tid": 801,
		"loc": [
			-4.6548999023437204e-07,
			1.022713098144529e-06
		],
		"eco": 122,
		"efo": 40676.835875635574,
		"cfr": 0.5888671875
	},
	{
		"tim": 26.337077475,
		"tid": 801,
		"loc": [
			-4.59695367431646e-07,
			1.0270350769042975e-06
		],
		"eco": 117,
		"efo": 58514.62865716429,
		"cfr": 0.751953125
	},
	{
		"tim": 26.34362905,
		"tid": 801,
		"loc": [
			-4.680663635253762e-07,
			1.0277210815429662e-06
		],
		"eco": 161,
		"efo": 80520.13003250812,
		"cfr": 0.415069580078125
	},
	{
		"tim": 26.3523551,
		"tid": 801,
		"loc": [
			-4.675147705078079e-07,
			1.0294684020996094e-06
		],
		"eco": 100,
		"efo": 50012.50312578145,
		"cfr": 0.33929443359375
	},
	{
		"tim": 26.35890695,
		"tid": 801,
		"loc": [
			-4.6346917114258483e-07,
			1.0269297241210943e-06
		],
		"eco": 116,
		"efo": 58014.50362590648,
		"cfr": 0.4991455078125
	},
	{
		"tim": 26.367633474999998,
		"tid": 801,
		"loc": [
			-4.66456994628909e-07,
			1.0262301086425789e-06
		],
		"eco": 123,
		"efo": 61515.37884471118,
		"cfr": 0.54388427734375
	},
	{
		"tim": 26.3763601,
		"tid": 801,
		"loc": [
			-4.6423438110351794e-07,
			1.0251254028320313e-06
		],
		"eco": 146,
		"efo": 36509.12728182045,
		"cfr": 0.724609375
	},
	{
		"tim": 26.38943655,
		"tid": 801,
		"loc": [
			-4.611250793457079e-07,
			1.0237616699218757e-06
		],
		"eco": 103,
		"efo": 51512.87821955489,
		"cfr": 0.68902587890625
	},
	{
		"tim": 26.39816295,
		"tid": 801,
		"loc": [
			-4.609988037109381e-07,
			1.0229708862304684e-06
		],
		"eco": 154,
		"efo": 77019.25481370343,
		"cfr": 0.4205322265625
	},
	{
		"tim": 26.40688985,
		"tid": 801,
		"loc": [
			-4.6821398925779697e-07,
			1.03903224487305e-06
		],
		"eco": 104,
		"efo": 52013.003250812704,
		"cfr": 0.990142822265625
	},
	{
		"tim": 26.419965925,
		"tid": 801,
		"loc": [
			-4.647307678222684e-07,
			1.024568829345699e-06
		],
		"eco": 134,
		"efo": 44677.836125698086,
		"cfr": 0.5361328125
	},
	{
		"tim": 26.42869235,
		"tid": 801,
		"loc": [
			-4.6464171752929595e-07,
			1.0282722045898447e-06
		],
		"eco": 132,
		"efo": 66016.5041260315,
		"cfr": 0.476806640625
	},
	{
		"tim": 26.4374192,
		"tid": 801,
		"loc": [
			-4.64503735351561e-07,
			1.0306901367187506e-06
		],
		"eco": 148,
		"efo": 49345.66975077102,
		"cfr": 0.532806396484375
	},
	{
		"tim": 26.448320875,
		"tid": 801,
		"loc": [
			-4.668680603027278e-07,
			1.0320208251953115e-06
		],
		"eco": 141,
		"efo": 70517.62940735184,
		"cfr": 0.403564453125
	},
	{
		"tim": 26.454872875,
		"tid": 801,
		"loc": [
			-4.6376093139648676e-07,
			1.0388500061035176e-06
		],
		"eco": 136,
		"efo": 136034.00850212554,
		"cfr": 0.0732421875
	},
	{
		"tim": 26.45924995,
		"tid": 801,
		"loc": [
			-4.6387885742187596e-07,
			1.033332714843751e-06
		],
		"eco": 113,
		"efo": 113028.25706426607,
		"cfr": 0.65264892578125
	},
	{
		"tim": 26.46362685,
		"tid": 801,
		"loc": [
			-4.6421065063475847e-07,
			1.0209165893554633e-06
		],
		"eco": 164,
		"efo": 82020.50512628157,
		"cfr": 0.479766845703125
	},
	{
		"tim": 26.470178375,
		"tid": 801,
		"loc": [
			-4.6424636230468683e-07,
			1.0283625061035175e-06
		],
		"eco": 106,
		"efo": 53013.253313328336,
		"cfr": 0.66009521484375
	},
	{
		"tim": 26.478904975,
		"tid": 801,
		"loc": [
			-4.6249963989258556e-07,
			1.01851135253906e-06
		],
		"eco": 167,
		"efo": 55680.586813370006,
		"cfr": 0.6519775390625
	},
	{
		"tim": 26.4876313,
		"tid": 801,
		"loc": [
			-4.6057030639649056e-07,
			1.0264369323730508e-06
		],
		"eco": 137,
		"efo": 68517.12928232059,
		"cfr": 0.3792724609375
	},
	{
		"tim": 26.49635775,
		"tid": 801,
		"loc": [
			-4.632458312988235e-07,
			1.0300265319824207e-06
		],
		"eco": 148,
		"efo": 74018.50462615654,
		"cfr": 0.303497314453125
	},
	{
		"tim": 26.505084325,
		"tid": 801,
		"loc": [
			-4.575283508300872e-07,
			1.0248534301757798e-06
		],
		"eco": 166,
		"efo": 83020.7551887972,
		"cfr": 0.450897216796875
	},
	{
		"tim": 26.5116358,
		"tid": 801,
		"loc": [
			-4.6565339965819096e-07,
			1.0273621887207024e-06
		],
		"eco": 141,
		"efo": 47011.75293823455,
		"cfr": 0.3681640625
	},
	{
		"tim": 26.520362675,
		"tid": 801,
		"loc": [
			-4.643163818359249e-07,
			1.03226564941406e-06
		],
		"eco": 100,
		"efo": 33341.66875052096,
		"cfr": 0.65863037109375
	},
	{
		"tim": 26.535613275,
		"tid": 801,
		"loc": [
			-4.610641113281214e-07,
			1.0234846008300748e-06
		],
		"eco": 104,
		"efo": 34675.3355005418,
		"cfr": 0.682525634765625
	},
	{
		"tim": 26.548690375,
		"tid": 801,
		"loc": [
			-4.579079284668002e-07,
			1.0150011596679711e-06
		],
		"eco": 143,
		"efo": 35758.93973493373,
		"cfr": 0.33544921875
	},
	{
		"tim": 26.561767,
		"tid": 801,
		"loc": [
			-4.593440734863364e-07,
			1.0307213562011749e-06
		],
		"eco": 122,
		"efo": 40676.835875635574,
		"cfr": 0.637939453125
	},
	{
		"tim": 26.5748434,
		"tid": 801,
		"loc": [
			-4.603874999999916e-07,
			1.026749676513665e-06
		],
		"eco": 101,
		"efo": 33675.08543802617,
		"cfr": 0.4251708984375
	},
	{
		"tim": 26.5879203,
		"tid": 801,
		"loc": [
			-4.639879882812399e-07,
			1.0238242919921866e-06
		],
		"eco": 123,
		"efo": 41010.252563140784,
		"cfr": 0.5032958984375
	},
	{
		"tim": 26.605345924999998,
		"tid": 801,
		"loc": [
			-4.5876472778320886e-07,
			1.022972106933593e-06
		],
		"eco": 161,
		"efo": 53680.08668833875,
		"cfr": 0.545166015625
	},
	{
		"tim": 26.6162465,
		"tid": 801,
		"loc": [
			-4.711757629394175e-07,
			1.0223791564941325e-06
		],
		"eco": 166,
		"efo": 83020.7551887972,
		"cfr": 0.811614990234375
	},
	{
		"tim": 26.64022155,
		"tid": 801,
		"loc": [
			-4.639530944824347e-07,
			1.0240936462402366e-06
		],
		"eco": 130,
		"efo": 65016.25406351588,
		"cfr": 0.4383544921875
	},
	{
		"tim": 26.6511229,
		"tid": 801,
		"loc": [
			-4.6102511596679717e-07,
			1.0211248229980482e-06
		],
		"eco": 107,
		"efo": 53513.37834458615,
		"cfr": 0.30816650390625
	},
	{
		"tim": 26.662024225,
		"tid": 801,
		"loc": [
			-4.5853176879882637e-07,
			1.018355249023439e-06
		],
		"eco": 301,
		"efo": 100358.4229390681,
		"cfr": 0.8404541015625
	},
	{
		"tim": 26.67292595,
		"tid": 801,
		"loc": [
			-4.584587341308599e-07,
			1.0062958618164025e-06
		],
		"eco": 196,
		"efo": 196049.01225306327,
		"cfr": 0.637054443359375
	},
	{
		"tim": 26.677303075,
		"tid": 801,
		"loc": [
			-4.539927124023455e-07,
			1.0131490417480502e-06
		],
		"eco": 219,
		"efo": 219054.76369092273,
		"cfr": 0.695709228515625
	},
	{
		"tim": 26.6816801,
		"tid": 801,
		"loc": [
			-4.59089184570314e-07,
			1.0078256225585923e-06
		],
		"eco": 208,
		"efo": 208052.01300325082,
		"cfr": 0.665985107421875
	},
	{
		"tim": 26.6860569,
		"tid": 801,
		"loc": [
			-4.581659301757805e-07,
			1.01240139770508e-06
		],
		"eco": 189,
		"efo": 189047.26181545388,
		"cfr": 0.9503173828125
	},
	{
		"tim": 26.69043375,
		"tid": 801,
		"loc": [
			-4.66554992675767e-07,
			1.0204926818847685e-06
		],
		"eco": 123,
		"efo": 61515.37884471118,
		"cfr": 0.6981201171875
	},
	{
		"tim": 26.69916045,
		"tid": 801,
		"loc": [
			-4.6650143432616927e-07,
			1.031993591308598e-06
		],
		"eco": 118,
		"efo": 59014.753688422104,
		"cfr": 0.6424560546875
	},
	{
		"tim": 26.707887,
		"tid": 801,
		"loc": [
			-4.6478954467773675e-07,
			1.029132312011718e-06
		],
		"eco": 126,
		"efo": 63015.753938484624,
		"cfr": 0.4205322265625
	},
	{
		"tim": 26.716614075,
		"tid": 801,
		"loc": [
			-4.6788288574219045e-07,
			1.031559124755859e-06
		],
		"eco": 106,
		"efo": 35342.16887555222,
		"cfr": 0.50921630859375
	},
	{
		"tim": 26.7275157,
		"tid": 801,
		"loc": [
			-4.6063211669922825e-07,
			1.0326468261718766e-06
		],
		"eco": 132,
		"efo": 66016.5041260315,
		"cfr": 0.59033203125
	},
	{
		"tim": 26.734067575,
		"tid": 801,
		"loc": [
			-4.647449584960879e-07,
			1.0270397949218732e-06
		],
		"eco": 105,
		"efo": 52513.12828207052,
		"cfr": 0.45703125
	},
	{
		"tim": 26.7427943,
		"tid": 801,
		"loc": [
			-4.6832145996092584e-07,
			1.027365527343747e-06
		],
		"eco": 110,
		"efo": 55013.75343835959,
		"cfr": 0.6888427734375
	},
	{
		"tim": 26.7515204,
		"tid": 801,
		"loc": [
			-4.6665722656250565e-07,
			1.0407243041992271e-06
		],
		"eco": 140,
		"efo": 70017.50437609403,
		"cfr": 0.428466796875
	},
	{
		"tim": 26.76024685,
		"tid": 801,
		"loc": [
			-4.6385797729492734e-07,
			1.0205226928710846e-06
		],
		"eco": 173,
		"efo": 86521.6304076019,
		"cfr": 0.697906494140625
	},
	{
		"tim": 26.76679865,
		"tid": 801,
		"loc": [
			-4.6427582397458924e-07,
			1.0330355529785163e-06
		],
		"eco": 118,
		"efo": 59014.753688422104,
		"cfr": 0.62554931640625
	},
	{
		"tim": 26.773350075,
		"tid": 801,
		"loc": [
			-4.5977350463867904e-07,
			1.0274156250000052e-06
		],
		"eco": 124,
		"efo": 41343.669250645995,
		"cfr": 0.9345703125
	},
	{
		"tim": 26.786426675,
		"tid": 801,
		"loc": [
			-4.62670129394524e-07,
			1.0334500122070323e-06
		],
		"eco": 151,
		"efo": 50345.91981328665,
		"cfr": 0.30462646484375
	},
	{
		"tim": 26.799503075,
		"tid": 801,
		"loc": [
			-4.6433738403318646e-07,
			1.0268792175292935e-06
		],
		"eco": 132,
		"efo": 44011.00275068767,
		"cfr": 0.40869140625
	},
	{
		"tim": 26.82129915,
		"tid": 801,
		"loc": [
			-4.6315873413085885e-07,
			1.0314531433105487e-06
		],
		"eco": 143,
		"efo": 35758.93973493373,
		"cfr": 0.4193115234375
	},
	{
		"tim": 26.83655055,
		"tid": 801,
		"loc": [
			-4.6726367187499816e-07,
			1.0308952392578118e-06
		],
		"eco": 108,
		"efo": 36009.00225056264,
		"cfr": 0.490081787109375
	},
	{
		"tim": 26.856150975,
		"tid": 801,
		"loc": [
			-4.6393970336915294e-07,
			1.0255130859375013e-06
		],
		"eco": 100,
		"efo": 33341.66875052096,
		"cfr": 0.349273681640625
	},
	{
		"tim": 26.8735758,
		"tid": 801,
		"loc": [
			-4.6110696411133325e-07,
			1.0270964782714864e-06
		],
		"eco": 119,
		"efo": 23805.95148787197,
		"cfr": 0.55389404296875
	},
	{
		"tim": 26.891000599999998,
		"tid": 801,
		"loc": [
			-4.5620607910157397e-07,
			1.0301185668945364e-06
		],
		"eco": 117,
		"efo": 23405.851462865718,
		"cfr": 0.401611328125
	},
	{
		"tim": 26.908426425,
		"tid": 801,
		"loc": [
			-4.6968167114256124e-07,
			1.015235217285147e-06
		],
		"eco": 106,
		"efo": 35342.16887555222,
		"cfr": 0.73553466796875
	},
	{
		"tim": 26.921502975,
		"tid": 801,
		"loc": [
			-4.634122558593742e-07,
			1.0309649108886794e-06
		],
		"eco": 128,
		"efo": 42677.33600066683,
		"cfr": 0.765625
	},
	{
		"tim": 26.93675325,
		"tid": 801,
		"loc": [
			-4.599733764648454e-07,
			1.025981585693358e-06
		],
		"eco": 137,
		"efo": 45678.08618821372,
		"cfr": 0.291748046875
	},
	{
		"tim": 26.9694473,
		"tid": 801,
		"loc": [
			-4.641613403320269e-07,
			1.02560180053711e-06
		],
		"eco": 108,
		"efo": 54013.50337584396,
		"cfr": 0.434600830078125
	},
	{
		"tim": 26.982524225,
		"tid": 801,
		"loc": [
			-4.6706715087889986e-07,
			1.0240051940917958e-06
		],
		"eco": 101,
		"efo": 50512.62815703926,
		"cfr": 0.7119140625
	},
	{
		"tim": 26.991251,
		"tid": 801,
		"loc": [
			-4.6359727783203487e-07,
			1.0230137451171878e-06
		],
		"eco": 147,
		"efo": 73518.37959489872,
		"cfr": 0.46746826171875
	},
	{
		"tim": 26.999977375,
		"tid": 801,
		"loc": [
			-4.585491088867239e-07,
			1.0205105834960942e-06
		],
		"eco": 162,
		"efo": 81020.25506376594,
		"cfr": 0.31439208984375
	},
	{
		"tim": 27.006528925,
		"tid": 801,
		"loc": [
			-4.601813903808513e-07,
			1.0244403930664059e-06
		],
		"eco": 101,
		"efo": 50512.62815703926,
		"cfr": 0.6328125
	},
	{
		"tim": 27.0130804,
		"tid": 801,
		"loc": [
			-4.6074545288086155e-07,
			1.030402288818362e-06
		],
		"eco": 116,
		"efo": 58014.50362590648,
		"cfr": 0.47332763671875
	},
	{
		"tim": 27.021806774999998,
		"tid": 801,
		"loc": [
			-4.613881713867313e-07,
			1.0246493896484383e-06
		],
		"eco": 103,
		"efo": 51512.87821955489,
		"cfr": 0.63079833984375
	},
	{
		"tim": 27.02835855,
		"tid": 801,
		"loc": [
			-4.602320190429702e-07,
			1.0280510864257814e-06
		],
		"eco": 144,
		"efo": 72018.00450112528,
		"cfr": 0.311737060546875
	},
	{
		"tim": 27.03708515,
		"tid": 801,
		"loc": [
			-4.6535291137693733e-07,
			1.0281298156738255e-06
		],
		"eco": 122,
		"efo": 61015.25381345336,
		"cfr": 0.6624755859375
	},
	{
		"tim": 27.045811099999998,
		"tid": 801,
		"loc": [
			-4.6055036621094655e-07,
			1.0206492553710939e-06
		],
		"eco": 114,
		"efo": 57014.25356339085,
		"cfr": 0.43792724609375
	},
	{
		"tim": 27.05453755,
		"tid": 801,
		"loc": [
			-4.63831439208976e-07,
			1.0285186035156275e-06
		],
		"eco": 127,
		"efo": 63515.878969742436,
		"cfr": 0.5196533203125
	},
	{
		"tim": 27.0632642,
		"tid": 801,
		"loc": [
			-4.7098403930662507e-07,
			1.0282298889160134e-06
		],
		"eco": 149,
		"efo": 74518.62965741435,
		"cfr": 0.421051025390625
	},
	{
		"tim": 27.071991175,
		"tid": 801,
		"loc": [
			-4.5959989624023994e-07,
			1.0308215148925786e-06
		],
		"eco": 111,
		"efo": 111027.75693923481,
		"cfr": 0.34210205078125
	},
	{
		"tim": 27.07854305,
		"tid": 801,
		"loc": [
			-4.566268127441502e-07,
			1.024298999023438e-06
		],
		"eco": 143,
		"efo": 71517.87946986746,
		"cfr": 0.34942626953125
	},
	{
		"tim": 27.087269625,
		"tid": 801,
		"loc": [
			-4.604995605468636e-07,
			1.0226958984374981e-06
		],
		"eco": 143,
		"efo": 71517.87946986746,
		"cfr": 0.48919677734375
	},
	{
		"tim": 27.09382145,
		"tid": 801,
		"loc": [
			-4.5699229125977634e-07,
			1.0267698608398474e-06
		],
		"eco": 112,
		"efo": 56014.00350087522,
		"cfr": 0.81982421875
	},
	{
		"tim": 27.1003733,
		"tid": 801,
		"loc": [
			-4.5918067626952745e-07,
			1.032134326171877e-06
		],
		"eco": 118,
		"efo": 59014.753688422104,
		"cfr": 0.6424560546875
	},
	{
		"tim": 27.109099925,
		"tid": 801,
		"loc": [
			-4.566482055664083e-07,
			1.0270682067871087e-06
		],
		"eco": 107,
		"efo": 53513.37834458615,
		"cfr": 0.62567138671875
	},
	{
		"tim": 27.117827075,
		"tid": 801,
		"loc": [
			-4.5573247070312176e-07,
			1.0281686706542972e-06
		],
		"eco": 133,
		"efo": 44344.419438192876,
		"cfr": 0.390380859375
	},
	{
		"tim": 27.128728549999998,
		"tid": 801,
		"loc": [
			-4.547751464843778e-07,
			1.0282921997070319e-06
		],
		"eco": 141,
		"efo": 70517.62940735184,
		"cfr": 0.6513671875
	},
	{
		"tim": 27.135280299999998,
		"tid": 801,
		"loc": [
			-4.591534851074142e-07,
			1.0307665588378903e-06
		],
		"eco": 152,
		"efo": 76019.0047511878,
		"cfr": 0.31494140625
	},
	{
		"tim": 27.14183215,
		"tid": 801,
		"loc": [
			-4.535418701171989e-07,
			1.02285684814453e-06
		],
		"eco": 143,
		"efo": 71517.87946986746,
		"cfr": 0.26556396484375
	},
	{
		"tim": 27.150558325,
		"tid": 801,
		"loc": [
			-4.6308571777341533e-07,
			1.0289911010742168e-06
		],
		"eco": 173,
		"efo": 86521.6304076019,
		"cfr": 0.42681884765625
	},
	{
		"tim": 27.159284875,
		"tid": 801,
		"loc": [
			-4.6676664428710006e-07,
			1.0283998291015606e-06
		],
		"eco": 129,
		"efo": 64516.12903225807,
		"cfr": 0.5115966796875
	},
	{
		"tim": 27.168011275,
		"tid": 801,
		"loc": [
			-4.5111580810549093e-07,
			1.0247209838867206e-06
		],
		"eco": 126,
		"efo": 63015.753938484624,
		"cfr": 0.22216796875
	},
	{
		"tim": 27.17673775,
		"tid": 801,
		"loc": [
			-4.579538330078004e-07,
			1.028615838623046e-06
		],
		"eco": 202,
		"efo": 101025.25631407852,
		"cfr": 0.39056396484375
	},
	{
		"tim": 27.1854643,
		"tid": 801,
		"loc": [
			-4.539771301269658e-07,
			1.0234552368164064e-06
		],
		"eco": 114,
		"efo": 57014.25356339085,
		"cfr": 0.490478515625
	},
	{
		"tim": 27.192016225,
		"tid": 801,
		"loc": [
			-4.6079294433590883e-07,
			1.028237988281248e-06
		],
		"eco": 111,
		"efo": 55513.878469617404,
		"cfr": 0.70220947265625
	},
	{
		"tim": 27.19856805,
		"tid": 801,
		"loc": [
			-4.5843887939452257e-07,
			9.971959716796773e-07
		],
		"eco": 100,
		"efo": 50012.50312578145,
		"cfr": 0.169647216796875
	},
	{
		"tim": 27.2051202,
		"tid": 801,
		"loc": [
			-4.5867109375000057e-07,
			1.003020758056642e-06
		],
		"eco": 118,
		"efo": 39343.16912561473,
		"cfr": 0.126800537109375
	},
	{
		"tim": 27.553137024999998,
		"tid": 805,
		"loc": [
			1.0781269348144164e-06,
			9.774783630371148e-07
		],
		"eco": 139,
		"efo": 69517.37934483621,
		"cfr": 0.595245361328125
	},
	{
		"tim": 27.5708793,
		"tid": 805,
		"loc": [
			1.0766611694335975e-06,
			9.755529357910143e-07
		],
		"eco": 166,
		"efo": 83020.7551887972,
		"cfr": 0.414825439453125
	},
	{
		"tim": 27.57960635,
		"tid": 805,
		"loc": [
			1.0858009277343544e-06,
			9.76039550781254e-07
		],
		"eco": 156,
		"efo": 78019.50487621906,
		"cfr": 0.2947998046875
	},
	{
		"tim": 27.58833355,
		"tid": 805,
		"loc": [
			1.086150610351558e-06,
			9.797142578125027e-07
		],
		"eco": 104,
		"efo": 104026.00650162541,
		"cfr": 0.32684326171875
	},
	{
		"tim": 27.610149975,
		"tid": 805,
		"loc": [
			1.084877471923828e-06,
			9.783549316406255e-07
		],
		"eco": 126,
		"efo": 63015.753938484624,
		"cfr": 0.5316162109375
	},
	{
		"tim": 27.623226825,
		"tid": 805,
		"loc": [
			1.0742272399902523e-06,
			9.745594848632788e-07
		],
		"eco": 108,
		"efo": 54013.50337584396,
		"cfr": 0.656524658203125
	},
	{
		"tim": 27.6297792,
		"tid": 805,
		"loc": [
			1.0863759216308402e-06,
			9.733627624511739e-07
		],
		"eco": 112,
		"efo": 112028.00700175043,
		"cfr": 0.24951171875
	},
	{
		"tim": 27.63633125,
		"tid": 805,
		"loc": [
			1.0846153320312465e-06,
			9.765340270996123e-07
		],
		"eco": 135,
		"efo": 67516.87921980495,
		"cfr": 0.73114013671875
	},
	{
		"tim": 28.048038625,
		"tid": 809,
		"loc": [
			3.797692260742119e-07,
			-1.112084741210946e-06
		],
		"eco": 131,
		"efo": 43677.58606318246,
		"cfr": 0.23651123046875
	},
	{
		"tim": 28.08253735,
		"tid": 809,
		"loc": [
			3.8431625366210115e-07,
			-1.1153289062499998e-06
		],
		"eco": 146,
		"efo": 48678.836375760606,
		"cfr": 0.2529296875
	},
	{
		"tim": 28.0934393,
		"tid": 809,
		"loc": [
			3.819585998535219e-07,
			-1.1118717163085915e-06
		],
		"eco": 115,
		"efo": 38342.91906309911,
		"cfr": 0.3900146484375
	},
	{
		"tim": 28.106515525,
		"tid": 809,
		"loc": [
			3.867063354492089e-07,
			-1.1175248901367164e-06
		],
		"eco": 105,
		"efo": 35008.75218804701,
		"cfr": 0.01904296875
	},
	{
		"tim": 28.11741745,
		"tid": 809,
		"loc": [
			3.8393353881836114e-07,
			-1.1136855529785155e-06
		],
		"eco": 100,
		"efo": 50012.50312578145,
		"cfr": 0.1995849609375
	},
	{
		"tim": 28.126144075,
		"tid": 809,
		"loc": [
			3.879385620117092e-07,
			-1.1127921142578092e-06
		],
		"eco": 114,
		"efo": 38009.5023755939,
		"cfr": 0.26275634765625
	},
	{
		"tim": 28.137045675,
		"tid": 809,
		"loc": [
			3.9071912841798186e-07,
			-1.116491772460938e-06
		],
		"eco": 113,
		"efo": 37676.085688088686,
		"cfr": 0.05291748046875
	},
	{
		"tim": 28.14794685,
		"tid": 809,
		"loc": [
			3.874551391601643e-07,
			-1.1152825805664044e-06
		],
		"eco": 119,
		"efo": 23805.95148787197,
		"cfr": 0.008392333984375
	},
	{
		"tim": 28.1631978,
		"tid": 809,
		"loc": [
			3.836738830566408e-07,
			-1.1094081420898408e-06
		],
		"eco": 139,
		"efo": 27806.951737934483,
		"cfr": 0.265350341796875
	},
	{
		"tim": 28.182798325,
		"tid": 809,
		"loc": [
			3.8027208251952987e-07,
			-1.1071269226074209e-06
		],
		"eco": 119,
		"efo": 23805.95148787197,
		"cfr": 0.461578369140625
	},
	{
		"tim": 28.200224,
		"tid": 809,
		"loc": [
			3.808787048339828e-07,
			-1.1126083740234387e-06
		],
		"eco": 120,
		"efo": 30007.501875468868,
		"cfr": 0.2332763671875
	},
	{
		"tim": 28.245973499999998,
		"tid": 809,
		"loc": [
			3.8566544799804806e-07,
			-1.1140275695800806e-06
		],
		"eco": 103,
		"efo": 25756.439109777446,
		"cfr": 0.4075927734375
	},
	{
		"tim": 29.093840175,
		"tid": 820,
		"loc": [
			1.2741879272459828e-06,
			-6.80585278320296e-07
		],
		"eco": 114,
		"efo": 114028.5071267817,
		"cfr": 0.674407958984375
	},
	{
		"tim": 29.116228925,
		"tid": 820,
		"loc": [
			1.2814776550292911e-06,
			-6.745905517578121e-07
		],
		"eco": 127,
		"efo": 127031.75793948487,
		"cfr": 0.68499755859375
	},
	{
		"tim": 29.120606,
		"tid": 820,
		"loc": [
			1.2833583801269513e-06,
			-6.661908630371068e-07
		],
		"eco": 119,
		"efo": 119029.75743935985,
		"cfr": 0.344085693359375
	},
	{
		"tim": 29.12498295,
		"tid": 820,
		"loc": [
			1.28123869018555e-06,
			-6.771523864746131e-07
		],
		"eco": 171,
		"efo": 85521.38034508628,
		"cfr": 0.7227783203125
	},
	{
		"tim": 29.131534975,
		"tid": 820,
		"loc": [
			1.2779261474609439e-06,
			-6.729061584472665e-07
		],
		"eco": 140,
		"efo": 70017.50437609403,
		"cfr": 0.1571044921875
	},
	{
		"tim": 29.13808675,
		"tid": 820,
		"loc": [
			1.2795261962890635e-06,
			-6.752607299804711e-07
		],
		"eco": 130,
		"efo": 130032.50812703176,
		"cfr": 0.2691650390625
	},
	{
		"tim": 29.162076575,
		"tid": 820,
		"loc": [
			1.279823461914061e-06,
			-6.764887084960937e-07
		],
		"eco": 238,
		"efo": 238059.5148787197,
		"cfr": 0.514251708984375
	},
	{
		"tim": 29.166453375,
		"tid": 820,
		"loc": [
			1.2804608581542946e-06,
			-6.785740173339846e-07
		],
		"eco": 283,
		"efo": 283070.76769192296,
		"cfr": 0.894927978515625
	},
	{
		"tim": 29.17083035,
		"tid": 820,
		"loc": [
			1.2860860107421814e-06,
			-6.719069213867157e-07
		],
		"eco": 157,
		"efo": 52346.41993831791,
		"cfr": 0.9521484375
	},
	{
		"tim": 29.183930125,
		"tid": 820,
		"loc": [
			1.2887079284667946e-06,
			-6.769341064453132e-07
		],
		"eco": 388,
		"efo": 388097.02425606403,
		"cfr": 0.6741943359375
	},
	{
		"tim": 29.1905048,
		"tid": 820,
		"loc": [
			1.2861232788085946e-06,
			-6.75058728027343e-07
		],
		"eco": 181,
		"efo": 181045.26131532883,
		"cfr": 1.353302001953125
	},
	{
		"tim": 29.197079475,
		"tid": 820,
		"loc": [
			1.2851327697753928e-06,
			-6.792699096679705e-07
		],
		"eco": 313,
		"efo": 313078.26956739184,
		"cfr": 0.9013671875
	},
	{
		"tim": 29.270839175,
		"tid": 824,
		"loc": [
			7.723237854003708e-07,
			1.2174111511230333e-06
		],
		"eco": 152,
		"efo": 76019.0047511878,
		"cfr": 0.4986572265625
	},
	{
		"tim": 29.302866299999998,
		"tid": 824,
		"loc": [
			7.665372497558685e-07,
			1.2168982421874972e-06
		],
		"eco": 137,
		"efo": 137034.25856464118,
		"cfr": 0.7001953125
	},
	{
		"tim": 29.309418425,
		"tid": 824,
		"loc": [
			7.659659179687628e-07,
			1.2202473449707019e-06
		],
		"eco": 125,
		"efo": 62515.628907226805,
		"cfr": 0.48773193359375
	},
	{
		"tim": 29.315970275,
		"tid": 824,
		"loc": [
			7.635169433593764e-07,
			1.2187418273925768e-06
		],
		"eco": 128,
		"efo": 64016.00400100025,
		"cfr": 0.578125
	},
	{
		"tim": 29.322522325,
		"tid": 824,
		"loc": [
			7.679982666015578e-07,
			1.2243147216796893e-06
		],
		"eco": 163,
		"efo": 81520.38009502376,
		"cfr": 0.251495361328125
	},
	{
		"tim": 29.329074424999998,
		"tid": 824,
		"loc": [
			7.640948669433605e-07,
			1.2263156372070296e-06
		],
		"eco": 166,
		"efo": 55347.170125864795,
		"cfr": 0.54107666015625
	},
	{
		"tim": 29.337801375,
		"tid": 824,
		"loc": [
			7.566209167480532e-07,
			1.220623339843748e-06
		],
		"eco": 106,
		"efo": 53013.253313328336,
		"cfr": 0.518646240234375
	},
	{
		"tim": 29.346528125,
		"tid": 824,
		"loc": [
			7.636678649902425e-07,
			1.2223332824707034e-06
		],
		"eco": 117,
		"efo": 58514.62865716429,
		"cfr": 0.657958984375
	},
	{
		"tim": 29.353080124999998,
		"tid": 824,
		"loc": [
			7.605811462402393e-07,
			1.2220461730957029e-06
		],
		"eco": 137,
		"efo": 68517.12928232059,
		"cfr": 0.27716064453125
	},
	{
		"tim": 29.361807,
		"tid": 824,
		"loc": [
			7.654102844238244e-07,
			1.221823138427735e-06
		],
		"eco": 121,
		"efo": 60515.12878219555,
		"cfr": 0.66741943359375
	},
	{
		"tim": 29.370533899999998,
		"tid": 824,
		"loc": [
			7.646572448730495e-07,
			1.2232792053222643e-06
		],
		"eco": 105,
		"efo": 52513.12828207052,
		"cfr": 0.43798828125
	},
	{
		"tim": 29.37708575,
		"tid": 824,
		"loc": [
			7.651896423339828e-07,
			1.220458868408201e-06
		],
		"eco": 119,
		"efo": 59514.878719679924,
		"cfr": 0.411224365234375
	},
	{
		"tim": 29.383637725,
		"tid": 824,
		"loc": [
			7.578842773437646e-07,
			1.2200926330566371e-06
		],
		"eco": 105,
		"efo": 52513.12828207052,
		"cfr": 0.428466796875
	},
	{
		"tim": 29.3901896,
		"tid": 824,
		"loc": [
			7.621315307617139e-07,
			1.2216317382812514e-06
		],
		"eco": 131,
		"efo": 43677.58606318246,
		"cfr": 0.35858154296875
	},
	{
		"tim": 29.3989165,
		"tid": 824,
		"loc": [
			7.726572753906058e-07,
			1.2213485534668e-06
		],
		"eco": 121,
		"efo": 60515.12878219555,
		"cfr": 0.1812744140625
	},
	{
		"tim": 29.405468074999998,
		"tid": 824,
		"loc": [
			7.693009216308676e-07,
			1.2252214050292971e-06
		],
		"eco": 113,
		"efo": 56514.128532133036,
		"cfr": 0.493896484375
	},
	{
		"tim": 29.414195025,
		"tid": 824,
		"loc": [
			7.633760498046932e-07,
			1.2198284851074195e-06
		],
		"eco": 105,
		"efo": 52513.12828207052,
		"cfr": 0.409423828125
	},
	{
		"tim": 29.420746725,
		"tid": 824,
		"loc": [
			7.571829284668079e-07,
			1.2247739990234358e-06
		],
		"eco": 104,
		"efo": 52013.003250812704,
		"cfr": 0.59600830078125
	},
	{
		"tim": 29.427299075,
		"tid": 824,
		"loc": [
			7.624979064941306e-07,
			1.2165180297851553e-06
		],
		"eco": 105,
		"efo": 52513.12828207052,
		"cfr": 0.828369140625
	},
	{
		"tim": 29.4338508,
		"tid": 824,
		"loc": [
			7.664968933105405e-07,
			1.2207856323242228e-06
		],
		"eco": 130,
		"efo": 65016.25406351588,
		"cfr": 0.24609375
	},
	{
		"tim": 29.959730725,
		"tid": 841,
		"loc": [
			-9.87872479248011e-07,
			6.722695129394737e-07
		],
		"eco": 124,
		"efo": 31007.751937984496,
		"cfr": 0.717041015625
	},
	{
		"tim": 30.0075753,
		"tid": 841,
		"loc": [
			-9.92896093749992e-07,
			6.663711975097623e-07
		],
		"eco": 126,
		"efo": 42010.50262565641,
		"cfr": 0.6268310546875
	},
	{
		"tim": 30.01847785,
		"tid": 841,
		"loc": [
			-9.896282348632868e-07,
			6.632766906738282e-07
		],
		"eco": 140,
		"efo": 46678.33625072935,
		"cfr": 0.46417236328125
	},
	{
		"tim": 30.02937965,
		"tid": 841,
		"loc": [
			-9.966783935546683e-07,
			6.655577636718711e-07
		],
		"eco": 109,
		"efo": 54513.62840710177,
		"cfr": 0.6591796875
	},
	{
		"tim": 30.03810655,
		"tid": 841,
		"loc": [
			-9.89097424316421e-07,
			6.690674804687529e-07
		],
		"eco": 109,
		"efo": 54513.62840710177,
		"cfr": 0.5859375
	},
	{
		"tim": 30.28827645,
		"tid": 844,
		"loc": [
			-4.585091308594825e-07,
			1.0219798278808754e-06
		],
		"eco": 115,
		"efo": 57514.37859464866,
		"cfr": 0.364013671875
	},
	{
		"tim": 30.30601815,
		"tid": 844,
		"loc": [
			-4.7216445922848204e-07,
			1.030571795654294e-06
		],
		"eco": 109,
		"efo": 36342.41893806785,
		"cfr": 0.640869140625
	},
	{
		"tim": 30.336537375,
		"tid": 844,
		"loc": [
			-4.594584411621409e-07,
			1.0020961486816342e-06
		],
		"eco": 109,
		"efo": 54513.62840710177,
		"cfr": 0.421142578125
	},
	{
		"tim": 30.343089025,
		"tid": 844,
		"loc": [
			-4.598978088378851e-07,
			1.0036944030761717e-06
		],
		"eco": 136,
		"efo": 68017.00425106277,
		"cfr": 0.19775390625
	},
	{
		"tim": 30.351815625,
		"tid": 844,
		"loc": [
			-4.6421870727538077e-07,
			1.0098575439453136e-06
		],
		"eco": 129,
		"efo": 64516.12903225807,
		"cfr": 0.20928955078125
	},
	{
		"tim": 30.36054235,
		"tid": 844,
		"loc": [
			-4.6395281982421396e-07,
			1.013976135253908e-06
		],
		"eco": 100,
		"efo": 50012.50312578145,
		"cfr": 0.229522705078125
	},
	{
		"tim": 30.367094175,
		"tid": 844,
		"loc": [
			-4.5739726562501564e-07,
			1.0099275207519551e-06
		],
		"eco": 119,
		"efo": 39676.58581311994,
		"cfr": 0.52032470703125
	},
	{
		"tim": 30.377996024999998,
		"tid": 844,
		"loc": [
			-4.641930480957044e-07,
			1.0022823608398438e-06
		],
		"eco": 110,
		"efo": 55013.75343835959,
		"cfr": 0.072509765625
	},
	{
		"tim": 30.384547825,
		"tid": 844,
		"loc": [
			-4.561240783691388e-07,
			1.0022827087402378e-06
		],
		"eco": 100,
		"efo": 33341.66875052096,
		"cfr": 0.29937744140625
	},
	{
		"tim": 30.39544965,
		"tid": 844,
		"loc": [
			-4.5669005126953083e-07,
			1.007176324462893e-06
		],
		"eco": 111,
		"efo": 55513.878469617404,
		"cfr": 0.12603759765625
	},
	{
		"tim": 30.40417675,
		"tid": 844,
		"loc": [
			-4.578102661132723e-07,
			1.0054589050292926e-06
		],
		"eco": 131,
		"efo": 65516.37909477369,
		"cfr": 0.32806396484375
	},
	{
		"tim": 30.4129038,
		"tid": 844,
		"loc": [
			-4.699077087402251e-07,
			1.0089040466308609e-06
		],
		"eco": 173,
		"efo": 43260.81520380095,
		"cfr": 0.322998046875
	},
	{
		"tim": 30.4281549,
		"tid": 844,
		"loc": [
			-4.604744262695394e-07,
			1.0014676025390652e-06
		],
		"eco": 120,
		"efo": 30007.501875468868,
		"cfr": 0.44989013671875
	},
	{
		"tim": 30.4412317,
		"tid": 844,
		"loc": [
			-4.6968873291013343e-07,
			1.0112781494140625e-06
		],
		"eco": 105,
		"efo": 52513.12828207052,
		"cfr": 0.504638671875
	},
	{
		"tim": 30.4499585,
		"tid": 844,
		"loc": [
			-4.6628619384766725e-07,
			1.0039852294921862e-06
		],
		"eco": 146,
		"efo": 48678.836375760606,
		"cfr": 0.109375
	},
	{
		"tim": 30.46086,
		"tid": 844,
		"loc": [
			-4.6584673461914124e-07,
			1.0028678649902337e-06
		],
		"eco": 110,
		"efo": 55013.75343835959,
		"cfr": 0.072509765625
	},
	{
		"tim": 30.46958655,
		"tid": 844,
		"loc": [
			-4.5687305908202685e-07,
			9.974783264160144e-07
		],
		"eco": 125,
		"efo": 41677.085938151205,
		"cfr": 0.1119384765625
	},
	{
		"tim": 30.47831335,
		"tid": 844,
		"loc": [
			-4.6120022583007677e-07,
			1.0127457885742197e-06
		],
		"eco": 136,
		"efo": 45344.66950070851,
		"cfr": 0.30029296875
	},
	{
		"tim": 30.48921435,
		"tid": 844,
		"loc": [
			-4.644436401367166e-07,
			1.0080190551757823e-06
		],
		"eco": 146,
		"efo": 36509.12728182045,
		"cfr": 0.068359375
	},
	{
		"tim": 30.502291324999998,
		"tid": 844,
		"loc": [
			-4.6416794433593704e-07,
			1.0053985717773418e-06
		],
		"eco": 135,
		"efo": 67516.87921980495,
		"cfr": 0.236328125
	},
	{
		"tim": 30.511017875,
		"tid": 844,
		"loc": [
			-4.5798273925782043e-07,
			1.0053919189453134e-06
		],
		"eco": 140,
		"efo": 35008.752188047016,
		"cfr": 0.257080078125
	},
	{
		"tim": 30.524094925,
		"tid": 844,
		"loc": [
			-4.5583128051757033e-07,
			1.0075555725097668e-06
		],
		"eco": 125,
		"efo": 41677.085938151205,
		"cfr": 0.15191650390625
	},
	{
		"tim": 30.539346925,
		"tid": 844,
		"loc": [
			-4.595071289062326e-07,
			1.0102209289550728e-06
		],
		"eco": 104,
		"efo": 52013.003250812704,
		"cfr": 0.451812744140625
	},
	{
		"tim": 30.5502479,
		"tid": 844,
		"loc": [
			-4.596639343261684e-07,
			1.0081636108398421e-06
		],
		"eco": 105,
		"efo": 35008.75218804701,
		"cfr": 0.20947265625
	},
	{
		"tim": 30.558974775,
		"tid": 844,
		"loc": [
			-4.617891540527284e-07,
			1.008019390869139e-06
		],
		"eco": 141,
		"efo": 47011.75293823455,
		"cfr": 0.092041015625
	},
	{
		"tim": 30.572050975,
		"tid": 844,
		"loc": [
			-4.6014296875000327e-07,
			1.0069406921386727e-06
		],
		"eco": 158,
		"efo": 39509.87746936734,
		"cfr": 0.26531982421875
	},
	{
		"tim": 30.5851273,
		"tid": 844,
		"loc": [
			-4.6118840332031434e-07,
			1.0053851379394524e-06
		],
		"eco": 138,
		"efo": 46011.50287571893,
		"cfr": 0.2025146484375
	},
	{
		"tim": 30.604747624999998,
		"tid": 844,
		"loc": [
			-4.6181709594725816e-07,
			1.0050890380859353e-06
		],
		"eco": 113,
		"efo": 28257.064266066518,
		"cfr": 0.1763916015625
	},
	{
		"tim": 30.619998825,
		"tid": 844,
		"loc": [
			-4.5972549438477325e-07,
			1.005585565185549e-06
		],
		"eco": 104,
		"efo": 34675.3355005418,
		"cfr": 0.01922607421875
	},
	{
		"tim": 30.63090035,
		"tid": 844,
		"loc": [
			-4.6417216186522537e-07,
			1.0073948181152347e-06
		],
		"eco": 124,
		"efo": 24806.2015503876,
		"cfr": 0.169189453125
	},
	{
		"tim": 30.6505009,
		"tid": 844,
		"loc": [
			-4.46433154296877e-07,
			9.888826721191377e-07
		],
		"eco": 116,
		"efo": 38676.33575060432,
		"cfr": -0.04302978515625
	},
	{
		"tim": 30.66140225,
		"tid": 844,
		"loc": [
			-4.6118886108397523e-07,
			1.0045068359375037e-06
		],
		"eco": 125,
		"efo": 41677.085938151205,
		"cfr": 0.31182861328125
	},
	{
		"tim": 30.6723039,
		"tid": 844,
		"loc": [
			-4.6269129028321896e-07,
			1.002220739746097e-06
		],
		"eco": 111,
		"efo": 27756.939234808702,
		"cfr": 0.01800537109375
	},
	{
		"tim": 30.68755515,
		"tid": 844,
		"loc": [
			-4.643325805664016e-07,
			1.007206195068362e-06
		],
		"eco": 115,
		"efo": 38342.91906309911,
		"cfr": -0.0953369140625
	},
	{
		"tim": 30.9806457,
		"tid": 850,
		"loc": [
			-1.1730637390137146e-06,
			-5.064836120605316e-07
		],
		"eco": 129,
		"efo": 129032.25806451614,
		"cfr": 0.95343017578125
	},
	{
		"tim": 34.444192275,
		"tid": 901,
		"loc": [
			-1.1526933166504685e-06,
			7.207790039062879e-07
		],
		"eco": 146,
		"efo": 73018.2545636409,
		"cfr": 0.587890625
	},
	{
		"tim": 34.470931075,
		"tid": 901,
		"loc": [
			-1.1560661987304654e-06,
			7.184869323730444e-07
		],
		"eco": 165,
		"efo": 82520.63015753939,
		"cfr": 0.4471435546875
	},
	{
		"tim": 34.4774829,
		"tid": 901,
		"loc": [
			-1.150530957031263e-06,
			7.173115661621105e-07
		],
		"eco": 153,
		"efo": 76519.12978244561,
		"cfr": 0.42449951171875
	},
	{
		"tim": 34.484035125,
		"tid": 901,
		"loc": [
			-1.1521005554199153e-06,
			7.233520996093757e-07
		],
		"eco": 135,
		"efo": 67516.87921980495,
		"cfr": 0.41357421875
	},
	{
		"tim": 34.490587,
		"tid": 901,
		"loc": [
			-1.1554354309082046e-06,
			7.192907775878911e-07
		],
		"eco": 129,
		"efo": 64516.12903225807,
		"cfr": 0.5736083984375
	},
	{
		"tim": 34.4971391,
		"tid": 901,
		"loc": [
			-1.1520805541992206e-06,
			7.229720336914061e-07
		],
		"eco": 139,
		"efo": 69517.37934483621,
		"cfr": 0.458984375
	},
	{
		"tim": 34.505866575,
		"tid": 901,
		"loc": [
			-1.1493670288085948e-06,
			7.254267517089851e-07
		],
		"eco": 158,
		"efo": 79019.75493873468,
		"cfr": 0.221099853515625
	},
	{
		"tim": 34.51241865,
		"tid": 901,
		"loc": [
			-1.149978497314458e-06,
			7.184179748535146e-07
		],
		"eco": 179,
		"efo": 89522.38059514879,
		"cfr": 0.3797607421875
	},
	{
		"tim": 34.5189706,
		"tid": 901,
		"loc": [
			-1.151608721923828e-06,
			7.266476318359405e-07
		],
		"eco": 117,
		"efo": 58514.62865716429,
		"cfr": 0.35888671875
	},
	{
		"tim": 34.525522375,
		"tid": 901,
		"loc": [
			-1.1505214172363234e-06,
			7.215684692382791e-07
		],
		"eco": 143,
		"efo": 71517.87946986746,
		"cfr": 0.40533447265625
	},
	{
		"tim": 34.5320744,
		"tid": 901,
		"loc": [
			-1.1545280822753864e-06,
			7.251728454589855e-07
		],
		"eco": 141,
		"efo": 70517.62940735184,
		"cfr": 0.318603515625
	},
	{
		"tim": 34.538626225,
		"tid": 901,
		"loc": [
			-1.1553567443847658e-06,
			7.208753784179667e-07
		],
		"eco": 172,
		"efo": 86021.50537634408,
		"cfr": 0.49285888671875
	},
	{
		"tim": 34.545178525,
		"tid": 901,
		"loc": [
			-1.1489957397460914e-06,
			7.24475604248047e-07
		],
		"eco": 142,
		"efo": 71017.75443860966,
		"cfr": 0.39306640625
	},
	{
		"tim": 34.551730825,
		"tid": 901,
		"loc": [
			-1.149239874267579e-06,
			7.239907348632812e-07
		],
		"eco": 132,
		"efo": 66016.5041260315,
		"cfr": 0.43896484375
	},
	{
		"tim": 34.5582826,
		"tid": 901,
		"loc": [
			-1.1514878417968754e-06,
			7.261172912597675e-07
		],
		"eco": 152,
		"efo": 76019.0047511878,
		"cfr": 0.51177978515625
	},
	{
		"tim": 34.5648347,
		"tid": 901,
		"loc": [
			-1.1537546630859345e-06,
			7.242562133789061e-07
		],
		"eco": 135,
		"efo": 67516.87921980495,
		"cfr": 0.47265625
	},
	{
		"tim": 34.571386425,
		"tid": 901,
		"loc": [
			-1.1551862365722642e-06,
			7.237173522949219e-07
		],
		"eco": 173,
		"efo": 86521.6304076019,
		"cfr": 0.271087646484375
	},
	{
		"tim": 34.58011335,
		"tid": 901,
		"loc": [
			-1.1508105712890775e-06,
			7.235059265136739e-07
		],
		"eco": 137,
		"efo": 68517.12928232059,
		"cfr": 0.430328369140625
	},
	{
		"tim": 34.5866655,
		"tid": 901,
		"loc": [
			-1.1532143676757791e-06,
			7.247599792480465e-07
		],
		"eco": 151,
		"efo": 50345.91981328665,
		"cfr": 0.6357421875
	},
	{
		"tim": 34.91603425,
		"tid": 904,
		"loc": [
			1.2896731994629266e-06,
			-6.709021789550742e-07
		],
		"eco": 140,
		"efo": 70017.50437609403,
		"cfr": 0.43560791015625
	},
	{
		"tim": 34.94059765,
		"tid": 904,
		"loc": [
			1.2794585510254087e-06,
			-6.821640686035253e-07
		],
		"eco": 145,
		"efo": 72518.1295323831,
		"cfr": 0.3021240234375
	},
	{
		"tim": 34.947149675,
		"tid": 904,
		"loc": [
			1.280704705810539e-06,
			-6.788837707519502e-07
		],
		"eco": 109,
		"efo": 54513.62840710177,
		"cfr": 0.311279296875
	},
	{
		"tim": 34.955877025,
		"tid": 904,
		"loc": [
			1.2788170715332006e-06,
			-6.685038635253895e-07
		],
		"eco": 128,
		"efo": 128032.0080020005,
		"cfr": 0.2734375
	},
	{
		"tim": 34.962429375,
		"tid": 904,
		"loc": [
			1.2793144287109347e-06,
			-6.734264892578152e-07
		],
		"eco": 139,
		"efo": 69517.37934483621,
		"cfr": 0.631103515625
	},
	{
		"tim": 34.968981475,
		"tid": 904,
		"loc": [
			1.2814196777343685e-06,
			-6.749181640624963e-07
		],
		"eco": 135,
		"efo": 67516.87921980495,
		"cfr": 0.28802490234375
	},
	{
		"tim": 34.9777081,
		"tid": 904,
		"loc": [
			1.2808953857421906e-06,
			-6.713957763671882e-07
		],
		"eco": 146,
		"efo": 73018.2545636409,
		"cfr": 0.2802734375
	},
	{
		"tim": 34.9842604,
		"tid": 904,
		"loc": [
			1.2788372192382839e-06,
			-6.777698913574219e-07
		],
		"eco": 147,
		"efo": 73518.37959489872,
		"cfr": 0.06097412109375
	},
	{
		"tim": 34.992987225,
		"tid": 904,
		"loc": [
			1.2820351379394479e-06,
			-6.732507202148415e-07
		],
		"eco": 107,
		"efo": 53513.37834458615,
		"cfr": 0.15875244140625
	},
	{
		"tim": 34.99953925,
		"tid": 904,
		"loc": [
			1.27853065185549e-06,
			-6.723701904296924e-07
		],
		"eco": 129,
		"efo": 64516.12903225807,
		"cfr": 0.22479248046875
	},
	{
		"tim": 35.006091175,
		"tid": 904,
		"loc": [
			1.2801650451660117e-06,
			-6.742846130371074e-07
		],
		"eco": 108,
		"efo": 54013.50337584396,
		"cfr": 0.249664306640625
	},
	{
		"tim": 35.0148182,
		"tid": 904,
		"loc": [
			1.2794320922851667e-06,
			-6.706220520019546e-07
		],
		"eco": 136,
		"efo": 68017.00425106277,
		"cfr": 0.40283203125
	},
	{
		"tim": 35.0213702,
		"tid": 904,
		"loc": [
			1.2772860717773406e-06,
			-6.745444519042976e-07
		],
		"eco": 111,
		"efo": 37009.252313078265,
		"cfr": 0.3240966796875
	},
	{
		"tim": 35.030097225,
		"tid": 904,
		"loc": [
			1.2783876220703185e-06,
			-6.735297485351566e-07
		],
		"eco": 122,
		"efo": 61015.25381345336,
		"cfr": 0.2044677734375
	},
	{
		"tim": 35.036649225,
		"tid": 904,
		"loc": [
			1.2822132873535086e-06,
			-6.736362976074219e-07
		],
		"eco": 219,
		"efo": 73018.2545636409,
		"cfr": 0.2728271484375
	},
	{
		"tim": 35.04537625,
		"tid": 904,
		"loc": [
			1.2776967834472761e-06,
			-6.687549133300772e-07
		],
		"eco": 118,
		"efo": 59014.753688422104,
		"cfr": 0.38885498046875
	},
	{
		"tim": 35.05192835,
		"tid": 904,
		"loc": [
			1.2790591857910087e-06,
			-6.736679809570321e-07
		],
		"eco": 144,
		"efo": 48012.003000750185,
		"cfr": 0.242462158203125
	},
	{
		"tim": 35.062830525,
		"tid": 904,
		"loc": [
			1.2758132324218813e-06,
			-6.633721191406227e-07
		],
		"eco": 117,
		"efo": 58514.62865716429,
		"cfr": 0.401611328125
	},
	{
		"tim": 35.0693825,
		"tid": 904,
		"loc": [
			1.2803750976562481e-06,
			-6.73097747802737e-07
		],
		"eco": 159,
		"efo": 79519.8799699925,
		"cfr": 0.27032470703125
	},
	{
		"tim": 35.078110125,
		"tid": 904,
		"loc": [
			1.2824872009277227e-06,
			-6.727389587402342e-07
		],
		"eco": 173,
		"efo": 86521.6304076019,
		"cfr": 0.317230224609375
	},
	{
		"tim": 35.08466215,
		"tid": 904,
		"loc": [
			1.2854497558593892e-06,
			-6.731926086425789e-07
		],
		"eco": 154,
		"efo": 77019.25481370343,
		"cfr": 0.7181396484375
	},
	{
		"tim": 35.093388825,
		"tid": 904,
		"loc": [
			1.2762478820800912e-06,
			-6.714870239257825e-07
		],
		"eco": 103,
		"efo": 51512.87821955489,
		"cfr": 0.271728515625
	},
	{
		"tim": 35.840924625,
		"tid": 913,
		"loc": [
			-8.479982482911354e-07,
			-9.93589160156228e-07
		],
		"eco": 131,
		"efo": 65516.37909477369,
		"cfr": 0.8392333984375
	},
	{
		"tim": 35.86548775,
		"tid": 913,
		"loc": [
			-8.42422998046877e-07,
			-1.0002956420898455e-06
		],
		"eco": 104,
		"efo": 34675.3355005418,
		"cfr": 0.32684326171875
	},
	{
		"tim": 35.8763893,
		"tid": 913,
		"loc": [
			-8.461762573242136e-07,
			-9.948069091796889e-07
		],
		"eco": 130,
		"efo": 43344.16937567725,
		"cfr": 0.6536865234375
	},
	{
		"tim": 35.889465575,
		"tid": 913,
		"loc": [
			-8.44523217773438e-07,
			-9.953831970214833e-07
		],
		"eco": 107,
		"efo": 35675.58556305743,
		"cfr": 0.25213623046875
	},
	{
		"tim": 35.900367475,
		"tid": 913,
		"loc": [
			-8.398895690918005e-07,
			-9.846722534179685e-07
		],
		"eco": 117,
		"efo": 39009.75243810953,
		"cfr": 0.640869140625
	},
	{
		"tim": 35.9112692,
		"tid": 913,
		"loc": [
			-8.432166198730303e-07,
			-9.987545043945388e-07
		],
		"eco": 130,
		"efo": 43344.16937567725,
		"cfr": 0.3460693359375
	},
	{
		"tim": 36.637184375,
		"tid": 926,
		"loc": [
			-1.3547234741210482e-06,
			-7.813385253906502e-07
		],
		"eco": 131,
		"efo": 43677.58606318246,
		"cfr": 0.6103515625
	},
	{
		"tim": 36.6695092,
		"tid": 926,
		"loc": [
			-1.3552387329101564e-06,
			-7.809046691894524e-07
		],
		"eco": 128,
		"efo": 64016.00400100025,
		"cfr": 0.328125
	},
	{
		"tim": 36.67823645,
		"tid": 926,
		"loc": [
			-1.3609631286620978e-06,
			-7.806750061035176e-07
		],
		"eco": 125,
		"efo": 62515.628907226805,
		"cfr": 0.44775390625
	},
	{
		"tim": 36.684789,
		"tid": 926,
		"loc": [
			-1.3606351684570292e-06,
			-7.859617431640639e-07
		],
		"eco": 145,
		"efo": 72518.1295323831,
		"cfr": 0.377655029296875
	},
	{
		"tim": 36.691341625,
		"tid": 926,
		"loc": [
			-1.356982183837895e-06,
			-7.780872253417919e-07
		],
		"eco": 178,
		"efo": 89022.25556389097,
		"cfr": 0.488525390625
	},
	{
		"tim": 36.697894225,
		"tid": 926,
		"loc": [
			-1.3587268249511747e-06,
			-7.767191345214844e-07
		],
		"eco": 129,
		"efo": 64516.12903225807,
		"cfr": 0.42633056640625
	},
	{
		"tim": 36.70662195,
		"tid": 926,
		"loc": [
			-1.3535509826660234e-06,
			-7.801468688964836e-07
		],
		"eco": 117,
		"efo": 39009.75243810953,
		"cfr": 0.46142578125
	},
	{
		"tim": 36.7175245,
		"tid": 926,
		"loc": [
			-1.3530531921386748e-06,
			-7.822239868164062e-07
		],
		"eco": 113,
		"efo": 28257.064266066518,
		"cfr": 0.54681396484375
	},
	{
		"tim": 36.732776925,
		"tid": 926,
		"loc": [
			-1.3551155090332092e-06,
			-7.785239440917941e-07
		],
		"eco": 148,
		"efo": 74018.50462615654,
		"cfr": 0.5125732421875
	},
	{
		"tim": 36.7415044,
		"tid": 926,
		"loc": [
			-1.3558434448242224e-06,
			-7.814534362792977e-07
		],
		"eco": 128,
		"efo": 64016.00400100025,
		"cfr": 0.5390625
	},
	{
		"tim": 36.75240705,
		"tid": 926,
		"loc": [
			-1.3570328552246087e-06,
			-7.802059020996091e-07
		],
		"eco": 122,
		"efo": 40676.835875635574,
		"cfr": 0.7279052734375
	},
	{
		"tim": 36.76330975,
		"tid": 926,
		"loc": [
			-1.3596082763671818e-06,
			-7.824352783203141e-07
		],
		"eco": 126,
		"efo": 31507.876969242312,
		"cfr": 0.714111328125
	},
	{
		"tim": 36.776387174999996,
		"tid": 926,
		"loc": [
			-1.3589983947753957e-06,
			-7.775285339355442e-07
		],
		"eco": 113,
		"efo": 37676.085688088686,
		"cfr": 0.449798583984375
	},
	{
		"tim": 36.7894648,
		"tid": 926,
		"loc": [
			-1.3588981994628956e-06,
			-7.794085693359373e-07
		],
		"eco": 100,
		"efo": 33341.66875052096,
		"cfr": 0.61871337890625
	},
	{
		"tim": 36.8025423,
		"tid": 926,
		"loc": [
			-1.3659920837402241e-06,
			-7.792953125000024e-07
		],
		"eco": 123,
		"efo": 24606.151537884474,
		"cfr": 1.06341552734375
	},
	{
		"tim": 36.830864825,
		"tid": 926,
		"loc": [
			-1.3612729248046913e-06,
			-7.772706665039057e-07
		],
		"eco": 147,
		"efo": 73518.37959489872,
		"cfr": 0.4200439453125
	},
	{
		"tim": 36.839592725,
		"tid": 926,
		"loc": [
			-1.3607983154296874e-06,
			-7.849136718750017e-07
		],
		"eco": 132,
		"efo": 33008.25206301575,
		"cfr": 0.280029296875
	},
	{
		"tim": 36.85267015,
		"tid": 926,
		"loc": [
			-1.3643035156250044e-06,
			-7.77866717529293e-07
		],
		"eco": 134,
		"efo": 33508.37709427357,
		"cfr": 0.4244384765625
	},
	{
		"tim": 36.863572625,
		"tid": 926,
		"loc": [
			-1.3620969360351563e-06,
			-7.798750488281248e-07
		],
		"eco": 155,
		"efo": 51679.58656330749,
		"cfr": 0.2318115234375
	},
	{
		"tim": 36.872299925,
		"tid": 926,
		"loc": [
			-1.3607649169921925e-06,
			-7.825705932617192e-07
		],
		"eco": 100,
		"efo": 50012.50312578145,
		"cfr": 0.33929443359375
	},
	{
		"tim": 36.883202575,
		"tid": 926,
		"loc": [
			-1.360958764648439e-06,
			-7.80817999267577e-07
		],
		"eco": 115,
		"efo": 38342.91906309911,
		"cfr": 0.17333984375
	},
	{
		"tim": 36.891929875,
		"tid": 926,
		"loc": [
			-1.3659294982910198e-06,
			-7.815681762695316e-07
		],
		"eco": 113,
		"efo": 18838.042844044343,
		"cfr": 0.14111328125
	},
	{
		"tim": 36.913707825,
		"tid": 926,
		"loc": [
			-1.3625233642578111e-06,
			-7.815907287597659e-07
		],
		"eco": 101,
		"efo": 101025.25631407852,
		"cfr": 0.0791015625
	},
	{
		"tim": 36.920260225,
		"tid": 926,
		"loc": [
			-1.3644721191406238e-06,
			-7.784385620117171e-07
		],
		"eco": 118,
		"efo": 39343.16912561473,
		"cfr": 0.15216064453125
	},
	{
		"tim": 37.943333224999996,
		"tid": 934,
		"loc": [
			-7.58160937500014e-07,
			-1.053226208496096e-06
		],
		"eco": 184,
		"efo": 92023.00575143786,
		"cfr": 0.30963134765625
	},
	{
		"tim": 37.98030565,
		"tid": 934,
		"loc": [
			-7.580057983398583e-07,
			-1.0597770812988304e-06
		],
		"eco": 161,
		"efo": 53680.08668833875,
		"cfr": 0.35931396484375
	},
	{
		"tim": 37.989032725,
		"tid": 934,
		"loc": [
			-7.622788085937548e-07,
			-1.050392474365228e-06
		],
		"eco": 146,
		"efo": 73018.2545636409,
		"cfr": 0.4921875
	},
	{
		"tim": 37.99558475,
		"tid": 934,
		"loc": [
			-7.656932678222685e-07,
			-1.05632942504883e-06
		],
		"eco": 102,
		"efo": 34008.502125531384,
		"cfr": 0.862060546875
	},
	{
		"tim": 38.006486425,
		"tid": 934,
		"loc": [
			-7.573908996582109e-07,
			-1.052662780761716e-06
		],
		"eco": 126,
		"efo": 42010.50262565641,
		"cfr": 0.206298828125
	},
	{
		"tim": 38.01521405,
		"tid": 934,
		"loc": [
			-7.617534545898414e-07,
			-1.0568086608886736e-06
		],
		"eco": 107,
		"efo": 53513.37834458615,
		"cfr": 0.23345947265625
	},
	{
		"tim": 38.023941675,
		"tid": 934,
		"loc": [
			-7.598838684082003e-07,
			-1.0550745910644513e-06
		],
		"eco": 161,
		"efo": 53680.08668833875,
		"cfr": 0.4708251953125
	},
	{
		"tim": 38.032668925,
		"tid": 934,
		"loc": [
			-7.59210241699217e-07,
			-1.0553324523925782e-06
		],
		"eco": 128,
		"efo": 64016.00400100025,
		"cfr": 0.453125
	},
	{
		"tim": 39.4399721,
		"tid": 941,
		"loc": [
			2.6458187255861946e-07,
			-5.961178100585973e-07
		],
		"eco": 145,
		"efo": 72518.1295323831,
		"cfr": 0.267791748046875
	},
	{
		"tim": 39.46112485,
		"tid": 941,
		"loc": [
			2.667835449218722e-07,
			-5.984559204101574e-07
		],
		"eco": 121,
		"efo": 60515.12878219555,
		"cfr": 0.20599365234375
	},
	{
		"tim": 39.4676767,
		"tid": 941,
		"loc": [
			2.703150451660137e-07,
			-5.959430725097618e-07
		],
		"eco": 117,
		"efo": 117029.25731432858,
		"cfr": 0.076904296875
	},
	{
		"tim": 39.4720538,
		"tid": 941,
		"loc": [
			2.695064147949265e-07,
			-5.965049499511712e-07
		],
		"eco": 107,
		"efo": 107026.7566891723,
		"cfr": 0.1680908203125
	},
	{
		"tim": 39.4764311,
		"tid": 941,
		"loc": [
			2.739169006347699e-07,
			-5.950714843750051e-07
		],
		"eco": 114,
		"efo": 114028.5071267817,
		"cfr": 0.341583251953125
	},
	{
		"tim": 39.4808082,
		"tid": 941,
		"loc": [
			2.7207681884766127e-07,
			-5.98519958496095e-07
		],
		"eco": 149,
		"efo": 74518.62965741435,
		"cfr": 0.10693359375
	},
	{
		"tim": 39.48736055,
		"tid": 941,
		"loc": [
			2.68105627441409e-07,
			-5.959800109863278e-07
		],
		"eco": 143,
		"efo": 71517.87946986746,
		"cfr": -0.034942626953125
	},
	{
		"tim": 39.493912925,
		"tid": 941,
		"loc": [
			2.688313903808649e-07,
			-5.937331176757813e-07
		],
		"eco": 166,
		"efo": 83020.7551887972,
		"cfr": -0.006011962890625
	},
	{
		"tim": 39.50046505,
		"tid": 941,
		"loc": [
			2.675478393554687e-07,
			-5.924015869140632e-07
		],
		"eco": 180,
		"efo": 90022.50562640661,
		"cfr": -0.06109619140625
	},
	{
		"tim": 39.507017125,
		"tid": 941,
		"loc": [
			2.715114135742235e-07,
			-5.977195556640624e-07
		],
		"eco": 160,
		"efo": 80020.00500125032,
		"cfr": 0.1494140625
	},
	{
		"tim": 39.51356925,
		"tid": 941,
		"loc": [
			2.613027160644539e-07,
			-6.029304077148428e-07
		],
		"eco": 132,
		"efo": 66016.5041260315,
		"cfr": 0.1513671875
	},
	{
		"tim": 39.52012125,
		"tid": 941,
		"loc": [
			2.671267028808525e-07,
			-5.979765258789042e-07
		],
		"eco": 130,
		"efo": 65016.25406351588,
		"cfr": -0.015380859375
	},
	{
		"tim": 39.526673275,
		"tid": 941,
		"loc": [
			2.6784815063476106e-07,
			-5.960562499999992e-07
		],
		"eco": 136,
		"efo": 68017.00425106277,
		"cfr": 0.2490234375
	},
	{
		"tim": 39.53322565,
		"tid": 941,
		"loc": [
			2.6887465820313063e-07,
			-6.002267517089841e-07
		],
		"eco": 122,
		"efo": 61015.25381345336,
		"cfr": 0.1390380859375
	},
	{
		"tim": 39.539777625,
		"tid": 941,
		"loc": [
			2.689147705078099e-07,
			-5.950054504394518e-07
		],
		"eco": 121,
		"efo": 60515.12878219555,
		"cfr": 0.00823974609375
	},
	{
		"tim": 39.546329525,
		"tid": 941,
		"loc": [
			2.671026672363289e-07,
			-5.982623840332054e-07
		],
		"eco": 129,
		"efo": 64516.12903225807,
		"cfr": 0.05426025390625
	},
	{
		"tim": 39.552881325,
		"tid": 941,
		"loc": [
			2.7379592895509066e-07,
			-5.892032409667995e-07
		],
		"eco": 140,
		"efo": 70017.50437609403,
		"cfr": 0.17138671875
	},
	{
		"tim": 39.559433575,
		"tid": 941,
		"loc": [
			2.6714150390625537e-07,
			-5.972738464355516e-07
		],
		"eco": 149,
		"efo": 49679.08643827623,
		"cfr": 0.1336669921875
	},
	{
		"tim": 39.568160675,
		"tid": 941,
		"loc": [
			2.6498895874023943e-07,
			-5.979720703125015e-07
		],
		"eco": 154,
		"efo": 77019.25481370343,
		"cfr": -0.0064697265625
	},
	{
		"tim": 39.57471305,
		"tid": 941,
		"loc": [
			2.7055189208983926e-07,
			-5.99137359619138e-07
		],
		"eco": 109,
		"efo": 54513.62840710177,
		"cfr": 0.1007080078125
	},
	{
		"tim": 39.581264974999996,
		"tid": 941,
		"loc": [
			2.631229187011735e-07,
			-6.108707519531255e-07
		],
		"eco": 102,
		"efo": 51012.75318829707,
		"cfr": 0.1959228515625
	},
	{
		"tim": 39.587816825,
		"tid": 941,
		"loc": [
			2.663190307617158e-07,
			-6.005171752929662e-07
		],
		"eco": 128,
		"efo": 64016.00400100025,
		"cfr": 0.1953125
	},
	{
		"tim": 39.5943689,
		"tid": 941,
		"loc": [
			2.680607788085922e-07,
			-5.984517578124991e-07
		],
		"eco": 134,
		"efo": 67016.75418854714,
		"cfr": 0.1265869140625
	},
	{
		"tim": 39.6030962,
		"tid": 941,
		"loc": [
			2.7059651489257633e-07,
			-6.008538452148454e-07
		],
		"eco": 167,
		"efo": 83520.88022005501,
		"cfr": -0.011962890625
	},
	{
		"tim": 39.6096485,
		"tid": 941,
		"loc": [
			2.7110955810547353e-07,
			-6.00343847656251e-07
		],
		"eco": 130,
		"efo": 65016.25406351588,
		"cfr": 0.1153564453125
	},
	{
		"tim": 39.6183752,
		"tid": 941,
		"loc": [
			2.717334777832049e-07,
			-6.027783447265632e-07
		],
		"eco": 128,
		"efo": 64016.00400100025,
		"cfr": 0.0859375
	},
	{
		"tim": 39.624927325,
		"tid": 941,
		"loc": [
			2.752461181640518e-07,
			-6.02874511718745e-07
		],
		"eco": 211,
		"efo": 105526.38159539885,
		"cfr": 0.326385498046875
	},
	{
		"tim": 39.631479325,
		"tid": 941,
		"loc": [
			2.731878234863315e-07,
			-6.139703491210938e-07
		],
		"eco": 107,
		"efo": 107026.7566891723,
		"cfr": 0.02801513671875
	},
	{
		"tim": 39.635856575,
		"tid": 941,
		"loc": [
			2.730527709961182e-07,
			-6.022890136718724e-07
		],
		"eco": 220,
		"efo": 110027.50687671918,
		"cfr": 0.370361328125
	},
	{
		"tim": 39.642408474999996,
		"tid": 941,
		"loc": [
			2.747252990722619e-07,
			-6.00966021728514e-07
		],
		"eco": 114,
		"efo": 114028.5071267817,
		"cfr": -0.008758544921875
	},
	{
		"tim": 39.64678555,
		"tid": 941,
		"loc": [
			2.7466299438476986e-07,
			-6.003713745117192e-07
		],
		"eco": 139,
		"efo": 69517.37934483621,
		"cfr": 0.0
	},
	{
		"tim": 41.97587115,
		"tid": 961,
		"loc": [
			-1.062587969970692e-06,
			-4.968703857421843e-07
		],
		"eco": 129,
		"efo": 43010.75268817204,
		"cfr": 0.22479248046875
	},
	{
		"tim": 41.99578815,
		"tid": 961,
		"loc": [
			-1.0654858520507819e-06,
			-4.966132995605461e-07
		],
		"eco": 192,
		"efo": 192048.01200300074,
		"cfr": 0.2386474609375
	},
	{
		"tim": 42.002340875,
		"tid": 961,
		"loc": [
			-1.067224291992192e-06,
			-4.966065979003887e-07
		],
		"eco": 183,
		"efo": 183045.7614403601,
		"cfr": 0.22943115234375
	},
	{
		"tim": 42.0067181,
		"tid": 961,
		"loc": [
			-1.0698657775878953e-06,
			-4.965701416015621e-07
		],
		"eco": 173,
		"efo": 173043.2608152038,
		"cfr": 0.317230224609375
	},
	{
		"tim": 42.011095175,
		"tid": 961,
		"loc": [
			-1.0694311035156226e-06,
			-4.94627270507813e-07
		],
		"eco": 199,
		"efo": 199049.76244061015,
		"cfr": 0.070068359375
	},
	{
		"tim": 42.01547225,
		"tid": 961,
		"loc": [
			-1.0663235290527434e-06,
			-5.00539166259768e-07
		],
		"eco": 303,
		"efo": 151537.88447111778,
		"cfr": 0.177978515625
	},
	{
		"tim": 42.022024375,
		"tid": 961,
		"loc": [
			-1.0648648071289035e-06,
			-5.008466430664072e-07
		],
		"eco": 216,
		"efo": 216054.01350337584,
		"cfr": 0.22119140625
	},
	{
		"tim": 42.026401725,
		"tid": 961,
		"loc": [
			-1.0665590393066446e-06,
			-5.003010742187489e-07
		],
		"eco": 218,
		"efo": 218054.5136284071,
		"cfr": 0.18310546875
	},
	{
		"tim": 42.03077885,
		"tid": 961,
		"loc": [
			-1.0671994628906324e-06,
			-5.002864990234366e-07
		],
		"eco": 199,
		"efo": 199049.76244061015,
		"cfr": 0.1551513671875
	},
	{
		"tim": 42.035156075,
		"tid": 961,
		"loc": [
			-1.062871313476566e-06,
			-4.978963500976566e-07
		],
		"eco": 223,
		"efo": 223055.76394098526,
		"cfr": 0.160400390625
	},
	{
		"tim": 42.0700487,
		"tid": 962,
		"loc": [
			-1.36149746093756e-06,
			-7.780108825683327e-07
		],
		"eco": 116,
		"efo": 38676.33575060432,
		"cfr": 0.0860595703125
	},
	{
		"tim": 42.103312475,
		"tid": 962,
		"loc": [
			-1.3572223144531283e-06,
			-7.822630371093761e-07
		],
		"eco": 158,
		"efo": 52679.83662582312,
		"cfr": 0.353759765625
	},
	{
		"tim": 42.112039825,
		"tid": 962,
		"loc": [
			-1.3571819213867219e-06,
			-7.848853576660147e-07
		],
		"eco": 143,
		"efo": 71517.87946986746,
		"cfr": 0.314483642578125
	},
	{
		"tim": 42.120767575,
		"tid": 962,
		"loc": [
			-1.3586189819335946e-06,
			-7.861639404296834e-07
		],
		"eco": 104,
		"efo": 34675.3355005418,
		"cfr": 0.644073486328125
	},
	{
		"tim": 42.1294949,
		"tid": 962,
		"loc": [
			-1.3572505737304682e-06,
			-7.85261029052735e-07
		],
		"eco": 177,
		"efo": 88522.13053263316,
		"cfr": 0.406494140625
	},
	{
		"tim": 42.1360475,
		"tid": 962,
		"loc": [
			-1.3603135620117153e-06,
			-7.821834350585929e-07
		],
		"eco": 100,
		"efo": 100025.0062515629,
		"cfr": 0.209564208984375
	},
	{
		"tim": 42.1425998,
		"tid": 962,
		"loc": [
			-1.359010229492189e-06,
			-7.777022583007818e-07
		],
		"eco": 119,
		"efo": 59514.878719679924,
		"cfr": 0.344085693359375
	},
	{
		"tim": 42.149152225,
		"tid": 962,
		"loc": [
			-1.3601677368164023e-06,
			-7.830044860839859e-07
		],
		"eco": 175,
		"efo": 87521.88047011752,
		"cfr": 0.55926513671875
	},
	{
		"tim": 42.15570455,
		"tid": 962,
		"loc": [
			-1.3622499877929677e-06,
			-7.857369689941404e-07
		],
		"eco": 106,
		"efo": 53013.253313328336,
		"cfr": 0.92413330078125
	},
	{
		"tim": 42.16443185,
		"tid": 962,
		"loc": [
			-1.3618465332031259e-06,
			-7.927537292480456e-07
		],
		"eco": 123,
		"efo": 61515.37884471118,
		"cfr": 0.4058837890625
	},
	{
		"tim": 42.173159175,
		"tid": 962,
		"loc": [
			-1.3578788757324212e-06,
			-7.882903381347644e-07
		],
		"eco": 143,
		"efo": 71517.87946986746,
		"cfr": 0.4752197265625
	},
	{
		"tim": 42.179711475,
		"tid": 962,
		"loc": [
			-1.358621203613274e-06,
			-7.782120605468756e-07
		],
		"eco": 126,
		"efo": 63015.753938484624,
		"cfr": 0.523681640625
	},
	{
		"tim": 42.188438975,
		"tid": 962,
		"loc": [
			-1.3564748840332052e-06,
			-7.835983886718769e-07
		],
		"eco": 142,
		"efo": 47345.16962573976,
		"cfr": 0.03509521484375
	},
	{
		"tim": 42.214591175,
		"tid": 962,
		"loc": [
			-1.3535285095214674e-06,
			-7.510938415527324e-07
		],
		"eco": 131,
		"efo": 43677.58606318246,
		"cfr": 0.35858154296875
	},
	{
		"tim": 42.23201765,
		"tid": 962,
		"loc": [
			-1.3560045959472673e-06,
			-7.76686279296883e-07
		],
		"eco": 106,
		"efo": 17671.08443777611,
		"cfr": -0.009429931640625
	},
	{
		"tim": 42.253794575,
		"tid": 962,
		"loc": [
			-1.3643829711914108e-06,
			-7.790917846679659e-07
		],
		"eco": 106,
		"efo": 21205.301325331333,
		"cfr": 0.528076171875
	},
	{
		"tim": 42.269046775,
		"tid": 962,
		"loc": [
			-1.3645482910156284e-06,
			-7.790561523437503e-07
		],
		"eco": 129,
		"efo": 43010.75268817204,
		"cfr": 0.1395263671875
	},
	{
		"tim": 42.282123475,
		"tid": 962,
		"loc": [
			-1.3690240600585943e-06,
			-7.829995422363273e-07
		],
		"eco": 102,
		"efo": 51012.75318829707,
		"cfr": 0.107757568359375
	},
	{
		"tim": 42.303925475,
		"tid": 962,
		"loc": [
			-1.360741918945327e-06,
			-7.852141967773418e-07
		],
		"eco": 118,
		"efo": 39343.16912561473,
		"cfr": 0.295867919921875
	},
	{
		"tim": 42.314827475,
		"tid": 962,
		"loc": [
			-1.3577132690429697e-06,
			-7.825701171874985e-07
		],
		"eco": 129,
		"efo": 43010.75268817204,
		"cfr": 0.155029296875
	},
	{
		"tim": 42.325729975,
		"tid": 962,
		"loc": [
			-1.3580852783203116e-06,
			-7.851982727050792e-07
		],
		"eco": 104,
		"efo": 52013.003250812704,
		"cfr": 0.17303466796875
	},
	{
		"tim": 42.3344572,
		"tid": 962,
		"loc": [
			-1.356863061523445e-06,
			-7.866043395996096e-07
		],
		"eco": 122,
		"efo": 61015.25381345336,
		"cfr": 0.572509765625
	},
	{
		"tim": 42.341009725,
		"tid": 962,
		"loc": [
			-1.3561116394042876e-06,
			-7.843943542480457e-07
		],
		"eco": 110,
		"efo": 55013.75343835959,
		"cfr": 0.407867431640625
	},
	{
		"tim": 42.34973735,
		"tid": 962,
		"loc": [
			-1.3544247192382768e-06,
			-7.883755981445328e-07
		],
		"eco": 112,
		"efo": 28007.00175043761,
		"cfr": 0.60595703125
	},
	{
		"tim": 42.364990175,
		"tid": 962,
		"loc": [
			-1.3561561218261673e-06,
			-7.85376171875e-07
		],
		"eco": 182,
		"efo": 91022.75568892223,
		"cfr": 0.2801513671875
	},
	{
		"tim": 42.373717275,
		"tid": 962,
		"loc": [
			-1.3585256713867125e-06,
			-7.836021850585964e-07
		],
		"eco": 115,
		"efo": 38342.91906309911,
		"cfr": 0.7366943359375
	},
	{
		"tim": 42.38461955,
		"tid": 962,
		"loc": [
			-1.3615726501464782e-06,
			-7.843317077636731e-07
		],
		"eco": 101,
		"efo": 50512.62815703926,
		"cfr": 0.4844970703125
	},
	{
		"tim": 42.39334685,
		"tid": 962,
		"loc": [
			-1.359340936279299e-06,
			-7.906681945800796e-07
		],
		"eco": 153,
		"efo": 76519.12978244561,
		"cfr": 0.3787841796875
	},
	{
		"tim": 42.399899225,
		"tid": 962,
		"loc": [
			-1.3655774169921785e-06,
			-7.88812310791018e-07
		],
		"eco": 118,
		"efo": 59014.753688422104,
		"cfr": 0.69317626953125
	},
	{
		"tim": 42.406451525,
		"tid": 962,
		"loc": [
			-1.3499408264160423e-06,
			-7.91498242187498e-07
		],
		"eco": 155,
		"efo": 77519.37984496124,
		"cfr": 0.907928466796875
	},
	{
		"tim": 42.413004025,
		"tid": 962,
		"loc": [
			-1.3557533752441242e-06,
			-7.840062194824226e-07
		],
		"eco": 112,
		"efo": 37342.669000583475,
		"cfr": 0.7218017578125
	},
	{
		"tim": 42.423906325,
		"tid": 962,
		"loc": [
			-1.3554477050781294e-06,
			-7.819236511230457e-07
		],
		"eco": 139,
		"efo": 46344.91956322414,
		"cfr": 0.638275146484375
	},
	{
		"tim": 42.434808625,
		"tid": 962,
		"loc": [
			-1.3634876770019404e-06,
			-7.772531494140642e-07
		],
		"eco": 106,
		"efo": 26506.626656664168,
		"cfr": 0.688385009765625
	},
	{
		"tim": 42.4500611,
		"tid": 962,
		"loc": [
			-1.3574476684570465e-06,
			-7.817675292968758e-07
		],
		"eco": 105,
		"efo": 21005.251312828208,
		"cfr": 0.76171875
	},
	{
		"tim": 42.4674891,
		"tid": 962,
		"loc": [
			-1.3589935424804577e-06,
			-7.781777282714852e-07
		],
		"eco": 119,
		"efo": 23805.95148787197,
		"cfr": 0.495147705078125
	},
	{
		"tim": 42.48709115,
		"tid": 962,
		"loc": [
			-1.3576362670898457e-06,
			-7.848705749511739e-07
		],
		"eco": 106,
		"efo": 26506.626656664168,
		"cfr": 0.54693603515625
	},
	{
		"tim": 42.50016855,
		"tid": 962,
		"loc": [
			-1.353042138671882e-06,
			-7.773212219238248e-07
		],
		"eco": 123,
		"efo": 61515.37884471118,
		"cfr": 0.26788330078125
	},
	{
		"tim": 42.513245425,
		"tid": 962,
		"loc": [
			-1.359334002685544e-06,
			-7.808324096679733e-07
		],
		"eco": 130,
		"efo": 65016.25406351588,
		"cfr": 0.230712890625
	},
	{
		"tim": 42.519797625,
		"tid": 962,
		"loc": [
			-1.3630707336425793e-06,
			-7.851346496582024e-07
		],
		"eco": 127,
		"efo": 21171.95965658081,
		"cfr": 0.03936767578125
	},
	{
		"tim": 42.53939975,
		"tid": 962,
		"loc": [
			-1.3724160095214597e-06,
			-7.865765502929755e-07
		],
		"eco": 134,
		"efo": 44677.836125698086,
		"cfr": 0.640380859375
	},
	{
		"tim": 42.552476975,
		"tid": 962,
		"loc": [
			-1.3634837280273562e-06,
			-7.847306335449203e-07
		],
		"eco": 150,
		"efo": 50012.50312578144,
		"cfr": 0.292724609375
	},
	{
		"tim": 42.5612045,
		"tid": 962,
		"loc": [
			-1.3618938293457034e-06,
			-7.789113891601545e-07
		],
		"eco": 147,
		"efo": 49012.253063265816,
		"cfr": 0.39971923828125
	},
	{
		"tim": 42.574281725,
		"tid": 962,
		"loc": [
			-1.3567712402343928e-06,
			-7.827188415527338e-07
		],
		"eco": 176,
		"efo": 44011.00275068767,
		"cfr": 0.476806640625
	},
	{
		"tim": 42.58735955,
		"tid": 962,
		"loc": [
			-1.3577376831054646e-06,
			-7.790738403320298e-07
		],
		"eco": 131,
		"efo": 43677.58606318246,
		"cfr": -0.05340576171875
	},
	{
		"tim": 42.598261,
		"tid": 962,
		"loc": [
			-1.3589039489746096e-06,
			-7.806264709472675e-07
		],
		"eco": 103,
		"efo": 25756.439109777446,
		"cfr": 0.5628662109375
	},
	{
		"tim": 42.6135128,
		"tid": 962,
		"loc": [
			-1.3532780578613268e-06,
			-7.778316955566439e-07
		],
		"eco": 135,
		"efo": 45011.2528132033,
		"cfr": 0.0147705078125
	},
	{
		"tim": 42.628764775,
		"tid": 962,
		"loc": [
			-1.357534143066416e-06,
			-7.879248168945402e-07
		],
		"eco": 129,
		"efo": 64516.12903225807,
		"cfr": 0.55035400390625
	},
	{
		"tim": 42.6418419,
		"tid": 962,
		"loc": [
			-1.3556479125976594e-06,
			-7.818775634765576e-07
		],
		"eco": 104,
		"efo": 52013.003250812704,
		"cfr": 0.15380859375
	},
	{
		"tim": 42.650569,
		"tid": 962,
		"loc": [
			-1.3594898559570278e-06,
			-7.792458557128903e-07
		],
		"eco": 128,
		"efo": 42677.33600066683,
		"cfr": 0.0703125
	},
	{
		"tim": 42.66147125,
		"tid": 962,
		"loc": [
			-1.3571779663085923e-06,
			-7.799823303222667e-07
		],
		"eco": 112,
		"efo": 37342.669000583475,
		"cfr": 0.0445556640625
	},
	{
		"tim": 42.6701986,
		"tid": 962,
		"loc": [
			-1.3573795410156266e-06,
			-7.789237121582012e-07
		],
		"eco": 149,
		"efo": 37259.314828707174,
		"cfr": 0.033416748046875
	},
	{
		"tim": 42.6941765,
		"tid": 962,
		"loc": [
			-1.3619393920898543e-06,
			-7.755734252929697e-07
		],
		"eco": 111,
		"efo": 27756.939234808702,
		"cfr": 0.765228271484375
	},
	{
		"tim": 42.71160395,
		"tid": 962,
		"loc": [
			-1.3614278991699301e-06,
			-7.830854187011792e-07
		],
		"eco": 144,
		"efo": 72018.00450112528,
		"cfr": 0.443359375
	},
	{
		"tim": 42.7442788,
		"tid": 962,
		"loc": [
			-1.358642285156245e-06,
			-7.771835815429692e-07
		],
		"eco": 119,
		"efo": 59514.878719679924,
		"cfr": -0.008392333984375
	},
	{
		"tim": 42.755180825,
		"tid": 962,
		"loc": [
			-1.3611524230956945e-06,
			-7.79947985839846e-07
		],
		"eco": 102,
		"efo": 51012.75318829707,
		"cfr": -0.166534423828125
	},
	{
		"tim": 42.781331525,
		"tid": 962,
		"loc": [
			-1.3688438415527466e-06,
			-7.746218017578131e-07
		],
		"eco": 104,
		"efo": 34675.3355005418,
		"cfr": 0.067291259765625
	},
	{
		"tim": 42.79658455,
		"tid": 962,
		"loc": [
			-1.356732025146506e-06,
			-7.847380371093751e-07
		],
		"eco": 106,
		"efo": 26506.626656664168,
		"cfr": 0.075439453125
	},
	{
		"tim": 42.8096623,
		"tid": 962,
		"loc": [
			-1.3592819335937403e-06,
			-7.845744628906229e-07
		],
		"eco": 132,
		"efo": 44011.00275068767,
		"cfr": 0.07568359375
	},
	{
		"tim": 42.822739475,
		"tid": 962,
		"loc": [
			-1.361270306396476e-06,
			-7.800939758300773e-07
		],
		"eco": 112,
		"efo": 18671.334500291738,
		"cfr": -0.28515625
	},
	{
		"tim": 42.842341425,
		"tid": 962,
		"loc": [
			-1.3537223144531231e-06,
			-7.851967590332021e-07
		],
		"eco": 103,
		"efo": 17170.959406518294,
		"cfr": -0.1358642578125
	},
	{
		"tim": 42.8706631,
		"tid": 962,
		"loc": [
			-1.360116058349601e-06,
			-7.829486938476561e-07
		],
		"eco": 142,
		"efo": 35508.87721930483,
		"cfr": -0.0421142578125
	},
	{
		"tim": 42.896814625,
		"tid": 962,
		"loc": [
			-1.362100445556633e-06,
			-7.788133666992188e-07
		],
		"eco": 112,
		"efo": 28007.00175043761,
		"cfr": 0.17822265625
	},
	{
		"tim": 42.914242,
		"tid": 962,
		"loc": [
			-1.3599286743163985e-06,
			-7.804046020507826e-07
		],
		"eco": 127,
		"efo": 42343.91931316162,
		"cfr": 0.031494140625
	},
	{
		"tim": 42.922969675,
		"tid": 962,
		"loc": [
			-1.3612488769531162e-06,
			-7.759971374511745e-07
		],
		"eco": 108,
		"efo": 27006.75168792198,
		"cfr": -0.12945556640625
	},
	{
		"tim": 44.77371245,
		"tid": 972,
		"loc": [
			7.526969970702696e-07,
			1.2823657714844006e-06
		],
		"eco": 144,
		"efo": 72018.00450112528,
		"cfr": 0.81744384765625
	},
	{
		"tim": 44.798276125,
		"tid": 972,
		"loc": [
			7.550416503906204e-07,
			1.2698999023437467e-06
		],
		"eco": 112,
		"efo": 56014.00350087522,
		"cfr": 0.4990234375
	},
	{
		"tim": 44.8048285,
		"tid": 972,
		"loc": [
			7.522741821289126e-07,
			1.2710428955078115e-06
		],
		"eco": 147,
		"efo": 73518.37959489872,
		"cfr": 0.5555419921875
	},
	{
		"tim": 44.81138085,
		"tid": 972,
		"loc": [
			7.48290557861334e-07,
			1.2656739135742167e-06
		],
		"eco": 123,
		"efo": 61515.37884471118,
		"cfr": 0.552001953125
	},
	{
		"tim": 44.82010835,
		"tid": 972,
		"loc": [
			7.524795349121044e-07,
			1.2657164733886746e-06
		],
		"eco": 126,
		"efo": 63015.753938484624,
		"cfr": 0.6585693359375
	},
	{
		"tim": 44.828835725,
		"tid": 972,
		"loc": [
			7.541593322753814e-07,
			1.275752453613287e-06
		],
		"eco": 157,
		"efo": 78519.62990747688,
		"cfr": 0.52685546875
	},
	{
		"tim": 44.8353878,
		"tid": 972,
		"loc": [
			7.467393371582176e-07,
			1.2736815490722626e-06
		],
		"eco": 128,
		"efo": 64016.00400100025,
		"cfr": 0.7265625
	},
	{
		"tim": 44.84411515,
		"tid": 972,
		"loc": [
			7.402233093261797e-07,
			1.2674208801269493e-06
		],
		"eco": 124,
		"efo": 62015.50387596899,
		"cfr": 0.555908203125
	},
	{
		"tim": 44.8506673,
		"tid": 972,
		"loc": [
			7.402135070800746e-07,
			1.2708044677734374e-06
		],
		"eco": 165,
		"efo": 82520.63015753939,
		"cfr": 0.7371826171875
	},
	{
		"tim": 44.857219425,
		"tid": 972,
		"loc": [
			7.497735595702982e-07,
			1.2751208374023482e-06
		],
		"eco": 108,
		"efo": 54013.50337584396,
		"cfr": 0.813720703125
	},
	{
		"tim": 44.863771475,
		"tid": 972,
		"loc": [
			7.517513244628933e-07,
			1.2706508666992156e-06
		],
		"eco": 195,
		"efo": 97524.38109527381,
		"cfr": 0.52294921875
	},
	{
		"tim": 44.87032375,
		"tid": 972,
		"loc": [
			7.449615234375031e-07,
			1.2714290832519514e-06
		],
		"eco": 120,
		"efo": 60015.003750937736,
		"cfr": 0.741485595703125
	},
	{
		"tim": 44.87687605,
		"tid": 972,
		"loc": [
			7.450152160644518e-07,
			1.269776983642575e-06
		],
		"eco": 104,
		"efo": 52013.003250812704,
		"cfr": 0.46142578125
	},
	{
		"tim": 44.88560315,
		"tid": 972,
		"loc": [
			7.498307556152252e-07,
			1.2768046691894585e-06
		],
		"eco": 109,
		"efo": 109027.25681420355,
		"cfr": 0.384521484375
	},
	{
		"tim": 44.89215525,
		"tid": 972,
		"loc": [
			7.498083740234305e-07,
			1.264254302978515e-06
		],
		"eco": 150,
		"efo": 75018.75468867217,
		"cfr": 0.505615234375
	},
	{
		"tim": 44.9008824,
		"tid": 972,
		"loc": [
			7.522333435058562e-07,
			1.2810922363281282e-06
		],
		"eco": 112,
		"efo": 56014.00350087522,
		"cfr": 0.6326904296875
	},
	{
		"tim": 44.9074343,
		"tid": 972,
		"loc": [
			7.481552429199068e-07,
			1.2656344909667947e-06
		],
		"eco": 100,
		"efo": 50012.50312578145,
		"cfr": 0.728485107421875
	},
	{
		"tim": 44.916161725,
		"tid": 972,
		"loc": [
			7.526141784668052e-07,
			1.264604565429687e-06
		],
		"eco": 178,
		"efo": 178044.51112778194,
		"cfr": 0.8759765625
	},
	{
		"tim": 44.922713875,
		"tid": 972,
		"loc": [
			7.631891967773275e-07,
			1.2722445495605529e-06
		],
		"eco": 261,
		"efo": 130532.63315828958,
		"cfr": 1.026153564453125
	},
	{
		"tim": 44.929266475,
		"tid": 972,
		"loc": [
			7.555273254394652e-07,
			1.2742930419921867e-06
		],
		"eco": 154,
		"efo": 77019.25481370343,
		"cfr": 0.6405029296875
	},
	{
		"tim": 44.93581865,
		"tid": 972,
		"loc": [
			7.566506530761694e-07,
			1.2728311706542937e-06
		],
		"eco": 192,
		"efo": 64016.00400100025,
		"cfr": 0.601806640625
	},
	{
		"tim": 44.94454575,
		"tid": 972,
		"loc": [
			7.540740966796835e-07,
			1.2577486816406198e-06
		],
		"eco": 153,
		"efo": 76519.12978244561,
		"cfr": 0.705322265625
	},
	{
		"tim": 44.951097975,
		"tid": 972,
		"loc": [
			7.517187316894549e-07,
			1.2714819824218771e-06
		],
		"eco": 102,
		"efo": 51012.75318829707,
		"cfr": 0.421234130859375
	},
	{
		"tim": 47.4882451,
		"tid": 1002,
		"loc": [
			-1.1650907775879164e-06,
			1.007013946533226e-06
		],
		"eco": 595,
		"efo": 595148.7871967992,
		"cfr": 0.845947265625
	},
	{
		"tim": 47.82710435,
		"tid": 1015,
		"loc": [
			-9.354976684569453e-07,
			5.659459960937466e-07
		],
		"eco": 143,
		"efo": 47678.586313244974,
		"cfr": 0.719818115234375
	},
	{
		"tim": 47.84702225,
		"tid": 1015,
		"loc": [
			-9.515265319823906e-07,
			5.626845214843675e-07
		],
		"eco": 112,
		"efo": 56014.00350087522,
		"cfr": 0.8287353515625
	},
	{
		"tim": 47.853574475,
		"tid": 1015,
		"loc": [
			-9.505733764648453e-07,
			5.621766479492173e-07
		],
		"eco": 108,
		"efo": 108027.00675168792,
		"cfr": 0.268157958984375
	},
	{
		"tim": 47.8579516,
		"tid": 1015,
		"loc": [
			-9.494552368164162e-07,
			5.676040588378945e-07
		],
		"eco": 115,
		"efo": 115028.75718929732,
		"cfr": 0.364013671875
	},
	{
		"tim": 47.8623288,
		"tid": 1015,
		"loc": [
			-9.445863769531206e-07,
			5.684798278808593e-07
		],
		"eco": 191,
		"efo": 95523.88097024256,
		"cfr": 0.25048828125
	},
	{
		"tim": 47.86888085,
		"tid": 1015,
		"loc": [
			-9.461560485839796e-07,
			5.686380249023435e-07
		],
		"eco": 102,
		"efo": 102025.50637659414,
		"cfr": 0.5093994140625
	},
	{
		"tim": 47.87325795,
		"tid": 1015,
		"loc": [
			-9.448069152832075e-07,
			5.664577758789086e-07
		],
		"eco": 128,
		"efo": 128032.0080020005,
		"cfr": 0.3671875
	},
	{
		"tim": 47.87763515,
		"tid": 1015,
		"loc": [
			-9.437576965332012e-07,
			5.60882836914062e-07
		],
		"eco": 164,
		"efo": 82020.50512628157,
		"cfr": 0.455474853515625
	},
	{
		"tim": 47.884187875,
		"tid": 1015,
		"loc": [
			-9.460480834960937e-07,
			5.669316589355495e-07
		],
		"eco": 139,
		"efo": 69517.37934483621,
		"cfr": 0.423126220703125
	},
	{
		"tim": 47.890739725,
		"tid": 1015,
		"loc": [
			-9.449612854003951e-07,
			5.626964721679694e-07
		],
		"eco": 126,
		"efo": 63015.753938484624,
		"cfr": 0.6427001953125
	},
	{
		"tim": 47.8972918,
		"tid": 1015,
		"loc": [
			-9.45457489013674e-07,
			5.69780084228518e-07
		],
		"eco": 125,
		"efo": 62515.628907226805,
		"cfr": 0.42376708984375
	},
	{
		"tim": 47.9060186,
		"tid": 1015,
		"loc": [
			-9.467771240234232e-07,
			5.586637268066329e-07
		],
		"eco": 151,
		"efo": 75518.87971992999,
		"cfr": 0.423828125
	},
	{
		"tim": 48.291592075,
		"tid": 1017,
		"loc": [
			-1.3080328247070968e-06,
			-7.895478515624636e-07
		],
		"eco": 116,
		"efo": 116029.00725181296,
		"cfr": 0.88641357421875
	},
	{
		"tim": 48.3071591,
		"tid": 1017,
		"loc": [
			-1.3098439697265646e-06,
			-7.961341918945325e-07
		],
		"eco": 384,
		"efo": 384096.0240060015,
		"cfr": 0.625152587890625
	},
	{
		"tim": 48.311536375,
		"tid": 1017,
		"loc": [
			-1.3278871154784997e-06,
			-7.895233154296889e-07
		],
		"eco": 113,
		"efo": 56514.128532133036,
		"cfr": 0.943695068359375
	},
	{
		"tim": 48.3180887,
		"tid": 1017,
		"loc": [
			-1.3526433410643901e-06,
			-7.875177307128993e-07
		],
		"eco": 125,
		"efo": 62515.628907226805,
		"cfr": 0.3677978515625
	},
	{
		"tim": 48.32464095,
		"tid": 1017,
		"loc": [
			-1.3568065551757782e-06,
			-7.852186279296862e-07
		],
		"eco": 140,
		"efo": 70017.50437609403,
		"cfr": 0.04998779296875
	},
	{
		"tim": 48.333368175,
		"tid": 1017,
		"loc": [
			-1.3564261901855531e-06,
			-7.88192932128904e-07
		],
		"eco": 106,
		"efo": 53013.253313328336,
		"cfr": 0.141448974609375
	},
	{
		"tim": 48.339920049999996,
		"tid": 1017,
		"loc": [
			-1.3553686462402397e-06,
			-7.893239807128877e-07
		],
		"eco": 160,
		"efo": 53346.67000083354,
		"cfr": 0.261474609375
	},
	{
		"tim": 48.348647525,
		"tid": 1017,
		"loc": [
			-1.3551861145019598e-06,
			-7.835624877929652e-07
		],
		"eco": 117,
		"efo": 58514.62865716429,
		"cfr": 0.1708984375
	},
	{
		"tim": 48.35519945,
		"tid": 1017,
		"loc": [
			-1.357235675048837e-06,
			-7.850863891601566e-07
		],
		"eco": 151,
		"efo": 37759.439859964994,
		"cfr": 0.01324462890625
	},
	{
		"tim": 48.36610145,
		"tid": 1017,
		"loc": [
			-1.359912609863285e-06,
			-7.859249572753921e-07
		],
		"eco": 104,
		"efo": 52013.003250812704,
		"cfr": 0.09613037109375
	},
	{
		"tim": 48.372653475,
		"tid": 1017,
		"loc": [
			-1.358486431884771e-06,
			-7.84662231445311e-07
		],
		"eco": 110,
		"efo": 55013.75343835959,
		"cfr": 0.217529296875
	},
	{
		"tim": 48.381380825,
		"tid": 1017,
		"loc": [
			-1.3579535644531299e-06,
			-7.814071411132817e-07
		],
		"eco": 112,
		"efo": 37342.669000583475,
		"cfr": 0.142578125
	},
	{
		"tim": 48.3901079,
		"tid": 1017,
		"loc": [
			-1.3634688354492121e-06,
			-7.804250305175778e-07
		],
		"eco": 117,
		"efo": 39009.75243810953,
		"cfr": 0.128173828125
	},
	{
		"tim": 48.4010102,
		"tid": 1017,
		"loc": [
			-1.357940838623059e-06,
			-7.907413818359383e-07
		],
		"eco": 125,
		"efo": 62515.628907226805,
		"cfr": 0.0479736328125
	},
	{
		"tim": 48.429336725,
		"tid": 1017,
		"loc": [
			-1.3570161376953116e-06,
			-7.863162048339823e-07
		],
		"eco": 110,
		"efo": 36675.835625573054,
		"cfr": 0.280975341796875
	},
	{
		"tim": 48.4445887,
		"tid": 1017,
		"loc": [
			-1.3610547851562432e-06,
			-7.823047668457027e-07
		],
		"eco": 103,
		"efo": 34341.91881303659,
		"cfr": 0.116455078125
	},
	{
		"tim": 48.45766585,
		"tid": 1017,
		"loc": [
			-1.3585170288085977e-06,
			-7.820155029296877e-07
		],
		"eco": 120,
		"efo": 40010.00250062515,
		"cfr": 0.18328857421875
	},
	{
		"tim": 49.807191575,
		"tid": 1037,
		"loc": [
			-6.286373229979598e-07,
			-7.931558837890668e-07
		],
		"eco": 140,
		"efo": 28007.001750437612,
		"cfr": 0.82122802734375
	},
	{
		"tim": 49.841393825,
		"tid": 1037,
		"loc": [
			-6.331295654296782e-07,
			-7.965868591308613e-07
		],
		"eco": 117,
		"efo": 39009.75243810953,
		"cfr": 0.205078125
	},
	{
		"tim": 49.85447065,
		"tid": 1037,
		"loc": [
			-6.363488891601388e-07,
			-7.947867736816451e-07
		],
		"eco": 171,
		"efo": 57014.25356339084,
		"cfr": 0.4896240234375
	},
	{
		"tim": 49.8653727,
		"tid": 1037,
		"loc": [
			-6.366093078613262e-07,
			-7.982835571289093e-07
		],
		"eco": 134,
		"efo": 33508.37709427357,
		"cfr": 0.3946533203125
	},
	{
		"tim": 49.880624625,
		"tid": 1037,
		"loc": [
			-6.29758648681647e-07,
			-7.946219238281234e-07
		],
		"eco": 108,
		"efo": 36009.00225056264,
		"cfr": 0.305145263671875
	},
	{
		"tim": 51.5172002,
		"tid": 1043,
		"loc": [
			1.2423076843261476e-06,
			8.923618225097638e-07
		],
		"eco": 116,
		"efo": 58014.50362590648,
		"cfr": 0.37005615234375
	},
	{
		"tim": 51.543938175,
		"tid": 1043,
		"loc": [
			1.2380768249511814e-06,
			8.923171936035134e-07
		],
		"eco": 106,
		"efo": 53013.253313328336,
		"cfr": 0.386627197265625
	},
	{
		"tim": 51.550489999999996,
		"tid": 1043,
		"loc": [
			1.2364394104003884e-06,
			8.973944946289083e-07
		],
		"eco": 142,
		"efo": 47345.16962573976,
		"cfr": 0.41412353515625
	},
	{
		"tim": 51.561391775,
		"tid": 1043,
		"loc": [
			1.2453491455078014e-06,
			9.013519165039075e-07
		],
		"eco": 104,
		"efo": 52013.003250812704,
		"cfr": 0.2691650390625
	},
	{
		"tim": 51.5679436,
		"tid": 1043,
		"loc": [
			1.242547772216799e-06,
			8.975874938964825e-07
		],
		"eco": 106,
		"efo": 53013.253313328336,
		"cfr": 0.3017578125
	},
	{
		"tim": 51.5744956,
		"tid": 1043,
		"loc": [
			1.2412069519043023e-06,
			8.971409179687481e-07
		],
		"eco": 138,
		"efo": 69017.25431357839,
		"cfr": 0.325469970703125
	},
	{
		"tim": 51.583222425,
		"tid": 1043,
		"loc": [
			1.2344731872558622e-06,
			9.053121459960914e-07
		],
		"eco": 144,
		"efo": 72018.00450112528,
		"cfr": 0.31866455078125
	},
	{
		"tim": 51.591949125,
		"tid": 1043,
		"loc": [
			1.2406979614257642e-06,
			8.981765624999989e-07
		],
		"eco": 110,
		"efo": 55013.75343835959,
		"cfr": 0.1812744140625
	},
	{
		"tim": 51.60067555,
		"tid": 1043,
		"loc": [
			1.2399567260742225e-06,
			8.937570129394529e-07
		],
		"eco": 117,
		"efo": 58514.62865716429,
		"cfr": 0.4443359375
	},
	{
		"tim": 51.609402075,
		"tid": 1043,
		"loc": [
			1.23961487426759e-06,
			8.947792114257778e-07
		],
		"eco": 156,
		"efo": 78019.50487621906,
		"cfr": 0.39093017578125
	},
	{
		"tim": 51.61595385,
		"tid": 1043,
		"loc": [
			1.2429327575683567e-06,
			8.963606079101577e-07
		],
		"eco": 151,
		"efo": 50345.91981328665,
		"cfr": 0.2384033203125
	},
	{
		"tim": 51.63557455,
		"tid": 1043,
		"loc": [
			1.2405798156738371e-06,
			9.012424194335941e-07
		],
		"eco": 121,
		"efo": 60515.12878219555,
		"cfr": 0.40374755859375
	},
	{
		"tim": 51.650845225,
		"tid": 1043,
		"loc": [
			1.2335632019043082e-06,
			8.991239074707032e-07
		],
		"eco": 145,
		"efo": 72518.1295323831,
		"cfr": 0.34332275390625
	},
	{
		"tim": 51.657396975,
		"tid": 1043,
		"loc": [
			1.238493817138663e-06,
			8.958464355468757e-07
		],
		"eco": 126,
		"efo": 63015.753938484624,
		"cfr": 0.2459716796875
	},
	{
		"tim": 51.666123725,
		"tid": 1043,
		"loc": [
			1.236839923095707e-06,
			8.97199688720702e-07
		],
		"eco": 104,
		"efo": 52013.003250812704,
		"cfr": 0.336456298828125
	},
	{
		"tim": 51.67702565,
		"tid": 1043,
		"loc": [
			1.2409597229003821e-06,
			8.995764831542973e-07
		],
		"eco": 121,
		"efo": 60515.12878219555,
		"cfr": 0.428466796875
	},
	{
		"tim": 51.68357735,
		"tid": 1043,
		"loc": [
			1.2395577270507782e-06,
			8.997628906250002e-07
		],
		"eco": 137,
		"efo": 34258.564641160294,
		"cfr": 0.42303466796875
	},
	{
		"tim": 51.694479125,
		"tid": 1043,
		"loc": [
			1.2421494262695266e-06,
			8.978930114746091e-07
		],
		"eco": 122,
		"efo": 40676.835875635574,
		"cfr": 0.5152587890625
	},
	{
		"tim": 51.705380475,
		"tid": 1043,
		"loc": [
			1.2394151733398508e-06,
			9.00795288085934e-07
		],
		"eco": 113,
		"efo": 56514.128532133036,
		"cfr": 0.3175048828125
	},
	{
		"tim": 51.714107125,
		"tid": 1043,
		"loc": [
			1.2397495178222654e-06,
			8.965575256347648e-07
		],
		"eco": 103,
		"efo": 51512.87821955489,
		"cfr": 0.30084228515625
	},
	{
		"tim": 51.722833675,
		"tid": 1043,
		"loc": [
			1.2385302551269555e-06,
			8.976152770996091e-07
		],
		"eco": 145,
		"efo": 48345.419688255395,
		"cfr": 0.3021240234375
	},
	{
		"tim": 51.731560525,
		"tid": 1043,
		"loc": [
			1.2421588073730447e-06,
			8.951230834960945e-07
		],
		"eco": 142,
		"efo": 71017.75443860966,
		"cfr": 0.41412353515625
	},
	{
		"tim": 51.738112375,
		"tid": 1043,
		"loc": [
			1.2376439819336014e-06,
			8.989985351562498e-07
		],
		"eco": 138,
		"efo": 69017.25431357839,
		"cfr": 0.289306640625
	},
	{
		"tim": 51.746838975,
		"tid": 1043,
		"loc": [
			1.2344114074707135e-06,
			8.961005249023418e-07
		],
		"eco": 140,
		"efo": 70017.50437609403,
		"cfr": 0.3284912109375
	},
	{
		"tim": 51.75339075,
		"tid": 1043,
		"loc": [
			1.2439512268066123e-06,
			8.914837707519565e-07
		],
		"eco": 126,
		"efo": 63015.753938484624,
		"cfr": 0.4205322265625
	},
	{
		"tim": 51.75994275,
		"tid": 1043,
		"loc": [
			1.2414114807128928e-06,
			8.990714843750039e-07
		],
		"eco": 118,
		"efo": 59014.753688422104,
		"cfr": 0.295867919921875
	},
	{
		"tim": 51.766494525,
		"tid": 1043,
		"loc": [
			1.240045861816406e-06,
			9.002533996582014e-07
		],
		"eco": 129,
		"efo": 64516.12903225807,
		"cfr": 0.28680419921875
	},
	{
		"tim": 51.7752214,
		"tid": 1043,
		"loc": [
			1.2355378906250054e-06,
			8.953416503906227e-07
		],
		"eco": 136,
		"efo": 45344.66950070851,
		"cfr": 0.30029296875
	},
	{
		"tim": 51.783948275,
		"tid": 1043,
		"loc": [
			1.234526635742189e-06,
			8.946948669433587e-07
		],
		"eco": 121,
		"efo": 60515.12878219555,
		"cfr": 0.27191162109375
	},
	{
		"tim": 51.792675125,
		"tid": 1043,
		"loc": [
			1.2404338562011627e-06,
			8.993677124023476e-07
		],
		"eco": 137,
		"efo": 68517.12928232059,
		"cfr": 0.1458740234375
	},
	{
		"tim": 51.8014016,
		"tid": 1043,
		"loc": [
			1.2387031494140778e-06,
			8.982099792480439e-07
		],
		"eco": 160,
		"efo": 80020.00500125032,
		"cfr": 0.4046630859375
	},
	{
		"tim": 51.8101282,
		"tid": 1043,
		"loc": [
			1.2422781127929655e-06,
			8.968683837890634e-07
		],
		"eco": 117,
		"efo": 58514.62865716429,
		"cfr": 0.32470703125
	},
	{
		"tim": 51.81885465,
		"tid": 1043,
		"loc": [
			1.2440363342285163e-06,
			8.986945495605479e-07
		],
		"eco": 143,
		"efo": 47678.586313244974,
		"cfr": 0.440277099609375
	},
	{
		"tim": 51.829756474999996,
		"tid": 1043,
		"loc": [
			1.2464700378417863e-06,
			8.938266540527367e-07
		],
		"eco": 164,
		"efo": 82020.50512628157,
		"cfr": 0.3643798828125
	},
	{
		"tim": 51.8384832,
		"tid": 1043,
		"loc": [
			1.243127978515629e-06,
			9.004702148437493e-07
		],
		"eco": 114,
		"efo": 57014.25356339085,
		"cfr": 0.33282470703125
	},
	{
		"tim": 51.845035,
		"tid": 1043,
		"loc": [
			1.24227623291016e-06,
			9.002504821777345e-07
		],
		"eco": 134,
		"efo": 67016.75418854714,
		"cfr": 0.3201904296875
	},
	{
		"tim": 51.8537616,
		"tid": 1043,
		"loc": [
			1.2417448303222671e-06,
			8.961511535644499e-07
		],
		"eco": 114,
		"efo": 57014.25356339085,
		"cfr": 0.131378173828125
	},
	{
		"tim": 51.862488475,
		"tid": 1043,
		"loc": [
			1.2426102172851512e-06,
			8.97426464843753e-07
		],
		"eco": 144,
		"efo": 72018.00450112528,
		"cfr": 0.2216796875
	},
	{
		"tim": 51.869040275,
		"tid": 1043,
		"loc": [
			1.244063775634768e-06,
			8.934121398925752e-07
		],
		"eco": 146,
		"efo": 73018.2545636409,
		"cfr": 0.369140625
	},
	{
		"tim": 51.877767125,
		"tid": 1043,
		"loc": [
			1.2438386596679698e-06,
			9.03847949218754e-07
		],
		"eco": 112,
		"efo": 56014.00350087522,
		"cfr": 0.231689453125
	},
	{
		"tim": 51.886493975,
		"tid": 1043,
		"loc": [
			1.2380393493652482e-06,
			8.886076049804596e-07
		],
		"eco": 115,
		"efo": 57514.37859464866,
		"cfr": 0.7713623046875
	},
	{
		"tim": 51.895220775,
		"tid": 1043,
		"loc": [
			1.2395917419433622e-06,
			8.94900360107425e-07
		],
		"eco": 136,
		"efo": 45344.66950070851,
		"cfr": 0.439453125
	},
	{
		"tim": 51.906122075,
		"tid": 1043,
		"loc": [
			1.245621374511698e-06,
			8.976332092285202e-07
		],
		"eco": 129,
		"efo": 64516.12903225807,
		"cfr": 0.44183349609375
	},
	{
		"tim": 51.91484865,
		"tid": 1043,
		"loc": [
			1.2407384155273531e-06,
			8.920608276367139e-07
		],
		"eco": 145,
		"efo": 48345.419688255395,
		"cfr": 0.56304931640625
	},
	{
		"tim": 51.9257501,
		"tid": 1043,
		"loc": [
			1.2429434875488302e-06,
			8.985993164062507e-07
		],
		"eco": 121,
		"efo": 60515.12878219555,
		"cfr": 0.362548828125
	},
	{
		"tim": 51.932302175,
		"tid": 1043,
		"loc": [
			1.245118988037106e-06,
			8.947286682128908e-07
		],
		"eco": 120,
		"efo": 60015.003750937736,
		"cfr": 0.2666015625
	},
	{
		"tim": 51.941028875,
		"tid": 1043,
		"loc": [
			1.2410555603027408e-06,
			8.950477294921871e-07
		],
		"eco": 137,
		"efo": 45678.08618821372,
		"cfr": 0.3209228515625
	},
	{
		"tim": 51.9519304,
		"tid": 1043,
		"loc": [
			1.2358791625976647e-06,
			8.948933532714823e-07
		],
		"eco": 110,
		"efo": 55013.75343835959,
		"cfr": 0.48944091796875
	},
	{
		"tim": 51.960657225,
		"tid": 1043,
		"loc": [
			1.240465155029293e-06,
			8.93878753662109e-07
		],
		"eco": 139,
		"efo": 69517.37934483621,
		"cfr": 0.509185791015625
	},
	{
		"tim": 52.0641782,
		"tid": 1045,
		"loc": [
			3.8071401977540646e-07,
			-1.1112106506347764e-06
		],
		"eco": 127,
		"efo": 63515.878969742436,
		"cfr": 0.88970947265625
	},
	{
		"tim": 52.0909166,
		"tid": 1045,
		"loc": [
			3.7009292602543314e-07,
			-1.1065355773925815e-06
		],
		"eco": 144,
		"efo": 72018.00450112528,
		"cfr": 0.6373291015625
	},
	{
		"tim": 52.0996434,
		"tid": 1045,
		"loc": [
			3.647147644043032e-07,
			-1.1098587036132838e-06
		],
		"eco": 103,
		"efo": 51512.87821955489,
		"cfr": 0.349365234375
	},
	{
		"tim": 52.1061955,
		"tid": 1045,
		"loc": [
			3.6359110107422424e-07,
			-1.110861181640627e-06
		],
		"eco": 150,
		"efo": 75018.75468867217,
		"cfr": 0.239501953125
	},
	{
		"tim": 52.901121925,
		"tid": 1063,
		"loc": [
			1.0302163940429762e-06,
			-6.681584594726391e-07
		],
		"eco": 131,
		"efo": 65516.37909477369,
		"cfr": 0.38909912109375
	},
	{
		"tim": 52.939328425,
		"tid": 1063,
		"loc": [
			1.0254440551757896e-06,
			-6.583685058593726e-07
		],
		"eco": 134,
		"efo": 67016.75418854714,
		"cfr": 0.193603515625
	},
	{
		"tim": 52.94805435,
		"tid": 1063,
		"loc": [
			1.0293712341308478e-06,
			-6.646731384277346e-07
		],
		"eco": 118,
		"efo": 59014.753688422104,
		"cfr": 0.109893798828125
	},
	{
		"tim": 52.954606325,
		"tid": 1063,
		"loc": [
			1.0316594726562417e-06,
			-6.628345642089829e-07
		],
		"eco": 128,
		"efo": 64016.00400100025,
		"cfr": 0.125
	},
	{
		"tim": 52.96333345,
		"tid": 1063,
		"loc": [
			1.0281947937011726e-06,
			-6.643959350585954e-07
		],
		"eco": 151,
		"efo": 75518.87971992999,
		"cfr": 0.125823974609375
	},
	{
		"tim": 56.025498125,
		"tid": 1096,
		"loc": [
			-2.7234113159167966e-07,
			-3.074222717285203e-07
		],
		"eco": 137,
		"efo": 45678.08618821372,
		"cfr": 0.13128662109375
	},
	{
		"tim": 56.059996575,
		"tid": 1096,
		"loc": [
			-2.8039469604490844e-07,
			-3.0679758911132984e-07
		],
		"eco": 109,
		"efo": 54513.62840710177,
		"cfr": 0.238037109375
	},
	{
		"tim": 56.070898174999996,
		"tid": 1096,
		"loc": [
			-2.818875305175755e-07,
			-3.096659973144562e-07
		],
		"eco": 126,
		"efo": 63015.753938484624,
		"cfr": 0.3570556640625
	},
	{
		"tim": 56.0796256,
		"tid": 1096,
		"loc": [
			-2.7993081054688997e-07,
			-3.0074522705077914e-07
		],
		"eco": 110,
		"efo": 36675.835625573054,
		"cfr": 0.299102783203125
	},
	{
		"tim": 56.090527275,
		"tid": 1096,
		"loc": [
			-2.7588630371092264e-07,
			-3.145219787597738e-07
		],
		"eco": 129,
		"efo": 43010.75268817204,
		"cfr": 0.31005859375
	},
	{
		"tim": 56.099253925,
		"tid": 1096,
		"loc": [
			-2.740105041503965e-07,
			-2.9997199707030463e-07
		],
		"eco": 145,
		"efo": 48345.419688255395,
		"cfr": 0.6591796875
	},
	{
		"tim": 56.110156375,
		"tid": 1096,
		"loc": [
			-2.860068786620992e-07,
			-3.0878919067383094e-07
		],
		"eco": 111,
		"efo": 55513.878469617404,
		"cfr": 0.16204833984375
	},
	{
		"tim": 56.118883775,
		"tid": 1096,
		"loc": [
			-2.850536804199153e-07,
			-3.058903869628906e-07
		],
		"eco": 132,
		"efo": 33008.25206301575,
		"cfr": 0.643310546875
	},
	{
		"tim": 56.129785425,
		"tid": 1096,
		"loc": [
			-2.8022149658204174e-07,
			-3.047621398925755e-07
		],
		"eco": 138,
		"efo": 69017.25431357839,
		"cfr": 0.282073974609375
	},
	{
		"tim": 56.138512225,
		"tid": 1096,
		"loc": [
			-2.8466779174803746e-07,
			-3.041876159667979e-07
		],
		"eco": 111,
		"efo": 55513.878469617404,
		"cfr": 0.1080322265625
	},
	{
		"tim": 56.1450642,
		"tid": 1096,
		"loc": [
			-2.8490114746093764e-07,
			-3.0261213378906253e-07
		],
		"eco": 124,
		"efo": 62015.50387596899,
		"cfr": 0.40283203125
	},
	{
		"tim": 56.153791675,
		"tid": 1096,
		"loc": [
			-2.8528046874999725e-07,
			-3.07020019531255e-07
		],
		"eco": 155,
		"efo": 51679.58656330749,
		"cfr": 0.495819091796875
	},
	{
		"tim": 56.1646935,
		"tid": 1096,
		"loc": [
			-2.884815307617237e-07,
			-3.004238281250002e-07
		],
		"eco": 163,
		"efo": 54346.92006334917,
		"cfr": 0.30670166015625
	},
	{
		"tim": 56.1734205,
		"tid": 1096,
		"loc": [
			-2.825913696289131e-07,
			-3.06111676025395e-07
		],
		"eco": 114,
		"efo": 38009.5023755939,
		"cfr": 0.691925048828125
	},
	{
		"tim": 56.182147775,
		"tid": 1096,
		"loc": [
			-2.837521240234509e-07,
			-2.9876658935546276e-07
		],
		"eco": 108,
		"efo": 54013.50337584396,
		"cfr": 0.7027587890625
	},
	{
		"tim": 56.1887002,
		"tid": 1096,
		"loc": [
			-2.818233337402239e-07,
			-3.096777832031256e-07
		],
		"eco": 144,
		"efo": 48012.003000750185,
		"cfr": 0.824371337890625
	},
	{
		"tim": 56.2425407,
		"tid": 1097,
		"loc": [
			-2.8614005737304426e-07,
			-3.056507995605625e-07
		],
		"eco": 123,
		"efo": 61515.37884471118,
		"cfr": 0.23541259765625
	},
	{
		"tim": 56.26369365,
		"tid": 1097,
		"loc": [
			-2.8288342285156794e-07,
			-3.134155700683616e-07
		],
		"eco": 136,
		"efo": 68017.00425106277,
		"cfr": 0.234375
	},
	{
		"tim": 56.272420575,
		"tid": 1097,
		"loc": [
			-2.8355137939452327e-07,
			-3.072022277832029e-07
		],
		"eco": 117,
		"efo": 58514.62865716429,
		"cfr": 0.2734375
	},
	{
		"tim": 56.2811476,
		"tid": 1097,
		"loc": [
			-2.902673583984246e-07,
			-3.044601684570326e-07
		],
		"eco": 149,
		"efo": 49679.08643827623,
		"cfr": 0.421051025390625
	},
	{
		"tim": 56.289874925,
		"tid": 1097,
		"loc": [
			-2.807091003418176e-07,
			-3.0258829345702585e-07
		],
		"eco": 101,
		"efo": 50512.62815703926,
		"cfr": 0.494384765625
	},
	{
		"tim": 56.29642725,
		"tid": 1097,
		"loc": [
			-2.8359519042968313e-07,
			-3.0297293701171873e-07
		],
		"eco": 124,
		"efo": 41343.669250645995,
		"cfr": 0.604248046875
	},
	{
		"tim": 56.307329,
		"tid": 1097,
		"loc": [
			-2.874596679687474e-07,
			-3.087841186523452e-07
		],
		"eco": 123,
		"efo": 61515.37884471118,
		"cfr": 0.162353515625
	},
	{
		"tim": 56.316055775,
		"tid": 1097,
		"loc": [
			-2.919270080566382e-07,
			-3.0628894042968906e-07
		],
		"eco": 174,
		"efo": 58014.50362590647,
		"cfr": 0.4130859375
	},
	{
		"tim": 56.3291332,
		"tid": 1097,
		"loc": [
			-2.881248718261734e-07,
			-3.055915466308569e-07
		],
		"eco": 137,
		"efo": 68517.12928232059,
		"cfr": 0.153167724609375
	},
	{
		"tim": 61.200524375,
		"tid": 1123,
		"loc": [
			-1.8788227539068524e-07,
			-3.3157097167970294e-07
		],
		"eco": 133,
		"efo": 33258.31457864466,
		"cfr": 0.36785888671875
	},
	{
		"tim": 61.230376725,
		"tid": 1123,
		"loc": [
			-1.7712849121094342e-07,
			-3.296322998046849e-07
		],
		"eco": 135,
		"efo": 45011.2528132033,
		"cfr": 0.088623046875
	},
	{
		"tim": 61.2412787,
		"tid": 1123,
		"loc": [
			-1.77118261718754e-07,
			-3.3080763549804625e-07
		],
		"eco": 135,
		"efo": 45011.2528132033,
		"cfr": 0.47265625
	},
	{
		"tim": 61.252180925,
		"tid": 1123,
		"loc": [
			-1.854280700683459e-07,
			-3.355335510253947e-07
		],
		"eco": 102,
		"efo": 34008.502125531384,
		"cfr": 0.597564697265625
	},
	{
		"tim": 61.265257525,
		"tid": 1123,
		"loc": [
			-1.7940687866209846e-07,
			-3.3153624877929674e-07
		],
		"eco": 137,
		"efo": 34258.564641160294,
		"cfr": 0.56890869140625
	},
	{
		"tim": 61.421605675,
		"tid": 1125,
		"loc": [
			7.01986236572334e-07,
			7.927454223632782e-07
		],
		"eco": 133,
		"efo": 66516.62915728932,
		"cfr": 1.05853271484375
	},
	{
		"tim": 61.452693599999996,
		"tid": 1125,
		"loc": [
			6.989937988281311e-07,
			8.020694274902356e-07
		],
		"eco": 137,
		"efo": 45678.08618821372,
		"cfr": 0.53973388671875
	},
	{
		"tim": 61.463595475,
		"tid": 1125,
		"loc": [
			7.021429443359318e-07,
			8.006005065917971e-07
		],
		"eco": 105,
		"efo": 21005.251312828208,
		"cfr": 0.523681640625
	},
	{
		"tim": 61.50279415,
		"tid": 1125,
		"loc": [
			6.973925048828176e-07,
			8.078717102050792e-07
		],
		"eco": 119,
		"efo": 59514.878719679924,
		"cfr": 0.377655029296875
	},
	{
		"tim": 61.5093462,
		"tid": 1125,
		"loc": [
			6.94819726562499e-07,
			8.049174804687492e-07
		],
		"eco": 105,
		"efo": 52513.12828207052,
		"cfr": 0.45703125
	},
	{
		"tim": 61.51589795,
		"tid": 1125,
		"loc": [
			6.986600280761674e-07,
			8.066394409179679e-07
		],
		"eco": 101,
		"efo": 50512.62815703926,
		"cfr": 0.7613525390625
	},
	{
		"tim": 61.524625075,
		"tid": 1125,
		"loc": [
			7.002949523925749e-07,
			8.081505737304683e-07
		],
		"eco": 123,
		"efo": 41010.252563140784,
		"cfr": 0.3409423828125
	},
	{
		"tim": 61.535526525,
		"tid": 1125,
		"loc": [
			7.003591064453071e-07,
			8.057605468750018e-07
		],
		"eco": 128,
		"efo": 64016.00400100025,
		"cfr": 0.84375
	},
	{
		"tim": 61.544253625,
		"tid": 1125,
		"loc": [
			7.045886535644452e-07,
			8.073119934082047e-07
		],
		"eco": 151,
		"efo": 75518.87971992999,
		"cfr": 0.483428955078125
	},
	{
		"tim": 61.552980575,
		"tid": 1125,
		"loc": [
			6.983686340332127e-07,
			8.12237481689454e-07
		],
		"eco": 167,
		"efo": 83520.88022005501,
		"cfr": 0.370849609375
	},
	{
		"tim": 61.5595327,
		"tid": 1125,
		"loc": [
			6.965191833496196e-07,
			8.039322814941384e-07
		],
		"eco": 118,
		"efo": 59014.753688422104,
		"cfr": 0.464935302734375
	},
	{
		"tim": 61.57043405,
		"tid": 1125,
		"loc": [
			7.001881286620976e-07,
			8.02425299072267e-07
		],
		"eco": 123,
		"efo": 61515.37884471118,
		"cfr": 0.5357666015625
	},
	{
		"tim": 61.579161075,
		"tid": 1125,
		"loc": [
			6.998954101562488e-07,
			7.998983032226558e-07
		],
		"eco": 156,
		"efo": 78019.50487621906,
		"cfr": 0.5255126953125
	},
	{
		"tim": 61.587887475,
		"tid": 1125,
		"loc": [
			6.990366577148467e-07,
			8.035685607910153e-07
		],
		"eco": 147,
		"efo": 73518.37959489872,
		"cfr": 0.3387451171875
	},
	{
		"tim": 61.59661425,
		"tid": 1125,
		"loc": [
			7.004841430664049e-07,
			8.023742065429696e-07
		],
		"eco": 139,
		"efo": 46344.91956322414,
		"cfr": 0.824737548828125
	},
	{
		"tim": 61.6075162,
		"tid": 1125,
		"loc": [
			7.011831848144542e-07,
			8.023642089843744e-07
		],
		"eco": 104,
		"efo": 34675.3355005418,
		"cfr": 0.55755615234375
	},
	{
		"tim": 61.62713675,
		"tid": 1125,
		"loc": [
			7.049675598144464e-07,
			8.016811523437513e-07
		],
		"eco": 125,
		"efo": 62515.628907226805,
		"cfr": 0.6396484375
	},
	{
		"tim": 61.63803875,
		"tid": 1125,
		"loc": [
			7.03545904541013e-07,
			8.012323791503909e-07
		],
		"eco": 130,
		"efo": 65016.25406351588,
		"cfr": 0.2230224609375
	},
	{
		"tim": 61.644591125,
		"tid": 1125,
		"loc": [
			6.956111816406373e-07,
			8.066573791503905e-07
		],
		"eco": 116,
		"efo": 58014.50362590648,
		"cfr": 0.47332763671875
	},
	{
		"tim": 61.651143075,
		"tid": 1125,
		"loc": [
			6.977272766113299e-07,
			8.04037469482422e-07
		],
		"eco": 151,
		"efo": 50345.91981328665,
		"cfr": 0.423828125
	},
	{
		"tim": 61.66204505,
		"tid": 1125,
		"loc": [
			6.941611022949206e-07,
			8.045225585937513e-07
		],
		"eco": 143,
		"efo": 47678.586313244974,
		"cfr": 0.426300048828125
	},
	{
		"tim": 61.672947025,
		"tid": 1125,
		"loc": [
			6.961972717285131e-07,
			8.031693542480467e-07
		],
		"eco": 132,
		"efo": 66016.5041260315,
		"cfr": 0.4541015625
	},
	{
		"tim": 61.681674275,
		"tid": 1125,
		"loc": [
			6.96522985839841e-07,
			8.006749877929691e-07
		],
		"eco": 126,
		"efo": 63015.753938484624,
		"cfr": 0.4840087890625
	},
	{
		"tim": 61.6904001,
		"tid": 1125,
		"loc": [
			6.99282257080072e-07,
			8.069862365722687e-07
		],
		"eco": 102,
		"efo": 51012.75318829707,
		"cfr": 0.401641845703125
	},
	{
		"tim": 61.69912685,
		"tid": 1125,
		"loc": [
			6.905186401367129e-07,
			8.060388488769567e-07
		],
		"eco": 113,
		"efo": 56514.128532133036,
		"cfr": 0.97015380859375
	},
	{
		"tim": 61.707853625,
		"tid": 1125,
		"loc": [
			6.931260375976568e-07,
			8.027070861816398e-07
		],
		"eco": 113,
		"efo": 56514.128532133036,
		"cfr": 0.42333984375
	},
	{
		"tim": 61.71440565,
		"tid": 1125,
		"loc": [
			6.980062499999924e-07,
			7.990955688476561e-07
		],
		"eco": 162,
		"efo": 81020.25506376594,
		"cfr": 0.35137939453125
	},
	{
		"tim": 61.723132975,
		"tid": 1125,
		"loc": [
			6.907243774414164e-07,
			8.094748779296889e-07
		],
		"eco": 144,
		"efo": 48012.003000750185,
		"cfr": 0.353302001953125
	},
	{
		"tim": 61.731859575,
		"tid": 1125,
		"loc": [
			6.909712341308569e-07,
			8.008114440917962e-07
		],
		"eco": 103,
		"efo": 51512.87821955489,
		"cfr": 0.55316162109375
	},
	{
		"tim": 61.967420275,
		"tid": 1127,
		"loc": [
			1.3492644653310616e-07,
			-1.9481462402342607e-07
		],
		"eco": 147,
		"efo": 73518.37959489872,
		"cfr": 0.41326904296875
	},
	{
		"tim": 62.8584099,
		"tid": 1133,
		"loc": [
			-1.2542479309080928e-06,
			9.334104003906099e-07
		],
		"eco": 140,
		"efo": 70017.50437609403,
		"cfr": 0.6141357421875
	},
	{
		"tim": 62.885148175,
		"tid": 1133,
		"loc": [
			-1.2640116699218522e-06,
			9.196464294433493e-07
		],
		"eco": 117,
		"efo": 117029.25731432858,
		"cfr": 0.70068359375
	},
	{
		"tim": 62.8982501,
		"tid": 1133,
		"loc": [
			-1.2544681518554834e-06,
			9.21295056152346e-07
		],
		"eco": 115,
		"efo": 38342.91906309911,
		"cfr": 0.3553466796875
	},
	{
		"tim": 62.909151425,
		"tid": 1133,
		"loc": [
			-1.250612322998056e-06,
			9.175685607910148e-07
		],
		"eco": 140,
		"efo": 46678.33625072935,
		"cfr": 0.79266357421875
	},
	{
		"tim": 62.92005315,
		"tid": 1133,
		"loc": [
			-1.2577968566894491e-06,
			9.230407836914068e-07
		],
		"eco": 103,
		"efo": 51512.87821955489,
		"cfr": 0.53375244140625
	},
	{
		"tim": 62.926605574999996,
		"tid": 1133,
		"loc": [
			-1.252902227783217e-06,
			9.239537658691427e-07
		],
		"eco": 100,
		"efo": 100025.0062515629,
		"cfr": 0.289398193359375
	},
	{
		"tim": 62.930982675,
		"tid": 1133,
		"loc": [
			-1.2497013793945351e-06,
			9.243919677734371e-07
		],
		"eco": 177,
		"efo": 88522.13053263316,
		"cfr": 0.39520263671875
	},
	{
		"tim": 62.93753515,
		"tid": 1133,
		"loc": [
			-1.2543682739257702e-06,
			9.27278466796874e-07
		],
		"eco": 116,
		"efo": 58014.50362590648,
		"cfr": 0.59381103515625
	},
	{
		"tim": 62.944087525,
		"tid": 1133,
		"loc": [
			-1.2490047912597667e-06,
			9.281930908203107e-07
		],
		"eco": 118,
		"efo": 59014.753688422104,
		"cfr": 0.4395751953125
	},
	{
		"tim": 62.952814825,
		"tid": 1133,
		"loc": [
			-1.2549915222167955e-06,
			9.324566650390633e-07
		],
		"eco": 142,
		"efo": 71017.75443860966,
		"cfr": 0.45623779296875
	},
	{
		"tim": 62.95936715,
		"tid": 1133,
		"loc": [
			-1.2560704772949092e-06,
			9.277453308105425e-07
		],
		"eco": 135,
		"efo": 67516.87921980495,
		"cfr": 0.43572998046875
	},
	{
		"tim": 63.161086525,
		"tid": 1136,
		"loc": [
			1.2243108947754502e-06,
			-3.002142334016102e-09
		],
		"eco": 101,
		"efo": 33675.08543802617,
		"cfr": 0.59326171875
	},
	{
		"tim": 63.793324575,
		"tid": 1143,
		"loc": [
			1.2769481567382263e-06,
			-7.721548828124802e-07
		],
		"eco": 583,
		"efo": 583145.7864466116,
		"cfr": 0.757080078125
	},
	{
		"tim": 63.808891325,
		"tid": 1143,
		"loc": [
			1.2871874755859322e-06,
			-7.439040100097566e-07
		],
		"eco": 221,
		"efo": 110527.63190797699,
		"cfr": 0.7181396484375
	},
	{
		"tim": 63.81761765,
		"tid": 1143,
		"loc": [
			1.3035615478515369e-06,
			-7.239875122070234e-07
		],
		"eco": 125,
		"efo": 125031.25781445361,
		"cfr": 0.21588134765625
	},
	{
		"tim": 63.821994925,
		"tid": 1143,
		"loc": [
			1.301584295654288e-06,
			-7.288089111328116e-07
		],
		"eco": 193,
		"efo": 96524.13103275819,
		"cfr": 0.201141357421875
	},
	{
		"tim": 63.8285474,
		"tid": 1143,
		"loc": [
			1.3040377380371013e-06,
			-7.290878417968734e-07
		],
		"eco": 118,
		"efo": 118029.50737684421,
		"cfr": 0.042266845703125
	},
	{
		"tim": 63.83292475,
		"tid": 1143,
		"loc": [
			1.306629022216791e-06,
			-7.31281317138671e-07
		],
		"eco": 173,
		"efo": 86521.6304076019,
		"cfr": 0.138427734375
	},
	{
		"tim": 63.839477325,
		"tid": 1143,
		"loc": [
			1.302501684570315e-06,
			-7.276239990234367e-07
		],
		"eco": 133,
		"efo": 133033.25831457865,
		"cfr": 0.2552490234375
	},
	{
		"tim": 63.8460299,
		"tid": 1143,
		"loc": [
			1.2998738342285185e-06,
			-7.250459594726573e-07
		],
		"eco": 127,
		"efo": 127031.75793948487,
		"cfr": 0.29132080078125
	},
	{
		"tim": 63.8504071,
		"tid": 1143,
		"loc": [
			1.3017703308105492e-06,
			-7.331835815429713e-07
		],
		"eco": 198,
		"efo": 99024.75618904726,
		"cfr": 0.1409912109375
	},
	{
		"tim": 64.022005625,
		"tid": 1148,
		"loc": [
			1.2787489501953182e-06,
			-7.428082031250074e-07
		],
		"eco": 320,
		"efo": 320080.0200050013,
		"cfr": 0.77508544921875
	},
	{
		"tim": 64.0375734,
		"tid": 1148,
		"loc": [
			1.29224859008786e-06,
			-7.623439086914008e-07
		],
		"eco": 139,
		"efo": 139034.75868967242,
		"cfr": 0.57373046875
	},
	{
		"tim": 64.0419509,
		"tid": 1148,
		"loc": [
			1.3019015380859265e-06,
			-7.398551879882744e-07
		],
		"eco": 431,
		"efo": 431107.7769442361,
		"cfr": 0.9949951171875
	},
	{
		"tim": 64.046328125,
		"tid": 1148,
		"loc": [
			1.3082501586913983e-06,
			-7.331908813476525e-07
		],
		"eco": 495,
		"efo": 495123.7809452363,
		"cfr": 0.83184814453125
	},
	{
		"tim": 64.05070535,
		"tid": 1148,
		"loc": [
			1.3033543518066479e-06,
			-7.287025878906251e-07
		],
		"eco": 108,
		"efo": 108027.00675168792,
		"cfr": 0.0369873046875
	},
	{
		"tim": 64.055082575,
		"tid": 1148,
		"loc": [
			1.2926084716796946e-06,
			-7.305044616699224e-07
		],
		"eco": 100,
		"efo": 50012.50312578145,
		"cfr": 0.409149169921875
	},
	{
		"tim": 64.0616349,
		"tid": 1148,
		"loc": [
			1.2898922485351634e-06,
			-7.298383239746112e-07
		],
		"eco": 114,
		"efo": 57014.25356339085,
		"cfr": 0.586822509765625
	},
	{
		"tim": 64.0769074,
		"tid": 1148,
		"loc": [
			1.3048026550292938e-06,
			-7.282590148925786e-07
		],
		"eco": 150,
		"efo": 150037.50937734434,
		"cfr": 0.24615478515625
	},
	{
		"tim": 64.08128475,
		"tid": 1148,
		"loc": [
			1.3019738159179696e-06,
			-7.285396789550789e-07
		],
		"eco": 142,
		"efo": 47345.16962573976,
		"cfr": 0.3369140625
	},
	{
		"tim": 64.0900123,
		"tid": 1148,
		"loc": [
			1.2941100097656371e-06,
			-7.167712341308601e-07
		],
		"eco": 120,
		"efo": 120030.00750187547,
		"cfr": 0.074981689453125
	},
	{
		"tim": 64.0943896,
		"tid": 1148,
		"loc": [
			1.294510394287101e-06,
			-7.280217346191401e-07
		],
		"eco": 100,
		"efo": 100025.0062515629,
		"cfr": 0.3193359375
	},
	{
		"tim": 64.098766825,
		"tid": 1148,
		"loc": [
			1.2937387145996108e-06,
			-7.267822143554697e-07
		],
		"eco": 149,
		"efo": 74518.62965741435,
		"cfr": 0.14703369140625
	},
	{
		"tim": 64.10531962499999,
		"tid": 1148,
		"loc": [
			1.298076544189446e-06,
			-7.284896057128896e-07
		],
		"eco": 494,
		"efo": 494123.53088272066,
		"cfr": 0.797607421875
	},
	{
		"tim": 64.1118722,
		"tid": 1148,
		"loc": [
			1.2964847106933655e-06,
			-7.305811279296908e-07
		],
		"eco": 113,
		"efo": 113028.25706426607,
		"cfr": 0.211669921875
	},
	{
		"tim": 64.1162495,
		"tid": 1148,
		"loc": [
			1.3046554687499958e-06,
			-7.319900695800754e-07
		],
		"eco": 117,
		"efo": 117029.25731432858,
		"cfr": 0.15380859375
	},
	{
		"tim": 64.120626925,
		"tid": 1148,
		"loc": [
			1.3028776550292963e-06,
			-7.27516796874999e-07
		],
		"eco": 101,
		"efo": 101025.25631407852,
		"cfr": 0.1285400390625
	},
	{
		"tim": 64.12500425,
		"tid": 1148,
		"loc": [
			1.3037639465331998e-06,
			-7.312774047851557e-07
		],
		"eco": 109,
		"efo": 109027.25681420355,
		"cfr": 0.10986328125
	},
	{
		"tim": 64.12938115,
		"tid": 1148,
		"loc": [
			1.3032307800292958e-06,
			-7.254653808593741e-07
		],
		"eco": 198,
		"efo": 99024.75618904726,
		"cfr": 0.1007080078125
	},
	{
		"tim": 64.13593335,
		"tid": 1148,
		"loc": [
			1.3003635375976553e-06,
			-7.247557189941404e-07
		],
		"eco": 146,
		"efo": 73018.2545636409,
		"cfr": 0.13671875
	},
	{
		"tim": 64.1424854,
		"tid": 1148,
		"loc": [
			1.289376721191433e-06,
			-7.290145324707131e-07
		],
		"eco": 287,
		"efo": 95690.58931399517,
		"cfr": 0.63665771484375
	},
	{
		"tim": 64.15121305,
		"tid": 1148,
		"loc": [
			1.2952539062499766e-06,
			-7.18660394287106e-07
		],
		"eco": 145,
		"efo": 72518.1295323831,
		"cfr": 0.3021240234375
	},
	{
		"tim": 64.157765675,
		"tid": 1148,
		"loc": [
			1.2929483886718895e-06,
			-7.247386779785244e-07
		],
		"eco": 127,
		"efo": 63515.878969742436,
		"cfr": 0.55902099609375
	},
	{
		"tim": 64.164318375,
		"tid": 1148,
		"loc": [
			1.3087681701660015e-06,
			-7.240469116210937e-07
		],
		"eco": 134,
		"efo": 33508.37709427357,
		"cfr": 0.8563232421875
	},
	{
		"tim": 64.175221225,
		"tid": 1148,
		"loc": [
			1.3085611328124913e-06,
			-7.217194274902314e-07
		],
		"eco": 233,
		"efo": 116529.13228307076,
		"cfr": 0.6707763671875
	},
	{
		"tim": 64.88485905,
		"tid": 1151,
		"loc": [
			-7.29418035888772e-07,
			7.276405700683833e-07
		],
		"eco": 167,
		"efo": 55680.586813370006,
		"cfr": 0.203369140625
	},
	{
		"tim": 64.918418925,
		"tid": 1151,
		"loc": [
			-7.275827331543097e-07,
			7.223243713378908e-07
		],
		"eco": 107,
		"efo": 35675.58556305743,
		"cfr": 0.68170166015625
	},
	{
		"tim": 64.927146175,
		"tid": 1151,
		"loc": [
			-7.262402954101528e-07,
			7.24672088623048e-07
		],
		"eco": 104,
		"efo": 52013.003250812704,
		"cfr": 0.09613037109375
	},
	{
		"tim": 66.352882875,
		"tid": 1158,
		"loc": [
			-2.5645571899415795e-07,
			-2.7254312133789946e-07
		],
		"eco": 115,
		"efo": 57514.37859464866,
		"cfr": 0.502685546875
	},
	{
		"tim": 66.38303235,
		"tid": 1158,
		"loc": [
			-2.492729003906346e-07,
			-2.721059204101544e-07
		],
		"eco": 123,
		"efo": 61515.37884471118,
		"cfr": 0.41400146484375
	},
	{
		"tim": 66.3917591,
		"tid": 1158,
		"loc": [
			-2.494755920410114e-07,
			-2.669492614746081e-07
		],
		"eco": 129,
		"efo": 43010.75268817204,
		"cfr": 0.64337158203125
	},
	{
		"tim": 67.572006175,
		"tid": 1161,
		"loc": [
			1.128916064453111e-06,
			9.275121887207131e-07
		],
		"eco": 144,
		"efo": 48012.003000750185,
		"cfr": 0.242462158203125
	},
	{
		"tim": 67.606507575,
		"tid": 1161,
		"loc": [
			1.1321492004394535e-06,
			9.269800231933589e-07
		],
		"eco": 137,
		"efo": 34258.564641160294,
		"cfr": 0.2625732421875
	},
	{
		"tim": 67.666888775,
		"tid": 1163,
		"loc": [
			1.1279967529296188e-06,
			9.296462707519822e-07
		],
		"eco": 108,
		"efo": 36009.00225056264,
		"cfr": 0.286651611328125
	},
	{
		"tim": 67.70262579999999,
		"tid": 1163,
		"loc": [
			1.131616802978512e-06,
			9.281859069824214e-07
		],
		"eco": 105,
		"efo": 35008.75218804701,
		"cfr": 0.076171875
	},
	{
		"tim": 68.7569848,
		"tid": 1170,
		"loc": [
			3.8495675048834095e-07,
			-1.1145792541504093e-06
		],
		"eco": 144,
		"efo": 36009.00225056264,
		"cfr": 0.37408447265625
	},
	{
		"tim": 69.005607275,
		"tid": 1172,
		"loc": [
			3.77328808593802e-07,
			-1.1150813293457286e-06
		],
		"eco": 105,
		"efo": 35008.75218804701,
		"cfr": 0.504638671875
	},
	{
		"tim": 69.04663225,
		"tid": 1172,
		"loc": [
			3.7967556762695466e-07,
			-1.1134388427734354e-06
		],
		"eco": 154,
		"efo": 51346.16987580228,
		"cfr": 0.2523193359375
	},
	{
		"tim": 69.06188515,
		"tid": 1172,
		"loc": [
			3.8738198242187133e-07,
			-1.112938000488281e-06
		],
		"eco": 130,
		"efo": 43344.16937567725,
		"cfr": 0.1922607421875
	},
	{
		"tim": 69.07278735,
		"tid": 1172,
		"loc": [
			3.794390747070289e-07,
			-1.1095323181152327e-06
		],
		"eco": 129,
		"efo": 43010.75268817204,
		"cfr": 0.28680419921875
	},
	{
		"tim": 69.085865025,
		"tid": 1172,
		"loc": [
			3.8079730834960893e-07,
			-1.1090603332519524e-06
		],
		"eco": 116,
		"efo": 29007.25181295324,
		"cfr": 0.59381103515625
	},
	{
		"tim": 70.4102112,
		"tid": 1184,
		"loc": [
			1.2641528869628068e-06,
			-7.473166381835846e-07
		],
		"eco": 357,
		"efo": 357089.27231807954,
		"cfr": 0.769256591796875
	},
	{
		"tim": 70.43942195,
		"tid": 1184,
		"loc": [
			1.295195764160132e-06,
			-7.330213989257714e-07
		],
		"eco": 249,
		"efo": 249062.2655663916,
		"cfr": 0.691619873046875
	},
	{
		"tim": 70.443799275,
		"tid": 1184,
		"loc": [
			1.3054931152343668e-06,
			-7.253754455566364e-07
		],
		"eco": 137,
		"efo": 137034.25856464118,
		"cfr": 0.18963623046875
	},
	{
		"tim": 70.448176575,
		"tid": 1184,
		"loc": [
			1.3048435546874951e-06,
			-7.280911071777326e-07
		],
		"eco": 238,
		"efo": 119029.75743935985,
		"cfr": 0.296844482421875
	},
	{
		"tim": 70.454728875,
		"tid": 1184,
		"loc": [
			1.3046480773925792e-06,
			-7.275903686523449e-07
		],
		"eco": 182,
		"efo": 91022.75568892223,
		"cfr": 0.2801513671875
	},
	{
		"tim": 70.461281125,
		"tid": 1184,
		"loc": [
			1.306052935791013e-06,
			-7.257088684082015e-07
		],
		"eco": 105,
		"efo": 105026.25656414103,
		"cfr": 0.28564453125
	},
	{
		"tim": 70.465658,
		"tid": 1184,
		"loc": [
			1.3077117126464864e-06,
			-7.300563476562504e-07
		],
		"eco": 114,
		"efo": 114028.5071267817,
		"cfr": 0.131378173828125
	},
	{
		"tim": 70.47003495,
		"tid": 1184,
		"loc": [
			1.3074313354492206e-06,
			-7.224100280761689e-07
		],
		"eco": 134,
		"efo": 134033.5083770943,
		"cfr": 0.14892578125
	},
	{
		"tim": 70.474412075,
		"tid": 1184,
		"loc": [
			1.297870703125013e-06,
			-7.280388000488329e-07
		],
		"eco": 125,
		"efo": 125031.25781445361,
		"cfr": 0.32781982421875
	},
	{
		"tim": 70.478789375,
		"tid": 1184,
		"loc": [
			1.3024900146484372e-06,
			-7.257710998535146e-07
		],
		"eco": 218,
		"efo": 109027.25681420355,
		"cfr": 0.36163330078125
	},
	{
		"tim": 70.485341675,
		"tid": 1184,
		"loc": [
			1.3058594543456989e-06,
			-7.279664123535161e-07
		],
		"eco": 119,
		"efo": 119029.75743935985,
		"cfr": 0.05035400390625
	},
	{
		"tim": 70.4897188,
		"tid": 1184,
		"loc": [
			1.2910473449707061e-06,
			-7.221225524902342e-07
		],
		"eco": 131,
		"efo": 131032.75818954738,
		"cfr": 0.31280517578125
	},
	{
		"tim": 70.49409585,
		"tid": 1184,
		"loc": [
			1.2936253662109367e-06,
			-7.224052185058599e-07
		],
		"eco": 146,
		"efo": 146036.5091272818,
		"cfr": 0.2119140625
	},
	{
		"tim": 70.498472675,
		"tid": 1184,
		"loc": [
			1.2929026367187504e-06,
			-7.166934143066398e-07
		],
		"eco": 134,
		"efo": 134033.5083770943,
		"cfr": 0.104248046875
	},
	{
		"tim": 70.50284979999999,
		"tid": 1184,
		"loc": [
			1.2934107482910147e-06,
			-7.241948913574253e-07
		],
		"eco": 114,
		"efo": 114028.5071267817,
		"cfr": 0.183929443359375
	},
	{
		"tim": 70.507227025,
		"tid": 1184,
		"loc": [
			1.2922196289062447e-06,
			-7.289013000488279e-07
		],
		"eco": 107,
		"efo": 107026.7566891723,
		"cfr": 0.2801513671875
	},
	{
		"tim": 70.511604475,
		"tid": 1184,
		"loc": [
			1.2940003479003921e-06,
			-7.287090454101569e-07
		],
		"eco": 129,
		"efo": 64516.12903225807,
		"cfr": 0.403076171875
	},
	{
		"tim": 70.51815685,
		"tid": 1184,
		"loc": [
			1.2933522277832029e-06,
			-7.199913391113249e-07
		],
		"eco": 101,
		"efo": 50512.62815703926,
		"cfr": 0.5438232421875
	},
	{
		"tim": 70.524709175,
		"tid": 1184,
		"loc": [
			1.3015881896972595e-06,
			-7.300158386230475e-07
		],
		"eco": 116,
		"efo": 116029.00725181296,
		"cfr": 0.37005615234375
	},
	{
		"tim": 70.5290866,
		"tid": 1184,
		"loc": [
			1.2990470764160214e-06,
			-7.24542077636717e-07
		],
		"eco": 135,
		"efo": 135033.7584396099,
		"cfr": 0.265869140625
	},
	{
		"tim": 70.533463825,
		"tid": 1184,
		"loc": [
			1.2876570129394642e-06,
			-7.262214050292991e-07
		],
		"eco": 140,
		"efo": 70017.50437609403,
		"cfr": 0.3427734375
	},
	{
		"tim": 70.54219095,
		"tid": 1184,
		"loc": [
			1.295935577392543e-06,
			-7.301873657226542e-07
		],
		"eco": 118,
		"efo": 118029.50737684421,
		"cfr": 0.718536376953125
	},
	{
		"tim": 70.54656824999999,
		"tid": 1184,
		"loc": [
			1.3095842468261633e-06,
			-7.276905151367153e-07
		],
		"eco": 105,
		"efo": 105026.25656414103,
		"cfr": 0.1142578125
	},
	{
		"tim": 70.550945475,
		"tid": 1184,
		"loc": [
			1.3037845214843838e-06,
			-7.266794067382828e-07
		],
		"eco": 119,
		"efo": 119029.75743935985,
		"cfr": 0.25177001953125
	},
	{
		"tim": 70.555322725,
		"tid": 1184,
		"loc": [
			1.29922403564453e-06,
			-7.268245117187498e-07
		],
		"eco": 134,
		"efo": 67016.75418854714,
		"cfr": 0.223388671875
	},
	{
		"tim": 70.56187505,
		"tid": 1184,
		"loc": [
			1.3028469055175789e-06,
			-7.245955444335935e-07
		],
		"eco": 293,
		"efo": 146536.63415853964,
		"cfr": 0.206634521484375
	},
	{
		"tim": 70.56842745,
		"tid": 1184,
		"loc": [
			1.2950638549804686e-06,
			-7.269655334472661e-07
		],
		"eco": 139,
		"efo": 69517.37934483621,
		"cfr": 0.38726806640625
	},
	{
		"tim": 70.577153775,
		"tid": 1184,
		"loc": [
			1.3054218200683426e-06,
			-7.269441406249975e-07
		],
		"eco": 140,
		"efo": 140035.00875218806,
		"cfr": 0.142822265625
	},
	{
		"tim": 70.581530775,
		"tid": 1184,
		"loc": [
			1.3034272949218768e-06,
			-7.209210998535099e-07
		],
		"eco": 194,
		"efo": 194048.51212803202,
		"cfr": 0.405029296875
	},
	{
		"tim": 70.58590785,
		"tid": 1184,
		"loc": [
			1.2882035583496251e-06,
			-7.206003723144569e-07
		],
		"eco": 116,
		"efo": 58014.50362590648,
		"cfr": 0.48193359375
	},
	{
		"tim": 70.59246025,
		"tid": 1184,
		"loc": [
			1.2946114135742287e-06,
			-7.296347229003952e-07
		],
		"eco": 162,
		"efo": 162040.5101275319,
		"cfr": 1.03564453125
	},
	{
		"tim": 70.596837375,
		"tid": 1184,
		"loc": [
			1.3007039978027167e-06,
			-7.255145751953094e-07
		],
		"eco": 181,
		"efo": 90522.63065766441,
		"cfr": 0.403228759765625
	},
	{
		"tim": 70.6055645,
		"tid": 1184,
		"loc": [
			1.3082661987304495e-06,
			-7.249161926269511e-07
		],
		"eco": 119,
		"efo": 119029.75743935985,
		"cfr": 0.159454345703125
	},
	{
		"tim": 77.02717245,
		"tid": 1211,
		"loc": [
			2.949490051270046e-07,
			8.456611328124817e-07
		],
		"eco": 126,
		"efo": 42010.50262565641,
		"cfr": 0.3887939453125
	},
	{
		"tim": 77.05826165,
		"tid": 1211,
		"loc": [
			2.910970031738332e-07,
			8.457273132324198e-07
		],
		"eco": 134,
		"efo": 44677.836125698086,
		"cfr": 0.32763671875
	},
	{
		"tim": 77.0691641,
		"tid": 1211,
		"loc": [
			2.9237435302733945e-07,
			8.43818750000001e-07
		],
		"eco": 109,
		"efo": 36342.41893806785,
		"cfr": 0.3204345703125
	},
	{
		"tim": 78.16116545,
		"tid": 1226,
		"loc": [
			1.2544606201172299e-06,
			9.004414733886501e-07
		],
		"eco": 110,
		"efo": 36675.835625573054,
		"cfr": 0.63446044921875
	},
	{
		"tim": 78.19225455,
		"tid": 1226,
		"loc": [
			1.2559741149902326e-06,
			9.016852478027361e-07
		],
		"eco": 135,
		"efo": 45011.2528132033,
		"cfr": 0.64251708984375
	},
	{
		"tim": 78.205331475,
		"tid": 1226,
		"loc": [
			1.2576814758300716e-06,
			8.991929748535163e-07
		],
		"eco": 103,
		"efo": 25756.439109777446,
		"cfr": 0.5628662109375
	},
	{
		"tim": 78.222758325,
		"tid": 1226,
		"loc": [
			1.2608841247558554e-06,
			8.944444885253893e-07
		],
		"eco": 132,
		"efo": 44011.00275068767,
		"cfr": 0.62060546875
	},
	{
		"tim": 78.24235955,
		"tid": 1226,
		"loc": [
			1.2563397399902537e-06,
			9.005082153320294e-07
		],
		"eco": 100,
		"efo": 33341.66875052096,
		"cfr": 0.53887939453125
	},
	{
		"tim": 78.253261775,
		"tid": 1226,
		"loc": [
			1.2491231140136805e-06,
			8.911510742187493e-07
		],
		"eco": 105,
		"efo": 52513.12828207052,
		"cfr": 0.504638671875
	},
	{
		"tim": 78.26198915,
		"tid": 1226,
		"loc": [
			1.2567302246093622e-06,
			9.043143615722725e-07
		],
		"eco": 113,
		"efo": 28257.064266066518,
		"cfr": 0.3880615234375
	},
	{
		"tim": 78.277241425,
		"tid": 1226,
		"loc": [
			1.2579508544921864e-06,
			9.019146667480467e-07
		],
		"eco": 116,
		"efo": 38676.33575060432,
		"cfr": 0.2926025390625
	},
	{
		"tim": 78.28814385,
		"tid": 1226,
		"loc": [
			1.2553133483886698e-06,
			9.007376342773424e-07
		],
		"eco": 105,
		"efo": 35008.75218804701,
		"cfr": 0.618896484375
	},
	{
		"tim": 78.299045925,
		"tid": 1226,
		"loc": [
			1.2581495605468784e-06,
			9.009166015625009e-07
		],
		"eco": 105,
		"efo": 35008.75218804701,
		"cfr": 0.39990234375
	},
	{
		"tim": 78.309948075,
		"tid": 1226,
		"loc": [
			1.26104763183594e-06,
			8.99753295898436e-07
		],
		"eco": 134,
		"efo": 44677.836125698086,
		"cfr": 0.32763671875
	},
	{
		"tim": 78.323024875,
		"tid": 1226,
		"loc": [
			1.2628269714355445e-06,
			9.02567932128909e-07
		],
		"eco": 145,
		"efo": 48345.419688255395,
		"cfr": 0.164794921875
	},
	{
		"tim": 78.3361021,
		"tid": 1226,
		"loc": [
			1.2563670349121139e-06,
			8.972481994628857e-07
		],
		"eco": 119,
		"efo": 39676.58581311994,
		"cfr": 0.394439697265625
	},
	{
		"tim": 78.347004425,
		"tid": 1226,
		"loc": [
			1.2532485961914106e-06,
			8.949493286132793e-07
		],
		"eco": 120,
		"efo": 40010.00250062515,
		"cfr": 0.41656494140625
	},
	{
		"tim": 80.56208785,
		"tid": 1239,
		"loc": [
			-1.360904565429578e-06,
			-3.3099957275410415e-08
		],
		"eco": 150,
		"efo": 75018.75468867217,
		"cfr": 0.292724609375
	},
	{
		"tim": 80.5866513,
		"tid": 1239,
		"loc": [
			-1.3682273498535099e-06,
			-3.734045410156328e-08
		],
		"eco": 107,
		"efo": 107026.7566891723,
		"cfr": 0.34552001953125
	},
	{
		"tim": 80.59102835,
		"tid": 1239,
		"loc": [
			-1.3731117736816325e-06,
			-3.6590051269532725e-08
		],
		"eco": 137,
		"efo": 68517.12928232059,
		"cfr": 0.53973388671875
	},
	{
		"tim": 80.59975545,
		"tid": 1239,
		"loc": [
			-1.3684282531738272e-06,
			-3.973133544922094e-08
		],
		"eco": 147,
		"efo": 73518.37959489872,
		"cfr": 0.48101806640625
	},
	{
		"tim": 80.6063075,
		"tid": 1239,
		"loc": [
			-1.3654161376953226e-06,
			-3.219450683593442e-08
		],
		"eco": 144,
		"efo": 72018.00450112528,
		"cfr": 0.34637451171875
	},
	{
		"tim": 80.6128598,
		"tid": 1239,
		"loc": [
			-1.367702270507811e-06,
			-3.792674560547144e-08
		],
		"eco": 211,
		"efo": 105526.38159539885,
		"cfr": 0.222320556640625
	},
	{
		"tim": 80.619412025,
		"tid": 1239,
		"loc": [
			-1.370884039306634e-06,
			-3.281808471679624e-08
		],
		"eco": 179,
		"efo": 89522.38059514879,
		"cfr": 0.30157470703125
	},
	{
		"tim": 80.628139375,
		"tid": 1239,
		"loc": [
			-1.3724067138671867e-06,
			-3.473568725586223e-08
		],
		"eco": 165,
		"efo": 82520.63015753939,
		"cfr": 0.362548828125
	},
	{
		"tim": 80.63469175,
		"tid": 1239,
		"loc": [
			-1.3695163085937348e-06,
			-3.717761840820287e-08
		],
		"eco": 167,
		"efo": 83520.88022005501,
		"cfr": 0.490478515625
	},
	{
		"tim": 80.641243875,
		"tid": 1239,
		"loc": [
			-1.3702402648925705e-06,
			-3.3856488037108605e-08
		],
		"eco": 140,
		"efo": 70017.50437609403,
		"cfr": 0.32135009765625
	},
	{
		"tim": 81.7388042,
		"tid": 1247,
		"loc": [
			3.0918394775381903e-07,
			8.43579943847672e-07
		],
		"eco": 147,
		"efo": 73518.37959489872,
		"cfr": 0.67071533203125
	},
	{
		"tim": 81.767717575,
		"tid": 1247,
		"loc": [
			2.993914794922026e-07,
			8.415617126464806e-07
		],
		"eco": 137,
		"efo": 45678.08618821372,
		"cfr": 0.39385986328125
	},
	{
		"tim": 81.778619425,
		"tid": 1247,
		"loc": [
			3.0135124511718277e-07,
			8.416267639160163e-07
		],
		"eco": 114,
		"efo": 38009.5023755939,
		"cfr": 0.954681396484375
	},
	{
		"tim": 81.789521025,
		"tid": 1247,
		"loc": [
			3.014666564941408e-07,
			8.434097778320326e-07
		],
		"eco": 120,
		"efo": 40010.00250062515,
		"cfr": 0.524871826171875
	},
	{
		"tim": 81.809141325,
		"tid": 1247,
		"loc": [
			3.016317504882811e-07,
			8.454303466796876e-07
		],
		"eco": 115,
		"efo": 38342.91906309911,
		"cfr": 0.5113525390625
	},
	{
		"tim": 81.8243935,
		"tid": 1247,
		"loc": [
			2.9149503784181234e-07,
			8.42371929931637e-07
		],
		"eco": 101,
		"efo": 50512.62815703926,
		"cfr": 0.5833740234375
	},
	{
		"tim": 81.8331207,
		"tid": 1247,
		"loc": [
			3.000309326171755e-07,
			8.427490356445341e-07
		],
		"eco": 132,
		"efo": 44011.00275068767,
		"cfr": 0.544921875
	},
	{
		"tim": 81.84402295,
		"tid": 1247,
		"loc": [
			3.014361999511692e-07,
			8.42378027343751e-07
		],
		"eco": 114,
		"efo": 38009.5023755939,
		"cfr": 0.639373779296875
	},
	{
		"tim": 81.861469625,
		"tid": 1247,
		"loc": [
			2.9710531616211485e-07,
			8.357631347656218e-07
		],
		"eco": 111,
		"efo": 55513.878469617404,
		"cfr": 0.765228271484375
	},
	{
		"tim": 81.87237115,
		"tid": 1247,
		"loc": [
			2.971203308105464e-07,
			8.36674401855469e-07
		],
		"eco": 114,
		"efo": 57014.25356339085,
		"cfr": 0.42041015625
	},
	{
		"tim": 81.881098125,
		"tid": 1247,
		"loc": [
			2.9788007202147865e-07,
			8.408525878906271e-07
		],
		"eco": 112,
		"efo": 37342.669000583475,
		"cfr": 0.81982421875
	},
	{
		"tim": 81.892000125,
		"tid": 1247,
		"loc": [
			2.9247164306642025e-07,
			8.351122009277293e-07
		],
		"eco": 113,
		"efo": 37676.085688088686,
		"cfr": 0.86431884765625
	},
	{
		"tim": 81.902902025,
		"tid": 1247,
		"loc": [
			2.9798981933593275e-07,
			8.451996582031286e-07
		],
		"eco": 134,
		"efo": 44677.836125698086,
		"cfr": 0.580810546875
	},
	{
		"tim": 81.913804025,
		"tid": 1247,
		"loc": [
			3.018591064453154e-07,
			8.437127685546878e-07
		],
		"eco": 116,
		"efo": 38676.33575060432,
		"cfr": 0.71429443359375
	},
	{
		"tim": 81.92688155,
		"tid": 1247,
		"loc": [
			2.976455444335948e-07,
			8.391548217773424e-07
		],
		"eco": 118,
		"efo": 39343.16912561473,
		"cfr": 0.549468994140625
	},
	{
		"tim": 81.9377838,
		"tid": 1247,
		"loc": [
			2.9607431030273693e-07,
			8.406494506835929e-07
		],
		"eco": 147,
		"efo": 49012.253063265816,
		"cfr": 0.59619140625
	},
	{
		"tim": 81.948685875,
		"tid": 1247,
		"loc": [
			2.9640407714843554e-07,
			8.446143981933607e-07
		],
		"eco": 107,
		"efo": 35675.58556305743,
		"cfr": 0.3922119140625
	},
	{
		"tim": 81.95958815,
		"tid": 1247,
		"loc": [
			2.978527832031199e-07,
			8.521030029296869e-07
		],
		"eco": 103,
		"efo": 34341.91881303659,
		"cfr": 0.53375244140625
	},
	{
		"tim": 81.970489825,
		"tid": 1247,
		"loc": [
			2.994431579589848e-07,
			8.454805480957011e-07
		],
		"eco": 138,
		"efo": 69017.25431357839,
		"cfr": 0.462890625
	},
	{
		"tim": 81.97921655,
		"tid": 1247,
		"loc": [
			2.966422851562417e-07,
			8.425743041992199e-07
		],
		"eco": 119,
		"efo": 39676.58581311994,
		"cfr": 0.68817138671875
	},
	{
		"tim": 81.99011825,
		"tid": 1247,
		"loc": [
			2.9564661254882454e-07,
			8.450483825683604e-07
		],
		"eco": 137,
		"efo": 45678.08618821372,
		"cfr": 0.758544921875
	},
	{
		"tim": 82.0010201,
		"tid": 1247,
		"loc": [
			2.9553394775391107e-07,
			8.445264709472651e-07
		],
		"eco": 133,
		"efo": 44344.419438192876,
		"cfr": 0.6156005859375
	},
	{
		"tim": 82.01192215,
		"tid": 1247,
		"loc": [
			2.994025451660159e-07,
			8.441627441406244e-07
		],
		"eco": 104,
		"efo": 52013.003250812704,
		"cfr": 0.4998779296875
	},
	{
		"tim": 82.0206493,
		"tid": 1247,
		"loc": [
			2.988264648437498e-07,
			8.399833190917958e-07
		],
		"eco": 105,
		"efo": 35008.75218804701,
		"cfr": 0.695068359375
	},
	{
		"tim": 82.03155135,
		"tid": 1247,
		"loc": [
			2.969583190917976e-07,
			8.390909912109378e-07
		],
		"eco": 147,
		"efo": 36759.18979744936,
		"cfr": 0.5284423828125
	},
	{
		"tim": 82.04462905,
		"tid": 1247,
		"loc": [
			2.960665405273468e-07,
			8.405840454101557e-07
		],
		"eco": 132,
		"efo": 44011.00275068767,
		"cfr": 0.628173828125
	},
	{
		"tim": 82.0555311,
		"tid": 1247,
		"loc": [
			2.9446014404297474e-07,
			8.481889770507827e-07
		],
		"eco": 117,
		"efo": 58514.62865716429,
		"cfr": 0.41015625
	},
	{
		"tim": 82.06425815,
		"tid": 1247,
		"loc": [
			2.9491876831053665e-07,
			8.348614929199188e-07
		],
		"eco": 134,
		"efo": 44677.836125698086,
		"cfr": 0.6552734375
	},
	{
		"tim": 82.077335025,
		"tid": 1247,
		"loc": [
			2.998644897460841e-07,
			8.41721734619145e-07
		],
		"eco": 137,
		"efo": 34258.564641160294,
		"cfr": 0.634552001953125
	},
	{
		"tim": 82.090412,
		"tid": 1247,
		"loc": [
			2.973547241211013e-07,
			8.408744812011696e-07
		],
		"eco": 122,
		"efo": 40676.835875635574,
		"cfr": 0.637939453125
	},
	{
		"tim": 82.10348917499999,
		"tid": 1247,
		"loc": [
			2.987289489746032e-07,
			8.418893249511723e-07
		],
		"eco": 104,
		"efo": 52013.003250812704,
		"cfr": 0.221099853515625
	},
	{
		"tim": 85.913557475,
		"tid": 1264,
		"loc": [
			-1.0930460388183618e-06,
			8.308300170900064e-08
		],
		"eco": 200,
		"efo": 100025.0062515629,
		"cfr": 0.323333740234375
	},
	{
		"tim": 85.931300225,
		"tid": 1264,
		"loc": [
			-1.0930945373535206e-06,
			7.59080383300775e-08
		],
		"eco": 116,
		"efo": 116029.00725181296,
		"cfr": 0.45611572265625
	},
	{
		"tim": 85.935677475,
		"tid": 1264,
		"loc": [
			-1.0966610656738259e-06,
			7.642312011718713e-08
		],
		"eco": 109,
		"efo": 54513.62840710177,
		"cfr": 0.25634765625
	},
	{
		"tim": 85.9422298,
		"tid": 1264,
		"loc": [
			-1.096730462646489e-06,
			6.985645751953128e-08
		],
		"eco": 103,
		"efo": 51512.87821955489,
		"cfr": 0.26202392578125
	},
	{
		"tim": 85.950957325,
		"tid": 1264,
		"loc": [
			-1.0934867065429723e-06,
			7.893734741211328e-08
		],
		"eco": 119,
		"efo": 39676.58581311994,
		"cfr": 0.38604736328125
	},
	{
		"tim": 85.96185995,
		"tid": 1264,
		"loc": [
			-1.08871490478514e-06,
			7.494923706054522e-08
		],
		"eco": 116,
		"efo": 58014.50362590648,
		"cfr": 0.30120849609375
	},
	{
		"tim": 85.9705876,
		"tid": 1264,
		"loc": [
			-1.0963307922363295e-06,
			6.83783203125004e-08
		],
		"eco": 135,
		"efo": 27006.75168792198,
		"cfr": 0.52435302734375
	},
	{
		"tim": 86.030956,
		"tid": 1265,
		"loc": [
			-1.1016173339842094e-06,
			6.26207275390168e-08
		],
		"eco": 129,
		"efo": 64516.12903225807,
		"cfr": 1.30999755859375
	},
	{
		"tim": 90.3783339,
		"tid": 1282,
		"loc": [
			-1.1598430236816752e-06,
			6.771801330566457e-07
		],
		"eco": 132,
		"efo": 132033.008252063,
		"cfr": 0.31787109375
	},
	{
		"tim": 90.40413325,
		"tid": 1282,
		"loc": [
			-1.1607476196289222e-06,
			6.856785705566475e-07
		],
		"eco": 161,
		"efo": 80520.13003250812,
		"cfr": 0.53277587890625
	},
	{
		"tim": 90.4106853,
		"tid": 1282,
		"loc": [
			-1.1616156555175744e-06,
			6.797892456054672e-07
		],
		"eco": 118,
		"efo": 118029.50737684421,
		"cfr": 0.380401611328125
	},
	{
		"tim": 90.415062475,
		"tid": 1282,
		"loc": [
			-1.1618482604980477e-06,
			6.79166302490234e-07
		],
		"eco": 177,
		"efo": 88522.13053263316,
		"cfr": 0.434722900390625
	},
	{
		"tim": 90.42161444999999,
		"tid": 1282,
		"loc": [
			-1.162731060791016e-06,
			6.820574096679688e-07
		],
		"eco": 112,
		"efo": 56014.00350087522,
		"cfr": 0.6326904296875
	},
	{
		"tim": 90.630486425,
		"tid": 1285,
		"loc": [
			-1.377953045654352e-06,
			-4.3565380859391014e-08
		],
		"eco": 179,
		"efo": 179044.76119029758,
		"cfr": 0.385345458984375
	},
	{
		"tim": 90.649464425,
		"tid": 1285,
		"loc": [
			-1.3797231140136708e-06,
			-3.70150756835935e-08
		],
		"eco": 115,
		"efo": 115028.75718929732,
		"cfr": 0.5460205078125
	},
	{
		"tim": 90.65384145,
		"tid": 1285,
		"loc": [
			-1.3696070678711146e-06,
			-3.3266162109369933e-08
		],
		"eco": 195,
		"efo": 97524.38109527381,
		"cfr": 0.451171875
	},
	{
		"tim": 90.660393725,
		"tid": 1285,
		"loc": [
			-1.3702729736328108e-06,
			-3.386990966796982e-08
		],
		"eco": 146,
		"efo": 146036.5091272818,
		"cfr": 0.57421875
	},
	{
		"tim": 90.6647709,
		"tid": 1285,
		"loc": [
			-1.3739943969726523e-06,
			-3.684329833984474e-08
		],
		"eco": 160,
		"efo": 160040.01000250064,
		"cfr": 0.5042724609375
	},
	{
		"tim": 90.6691479,
		"tid": 1285,
		"loc": [
			-1.3780597656249954e-06,
			-4.023345947265828e-08
		],
		"eco": 127,
		"efo": 127031.75793948487,
		"cfr": 0.62200927734375
	},
	{
		"tim": 90.67352495,
		"tid": 1285,
		"loc": [
			-1.3802527709961028e-06,
			-3.210677490234389e-08
		],
		"eco": 147,
		"efo": 147036.75918979745,
		"cfr": 0.52166748046875
	},
	{
		"tim": 90.67790205,
		"tid": 1285,
		"loc": [
			-1.3770851684570345e-06,
			-3.608391113281172e-08
		],
		"eco": 143,
		"efo": 143035.75893973492,
		"cfr": 0.454254150390625
	},
	{
		"tim": 90.682279025,
		"tid": 1285,
		"loc": [
			-1.378606182861325e-06,
			-4.1839758300782814e-08
		],
		"eco": 157,
		"efo": 157039.25981495375,
		"cfr": 0.5078125
	},
	{
		"tim": 90.686656225,
		"tid": 1285,
		"loc": [
			-1.3779890380859343e-06,
			-4.337056884765706e-08
		],
		"eco": 230,
		"efo": 115028.75718929732,
		"cfr": 0.40301513671875
	},
	{
		"tim": 90.69320855,
		"tid": 1285,
		"loc": [
			-1.3750397949218788e-06,
			-4.0106225585936984e-08
		],
		"eco": 182,
		"efo": 182045.51137784446,
		"cfr": 0.5108642578125
	},
	{
		"tim": 90.697585525,
		"tid": 1285,
		"loc": [
			-1.3734421997070285e-06,
			-3.557747802734399e-08
		],
		"eco": 146,
		"efo": 146036.5091272818,
		"cfr": 0.30078125
	},
	{
		"tim": 90.701962675,
		"tid": 1285,
		"loc": [
			-1.372788812255859e-06,
			-4.217487792968957e-08
		],
		"eco": 160,
		"efo": 160040.01000250064,
		"cfr": 0.336181640625
	},
	{
		"tim": 90.70633955,
		"tid": 1285,
		"loc": [
			-1.3787774047851636e-06,
			-4.393010864257876e-08
		],
		"eco": 128,
		"efo": 128032.0080020005,
		"cfr": 0.640625
	},
	{
		"tim": 90.710716525,
		"tid": 1285,
		"loc": [
			-1.3785982910156297e-06,
			-4.08097106933574e-08
		],
		"eco": 177,
		"efo": 88522.13053263316,
		"cfr": 0.457305908203125
	},
	{
		"tim": 90.717268575,
		"tid": 1285,
		"loc": [
			-1.3749834167480535e-06,
			-4.322536010742158e-08
		],
		"eco": 135,
		"efo": 135033.7584396099,
		"cfr": 0.36187744140625
	},
	{
		"tim": 90.7216456,
		"tid": 1285,
		"loc": [
			-1.3780427856445227e-06,
			-3.725889892578199e-08
		],
		"eco": 172,
		"efo": 172043.01075268816,
		"cfr": 0.4754638671875
	},
	{
		"tim": 90.726022775,
		"tid": 1285,
		"loc": [
			-1.376248040771485e-06,
			-4.420883789062633e-08
		],
		"eco": 127,
		"efo": 127031.75793948487,
		"cfr": 0.409423828125
	},
	{
		"tim": 90.7304,
		"tid": 1285,
		"loc": [
			-1.3712039184570343e-06,
			-4.0087664794920853e-08
		],
		"eco": 160,
		"efo": 160040.01000250064,
		"cfr": 0.4918212890625
	},
	{
		"tim": 90.7347771,
		"tid": 1285,
		"loc": [
			-1.372351879882817e-06,
			-4.177493896484349e-08
		],
		"eco": 151,
		"efo": 151037.75943985998,
		"cfr": 0.483428955078125
	},
	{
		"tim": 90.739154325,
		"tid": 1285,
		"loc": [
			-1.3849975585937296e-06,
			-4.77062988281291e-08
		],
		"eco": 108,
		"efo": 54013.50337584396,
		"cfr": 0.72125244140625
	},
	{
		"tim": 90.745706475,
		"tid": 1285,
		"loc": [
			-1.3940262695312322e-06,
			-4.4772418212893744e-08
		],
		"eco": 145,
		"efo": 72518.1295323831,
		"cfr": 0.50811767578125
	},
	{
		"tim": 90.754433675,
		"tid": 1285,
		"loc": [
			-1.3897582580566415e-06,
			-4.360344848632682e-08
		],
		"eco": 185,
		"efo": 92523.13078269568,
		"cfr": 0.340301513671875
	},
	{
		"tim": 90.760985775,
		"tid": 1285,
		"loc": [
			-1.3884275329589879e-06,
			-4.69266357421877e-08
		],
		"eco": 122,
		"efo": 61015.25381345336,
		"cfr": 0.507080078125
	},
	{
		"tim": 91.033525425,
		"tid": 1286,
		"loc": [
			-3.780673645019094e-07,
			1.083254248046884e-06
		],
		"eco": 107,
		"efo": 53513.37834458615,
		"cfr": 0.53228759765625
	},
	{
		"tim": 91.054677725,
		"tid": 1286,
		"loc": [
			-3.846334777831969e-07,
			1.0803359497070306e-06
		],
		"eco": 107,
		"efo": 107026.7566891723,
		"cfr": 0.4669189453125
	},
	{
		"tim": 91.05905477499999,
		"tid": 1286,
		"loc": [
			-3.944290832519367e-07,
			1.0748289672851522e-06
		],
		"eco": 150,
		"efo": 50012.50312578144,
		"cfr": 0.3060302734375
	},
	{
		"tim": 92.702016575,
		"tid": 1299,
		"loc": [
			-4.366419067376635e-08,
			-1.868402709962201e-08
		],
		"eco": 121,
		"efo": 60515.12878219555,
		"cfr": 0.296630859375
	},
	{
		"tim": 93.141095675,
		"tid": 1303,
		"loc": [
			3.700532165528783e-07,
			8.585946289062213e-07
		],
		"eco": 175,
		"efo": 87521.88047011752,
		"cfr": 0.67340087890625
	},
	{
		"tim": 93.16906985,
		"tid": 1303,
		"loc": [
			3.6601240844728404e-07,
			8.636500549316374e-07
		],
		"eco": 173,
		"efo": 173043.2608152038,
		"cfr": 0.4383544921875
	},
	{
		"tim": 93.173447075,
		"tid": 1303,
		"loc": [
			3.6876464843749363e-07,
			8.568194763183567e-07
		],
		"eco": 112,
		"efo": 112028.00700175043,
		"cfr": 0.5703125
	},
	{
		"tim": 93.1778246,
		"tid": 1303,
		"loc": [
			3.731627136230396e-07,
			8.642843383789099e-07
		],
		"eco": 102,
		"efo": 51012.75318829707,
		"cfr": 0.5877685546875
	},
	{
		"tim": 93.184376675,
		"tid": 1303,
		"loc": [
			3.680972106933663e-07,
			8.687666442871105e-07
		],
		"eco": 129,
		"efo": 64516.12903225807,
		"cfr": 0.48834228515625
	},
	{
		"tim": 95.0208064,
		"tid": 1315,
		"loc": [
			1.3110645996092594e-06,
			1.810131835961299e-09
		],
		"eco": 120,
		"efo": 40010.00250062515,
		"cfr": 0.591522216796875
	},
	{
		"tim": 95.0574808,
		"tid": 1315,
		"loc": [
			1.3107157592773458e-06,
			1.103753662109486e-08
		],
		"eco": 111,
		"efo": 37009.252313078265,
		"cfr": 0.441131591796875
	},
	{
		"tim": 95.066207925,
		"tid": 1315,
		"loc": [
			1.312783166503904e-06,
			8.795080566406264e-09
		],
		"eco": 167,
		"efo": 41760.440110027506,
		"cfr": 0.4366455078125
	},
	{
		"tim": 95.08146045,
		"tid": 1315,
		"loc": [
			1.3157948181152306e-06,
			6.591302490233307e-09
		],
		"eco": 127,
		"efo": 63515.878969742436,
		"cfr": 0.25982666015625
	},
	{
		"tim": 95.090187275,
		"tid": 1315,
		"loc": [
			1.3148747497558593e-06,
			1.2662353515627394e-08
		],
		"eco": 100,
		"efo": 33341.66875052096,
		"cfr": 0.249481201171875
	},
	{
		"tim": 95.10108955,
		"tid": 1315,
		"loc": [
			1.3132160644531302e-06,
			1.1765563964843637e-08
		],
		"eco": 114,
		"efo": 38009.5023755939,
		"cfr": 0.33282470703125
	},
	{
		"tim": 95.114166525,
		"tid": 1315,
		"loc": [
			1.3097457824707045e-06,
			1.855909423828424e-08
		],
		"eco": 143,
		"efo": 35758.93973493373,
		"cfr": 0.54510498046875
	},
	{
		"tim": 95.13159279999999,
		"tid": 1315,
		"loc": [
			1.3106772155761732e-06,
			1.0105194091794257e-08
		],
		"eco": 123,
		"efo": 41010.252563140784,
		"cfr": 0.34906005859375
	},
	{
		"tim": 95.14249475,
		"tid": 1315,
		"loc": [
			1.3150775329589793e-06,
			1.009666748047058e-08
		],
		"eco": 105,
		"efo": 52513.12828207052,
		"cfr": 0.485595703125
	},
	{
		"tim": 95.157746325,
		"tid": 1315,
		"loc": [
			1.3103377807617234e-06,
			6.0035705566382724e-09
		],
		"eco": 106,
		"efo": 26506.626656664168,
		"cfr": 0.39605712890625
	},
	{
		"tim": 95.91580395,
		"tid": 1323,
		"loc": [
			-1.0401324768067162e-06,
			-1.0215998474121076e-06
		],
		"eco": 102,
		"efo": 34008.502125531384,
		"cfr": 0.47021484375
	},
	{
		"tim": 96.63975435,
		"tid": 1325,
		"loc": [
			-3.969062377930426e-07,
			4.478391113281156e-07
		],
		"eco": 122,
		"efo": 61015.25381345336,
		"cfr": 0.932373046875
	},
	{
		"tim": 96.66745565,
		"tid": 1325,
		"loc": [
			-3.6972335815434667e-07,
			4.780012023925928e-07
		],
		"eco": 163,
		"efo": 81520.38009502376,
		"cfr": 0.82196044921875
	},
	{
		"tim": 96.674008025,
		"tid": 1325,
		"loc": [
			-3.7664625854488195e-07,
			4.86199499511711e-07
		],
		"eco": 107,
		"efo": 53513.37834458615,
		"cfr": 0.298828125
	},
	{
		"tim": 96.6805604,
		"tid": 1325,
		"loc": [
			-3.737771118164091e-07,
			4.872794616699194e-07
		],
		"eco": 136,
		"efo": 45344.66950070851,
		"cfr": 0.49072265625
	},
	{
		"tim": 96.6892878,
		"tid": 1325,
		"loc": [
			-3.758985900879034e-07,
			4.812831481933563e-07
		],
		"eco": 219,
		"efo": 109527.38184546136,
		"cfr": 0.641143798828125
	},
	{
		"tim": 96.698015425,
		"tid": 1325,
		"loc": [
			-3.733232849121088e-07,
			4.904962707519553e-07
		],
		"eco": 135,
		"efo": 67516.87921980495,
		"cfr": 0.1181640625
	},
	{
		"tim": 96.704567725,
		"tid": 1325,
		"loc": [
			-3.871023559570318e-07,
			4.826703796386711e-07
		],
		"eco": 139,
		"efo": 69517.37934483621,
		"cfr": 0.41595458984375
	},
	{
		"tim": 96.7132951,
		"tid": 1325,
		"loc": [
			-3.801979187011696e-07,
			4.847382568359373e-07
		],
		"eco": 199,
		"efo": 99524.88122030508,
		"cfr": 0.34033203125
	},
	{
		"tim": 96.719847475,
		"tid": 1325,
		"loc": [
			-3.7929132690430735e-07,
			4.84684033203128e-07
		],
		"eco": 125,
		"efo": 125031.25781445361,
		"cfr": 0.031982421875
	},
	{
		"tim": 96.72422494999999,
		"tid": 1325,
		"loc": [
			-3.790176269531282e-07,
			4.843798400878911e-07
		],
		"eco": 143,
		"efo": 35758.93973493373,
		"cfr": 0.29351806640625
	},
	{
		"tim": 96.735127225,
		"tid": 1325,
		"loc": [
			-3.706973205566456e-07,
			4.82801647949221e-07
		],
		"eco": 125,
		"efo": 62515.628907226805,
		"cfr": 0.06396484375
	},
	{
		"tim": 96.7416795,
		"tid": 1325,
		"loc": [
			-3.7484688720702886e-07,
			4.880935546875019e-07
		],
		"eco": 195,
		"efo": 65016.25406351587,
		"cfr": 0.01025390625
	},
	{
		"tim": 96.750407325,
		"tid": 1325,
		"loc": [
			-3.769557983398356e-07,
			4.90412207031249e-07
		],
		"eco": 144,
		"efo": 144036.00900225056,
		"cfr": 0.048492431640625
	},
	{
		"tim": 96.754784725,
		"tid": 1325,
		"loc": [
			-3.74899420166016e-07,
			4.872734680175764e-07
		],
		"eco": 114,
		"efo": 114028.5071267817,
		"cfr": 0.05255126953125
	},
	{
		"tim": 96.759162075,
		"tid": 1325,
		"loc": [
			-3.8195870361326643e-07,
			4.835427429199165e-07
		],
		"eco": 164,
		"efo": 82020.50512628157,
		"cfr": 0.4129638671875
	},
	{
		"tim": 96.76571435,
		"tid": 1325,
		"loc": [
			-3.8384237060547005e-07,
			4.862105957031281e-07
		],
		"eco": 173,
		"efo": 57681.08693840126,
		"cfr": 0.305694580078125
	},
	{
		"tim": 96.776616825,
		"tid": 1325,
		"loc": [
			-3.873337829589779e-07,
			4.799845703124968e-07
		],
		"eco": 209,
		"efo": 104526.13153288323,
		"cfr": 0.2427978515625
	},
	{
		"tim": 96.783169275,
		"tid": 1325,
		"loc": [
			-3.692564819336271e-07,
			4.956744934082199e-07
		],
		"eco": 213,
		"efo": 213053.26331582895,
		"cfr": 0.443572998046875
	},
	{
		"tim": 96.787546225,
		"tid": 1325,
		"loc": [
			-3.7395778198242046e-07,
			4.829210449218713e-07
		],
		"eco": 196,
		"efo": 98024.50612653163,
		"cfr": 0.3465576171875
	},
	{
		"tim": 100.888550225,
		"tid": 1338,
		"loc": [
			-1.1797240295409315e-06,
			7.705116149902059e-07
		],
		"eco": 126,
		"efo": 63015.753938484624,
		"cfr": 0.3411865234375
	},
	{
		"tim": 100.911878375,
		"tid": 1338,
		"loc": [
			-1.1815416198730353e-06,
			7.669113464355427e-07
		],
		"eco": 133,
		"efo": 66516.62915728932,
		"cfr": 0.630615234375
	},
	{
		"tim": 100.920606075,
		"tid": 1338,
		"loc": [
			-1.183582202148435e-06,
			7.741463928222702e-07
		],
		"eco": 130,
		"efo": 65016.25406351588,
		"cfr": 0.4844970703125
	},
	{
		"tim": 100.929333525,
		"tid": 1338,
		"loc": [
			-1.1811088195800822e-06,
			7.642188476562479e-07
		],
		"eco": 148,
		"efo": 74018.50462615654,
		"cfr": 0.478851318359375
	},
	{
		"tim": 100.938060975,
		"tid": 1338,
		"loc": [
			-1.1846380798339713e-06,
			7.670212158203109e-07
		],
		"eco": 180,
		"efo": 90022.50562640661,
		"cfr": 0.52764892578125
	},
	{
		"tim": 101.687165175,
		"tid": 1342,
		"loc": [
			-7.942776733398139e-07,
			-1.758959594726732e-07
		],
		"eco": 107,
		"efo": 35675.58556305743,
		"cfr": 0.859130859375
	},
	{
		"tim": 101.714843575,
		"tid": 1342,
		"loc": [
			-7.9489270019532e-07,
			-1.8968536376953368e-07
		],
		"eco": 134,
		"efo": 44677.836125698086,
		"cfr": 0.461669921875
	},
	{
		"tim": 101.7257461,
		"tid": 1342,
		"loc": [
			-7.957169799804705e-07,
			-1.9055897827148418e-07
		],
		"eco": 157,
		"efo": 78519.62990747688,
		"cfr": 0.38720703125
	},
	{
		"tim": 101.734473425,
		"tid": 1342,
		"loc": [
			-7.970705810546859e-07,
			-1.914347351074223e-07
		],
		"eco": 114,
		"efo": 57014.25356339085,
		"cfr": 0.481719970703125
	},
	{
		"tim": 101.7453756,
		"tid": 1342,
		"loc": [
			-7.992892517089748e-07,
			-1.8473665771484376e-07
		],
		"eco": 150,
		"efo": 75018.75468867217,
		"cfr": 0.665283203125
	},
	{
		"tim": 101.754102825,
		"tid": 1342,
		"loc": [
			-7.913492309570236e-07,
			-1.9257936401367325e-07
		],
		"eco": 132,
		"efo": 66016.5041260315,
		"cfr": 0.507080078125
	},
	{
		"tim": 101.76065525,
		"tid": 1342,
		"loc": [
			-7.856411926269486e-07,
			-1.787429138183614e-07
		],
		"eco": 101,
		"efo": 50512.62815703926,
		"cfr": 0.3460693359375
	},
	{
		"tim": 101.7693825,
		"tid": 1342,
		"loc": [
			-7.989471435546802e-07,
			-1.7516384887695454e-07
		],
		"eco": 106,
		"efo": 53013.253313328336,
		"cfr": 0.54693603515625
	},
	{
		"tim": 102.63530585,
		"tid": 1348,
		"loc": [
			-1.0163716186523664e-06,
			-1.116103582763686e-06
		],
		"eco": 111,
		"efo": 55513.878469617404,
		"cfr": 0.369110107421875
	},
	{
		"tim": 102.65863295,
		"tid": 1348,
		"loc": [
			-1.0152228637695428e-06,
			-1.11755489501953e-06
		],
		"eco": 151,
		"efo": 50345.91981328665,
		"cfr": 0.52978515625
	},
	{
		"tim": 102.669535425,
		"tid": 1348,
		"loc": [
			-1.0124999816894546e-06,
			-1.115281158447265e-06
		],
		"eco": 113,
		"efo": 56514.128532133036,
		"cfr": 0.2822265625
	},
	{
		"tim": 102.678262075,
		"tid": 1348,
		"loc": [
			-1.0146422607421798e-06,
			-1.124386254882814e-06
		],
		"eco": 139,
		"efo": 69517.37934483621,
		"cfr": 0.2294921875
	},
	{
		"tim": 102.6891643,
		"tid": 1348,
		"loc": [
			-1.018541607666012e-06,
			-1.1107439575195314e-06
		],
		"eco": 128,
		"efo": 64016.00400100025,
		"cfr": 0.65625
	},
	{
		"tim": 102.6957171,
		"tid": 1348,
		"loc": [
			-1.0166787292480563e-06,
			-1.1212063781738275e-06
		],
		"eco": 104,
		"efo": 52013.003250812704,
		"cfr": 0.355682373046875
	},
	{
		"tim": 102.704444875,
		"tid": 1348,
		"loc": [
			-1.0112087951660248e-06,
			-1.1169111633300745e-06
		],
		"eco": 125,
		"efo": 41677.085938151205,
		"cfr": 0.479736328125
	},
	{
		"tim": 102.71752175,
		"tid": 1348,
		"loc": [
			-1.0117506774902298e-06,
			-1.1128852783203133e-06
		],
		"eco": 142,
		"efo": 71017.75443860966,
		"cfr": 0.39306640625
	},
	{
		"tim": 102.724074325,
		"tid": 1348,
		"loc": [
			-1.0103659545898418e-06,
			-1.1103512634277346e-06
		],
		"eco": 115,
		"efo": 57514.37859464866,
		"cfr": 0.6240234375
	},
	{
		"tim": 102.7349762,
		"tid": 1348,
		"loc": [
			-1.0119310546874983e-06,
			-1.1139415466308604e-06
		],
		"eco": 113,
		"efo": 56514.128532133036,
		"cfr": 0.3175048828125
	},
	{
		"tim": 102.743703575,
		"tid": 1348,
		"loc": [
			-1.013957958984358e-06,
			-1.1098841796874994e-06
		],
		"eco": 158,
		"efo": 79019.75493873468,
		"cfr": 0.54327392578125
	},
	{
		"tim": 102.75895535,
		"tid": 1348,
		"loc": [
			-1.0133858520507843e-06,
			-1.1228304016113328e-06
		],
		"eco": 165,
		"efo": 82520.63015753939,
		"cfr": 0.217529296875
	},
	{
		"tim": 102.7655076,
		"tid": 1348,
		"loc": [
			-1.0155810180664053e-06,
			-1.1154521850585918e-06
		],
		"eco": 103,
		"efo": 103025.75643910978,
		"cfr": 0.49493408203125
	},
	{
		"tim": 102.769884725,
		"tid": 1348,
		"loc": [
			-1.0095066040039254e-06,
			-1.1208782714843732e-06
		],
		"eco": 121,
		"efo": 60515.12878219555,
		"cfr": 0.33782958984375
	},
	{
		"tim": 102.77643702499999,
		"tid": 1348,
		"loc": [
			-1.0136807434081994e-06,
			-1.1167138610839848e-06
		],
		"eco": 152,
		"efo": 76019.0047511878,
		"cfr": 0.492095947265625
	},
	{
		"tim": 102.78298975,
		"tid": 1348,
		"loc": [
			-1.0092863464355543e-06,
			-1.1115077697753886e-06
		],
		"eco": 133,
		"efo": 44344.419438192876,
		"cfr": 0.390380859375
	},
	{
		"tim": 102.791717475,
		"tid": 1348,
		"loc": [
			-1.0132708618164008e-06,
			-1.1105808654785166e-06
		],
		"eco": 101,
		"efo": 50512.62815703926,
		"cfr": 0.3262939453125
	},
	{
		"tim": 102.8583091,
		"tid": 1351,
		"loc": [
			-1.0092460021972405e-06,
			-1.1098467712402182e-06
		],
		"eco": 175,
		"efo": 87521.88047011752,
		"cfr": 0.42230224609375
	},
	{
		"tim": 106.50499235,
		"tid": 1361,
		"loc": [
			-4.2840598754895894e-07,
			1.0784580322265658e-06
		],
		"eco": 107,
		"efo": 107026.7566891723,
		"cfr": 0.6910400390625
	},
	{
		"tim": 106.529556675,
		"tid": 1361,
		"loc": [
			-4.2415170288086326e-07,
			1.0963119506835979e-06
		],
		"eco": 118,
		"efo": 59014.753688422104,
		"cfr": 0.45648193359375
	},
	{
		"tim": 106.536109375,
		"tid": 1361,
		"loc": [
			-4.214631408691402e-07,
			1.0915243957519543e-06
		],
		"eco": 125,
		"efo": 62515.628907226805,
		"cfr": 0.47174072265625
	},
	{
		"tim": 106.5426614,
		"tid": 1361,
		"loc": [
			-4.235643737792996e-07,
			1.095343023681642e-06
		],
		"eco": 154,
		"efo": 77019.25481370343,
		"cfr": 0.20703125
	},
	{
		"tim": 106.551389275,
		"tid": 1361,
		"loc": [
			-4.180120422363361e-07,
			1.0961542907714894e-06
		],
		"eco": 124,
		"efo": 62015.50387596899,
		"cfr": 0.378662109375
	},
	{
		"tim": 106.56011715,
		"tid": 1361,
		"loc": [
			-4.194260437011769e-07,
			1.0910557739257807e-06
		],
		"eco": 125,
		"efo": 62515.628907226805,
		"cfr": 0.5596923828125
	},
	{
		"tim": 106.568844875,
		"tid": 1361,
		"loc": [
			-4.238233215331983e-07,
			1.092300195312502e-06
		],
		"eco": 133,
		"efo": 66516.62915728932,
		"cfr": 0.42791748046875
	},
	{
		"tim": 106.5775726,
		"tid": 1361,
		"loc": [
			-4.1672218017578814e-07,
			1.1053830078125105e-06
		],
		"eco": 212,
		"efo": 106026.50662665667,
		"cfr": 0.6861572265625
	},
	{
		"tim": 106.58412525,
		"tid": 1361,
		"loc": [
			-4.2435869750976455e-07,
			1.100283929443356e-06
		],
		"eco": 145,
		"efo": 48345.419688255395,
		"cfr": 0.37078857421875
	},
	{
		"tim": 106.5950284,
		"tid": 1361,
		"loc": [
			-4.214712768554515e-07,
			1.0943990112304613e-06
		],
		"eco": 111,
		"efo": 55513.878469617404,
		"cfr": 0.81024169921875
	},
	{
		"tim": 106.60375625,
		"tid": 1361,
		"loc": [
			-4.22411383056642e-07,
			1.0969866638183614e-06
		],
		"eco": 168,
		"efo": 84021.00525131283,
		"cfr": 0.541534423828125
	},
	{
		"tim": 106.610308825,
		"tid": 1361,
		"loc": [
			-4.269852172851508e-07,
			1.0937738708496076e-06
		],
		"eco": 120,
		"efo": 60015.003750937736,
		"cfr": 0.199951171875
	},
	{
		"tim": 106.619036825,
		"tid": 1361,
		"loc": [
			-4.2420621948242005e-07,
			1.0985747802734372e-06
		],
		"eco": 105,
		"efo": 52513.12828207052,
		"cfr": 0.409423828125
	},
	{
		"tim": 106.62776475,
		"tid": 1361,
		"loc": [
			-4.21348254394528e-07,
			1.0970229431152345e-06
		],
		"eco": 135,
		"efo": 67516.87921980495,
		"cfr": 0.33233642578125
	},
	{
		"tim": 106.6364922,
		"tid": 1361,
		"loc": [
			-4.237899047851525e-07,
			1.096079589843748e-06
		],
		"eco": 127,
		"efo": 42343.91931316162,
		"cfr": 0.346435546875
	},
	{
		"tim": 106.647394725,
		"tid": 1361,
		"loc": [
			-4.2469002685547105e-07,
			1.0909544677734371e-06
		],
		"eco": 140,
		"efo": 46678.33625072935,
		"cfr": 0.53558349609375
	},
	{
		"tim": 106.65612255,
		"tid": 1361,
		"loc": [
			-4.2309249877929966e-07,
			1.0916871215820315e-06
		],
		"eco": 111,
		"efo": 55513.878469617404,
		"cfr": 0.59417724609375
	},
	{
		"tim": 106.66267515,
		"tid": 1361,
		"loc": [
			-4.224845031738346e-07,
			1.0998180603027375e-06
		],
		"eco": 151,
		"efo": 50345.91981328665,
		"cfr": 0.377471923828125
	},
	{
		"tim": 106.67357795,
		"tid": 1361,
		"loc": [
			-4.2698981933592984e-07,
			1.0979304443359362e-06
		],
		"eco": 128,
		"efo": 64016.00400100025,
		"cfr": 0.1796875
	},
	{
		"tim": 107.1598701,
		"tid": 1367,
		"loc": [
			-4.600986511229654e-07,
			1.0377328491211059e-06
		],
		"eco": 115,
		"efo": 38342.91906309911,
		"cfr": 0.572021484375
	},
	{
		"tim": 107.1918988,
		"tid": 1367,
		"loc": [
			-4.619906982421813e-07,
			1.0217631347656225e-06
		],
		"eco": 176,
		"efo": 88022.00550137534,
		"cfr": 0.3292236328125
	},
	{
		"tim": 107.19845135,
		"tid": 1367,
		"loc": [
			-4.6278106079101045e-07,
			1.023180877685546e-06
		],
		"eco": 132,
		"efo": 66016.5041260315,
		"cfr": 0.401123046875
	},
	{
		"tim": 107.207178975,
		"tid": 1367,
		"loc": [
			-4.716316162108941e-07,
			1.0261647033691338e-06
		],
		"eco": 107,
		"efo": 107026.7566891723,
		"cfr": 0.8778076171875
	},
	{
		"tim": 107.2115565,
		"tid": 1367,
		"loc": [
			-4.660527893066303e-07,
			1.03275972290039e-06
		],
		"eco": 143,
		"efo": 71517.87946986746,
		"cfr": 0.496185302734375
	},
	{
		"tim": 107.220284225,
		"tid": 1367,
		"loc": [
			-4.6307837524414335e-07,
			1.0265401367187476e-06
		],
		"eco": 126,
		"efo": 63015.753938484624,
		"cfr": 0.206298828125
	},
	{
		"tim": 107.22683645,
		"tid": 1367,
		"loc": [
			-4.6811243896483064e-07,
			1.0279688598632803e-06
		],
		"eco": 162,
		"efo": 81020.25506376594,
		"cfr": 0.2958984375
	},
	{
		"tim": 107.23556415,
		"tid": 1367,
		"loc": [
			-4.696438354492151e-07,
			1.0308284729003896e-06
		],
		"eco": 138,
		"efo": 69017.25431357839,
		"cfr": 0.499053955078125
	},
	{
		"tim": 107.242117075,
		"tid": 1367,
		"loc": [
			-4.653998962402365e-07,
			1.0261333129882784e-06
		],
		"eco": 125,
		"efo": 62515.628907226805,
		"cfr": 0.39178466796875
	},
	{
		"tim": 107.248669625,
		"tid": 1367,
		"loc": [
			-4.708162048339734e-07,
			1.0323173522949213e-06
		],
		"eco": 121,
		"efo": 60515.12878219555,
		"cfr": 0.296630859375
	},
	{
		"tim": 107.257397225,
		"tid": 1367,
		"loc": [
			-4.6949179077148813e-07,
			1.0243259277343736e-06
		],
		"eco": 172,
		"efo": 57347.67025089605,
		"cfr": 0.347900390625
	},
	{
		"tim": 107.2682998,
		"tid": 1367,
		"loc": [
			-4.720119445800714e-07,
			1.028641137695312e-06
		],
		"eco": 133,
		"efo": 66516.62915728932,
		"cfr": 0.45794677734375
	},
	{
		"tim": 107.2792024,
		"tid": 1367,
		"loc": [
			-4.7174272460937974e-07,
			1.0314821228027369e-06
		],
		"eco": 171,
		"efo": 85521.38034508628,
		"cfr": 0.437164306640625
	},
	{
		"tim": 107.2879296,
		"tid": 1367,
		"loc": [
			-4.664322387695444e-07,
			1.0255503112792962e-06
		],
		"eco": 107,
		"efo": 53513.37834458615,
		"cfr": 0.5042724609375
	},
	{
		"tim": 107.294482425,
		"tid": 1367,
		"loc": [
			-4.6779365844726735e-07,
			1.020653070068361e-06
		],
		"eco": 144,
		"efo": 72018.00450112528,
		"cfr": 0.4710693359375
	},
	{
		"tim": 107.303209725,
		"tid": 1367,
		"loc": [
			-4.672421020507843e-07,
			1.0310488952636741e-06
		],
		"eco": 102,
		"efo": 51012.75318829707,
		"cfr": 0.480010986328125
	},
	{
		"tim": 107.31193745,
		"tid": 1367,
		"loc": [
			-4.6725537719726606e-07,
			1.0270390747070287e-06
		],
		"eco": 136,
		"efo": 45344.66950070851,
		"cfr": 0.498046875
	},
	{
		"tim": 107.320665025,
		"tid": 1367,
		"loc": [
			-4.624525451660263e-07,
			1.0296563171386744e-06
		],
		"eco": 151,
		"efo": 75518.87971992999,
		"cfr": 0.3443603515625
	},
	{
		"tim": 107.327217375,
		"tid": 1367,
		"loc": [
			-4.6799879760741213e-07,
			1.0242820434570264e-06
		],
		"eco": 129,
		"efo": 64516.12903225807,
		"cfr": 0.3255615234375
	},
	{
		"tim": 107.335945225,
		"tid": 1367,
		"loc": [
			-4.678303649902391e-07,
			1.0182470214843758e-06
		],
		"eco": 116,
		"efo": 58014.50362590648,
		"cfr": 0.3614501953125
	},
	{
		"tim": 107.34467305,
		"tid": 1367,
		"loc": [
			-4.660088073730437e-07,
			1.0225189208984398e-06
		],
		"eco": 113,
		"efo": 56514.128532133036,
		"cfr": 0.784942626953125
	},
	{
		"tim": 107.351225525,
		"tid": 1367,
		"loc": [
			-4.722743774414071e-07,
			1.0199215881347635e-06
		],
		"eco": 112,
		"efo": 56014.00350087522,
		"cfr": 0.67724609375
	},
	{
		"tim": 107.35777805,
		"tid": 1367,
		"loc": [
			-4.6748406372070695e-07,
			1.0268816955566424e-06
		],
		"eco": 105,
		"efo": 52513.12828207052,
		"cfr": 0.55224609375
	},
	{
		"tim": 107.36650535,
		"tid": 1367,
		"loc": [
			-4.658130554199238e-07,
			1.0296305786132817e-06
		],
		"eco": 157,
		"efo": 52346.41993831791,
		"cfr": 0.634765625
	},
	{
		"tim": 107.375232975,
		"tid": 1367,
		"loc": [
			-4.649333190917922e-07,
			1.0272712158203116e-06
		],
		"eco": 130,
		"efo": 65016.25406351588,
		"cfr": 0.261474609375
	},
	{
		"tim": 107.3839604,
		"tid": 1367,
		"loc": [
			-4.6564464111328344e-07,
			1.0287204772949219e-06
		],
		"eco": 121,
		"efo": 60515.12878219555,
		"cfr": 0.32135009765625
	},
	{
		"tim": 107.39051315,
		"tid": 1367,
		"loc": [
			-4.642472656249999e-07,
			1.0261054809570305e-06
		],
		"eco": 101,
		"efo": 50512.62815703926,
		"cfr": 0.3262939453125
	},
	{
		"tim": 107.39924075,
		"tid": 1367,
		"loc": [
			-4.573617309570272e-07,
			1.0275014648437464e-06
		],
		"eco": 106,
		"efo": 26506.626656664168,
		"cfr": 0.66009521484375
	},
	{
		"tim": 107.4166684,
		"tid": 1367,
		"loc": [
			-4.6541875610351027e-07,
			1.0368699645996147e-06
		],
		"eco": 127,
		"efo": 63515.878969742436,
		"cfr": 0.3779296875
	},
	{
		"tim": 107.42757105,
		"tid": 1367,
		"loc": [
			-4.6517536010742346e-07,
			1.0354130920410156e-06
		],
		"eco": 117,
		"efo": 39009.75243810953,
		"cfr": 0.3759765625
	},
	{
		"tim": 107.4406486,
		"tid": 1367,
		"loc": [
			-4.692690490722612e-07,
			1.0315319458007787e-06
		],
		"eco": 107,
		"efo": 53513.37834458615,
		"cfr": 0.709716796875
	},
	{
		"tim": 107.449376275,
		"tid": 1367,
		"loc": [
			-4.701070495605538e-07,
			1.0265443115234386e-06
		],
		"eco": 117,
		"efo": 58514.62865716429,
		"cfr": 0.555419921875
	},
	{
		"tim": 107.45810349999999,
		"tid": 1367,
		"loc": [
			-4.638921386718793e-07,
			1.0233271301269516e-06
		],
		"eco": 116,
		"efo": 58014.50362590648,
		"cfr": 0.31842041015625
	},
	{
		"tim": 107.464656225,
		"tid": 1367,
		"loc": [
			-4.6719614257811993e-07,
			1.0238458251953116e-06
		],
		"eco": 121,
		"efo": 60515.12878219555,
		"cfr": 0.3460693359375
	},
	{
		"tim": 107.473383575,
		"tid": 1367,
		"loc": [
			-4.671623229980466e-07,
			1.0198845153808576e-06
		],
		"eco": 118,
		"efo": 39343.16912561473,
		"cfr": 0.473388671875
	},
	{
		"tim": 107.48428665,
		"tid": 1367,
		"loc": [
			-4.6380750732422434e-07,
			1.0274808837890674e-06
		],
		"eco": 120,
		"efo": 60015.003750937736,
		"cfr": 0.574859619140625
	},
	{
		"tim": 107.490838975,
		"tid": 1367,
		"loc": [
			-4.682908691406245e-07,
			1.026759857177735e-06
		],
		"eco": 128,
		"efo": 64016.00400100025,
		"cfr": 0.40625
	},
	{
		"tim": 107.499566375,
		"tid": 1367,
		"loc": [
			-4.630355773925879e-07,
			1.0241405395507832e-06
		],
		"eco": 113,
		"efo": 56514.128532133036,
		"cfr": 0.211669921875
	},
	{
		"tim": 107.506119125,
		"tid": 1367,
		"loc": [
			-4.617770507812537e-07,
			1.0193647521972636e-06
		],
		"eco": 102,
		"efo": 51012.75318829707,
		"cfr": 0.480010986328125
	},
	{
		"tim": 107.5148468,
		"tid": 1367,
		"loc": [
			-4.684425537109306e-07,
			1.024980926513673e-06
		],
		"eco": 124,
		"efo": 62015.50387596899,
		"cfr": 0.451171875
	},
	{
		"tim": 107.5213991,
		"tid": 1367,
		"loc": [
			-4.6780325317383307e-07,
			1.0212369201660154e-06
		],
		"eco": 124,
		"efo": 41343.669250645995,
		"cfr": 0.636474609375
	},
	{
		"tim": 107.5301266,
		"tid": 1367,
		"loc": [
			-4.7575541381833346e-07,
			1.020184558105465e-06
		],
		"eco": 131,
		"efo": 65516.37909477369,
		"cfr": 0.579833984375
	},
	{
		"tim": 107.536679075,
		"tid": 1367,
		"loc": [
			-4.659867431640775e-07,
			1.0263650573730526e-06
		],
		"eco": 112,
		"efo": 37342.669000583475,
		"cfr": 0.374267578125
	},
	{
		"tim": 108.81519105,
		"tid": 1374,
		"loc": [
			3.6829699707026455e-07,
			7.643124755859598e-07
		],
		"eco": 105,
		"efo": 52513.12828207052,
		"cfr": 0.66650390625
	},
	{
		"tim": 108.839755075,
		"tid": 1374,
		"loc": [
			3.787897705077951e-07,
			7.599670654296895e-07
		],
		"eco": 142,
		"efo": 142035.5088772193,
		"cfr": 0.20355224609375
	},
	{
		"tim": 108.844132375,
		"tid": 1374,
		"loc": [
			3.7791859130859476e-07,
			7.603571044921875e-07
		],
		"eco": 180,
		"efo": 90022.50562640661,
		"cfr": 0.24993896484375
	},
	{
		"tim": 108.850684675,
		"tid": 1374,
		"loc": [
			3.776932861328157e-07,
			7.608680480957021e-07
		],
		"eco": 187,
		"efo": 93523.3808452113,
		"cfr": 0.3204345703125
	},
	{
		"tim": 108.859412,
		"tid": 1374,
		"loc": [
			3.777607604980468e-07,
			7.595010437011713e-07
		],
		"eco": 123,
		"efo": 61515.37884471118,
		"cfr": 0.52764892578125
	},
	{
		"tim": 108.8746837,
		"tid": 1374,
		"loc": [
			3.8174382324218517e-07,
			7.579099792480476e-07
		],
		"eco": 120,
		"efo": 60015.003750937736,
		"cfr": 0.241607666015625
	},
	{
		"tim": 108.881236075,
		"tid": 1374,
		"loc": [
			3.7700149536133703e-07,
			7.540150878906215e-07
		],
		"eco": 176,
		"efo": 88022.00550137534,
		"cfr": 0.40301513671875
	},
	{
		"tim": 108.887788425,
		"tid": 1374,
		"loc": [
			3.8218408203125703e-07,
			7.515257141113278e-07
		],
		"eco": 157,
		"efo": 78519.62990747688,
		"cfr": 0.3173828125
	},
	{
		"tim": 109.086734325,
		"tid": 1378,
		"loc": [
			-2.7641642456064357e-07,
			-1.1671825012206936e-06
		],
		"eco": 143,
		"efo": 71517.87946986746,
		"cfr": 0.328460693359375
	},
	{
		"tim": 109.111298375,
		"tid": 1378,
		"loc": [
			-2.7662108764648294e-07,
			-1.1661727661132818e-06
		],
		"eco": 146,
		"efo": 73018.2545636409,
		"cfr": 0.5263671875
	},
	{
		"tim": 109.1200262,
		"tid": 1378,
		"loc": [
			-2.733543701171914e-07,
			-1.1715722717285178e-06
		],
		"eco": 170,
		"efo": 85021.25531382846,
		"cfr": 0.357421875
	},
	{
		"tim": 109.12657865,
		"tid": 1378,
		"loc": [
			-2.7159185180664245e-07,
			-1.171089355468746e-06
		],
		"eco": 103,
		"efo": 51512.87821955489,
		"cfr": 0.39788818359375
	},
	{
		"tim": 109.13313105,
		"tid": 1378,
		"loc": [
			-2.786649108886593e-07,
			-1.1673657165527353e-06
		],
		"eco": 143,
		"efo": 47678.586313244974,
		"cfr": 0.65692138671875
	},
	{
		"tim": 109.141858575,
		"tid": 1378,
		"loc": [
			-2.7322532348633254e-07,
			-1.1677947692871086e-06
		],
		"eco": 184,
		"efo": 61348.67050095857,
		"cfr": 0.282470703125
	},
	{
		"tim": 109.15058625,
		"tid": 1378,
		"loc": [
			-2.7747191772460093e-07,
			-1.1667494873046896e-06
		],
		"eco": 124,
		"efo": 62015.50387596899,
		"cfr": 0.330322265625
	},
	{
		"tim": 109.157138525,
		"tid": 1378,
		"loc": [
			-2.726629821777455e-07,
			-1.1640918212890596e-06
		],
		"eco": 119,
		"efo": 59514.878719679924,
		"cfr": 0.4364013671875
	},
	{
		"tim": 109.1636908,
		"tid": 1378,
		"loc": [
			-2.730413940429692e-07,
			-1.1621061218261717e-06
		],
		"eco": 127,
		"efo": 63515.878969742436,
		"cfr": 0.4251708984375
	},
	{
		"tim": 109.170243525,
		"tid": 1378,
		"loc": [
			-2.729616943359252e-07,
			-1.1663726257324242e-06
		],
		"eco": 135,
		"efo": 67516.87921980495,
		"cfr": 0.47265625
	},
	{
		"tim": 109.1767963,
		"tid": 1378,
		"loc": [
			-2.725091369628929e-07,
			-1.1618387329101565e-06
		],
		"eco": 106,
		"efo": 53013.253313328336,
		"cfr": 0.3394775390625
	},
	{
		"tim": 109.18552375,
		"tid": 1378,
		"loc": [
			-2.740650573730494e-07,
			-1.1687943054199252e-06
		],
		"eco": 108,
		"efo": 54013.50337584396,
		"cfr": 0.38836669921875
	},
	{
		"tim": 109.19207595,
		"tid": 1378,
		"loc": [
			-2.711802551269617e-07,
			-1.1704970581054685e-06
		],
		"eco": 131,
		"efo": 65516.37909477369,
		"cfr": 0.396728515625
	},
	{
		"tim": 109.19862825,
		"tid": 1378,
		"loc": [
			-2.7212125854491666e-07,
			-1.1658499328613283e-06
		],
		"eco": 155,
		"efo": 77519.37984496124,
		"cfr": 0.52801513671875
	},
	{
		"tim": 109.207355675,
		"tid": 1378,
		"loc": [
			-2.7868827514646963e-07,
			-1.1638625061035154e-06
		],
		"eco": 209,
		"efo": 104526.13153288323,
		"cfr": 0.352294921875
	},
	{
		"tim": 109.216083125,
		"tid": 1378,
		"loc": [
			-2.69495922851567e-07,
			-1.1624182739257776e-06
		],
		"eco": 177,
		"efo": 88522.13053263316,
		"cfr": 0.220184326171875
	},
	{
		"tim": 109.222635225,
		"tid": 1378,
		"loc": [
			-2.7371307373046704e-07,
			-1.1699958435058623e-06
		],
		"eco": 103,
		"efo": 51512.87821955489,
		"cfr": 0.3299560546875
	},
	{
		"tim": 109.229187775,
		"tid": 1378,
		"loc": [
			-2.740041076660173e-07,
			-1.1615684082031225e-06
		],
		"eco": 154,
		"efo": 77019.25481370343,
		"cfr": 0.297607421875
	},
	{
		"tim": 109.237915325,
		"tid": 1378,
		"loc": [
			-2.7297915649413775e-07,
			-1.1698662109375037e-06
		],
		"eco": 129,
		"efo": 64516.12903225807,
		"cfr": 0.589111328125
	},
	{
		"tim": 109.2444676,
		"tid": 1378,
		"loc": [
			-2.7337730102538434e-07,
			-1.1633232482910134e-06
		],
		"eco": 109,
		"efo": 54513.62840710177,
		"cfr": 0.347900390625
	},
	{
		"tim": 109.25319515,
		"tid": 1378,
		"loc": [
			-2.7262666625976833e-07,
			-1.1680494201660174e-06
		],
		"eco": 132,
		"efo": 66016.5041260315,
		"cfr": 0.158935546875
	},
	{
		"tim": 109.259747775,
		"tid": 1378,
		"loc": [
			-2.6957031250000134e-07,
			-1.1640768371582022e-06
		],
		"eco": 156,
		"efo": 78019.50487621906,
		"cfr": 0.22430419921875
	},
	{
		"tim": 109.2663005,
		"tid": 1378,
		"loc": [
			-2.7106118774413783e-07,
			-1.1664523376464869e-06
		],
		"eco": 105,
		"efo": 105026.25656414103,
		"cfr": 0.199951171875
	},
	{
		"tim": 109.270677675,
		"tid": 1378,
		"loc": [
			-2.762150268554493e-07,
			-1.1676962097168008e-06
		],
		"eco": 176,
		"efo": 58681.337000916894,
		"cfr": 0.567626953125
	},
	{
		"tim": 110.38638614999999,
		"tid": 1383,
		"loc": [
			8.298946594237585e-07,
			1.8935150756836085e-07
		],
		"eco": 111,
		"efo": 55513.878469617404,
		"cfr": 0.72021484375
	},
	{
		"tim": 110.41747525,
		"tid": 1383,
		"loc": [
			8.330933471679608e-07,
			1.882706604003914e-07
		],
		"eco": 125,
		"efo": 41677.085938151205,
		"cfr": 0.67962646484375
	},
	{
		"tim": 110.42620245,
		"tid": 1383,
		"loc": [
			8.394316833496053e-07,
			1.873645812988298e-07
		],
		"eco": 108,
		"efo": 54013.50337584396,
		"cfr": 0.471588134765625
	},
	{
		"tim": 110.434929575,
		"tid": 1383,
		"loc": [
			8.357989562988381e-07,
			1.935319274902349e-07
		],
		"eco": 125,
		"efo": 62515.628907226805,
		"cfr": 0.31182861328125
	},
	{
		"tim": 110.4436567,
		"tid": 1383,
		"loc": [
			8.312148071289113e-07,
			1.8870361328124804e-07
		],
		"eco": 146,
		"efo": 48678.836375760606,
		"cfr": 0.328125
	},
	{
		"tim": 110.45455885,
		"tid": 1383,
		"loc": [
			8.286415893554743e-07,
			1.9062907714843672e-07
		],
		"eco": 139,
		"efo": 69517.37934483621,
		"cfr": 0.423126220703125
	},
	{
		"tim": 110.46328585,
		"tid": 1383,
		"loc": [
			8.338040466308499e-07,
			1.8902440795898453e-07
		],
		"eco": 132,
		"efo": 66016.5041260315,
		"cfr": 0.461669921875
	},
	{
		"tim": 110.47418735,
		"tid": 1383,
		"loc": [
			8.383516357421786e-07,
			1.9197851562500268e-07
		],
		"eco": 133,
		"efo": 66516.62915728932,
		"cfr": 0.50299072265625
	},
	{
		"tim": 110.482914625,
		"tid": 1383,
		"loc": [
			8.328996337890758e-07,
			1.9480330810546707e-07
		],
		"eco": 108,
		"efo": 54013.50337584396,
		"cfr": 0.53631591796875
	},
	{
		"tim": 113.415252825,
		"tid": 1397,
		"loc": [
			-2.663024108887236e-07,
			1.6691008300784934e-07
		],
		"eco": 137,
		"efo": 68517.12928232059,
		"cfr": 0.88983154296875
	},
	{
		"tim": 113.44322715,
		"tid": 1397,
		"loc": [
			-2.5960003051759147e-07,
			1.655559204101591e-07
		],
		"eco": 111,
		"efo": 37009.252313078265,
		"cfr": 0.63018798828125
	},
	{
		"tim": 113.45195484999999,
		"tid": 1397,
		"loc": [
			-2.522917785644723e-07,
			1.547749511718718e-07
		],
		"eco": 180,
		"efo": 90022.50562640661,
		"cfr": 0.5887451171875
	},
	{
		"tim": 113.458506875,
		"tid": 1397,
		"loc": [
			-2.5810736083983516e-07,
			1.5722543334960805e-07
		],
		"eco": 130,
		"efo": 65016.25406351588,
		"cfr": 0.4383544921875
	},
	{
		"tim": 113.4672343,
		"tid": 1397,
		"loc": [
			-2.5909410400390825e-07,
			1.5556095581054745e-07
		],
		"eco": 103,
		"efo": 51512.87821955489,
		"cfr": 0.659912109375
	},
	{
		"tim": 113.473786675,
		"tid": 1397,
		"loc": [
			-2.595494873046864e-07,
			1.539767028808581e-07
		],
		"eco": 116,
		"efo": 38676.33575060432,
		"cfr": 0.50775146484375
	},
	{
		"tim": 119.4129982,
		"tid": 1420,
		"loc": [
			-6.564614257810534e-08,
			7.399200439454111e-08
		],
		"eco": 102,
		"efo": 51012.75318829707,
		"cfr": 0.78369140625
	},
	{
		"tim": 119.445323675,
		"tid": 1420,
		"loc": [
			-6.100596313477724e-08,
			8.045755004883386e-08
		],
		"eco": 125,
		"efo": 41677.085938151205,
		"cfr": 0.5277099609375
	},
	{
		"tim": 119.456226625,
		"tid": 1420,
		"loc": [
			-7.07735961914132e-08,
			7.744691772461085e-08
		],
		"eco": 111,
		"efo": 55513.878469617404,
		"cfr": 0.513153076171875
	},
	{
		"tim": 119.462779325,
		"tid": 1420,
		"loc": [
			-6.496276855469822e-08,
			6.836221923828077e-08
		],
		"eco": 135,
		"efo": 45011.2528132033,
		"cfr": 0.7828369140625
	},
	{
		"tim": 119.471506775,
		"tid": 1420,
		"loc": [
			-6.667987060546739e-08,
			7.559118652343769e-08
		],
		"eco": 175,
		"efo": 58347.92031341168,
		"cfr": 0.428009033203125
	},
	{
		"tim": 119.480234475,
		"tid": 1420,
		"loc": [
			-6.513933105468696e-08,
			7.680758666992225e-08
		],
		"eco": 174,
		"efo": 87021.75543885972,
		"cfr": 0.4417724609375
	},
	{
		"tim": 119.488962325,
		"tid": 1420,
		"loc": [
			-6.095953979492662e-08,
			7.520515747070413e-08
		],
		"eco": 101,
		"efo": 50512.62815703926,
		"cfr": 0.1680908203125
	},
	{
		"tim": 119.4976902,
		"tid": 1420,
		"loc": [
			-6.671099853515221e-08,
			7.159905395507896e-08
		],
		"eco": 107,
		"efo": 53513.37834458615,
		"cfr": 0.49493408203125
	},
	{
		"tim": 119.504243,
		"tid": 1420,
		"loc": [
			-5.695664672852172e-08,
			7.517352905273759e-08
		],
		"eco": 103,
		"efo": 51512.87821955489,
		"cfr": 0.24261474609375
	},
	{
		"tim": 119.51297065,
		"tid": 1420,
		"loc": [
			-6.239218749998533e-08,
			7.668464965820114e-08
		],
		"eco": 145,
		"efo": 72518.1295323831,
		"cfr": 0.405120849609375
	},
	{
		"tim": 119.5216982,
		"tid": 1420,
		"loc": [
			-5.9002947998051234e-08,
			7.936328735351667e-08
		],
		"eco": 101,
		"efo": 33675.08543802617,
		"cfr": 0.2867431640625
	},
	{
		"tim": 119.532601575,
		"tid": 1420,
		"loc": [
			-6.536923828124252e-08,
			7.832871704101281e-08
		],
		"eco": 124,
		"efo": 62015.50387596899,
		"cfr": 0.40283203125
	},
	{
		"tim": 119.541329075,
		"tid": 1420,
		"loc": [
			-6.677416381835341e-08,
			8.072562866210927e-08
		],
		"eco": 105,
		"efo": 105026.25656414103,
		"cfr": 0.428466796875
	},
	{
		"tim": 119.5478817,
		"tid": 1420,
		"loc": [
			-6.270753784180696e-08,
			7.623510131835963e-08
		],
		"eco": 205,
		"efo": 102525.63140785196,
		"cfr": 0.582275390625
	},
	{
		"tim": 119.556609425,
		"tid": 1420,
		"loc": [
			-6.558336181640752e-08,
			7.991687011719003e-08
		],
		"eco": 163,
		"efo": 81520.38009502376,
		"cfr": 0.447784423828125
	},
	{
		"tim": 119.563162,
		"tid": 1420,
		"loc": [
			-6.052819824219998e-08,
			7.715350952148574e-08
		],
		"eco": 165,
		"efo": 82520.63015753939,
		"cfr": 0.48944091796875
	},
	{
		"tim": 119.569714575,
		"tid": 1420,
		"loc": [
			-5.772186889648672e-08,
			7.581158447265655e-08
		],
		"eco": 160,
		"efo": 80020.00500125032,
		"cfr": 0.161865234375
	},
	{
		"tim": 119.587167325,
		"tid": 1420,
		"loc": [
			-5.819103393554886e-08,
			7.793577880859505e-08
		],
		"eco": 141,
		"efo": 70517.62940735184,
		"cfr": 0.488525390625
	},
	{
		"tim": 125.25289165,
		"tid": 1437,
		"loc": [
			1.112949304199295e-06,
			9.671808288574158e-07
		],
		"eco": 109,
		"efo": 36342.41893806785,
		"cfr": 0.5584716796875
	},
	{
		"tim": 125.2818061,
		"tid": 1437,
		"loc": [
			1.1031387512207274e-06,
			9.649658142089786e-07
		],
		"eco": 142,
		"efo": 47345.16962573976,
		"cfr": 0.38604736328125
	},
	{
		"tim": 125.292708875,
		"tid": 1437,
		"loc": [
			1.0976287597656224e-06,
			9.723475097656274e-07
		],
		"eco": 109,
		"efo": 109027.25681420355,
		"cfr": 0.1922607421875
	},
	{
		"tim": 125.41800315,
		"tid": 1438,
		"loc": [
			1.4106619873055028e-07,
			-1.9420897216794693e-07
		],
		"eco": 139,
		"efo": 69517.37934483621,
		"cfr": 0.73150634765625
	},
	{
		"tim": 125.893748875,
		"tid": 1442,
		"loc": [
			1.1021537231445637e-06,
			9.670497680663925e-07
		],
		"eco": 130,
		"efo": 43344.16937567725,
		"cfr": 0.4844970703125
	},
	{
		"tim": 125.9192519,
		"tid": 1442,
		"loc": [
			1.1070622985839856e-06,
			9.632699829101565e-07
		],
		"eco": 127,
		"efo": 42343.91931316162,
		"cfr": 0.50390625
	},
	{
		"tim": 125.93015425,
		"tid": 1442,
		"loc": [
			1.1069839294433584e-06,
			9.669240356445324e-07
		],
		"eco": 124,
		"efo": 41343.669250645995,
		"cfr": 0.2578125
	},
	{
		"tim": 125.94105645,
		"tid": 1442,
		"loc": [
			1.105756378173831e-06,
			9.68056982421875e-07
		],
		"eco": 104,
		"efo": 34675.3355005418,
		"cfr": 0.278778076171875
	},
	{
		"tim": 125.951958725,
		"tid": 1442,
		"loc": [
			1.1090669250488235e-06,
			9.700886230468765e-07
		],
		"eco": 138,
		"efo": 46011.50287571893,
		"cfr": 0.282073974609375
	},
	{
		"tim": 125.96286095,
		"tid": 1442,
		"loc": [
			1.1046871520996066e-06,
			9.761963928222669e-07
		],
		"eco": 108,
		"efo": 54013.50337584396,
		"cfr": 0.46234130859375
	},
	{
		"tim": 125.9715884,
		"tid": 1442,
		"loc": [
			1.1082243225097603e-06,
			9.745339599609375e-07
		],
		"eco": 129,
		"efo": 64516.12903225807,
		"cfr": 0.28680419921875
	},
	{
		"tim": 125.978141025,
		"tid": 1442,
		"loc": [
			1.1112675048828005e-06,
			9.66447229003905e-07
		],
		"eco": 114,
		"efo": 57014.25356339085,
		"cfr": 0.5955810546875
	},
	{
		"tim": 125.9868682,
		"tid": 1442,
		"loc": [
			1.1054326965332111e-06,
			9.707003112792967e-07
		],
		"eco": 136,
		"efo": 45344.66950070851,
		"cfr": 0.44677734375
	},
	{
		"tim": 125.99777095,
		"tid": 1442,
		"loc": [
			1.1118562988281208e-06,
			9.749278625488283e-07
		],
		"eco": 119,
		"efo": 59514.878719679924,
		"cfr": 0.40283203125
	},
	{
		"tim": 126.0064984,
		"tid": 1442,
		"loc": [
			1.1067143066406309e-06,
			9.731284545898432e-07
		],
		"eco": 113,
		"efo": 56514.128532133036,
		"cfr": 0.19403076171875
	},
	{
		"tim": 126.013050575,
		"tid": 1442,
		"loc": [
			1.103646807861326e-06,
			9.658466857910131e-07
		],
		"eco": 124,
		"efo": 41343.669250645995,
		"cfr": 0.49951171875
	},
	{
		"tim": 126.0239529,
		"tid": 1442,
		"loc": [
			1.1040466857910159e-06,
			9.675675964355467e-07
		],
		"eco": 151,
		"efo": 37759.439859964994,
		"cfr": 0.562896728515625
	},
	{
		"tim": 126.037030275,
		"tid": 1442,
		"loc": [
			1.1107556823730354e-06,
			9.682813049316444e-07
		],
		"eco": 155,
		"efo": 51679.58656330749,
		"cfr": 0.238250732421875
	},
	{
		"tim": 126.047932525,
		"tid": 1442,
		"loc": [
			1.1067487792968833e-06,
			9.675751098632812e-07
		],
		"eco": 125,
		"efo": 41677.085938151205,
		"cfr": 0.5596923828125
	},
	{
		"tim": 126.058835075,
		"tid": 1442,
		"loc": [
			1.1046594482421892e-06,
			9.632725341796864e-07
		],
		"eco": 115,
		"efo": 38342.91906309911,
		"cfr": 0.2340087890625
	},
	{
		"tim": 126.069737725,
		"tid": 1442,
		"loc": [
			1.1058499938964864e-06,
			9.663406982421881e-07
		],
		"eco": 110,
		"efo": 55013.75343835959,
		"cfr": 0.335357666015625
	},
	{
		"tim": 126.078464975,
		"tid": 1442,
		"loc": [
			1.1045595031738183e-06,
			9.61376898193363e-07
		],
		"eco": 123,
		"efo": 61515.37884471118,
		"cfr": 0.422119140625
	},
	{
		"tim": 126.087192625,
		"tid": 1442,
		"loc": [
			1.1020707763671946e-06,
			9.656710083007803e-07
		],
		"eco": 144,
		"efo": 48012.003000750185,
		"cfr": 0.228607177734375
	},
	{
		"tim": 126.095919925,
		"tid": 1442,
		"loc": [
			1.1037214416503837e-06,
			9.65523101806642e-07
		],
		"eco": 131,
		"efo": 43677.58606318246,
		"cfr": 0.335693359375
	},
	{
		"tim": 126.106822325,
		"tid": 1442,
		"loc": [
			1.1041624633789037e-06,
			9.657882202148444e-07
		],
		"eco": 154,
		"efo": 51346.16987580228,
		"cfr": 0.5111083984375
	},
	{
		"tim": 126.1177246,
		"tid": 1442,
		"loc": [
			1.1058618225097595e-06,
			9.55446618652347e-07
		],
		"eco": 115,
		"efo": 57514.37859464866,
		"cfr": 0.502685546875
	},
	{
		"tim": 126.124276925,
		"tid": 1442,
		"loc": [
			1.1055798645019577e-06,
			9.753004882812584e-07
		],
		"eco": 110,
		"efo": 36675.835625573054,
		"cfr": 0.38067626953125
	},
	{
		"tim": 126.1351792,
		"tid": 1442,
		"loc": [
			1.1082492553710876e-06,
			9.683078552246074e-07
		],
		"eco": 145,
		"efo": 72518.1295323831,
		"cfr": 0.446319580078125
	},
	{
		"tim": 132.223598275,
		"tid": 1468,
		"loc": [
			-1.2391113830565422e-06,
			9.105868103027109e-07
		],
		"eco": 155,
		"efo": 77519.37984496124,
		"cfr": 0.482940673828125
	},
	{
		"tim": 132.244751075,
		"tid": 1468,
		"loc": [
			-1.2528795654296568e-06,
			9.148106140136676e-07
		],
		"eco": 176,
		"efo": 88022.00550137534,
		"cfr": 0.69818115234375
	},
	{
		"tim": 132.25130322500002,
		"tid": 1468,
		"loc": [
			-1.2502369140624996e-06,
			9.154215454101581e-07
		],
		"eco": 136,
		"efo": 68017.00425106277,
		"cfr": 0.5859375
	},
	{
		"tim": 132.25785552500002,
		"tid": 1468,
		"loc": [
			-1.2404852783203328e-06,
			9.114001586914083e-07
		],
		"eco": 165,
		"efo": 82520.63015753939,
		"cfr": 0.24169921875
	},
	{
		"tim": 132.2665828,
		"tid": 1468,
		"loc": [
			-1.2417662414550754e-06,
			9.142469787597661e-07
		],
		"eco": 107,
		"efo": 53513.37834458615,
		"cfr": 0.6910400390625
	},
	{
		"tim": 132.27313507500003,
		"tid": 1468,
		"loc": [
			-1.2384217895507866e-06,
			9.124755554199224e-07
		],
		"eco": 124,
		"efo": 62015.50387596899,
		"cfr": 0.46728515625
	},
	{
		"tim": 132.27968700000002,
		"tid": 1468,
		"loc": [
			-1.2431309020996031e-06,
			9.134943542480461e-07
		],
		"eco": 149,
		"efo": 74518.62965741435,
		"cfr": 0.822052001953125
	},
	{
		"tim": 132.286239375,
		"tid": 1468,
		"loc": [
			-1.242454907226562e-06,
			9.085871520996078e-07
		],
		"eco": 200,
		"efo": 200050.0125031258,
		"cfr": 0.66656494140625
	},
	{
		"tim": 132.29061665,
		"tid": 1468,
		"loc": [
			-1.2417980895996143e-06,
			9.043063171386722e-07
		],
		"eco": 234,
		"efo": 234058.51462865717,
		"cfr": 0.615234375
	},
	{
		"tim": 132.294993925,
		"tid": 1468,
		"loc": [
			-1.2427974975585957e-06,
			9.008936645507805e-07
		],
		"eco": 171,
		"efo": 171042.76069017255,
		"cfr": 0.845184326171875
	},
	{
		"tim": 132.29937125,
		"tid": 1468,
		"loc": [
			-1.2464901000976501e-06,
			8.996862548828108e-07
		],
		"eco": 221,
		"efo": 221055.26381595398,
		"cfr": 0.59619140625
	},
	{
		"tim": 132.30374837500003,
		"tid": 1468,
		"loc": [
			-1.2481377563476587e-06,
			8.923301696777349e-07
		],
		"eco": 157,
		"efo": 157039.25981495375,
		"cfr": 0.75537109375
	},
	{
		"tim": 132.30812547500003,
		"tid": 1468,
		"loc": [
			-1.249479541015625e-06,
			8.789223205566359e-07
		],
		"eco": 227,
		"efo": 113528.38209552388,
		"cfr": 0.69873046875
	},
	{
		"tim": 132.3146777,
		"tid": 1468,
		"loc": [
			-1.2465391906738303e-06,
			8.91491094970707e-07
		],
		"eco": 215,
		"efo": 215053.76344086023,
		"cfr": 0.728271484375
	},
	{
		"tim": 132.31905482500002,
		"tid": 1468,
		"loc": [
			-1.2436303955078124e-06,
			8.973857910156258e-07
		],
		"eco": 211,
		"efo": 211052.7631907977,
		"cfr": 0.685882568359375
	},
	{
		"tim": 132.32343202500002,
		"tid": 1468,
		"loc": [
			-1.2401819702148455e-06,
			9.037956359863317e-07
		],
		"eco": 246,
		"efo": 246061.51537884472,
		"cfr": 0.72247314453125
	},
	{
		"tim": 132.327809225,
		"tid": 1468,
		"loc": [
			-1.2406807312011713e-06,
			9.072839965820323e-07
		],
		"eco": 167,
		"efo": 167041.76044011003,
		"cfr": 0.9271240234375
	},
	{
		"tim": 132.332186425,
		"tid": 1468,
		"loc": [
			-1.2403480773925822e-06,
			9.001263000488266e-07
		],
		"eco": 174,
		"efo": 174043.51087771944,
		"cfr": 0.6138916015625
	},
	{
		"tim": 132.336563575,
		"tid": 1468,
		"loc": [
			-1.2450804321289005e-06,
			8.921914916992157e-07
		],
		"eco": 192,
		"efo": 192048.01200300074,
		"cfr": 0.9234619140625
	},
	{
		"tim": 132.3409406,
		"tid": 1468,
		"loc": [
			-1.2423083190918056e-06,
			8.858629333496101e-07
		],
		"eco": 304,
		"efo": 304076.0190047512,
		"cfr": 0.6661376953125
	},
	{
		"tim": 132.34531792500002,
		"tid": 1468,
		"loc": [
			-1.2433058288574188e-06,
			8.904486206054682e-07
		],
		"eco": 235,
		"efo": 235058.7646911728,
		"cfr": 0.5260009765625
	},
	{
		"tim": 132.34969507500003,
		"tid": 1468,
		"loc": [
			-1.2478991333007709e-06,
			8.941967773437483e-07
		],
		"eco": 203,
		"efo": 203050.76269067268,
		"cfr": 1.01214599609375
	},
	{
		"tim": 132.354072325,
		"tid": 1468,
		"loc": [
			-1.2497181823730437e-06,
			8.967343566894533e-07
		],
		"eco": 253,
		"efo": 253063.2658164541,
		"cfr": 0.76373291015625
	},
	{
		"tim": 132.35844952500003,
		"tid": 1468,
		"loc": [
			-1.2481475708007781e-06,
			8.96427160644531e-07
		],
		"eco": 239,
		"efo": 239059.7649412353,
		"cfr": 0.5853271484375
	},
	{
		"tim": 132.36282670000003,
		"tid": 1468,
		"loc": [
			-1.2453549072265635e-06,
			8.949402648925772e-07
		],
		"eco": 213,
		"efo": 213053.26331582895,
		"cfr": 0.854461669921875
	},
	{
		"tim": 132.3672037,
		"tid": 1468,
		"loc": [
			-1.2454699645996092e-06,
			8.966587646484377e-07
		],
		"eco": 203,
		"efo": 203050.76269067268,
		"cfr": 0.967926025390625
	},
	{
		"tim": 132.37158095,
		"tid": 1468,
		"loc": [
			-1.2469158569335898e-06,
			8.991514099121094e-07
		],
		"eco": 178,
		"efo": 178044.51112778194,
		"cfr": 0.847900390625
	},
	{
		"tim": 132.37595825000002,
		"tid": 1468,
		"loc": [
			-1.241687817382822e-06,
			9.00908483886721e-07
		],
		"eco": 171,
		"efo": 171042.76069017255,
		"cfr": 0.66448974609375
	},
	{
		"tim": 132.380335575,
		"tid": 1468,
		"loc": [
			-1.2437487060546848e-06,
			9.100510375976587e-07
		],
		"eco": 119,
		"efo": 59514.878719679924,
		"cfr": 0.394439697265625
	},
	{
		"tim": 132.38906300000002,
		"tid": 1468,
		"loc": [
			-1.246255328369138e-06,
			8.994937499999961e-07
		],
		"eco": 224,
		"efo": 224056.01400350087,
		"cfr": 0.50347900390625
	},
	{
		"tim": 132.393440225,
		"tid": 1468,
		"loc": [
			-1.240015484619147e-06,
			9.072731140136743e-07
		],
		"eco": 125,
		"efo": 62515.628907226805,
		"cfr": 0.607666015625
	},
	{
		"tim": 132.3999922,
		"tid": 1468,
		"loc": [
			-1.2447310119628758e-06,
			9.114590820312487e-07
		],
		"eco": 124,
		"efo": 62015.50387596899,
		"cfr": 0.443115234375
	},
	{
		"tim": 132.4065443,
		"tid": 1468,
		"loc": [
			-1.2432907653808587e-06,
			9.08834893798829e-07
		],
		"eco": 181,
		"efo": 90522.63065766441,
		"cfr": 0.171234130859375
	},
	{
		"tim": 132.41527165000002,
		"tid": 1468,
		"loc": [
			-1.243046545410161e-06,
			9.024784057617169e-07
		],
		"eco": 131,
		"efo": 65516.37909477369,
		"cfr": 0.274658203125
	},
	{
		"tim": 132.42182400000002,
		"tid": 1468,
		"loc": [
			-1.2453717224121007e-06,
			9.10856994628908e-07
		],
		"eco": 158,
		"efo": 79019.75493873468,
		"cfr": 0.454833984375
	},
	{
		"tim": 132.428375875,
		"tid": 1468,
		"loc": [
			-1.2436014770507758e-06,
			9.118147033691412e-07
		],
		"eco": 119,
		"efo": 59514.878719679924,
		"cfr": 0.67138671875
	},
	{
		"tim": 132.43492822500002,
		"tid": 1468,
		"loc": [
			-1.243972833251951e-06,
			9.10780218505858e-07
		],
		"eco": 168,
		"efo": 56014.00350087522,
		"cfr": 0.41656494140625
	},
	{
		"tim": 132.44365562500002,
		"tid": 1468,
		"loc": [
			-1.2418055480957125e-06,
			9.099540649414069e-07
		],
		"eco": 118,
		"efo": 59014.753688422104,
		"cfr": 0.448028564453125
	},
	{
		"tim": 132.45020775,
		"tid": 1468,
		"loc": [
			-1.2421975830078088e-06,
			9.102504821777347e-07
		],
		"eco": 143,
		"efo": 71517.87946986746,
		"cfr": 0.300506591796875
	},
	{
		"tim": 132.9249445,
		"tid": 1476,
		"loc": [
			-9.992231445312773e-07,
			8.301868896485402e-08
		],
		"eco": 118,
		"efo": 59014.753688422104,
		"cfr": 0.634002685546875
	},
	{
		"tim": 132.951682725,
		"tid": 1476,
		"loc": [
			-1.0062751586913965e-06,
			8.873955688476567e-08
		],
		"eco": 117,
		"efo": 39009.75243810953,
		"cfr": 0.546875
	},
	{
		"tim": 132.96258450000002,
		"tid": 1476,
		"loc": [
			-1.0039534423828203e-06,
			8.965989990234576e-08
		],
		"eco": 129,
		"efo": 64516.12903225807,
		"cfr": 0.27130126953125
	},
	{
		"tim": 132.96913675000002,
		"tid": 1476,
		"loc": [
			-1.0059756469726614e-06,
			8.578027343749959e-08
		],
		"eco": 127,
		"efo": 63515.878969742436,
		"cfr": 0.41729736328125
	},
	{
		"tim": 132.97786430000002,
		"tid": 1476,
		"loc": [
			-1.0059322021484392e-06,
			8.008983764648147e-08
		],
		"eco": 118,
		"efo": 118029.50737684421,
		"cfr": 0.329681396484375
	},
	{
		"tim": 136.128637725,
		"tid": 1496,
		"loc": [
			1.1238785522461023e-06,
			8.921964416503717e-07
		],
		"eco": 176,
		"efo": 88022.00550137534,
		"cfr": 0.34625244140625
	},
	{
		"tim": 136.149791475,
		"tid": 1496,
		"loc": [
			1.1302165161132805e-06,
			8.93324353027343e-07
		],
		"eco": 140,
		"efo": 70017.50437609403,
		"cfr": 0.45703125
	},
	{
		"tim": 136.15634415000002,
		"tid": 1496,
		"loc": [
			1.1304182373046816e-06,
			8.988752746582063e-07
		],
		"eco": 138,
		"efo": 69017.25431357839,
		"cfr": 0.296539306640625
	},
	{
		"tim": 136.16289635,
		"tid": 1496,
		"loc": [
			1.1286809143066525e-06,
			8.991649475097638e-07
		],
		"eco": 162,
		"efo": 81020.25506376594,
		"cfr": 0.30206298828125
	},
	{
		"tim": 136.16944890000002,
		"tid": 1496,
		"loc": [
			1.1316911071777326e-06,
			8.98358361816406e-07
		],
		"eco": 138,
		"efo": 69017.25431357839,
		"cfr": 0.34716796875
	},
	{
		"tim": 136.176001525,
		"tid": 1496,
		"loc": [
			1.1301591979980472e-06,
			8.984857604980475e-07
		],
		"eco": 176,
		"efo": 58681.337000916894,
		"cfr": 0.5108642578125
	},
	{
		"tim": 136.184729325,
		"tid": 1496,
		"loc": [
			1.1297079406738333e-06,
			8.969478759765586e-07
		],
		"eco": 112,
		"efo": 112028.00700175043,
		"cfr": 0.3653564453125
	},
	{
		"tim": 136.189106675,
		"tid": 1496,
		"loc": [
			1.1297724182128967e-06,
			9.010914916992192e-07
		],
		"eco": 128,
		"efo": 64016.00400100025,
		"cfr": 0.3828125
	},
	{
		"tim": 136.19565920000002,
		"tid": 1496,
		"loc": [
			1.1315675048828141e-06,
			8.991967346191404e-07
		],
		"eco": 116,
		"efo": 58014.50362590648,
		"cfr": 0.57659912109375
	},
	{
		"tim": 144.445169225,
		"tid": 1530,
		"loc": [
			-3.3702148437507314e-07,
			-5.664919250488196e-07
		],
		"eco": 193,
		"efo": 96524.13103275819,
		"cfr": 0.572479248046875
	},
	{
		"tim": 144.469733025,
		"tid": 1530,
		"loc": [
			-3.4618580932614977e-07,
			-5.73727929687506e-07
		],
		"eco": 129,
		"efo": 64516.12903225807,
		"cfr": 0.41082763671875
	},
	{
		"tim": 144.47628505,
		"tid": 1530,
		"loc": [
			-3.452480590820335e-07,
			-5.773235595703135e-07
		],
		"eco": 135,
		"efo": 67516.87921980495,
		"cfr": 0.443115234375
	},
	{
		"tim": 144.48501215000002,
		"tid": 1530,
		"loc": [
			-3.471431823730589e-07,
			-5.761539245605471e-07
		],
		"eco": 122,
		"efo": 61015.25381345336,
		"cfr": 0.654296875
	},
	{
		"tim": 144.49373930000002,
		"tid": 1530,
		"loc": [
			-3.4660484619140636e-07,
			-5.740649169921866e-07
		],
		"eco": 150,
		"efo": 50012.50312578144,
		"cfr": 0.3858642578125
	},
	{
		"tim": 144.504641625,
		"tid": 1530,
		"loc": [
			-3.446294738769553e-07,
			-5.78577239990234e-07
		],
		"eco": 132,
		"efo": 66016.5041260315,
		"cfr": 0.401123046875
	},
	{
		"tim": 144.513369,
		"tid": 1530,
		"loc": [
			-3.4721224365234383e-07,
			-5.801162170410148e-07
		],
		"eco": 131,
		"efo": 43677.58606318246,
		"cfr": 0.5645751953125
	},
	{
		"tim": 144.524271225,
		"tid": 1530,
		"loc": [
			-3.492175476074193e-07,
			-5.831722839355477e-07
		],
		"eco": 141,
		"efo": 47011.75293823455,
		"cfr": 0.63720703125
	},
	{
		"tim": 149.7494191,
		"tid": 1541,
		"loc": [
			2.3136800537120428e-07,
			-1.5384119873049128e-07
		],
		"eco": 180,
		"efo": 90022.50562640661,
		"cfr": 0.244384765625
	},
	{
		"tim": 149.773983125,
		"tid": 1541,
		"loc": [
			2.2117053833010325e-07,
			-1.6114656372071115e-07
		],
		"eco": 126,
		"efo": 126031.50787696925,
		"cfr": 0.2618408203125
	},
	{
		"tim": 149.77836042500002,
		"tid": 1541,
		"loc": [
			2.291227050781254e-07,
			-1.5253614501952687e-07
		],
		"eco": 121,
		"efo": 121030.2575643911,
		"cfr": 0.296630859375
	},
	{
		"tim": 149.7827378,
		"tid": 1541,
		"loc": [
			2.3078353271484687e-07,
			-1.572839721679708e-07
		],
		"eco": 110,
		"efo": 55013.75343835959,
		"cfr": 0.335357666015625
	},
	{
		"tim": 149.78928995,
		"tid": 1541,
		"loc": [
			2.2763023071290366e-07,
			-1.4928474121093782e-07
		],
		"eco": 113,
		"efo": 56514.128532133036,
		"cfr": 0.37042236328125
	},
	{
		"tim": 149.79584255,
		"tid": 1541,
		"loc": [
			2.2141022949219224e-07,
			-1.56994708251958e-07
		],
		"eco": 156,
		"efo": 78019.50487621906,
		"cfr": 0.19866943359375
	},
	{
		"tim": 149.8023948,
		"tid": 1541,
		"loc": [
			2.2527897949219014e-07,
			-1.5599922485351636e-07
		],
		"eco": 228,
		"efo": 114028.5071267817,
		"cfr": 0.231292724609375
	},
	{
		"tim": 149.80894725000002,
		"tid": 1541,
		"loc": [
			2.2467625122070532e-07,
			-1.5541407470703137e-07
		],
		"eco": 153,
		"efo": 76519.12978244561,
		"cfr": 0.21551513671875
	},
	{
		"tim": 149.81767485,
		"tid": 1541,
		"loc": [
			2.2833671875000564e-07,
			-1.5452662353515417e-07
		],
		"eco": 153,
		"efo": 76519.12978244561,
		"cfr": 0.48980712890625
	},
	{
		"tim": 149.82422727500003,
		"tid": 1541,
		"loc": [
			2.1979205322267993e-07,
			-1.5700690917969334e-07
		],
		"eco": 182,
		"efo": 91022.75568892223,
		"cfr": 0.3570556640625
	},
	{
		"tim": 149.830779725,
		"tid": 1541,
		"loc": [
			2.241152526855539e-07,
			-1.520841674804699e-07
		],
		"eco": 131,
		"efo": 65516.37909477369,
		"cfr": 0.30517578125
	},
	{
		"tim": 149.83733170000002,
		"tid": 1541,
		"loc": [
			2.2578916015624098e-07,
			-1.5326942138671735e-07
		],
		"eco": 180,
		"efo": 60015.00375093773,
		"cfr": 0.44989013671875
	},
	{
		"tim": 149.8460593,
		"tid": 1541,
		"loc": [
			2.2459268188476857e-07,
			-1.5001513671875028e-07
		],
		"eco": 140,
		"efo": 70017.50437609403,
		"cfr": 0.16424560546875
	},
	{
		"tim": 149.854786525,
		"tid": 1541,
		"loc": [
			2.1943028564452519e-07,
			-1.5766972656249856e-07
		],
		"eco": 105,
		"efo": 105026.25656414103,
		"cfr": 0.276123046875
	},
	{
		"tim": 149.859163975,
		"tid": 1541,
		"loc": [
			2.208457763671906e-07,
			-1.5477564697265613e-07
		],
		"eco": 127,
		"efo": 63515.878969742436,
		"cfr": 0.21258544921875
	},
	{
		"tim": 149.8657163,
		"tid": 1541,
		"loc": [
			2.2331791381834634e-07,
			-1.5664180908202943e-07
		],
		"eco": 140,
		"efo": 70017.50437609403,
		"cfr": 0.51416015625
	},
	{
		"tim": 149.872268625,
		"tid": 1541,
		"loc": [
			2.2263772583008487e-07,
			-1.5512424926757915e-07
		],
		"eco": 153,
		"efo": 76519.12978244561,
		"cfr": 0.3134765625
	},
	{
		"tim": 149.878820775,
		"tid": 1541,
		"loc": [
			2.223787963867262e-07,
			-1.5869672241211182e-07
		],
		"eco": 171,
		"efo": 85521.38034508628,
		"cfr": 0.26812744140625
	},
	{
		"tim": 149.88537322500002,
		"tid": 1541,
		"loc": [
			2.2248837890625248e-07,
			-1.536575683593727e-07
		],
		"eco": 135,
		"efo": 67516.87921980495,
		"cfr": 0.27325439453125
	},
	{
		"tim": 149.89192547500002,
		"tid": 1541,
		"loc": [
			2.261989135742138e-07,
			-1.5361228027343653e-07
		],
		"eco": 138,
		"efo": 69017.25431357839,
		"cfr": 0.311004638671875
	},
	{
		"tim": 149.89847787500003,
		"tid": 1541,
		"loc": [
			2.2679635009765717e-07,
			-1.5006785888671764e-07
		],
		"eco": 138,
		"efo": 69017.25431357839,
		"cfr": 0.383331298828125
	},
	{
		"tim": 149.905030325,
		"tid": 1541,
		"loc": [
			2.2689107666016162e-07,
			-1.5572442016601802e-07
		],
		"eco": 122,
		"efo": 61015.25381345336,
		"cfr": 0.2208251953125
	},
	{
		"tim": 149.91375777500002,
		"tid": 1541,
		"loc": [
			2.2277866210937687e-07,
			-1.5929486083984692e-07
		],
		"eco": 153,
		"efo": 76519.12978244561,
		"cfr": 0.43756103515625
	},
	{
		"tim": 149.920310375,
		"tid": 1541,
		"loc": [
			2.2637110595703407e-07,
			-1.5629281005859338e-07
		],
		"eco": 119,
		"efo": 59514.878719679924,
		"cfr": 0.3021240234375
	},
	{
		"tim": 149.926862875,
		"tid": 1541,
		"loc": [
			2.1965278930665564e-07,
			-1.5703032836914484e-07
		],
		"eco": 138,
		"efo": 69017.25431357839,
		"cfr": 0.412261962890625
	},
	{
		"tim": 149.93341510000002,
		"tid": 1541,
		"loc": [
			2.1839772338867533e-07,
			-1.5332208862304687e-07
		],
		"eco": 148,
		"efo": 74018.50462615654,
		"cfr": 0.377685546875
	},
	{
		"tim": 149.94214242500001,
		"tid": 1541,
		"loc": [
			2.217262695312457e-07,
			-1.5348839721679627e-07
		],
		"eco": 131,
		"efo": 65516.37909477369,
		"cfr": 0.2593994140625
	},
	{
		"tim": 149.95086985,
		"tid": 1541,
		"loc": [
			2.1862644653320781e-07,
			-1.5494047241211014e-07
		],
		"eco": 109,
		"efo": 54513.62840710177,
		"cfr": 0.3753662109375
	},
	{
		"tim": 149.95742227500003,
		"tid": 1541,
		"loc": [
			2.2451508789061382e-07,
			-1.543536437988251e-07
		],
		"eco": 151,
		"efo": 75518.87971992999,
		"cfr": 0.245025634765625
	},
	{
		"tim": 149.963974325,
		"tid": 1541,
		"loc": [
			2.2523860473633568e-07,
			-1.545315917968776e-07
		],
		"eco": 193,
		"efo": 96524.13103275819,
		"cfr": 0.2681884765625
	},
	{
		"tim": 154.76412157500002,
		"tid": 1547,
		"loc": [
			2.4857582397464387e-07,
			1.839931640622174e-08
		],
		"eco": 108,
		"efo": 54013.50337584396,
		"cfr": 0.3328857421875
	},
	{
		"tim": 154.79644545000002,
		"tid": 1547,
		"loc": [
			2.4535067749024687e-07,
			1.972694091796656e-08
		],
		"eco": 113,
		"efo": 56514.128532133036,
		"cfr": 0.42333984375
	},
	{
		"tim": 154.80299737500002,
		"tid": 1547,
		"loc": [
			2.5290310058593013e-07,
			2.596447753906911e-08
		],
		"eco": 155,
		"efo": 77519.37984496124,
		"cfr": 1.023834228515625
	},
	{
		"tim": 154.809549575,
		"tid": 1547,
		"loc": [
			2.4523735351563567e-07,
			1.823602905272918e-08
		],
		"eco": 107,
		"efo": 53513.37834458615,
		"cfr": 0.86846923828125
	},
	{
		"tim": 154.816101725,
		"tid": 1547,
		"loc": [
			2.510099121093663e-07,
			1.9921069335939152e-08
		],
		"eco": 112,
		"efo": 56014.00350087522,
		"cfr": 0.46337890625
	},
	{
		"tim": 154.822654,
		"tid": 1547,
		"loc": [
			2.461691528320381e-07,
			1.9239819335936825e-08
		],
		"eco": 100,
		"efo": 50012.50312578145,
		"cfr": 0.189605712890625
	},
	{
		"tim": 154.83138095,
		"tid": 1547,
		"loc": [
			2.473303955078175e-07,
			2.088549194335855e-08
		],
		"eco": 144,
		"efo": 48012.003000750185,
		"cfr": 0.464141845703125
	},
	{
		"tim": 154.84010805000003,
		"tid": 1547,
		"loc": [
			2.418597595214958e-07,
			1.6160778808590764e-08
		],
		"eco": 105,
		"efo": 52513.12828207052,
		"cfr": 0.409423828125
	},
	{
		"tim": 154.8466601,
		"tid": 1547,
		"loc": [
			2.439211120605341e-07,
			1.6460192871093353e-08
		],
		"eco": 150,
		"efo": 75018.75468867217,
		"cfr": 0.37921142578125
	},
	{
		"tim": 154.85321215000002,
		"tid": 1547,
		"loc": [
			2.46007360839841e-07,
			1.9649060058595104e-08
		],
		"eco": 135,
		"efo": 45011.2528132033,
		"cfr": 0.6351318359375
	},
	{
		"tim": 154.86411405,
		"tid": 1547,
		"loc": [
			2.4359961547852075e-07,
			1.849512329101432e-08
		],
		"eco": 131,
		"efo": 43677.58606318246,
		"cfr": 0.3204345703125
	},
	{
		"tim": 154.872841225,
		"tid": 1547,
		"loc": [
			2.4392166748047043e-07,
			1.8543951416015863e-08
		],
		"eco": 136,
		"efo": 45344.66950070851,
		"cfr": 0.47607421875
	},
	{
		"tim": 154.881568275,
		"tid": 1547,
		"loc": [
			2.463326232910087e-07,
			1.7388745117188563e-08
		],
		"eco": 147,
		"efo": 49012.253063265816,
		"cfr": 0.21002197265625
	},
	{
		"tim": 154.89029535,
		"tid": 1547,
		"loc": [
			2.4994631958006926e-07,
			2.1109802246098185e-08
		],
		"eco": 171,
		"efo": 42760.69017254314,
		"cfr": 0.36138916015625
	},
	{
		"tim": 159.24021125000002,
		"tid": 1557,
		"loc": [
			3.827979187011798e-07,
			-1.1057433715820378e-06
		],
		"eco": 109,
		"efo": 109027.25681420355,
		"cfr": 0.4852294921875
	},
	{
		"tim": 159.26136435,
		"tid": 1557,
		"loc": [
			3.825198852539039e-07,
			-1.1074769897460936e-06
		],
		"eco": 141,
		"efo": 70517.62940735184,
		"cfr": 0.3115234375
	},
	{
		"tim": 159.26791697500002,
		"tid": 1557,
		"loc": [
			3.801780151367238e-07,
			-1.102688757324218e-06
		],
		"eco": 171,
		"efo": 85521.38034508628,
		"cfr": 0.43133544921875
	},
	{
		"tim": 159.27446947500002,
		"tid": 1557,
		"loc": [
			3.802104736328182e-07,
			-1.1068448364257833e-06
		],
		"eco": 131,
		"efo": 65516.37909477369,
		"cfr": 0.43487548828125
	},
	{
		"tim": 159.28102175,
		"tid": 1557,
		"loc": [
			3.8377038574218824e-07,
			-1.1058209106445306e-06
		],
		"eco": 165,
		"efo": 82520.63015753939,
		"cfr": 0.56195068359375
	},
	{
		"tim": 159.287574175,
		"tid": 1557,
		"loc": [
			3.8417237548827994e-07,
			-1.1048372802734372e-06
		],
		"eco": 146,
		"efo": 73018.2545636409,
		"cfr": 0.5400390625
	},
	{
		"tim": 159.29412637500002,
		"tid": 1557,
		"loc": [
			3.7939334106445985e-07,
			-1.1096812316894572e-06
		],
		"eco": 156,
		"efo": 78019.50487621906,
		"cfr": 0.589599609375
	},
	{
		"tim": 159.30067877500002,
		"tid": 1557,
		"loc": [
			3.830077148437473e-07,
			-1.1078006835937513e-06
		],
		"eco": 113,
		"efo": 113028.25706426607,
		"cfr": 0.326324462890625
	},
	{
		"tim": 159.305056075,
		"tid": 1557,
		"loc": [
			3.8366694946289307e-07,
			-1.1062139526367177e-06
		],
		"eco": 189,
		"efo": 94523.63090772694,
		"cfr": 0.380126953125
	},
	{
		"tim": 159.31160820000002,
		"tid": 1557,
		"loc": [
			3.825867004394495e-07,
			-1.1071702880859365e-06
		],
		"eco": 187,
		"efo": 93523.3808452113,
		"cfr": 0.3631591796875
	},
	{
		"tim": 159.318160425,
		"tid": 1557,
		"loc": [
			3.8371477661132014e-07,
			-1.1088532714843752e-06
		],
		"eco": 146,
		"efo": 73018.2545636409,
		"cfr": 0.478515625
	},
	{
		"tim": 159.32471277500002,
		"tid": 1557,
		"loc": [
			3.8194369506836017e-07,
			-1.1108516784667974e-06
		],
		"eco": 100,
		"efo": 100025.0062515629,
		"cfr": 0.209564208984375
	},
	{
		"tim": 159.32908995000003,
		"tid": 1557,
		"loc": [
			3.8402247924804096e-07,
			-1.1108075988769517e-06
		],
		"eco": 184,
		"efo": 92023.00575143786,
		"cfr": 0.4345703125
	},
	{
		"tim": 159.33564235,
		"tid": 1557,
		"loc": [
			3.832213012695281e-07,
			-1.1089723571777324e-06
		],
		"eco": 153,
		"efo": 76519.12978244561,
		"cfr": 0.4049072265625
	},
	{
		"tim": 159.34219465,
		"tid": 1557,
		"loc": [
			3.8092296142578286e-07,
			-1.1126869262695324e-06
		],
		"eco": 147,
		"efo": 73518.37959489872,
		"cfr": 0.43359375
	},
	{
		"tim": 159.348746925,
		"tid": 1557,
		"loc": [
			3.899103393554383e-07,
			-1.106973248291006e-06
		],
		"eco": 114,
		"efo": 114028.5071267817,
		"cfr": 0.78826904296875
	},
	{
		"tim": 159.35312412500002,
		"tid": 1557,
		"loc": [
			3.85896545410163e-07,
			-1.1063624389648449e-06
		],
		"eco": 133,
		"efo": 66516.62915728932,
		"cfr": 0.29278564453125
	},
	{
		"tim": 159.3596765,
		"tid": 1557,
		"loc": [
			3.7969115600586787e-07,
			-1.110998809814457e-06
		],
		"eco": 113,
		"efo": 113028.25706426607,
		"cfr": 0.379241943359375
	},
	{
		"tim": 159.36405380000002,
		"tid": 1557,
		"loc": [
			3.8028352661132654e-07,
			-1.1102699279785152e-06
		],
		"eco": 141,
		"efo": 70517.62940735184,
		"cfr": 0.58056640625
	},
	{
		"tim": 159.37060620000003,
		"tid": 1557,
		"loc": [
			3.82432598876947e-07,
			-1.1066423400878894e-06
		],
		"eco": 152,
		"efo": 76019.0047511878,
		"cfr": 0.4461669921875
	},
	{
		"tim": 159.37715875,
		"tid": 1557,
		"loc": [
			3.848166015624987e-07,
			-1.10829521484375e-06
		],
		"eco": 158,
		"efo": 79019.75493873468,
		"cfr": 0.4295654296875
	},
	{
		"tim": 159.38588620000002,
		"tid": 1557,
		"loc": [
			3.873465759277261e-07,
			-1.106767388916013e-06
		],
		"eco": 159,
		"efo": 79519.8799699925,
		"cfr": 0.40234375
	},
	{
		"tim": 159.392438575,
		"tid": 1557,
		"loc": [
			3.857208679199239e-07,
			-1.1036778442382808e-06
		],
		"eco": 162,
		"efo": 54013.50337584396,
		"cfr": 0.4561767578125
	},
	{
		"tim": 159.40116592500002,
		"tid": 1557,
		"loc": [
			3.7663408813477926e-07,
			-1.107888714599613e-06
		],
		"eco": 121,
		"efo": 60515.12878219555,
		"cfr": 0.55206298828125
	},
	{
		"tim": 159.40771825000002,
		"tid": 1557,
		"loc": [
			3.8018753662108773e-07,
			-1.1052692810058571e-06
		],
		"eco": 104,
		"efo": 52013.003250812704,
		"cfr": 0.384521484375
	},
	{
		"tim": 159.41644547500002,
		"tid": 1557,
		"loc": [
			3.7850208129883215e-07,
			-1.108229449462892e-06
		],
		"eco": 159,
		"efo": 79519.8799699925,
		"cfr": 0.43377685546875
	},
	{
		"tim": 159.422997925,
		"tid": 1557,
		"loc": [
			3.851407043457037e-07,
			-1.1017283508300782e-06
		],
		"eco": 145,
		"efo": 72518.1295323831,
		"cfr": 0.3021240234375
	},
	{
		"tim": 159.42954997500001,
		"tid": 1557,
		"loc": [
			3.773639648437524e-07,
			-1.1101094543457054e-06
		],
		"eco": 106,
		"efo": 53013.253313328336,
		"cfr": 0.443206787109375
	},
	{
		"tim": 159.4361024,
		"tid": 1557,
		"loc": [
			3.758647827148441e-07,
			-1.1122140991210956e-06
		],
		"eco": 155,
		"efo": 77519.37984496124,
		"cfr": 0.379913330078125
	},
	{
		"tim": 159.44265492500003,
		"tid": 1557,
		"loc": [
			3.7950181884764965e-07,
			-1.109098040771482e-06
		],
		"eco": 109,
		"efo": 54513.62840710177,
		"cfr": 0.5035400390625
	},
	{
		"tim": 159.44920710000002,
		"tid": 1557,
		"loc": [
			3.815574096679615e-07,
			-1.1076481994628896e-06
		],
		"eco": 128,
		"efo": 64016.00400100025,
		"cfr": 0.484375
	},
	{
		"tim": 159.455759375,
		"tid": 1557,
		"loc": [
			3.829803955078054e-07,
			-1.10321633300781e-06
		],
		"eco": 172,
		"efo": 86021.50537634408,
		"cfr": 0.46966552734375
	},
	{
		"tim": 159.4623118,
		"tid": 1557,
		"loc": [
			3.831243591308623e-07,
			-1.1067325927734368e-06
		],
		"eco": 101,
		"efo": 101025.25631407852,
		"cfr": 0.59326171875
	},
	{
		"tim": 159.466689075,
		"tid": 1557,
		"loc": [
			3.837780212402368e-07,
			-1.1105026733398453e-06
		],
		"eco": 156,
		"efo": 78019.50487621906,
		"cfr": 0.22430419921875
	},
	{
		"tim": 159.47324152500002,
		"tid": 1557,
		"loc": [
			3.7832828979493133e-07,
			-1.1084549682617202e-06
		],
		"eco": 131,
		"efo": 65516.37909477369,
		"cfr": 0.54931640625
	},
	{
		"tim": 159.479793975,
		"tid": 1557,
		"loc": [
			3.785151184081971e-07,
			-1.1060370117187462e-06
		],
		"eco": 126,
		"efo": 63015.753938484624,
		"cfr": 0.5950927734375
	},
	{
		"tim": 159.48634632500003,
		"tid": 1557,
		"loc": [
			3.799369628906304e-07,
			-1.1064657775878912e-06
		],
		"eco": 141,
		"efo": 70517.62940735184,
		"cfr": 0.56640625
	},
	{
		"tim": 159.49289875000002,
		"tid": 1557,
		"loc": [
			3.816714355468676e-07,
			-1.1084307678222654e-06
		],
		"eco": 131,
		"efo": 65516.37909477369,
		"cfr": 0.31280517578125
	},
	{
		"tim": 159.82228855000002,
		"tid": 1558,
		"loc": [
			3.8575770874029153e-07,
			-1.1136965881347813e-06
		],
		"eco": 164,
		"efo": 82020.50512628157,
		"cfr": 0.406890869140625
	},
	{
		"tim": 159.84344090000002,
		"tid": 1558,
		"loc": [
			3.843675903320231e-07,
			-1.1071448730468733e-06
		],
		"eco": 202,
		"efo": 101025.25631407852,
		"cfr": 0.43505859375
	},
	{
		"tim": 159.849992775,
		"tid": 1558,
		"loc": [
			3.830010253906332e-07,
			-1.1089714843750035e-06
		],
		"eco": 137,
		"efo": 68517.12928232059,
		"cfr": 0.678314208984375
	},
	{
		"tim": 159.85654475,
		"tid": 1558,
		"loc": [
			3.8387654418944705e-07,
			-1.1085960021972646e-06
		],
		"eco": 174,
		"efo": 87021.75543885972,
		"cfr": 0.25244140625
	},
	{
		"tim": 162.043343375,
		"tid": 1561,
		"loc": [
			1.3241640319823158e-06,
			-7.856700683593794e-07
		],
		"eco": 286,
		"efo": 286071.51787946984,
		"cfr": 0.7236328125
	},
	{
		"tim": 162.06232117500002,
		"tid": 1561,
		"loc": [
			1.289644177246121e-06,
			-7.730981384277355e-07
		],
		"eco": 121,
		"efo": 121030.2575643911,
		"cfr": 0.72509765625
	},
	{
		"tim": 162.0666985,
		"tid": 1561,
		"loc": [
			1.272991479492217e-06,
			-7.641654541015685e-07
		],
		"eco": 138,
		"efo": 69017.25431357839,
		"cfr": 0.600311279296875
	},
	{
		"tim": 162.07325100000003,
		"tid": 1561,
		"loc": [
			1.2728810180664083e-06,
			-7.597545104980459e-07
		],
		"eco": 139,
		"efo": 46344.91956322414,
		"cfr": 0.401611328125
	},
	{
		"tim": 162.08415347500002,
		"tid": 1561,
		"loc": [
			1.2701521301269492e-06,
			-7.610437927246091e-07
		],
		"eco": 149,
		"efo": 49679.08643827623,
		"cfr": 0.394317626953125
	},
	{
		"tim": 162.09505620000002,
		"tid": 1561,
		"loc": [
			1.276071630859371e-06,
			-7.600044799804655e-07
		],
		"eco": 136,
		"efo": 45344.66950070851,
		"cfr": 0.50537109375
	},
	{
		"tim": 162.10595930000002,
		"tid": 1561,
		"loc": [
			1.2738580932617208e-06,
			-7.543695739746105e-07
		],
		"eco": 117,
		"efo": 58514.62865716429,
		"cfr": 0.22216796875
	},
	{
		"tim": 162.114686825,
		"tid": 1561,
		"loc": [
			1.2721853515624936e-06,
			-7.663928100585944e-07
		],
		"eco": 106,
		"efo": 53013.253313328336,
		"cfr": 0.3017578125
	},
	{
		"tim": 162.12561250000002,
		"tid": 1561,
		"loc": [
			1.2677790832519607e-06,
			-7.567259643554679e-07
		],
		"eco": 434,
		"efo": 434108.52713178296,
		"cfr": 0.80108642578125
	},
	{
		"tim": 162.132188025,
		"tid": 1561,
		"loc": [
			1.2605404785156338e-06,
			-7.52852642822265e-07
		],
		"eco": 334,
		"efo": 334083.52088022005,
		"cfr": 0.72674560546875
	},
	{
		"tim": 162.13656545,
		"tid": 1561,
		"loc": [
			1.2630369750976525e-06,
			-7.566689147949228e-07
		],
		"eco": 305,
		"efo": 305076.26906726684,
		"cfr": 1.044921875
	},
	{
		"tim": 162.14094285000002,
		"tid": 1561,
		"loc": [
			1.2689295959472636e-06,
			-7.651548950195333e-07
		],
		"eco": 157,
		"efo": 52346.41993831791,
		"cfr": 0.42529296875
	},
	{
		"tim": 162.1518451,
		"tid": 1561,
		"loc": [
			1.2736708923339638e-06,
			-7.665734985351542e-07
		],
		"eco": 105,
		"efo": 52513.12828207052,
		"cfr": 0.580810546875
	},
	{
		"tim": 162.15839735,
		"tid": 1561,
		"loc": [
			1.2704438354492235e-06,
			-7.635423400878904e-07
		],
		"eco": 134,
		"efo": 67016.75418854714,
		"cfr": 0.26806640625
	},
	{
		"tim": 162.164949675,
		"tid": 1561,
		"loc": [
			1.2685864013671849e-06,
			-7.617726989746068e-07
		],
		"eco": 104,
		"efo": 52013.003250812704,
		"cfr": 0.2691650390625
	},
	{
		"tim": 162.17150212500002,
		"tid": 1561,
		"loc": [
			1.269360754394526e-06,
			-7.66932830810547e-07
		],
		"eco": 103,
		"efo": 51512.87821955489,
		"cfr": 0.30084228515625
	},
	{
		"tim": 162.18022960000002,
		"tid": 1561,
		"loc": [
			1.2713082397460926e-06,
			-7.619186828613254e-07
		],
		"eco": 138,
		"efo": 46011.50287571893,
		"cfr": 0.412261962890625
	},
	{
		"tim": 162.19113225,
		"tid": 1561,
		"loc": [
			1.2696428710937493e-06,
			-7.615788208007814e-07
		],
		"eco": 125,
		"efo": 41677.085938151205,
		"cfr": 0.3358154296875
	},
	{
		"tim": 162.20203510000002,
		"tid": 1561,
		"loc": [
			1.2705543212890607e-06,
			-7.652588684082061e-07
		],
		"eco": 109,
		"efo": 54513.62840710177,
		"cfr": 0.4119873046875
	},
	{
		"tim": 162.20858742500002,
		"tid": 1561,
		"loc": [
			1.2721033874511723e-06,
			-7.688467712402365e-07
		],
		"eco": 114,
		"efo": 57014.25356339085,
		"cfr": 0.43792724609375
	},
	{
		"tim": 162.21731490000002,
		"tid": 1561,
		"loc": [
			1.274213568115235e-06,
			-7.571720581054641e-07
		],
		"eco": 183,
		"efo": 61015.25381345336,
		"cfr": 0.518951416015625
	},
	{
		"tim": 162.228217575,
		"tid": 1561,
		"loc": [
			1.2688750671386656e-06,
			-7.616265197753884e-07
		],
		"eco": 119,
		"efo": 59514.878719679924,
		"cfr": 0.428009033203125
	},
	{
		"tim": 162.234769875,
		"tid": 1561,
		"loc": [
			1.2690758544921909e-06,
			-7.675382995605499e-07
		],
		"eco": 122,
		"efo": 61015.25381345336,
		"cfr": 0.4171142578125
	},
	{
		"tim": 162.24349750000002,
		"tid": 1561,
		"loc": [
			1.2740668090820235e-06,
			-7.592268859863244e-07
		],
		"eco": 101,
		"efo": 50512.62815703926,
		"cfr": 0.4251708984375
	},
	{
		"tim": 162.252224575,
		"tid": 1561,
		"loc": [
			1.2729937377929696e-06,
			-7.625371520996088e-07
		],
		"eco": 105,
		"efo": 52513.12828207052,
		"cfr": 0.51416015625
	},
	{
		"tim": 162.271846575,
		"tid": 1561,
		"loc": [
			1.2730250366210923e-06,
			-7.607160644531251e-07
		],
		"eco": 114,
		"efo": 28507.126781695424,
		"cfr": 0.429168701171875
	},
	{
		"tim": 162.289274075,
		"tid": 1561,
		"loc": [
			1.2720437011718813e-06,
			-7.592962646484384e-07
		],
		"eco": 121,
		"efo": 40343.41918813036,
		"cfr": 0.4119873046875
	},
	{
		"tim": 162.30017665000003,
		"tid": 1561,
		"loc": [
			1.275397534179679e-06,
			-7.546155883789053e-07
		],
		"eco": 116,
		"efo": 58014.50362590648,
		"cfr": 0.35284423828125
	},
	{
		"tim": 162.3067291,
		"tid": 1561,
		"loc": [
			1.2737070861816425e-06,
			-7.586106323242197e-07
		],
		"eco": 103,
		"efo": 51512.87821955489,
		"cfr": 0.1552734375
	},
	{
		"tim": 162.31545665000002,
		"tid": 1561,
		"loc": [
			1.2716756958007785e-06,
			-7.61629553222656e-07
		],
		"eco": 119,
		"efo": 59514.878719679924,
		"cfr": 0.193023681640625
	},
	{
		"tim": 162.324184075,
		"tid": 1561,
		"loc": [
			1.2684928649902249e-06,
			-7.620772338867175e-07
		],
		"eco": 132,
		"efo": 44011.00275068767,
		"cfr": 0.416259765625
	},
	{
		"tim": 162.33508650000002,
		"tid": 1561,
		"loc": [
			1.2626552673339995e-06,
			-7.586791809082045e-07
		],
		"eco": 140,
		"efo": 70017.50437609403,
		"cfr": 0.33563232421875
	},
	{
		"tim": 162.343813675,
		"tid": 1561,
		"loc": [
			1.2773476806640452e-06,
			-7.636230957031231e-07
		],
		"eco": 136,
		"efo": 68017.00425106277,
		"cfr": 0.35888671875
	},
	{
		"tim": 162.35254110000002,
		"tid": 1561,
		"loc": [
			1.2789251770019385e-06,
			-7.581746643066342e-07
		],
		"eco": 164,
		"efo": 82020.50512628157,
		"cfr": 0.44940185546875
	},
	{
		"tim": 162.3590934,
		"tid": 1561,
		"loc": [
			1.2743247924804737e-06,
			-7.593041687011722e-07
		],
		"eco": 121,
		"efo": 40343.41918813036,
		"cfr": 0.20599365234375
	},
	{
		"tim": 162.369996025,
		"tid": 1561,
		"loc": [
			1.2746939453124967e-06,
			-7.64514331054688e-07
		],
		"eco": 143,
		"efo": 47678.586313244974,
		"cfr": 0.37738037109375
	},
	{
		"tim": 162.37872365,
		"tid": 1561,
		"loc": [
			1.2764483276367145e-06,
			-7.616777709960926e-07
		],
		"eco": 129,
		"efo": 43010.75268817204,
		"cfr": 0.36431884765625
	},
	{
		"tim": 162.3896262,
		"tid": 1561,
		"loc": [
			1.2751829650878937e-06,
			-7.631796752929729e-07
		],
		"eco": 107,
		"efo": 53513.37834458615,
		"cfr": 0.336181640625
	},
	{
		"tim": 162.3961788,
		"tid": 1561,
		"loc": [
			1.271112976074226e-06,
			-7.599823974609375e-07
		],
		"eco": 112,
		"efo": 56014.00350087522,
		"cfr": 0.17822265625
	},
	{
		"tim": 162.40490620000003,
		"tid": 1561,
		"loc": [
			1.2747052795410148e-06,
			-7.604350280761726e-07
		],
		"eco": 115,
		"efo": 38342.91906309911,
		"cfr": 0.3033447265625
	},
	{
		"tim": 162.4158087,
		"tid": 1561,
		"loc": [
			1.2714038757324177e-06,
			-7.657444946289056e-07
		],
		"eco": 110,
		"efo": 55013.75343835959,
		"cfr": 0.534759521484375
	},
	{
		"tim": 162.4223609,
		"tid": 1561,
		"loc": [
			1.271286236572268e-06,
			-7.664711120605487e-07
		],
		"eco": 126,
		"efo": 63015.753938484624,
		"cfr": 0.4046630859375
	},
	{
		"tim": 162.42891307500003,
		"tid": 1561,
		"loc": [
			1.2735232727050735e-06,
			-7.632254211425751e-07
		],
		"eco": 113,
		"efo": 56514.128532133036,
		"cfr": 0.414520263671875
	},
	{
		"tim": 162.437640525,
		"tid": 1561,
		"loc": [
			1.27649221801757e-06,
			-7.605016052246085e-07
		],
		"eco": 132,
		"efo": 66016.5041260315,
		"cfr": 0.3330078125
	},
	{
		"tim": 162.44636785,
		"tid": 1561,
		"loc": [
			1.2757750366210966e-06,
			-7.625121948242194e-07
		],
		"eco": 139,
		"efo": 46344.91956322414,
		"cfr": 0.279693603515625
	},
	{
		"tim": 162.45727040000003,
		"tid": 1561,
		"loc": [
			1.2758973510742117e-06,
			-7.631312438964826e-07
		],
		"eco": 103,
		"efo": 51512.87821955489,
		"cfr": 0.39788818359375
	},
	{
		"tim": 162.46382290000003,
		"tid": 1561,
		"loc": [
			1.2736811401367337e-06,
			-7.65333020019534e-07
		],
		"eco": 121,
		"efo": 40343.41918813036,
		"cfr": 0.4779052734375
	},
	{
		"tim": 162.47255030000002,
		"tid": 1561,
		"loc": [
			1.2777242675781156e-06,
			-7.621735290527307e-07
		],
		"eco": 174,
		"efo": 58014.50362590647,
		"cfr": 0.332763671875
	},
	{
		"tim": 162.48345315,
		"tid": 1561,
		"loc": [
			1.2738998779296876e-06,
			-7.605274108886706e-07
		],
		"eco": 130,
		"efo": 65016.25406351588,
		"cfr": 0.261474609375
	},
	{
		"tim": 164.10798042500002,
		"tid": 1567,
		"loc": [
			-4.648707153320536e-07,
			1.0147444458007532e-06
		],
		"eco": 126,
		"efo": 31507.876969242312,
		"cfr": 0.7220458984375
	},
	{
		"tim": 164.1511796,
		"tid": 1567,
		"loc": [
			-4.6214790649414777e-07,
			1.0232157470703165e-06
		],
		"eco": 118,
		"efo": 29507.376844211052,
		"cfr": 0.541015625
	},
	{
		"tim": 164.16425710000001,
		"tid": 1567,
		"loc": [
			-4.665155578613223e-07,
			1.0273808044433594e-06
		],
		"eco": 142,
		"efo": 35508.87721930483,
		"cfr": 0.4632568359375
	},
	{
		"tim": 164.17950965,
		"tid": 1567,
		"loc": [
			-4.68386572265618e-07,
			1.0311043090820307e-06
		],
		"eco": 144,
		"efo": 72018.00450112528,
		"cfr": 0.394866943359375
	},
	{
		"tim": 164.18823722500002,
		"tid": 1567,
		"loc": [
			-4.664362426757819e-07,
			1.0327526977539084e-06
		],
		"eco": 172,
		"efo": 57347.67025089605,
		"cfr": 0.50445556640625
	},
	{
		"tim": 164.1991399,
		"tid": 1567,
		"loc": [
			-4.682606506347668e-07,
			1.0328823303222661e-06
		],
		"eco": 163,
		"efo": 81520.38009502376,
		"cfr": 0.435516357421875
	},
	{
		"tim": 164.22094195000003,
		"tid": 1567,
		"loc": [
			-4.662319152832033e-07,
			1.0293188598632809e-06
		],
		"eco": 138,
		"efo": 69017.25431357839,
		"cfr": 0.4918212890625
	},
	{
		"tim": 164.22966942500003,
		"tid": 1567,
		"loc": [
			-4.718298645019461e-07,
			1.0324120117187497e-06
		],
		"eco": 108,
		"efo": 54013.50337584396,
		"cfr": 0.517822265625
	},
	{
		"tim": 164.238396625,
		"tid": 1567,
		"loc": [
			-4.6664419555664827e-07,
			1.034239465332033e-06
		],
		"eco": 141,
		"efo": 47011.75293823455,
		"cfr": 0.460205078125
	},
	{
		"tim": 164.251474325,
		"tid": 1567,
		"loc": [
			-4.6605412597656774e-07,
			1.0273667175292946e-06
		],
		"eco": 159,
		"efo": 53013.25331332833,
		"cfr": 0.5155029296875
	},
	{
		"tim": 164.260201775,
		"tid": 1567,
		"loc": [
			-4.640273559570313e-07,
			1.0294676879882819e-06
		],
		"eco": 172,
		"efo": 57347.67025089605,
		"cfr": 0.4986572265625
	},
	{
		"tim": 164.27327965,
		"tid": 1567,
		"loc": [
			-4.7018697509764664e-07,
			1.031870776367187e-06
		],
		"eco": 158,
		"efo": 39509.87746936734,
		"cfr": 0.802276611328125
	},
	{
		"tim": 164.28635755000002,
		"tid": 1567,
		"loc": [
			-4.662798828125103e-07,
			1.023394006347655e-06
		],
		"eco": 127,
		"efo": 63515.878969742436,
		"cfr": 0.4566650390625
	},
	{
		"tim": 164.2929101,
		"tid": 1567,
		"loc": [
			-4.622128051757894e-07,
			1.0239879760742211e-06
		],
		"eco": 140,
		"efo": 70017.50437609403,
		"cfr": 0.52130126953125
	},
	{
		"tim": 164.29946220000002,
		"tid": 1567,
		"loc": [
			-4.6376332397460643e-07,
			1.0286346252441423e-06
		],
		"eco": 169,
		"efo": 56347.42018838043,
		"cfr": 0.441741943359375
	},
	{
		"tim": 164.30818925000003,
		"tid": 1567,
		"loc": [
			-4.6208597412109626e-07,
			1.0187701660156213e-06
		],
		"eco": 130,
		"efo": 43344.16937567725,
		"cfr": 0.64599609375
	},
	{
		"tim": 164.31691655,
		"tid": 1567,
		"loc": [
			-4.6666425170897694e-07,
			1.0255201843261724e-06
		],
		"eco": 119,
		"efo": 39676.58581311994,
		"cfr": 0.72174072265625
	},
	{
		"tim": 164.327819,
		"tid": 1567,
		"loc": [
			-4.679952148437454e-07,
			1.0329716857910178e-06
		],
		"eco": 127,
		"efo": 42343.91931316162,
		"cfr": 0.6298828125
	},
	{
		"tim": 164.345265825,
		"tid": 1567,
		"loc": [
			-4.6371660766602195e-07,
			1.0297047119140615e-06
		],
		"eco": 173,
		"efo": 57681.08693840126,
		"cfr": 0.513336181640625
	},
	{
		"tim": 164.356168725,
		"tid": 1567,
		"loc": [
			-4.693995483398321e-07,
			1.024479980468746e-06
		],
		"eco": 139,
		"efo": 46344.91956322414,
		"cfr": 0.7745361328125
	},
	{
		"tim": 164.36707145000003,
		"tid": 1567,
		"loc": [
			-4.6265803833009093e-07,
			1.0259717224121115e-06
		],
		"eco": 189,
		"efo": 94523.63090772694,
		"cfr": 0.337890625
	},
	{
		"tim": 164.37579917500003,
		"tid": 1567,
		"loc": [
			-4.598916992187413e-07,
			1.0276210266113276e-06
		],
		"eco": 136,
		"efo": 68017.00425106277,
		"cfr": 0.3662109375
	},
	{
		"tim": 164.38235127500002,
		"tid": 1567,
		"loc": [
			-4.610875549316375e-07,
			1.0260383361816404e-06
		],
		"eco": 141,
		"efo": 47011.75293823455,
		"cfr": 0.849609375
	},
	{
		"tim": 164.39325345,
		"tid": 1567,
		"loc": [
			-4.7269039916990443e-07,
			1.024761169433591e-06
		],
		"eco": 129,
		"efo": 64516.12903225807,
		"cfr": 0.41082763671875
	},
	{
		"tim": 164.4019806,
		"tid": 1567,
		"loc": [
			-4.641327026367172e-07,
			1.0283259399414034e-06
		],
		"eco": 103,
		"efo": 34341.91881303659,
		"cfr": 0.68902587890625
	},
	{
		"tim": 164.410708075,
		"tid": 1567,
		"loc": [
			-4.638152648925865e-07,
			1.0236910888671867e-06
		],
		"eco": 101,
		"efo": 101025.25631407852,
		"cfr": 0.2867431640625
	},
	{
		"tim": 164.417260325,
		"tid": 1567,
		"loc": [
			-4.6571698608397796e-07,
			1.0255108581542963e-06
		],
		"eco": 152,
		"efo": 76019.0047511878,
		"cfr": 0.4986572265625
	},
	{
		"tim": 164.425987625,
		"tid": 1567,
		"loc": [
			-4.602253234863367e-07,
			1.026390997314455e-06
		],
		"eco": 119,
		"efo": 59514.878719679924,
		"cfr": 0.48675537109375
	},
	{
		"tim": 164.43254005,
		"tid": 1567,
		"loc": [
			-4.6060995483398645e-07,
			1.0221198669433588e-06
		],
		"eco": 136,
		"efo": 45344.66950070851,
		"cfr": 0.53466796875
	},
	{
		"tim": 164.44344277500002,
		"tid": 1567,
		"loc": [
			-4.5999221191405803e-07,
			1.0263452087402353e-06
		],
		"eco": 121,
		"efo": 60515.12878219555,
		"cfr": 0.55206298828125
	},
	{
		"tim": 164.4543448,
		"tid": 1567,
		"loc": [
			-4.627521850585813e-07,
			1.031492565917968e-06
		],
		"eco": 142,
		"efo": 71017.75443860966,
		"cfr": 0.6878662109375
	},
	{
		"tim": 164.46089685,
		"tid": 1567,
		"loc": [
			-4.692437683105374e-07,
			1.030432904052732e-06
		],
		"eco": 104,
		"efo": 52013.003250812704,
		"cfr": 0.40374755859375
	},
	{
		"tim": 164.46962437500002,
		"tid": 1567,
		"loc": [
			-4.665682128906319e-07,
			1.0255948547363276e-06
		],
		"eco": 115,
		"efo": 57514.37859464866,
		"cfr": 0.3900146484375
	},
	{
		"tim": 164.4761766,
		"tid": 1567,
		"loc": [
			-4.5974236450196026e-07,
			1.0268922973632835e-06
		],
		"eco": 142,
		"efo": 71017.75443860966,
		"cfr": 0.308837890625
	},
	{
		"tim": 164.48490392500003,
		"tid": 1567,
		"loc": [
			-4.5875060424804954e-07,
			1.0269051391601567e-06
		],
		"eco": 148,
		"efo": 74018.50462615654,
		"cfr": 0.31024169921875
	},
	{
		"tim": 164.49363115000003,
		"tid": 1567,
		"loc": [
			-4.6129623413085736e-07,
			1.027430322265625e-06
		],
		"eco": 140,
		"efo": 46678.33625072935,
		"cfr": 0.72125244140625
	},
	{
		"tim": 164.50453377500003,
		"tid": 1567,
		"loc": [
			-4.6207847900390255e-07,
			1.0294273376464829e-06
		],
		"eco": 107,
		"efo": 53513.37834458615,
		"cfr": 0.60699462890625
	},
	{
		"tim": 164.51326120000002,
		"tid": 1567,
		"loc": [
			-4.526982299804901e-07,
			1.0294899414062542e-06
		],
		"eco": 141,
		"efo": 70517.62940735184,
		"cfr": 0.7646484375
	},
	{
		"tim": 164.51981360000002,
		"tid": 1567,
		"loc": [
			-4.6147778320311864e-07,
			1.0293181823730457e-06
		],
		"eco": 132,
		"efo": 66016.5041260315,
		"cfr": 0.60546875
	},
	{
		"tim": 164.52854125000002,
		"tid": 1567,
		"loc": [
			-4.6313333740233644e-07,
			1.0246400451660125e-06
		],
		"eco": 115,
		"efo": 57514.37859464866,
		"cfr": 0.4593505859375
	},
	{
		"tim": 164.53726905000002,
		"tid": 1567,
		"loc": [
			-4.6454111328125143e-07,
			1.0180167480468731e-06
		],
		"eco": 102,
		"efo": 51012.75318829707,
		"cfr": 0.440826416015625
	},
	{
		"tim": 164.54382152500003,
		"tid": 1567,
		"loc": [
			-4.695450500488213e-07,
			1.025687255859378e-06
		],
		"eco": 111,
		"efo": 55513.878469617404,
		"cfr": 0.41412353515625
	},
	{
		"tim": 164.55254885000002,
		"tid": 1567,
		"loc": [
			-4.651736999511791e-07,
			1.028611083984377e-06
		],
		"eco": 141,
		"efo": 70517.62940735184,
		"cfr": 0.4814453125
	},
	{
		"tim": 164.56127592500002,
		"tid": 1567,
		"loc": [
			-4.6257443237304906e-07,
			1.024663867187498e-06
		],
		"eco": 107,
		"efo": 53513.37834458615,
		"cfr": 0.5416259765625
	},
	{
		"tim": 164.57000322500002,
		"tid": 1567,
		"loc": [
			-4.6480645751953084e-07,
			1.0286104553222654e-06
		],
		"eco": 113,
		"efo": 56514.128532133036,
		"cfr": 0.361602783203125
	},
	{
		"tim": 164.58090567500003,
		"tid": 1567,
		"loc": [
			-4.649206481933561e-07,
			1.0257470886230456e-06
		],
		"eco": 110,
		"efo": 55013.75343835959,
		"cfr": 0.625396728515625
	},
	{
		"tim": 164.58963275000002,
		"tid": 1567,
		"loc": [
			-4.634469604492197e-07,
			1.0252978210449251e-06
		],
		"eco": 106,
		"efo": 53013.253313328336,
		"cfr": 0.69781494140625
	},
	{
		"tim": 164.598360275,
		"tid": 1567,
		"loc": [
			-4.63369915771478e-07,
			1.0226247863769533e-06
		],
		"eco": 141,
		"efo": 47011.75293823455,
		"cfr": 0.630126953125
	},
	{
		"tim": 164.609262975,
		"tid": 1567,
		"loc": [
			-4.652688537597646e-07,
			1.0230148986816405e-06
		],
		"eco": 107,
		"efo": 53513.37834458615,
		"cfr": 0.5042724609375
	},
	{
		"tim": 164.61799042500002,
		"tid": 1567,
		"loc": [
			-4.628515014648337e-07,
			1.0262664306640616e-06
		],
		"eco": 106,
		"efo": 53013.253313328336,
		"cfr": 0.829833984375
	},
	{
		"tim": 164.62671790000002,
		"tid": 1567,
		"loc": [
			-4.645856811523486e-07,
			1.0214747070312506e-06
		],
		"eco": 133,
		"efo": 44344.419438192876,
		"cfr": 0.8258056640625
	},
	{
		"tim": 164.63544520000002,
		"tid": 1567,
		"loc": [
			-4.6401844482421347e-07,
			1.0286035522460946e-06
		],
		"eco": 116,
		"efo": 58014.50362590648,
		"cfr": 0.6368408203125
	},
	{
		"tim": 164.64417267500002,
		"tid": 1567,
		"loc": [
			-4.656149902343763e-07,
			1.0288573242187505e-06
		],
		"eco": 215,
		"efo": 107526.88172043012,
		"cfr": 1.322021484375
	},
	{
		"tim": 164.65290005000003,
		"tid": 1567,
		"loc": [
			-4.6684682617187686e-07,
			1.0247088195800776e-06
		],
		"eco": 209,
		"efo": 104526.13153288323,
		"cfr": 0.809326171875
	},
	{
		"tim": 164.65945215000002,
		"tid": 1567,
		"loc": [
			-4.616446899414067e-07,
			1.024148907470701e-06
		],
		"eco": 142,
		"efo": 71017.75443860966,
		"cfr": 0.51239013671875
	},
	{
		"tim": 164.668179575,
		"tid": 1567,
		"loc": [
			-4.58719360351566e-07,
			1.0207523864746092e-06
		],
		"eco": 114,
		"efo": 57014.25356339085,
		"cfr": 0.306549072265625
	},
	{
		"tim": 164.67690702500002,
		"tid": 1567,
		"loc": [
			-4.580868041992136e-07,
			1.0147948059081996e-06
		],
		"eco": 109,
		"efo": 36342.41893806785,
		"cfr": 0.69580078125
	},
	{
		"tim": 164.68998462500002,
		"tid": 1567,
		"loc": [
			-4.565874450683666e-07,
			1.0256177978515674e-06
		],
		"eco": 116,
		"efo": 38676.33575060432,
		"cfr": 0.40447998046875
	},
	{
		"tim": 164.700887475,
		"tid": 1567,
		"loc": [
			-4.563721618652276e-07,
			1.0238151184082007e-06
		],
		"eco": 123,
		"efo": 61515.37884471118,
		"cfr": 0.36529541015625
	},
	{
		"tim": 164.709615175,
		"tid": 1567,
		"loc": [
			-4.576865844726543e-07,
			1.021154479980465e-06
		],
		"eco": 112,
		"efo": 37342.669000583475,
		"cfr": 0.4722900390625
	},
	{
		"tim": 164.71834275,
		"tid": 1567,
		"loc": [
			-4.5621644897460397e-07,
			1.0239770568847637e-06
		],
		"eco": 104,
		"efo": 34675.3355005418,
		"cfr": 0.490264892578125
	},
	{
		"tim": 164.73576870000002,
		"tid": 1567,
		"loc": [
			-4.574864196777369e-07,
			1.0254457641601586e-06
		],
		"eco": 114,
		"efo": 38009.5023755939,
		"cfr": 0.621856689453125
	},
	{
		"tim": 164.7488462,
		"tid": 1567,
		"loc": [
			-4.607460876464857e-07,
			1.019352172851563e-06
		],
		"eco": 124,
		"efo": 41343.669250645995,
		"cfr": 0.314208984375
	},
	{
		"tim": 164.76409790000002,
		"tid": 1567,
		"loc": [
			-4.575262634277213e-07,
			1.0201085937499955e-06
		],
		"eco": 105,
		"efo": 52513.12828207052,
		"cfr": 0.637939453125
	},
	{
		"tim": 164.774999925,
		"tid": 1567,
		"loc": [
			-4.712427246093401e-07,
			1.0406867431640643e-06
		],
		"eco": 164,
		"efo": 82020.50512628157,
		"cfr": 0.534423828125
	},
	{
		"tim": 164.78807757500002,
		"tid": 1567,
		"loc": [
			-4.67878912353519e-07,
			1.024141351318354e-06
		],
		"eco": 128,
		"efo": 64016.00400100025,
		"cfr": 0.578125
	},
	{
		"tim": 164.794630175,
		"tid": 1567,
		"loc": [
			-4.6328181152344075e-07,
			1.0188929870605455e-06
		],
		"eco": 135,
		"efo": 67516.87921980495,
		"cfr": 0.3988037109375
	},
	{
		"tim": 164.80118220000003,
		"tid": 1567,
		"loc": [
			-4.6316624755859327e-07,
			1.0189041870117195e-06
		],
		"eco": 105,
		"efo": 52513.12828207052,
		"cfr": 0.55224609375
	},
	{
		"tim": 164.80773465000001,
		"tid": 1567,
		"loc": [
			-4.6283755493163116e-07,
			1.0294588317871114e-06
		],
		"eco": 127,
		"efo": 63515.878969742436,
		"cfr": 0.4881591796875
	},
	{
		"tim": 164.816461975,
		"tid": 1567,
		"loc": [
			-4.642003112792978e-07,
			1.0237101806640623e-06
		],
		"eco": 136,
		"efo": 68017.00425106277,
		"cfr": 0.5712890625
	},
	{
		"tim": 164.8230144,
		"tid": 1567,
		"loc": [
			-4.6363538818359507e-07,
			1.0194519165039048e-06
		],
		"eco": 151,
		"efo": 75518.87971992999,
		"cfr": 0.576141357421875
	},
	{
		"tim": 164.82956650000003,
		"tid": 1567,
		"loc": [
			-4.6037276611328554e-07,
			1.0225215209960954e-06
		],
		"eco": 108,
		"efo": 54013.50337584396,
		"cfr": 0.490081787109375
	},
	{
		"tim": 164.838293875,
		"tid": 1567,
		"loc": [
			-4.6220209350585026e-07,
			1.0272153747558598e-06
		],
		"eco": 117,
		"efo": 39009.75243810953,
		"cfr": 0.606689453125
	},
	{
[truncated: 3,142,053 more chars]
