# Supplementary material for: MINFLUX nanometer-scale 3D imaging and microsecond-range tracking on a common fluorescence microscope
Source: Nat Commun. 2021 Mar 5;12:1478. doi: 10.1038/s41467-021-21652-z (PMC7935904; doi:10.1038/s41467-021-21652-z)
Supplement: Supplementary file 2 — Supplementary Software [file 41467_2021_21652_MOESM2_ESM.zip › pmp70.json]

[
	{
		"tim": 0.7049161999999995,
		"tid": 68,
		"loc": [
			-6.861294849386516e-07,
			1.3193756297597632e-06
		],
		"eco": 24624,
		"efo": 24624000.0,
		"cfr": 0.727813720703125
	},
	{
		"tim": 0.7204825499999998,
		"tid": 68,
		"loc": [
			-6.842360513909958e-07,
			1.319722552193476e-06
		],
		"eco": 20414,
		"efo": 20414000.0,
		"cfr": 0.596466064453125
	},
	{
		"tim": 0.7292540999999986,
		"tid": 68,
		"loc": [
			-6.830819188663925e-07,
			1.3203073136521493e-06
		],
		"eco": 16584,
		"efo": 16584000.0,
		"cfr": 0.484100341796875
	},
	{
		"tim": 0.7336306499999949,
		"tid": 68,
		"loc": [
			-6.8215137742493e-07,
			1.3207852790978528e-06
		],
		"eco": 13977,
		"efo": 13977000.0,
		"cfr": 0.8212890625
	},
	{
		"tim": 0.7380072249999969,
		"tid": 68,
		"loc": [
			-6.807214784415137e-07,
			1.3211323750049062e-06
		],
		"eco": 13608,
		"efo": 13608000.0,
		"cfr": 0.82843017578125
	},
	{
		"tim": 0.7423839749999956,
		"tid": 68,
		"loc": [
			-6.789533888344821e-07,
			1.3214198398776664e-06
		],
		"eco": 13190,
		"efo": 13190000.0,
		"cfr": 0.776123046875
	},
	{
		"tim": 0.746760474999995,
		"tid": 68,
		"loc": [
			-6.775139521752321e-07,
			1.3217395081995545e-06
		],
		"eco": 16601,
		"efo": 16601000.0,
		"cfr": 0.4693603515625
	},
	{
		"tim": 0.7511369499999958,
		"tid": 68,
		"loc": [
			-6.767019875311852e-07,
			1.3235632349934178e-06
		],
		"eco": 12529,
		"efo": 12529000.0,
		"cfr": 0.7371826171875
	},
	{
		"tim": 0.7555133999999981,
		"tid": 68,
		"loc": [
			-6.753644711243301e-07,
			1.323805234353132e-06
		],
		"eco": 12718,
		"efo": 12718000.0,
		"cfr": 0.75408935546875
	},
	{
		"tim": 0.7598897249999936,
		"tid": 68,
		"loc": [
			-6.753129659331156e-07,
			1.3231164406953582e-06
		],
		"eco": 12201,
		"efo": 12201000.0,
		"cfr": 0.7122802734375
	},
	{
		"tim": 0.7642661499999974,
		"tid": 68,
		"loc": [
			-6.746761519182685e-07,
			1.3230437016863795e-06
		],
		"eco": 12005,
		"efo": 12005000.0,
		"cfr": 0.6875
	},
	{
		"tim": 0.7686425999999997,
		"tid": 68,
		"loc": [
			-6.745355230177803e-07,
			1.322880919893572e-06
		],
		"eco": 12609,
		"efo": 12609000.0,
		"cfr": 0.739501953125
	},
	{
		"tim": 0.7796119499999961,
		"tid": 69,
		"loc": [
			-6.669011489165941e-07,
			1.3274648880014288e-06
		],
		"eco": 11340,
		"efo": 11340000.0,
		"cfr": 0.67108154296875
	},
	{
		"tim": 0.7951778999999988,
		"tid": 69,
		"loc": [
			-6.672670829914939e-07,
			1.3294169815556915e-06
		],
		"eco": 10319,
		"efo": 10319000.0,
		"cfr": 0.92852783203125
	},
	{
		"tim": 0.7995543999999981,
		"tid": 69,
		"loc": [
			-6.671581803305771e-07,
			1.3291322331906752e-06
		],
		"eco": 12049,
		"efo": 12049000.0,
		"cfr": 0.68450927734375
	},
	{
		"tim": 0.8039309999999986,
		"tid": 69,
		"loc": [
			-6.665443156763102e-07,
			1.3275804191407074e-06
		],
		"eco": 10754,
		"efo": 10754000.0,
		"cfr": 0.944549560546875
	},
	{
		"tim": 0.8083076749999947,
		"tid": 69,
		"loc": [
			-6.655502970252633e-07,
			1.3268163468510586e-06
		],
		"eco": 8414,
		"efo": 8414000.0,
		"cfr": 0.708160400390625
	},
	{
		"tim": 0.8126843999999949,
		"tid": 69,
		"loc": [
			-6.650943343385836e-07,
			1.326150609738713e-06
		],
		"eco": 9897,
		"efo": 9897000.0,
		"cfr": 0.886688232421875
	},
	{
		"tim": 0.8170612499999947,
		"tid": 69,
		"loc": [
			-6.661431426432917e-07,
			1.326112385802656e-06
		],
		"eco": 10302,
		"efo": 10302000.0,
		"cfr": 0.879730224609375
	},
	{
		"tim": 0.8214379249999979,
		"tid": 69,
		"loc": [
			-6.679389988214397e-07,
			1.3282518369329823e-06
		],
		"eco": 10023,
		"efo": 10023000.0,
		"cfr": 0.827178955078125
	},
	{
		"tim": 0.8258145749999954,
		"tid": 69,
		"loc": [
			-6.69307481839381e-07,
			1.3293456797115874e-06
		],
		"eco": 9102,
		"efo": 9102000.0,
		"cfr": 0.823699951171875
	},
	{
		"tim": 0.8301913749999983,
		"tid": 69,
		"loc": [
			-6.704032533620129e-07,
			1.3296969940212136e-06
		],
		"eco": 9295,
		"efo": 9295000.0,
		"cfr": 0.783599853515625
	},
	{
		"tim": 0.8389634249999958,
		"tid": 69,
		"loc": [
			-6.712814792300928e-07,
			1.330179172189544e-06
		],
		"eco": 8656,
		"efo": 8656000.0,
		"cfr": 0.779388427734375
	},
	{
		"tim": 0.8433402000000001,
		"tid": 69,
		"loc": [
			-6.711592247506497e-07,
			1.3317606500697331e-06
		],
		"eco": 10536,
		"efo": 10536000.0,
		"cfr": 0.89117431640625
	},
	{
		"tim": 0.84771705,
		"tid": 69,
		"loc": [
			-6.711651298011004e-07,
			1.3355782363385618e-06
		],
		"eco": 8766,
		"efo": 8766000.0,
		"cfr": 0.699371337890625
	},
	{
		"tim": 0.8520939249999984,
		"tid": 69,
		"loc": [
			-6.728610767154764e-07,
			1.3382184730754051e-06
		],
		"eco": 7892,
		"efo": 7892000.0,
		"cfr": 0.8272705078125
	},
	{
		"tim": 0.8564708749999994,
		"tid": 69,
		"loc": [
			-6.740854720529604e-07,
			1.3382578406628153e-06
		],
		"eco": 7408,
		"efo": 7408000.0,
		"cfr": 0.83447265625
	},
	{
		"tim": 0.8608476749999951,
		"tid": 69,
		"loc": [
			-6.747199463266585e-07,
			1.3367836998391944e-06
		],
		"eco": 9438,
		"efo": 9438000.0,
		"cfr": 0.87359619140625
	},
	{
		"tim": 0.8674219749999992,
		"tid": 69,
		"loc": [
			-6.748504157390623e-07,
			1.334129444483965e-06
		],
		"eco": 7443,
		"efo": 7443000.0,
		"cfr": 0.9635009765625
	},
	{
		"tim": 0.8717986249999967,
		"tid": 69,
		"loc": [
			-6.779489236095768e-07,
			1.3320341496309839e-06
		],
		"eco": 6789,
		"efo": 6789000.0,
		"cfr": 0.802001953125
	},
	{
		"tim": 0.8761752999999999,
		"tid": 69,
		"loc": [
			-6.797284274615239e-07,
			1.3317537077333482e-06
		],
		"eco": 5823,
		"efo": 5823000.0,
		"cfr": 0.859832763671875
	},
	{
		"tim": 0.8827496249999953,
		"tid": 69,
		"loc": [
			-6.811901613176864e-07,
			1.3333665244705278e-06
		],
		"eco": 7611,
		"efo": 7611000.0,
		"cfr": 0.9810791015625
	},
	{
		"tim": 0.8893234999999962,
		"tid": 69,
		"loc": [
			-6.807048047635843e-07,
			1.335616549967364e-06
		],
		"eco": 6196,
		"efo": 6196000.0,
		"cfr": 0.904388427734375
	},
	{
		"tim": 0.8937001499999937,
		"tid": 69,
		"loc": [
			-6.795510765079962e-07,
			1.3359320822580737e-06
		],
		"eco": 6535,
		"efo": 6535000.0,
		"cfr": 0.972442626953125
	},
	{
		"tim": 0.8980766749999987,
		"tid": 69,
		"loc": [
			-6.798046504196088e-07,
			1.3375271592925138e-06
		],
		"eco": 7828,
		"efo": 7828000.0,
		"cfr": 0.8890380859375
	},
	{
		"tim": 0.9046503499999972,
		"tid": 69,
		"loc": [
			-6.804164391325126e-07,
			1.337418769537323e-06
		],
		"eco": 7818,
		"efo": 7818000.0,
		"cfr": 0.9296875
	},
	{
		"tim": 0.9090269499999977,
		"tid": 69,
		"loc": [
			-6.804924399217972e-07,
			1.337506852026595e-06
		],
		"eco": 7038,
		"efo": 7038000.0,
		"cfr": 0.8360595703125
	},
	{
		"tim": 0.9134035749999967,
		"tid": 69,
		"loc": [
			-6.813282695240262e-07,
			1.3374622153886983e-06
		],
		"eco": 7506,
		"efo": 7506000.0,
		"cfr": 0.8450927734375
	},
	{
		"tim": 0.9177803249999954,
		"tid": 69,
		"loc": [
			-6.814934961909645e-07,
			1.3371711035936902e-06
		],
		"eco": 5961,
		"efo": 5961000.0,
		"cfr": 0.849609375
	},
	{
		"tim": 0.9221569999999986,
		"tid": 69,
		"loc": [
			-6.826229120722163e-07,
			1.3361121681765576e-06
		],
		"eco": 5875,
		"efo": 5875000.0,
		"cfr": 0.811614990234375
	},
	{
		"tim": 0.9265337749999958,
		"tid": 69,
		"loc": [
			-6.822452963116625e-07,
			1.3347030781104606e-06
		],
		"eco": 7764,
		"efo": 7764000.0,
		"cfr": 0.960693359375
	},
	{
		"tim": 0.9309103749999963,
		"tid": 69,
		"loc": [
			-6.821868045138493e-07,
			1.3335809264299354e-06
		],
		"eco": 6995,
		"efo": 6995000.0,
		"cfr": 0.8514404296875
	},
	{
		"tim": 0.9352870249999938,
		"tid": 69,
		"loc": [
			-6.825023840958626e-07,
			1.3333360414325153e-06
		],
		"eco": 6858,
		"efo": 6858000.0,
		"cfr": 0.74853515625
	},
	{
		"tim": 0.939663699999997,
		"tid": 69,
		"loc": [
			-6.833707648940455e-07,
			1.3336290868875466e-06
		],
		"eco": 6445,
		"efo": 6445000.0,
		"cfr": 0.93780517578125
	},
	{
		"tim": 0.9440402499999934,
		"tid": 69,
		"loc": [
			-6.850346347241417e-07,
			1.3342057038038382e-06
		],
		"eco": 4929,
		"efo": 4929000.0,
		"cfr": 0.84796142578125
	},
	{
		"tim": 0.9484170249999977,
		"tid": 69,
		"loc": [
			-6.867086661522522e-07,
			1.3334065437648791e-06
		],
		"eco": 5226,
		"efo": 5226000.0,
		"cfr": 0.92852783203125
	},
	{
		"tim": 0.9527937749999964,
		"tid": 69,
		"loc": [
			-6.870938020895748e-07,
			1.3330842966917538e-06
		],
		"eco": 5450,
		"efo": 5450000.0,
		"cfr": 0.98162841796875
	},
	{
		"tim": 0.9571706749999933,
		"tid": 69,
		"loc": [
			-6.864106492612983e-07,
			1.3330572643265208e-06
		],
		"eco": 5383,
		"efo": 5383000.0,
		"cfr": 0.92010498046875
	},
	{
		"tim": 0.9615475999999958,
		"tid": 69,
		"loc": [
			-6.870566809319379e-07,
			1.3356223662167396e-06
		],
		"eco": 4812,
		"efo": 4812000.0,
		"cfr": 0.87322998046875
	},
	{
		"tim": 0.9659243499999945,
		"tid": 69,
		"loc": [
			-6.864284736985029e-07,
			1.3351710009863254e-06
		],
		"eco": 6053,
		"efo": 6053000.0,
		"cfr": 0.84991455078125
	},
	{
		"tim": 0.970301225,
		"tid": 69,
		"loc": [
			-6.863592255985185e-07,
			1.3350899467137077e-06
		],
		"eco": 6943,
		"efo": 6943000.0,
		"cfr": 0.797119140625
	},
	{
		"tim": 0.9746780499999943,
		"tid": 69,
		"loc": [
			-6.841634423161772e-07,
			1.333541858931493e-06
		],
		"eco": 8171,
		"efo": 8171000.0,
		"cfr": 0.948974609375
	},
	{
		"tim": 0.9790549999999953,
		"tid": 69,
		"loc": [
			-6.797082719946451e-07,
			1.3336671161568067e-06
		],
		"eco": 8138,
		"efo": 8138000.0,
		"cfr": 0.9268798828125
	},
	{
		"tim": 0.9834319499999964,
		"tid": 69,
		"loc": [
			-6.769709610729694e-07,
			1.3335128462420575e-06
		],
		"eco": 7897,
		"efo": 7897000.0,
		"cfr": 0.9010009765625
	},
	{
		"tim": 0.9878087249999936,
		"tid": 69,
		"loc": [
			-6.737058513489559e-07,
			1.332693526656738e-06
		],
		"eco": 7752,
		"efo": 7752000.0,
		"cfr": 0.895751953125
	},
	{
		"tim": 0.9921855749999935,
		"tid": 69,
		"loc": [
			-6.712033243905216e-07,
			1.3324262977067924e-06
		],
		"eco": 7681,
		"efo": 7681000.0,
		"cfr": 0.8980712890625
	},
	{
		"tim": 0.9965623499999978,
		"tid": 69,
		"loc": [
			-6.701995355572432e-07,
			1.3324729126843348e-06
		],
		"eco": 7194,
		"efo": 7194000.0,
		"cfr": 0.8065185546875
	},
	{
		"tim": 1.0009392999999989,
		"tid": 69,
		"loc": [
			-6.687586420865962e-07,
			1.3339433535350985e-06
		],
		"eco": 6626,
		"efo": 6626000.0,
		"cfr": 0.794677734375
	},
	{
		"tim": 1.0053160999999946,
		"tid": 69,
		"loc": [
			-6.678404717349913e-07,
			1.3334414660565472e-06
		],
		"eco": 8022,
		"efo": 8022000.0,
		"cfr": 0.9476318359375
	},
	{
		"tim": 1.0118902999999975,
		"tid": 69,
		"loc": [
			-6.697278948518871e-07,
			1.3335826394075053e-06
		],
		"eco": 6945,
		"efo": 6945000.0,
		"cfr": 0.80810546875
	},
	{
		"tim": 1.0162670499999962,
		"tid": 69,
		"loc": [
			-6.690348255338179e-07,
			1.332242506735433e-06
		],
		"eco": 6522,
		"efo": 6522000.0,
		"cfr": 0.986328125
	},
	{
		"tim": 1.0206437249999993,
		"tid": 69,
		"loc": [
			-6.697072856642417e-07,
			1.3345111418555051e-06
		],
		"eco": 6332,
		"efo": 6332000.0,
		"cfr": 0.936431884765625
	},
	{
		"tim": 1.025020474999998,
		"tid": 69,
		"loc": [
			-6.693842768884194e-07,
			1.3327170955226926e-06
		],
		"eco": 5622,
		"efo": 5622000.0,
		"cfr": 0.796356201171875
	},
	{
		"tim": 1.0293970749999986,
		"tid": 69,
		"loc": [
			-6.699438280220458e-07,
			1.3342322435319685e-06
		],
		"eco": 6611,
		"efo": 6611000.0,
		"cfr": 0.742431640625
	},
	{
		"tim": 1.0337736499999934,
		"tid": 69,
		"loc": [
			-6.690736657300322e-07,
			1.3347661243673004e-06
		],
		"eco": 6379,
		"efo": 6379000.0,
		"cfr": 0.90484619140625
	},
	{
		"tim": 1.0403475249999943,
		"tid": 69,
		"loc": [
			-6.693497075457677e-07,
			1.3337396574172459e-06
		],
		"eco": 5851,
		"efo": 5851000.0,
		"cfr": 0.8819580078125
	},
	{
		"tim": 1.044723999999995,
		"tid": 69,
		"loc": [
			-6.691058640637979e-07,
			1.3346043630937445e-06
		],
		"eco": 7571,
		"efo": 7571000.0,
		"cfr": 0.860107421875
	},
	{
		"tim": 1.0491005499999986,
		"tid": 69,
		"loc": [
			-6.680861418235861e-07,
			1.334133947363599e-06
		],
		"eco": 5790,
		"efo": 5790000.0,
		"cfr": 0.85601806640625
	},
	{
		"tim": 1.055674175,
		"tid": 69,
		"loc": [
			-6.692366730692091e-07,
			1.3325963456120579e-06
		],
		"eco": 5415,
		"efo": 5415000.0,
		"cfr": 0.98419189453125
	},
	{
		"tim": 1.0600506499999938,
		"tid": 69,
		"loc": [
			-6.682704995506436e-07,
			1.3331160256374588e-06
		],
		"eco": 4306,
		"efo": 4306000.0,
		"cfr": 0.9271240234375
	},
	{
		"tim": 1.064427099999996,
		"tid": 69,
		"loc": [
			-6.720029716341688e-07,
			1.3341070810658225e-06
		],
		"eco": 4132,
		"efo": 4132000.0,
		"cfr": 0.79937744140625
	},
	{
		"tim": 1.068803574999997,
		"tid": 69,
		"loc": [
			-6.733874602721958e-07,
			1.3353303940685454e-06
		],
		"eco": 3815,
		"efo": 3815000.0,
		"cfr": 0.869873046875
	},
	{
		"tim": 1.0753774999999948,
		"tid": 69,
		"loc": [
			-6.755820140725344e-07,
			1.3345729809202375e-06
		],
		"eco": 3967,
		"efo": 3967000.0,
		"cfr": 0.912353515625
	},
	{
		"tim": 1.079753949999997,
		"tid": 69,
		"loc": [
			-6.75078252629016e-07,
			1.3350030668083134e-06
		],
		"eco": 4917,
		"efo": 4917000.0,
		"cfr": 0.853271484375
	},
	{
		"tim": 1.084130524999999,
		"tid": 69,
		"loc": [
			-6.756209580370228e-07,
			1.3352067289038672e-06
		],
		"eco": 4947,
		"efo": 4947000.0,
		"cfr": 0.86279296875
	},
	{
		"tim": 1.0929016750000002,
		"tid": 69,
		"loc": [
			-6.751557231807394e-07,
			1.3336101898488926e-06
		],
		"eco": 3778,
		"efo": 3778000.0,
		"cfr": 0.810791015625
	},
	{
		"tim": 1.0994756999999993,
		"tid": 69,
		"loc": [
			-6.740477090647742e-07,
			1.331135019243157e-06
		],
		"eco": 3114,
		"efo": 3114000.0,
		"cfr": 0.8636474609375
	},
	{
		"tim": 1.1038522499999956,
		"tid": 69,
		"loc": [
			-6.728835474273845e-07,
			1.3311632283612147e-06
		],
		"eco": 4038,
		"efo": 4038000.0,
		"cfr": 0.97119140625
	},
	{
		"tim": 1.1082289499999973,
		"tid": 69,
		"loc": [
			-6.749865997138267e-07,
			1.3296113364530862e-06
		],
		"eco": 3508,
		"efo": 3508000.0,
		"cfr": 0.83935546875
	},
	{
		"tim": 1.1148029749999964,
		"tid": 69,
		"loc": [
			-6.750413972399842e-07,
			1.3274715776785241e-06
		],
		"eco": 3296,
		"efo": 3296000.0,
		"cfr": 0.855010986328125
	},
	{
		"tim": 1.1213772249999963,
		"tid": 69,
		"loc": [
			-6.729954343004483e-07,
			1.331076362970543e-06
		],
		"eco": 2678,
		"efo": 2678000.0,
		"cfr": 0.9012451171875
	},
	{
		"tim": 1.1323471249999955,
		"tid": 70,
		"loc": [
			-1.4389343505024493e-06,
			2.4810272220707746e-07
		],
		"eco": 41659,
		"efo": 41659000.0,
		"cfr": 0.69805908203125
	},
	{
		"tim": 1.2448105499999969,
		"tid": 81,
		"loc": [
			-1.0562952808716056e-06,
			7.386535346648205e-07
		],
		"eco": 2523,
		"efo": 2523000.0,
		"cfr": 0.9429931640625
	},
	{
		"tim": 1.587076274999994,
		"tid": 116,
		"loc": [
			-6.690591683160316e-07,
			1.3245847664787917e-06
		],
		"eco": 3625,
		"efo": 3625000.0,
		"cfr": 0.896759033203125
	},
	{
		"tim": 1.604839724999998,
		"tid": 116,
		"loc": [
			-6.677624436755772e-07,
			1.3244171598524896e-06
		],
		"eco": 4959,
		"efo": 4959000.0,
		"cfr": 0.80841064453125
	},
	{
		"tim": 1.6092164749999966,
		"tid": 116,
		"loc": [
			-6.668573676548647e-07,
			1.3252699219389475e-06
		],
		"eco": 4105,
		"efo": 4105000.0,
		"cfr": 0.853424072265625
	},
	{
		"tim": 1.6135931749999983,
		"tid": 116,
		"loc": [
			-6.679445627359228e-07,
			1.3247612059326512e-06
		],
		"eco": 3521,
		"efo": 3521000.0,
		"cfr": 0.885223388671875
	},
	{
		"tim": 1.6201675749999964,
		"tid": 116,
		"loc": [
			-6.67688711496791e-07,
			1.3234227869780918e-06
		],
		"eco": 3042,
		"efo": 3042000.0,
		"cfr": 0.894775390625
	},
	{
		"tim": 1.6267418499999948,
		"tid": 116,
		"loc": [
			-6.682336736418325e-07,
			1.323314415789234e-06
		],
		"eco": 3685,
		"efo": 3685000.0,
		"cfr": 0.80810546875
	},
	{
		"tim": 1.6333161749999974,
		"tid": 116,
		"loc": [
			-6.667065652318352e-07,
			1.3208395156388543e-06
		],
		"eco": 3508,
		"efo": 3508000.0,
		"cfr": 0.933563232421875
	},
	{
		"tim": 1.6376931749999954,
		"tid": 116,
		"loc": [
			-6.646483717503243e-07,
			1.3193132198713483e-06
		],
		"eco": 2507,
		"efo": 2507000.0,
		"cfr": 0.961669921875
	},
	{
		"tim": 1.646465324999994,
		"tid": 116,
		"loc": [
			-6.643465960770427e-07,
			1.3211251825574116e-06
		],
		"eco": 3468,
		"efo": 3468000.0,
		"cfr": 0.942626953125
	},
	{
		"tim": 1.6754961749999993,
		"tid": 119,
		"loc": [
			-6.560292796690503e-07,
			1.3411320520793869e-06
		],
		"eco": 1975,
		"efo": 1975000.0,
		"cfr": 0.98974609375
	},
	{
		"tim": 1.6910625749999966,
		"tid": 119,
		"loc": [
			-6.581628722414855e-07,
			1.3378872480704344e-06
		],
		"eco": 2115,
		"efo": 2115000.0,
		"cfr": 1.031341552734375
	},
	{
		"tim": 2.2211253749999997,
		"tid": 177,
		"loc": [
			-6.631950269677672e-07,
			1.343668760510448e-06
		],
		"eco": 3499,
		"efo": 3499000.0,
		"cfr": 0.893463134765625
	},
	{
		"tim": 2.236691499999999,
		"tid": 177,
		"loc": [
			-6.636153019474196e-07,
			1.3454956263231163e-06
		],
		"eco": 2989,
		"efo": 2989000.0,
		"cfr": 0.9014892578125
	},
	{
		"tim": 2.2410680999999997,
		"tid": 177,
		"loc": [
			-6.666288639274032e-07,
			1.3435712846679163e-06
		],
		"eco": 2291,
		"efo": 2291000.0,
		"cfr": 0.9775390625
	},
	{
		"tim": 2.2498392499999937,
		"tid": 177,
		"loc": [
			-6.667776874853422e-07,
			1.3441778330359463e-06
		],
		"eco": 2576,
		"efo": 2576000.0,
		"cfr": 0.821044921875
	},
	{
		"tim": 2.254215599999995,
		"tid": 177,
		"loc": [
			-6.679765725013621e-07,
			1.3406896690183663e-06
		],
		"eco": 3203,
		"efo": 3203000.0,
		"cfr": 1.024169921875
	},
	{
		"tim": 2.258592174999997,
		"tid": 177,
		"loc": [
			-6.709277987261616e-07,
			1.3408148120492244e-06
		],
		"eco": 2704,
		"efo": 2704000.0,
		"cfr": 0.999755859375
	},
	{
		"tim": 4.291107499999995,
		"tid": 398,
		"loc": [
			-4.1858995835356526e-07,
			6.749680056764609e-07
		],
		"eco": 13177,
		"efo": 13177000.0,
		"cfr": 0.7794189453125
	},
	{
		"tim": 12.455829049999998,
		"tid": 1298,
		"loc": [
			-5.564515143711742e-08,
			-4.7663405753787037e-07
		],
		"eco": 37585,
		"efo": 37585000.0,
		"cfr": 0.829925537109375
	},
	{
		"tim": 12.473591849999998,
		"tid": 1298,
		"loc": [
			-5.72234191503916e-08,
			-4.7657231471405763e-07
		],
		"eco": 26155,
		"efo": 26155000.0,
		"cfr": 0.84259033203125
	},
	{
		"tim": 12.477968374999996,
		"tid": 1298,
		"loc": [
			-5.9432772518686244e-08,
			-4.767259881332142e-07
		],
		"eco": 23860,
		"efo": 23860000.0,
		"cfr": 0.719329833984375
	},
	{
		"tim": 12.484542049999995,
		"tid": 1298,
		"loc": [
			-6.139590833380612e-08,
			-4.768239275196538e-07
		],
		"eco": 20950,
		"efo": 20950000.0,
		"cfr": 0.659332275390625
	},
	{
		"tim": 12.49331329999999,
		"tid": 1298,
		"loc": [
			-6.411466428791395e-08,
			-4.7640056153453753e-07
		],
		"eco": 12348,
		"efo": 12348000.0,
		"cfr": 0.82110595703125
	},
	{
		"tim": 12.504282999999994,
		"tid": 1299,
		"loc": [
			-2.9196442551069717e-07,
			-7.978739958483805e-07
		],
		"eco": 26839,
		"efo": 26839000.0,
		"cfr": 0.825042724609375
	},
	{
		"tim": 12.51984869999999,
		"tid": 1299,
		"loc": [
			-3.010566010765233e-07,
			-7.947930410944282e-07
		],
		"eco": 13591,
		"efo": 13591000.0,
		"cfr": 0.82843017578125
	},
	{
		"tim": 12.524225025,
		"tid": 1299,
		"loc": [
			-3.0751780619721513e-07,
			-7.904673001094196e-07
		],
		"eco": 9444,
		"efo": 9444000.0,
		"cfr": 0.85418701171875
	},
	{
		"tim": 12.528601299999998,
		"tid": 1299,
		"loc": [
			-3.134923545384697e-07,
			-7.856864676320894e-07
		],
		"eco": 7989,
		"efo": 7989000.0,
		"cfr": 0.9739990234375
	},
	{
		"tim": 12.532977850000002,
		"tid": 1299,
		"loc": [
			-3.196048872483085e-07,
			-7.808623288205174e-07
		],
		"eco": 7210,
		"efo": 7210000.0,
		"cfr": 0.8846435546875
	},
	{
		"tim": 13.894463999999992,
		"tid": 1441,
		"loc": [
			2.1434735017881133e-07,
			-1.9305292119809853e-08
		],
		"eco": 22487,
		"efo": 22487000.0,
		"cfr": 0.69012451171875
	},
	{
		"tim": 13.910030474999992,
		"tid": 1441,
		"loc": [
			2.149263496534924e-07,
			-2.1281278658146466e-08
		],
		"eco": 20251,
		"efo": 20251000.0,
		"cfr": 0.599609375
	},
	{
		"tim": 13.918802374999991,
		"tid": 1441,
		"loc": [
			2.151730230141211e-07,
			-2.4194196333916906e-08
		],
		"eco": 14109,
		"efo": 14109000.0,
		"cfr": 0.85137939453125
	},
	{
		"tim": 13.923179249999997,
		"tid": 1441,
		"loc": [
			2.1583506219571235e-07,
			-2.7164400912811282e-08
		],
		"eco": 10838,
		"efo": 10838000.0,
		"cfr": 0.962127685546875
	},
	{
		"tim": 13.927556024999994,
		"tid": 1441,
		"loc": [
			2.1713873798344088e-07,
			-3.2167317365949796e-08
		],
		"eco": 11062,
		"efo": 11062000.0,
		"cfr": 0.6871337890625
	},
	{
		"tim": 13.931932874999994,
		"tid": 1441,
		"loc": [
			2.1741216358353246e-07,
			-3.321604594180418e-08
		],
		"eco": 12021,
		"efo": 12021000.0,
		"cfr": 0.727783203125
	},
	{
		"tim": 13.936309474999995,
		"tid": 1441,
		"loc": [
			2.176538148478823e-07,
			-3.5548111148335554e-08
		],
		"eco": 11493,
		"efo": 11493000.0,
		"cfr": 0.69140625
	},
	{
		"tim": 13.940685949999995,
		"tid": 1441,
		"loc": [
			2.1648075377041077e-07,
			-3.851178634028835e-08
		],
		"eco": 9311,
		"efo": 9311000.0,
		"cfr": 0.749359130859375
	},
	{
		"tim": 13.947260225,
		"tid": 1441,
		"loc": [
			2.163784967473274e-07,
			-4.0778764101110794e-08
		],
		"eco": 10636,
		"efo": 10636000.0,
		"cfr": 0.957275390625
	},
	{
		"tim": 13.95163664999999,
		"tid": 1441,
		"loc": [
			2.156842604793104e-07,
			-4.5080832509324694e-08
		],
		"eco": 10393,
		"efo": 10393000.0,
		"cfr": 0.934478759765625
	},
	{
		"tim": 13.956013149999997,
		"tid": 1441,
		"loc": [
			2.162010007973764e-07,
			-4.655981351371012e-08
		],
		"eco": 8004,
		"efo": 8004000.0,
		"cfr": 0.974609375
	},
	{
		"tim": 13.962586975,
		"tid": 1441,
		"loc": [
			2.1561419851626594e-07,
			-4.75323219436306e-08
		],
		"eco": 8740,
		"efo": 8740000.0,
		"cfr": 0.71319580078125
	},
	{
		"tim": 13.966963624999998,
		"tid": 1441,
		"loc": [
			2.1662015889300366e-07,
			-4.8480692062028306e-08
		],
		"eco": 7189,
		"efo": 7189000.0,
		"cfr": 0.841552734375
	},
	{
		"tim": 13.97133999999999,
		"tid": 1441,
		"loc": [
			2.1769743482270977e-07,
			-4.852182483898448e-08
		],
		"eco": 6583,
		"efo": 6583000.0,
		"cfr": 0.745849609375
	},
	{
		"tim": 13.975716325,
		"tid": 1441,
		"loc": [
			2.1789438259872097e-07,
			-4.934025636054224e-08
		],
		"eco": 6341,
		"efo": 6341000.0,
		"cfr": 0.935516357421875
	},
	{
		"tim": 13.98009262499999,
		"tid": 1441,
		"loc": [
			2.1731044443014872e-07,
			-5.082852975985041e-08
		],
		"eco": 5840,
		"efo": 5840000.0,
		"cfr": 0.886383056640625
	},
	{
		"tim": 13.984468825,
		"tid": 1441,
		"loc": [
			2.1762502912880988e-07,
			-5.394775439717138e-08
		],
		"eco": 7637,
		"efo": 7637000.0,
		"cfr": 0.9010009765625
	},
	{
		"tim": 13.988845199999993,
		"tid": 1441,
		"loc": [
			2.1893606106011804e-07,
			-5.5981925733989066e-08
		],
		"eco": 6840,
		"efo": 6840000.0,
		"cfr": 0.7703857421875
	},
	{
		"tim": 13.993221599999991,
		"tid": 1441,
		"loc": [
			2.1958639112477013e-07,
			-5.773469559133621e-08
		],
		"eco": 5289,
		"efo": 5289000.0,
		"cfr": 0.97467041015625
	},
	{
		"tim": 13.997598074999992,
		"tid": 1441,
		"loc": [
			2.1860514000447082e-07,
			-5.811842072136766e-08
		],
		"eco": 5173,
		"efo": 5173000.0,
		"cfr": 0.96038818359375
	},
	{
		"tim": 14.001974624999995,
		"tid": 1441,
		"loc": [
			2.17906240584485e-07,
			-5.672773825751799e-08
		],
		"eco": 6224,
		"efo": 6224000.0,
		"cfr": 0.832977294921875
	},
	{
		"tim": 14.006351274999993,
		"tid": 1441,
		"loc": [
			2.1440904845243107e-07,
			-5.689357351654007e-08
		],
		"eco": 3814,
		"efo": 3814000.0,
		"cfr": 0.8271484375
	},
	{
		"tim": 14.01072779999999,
		"tid": 1441,
		"loc": [
			2.1236120633970205e-07,
			-5.79466502619206e-08
		],
		"eco": 4175,
		"efo": 4175000.0,
		"cfr": 0.938873291015625
	},
	{
		"tim": 14.015104349999994,
		"tid": 1441,
		"loc": [
			2.1089390601061617e-07,
			-5.812901775838634e-08
		],
		"eco": 5422,
		"efo": 5422000.0,
		"cfr": 0.8023681640625
	},
	{
		"tim": 14.019480774999998,
		"tid": 1441,
		"loc": [
			2.1161168970513856e-07,
			-5.824647517267121e-08
		],
		"eco": 6243,
		"efo": 6243000.0,
		"cfr": 0.834197998046875
	},
	{
		"tim": 14.023857349999993,
		"tid": 1441,
		"loc": [
			2.11481612725985e-07,
			-6.050396860094858e-08
		],
		"eco": 4418,
		"efo": 4418000.0,
		"cfr": 0.85321044921875
	},
	{
		"tim": 14.028233749999991,
		"tid": 1441,
		"loc": [
			2.113469283448169e-07,
			-6.027695328916104e-08
		],
		"eco": 4691,
		"efo": 4691000.0,
		"cfr": 0.796142578125
	},
	{
		"tim": 14.032610249999998,
		"tid": 1441,
		"loc": [
			2.1236239811982509e-07,
			-5.918369866371641e-08
		],
		"eco": 4043,
		"efo": 4043000.0,
		"cfr": 0.984130859375
	},
	{
		"tim": 14.036986824999993,
		"tid": 1441,
		"loc": [
			2.1134811455104886e-07,
			-5.787128417433571e-08
		],
		"eco": 3449,
		"efo": 3449000.0,
		"cfr": 0.818756103515625
	},
	{
		"tim": 14.041363525000001,
		"tid": 1441,
		"loc": [
			2.1174923891116254e-07,
			-5.828512359876143e-08
		],
		"eco": 4498,
		"efo": 4498000.0,
		"cfr": 0.93609619140625
	},
	{
		"tim": 14.045740299999999,
		"tid": 1441,
		"loc": [
			2.1147810204007287e-07,
			-6.027948160849811e-08
		],
		"eco": 4181,
		"efo": 4181000.0,
		"cfr": 0.737640380859375
	},
	{
		"tim": 14.05011704999999,
		"tid": 1441,
		"loc": [
			2.1157026997651065e-07,
			-5.727474924984715e-08
		],
		"eco": 5347,
		"efo": 5347000.0,
		"cfr": 0.9437255859375
	},
	{
		"tim": 14.056691524999998,
		"tid": 1441,
		"loc": [
			2.131151386611904e-07,
			-5.578723522550257e-08
		],
		"eco": 5406,
		"efo": 5406000.0,
		"cfr": 0.92266845703125
	},
	{
		"tim": 14.061068299999995,
		"tid": 1441,
		"loc": [
			2.142315753493252e-07,
			-5.3440262384733136e-08
		],
		"eco": 4451,
		"efo": 4451000.0,
		"cfr": 0.81005859375
	},
	{
		"tim": 14.065445199999992,
		"tid": 1441,
		"loc": [
			2.1398981167610935e-07,
			-5.6866773319693295e-08
		],
		"eco": 4090,
		"efo": 4090000.0,
		"cfr": 1.014404296875
	},
	{
		"tim": 14.069821975000004,
		"tid": 1441,
		"loc": [
			2.1182354632018732e-07,
			-5.536669660014252e-08
		],
		"eco": 5663,
		"efo": 5663000.0,
		"cfr": 0.745849609375
	},
	{
		"tim": 14.074198625000001,
		"tid": 1441,
		"loc": [
			2.125723116091472e-07,
			-5.441722711177388e-08
		],
		"eco": 4959,
		"efo": 4959000.0,
		"cfr": 0.885498046875
	},
	{
		"tim": 14.078575475000001,
		"tid": 1441,
		"loc": [
			2.1286121707481552e-07,
			-5.53125540681592e-08
		],
		"eco": 4075,
		"efo": 4075000.0,
		"cfr": 1.09765625
	},
	{
		"tim": 14.082951999999999,
		"tid": 1441,
		"loc": [
			2.1319619737811188e-07,
			-5.539480684496359e-08
		],
		"eco": 4995,
		"efo": 4995000.0,
		"cfr": 0.81427001953125
	},
	{
		"tim": 14.0873286,
		"tid": 1441,
		"loc": [
			2.154416251428806e-07,
			-5.5582079761137013e-08
		],
		"eco": 3346,
		"efo": 3346000.0,
		"cfr": 0.733612060546875
	},
	{
		"tim": 14.091705075,
		"tid": 1441,
		"loc": [
			2.155162109040396e-07,
			-5.6455970983100713e-08
		],
		"eco": 2983,
		"efo": 2983000.0,
		"cfr": 0.770263671875
	},
	{
		"tim": 14.096081500000004,
		"tid": 1441,
		"loc": [
			2.173461603121974e-07,
			-5.615768358921484e-08
		],
		"eco": 2788,
		"efo": 2788000.0,
		"cfr": 0.841583251953125
	},
	{
		"tim": 14.10045795,
		"tid": 1441,
		"loc": [
			2.1819401284066135e-07,
			-5.812607274160523e-08
		],
		"eco": 4473,
		"efo": 4473000.0,
		"cfr": 0.8416748046875
	},
	{
		"tim": 14.104834250000003,
		"tid": 1441,
		"loc": [
			2.2011384639044233e-07,
			-5.7973372379360856e-08
		],
		"eco": 3865,
		"efo": 3865000.0,
		"cfr": 0.86376953125
	},
	{
		"tim": 14.109210525000002,
		"tid": 1441,
		"loc": [
			2.1926206195437574e-07,
			-5.793716676947474e-08
		],
		"eco": 3639,
		"efo": 3639000.0,
		"cfr": 0.84979248046875
	},
	{
		"tim": 14.113586925,
		"tid": 1441,
		"loc": [
			2.2191786009373016e-07,
			-5.304829991579621e-08
		],
		"eco": 4000,
		"efo": 4000000.0,
		"cfr": 0.879150390625
	},
	{
		"tim": 14.117963199999998,
		"tid": 1441,
		"loc": [
			2.2318986285101046e-07,
			-5.612005870260654e-08
		],
		"eco": 4008,
		"efo": 4008000.0,
		"cfr": 0.89404296875
	},
	{
		"tim": 14.12233955,
		"tid": 1441,
		"loc": [
			2.2150442182853757e-07,
			-5.4483399253622295e-08
		],
		"eco": 3399,
		"efo": 3399000.0,
		"cfr": 0.8096923828125
	},
	{
		"tim": 14.1267159,
		"tid": 1441,
		"loc": [
			2.2102897377882718e-07,
			-5.390113856095423e-08
		],
		"eco": 4091,
		"efo": 4091000.0,
		"cfr": 0.892333984375
	},
	{
		"tim": 14.131091974999997,
		"tid": 1441,
		"loc": [
			2.2142624147218094e-07,
			-5.13596495065058e-08
		],
		"eco": 3848,
		"efo": 3848000.0,
		"cfr": 0.77099609375
	},
	{
		"tim": 14.135468124999996,
		"tid": 1441,
		"loc": [
			2.210331691845701e-07,
			-4.7524401181957396e-08
		],
		"eco": 4616,
		"efo": 4616000.0,
		"cfr": 0.968994140625
	},
	{
		"tim": 14.139844274999994,
		"tid": 1441,
		"loc": [
			2.212926875415568e-07,
			-5.217640886799993e-08
		],
		"eco": 4964,
		"efo": 4964000.0,
		"cfr": 0.8038330078125
	},
	{
		"tim": 14.14422047499999,
		"tid": 1441,
		"loc": [
			2.239623065576061e-07,
			-5.275291861510908e-08
		],
		"eco": 3785,
		"efo": 3785000.0,
		"cfr": 0.902099609375
	},
	{
		"tim": 14.148596699999992,
		"tid": 1441,
		"loc": [
			2.2639174722254921e-07,
			-5.115467394224727e-08
		],
		"eco": 3947,
		"efo": 3947000.0,
		"cfr": 0.769775390625
	},
	{
		"tim": 14.152972874999996,
		"tid": 1441,
		"loc": [
			2.258626408546028e-07,
			-5.267415343888552e-08
		],
		"eco": 3541,
		"efo": 3541000.0,
		"cfr": 0.9404296875
	},
	{
		"tim": 14.157349224999997,
		"tid": 1441,
		"loc": [
			2.2486233338588286e-07,
			-5.2839936941245446e-08
		],
		"eco": 3699,
		"efo": 3699000.0,
		"cfr": 0.79833984375
	},
	{
		"tim": 14.16172559999999,
		"tid": 1441,
		"loc": [
			2.2633992470818698e-07,
			-5.116333167540043e-08
		],
		"eco": 3103,
		"efo": 3103000.0,
		"cfr": 0.91156005859375
	},
	{
		"tim": 14.166101849999997,
		"tid": 1441,
		"loc": [
			2.252648646250642e-07,
			-5.0767064321975316e-08
		],
		"eco": 3119,
		"efo": 3119000.0,
		"cfr": 0.89935302734375
	},
	{
		"tim": 14.170478275,
		"tid": 1441,
		"loc": [
			2.2341104363658474e-07,
			-5.120401759307707e-08
		],
		"eco": 2886,
		"efo": 2886000.0,
		"cfr": 0.967132568359375
	},
	{
		"tim": 14.17485469999999,
		"tid": 1441,
		"loc": [
			2.2408923822491015e-07,
			-5.049262083918778e-08
		],
		"eco": 3200,
		"efo": 3200000.0,
		"cfr": 0.9027099609375
	},
	{
		"tim": 14.179230949999997,
		"tid": 1441,
		"loc": [
			2.2130263434205348e-07,
			-5.224274281297592e-08
		],
		"eco": 3050,
		"efo": 3050000.0,
		"cfr": 0.8331298828125
	},
	{
		"tim": 14.183607299999998,
		"tid": 1441,
		"loc": [
			2.2171744529911348e-07,
			-5.019393958863036e-08
		],
		"eco": 3332,
		"efo": 3332000.0,
		"cfr": 0.809967041015625
	},
	{
		"tim": 14.18798365,
		"tid": 1441,
		"loc": [
			2.2140746825951009e-07,
			-5.070939497386329e-08
		],
		"eco": 3565,
		"efo": 3565000.0,
		"cfr": 0.89263916015625
	},
	{
		"tim": 14.192360049999998,
		"tid": 1441,
		"loc": [
			2.1999397052848352e-07,
			-5.2839795813049356e-08
		],
		"eco": 2668,
		"efo": 2668000.0,
		"cfr": 0.8258056640625
	},
	{
		"tim": 14.196736374999993,
		"tid": 1441,
		"loc": [
			2.1942368144724473e-07,
			-5.090294693754352e-08
		],
		"eco": 2636,
		"efo": 2636000.0,
		"cfr": 0.823974609375
	},
	{
		"tim": 14.201112649999992,
		"tid": 1441,
		"loc": [
			2.200607784178167e-07,
			-5.097732585108455e-08
		],
		"eco": 2421,
		"efo": 2421000.0,
		"cfr": 0.758941650390625
	},
	{
		"tim": 14.205489100000001,
		"tid": 1441,
		"loc": [
			2.1701172317254367e-07,
			-5.452093871271618e-08
		],
		"eco": 2805,
		"efo": 2805000.0,
		"cfr": 0.862060546875
	},
	{
		"tim": 14.2098655,
		"tid": 1441,
		"loc": [
			2.17559122288278e-07,
			-5.291945073613469e-08
		],
		"eco": 2726,
		"efo": 2726000.0,
		"cfr": 0.78662109375
	},
	{
		"tim": 14.21424185,
		"tid": 1441,
		"loc": [
			2.2409025464005707e-07,
			-5.0930889946944813e-08
		],
		"eco": 2356,
		"efo": 2356000.0,
		"cfr": 0.862091064453125
	},
	{
		"tim": 14.218618299999996,
		"tid": 1441,
		"loc": [
			2.248099324583076e-07,
			-5.186458983037042e-08
		],
		"eco": 2569,
		"efo": 2569000.0,
		"cfr": 0.8935546875
	},
	{
		"tim": 14.22299485,
		"tid": 1441,
		"loc": [
			2.241288089611827e-07,
			-5.566309047956292e-08
		],
		"eco": 2794,
		"efo": 2794000.0,
		"cfr": 0.748260498046875
	},
	{
		"tim": 14.2273712,
		"tid": 1441,
		"loc": [
			2.2562656283710907e-07,
			-6.028273174303796e-08
		],
		"eco": 2886,
		"efo": 2886000.0,
		"cfr": 0.844268798828125
	},
	{
		"tim": 14.231747675000001,
		"tid": 1441,
		"loc": [
			2.2294607788485112e-07,
			-6.140166186187929e-08
		],
		"eco": 2768,
		"efo": 2768000.0,
		"cfr": 0.8768310546875
	},
	{
		"tim": 14.23612434999999,
		"tid": 1441,
		"loc": [
			2.1957426268082333e-07,
			-5.846065317073856e-08
		],
		"eco": 2459,
		"efo": 2459000.0,
		"cfr": 0.87994384765625
	},
	{
		"tim": 14.240500899999994,
		"tid": 1441,
		"loc": [
			2.1726759123159547e-07,
			-5.789266486006303e-08
		],
		"eco": 3600,
		"efo": 3600000.0,
		"cfr": 0.86846923828125
	},
	{
		"tim": 14.244877574999997,
		"tid": 1441,
		"loc": [
			2.1791069006235858e-07,
			-5.920769736809669e-08
		],
		"eco": 2519,
		"efo": 2519000.0,
		"cfr": 0.828765869140625
	},
	{
		"tim": 14.249254174999997,
		"tid": 1441,
		"loc": [
			2.1764857102097372e-07,
			-5.949025557952039e-08
		],
		"eco": 1939,
		"efo": 1939000.0,
		"cfr": 0.978515625
	},
	{
		"tim": 14.253630675000004,
		"tid": 1441,
		"loc": [
			2.2015751576528793e-07,
			-5.797869708675624e-08
		],
		"eco": 2566,
		"efo": 2566000.0,
		"cfr": 0.92431640625
	},
	{
		"tim": 14.258007325000001,
		"tid": 1441,
		"loc": [
			2.1954377117248827e-07,
			-6.07724702162965e-08
		],
		"eco": 2502,
		"efo": 2502000.0,
		"cfr": 0.8299560546875
	},
	{
		"tim": 14.262383800000002,
		"tid": 1441,
		"loc": [
			2.2135691095446045e-07,
			-5.455724792503952e-08
		],
		"eco": 6040,
		"efo": 6040000.0,
		"cfr": 0.85693359375
	},
	{
		"tim": 14.266760224999992,
		"tid": 1441,
		"loc": [
			2.2063217750006606e-07,
			-5.349924069804992e-08
		],
		"eco": 3533,
		"efo": 3533000.0,
		"cfr": 0.81024169921875
	},
	{
		"tim": 14.271136574999993,
		"tid": 1441,
		"loc": [
			2.18962352367552e-07,
			-5.4857887562864406e-08
		],
		"eco": 3002,
		"efo": 3002000.0,
		"cfr": 0.87005615234375
	},
	{
		"tim": 14.275512874999997,
		"tid": 1441,
		"loc": [
			2.1594747021338754e-07,
			-5.239412288049494e-08
		],
		"eco": 2283,
		"efo": 2283000.0,
		"cfr": 0.76690673828125
	},
	{
		"tim": 14.279889149999995,
		"tid": 1441,
		"loc": [
			2.190711243819234e-07,
			-4.792833660564856e-08
		],
		"eco": 2648,
		"efo": 2648000.0,
		"cfr": 0.98583984375
	},
	{
		"tim": 14.286462550000003,
		"tid": 1441,
		"loc": [
			2.1937189453814759e-07,
			-4.799437764703811e-08
		],
		"eco": 2449,
		"efo": 2449000.0,
		"cfr": 0.929931640625
	},
	{
		"tim": 14.290838825000002,
		"tid": 1441,
		"loc": [
			2.196801805907272e-07,
			-5.4795191525005764e-08
		],
		"eco": 2378,
		"efo": 2378000.0,
		"cfr": 0.803375244140625
	},
	{
		"tim": 14.295215175000003,
		"tid": 1441,
		"loc": [
			2.2462629349448073e-07,
			-5.477883205401564e-08
		],
		"eco": 2433,
		"efo": 2433000.0,
		"cfr": 0.885101318359375
	},
	{
		"tim": 14.299591575,
		"tid": 1441,
		"loc": [
			2.2206735692019951e-07,
			-5.422050489496585e-08
		],
		"eco": 1779,
		"efo": 1779000.0,
		"cfr": 0.938232421875
	},
	{
		"tim": 14.303968050000002,
		"tid": 1441,
		"loc": [
			2.2047679643697744e-07,
			-4.79297622569486e-08
		],
		"eco": 2504,
		"efo": 2504000.0,
		"cfr": 0.829559326171875
	},
	{
		"tim": 14.308344525000003,
		"tid": 1441,
		"loc": [
			2.2091393401480766e-07,
			-5.0831816337713613e-08
		],
		"eco": 2525,
		"efo": 2525000.0,
		"cfr": 0.750732421875
	},
	{
		"tim": 14.312720974999998,
		"tid": 1441,
		"loc": [
			2.21085508563737e-07,
			-5.2191361210803856e-08
		],
		"eco": 2511,
		"efo": 2511000.0,
		"cfr": 0.7601318359375
	},
	{
		"tim": 14.31709734999999,
		"tid": 1441,
		"loc": [
			2.2261416439962866e-07,
			-5.141967610744978e-08
		],
		"eco": 2480,
		"efo": 2480000.0,
		"cfr": 0.765289306640625
	},
	{
		"tim": 14.321473849999997,
		"tid": 1441,
		"loc": [
			2.2153136982639741e-07,
			-5.165703230728866e-08
		],
		"eco": 2273,
		"efo": 2273000.0,
		"cfr": 0.91259765625
	},
	{
		"tim": 14.325850424999992,
		"tid": 1441,
		"loc": [
			2.1471528557764646e-07,
			-5.24254517259398e-08
		],
		"eco": 1924,
		"efo": 1924000.0,
		"cfr": 0.956146240234375
	},
	{
		"tim": 14.330226924999998,
		"tid": 1441,
		"loc": [
			2.1330633207787142e-07,
			-5.467133351247502e-08
		],
		"eco": 1995,
		"efo": 1995000.0,
		"cfr": 0.82666015625
	},
	{
		"tim": 14.334603475000002,
		"tid": 1441,
		"loc": [
			2.1200125175127093e-07,
			-5.366339767095819e-08
		],
		"eco": 2479,
		"efo": 2479000.0,
		"cfr": 0.7220458984375
	},
	{
		"tim": 14.33898014999999,
		"tid": 1441,
		"loc": [
			2.1189427919115684e-07,
			-5.500790523786589e-08
		],
		"eco": 2297,
		"efo": 2297000.0,
		"cfr": 0.76007080078125
	},
	{
		"tim": 14.343357050000002,
		"tid": 1441,
		"loc": [
			2.1149779354625954e-07,
			-5.429954792700139e-08
		],
		"eco": 2088,
		"efo": 2088000.0,
		"cfr": 0.897674560546875
	},
	{
		"tim": 14.347733924999993,
		"tid": 1441,
		"loc": [
			2.1229205014683478e-07,
			-5.234322291480102e-08
		],
		"eco": 2373,
		"efo": 2373000.0,
		"cfr": 0.768463134765625
	},
	{
		"tim": 14.352110774999993,
		"tid": 1441,
		"loc": [
			2.119912546965295e-07,
			-5.401795674958626e-08
		],
		"eco": 2427,
		"efo": 2427000.0,
		"cfr": 0.67523193359375
	},
	{
		"tim": 14.356487725000001,
		"tid": 1441,
		"loc": [
			2.1004200051254813e-07,
			-5.521232559670802e-08
		],
		"eco": 2021,
		"efo": 2021000.0,
		"cfr": 0.7548828125
	},
	{
		"tim": 14.360864549999995,
		"tid": 1441,
		"loc": [
			2.1083501092970032e-07,
			-5.7039819262964606e-08
		],
		"eco": 3014,
		"efo": 3014000.0,
		"cfr": 0.77239990234375
	},
	{
		"tim": 14.365241500000003,
		"tid": 1441,
		"loc": [
			2.1098211442993176e-07,
			-5.8883590501248814e-08
		],
		"eco": 2574,
		"efo": 2574000.0,
		"cfr": 0.7763671875
	},
	{
		"tim": 14.369618275,
		"tid": 1441,
		"loc": [
			2.1296176808606678e-07,
			-5.883378346861467e-08
		],
		"eco": 2463,
		"efo": 2463000.0,
		"cfr": 0.785125732421875
	},
	{
		"tim": 14.373994849999995,
		"tid": 1441,
		"loc": [
			2.1130660438111757e-07,
			-5.961827148498121e-08
		],
		"eco": 2588,
		"efo": 2588000.0,
		"cfr": 0.7869873046875
	},
	{
		"tim": 14.378371499999993,
		"tid": 1441,
		"loc": [
			2.0972995853683232e-07,
			-5.680778742347043e-08
		],
		"eco": 2326,
		"efo": 2326000.0,
		"cfr": 0.78741455078125
	},
	{
		"tim": 14.382748,
		"tid": 1441,
		"loc": [
			2.070481219441354e-07,
			-5.8238315593967573e-08
		],
		"eco": 2254,
		"efo": 2254000.0,
		"cfr": 0.84893798828125
	},
	{
		"tim": 14.387124475,
		"tid": 1441,
		"loc": [
			2.0739962621592546e-07,
			-6.059884909476493e-08
		],
		"eco": 2126,
		"efo": 2126000.0,
		"cfr": 0.872039794921875
	},
	{
		"tim": 14.391500974999992,
		"tid": 1441,
		"loc": [
			2.0857691418270353e-07,
			-5.971815635574814e-08
		],
		"eco": 2079,
		"efo": 2079000.0,
		"cfr": 0.697174072265625
	},
	{
		"tim": 14.395877449999993,
		"tid": 1441,
		"loc": [
			2.085634833191137e-07,
			-5.878072503528632e-08
		],
		"eco": 2231,
		"efo": 2231000.0,
		"cfr": 0.74896240234375
	},
	{
		"tim": 14.400253900000003,
		"tid": 1441,
		"loc": [
			2.0975663539752687e-07,
			-6.083567395081454e-08
		],
		"eco": 3251,
		"efo": 3251000.0,
		"cfr": 0.8245849609375
	},
	{
		"tim": 14.404630449999992,
		"tid": 1441,
		"loc": [
			2.1058588415977414e-07,
			-5.8855212811523766e-08
		],
		"eco": 2846,
		"efo": 2846000.0,
		"cfr": 0.74725341796875
	},
	{
		"tim": 14.409006775000002,
		"tid": 1441,
		"loc": [
			2.09487065768105e-07,
			-6.247753915365607e-08
		],
		"eco": 2137,
		"efo": 2137000.0,
		"cfr": 0.62896728515625
	},
	{
		"tim": 14.413383224999997,
		"tid": 1441,
		"loc": [
			2.0813343205578284e-07,
			-6.258543306971675e-08
		],
		"eco": 1816,
		"efo": 1816000.0,
		"cfr": 0.77508544921875
	},
	{
		"tim": 14.417759499999995,
		"tid": 1441,
		"loc": [
			2.0768338890434682e-07,
			-5.840744144275517e-08
		],
		"eco": 1822,
		"efo": 1822000.0,
		"cfr": 0.659393310546875
	},
	{
		"tim": 14.422135824999991,
		"tid": 1441,
		"loc": [
			2.0886375136129143e-07,
			-5.7404054849903416e-08
		],
		"eco": 1586,
		"efo": 1586000.0,
		"cfr": 0.7098388671875
	},
	{
		"tim": 14.426512225000003,
		"tid": 1441,
		"loc": [
			2.1091723192074096e-07,
			-5.8040899316731236e-08
		],
		"eco": 2595,
		"efo": 2595000.0,
		"cfr": 0.84814453125
	},
	{
		"tim": 14.430888524999993,
		"tid": 1441,
		"loc": [
			2.141364717818591e-07,
			-5.535053338863021e-08
		],
		"eco": 2343,
		"efo": 2343000.0,
		"cfr": 0.67840576171875
	},
	{
		"tim": 14.435264999999994,
		"tid": 1441,
		"loc": [
			2.1346575556064234e-07,
			-5.209340202594538e-08
		],
		"eco": 2593,
		"efo": 2593000.0,
		"cfr": 0.8060302734375
	},
	{
		"tim": 14.4396415,
		"tid": 1441,
		"loc": [
			2.1188118632355452e-07,
			-5.476252937546733e-08
		],
		"eco": 2867,
		"efo": 2867000.0,
		"cfr": 0.7532958984375
	},
	{
		"tim": 14.444017975000001,
		"tid": 1441,
		"loc": [
			2.0992224091900128e-07,
			-5.572056807476352e-08
		],
		"eco": 1759,
		"efo": 1759000.0,
		"cfr": 0.88494873046875
	},
	{
		"tim": 14.44839452499999,
		"tid": 1441,
		"loc": [
			2.123033348357167e-07,
			-5.635242075549326e-08
		],
		"eco": 2152,
		"efo": 2152000.0,
		"cfr": 0.79925537109375
	},
	{
		"tim": 14.452771175000002,
		"tid": 1441,
		"loc": [
			2.127598896547146e-07,
			-5.498185180393643e-08
		],
		"eco": 2099,
		"efo": 2099000.0,
		"cfr": 0.88623046875
	},
	{
		"tim": 14.4571477,
		"tid": 1441,
		"loc": [
			2.156185303676655e-07,
			-5.284299103120519e-08
		],
		"eco": 2631,
		"efo": 2631000.0,
		"cfr": 0.797607421875
	},
	{
		"tim": 14.461524250000004,
		"tid": 1441,
		"loc": [
			2.1647185800041896e-07,
			-5.176401632579882e-08
		],
		"eco": 2686,
		"efo": 2686000.0,
		"cfr": 0.8631591796875
	},
	{
		"tim": 14.465900775000001,
		"tid": 1441,
		"loc": [
			2.163266423232968e-07,
			-5.3207972905411325e-08
		],
		"eco": 1959,
		"efo": 1959000.0,
		"cfr": 0.77783203125
	},
	{
		"tim": 14.47027744999999,
		"tid": 1441,
		"loc": [
			2.153956340219735e-07,
			-5.502803245739153e-08
		],
		"eco": 1453,
		"efo": 1453000.0,
		"cfr": 0.7452392578125
	},
	{
		"tim": 14.474654049999991,
		"tid": 1441,
		"loc": [
			2.123773031067875e-07,
			-5.43214123651092e-08
		],
		"eco": 1800,
		"efo": 1800000.0,
		"cfr": 0.80694580078125
	},
	{
		"tim": 14.479030649999991,
		"tid": 1441,
		"loc": [
			2.1566441997662936e-07,
			-4.7584142564813054e-08
		],
		"eco": 1133,
		"efo": 1133000.0,
		"cfr": 0.8485107421875
	},
	{
		"tim": 14.483407425000003,
		"tid": 1441,
		"loc": [
			2.178050048927805e-07,
			-4.982319979268683e-08
		],
		"eco": 1351,
		"efo": 1351000.0,
		"cfr": 0.765380859375
	},
	{
		"tim": 14.487784224999992,
		"tid": 1441,
		"loc": [
			2.1734557642717636e-07,
			-5.011320247224813e-08
		],
		"eco": 1724,
		"efo": 1724000.0,
		"cfr": 0.82684326171875
	},
	{
		"tim": 14.492161000000003,
		"tid": 1441,
		"loc": [
			2.1813083363782757e-07,
			-5.0133706138914406e-08
		],
		"eco": 2087,
		"efo": 2087000.0,
		"cfr": 0.842742919921875
	},
	{
		"tim": 14.496537850000003,
		"tid": 1441,
		"loc": [
			2.2141095197914285e-07,
			-4.918604796653802e-08
		],
		"eco": 1775,
		"efo": 1775000.0,
		"cfr": 0.87451171875
	},
	{
		"tim": 14.500914799999997,
		"tid": 1441,
		"loc": [
			2.2212824766332943e-07,
			-4.882176785034904e-08
		],
		"eco": 1781,
		"efo": 1781000.0,
		"cfr": 0.78826904296875
	},
	{
		"tim": 14.505291524999997,
		"tid": 1441,
		"loc": [
			2.2331759619999587e-07,
			-5.1528910488132636e-08
		],
		"eco": 1590,
		"efo": 1590000.0,
		"cfr": 0.92529296875
	},
	{
		"tim": 14.509668224999992,
		"tid": 1441,
		"loc": [
			2.2133587095891398e-07,
			-5.582448772156077e-08
		],
		"eco": 2035,
		"efo": 2035000.0,
		"cfr": 0.791015625
	},
	{
		"tim": 14.5140448,
		"tid": 1441,
		"loc": [
			2.1523467490210863e-07,
			-5.94294391775246e-08
		],
		"eco": 1254,
		"efo": 1254000.0,
		"cfr": 0.78155517578125
	},
	{
		"tim": 14.518421324999998,
		"tid": 1441,
		"loc": [
			2.143932101672175e-07,
			-5.902182746047498e-08
		],
		"eco": 1356,
		"efo": 1356000.0,
		"cfr": 0.888427734375
	},
	{
		"tim": 14.522797875000002,
		"tid": 1441,
		"loc": [
			2.1511637249847844e-07,
			-6.145048745849183e-08
		],
		"eco": 1657,
		"efo": 1657000.0,
		"cfr": 0.84539794921875
	},
	{
		"tim": 14.527174275,
		"tid": 1441,
		"loc": [
			2.117012174395126e-07,
			-6.565337122183471e-08
		],
		"eco": 1468,
		"efo": 1468000.0,
		"cfr": 0.88824462890625
	},
	{
		"tim": 14.531550649999993,
		"tid": 1441,
		"loc": [
			2.113460366198231e-07,
			-7.009478545661701e-08
		],
		"eco": 1160,
		"efo": 1160000.0,
		"cfr": 0.8314208984375
	},
	{
		"tim": 14.53592715,
		"tid": 1441,
		"loc": [
			2.1010546274555503e-07,
			-7.269436701069114e-08
		],
		"eco": 1514,
		"efo": 1514000.0,
		"cfr": 0.897216796875
	},
	{
		"tim": 14.540303424999998,
		"tid": 1441,
		"loc": [
			2.1135812928609162e-07,
			-7.398868521312532e-08
		],
		"eco": 1513,
		"efo": 1513000.0,
		"cfr": 0.899139404296875
	},
	{
		"tim": 14.544679874999993,
		"tid": 1441,
		"loc": [
			2.1321545619140105e-07,
			-7.525358690150892e-08
		],
		"eco": 1472,
		"efo": 1472000.0,
		"cfr": 0.87884521484375
	},
	{
		"tim": 14.549056325000002,
		"tid": 1441,
		"loc": [
			2.130379929148475e-07,
			-7.037006629978618e-08
		],
		"eco": 1717,
		"efo": 1717000.0,
		"cfr": 0.878448486328125
	},
	{
		"tim": 14.5534326,
		"tid": 1441,
		"loc": [
			2.1788028238968794e-07,
			-6.816350267367035e-08
		],
		"eco": 2850,
		"efo": 2850000.0,
		"cfr": 0.852325439453125
	},
	{
		"tim": 14.557808849999994,
		"tid": 1441,
		"loc": [
			2.19528571114585e-07,
			-7.103496282633373e-08
		],
		"eco": 2475,
		"efo": 2475000.0,
		"cfr": 1.011260986328125
	},
	{
		"tim": 14.562184925000004,
		"tid": 1441,
		"loc": [
			2.2226847463729598e-07,
			-6.97843479769606e-08
		],
		"eco": 2586,
		"efo": 2586000.0,
		"cfr": 0.919189453125
	},
	{
		"tim": 14.566561049999997,
		"tid": 1441,
		"loc": [
			2.2056043883395837e-07,
			-6.978753763296722e-08
		],
		"eco": 2106,
		"efo": 2106000.0,
		"cfr": 0.8367919921875
	},
	{
		"tim": 14.57093729999999,
		"tid": 1441,
		"loc": [
			2.2028162868610763e-07,
			-6.78427018594849e-08
		],
		"eco": 1716,
		"efo": 1716000.0,
		"cfr": 0.906280517578125
	},
	{
		"tim": 14.575313375,
		"tid": 1441,
		"loc": [
			2.2038661531805116e-07,
			-6.349240659087846e-08
		],
		"eco": 1973,
		"efo": 1973000.0,
		"cfr": 0.87158203125
	},
	{
		"tim": 14.579689624999993,
		"tid": 1441,
		"loc": [
			2.1834098259052008e-07,
			-6.38727653790383e-08
		],
		"eco": 1246,
		"efo": 1246000.0,
		"cfr": 0.91485595703125
	},
	{
		"tim": 14.584066,
		"tid": 1441,
		"loc": [
			2.1903691178550334e-07,
			-6.476513186250546e-08
		],
		"eco": 1358,
		"efo": 1358000.0,
		"cfr": 0.709716796875
	},
	{
		"tim": 14.588442249999993,
		"tid": 1441,
		"loc": [
			2.2309747494376705e-07,
			-6.476885723278697e-08
		],
		"eco": 2060,
		"efo": 2060000.0,
		"cfr": 0.86700439453125
	},
	{
		"tim": 14.592818674999997,
		"tid": 1441,
		"loc": [
			2.2087129870885076e-07,
			-6.123779290091198e-08
		],
		"eco": 1164,
		"efo": 1164000.0,
		"cfr": 0.9954833984375
	},
	{
		"tim": 14.601589574999998,
		"tid": 1441,
		"loc": [
			2.24155993985348e-07,
			-6.401301602865712e-08
		],
		"eco": 1342,
		"efo": 1342000.0,
		"cfr": 0.82763671875
	},
	{
		"tim": 14.608162974999992,
		"tid": 1441,
		"loc": [
			2.2388494767004638e-07,
			-6.400340980963819e-08
		],
		"eco": 867,
		"efo": 867000.0,
		"cfr": 0.86944580078125
	},
	{
		"tim": 14.612539224999999,
		"tid": 1441,
		"loc": [
			2.2556978767069815e-07,
			-5.972901502153771e-08
		],
		"eco": 1177,
		"efo": 1177000.0,
		"cfr": 0.72509765625
	},
	{
		"tim": 14.619113024999997,
		"tid": 1441,
		"loc": [
			2.2197830198829156e-07,
			-6.126170687751904e-08
		],
		"eco": 1114,
		"efo": 1114000.0,
		"cfr": 0.940765380859375
	},
	{
		"tim": 14.623489299999996,
		"tid": 1441,
		"loc": [
			2.1853316012935232e-07,
			-6.474914550016913e-08
		],
		"eco": 1317,
		"efo": 1317000.0,
		"cfr": 0.898681640625
	},
	{
		"tim": 14.627865749999991,
		"tid": 1441,
		"loc": [
			2.170608613048194e-07,
			-5.934632697935405e-08
		],
		"eco": 775,
		"efo": 775000.0,
		"cfr": 0.99078369140625
	},
	{
		"tim": 14.632242150000003,
		"tid": 1441,
		"loc": [
			2.166475076737251e-07,
			-6.250396021107648e-08
		],
		"eco": 1779,
		"efo": 1779000.0,
		"cfr": 0.98712158203125
	},
	{
		"tim": 14.641013225000002,
		"tid": 1441,
		"loc": [
			2.2015771751663198e-07,
			-6.009336429138814e-08
		],
		"eco": 1447,
		"efo": 1447000.0,
		"cfr": 0.81304931640625
	},
	{
		"tim": 14.645389649999991,
		"tid": 1441,
		"loc": [
			2.1875135095528013e-07,
			-5.492071910750859e-08
		],
		"eco": 764,
		"efo": 764000.0,
		"cfr": 0.90875244140625
	},
	{
		"tim": 15.306468474999996,
		"tid": 1504,
		"loc": [
			-4.148136615881375e-07,
			-6.534763432004267e-08
		],
		"eco": 415,
		"efo": 415000.0,
		"cfr": 0.8331298828125
	},
	{
		"tim": 15.325445899999998,
		"tid": 1504,
		"loc": [
			-4.150888580532359e-07,
			-6.392139497265535e-08
		],
		"eco": 412,
		"efo": 412000.0,
		"cfr": 0.851043701171875
	},
	{
		"tim": 15.329822674999996,
		"tid": 1504,
		"loc": [
			-4.1372852150475955e-07,
			-6.686172574407997e-08
		],
		"eco": 356,
		"efo": 356000.0,
		"cfr": 0.8956298828125
	},
	{
		"tim": 15.334199524999995,
		"tid": 1504,
		"loc": [
			-4.1508988769766753e-07,
			-6.525128538866915e-08
		],
		"eco": 353,
		"efo": 353000.0,
		"cfr": 0.8563232421875
	},
	{
		"tim": 15.338576124999996,
		"tid": 1504,
		"loc": [
			-4.1539264817303553e-07,
			-6.528321046816965e-08
		],
		"eco": 358,
		"efo": 358000.0,
		"cfr": 0.94976806640625
	},
	{
		"tim": 15.342952599999997,
		"tid": 1504,
		"loc": [
			-4.1611244789801313e-07,
			-6.62383992486306e-08
		],
		"eco": 355,
		"efo": 355000.0,
		"cfr": 0.81982421875
	},
	{
		"tim": 15.347329199999997,
		"tid": 1504,
		"loc": [
			-4.151904965498629e-07,
			-6.483216530967827e-08
		],
		"eco": 383,
		"efo": 383000.0,
		"cfr": 0.850830078125
	},
	{
		"tim": 15.351705774999992,
		"tid": 1504,
		"loc": [
			-4.155927850230112e-07,
			-6.475728635039992e-08
		],
		"eco": 334,
		"efo": 334000.0,
		"cfr": 0.8792724609375
	},
	{
		"tim": 15.356082425000004,
		"tid": 1504,
		"loc": [
			-4.1409450371980505e-07,
			-6.856563786627567e-08
		],
		"eco": 337,
		"efo": 337000.0,
		"cfr": 0.902862548828125
	},
	{
		"tim": 15.360459174999995,
		"tid": 1504,
		"loc": [
			-4.136336109532193e-07,
			-6.854560285840676e-08
		],
		"eco": 315,
		"efo": 315000.0,
		"cfr": 0.9013671875
	},
	{
		"tim": 15.364835800000002,
		"tid": 1504,
		"loc": [
			-4.144238043754712e-07,
			-6.923079985550449e-08
		],
		"eco": 366,
		"efo": 366000.0,
		"cfr": 0.806671142578125
	},
	{
		"tim": 15.369212549999993,
		"tid": 1504,
		"loc": [
			-4.141728075585278e-07,
			-7.020875030686997e-08
		],
		"eco": 646,
		"efo": 646000.0,
		"cfr": 0.9521484375
	},
	{
		"tim": 15.377983675000003,
		"tid": 1504,
		"loc": [
			-4.1473901624696675e-07,
			-7.076998500787106e-08
		],
		"eco": 368,
		"efo": 368000.0,
		"cfr": 0.7713623046875
	},
	{
		"tim": 15.382360075000001,
		"tid": 1504,
		"loc": [
			-4.113772111531517e-07,
			-6.768632867242453e-08
		],
		"eco": 288,
		"efo": 288000.0,
		"cfr": 0.941436767578125
	},
	{
		"tim": 15.386736274999997,
		"tid": 1504,
		"loc": [
			-4.107244109987577e-07,
			-6.822856783831755e-08
		],
		"eco": 458,
		"efo": 458000.0,
		"cfr": 0.708526611328125
	},
	{
		"tim": 15.391112650000004,
		"tid": 1504,
		"loc": [
			-4.120600956128744e-07,
			-6.746673583984375e-08
		],
		"eco": 387,
		"efo": 387000.0,
		"cfr": 0.8741455078125
	},
	{
		"tim": 15.395489050000002,
		"tid": 1504,
		"loc": [
			-4.1256321188944477e-07,
			-6.966136505710481e-08
		],
		"eco": 391,
		"efo": 391000.0,
		"cfr": 0.73455810546875
	},
	{
		"tim": 15.399865525000003,
		"tid": 1504,
		"loc": [
			-4.142303597794705e-07,
			-6.915393771488398e-08
		],
		"eco": 404,
		"efo": 404000.0,
		"cfr": 0.818206787109375
	},
	{
		"tim": 15.404242074999992,
		"tid": 1504,
		"loc": [
			-4.1427686517752496e-07,
			-7.199653528569324e-08
		],
		"eco": 309,
		"efo": 309000.0,
		"cfr": 0.99310302734375
	},
	{
		"tim": 15.408618725000004,
		"tid": 1504,
		"loc": [
			-4.1397691218253706e-07,
			-7.01512471088778e-08
		],
		"eco": 344,
		"efo": 344000.0,
		"cfr": 0.765380859375
	},
	{
		"tim": 15.412995250000002,
		"tid": 1504,
		"loc": [
			-4.135511427502389e-07,
			-7.121804347641062e-08
		],
		"eco": 338,
		"efo": 338000.0,
		"cfr": 0.8173828125
	},
	{
		"tim": 15.41737179999999,
		"tid": 1504,
		"loc": [
			-4.128642217369149e-07,
			-6.825373991518297e-08
		],
		"eco": 386,
		"efo": 386000.0,
		"cfr": 0.7972412109375
	},
	{
		"tim": 15.421748224999995,
		"tid": 1504,
		"loc": [
			-4.1405308128464017e-07,
			-6.82129111347078e-08
		],
		"eco": 313,
		"efo": 313000.0,
		"cfr": 0.980712890625
	},
	{
		"tim": 15.426124800000004,
		"tid": 1504,
		"loc": [
			-4.1346412215084664e-07,
			-7.099584407902191e-08
		],
		"eco": 472,
		"efo": 472000.0,
		"cfr": 0.5980224609375
	},
	{
		"tim": 15.430501299999996,
		"tid": 1504,
		"loc": [
			-4.1446214206124965e-07,
			-7.101347887993236e-08
		],
		"eco": 369,
		"efo": 369000.0,
		"cfr": 0.78955078125
	},
	{
		"tim": 15.434877800000002,
		"tid": 1504,
		"loc": [
			-4.1423047618227795e-07,
			-6.972771703244781e-08
		],
		"eco": 555,
		"efo": 555000.0,
		"cfr": 0.89306640625
	},
	{
		"tim": 15.439254474999991,
		"tid": 1504,
		"loc": [
			-4.1368403620256593e-07,
			-6.936243775193164e-08
		],
		"eco": 474,
		"efo": 474000.0,
		"cfr": 0.713836669921875
	},
	{
		"tim": 15.443631175,
		"tid": 1504,
		"loc": [
			-4.1211247818864545e-07,
			-7.020811120429169e-08
		],
		"eco": 422,
		"efo": 422000.0,
		"cfr": 0.74725341796875
	},
	{
		"tim": 15.448007949999997,
		"tid": 1504,
		"loc": [
			-4.104257588058788e-07,
			-6.936352439508807e-08
		],
		"eco": 334,
		"efo": 334000.0,
		"cfr": 0.825439453125
	},
	{
		"tim": 15.452384700000003,
		"tid": 1504,
		"loc": [
			-4.109174601051144e-07,
			-6.877957965721734e-08
		],
		"eco": 460,
		"efo": 460000.0,
		"cfr": 0.80169677734375
	},
	{
		"tim": 15.456761649999997,
		"tid": 1504,
		"loc": [
			-4.1390206624892874e-07,
			-6.990347146655864e-08
		],
		"eco": 481,
		"efo": 481000.0,
		"cfr": 0.63916015625
	},
	{
		"tim": 15.461138474999991,
		"tid": 1504,
		"loc": [
			-4.1464779969213416e-07,
			-7.072380769555776e-08
		],
		"eco": 407,
		"efo": 407000.0,
		"cfr": 0.70068359375
	},
	{
		"tim": 15.465515274999994,
		"tid": 1504,
		"loc": [
			-4.150109259916571e-07,
			-7.185887482608646e-08
		],
		"eco": 275,
		"efo": 275000.0,
		"cfr": 0.89337158203125
	},
	{
		"tim": 15.469892049999991,
		"tid": 1504,
		"loc": [
			-4.130554354657859e-07,
			-7.092461430749e-08
		],
		"eco": 379,
		"efo": 379000.0,
		"cfr": 0.8240966796875
	},
	{
		"tim": 15.474268674999998,
		"tid": 1504,
		"loc": [
			-4.121301700203968e-07,
			-6.714942800235501e-08
		],
		"eco": 325,
		"efo": 325000.0,
		"cfr": 0.836181640625
	},
	{
		"tim": 16.174492475,
		"tid": 1569,
		"loc": [
			-3.449164093270032e-07,
			-3.728403083048577e-07
		],
		"eco": 895,
		"efo": 895000.0,
		"cfr": 0.8404541015625
	},
	{
		"tim": 16.190057724999996,
		"tid": 1569,
		"loc": [
			-3.5022752532673947e-07,
			-3.7210168815468144e-07
		],
		"eco": 885,
		"efo": 885000.0,
		"cfr": 0.8897705078125
	},
	{
		"tim": 16.194434074999997,
		"tid": 1569,
		"loc": [
			-3.5120884616490744e-07,
			-3.715912568007968e-07
		],
		"eco": 697,
		"efo": 697000.0,
		"cfr": 0.85772705078125
	},
	{
		"tim": 16.198810450000003,
		"tid": 1569,
		"loc": [
			-3.5492711484213e-07,
			-3.690193377762478e-07
		],
		"eco": 768,
		"efo": 768000.0,
		"cfr": 0.87542724609375
	},
	{
		"tim": 16.203186699999996,
		"tid": 1569,
		"loc": [
			-3.589260900858408e-07,
			-3.666318412734687e-07
		],
		"eco": 624,
		"efo": 624000.0,
		"cfr": 0.86962890625
	},
	{
		"tim": 16.207562950000003,
		"tid": 1569,
		"loc": [
			-3.5822857615767256e-07,
			-3.651724743088238e-07
		],
		"eco": 588,
		"efo": 588000.0,
		"cfr": 0.864410400390625
	},
	{
		"tim": 16.211939249999993,
		"tid": 1569,
		"loc": [
			-3.6294734479270013e-07,
			-3.67582324118648e-07
		],
		"eco": 617,
		"efo": 617000.0,
		"cfr": 0.829742431640625
	},
	{
		"tim": 16.216315625,
		"tid": 1569,
		"loc": [
			-3.6213017140044643e-07,
			-3.672333253612357e-07
		],
		"eco": 649,
		"efo": 649000.0,
		"cfr": 0.848388671875
	},
	{
		"tim": 16.2206919,
		"tid": 1569,
		"loc": [
			-3.6414675358894314e-07,
			-3.685037891972202e-07
		],
		"eco": 503,
		"efo": 503000.0,
		"cfr": 0.958099365234375
	},
	{
		"tim": 16.22506825,
		"tid": 1569,
		"loc": [
			-3.6335920103139115e-07,
			-3.6600500058051784e-07
		],
		"eco": 457,
		"efo": 457000.0,
		"cfr": 0.918701171875
	},
	{
		"tim": 16.231642349999994,
		"tid": 1569,
		"loc": [
			-3.622765945319871e-07,
			-3.697132073694688e-07
		],
		"eco": 461,
		"efo": 461000.0,
		"cfr": 0.838531494140625
	},
	{
		"tim": 16.23601912499999,
		"tid": 1569,
		"loc": [
			-3.644251031018348e-07,
			-3.727260598971733e-07
		],
		"eco": 488,
		"efo": 488000.0,
		"cfr": 0.91192626953125
	},
	{
		"tim": 16.2403957,
		"tid": 1569,
		"loc": [
			-3.634679750742521e-07,
			-3.745156112640898e-07
		],
		"eco": 696,
		"efo": 696000.0,
		"cfr": 1.094390869140625
	},
	{
		"tim": 16.244772425,
		"tid": 1569,
		"loc": [
			-3.633244292026742e-07,
			-3.7313890098171134e-07
		],
		"eco": 594,
		"efo": 594000.0,
		"cfr": 0.797271728515625
	},
	{
		"tim": 16.249149025,
		"tid": 1569,
		"loc": [
			-3.644080817434956e-07,
			-3.7292069082391657e-07
		],
		"eco": 525,
		"efo": 525000.0,
		"cfr": 0.88360595703125
	},
	{
		"tim": 16.253525599999996,
		"tid": 1569,
		"loc": [
			-3.664459995636675e-07,
			-3.7419174747482536e-07
		],
		"eco": 580,
		"efo": 580000.0,
		"cfr": 0.833984375
	},
	{
		"tim": 16.257902275,
		"tid": 1569,
		"loc": [
			-3.6605629836431104e-07,
			-3.759262822876386e-07
		],
		"eco": 558,
		"efo": 558000.0,
		"cfr": 0.8531494140625
	},
	{
		"tim": 16.26227875,
		"tid": 1569,
		"loc": [
			-3.6599842151136047e-07,
			-3.758657848182909e-07
		],
		"eco": 612,
		"efo": 612000.0,
		"cfr": 0.828125
	},
	{
		"tim": 16.266655274999998,
		"tid": 1569,
		"loc": [
			-3.6626728444864567e-07,
			-3.750254236745593e-07
		],
		"eco": 485,
		"efo": 485000.0,
		"cfr": 0.840362548828125
	},
	{
		"tim": 16.271031825,
		"tid": 1569,
		"loc": [
			-3.6557102962960953e-07,
			-3.76107932148284e-07
		],
		"eco": 488,
		"efo": 488000.0,
		"cfr": 0.844451904296875
	},
	{
		"tim": 16.275408149999997,
		"tid": 1569,
		"loc": [
			-3.6846292350522674e-07,
			-3.7543816162847603e-07
		],
		"eco": 489,
		"efo": 489000.0,
		"cfr": 0.811737060546875
	},
	{
		"tim": 16.279784775000003,
		"tid": 1569,
		"loc": [
			-3.6637937246113006e-07,
			-3.797401768055456e-07
		],
		"eco": 451,
		"efo": 451000.0,
		"cfr": 0.7822265625
	},
	{
		"tim": 16.286358224999994,
		"tid": 1569,
		"loc": [
			-3.659742517960623e-07,
			-3.772791922047955e-07
		],
		"eco": 417,
		"efo": 417000.0,
		"cfr": 1.0140380859375
	},
	{
		"tim": 16.29073474999999,
		"tid": 1569,
		"loc": [
			-3.6612491211172823e-07,
			-3.7821322498967027e-07
		],
		"eco": 466,
		"efo": 466000.0,
		"cfr": 0.914306640625
	},
	{
		"tim": 16.2951112,
		"tid": 1569,
		"loc": [
			-3.6706734424635516e-07,
			-3.786487810395596e-07
		],
		"eco": 440,
		"efo": 440000.0,
		"cfr": 0.9710693359375
	},
	{
		"tim": 16.299487524999996,
		"tid": 1569,
		"loc": [
			-3.6805601504046237e-07,
			-3.791984511046708e-07
		],
		"eco": 457,
		"efo": 457000.0,
		"cfr": 0.808197021484375
	},
	{
		"tim": 16.30386395,
		"tid": 1569,
		"loc": [
			-3.6725211890399604e-07,
			-3.827976870576227e-07
		],
		"eco": 399,
		"efo": 399000.0,
		"cfr": 1.03851318359375
	},
	{
		"tim": 16.30824012499999,
		"tid": 1569,
		"loc": [
			-3.6752904758317106e-07,
			-3.802602996321133e-07
		],
		"eco": 443,
		"efo": 443000.0,
		"cfr": 0.837646484375
	},
	{
		"tim": 16.312616249999998,
		"tid": 1569,
		"loc": [
			-3.6763343411356005e-07,
			-3.788245537142228e-07
		],
		"eco": 392,
		"efo": 392000.0,
		"cfr": 1.03851318359375
	},
	{
		"tim": 16.316992425000002,
		"tid": 1569,
		"loc": [
			-3.6736291041908924e-07,
			-3.774795819912944e-07
		],
		"eco": 443,
		"efo": 443000.0,
		"cfr": 0.81982421875
	},
	{
		"tim": 16.32136852499999,
		"tid": 1569,
		"loc": [
			-3.6772128082318976e-07,
			-3.761943024973832e-07
		],
		"eco": 446,
		"efo": 446000.0,
		"cfr": 0.80645751953125
	},
	{
		"tim": 16.325744899999997,
		"tid": 1569,
		"loc": [
			-3.696823335371013e-07,
			-3.7938924035396226e-07
		],
		"eco": 354,
		"efo": 354000.0,
		"cfr": 1.128662109375
	},
	{
		"tim": 17.827900725,
		"tid": 1707,
		"loc": [
			-4.0523285953596796e-07,
			-3.7641752380569837e-07
		],
		"eco": 785,
		"efo": 785000.0,
		"cfr": 0.8458251953125
	},
	{
		"tim": 17.843466224999993,
		"tid": 1707,
		"loc": [
			-4.125700422994204e-07,
			-3.735192555449431e-07
		],
		"eco": 661,
		"efo": 661000.0,
		"cfr": 0.79852294921875
	},
	{
		"tim": 17.847842774999997,
		"tid": 1707,
		"loc": [
			-4.1753208457749155e-07,
			-3.7042260302216354e-07
		],
		"eco": 634,
		"efo": 634000.0,
		"cfr": 0.729949951171875
	},
	{
		"tim": 17.852219124999998,
		"tid": 1707,
		"loc": [
			-4.198637790138263e-07,
			-3.674735757219055e-07
		],
		"eco": 527,
		"efo": 527000.0,
		"cfr": 0.80224609375
	},
	{
		"tim": 17.856595425000002,
		"tid": 1707,
		"loc": [
			-4.2331764834657465e-07,
			-3.6458617619632404e-07
		],
		"eco": 437,
		"efo": 437000.0,
		"cfr": 0.81298828125
	},
	{
		"tim": 17.860971924999994,
		"tid": 1707,
		"loc": [
			-4.2354222749644487e-07,
			-3.6592797507891653e-07
		],
		"eco": 447,
		"efo": 447000.0,
		"cfr": 0.85546875
	},
	{
		"tim": 17.865348175,
		"tid": 1707,
		"loc": [
			-4.2503282785074097e-07,
			-3.640702270436565e-07
		],
		"eco": 375,
		"efo": 375000.0,
		"cfr": 0.868194580078125
	},
	{
		"tim": 20.712258049999996,
		"tid": 1998,
		"loc": [
			2.2751463925779958e-07,
			-2.6626227125262878e-08
		],
		"eco": 2542,
		"efo": 2542000.0,
		"cfr": 0.861328125
	},
	{
		"tim": 20.734417125,
		"tid": 1999,
		"loc": [
			2.26670574651136e-07,
			-5.6877293893403664e-08
		],
		"eco": 1747,
		"efo": 1747000.0,
		"cfr": 0.84869384765625
	},
	{
		"tim": 20.749982999999993,
		"tid": 1999,
		"loc": [
			2.2356829819898932e-07,
			-5.767184125324349e-08
		],
		"eco": 1514,
		"efo": 1514000.0,
		"cfr": 0.913238525390625
	},
	{
		"tim": 20.754359349999994,
		"tid": 1999,
		"loc": [
			2.2109524570073326e-07,
			-5.8916517846522106e-08
		],
		"eco": 2219,
		"efo": 2219000.0,
		"cfr": 0.8134765625
	},
	{
		"tim": 20.758735499999993,
		"tid": 1999,
		"loc": [
			2.2118766508338744e-07,
			-5.8043137092821304e-08
		],
		"eco": 1771,
		"efo": 1771000.0,
		"cfr": 0.73992919921875
	},
	{
		"tim": 20.763111849999994,
		"tid": 1999,
		"loc": [
			2.2165223335570103e-07,
			-5.7564962462516737e-08
		],
		"eco": 1292,
		"efo": 1292000.0,
		"cfr": 0.75531005859375
	},
	{
		"tim": 20.76968505,
		"tid": 1999,
		"loc": [
			2.2216946359215543e-07,
			-5.6222233896087395e-08
		],
		"eco": 1369,
		"efo": 1369000.0,
		"cfr": 0.868255615234375
	},
	{
		"tim": 20.77845577499999,
		"tid": 1999,
		"loc": [
			2.168448701029112e-07,
			-6.398138127626618e-08
		],
		"eco": 757,
		"efo": 757000.0,
		"cfr": 0.8818359375
	},
	{
		"tim": 20.78502907499999,
		"tid": 1999,
		"loc": [
			2.1878967423320167e-07,
			-6.917717288876741e-08
		],
		"eco": 1343,
		"efo": 1343000.0,
		"cfr": 0.99169921875
	},
	{
		"tim": 20.789405074999998,
		"tid": 1999,
		"loc": [
			2.1987625571797792e-07,
			-7.114354701013633e-08
		],
		"eco": 1602,
		"efo": 1602000.0,
		"cfr": 0.7891845703125
	},
	{
		"tim": 20.793780974999997,
		"tid": 1999,
		"loc": [
			2.1690846672097504e-07,
			-7.321394673743089e-08
		],
		"eco": 1617,
		"efo": 1617000.0,
		"cfr": 0.7110595703125
	},
	{
		"tim": 20.798157124999996,
		"tid": 1999,
		"loc": [
			2.1747840429660113e-07,
			-7.319380118951798e-08
		],
		"eco": 1433,
		"efo": 1433000.0,
		"cfr": 0.69757080078125
	},
	{
		"tim": 20.802533375000003,
		"tid": 1999,
		"loc": [
			2.1402061951387753e-07,
			-7.527505798844821e-08
		],
		"eco": 1466,
		"efo": 1466000.0,
		"cfr": 0.883544921875
	},
	{
		"tim": 20.806909624999996,
		"tid": 1999,
		"loc": [
			2.1024951751190398e-07,
			-7.47998622346202e-08
		],
		"eco": 1144,
		"efo": 1144000.0,
		"cfr": 1.0040283203125
	},
	{
		"tim": 20.811285875000003,
		"tid": 1999,
		"loc": [
			2.0670355724073788e-07,
			-7.897077082234899e-08
		],
		"eco": 1591,
		"efo": 1591000.0,
		"cfr": 0.8026123046875
	},
	{
		"tim": 20.81566215,
		"tid": 1999,
		"loc": [
			2.0585995957937276e-07,
			-7.881507373039764e-08
		],
		"eco": 3744,
		"efo": 3744000.0,
		"cfr": 0.919189453125
	},
	{
		"tim": 20.824432824999995,
		"tid": 1999,
		"loc": [
			2.0883037163216985e-07,
			-7.688637692765155e-08
		],
		"eco": 1738,
		"efo": 1738000.0,
		"cfr": 0.79541015625
	},
	{
		"tim": 20.828809099999994,
		"tid": 1999,
		"loc": [
			2.1178338538242937e-07,
			-7.416715043901194e-08
		],
		"eco": 1090,
		"efo": 1090000.0,
		"cfr": 0.8917236328125
	},
	{
		"tim": 20.833185399999998,
		"tid": 1999,
		"loc": [
			2.080557948973495e-07,
			-7.91068968754356e-08
		],
		"eco": 1490,
		"efo": 1490000.0,
		"cfr": 0.8536376953125
	},
	{
		"tim": 20.83756175,
		"tid": 1999,
		"loc": [
			2.0317402935768617e-07,
			-8.086815673211402e-08
		],
		"eco": 1702,
		"efo": 1702000.0,
		"cfr": 0.923095703125
	},
	{
		"tim": 20.84193812499999,
		"tid": 1999,
		"loc": [
			1.9951294852251146e-07,
			-7.887700727949261e-08
		],
		"eco": 1128,
		"efo": 1128000.0,
		"cfr": 0.878814697265625
	},
	{
		"tim": 20.846314650000004,
		"tid": 1999,
		"loc": [
			2.032085107459668e-07,
			-6.742776803092225e-08
		],
		"eco": 713,
		"efo": 713000.0,
		"cfr": 0.73883056640625
	},
	{
		"tim": 20.850691375000004,
		"tid": 1999,
		"loc": [
			2.0417488370665644e-07,
			-6.64779793140547e-08
		],
		"eco": 1088,
		"efo": 1088000.0,
		"cfr": 0.92376708984375
	},
	{
		"tim": 20.8550679,
		"tid": 1999,
		"loc": [
			2.071575745367597e-07,
			-5.813283634779087e-08
		],
		"eco": 1489,
		"efo": 1489000.0,
		"cfr": 0.9412841796875
	},
	{
		"tim": 20.859444625000002,
		"tid": 1999,
		"loc": [
			2.139253750033033e-07,
			-5.745168785843794e-08
		],
		"eco": 1253,
		"efo": 1253000.0,
		"cfr": 0.89501953125
	},
	{
		"tim": 20.863821074999997,
		"tid": 1999,
		"loc": [
			2.1717969432831147e-07,
			-5.975884735129343e-08
		],
		"eco": 1389,
		"efo": 1389000.0,
		"cfr": 0.864044189453125
	},
	{
		"tim": 20.868197349999996,
		"tid": 1999,
		"loc": [
			2.1840848935851695e-07,
			-6.05019072619454e-08
		],
		"eco": 1963,
		"efo": 1963000.0,
		"cfr": 0.79638671875
	},
	{
		"tim": 20.872573775,
		"tid": 1999,
		"loc": [
			2.171882065977017e-07,
			-5.9342446455192296e-08
		],
		"eco": 1874,
		"efo": 1874000.0,
		"cfr": 0.79376220703125
	},
	{
		"tim": 20.876950049999998,
		"tid": 1999,
		"loc": [
			2.096258081055244e-07,
			-6.307754379235102e-08
		],
		"eco": 751,
		"efo": 751000.0,
		"cfr": 0.969757080078125
	},
	{
		"tim": 20.881326124999994,
		"tid": 1999,
		"loc": [
			2.067732093865485e-07,
			-6.591197972760213e-08
		],
		"eco": 651,
		"efo": 651000.0,
		"cfr": 0.87890625
	},
	{
		"tim": 20.885702375,
		"tid": 1999,
		"loc": [
			2.055389849657074e-07,
			-6.336274036726918e-08
		],
		"eco": 880,
		"efo": 880000.0,
		"cfr": 0.8265380859375
	},
	{
		"tim": 20.890078449999997,
		"tid": 1999,
		"loc": [
			2.0495474916907438e-07,
			-6.019001942619515e-08
		],
		"eco": 693,
		"efo": 693000.0,
		"cfr": 0.92657470703125
	},
	{
		"tim": 20.894454675,
		"tid": 1999,
		"loc": [
			2.0822443388909537e-07,
			-6.445640924903111e-08
		],
		"eco": 690,
		"efo": 690000.0,
		"cfr": 0.876373291015625
	},
	{
		"tim": 20.898830999999994,
		"tid": 1999,
		"loc": [
			2.1490925940490514e-07,
			-6.746539672630202e-08
		],
		"eco": 1084,
		"efo": 1084000.0,
		"cfr": 0.83038330078125
	},
	{
		"tim": 20.903207024999993,
		"tid": 1999,
		"loc": [
			2.1923591099168638e-07,
			-6.680275152259634e-08
		],
		"eco": 820,
		"efo": 820000.0,
		"cfr": 0.760528564453125
	},
	{
		"tim": 20.907583449999997,
		"tid": 1999,
		"loc": [
			2.1717383326237236e-07,
			-6.37695684742927e-08
		],
		"eco": 921,
		"efo": 921000.0,
		"cfr": 0.640869140625
	},
	{
		"tim": 20.911959599999996,
		"tid": 1999,
		"loc": [
			2.2193273810050968e-07,
			-5.843856090075633e-08
		],
		"eco": 755,
		"efo": 755000.0,
		"cfr": 0.90020751953125
	},
	{
		"tim": 20.916335624999995,
		"tid": 1999,
		"loc": [
			2.2056933664068505e-07,
			-6.106830288093985e-08
		],
		"eco": 791,
		"efo": 791000.0,
		"cfr": 0.819549560546875
	},
	{
		"tim": 20.920711599999997,
		"tid": 1999,
		"loc": [
			2.1815483984616266e-07,
			-5.990054122522086e-08
		],
		"eco": 695,
		"efo": 695000.0,
		"cfr": 0.764495849609375
	},
	{
		"tim": 20.925087575,
		"tid": 1999,
		"loc": [
			2.1619331483926908e-07,
			-5.536598865685436e-08
		],
		"eco": 641,
		"efo": 641000.0,
		"cfr": 0.8155517578125
	},
	{
		"tim": 20.92946355,
		"tid": 1999,
		"loc": [
			2.146790601892328e-07,
			-5.8630674928001316e-08
		],
		"eco": 616,
		"efo": 616000.0,
		"cfr": 0.862091064453125
	},
	{
		"tim": 20.9338397,
		"tid": 1999,
		"loc": [
			2.1414348855797081e-07,
			-6.065894457103933e-08
		],
		"eco": 421,
		"efo": 421000.0,
		"cfr": 0.787200927734375
	},
	{
		"tim": 20.942610350000002,
		"tid": 1999,
		"loc": [
			2.1402063234696259e-07,
			-5.7350478540345234e-08
		],
		"eco": 652,
		"efo": 652000.0,
		"cfr": 1.1871337890625
	},
	{
		"tim": 20.94698675,
		"tid": 1999,
		"loc": [
			2.1409045671854373e-07,
			-5.4093069068485677e-08
		],
		"eco": 560,
		"efo": 560000.0,
		"cfr": 0.87969970703125
	},
	{
		"tim": 20.951363074999996,
		"tid": 1999,
		"loc": [
			2.134166606344722e-07,
			-5.329340576599418e-08
		],
		"eco": 632,
		"efo": 632000.0,
		"cfr": 1.106597900390625
	},
	{
		"tim": 20.9557395,
		"tid": 1999,
		"loc": [
			2.1375165351288515e-07,
			-4.917415062059144e-08
		],
		"eco": 479,
		"efo": 479000.0,
		"cfr": 1.17041015625
	},
	{
		"tim": 20.9645102,
		"tid": 1999,
		"loc": [
			2.1401977132080994e-07,
			-5.061646120197094e-08
		],
		"eco": 837,
		"efo": 837000.0,
		"cfr": 0.905731201171875
	},
	{
		"tim": 20.968886375000004,
		"tid": 1999,
		"loc": [
			2.1843887353277028e-07,
			-5.566854804649e-08
		],
		"eco": 920,
		"efo": 920000.0,
		"cfr": 0.938873291015625
	},
	{
		"tim": 20.973262650000002,
		"tid": 1999,
		"loc": [
			2.1807536431246047e-07,
			-6.080710579313126e-08
		],
		"eco": 1129,
		"efo": 1129000.0,
		"cfr": 0.8460693359375
	},
	{
		"tim": 20.979836299999995,
		"tid": 1999,
		"loc": [
			2.1375758310556087e-07,
			-6.978758414944075e-08
		],
		"eco": 1050,
		"efo": 1050000.0,
		"cfr": 0.77386474609375
	},
	{
		"tim": 20.984212699999993,
		"tid": 1999,
		"loc": [
			2.0932757095120316e-07,
			-7.271455482885612e-08
		],
		"eco": 780,
		"efo": 780000.0,
		"cfr": 0.78314208984375
	},
	{
		"tim": 20.9885892,
		"tid": 1999,
		"loc": [
			2.072231068354135e-07,
			-7.49100780647787e-08
		],
		"eco": 846,
		"efo": 846000.0,
		"cfr": 0.75030517578125
	},
	{
		"tim": 20.992965649999995,
		"tid": 1999,
		"loc": [
			2.0577189127604168e-07,
			-7.785647543495875e-08
		],
		"eco": 1023,
		"efo": 1023000.0,
		"cfr": 0.92578125
	},
	{
		"tim": 20.997342124999996,
		"tid": 1999,
		"loc": [
			2.0150684440731657e-07,
			-7.958611155083679e-08
		],
		"eco": 924,
		"efo": 924000.0,
		"cfr": 0.847015380859375
	},
	{
		"tim": 21.00171869999999,
		"tid": 1999,
		"loc": [
			2.0236106512417362e-07,
			-7.991510329946616e-08
		],
		"eco": 835,
		"efo": 835000.0,
		"cfr": 0.746246337890625
	},
	{
		"tim": 21.006095449999997,
		"tid": 1999,
		"loc": [
			1.9968587438604604e-07,
			-7.977445978250497e-08
		],
		"eco": 786,
		"efo": 786000.0,
		"cfr": 0.76324462890625
	},
	{
		"tim": 21.010471974999994,
		"tid": 1999,
		"loc": [
			2.0090605855981377e-07,
			-7.743549813173296e-08
		],
		"eco": 660,
		"efo": 660000.0,
		"cfr": 0.89422607421875
	},
	{
		"tim": 21.014848399999998,
		"tid": 1999,
		"loc": [
			2.0489083601705418e-07,
			-7.661409962053107e-08
		],
		"eco": 950,
		"efo": 950000.0,
		"cfr": 0.68377685546875
	},
	{
		"tim": 21.019225075,
		"tid": 1999,
		"loc": [
			2.0431382259154597e-07,
			-7.274569354219601e-08
		],
		"eco": 713,
		"efo": 713000.0,
		"cfr": 0.85693359375
	},
	{
		"tim": 21.023601399999997,
		"tid": 1999,
		"loc": [
			2.04366234679516e-07,
			-7.44124248407086e-08
		],
		"eco": 594,
		"efo": 594000.0,
		"cfr": 0.750274658203125
	},
	{
		"tim": 21.027977874999998,
		"tid": 1999,
		"loc": [
			2.0405339314529427e-07,
			-7.231409120098858e-08
		],
		"eco": 722,
		"efo": 722000.0,
		"cfr": 0.830841064453125
	},
	{
		"tim": 21.032354225,
		"tid": 1999,
		"loc": [
			2.0949071286818454e-07,
			-6.583274560296108e-08
		],
		"eco": 1073,
		"efo": 1073000.0,
		"cfr": 0.89447021484375
	},
	{
		"tim": 21.03673045,
		"tid": 1999,
		"loc": [
			2.1041009180737878e-07,
			-6.883493622402435e-08
		],
		"eco": 835,
		"efo": 835000.0,
		"cfr": 0.886688232421875
	},
	{
		"tim": 21.041106774999996,
		"tid": 1999,
		"loc": [
			2.1656235594911365e-07,
			-6.914711715140855e-08
		],
		"eco": 846,
		"efo": 846000.0,
		"cfr": 0.91497802734375
	},
	{
		"tim": 21.04548295,
		"tid": 1999,
		"loc": [
			2.225703653831103e-07,
			-6.842764511862251e-08
		],
		"eco": 1122,
		"efo": 1122000.0,
		"cfr": 0.80889892578125
	},
	{
		"tim": 21.04985912499999,
		"tid": 1999,
		"loc": [
			2.2798619317174998e-07,
			-6.54817906100141e-08
		],
		"eco": 920,
		"efo": 920000.0,
		"cfr": 0.765838623046875
	},
	{
		"tim": 21.054235299999995,
		"tid": 1999,
		"loc": [
			2.3340621345396532e-07,
			-6.442976831449307e-08
		],
		"eco": 811,
		"efo": 811000.0,
		"cfr": 0.80810546875
	},
	{
		"tim": 21.058611449999994,
		"tid": 1999,
		"loc": [
			2.331447794340912e-07,
			-6.740447142756499e-08
		],
		"eco": 818,
		"efo": 818000.0,
		"cfr": 0.771484375
	},
	{
		"tim": 21.062987799999995,
		"tid": 1999,
		"loc": [
			2.3625745324634352e-07,
			-6.690796925593581e-08
		],
		"eco": 712,
		"efo": 712000.0,
		"cfr": 0.97283935546875
	},
	{
		"tim": 21.0673641,
		"tid": 1999,
		"loc": [
			2.306457579105672e-07,
			-6.715494944140238e-08
		],
		"eco": 655,
		"efo": 655000.0,
		"cfr": 0.96588134765625
	},
	{
		"tim": 21.071740275000003,
		"tid": 1999,
		"loc": [
			2.2246340930555604e-07,
			-6.472357921473427e-08
		],
		"eco": 666,
		"efo": 666000.0,
		"cfr": 0.865814208984375
	},
	{
		"tim": 21.07611649999999,
		"tid": 1999,
		"loc": [
			2.2532249770892072e-07,
			-6.034408737360007e-08
		],
		"eco": 1051,
		"efo": 1051000.0,
		"cfr": 0.812652587890625
	},
	{
		"tim": 21.080492549999995,
		"tid": 1999,
		"loc": [
			2.2610647956872282e-07,
			-5.619374960221189e-08
		],
		"eco": 586,
		"efo": 586000.0,
		"cfr": 0.92315673828125
	},
	{
		"tim": 21.084868574999994,
		"tid": 1999,
		"loc": [
			2.275397833004071e-07,
			-5.5614215470989954e-08
		],
		"eco": 539,
		"efo": 539000.0,
		"cfr": 0.9100341796875
	},
	{
		"tim": 21.089244799999996,
		"tid": 1999,
		"loc": [
			2.2425210398810493e-07,
			-5.602487299590042e-08
		],
		"eco": 444,
		"efo": 444000.0,
		"cfr": 0.76190185546875
	},
	{
		"tim": 22.547912199999992,
		"tid": 2144,
		"loc": [
			2.386763841886107e-07,
			-5.838912107566718e-08
		],
		"eco": 2800,
		"efo": 2800000.0,
		"cfr": 0.754638671875
	},
	{
		"tim": 22.563477674999994,
		"tid": 2144,
		"loc": [
			2.3335776261785085e-07,
			-6.065486105734765e-08
		],
		"eco": 1728,
		"efo": 1728000.0,
		"cfr": 0.88385009765625
	},
	{
		"tim": 22.567854099999998,
		"tid": 2144,
		"loc": [
			2.2971602389320145e-07,
			-5.9269901784113704e-08
		],
		"eco": 1300,
		"efo": 1300000.0,
		"cfr": 0.846099853515625
	},
	{
		"tim": 22.572230424999994,
		"tid": 2144,
		"loc": [
			2.238828187760759e-07,
			-6.064430363908715e-08
		],
		"eco": 991,
		"efo": 991000.0,
		"cfr": 1.20648193359375
	},
	{
		"tim": 22.576606724999998,
		"tid": 2144,
		"loc": [
			2.2273722614876007e-07,
			-6.056156419004282e-08
		],
		"eco": 1437,
		"efo": 1437000.0,
		"cfr": 0.89764404296875
	},
	{
		"tim": 22.583180324999994,
		"tid": 2144,
		"loc": [
			2.150505618317694e-07,
			-6.307519199916179e-08
		],
		"eco": 560,
		"efo": 560000.0,
		"cfr": 1.012451171875
	},
	{
		"tim": 22.587556474999992,
		"tid": 2144,
		"loc": [
			2.2189280543482415e-07,
			-5.64510901265745e-08
		],
		"eco": 641,
		"efo": 641000.0,
		"cfr": 0.885589599609375
	},
	{
		"tim": 22.5919326,
		"tid": 2144,
		"loc": [
			2.216131422306019e-07,
			-5.3512240310326965e-08
		],
		"eco": 625,
		"efo": 625000.0,
		"cfr": 0.94580078125
	},
	{
		"tim": 22.598505850000002,
		"tid": 2144,
		"loc": [
			2.1179878036807412e-07,
			-5.735918601245448e-08
		],
		"eco": 501,
		"efo": 501000.0,
		"cfr": 1.057281494140625
	},
	{
		"tim": 22.63747722499999,
		"tid": 2147,
		"loc": [
			2.0960395991224126e-07,
			-6.109447420637942e-08
		],
		"eco": 595,
		"efo": 595000.0,
		"cfr": 0.901336669921875
	},
	{
		"tim": 22.65304274999999,
		"tid": 2147,
		"loc": [
			2.1002805662797183e-07,
			-6.058252521870591e-08
		],
		"eco": 660,
		"efo": 660000.0,
		"cfr": 0.91217041015625
	},
	{
		"tim": 22.659616199999995,
		"tid": 2147,
		"loc": [
			2.0916797794290038e-07,
			-5.8062132907057364e-08
		],
		"eco": 548,
		"efo": 548000.0,
		"cfr": 0.848052978515625
	},
	{
		"tim": 22.66399252499999,
		"tid": 2147,
		"loc": [
			2.0957550556880152e-07,
			-5.962876234327618e-08
		],
		"eco": 573,
		"efo": 573000.0,
		"cfr": 1.035003662109375
	},
	{
		"tim": 22.670566299999997,
		"tid": 2147,
		"loc": [
			2.1252338916176533e-07,
			-6.916693213165352e-08
		],
		"eco": 666,
		"efo": 666000.0,
		"cfr": 1.146942138671875
	},
	{
		"tim": 22.677140274999992,
		"tid": 2147,
		"loc": [
			2.1051274480424523e-07,
			-7.252981944123477e-08
		],
		"eco": 547,
		"efo": 547000.0,
		"cfr": 0.970489501953125
	},
	{
		"tim": 22.68151667499999,
		"tid": 2147,
		"loc": [
			2.128417268566668e-07,
			-6.817498221786713e-08
		],
		"eco": 524,
		"efo": 524000.0,
		"cfr": 1.021728515625
	},
	{
		"tim": 22.688090525,
		"tid": 2147,
		"loc": [
			2.115890997923764e-07,
			-6.820303612379453e-08
		],
		"eco": 800,
		"efo": 800000.0,
		"cfr": 0.8837890625
	},
	{
		"tim": 22.69466409999999,
		"tid": 2147,
		"loc": [
			2.1772708745541467e-07,
			-5.8487145877726e-08
		],
		"eco": 616,
		"efo": 616000.0,
		"cfr": 0.839447021484375
	},
	{
		"tim": 22.699040625000002,
		"tid": 2147,
		"loc": [
			2.2543228382746344e-07,
			-5.6095219516471504e-08
		],
		"eco": 519,
		"efo": 519000.0,
		"cfr": 0.9151611328125
	},
	{
		"tim": 22.70341704999999,
		"tid": 2147,
		"loc": [
			2.1786249806830294e-07,
			-5.569009793605366e-08
		],
		"eco": 489,
		"efo": 489000.0,
		"cfr": 1.586669921875
	},
	{
		"tim": 22.707793274999993,
		"tid": 2147,
		"loc": [
			2.1133802531745428e-07,
			-5.628465248852339e-08
		],
		"eco": 532,
		"efo": 532000.0,
		"cfr": 0.794891357421875
	},
	{
		"tim": 22.7143668,
		"tid": 2147,
		"loc": [
			2.1583603503751297e-07,
			-5.66679481541314e-08
		],
		"eco": 520,
		"efo": 520000.0,
		"cfr": 1.09588623046875
	},
	{
		"tim": 22.720940399999996,
		"tid": 2147,
		"loc": [
			2.1134443414499193e-07,
			-5.8629226058168606e-08
		],
		"eco": 454,
		"efo": 454000.0,
		"cfr": 0.83056640625
	},
	{
		"tim": 22.729710875000002,
		"tid": 2147,
		"loc": [
			2.1668087968505006e-07,
			-5.825485203823931e-08
		],
		"eco": 366,
		"efo": 366000.0,
		"cfr": 0.996795654296875
	},
	{
		"tim": 22.793280950000003,
		"tid": 2152,
		"loc": [
			1.8247023858030977e-07,
			-8.504882447702077e-08
		],
		"eco": 347,
		"efo": 347000.0,
		"cfr": 0.98968505859375
	},
	{
		"tim": 23.508716924999995,
		"tid": 2224,
		"loc": [
			2.0226142259341816e-07,
			-8.582805312472958e-08
		],
		"eco": 611,
		"efo": 611000.0,
		"cfr": 0.82489013671875
	},
	{
		"tim": 23.524282300000003,
		"tid": 2224,
		"loc": [
			2.0509882314430574e-07,
			-8.329738848220426e-08
		],
		"eco": 752,
		"efo": 752000.0,
		"cfr": 0.870025634765625
	},
	{
		"tim": 23.528658625,
		"tid": 2224,
		"loc": [
			2.1169805715398476e-07,
			-8.181655171182336e-08
		],
		"eco": 882,
		"efo": 882000.0,
		"cfr": 1.02301025390625
	},
	{
		"tim": 23.53303474999999,
		"tid": 2224,
		"loc": [
			2.0767633883804907e-07,
			-7.623879167341019e-08
		],
		"eco": 492,
		"efo": 492000.0,
		"cfr": 0.84796142578125
	},
	{
		"tim": 23.537411049999996,
		"tid": 2224,
		"loc": [
			2.1363619777897345e-07,
			-7.599891980178907e-08
		],
		"eco": 811,
		"efo": 811000.0,
		"cfr": 0.9765625
	},
	{
		"tim": 23.54178749999999,
		"tid": 2224,
		"loc": [
			2.1812270212443198e-07,
			-7.119911038920457e-08
		],
		"eco": 984,
		"efo": 984000.0,
		"cfr": 0.8822021484375
	},
	{
		"tim": 23.546163874999998,
		"tid": 2224,
		"loc": [
			2.3050094003846766e-07,
			-6.090618744161532e-08
		],
		"eco": 682,
		"efo": 682000.0,
		"cfr": 1.01806640625
	},
	{
		"tim": 23.55054024999999,
		"tid": 2224,
		"loc": [
			2.3239456183840388e-07,
			-5.968334365865734e-08
		],
		"eco": 1065,
		"efo": 1065000.0,
		"cfr": 0.9722900390625
	},
	{
		"tim": 23.554916549999994,
		"tid": 2224,
		"loc": [
			2.292974200325889e-07,
			-6.284149674897927e-08
		],
		"eco": 1131,
		"efo": 1131000.0,
		"cfr": 0.8843994140625
	},
	{
		"tim": 23.559292725,
		"tid": 2224,
		"loc": [
			2.2984433461778859e-07,
			-5.946889699534874e-08
		],
		"eco": 713,
		"efo": 713000.0,
		"cfr": 1.01898193359375
	},
	{
		"tim": 24.1500249,
		"tid": 2287,
		"loc": [
			2.239990794548103e-07,
			-6.131805097890023e-08
		],
		"eco": 943,
		"efo": 943000.0,
		"cfr": 0.9525146484375
	},
	{
		"tim": 24.16559,
		"tid": 2287,
		"loc": [
			2.2815321744618407e-07,
			-6.355937569816262e-08
		],
		"eco": 1146,
		"efo": 1146000.0,
		"cfr": 0.968994140625
	},
	{
		"tim": 24.169965999999995,
		"tid": 2287,
		"loc": [
			2.2957779477292862e-07,
			-6.55730319647705e-08
		],
		"eco": 840,
		"efo": 840000.0,
		"cfr": 0.998565673828125
	},
	{
		"tim": 24.17434205,
		"tid": 2287,
		"loc": [
			2.323390694165634e-07,
			-6.9263347725053e-08
		],
		"eco": 954,
		"efo": 954000.0,
		"cfr": 0.9815673828125
	},
	{
		"tim": 24.18091524999999,
		"tid": 2287,
		"loc": [
			2.2895376027724196e-07,
			-6.983269622660676e-08
		],
		"eco": 284,
		"efo": 284000.0,
		"cfr": 0.972137451171875
	},
	{
		"tim": 24.345072275,
		"tid": 2304,
		"loc": [
			7.022721495600973e-07,
			6.792209389637994e-07
		],
		"eco": 1649,
		"efo": 1649000.0,
		"cfr": 0.960205078125
	},
	{
		"tim": 24.360637250000003,
		"tid": 2304,
		"loc": [
			6.966792853904423e-07,
			6.787799331448757e-07
		],
		"eco": 1096,
		"efo": 1096000.0,
		"cfr": 1.151397705078125
	},
	{
		"tim": 24.4211132,
		"tid": 2310,
		"loc": [
			6.913062333536814e-07,
			6.715018345941753e-07
		],
		"eco": 1379,
		"efo": 1379000.0,
		"cfr": 1.0528564453125
	},
	{
		"tim": 24.43887575,
		"tid": 2310,
		"loc": [
			6.906321987874729e-07,
			6.744895543560699e-07
		],
		"eco": 2809,
		"efo": 2809000.0,
		"cfr": 0.74188232421875
	},
	{
		"tim": 24.443252100000002,
		"tid": 2310,
		"loc": [
			6.877730605236998e-07,
			6.727749264151294e-07
		],
		"eco": 1770,
		"efo": 1770000.0,
		"cfr": 1.0096435546875
	},
	{
		"tim": 24.4476285,
		"tid": 2310,
		"loc": [
			6.804878705755012e-07,
			6.63976482630094e-07
		],
		"eco": 1872,
		"efo": 1872000.0,
		"cfr": 0.88507080078125
	},
	{
		"tim": 24.45200492499999,
		"tid": 2310,
		"loc": [
			6.771620613228495e-07,
			6.605159837180676e-07
		],
		"eco": 1189,
		"efo": 1189000.0,
		"cfr": 0.87506103515625
	},
	{
		"tim": 24.45638125,
		"tid": 2310,
		"loc": [
			6.781978967366206e-07,
			6.590701299517571e-07
		],
		"eco": 1149,
		"efo": 1149000.0,
		"cfr": 0.9322509765625
	},
	{
		"tim": 24.46075729999999,
		"tid": 2310,
		"loc": [
			6.828054335937633e-07,
			6.659721391270549e-07
		],
		"eco": 1706,
		"efo": 1706000.0,
		"cfr": 0.9833984375
	},
	{
		"tim": 24.465133424999998,
		"tid": 2310,
		"loc": [
			6.822354627968748e-07,
			6.673862036723366e-07
		],
		"eco": 1075,
		"efo": 1075000.0,
		"cfr": 1.1810302734375
	},
	{
		"tim": 24.469509275,
		"tid": 2310,
		"loc": [
			6.785926894472364e-07,
			6.646410437978101e-07
		],
		"eco": 1526,
		"efo": 1526000.0,
		"cfr": 0.846588134765625
	},
	{
		"tim": 24.473885274999994,
		"tid": 2310,
		"loc": [
			6.775006274715094e-07,
			6.621678732388757e-07
		],
		"eco": 1765,
		"efo": 1765000.0,
		"cfr": 1.02227783203125
	},
	{
		"tim": 24.4782612,
		"tid": 2310,
		"loc": [
			6.750245032024221e-07,
			6.612579886028163e-07
		],
		"eco": 1703,
		"efo": 1703000.0,
		"cfr": 0.94049072265625
	},
	{
		"tim": 24.482637149999995,
		"tid": 2310,
		"loc": [
			6.726210487475886e-07,
			6.571914652869019e-07
		],
		"eco": 1755,
		"efo": 1755000.0,
		"cfr": 0.7657470703125
	},
	{
		"tim": 24.48701322499999,
		"tid": 2310,
		"loc": [
			6.716026250344506e-07,
			6.577341707649522e-07
		],
		"eco": 1263,
		"efo": 1263000.0,
		"cfr": 0.707244873046875
	},
	{
		"tim": 24.491389274999996,
		"tid": 2310,
		"loc": [
			6.709662409221076e-07,
			6.559059213837538e-07
		],
		"eco": 1614,
		"efo": 1614000.0,
		"cfr": 0.8648681640625
	},
	{
		"tim": 24.495765174999995,
		"tid": 2310,
		"loc": [
			6.753210073949073e-07,
			6.581165935145682e-07
		],
		"eco": 1340,
		"efo": 1340000.0,
		"cfr": 0.84521484375
	},
	{
		"tim": 24.50014149999999,
		"tid": 2310,
		"loc": [
			6.749131420760514e-07,
			6.597182607851554e-07
		],
		"eco": 1471,
		"efo": 1471000.0,
		"cfr": 1.10845947265625
	},
	{
		"tim": 24.504517825,
		"tid": 2310,
		"loc": [
			6.746124222300612e-07,
			6.57805471951788e-07
		],
		"eco": 1328,
		"efo": 1328000.0,
		"cfr": 1.08837890625
	},
	{
		"tim": 24.511091349999994,
		"tid": 2310,
		"loc": [
			6.765725867743325e-07,
			6.614220727077564e-07
		],
		"eco": 1956,
		"efo": 1956000.0,
		"cfr": 1.005859375
	},
	{
		"tim": 24.515467649999998,
		"tid": 2310,
		"loc": [
			6.789607896143968e-07,
			6.643276103873348e-07
		],
		"eco": 1217,
		"efo": 1217000.0,
		"cfr": 0.96405029296875
	},
	{
		"tim": 24.519843924999996,
		"tid": 2310,
		"loc": [
			6.778148105855301e-07,
			6.629241896540069e-07
		],
		"eco": 769,
		"efo": 769000.0,
		"cfr": 1.04205322265625
	},
	{
		"tim": 24.524220324999995,
		"tid": 2310,
		"loc": [
			6.801982636689016e-07,
			6.623633074837164e-07
		],
		"eco": 729,
		"efo": 729000.0,
		"cfr": 1.082275390625
	},
	{
		"tim": 24.528596825,
		"tid": 2310,
		"loc": [
			6.783476427162528e-07,
			6.603301160998093e-07
		],
		"eco": 942,
		"efo": 942000.0,
		"cfr": 0.84979248046875
	},
	{
		"tim": 24.532973149999997,
		"tid": 2310,
		"loc": [
			6.759372670268812e-07,
			6.653919352534586e-07
		],
		"eco": 838,
		"efo": 838000.0,
		"cfr": 0.85931396484375
	},
	{
		"tim": 24.537349749999997,
		"tid": 2310,
		"loc": [
			6.758741191432518e-07,
			6.663739195666557e-07
		],
		"eco": 801,
		"efo": 801000.0,
		"cfr": 0.869140625
	},
	{
		"tim": 24.541726175,
		"tid": 2310,
		"loc": [
			6.722572627719196e-07,
			6.67526066651589e-07
		],
		"eco": 1363,
		"efo": 1363000.0,
		"cfr": 0.7001953125
	},
	{
		"tim": 24.54610245,
		"tid": 2310,
		"loc": [
			6.755123898910306e-07,
			6.696282298448283e-07
		],
		"eco": 1472,
		"efo": 1472000.0,
		"cfr": 0.859375
	},
	{
		"tim": 24.55047894999999,
		"tid": 2310,
		"loc": [
			6.733957097707735e-07,
			6.706118701354869e-07
		],
		"eco": 1114,
		"efo": 1114000.0,
		"cfr": 0.834564208984375
	},
	{
		"tim": 24.5548554,
		"tid": 2310,
		"loc": [
			6.724387205426307e-07,
			6.707004577448558e-07
		],
		"eco": 1204,
		"efo": 1204000.0,
		"cfr": 0.86187744140625
	},
	{
		"tim": 24.559231774999994,
		"tid": 2310,
		"loc": [
			6.731612572108112e-07,
			6.710530968817717e-07
		],
		"eco": 704,
		"efo": 704000.0,
		"cfr": 1.2802734375
	},
	{
		"tim": 24.563608275,
		"tid": 2310,
		"loc": [
			6.739290974856834e-07,
			6.643185834551109e-07
		],
		"eco": 1156,
		"efo": 1156000.0,
		"cfr": 1.047607421875
	},
	{
		"tim": 24.570182174999992,
		"tid": 2310,
		"loc": [
			6.753797450154658e-07,
			6.65996139944318e-07
		],
		"eco": 952,
		"efo": 952000.0,
		"cfr": 1.0106201171875
	},
	{
		"tim": 24.574558524999993,
		"tid": 2310,
		"loc": [
			6.752817091072662e-07,
			6.714750993778259e-07
		],
		"eco": 1445,
		"efo": 1445000.0,
		"cfr": 0.92718505859375
	},
	{
		"tim": 24.583329174999996,
		"tid": 2310,
		"loc": [
			6.720351687347364e-07,
			6.677902377731137e-07
		],
		"eco": 1342,
		"efo": 1342000.0,
		"cfr": 0.866455078125
	},
	{
		"tim": 24.587705300000003,
		"tid": 2310,
		"loc": [
			6.734881048809686e-07,
			6.686127687778712e-07
		],
		"eco": 649,
		"efo": 649000.0,
		"cfr": 0.76904296875
	},
	{
		"tim": 24.625764325,
		"tid": 2314,
		"loc": [
			6.885512238589803e-07,
			6.706594893040077e-07
		],
		"eco": 874,
		"efo": 874000.0,
		"cfr": 1.14044189453125
	},
	{
		"tim": 25.138287799999993,
		"tid": 2366,
		"loc": [
			2.7504922824506667e-07,
			-6.935733839849619e-08
		],
		"eco": 1312,
		"efo": 1312000.0,
		"cfr": 1.115478515625
	},
	{
		"tim": 25.302085799999993,
		"tid": 2380,
		"loc": [
			6.494202422605277e-07,
			6.08755839132133e-07
		],
		"eco": 952,
		"efo": 952000.0,
		"cfr": 0.69622802734375
	},
	{
		"tim": 25.864161024999994,
		"tid": 2438,
		"loc": [
			2.2601585171974602e-07,
			-6.108642299381e-08
		],
		"eco": 1409,
		"efo": 1409000.0,
		"cfr": 0.8507080078125
	},
	{
		"tim": 25.879726549999994,
		"tid": 2438,
		"loc": [
			2.2289653528311472e-07,
			-6.141457802064061e-08
		],
		"eco": 799,
		"efo": 799000.0,
		"cfr": 0.962188720703125
	},
	{
		"tim": 25.884102675,
		"tid": 2438,
		"loc": [
			2.186444805092451e-07,
			-5.849005960124794e-08
		],
		"eco": 801,
		"efo": 801000.0,
		"cfr": 0.8349609375
	},
	{
		"tim": 25.888479025000002,
		"tid": 2438,
		"loc": [
			2.2284203768805903e-07,
			-5.199753896226514e-08
		],
		"eco": 1326,
		"efo": 1326000.0,
		"cfr": 0.94189453125
	},
	{
		"tim": 25.89505239999999,
		"tid": 2438,
		"loc": [
			2.2030304284368516e-07,
			-5.359606223655063e-08
		],
		"eco": 1884,
		"efo": 1884000.0,
		"cfr": 0.89129638671875
	},
	{
		"tim": 25.89942885,
		"tid": 2438,
		"loc": [
			2.2382028658502451e-07,
			-4.8918203923169645e-08
		],
		"eco": 441,
		"efo": 441000.0,
		"cfr": 0.7904052734375
	},
	{
		"tim": 25.906002699999995,
		"tid": 2438,
		"loc": [
			2.3015572128410433e-07,
			-4.508646619146885e-08
		],
		"eco": 572,
		"efo": 572000.0,
		"cfr": 0.84539794921875
	},
	{
		"tim": 25.910378974999993,
		"tid": 2438,
		"loc": [
			2.357949570245654e-07,
			-4.6438851609513367e-08
		],
		"eco": 369,
		"efo": 369000.0,
		"cfr": 0.8486328125
	},
	{
		"tim": 25.91475535,
		"tid": 2438,
		"loc": [
			2.4085668699300393e-07,
			-4.5814392113348005e-08
		],
		"eco": 286,
		"efo": 286000.0,
		"cfr": 1.14459228515625
	},
	{
		"tim": 25.919131674999996,
		"tid": 2438,
		"loc": [
			2.4093733562264466e-07,
			-4.625544462568957e-08
		],
		"eco": 453,
		"efo": 453000.0,
		"cfr": 0.91845703125
	},
	{
		"tim": 25.923507925000003,
		"tid": 2438,
		"loc": [
			2.4024814573211344e-07,
			-4.635034651930883e-08
		],
		"eco": 324,
		"efo": 324000.0,
		"cfr": 0.9000244140625
	},
	{
		"tim": 25.9278842,
		"tid": 2438,
		"loc": [
			2.412695038643548e-07,
			-4.640152001662454e-08
		],
		"eco": 435,
		"efo": 435000.0,
		"cfr": 1.01165771484375
	},
	{
		"tim": 25.932260175000003,
		"tid": 2438,
		"loc": [
			2.395771449639246e-07,
			-4.8945870700147765e-08
		],
		"eco": 625,
		"efo": 625000.0,
		"cfr": 0.9378662109375
	},
	{
		"tim": 25.936636174999997,
		"tid": 2438,
		"loc": [
			2.3620920966595913e-07,
			-5.3134397891908345e-08
		],
		"eco": 771,
		"efo": 771000.0,
		"cfr": 0.8023681640625
	},
	{
		"tim": 25.941012324999996,
		"tid": 2438,
		"loc": [
			2.3200166373070132e-07,
			-5.646801184120183e-08
		],
		"eco": 667,
		"efo": 667000.0,
		"cfr": 0.8912353515625
	},
	{
		"tim": 25.94538825,
		"tid": 2438,
		"loc": [
			2.3520427289902484e-07,
			-5.4089903587141754e-08
		],
		"eco": 461,
		"efo": 461000.0,
		"cfr": 0.782196044921875
	},
	{
		"tim": 25.951961474999997,
		"tid": 2438,
		"loc": [
			2.3404722368685012e-07,
			-5.2667537814732835e-08
		],
		"eco": 660,
		"efo": 660000.0,
		"cfr": 0.801513671875
	},
	{
		"tim": 25.956337549999994,
		"tid": 2438,
		"loc": [
			2.310001883925045e-07,
			-5.985441638994579e-08
		],
		"eco": 827,
		"efo": 827000.0,
		"cfr": 0.7093505859375
	},
	{
		"tim": 25.960713774999995,
		"tid": 2438,
		"loc": [
			2.3040136293591028e-07,
			-5.8345908072448854e-08
		],
		"eco": 739,
		"efo": 739000.0,
		"cfr": 0.862060546875
	},
	{
		"tim": 25.96509009999999,
		"tid": 2438,
		"loc": [
			2.284724767384358e-07,
			-6.800888136473549e-08
		],
		"eco": 1067,
		"efo": 1067000.0,
		"cfr": 0.79376220703125
	},
	{
		"tim": 25.969466324999992,
		"tid": 2438,
		"loc": [
			2.27064385674454e-07,
			-6.942137471391695e-08
		],
		"eco": 1003,
		"efo": 1003000.0,
		"cfr": 0.7919921875
	},
	{
		"tim": 25.973842424999994,
		"tid": 2438,
		"loc": [
			2.243820375328735e-07,
			-7.450537210562389e-08
		],
		"eco": 717,
		"efo": 717000.0,
		"cfr": 0.7196044921875
	},
	{
		"tim": 25.97821849999999,
		"tid": 2438,
		"loc": [
			2.2535906781232165e-07,
			-7.820023154227034e-08
		],
		"eco": 952,
		"efo": 952000.0,
		"cfr": 0.67132568359375
	},
	{
		"tim": 25.982594575,
		"tid": 2438,
		"loc": [
			2.2520561274334638e-07,
			-7.618792109230316e-08
		],
		"eco": 948,
		"efo": 948000.0,
		"cfr": 0.792724609375
	},
	{
		"tim": 25.986970475,
		"tid": 2438,
		"loc": [
			2.2735382142277786e-07,
			-7.595874322249343e-08
		],
		"eco": 862,
		"efo": 862000.0,
		"cfr": 0.80828857421875
	},
	{
		"tim": 25.991346575,
		"tid": 2438,
		"loc": [
			2.3096255598780562e-07,
			-7.212781952857884e-08
		],
		"eco": 1170,
		"efo": 1170000.0,
		"cfr": 0.828857421875
	},
	{
		"tim": 25.995722725,
		"tid": 2438,
		"loc": [
			2.2961834599696878e-07,
			-7.15564161708859e-08
		],
		"eco": 1185,
		"efo": 1185000.0,
		"cfr": 0.940155029296875
	},
	{
		"tim": 26.000099,
		"tid": 2438,
		"loc": [
			2.316881484379307e-07,
			-7.256343707000769e-08
		],
		"eco": 870,
		"efo": 870000.0,
		"cfr": 0.816375732421875
	},
	{
		"tim": 26.004475050000003,
		"tid": 2438,
		"loc": [
			2.323416391439468e-07,
			-7.225192260967671e-08
		],
		"eco": 612,
		"efo": 612000.0,
		"cfr": 0.8475341796875
	},
	{
		"tim": 26.008851375,
		"tid": 2438,
		"loc": [
			2.401491280098256e-07,
			-5.133417487077451e-08
		],
		"eco": 369,
		"efo": 369000.0,
		"cfr": 0.7734375
	},
	{
		"tim": 26.013227725,
		"tid": 2438,
		"loc": [
			2.408803690379636e-07,
			-4.5644296110783495e-08
		],
		"eco": 330,
		"efo": 330000.0,
		"cfr": 0.746246337890625
	},
	{
		"tim": 26.017603875,
		"tid": 2438,
		"loc": [
			2.4245799282397177e-07,
			-4.083421222388276e-08
		],
		"eco": 289,
		"efo": 289000.0,
		"cfr": 0.872467041015625
	},
	{
		"tim": 26.021980199999994,
		"tid": 2438,
		"loc": [
			2.375311031606121e-07,
			-3.947322976744282e-08
		],
		"eco": 422,
		"efo": 422000.0,
		"cfr": 0.777801513671875
	},
	{
		"tim": 26.026356375,
		"tid": 2438,
		"loc": [
			2.331040734753623e-07,
			-4.198683044217963e-08
		],
		"eco": 688,
		"efo": 688000.0,
		"cfr": 0.684173583984375
	},
	{
		"tim": 26.035126924999993,
		"tid": 2438,
		"loc": [
			2.2980011804964628e-07,
			-5.45904812487913e-08
		],
		"eco": 271,
		"efo": 271000.0,
		"cfr": 1.043701171875
	},
	{
		"tim": 26.041700499999997,
		"tid": 2438,
		"loc": [
			2.2784947917758454e-07,
			-5.684572160007898e-08
		],
		"eco": 200,
		"efo": 200000.0,
		"cfr": 1.099334716796875
	},
	{
		"tim": 26.050471025,
		"tid": 2438,
		"loc": [
			2.2154684021774922e-07,
			-6.232045491536457e-08
		],
		"eco": 196,
		"efo": 196000.0,
		"cfr": 0.942840576171875
	},
	{
		"tim": 26.054846925,
		"tid": 2438,
		"loc": [
			2.1675881723306454e-07,
			-7.593007718413181e-08
		],
		"eco": 478,
		"efo": 478000.0,
		"cfr": 0.701416015625
	},
	{
		"tim": 26.059222749999996,
		"tid": 2438,
		"loc": [
			2.0963464157256236e-07,
			-8.366154037524335e-08
		],
		"eco": 267,
		"efo": 267000.0,
		"cfr": 0.86376953125
	},
	{
		"tim": 26.06359862499999,
		"tid": 2438,
		"loc": [
			2.070856645607722e-07,
			-8.606787094278815e-08
		],
		"eco": 283,
		"efo": 283000.0,
		"cfr": 0.73699951171875
	},
	{
		"tim": 26.585507224999994,
		"tid": 2494,
		"loc": [
			2.51434834798177e-07,
			-7.380263738099287e-08
		],
		"eco": 629,
		"efo": 629000.0,
		"cfr": 0.955322265625
	},
	{
		"tim": 26.601072350000003,
		"tid": 2494,
		"loc": [
			2.5403388120585336e-07,
			-7.605557490973305e-08
		],
		"eco": 578,
		"efo": 578000.0,
		"cfr": 0.72802734375
	},
	{
		"tim": 26.605448399999993,
		"tid": 2494,
		"loc": [
			2.576874984993034e-07,
			-7.750701904296875e-08
		],
		"eco": 477,
		"efo": 477000.0,
		"cfr": 0.9359130859375
	},
	{
		"tim": 26.609824374999995,
		"tid": 2494,
		"loc": [
			2.5950763393395236e-07,
			-7.746394359864284e-08
		],
		"eco": 440,
		"efo": 440000.0,
		"cfr": 0.66619873046875
	},
	{
		"tim": 26.614200349999997,
		"tid": 2494,
		"loc": [
			2.6371915045709113e-07,
			-7.719910223487578e-08
		],
		"eco": 408,
		"efo": 408000.0,
		"cfr": 0.87890625
	},
	{
		"tim": 26.618576299999994,
		"tid": 2494,
		"loc": [
			2.601625244483849e-07,
			-7.353711954655348e-08
		],
		"eco": 337,
		"efo": 337000.0,
		"cfr": 1.16632080078125
	},
	{
		"tim": 28.01876782499999,
		"tid": 2639,
		"loc": [
			2.447257809526289e-07,
			-5.494393354751415e-08
		],
		"eco": 388,
		"efo": 388000.0,
		"cfr": 0.9715576171875
	},
	{
		"tim": 28.03433309999999,
		"tid": 2639,
		"loc": [
			2.4324560446946383e-07,
			-6.007397267948424e-08
		],
		"eco": 315,
		"efo": 315000.0,
		"cfr": 0.841064453125
	},
	{
		"tim": 28.038709399999995,
		"tid": 2639,
		"loc": [
			2.4516296851194843e-07,
			-6.070361093195331e-08
		],
		"eco": 318,
		"efo": 318000.0,
		"cfr": 0.7669677734375
	},
	{
		"tim": 28.04528285,
		"tid": 2639,
		"loc": [
			2.423377662562163e-07,
			-6.384189121277415e-08
		],
		"eco": 328,
		"efo": 328000.0,
		"cfr": 0.939605712890625
	},
	{
		"tim": 28.049659299999995,
		"tid": 2639,
		"loc": [
			2.3994081482487595e-07,
			-6.847729784642391e-08
		],
		"eco": 268,
		"efo": 268000.0,
		"cfr": 1.10205078125
	},
	{
		"tim": 28.05403574999999,
		"tid": 2639,
		"loc": [
			2.4147745215968496e-07,
			-7.463120460234355e-08
		],
		"eco": 232,
		"efo": 232000.0,
		"cfr": 1.088653564453125
	},
	{
		"tim": 28.058412075,
		"tid": 2639,
		"loc": [
			2.426852119356442e-07,
			-7.895197686180872e-08
		],
		"eco": 268,
		"efo": 268000.0,
		"cfr": 0.85260009765625
	},
	{
		"tim": 28.064985799999995,
		"tid": 2639,
		"loc": [
			2.429144444254879e-07,
			-8.157594674997809e-08
		],
		"eco": 284,
		"efo": 284000.0,
		"cfr": 0.94757080078125
	},
	{
		"tim": 28.069362024999997,
		"tid": 2639,
		"loc": [
			2.4133483707605353e-07,
			-7.64601134688979e-08
		],
		"eco": 230,
		"efo": 230000.0,
		"cfr": 0.94036865234375
	},
	{
		"tim": 28.073738474999992,
		"tid": 2639,
		"loc": [
			2.4480354451108127e-07,
			-7.28465997315603e-08
		],
		"eco": 335,
		"efo": 335000.0,
		"cfr": 0.85845947265625
	},
	{
		"tim": 28.07811462499999,
		"tid": 2639,
		"loc": [
			2.498386699371924e-07,
			-6.789587805427792e-08
		],
		"eco": 238,
		"efo": 238000.0,
		"cfr": 0.8863525390625
	},
	{
		"tim": 28.084687699999996,
		"tid": 2639,
		"loc": [
			2.4914355347478504e-07,
			-7.116959666106968e-08
		],
		"eco": 222,
		"efo": 222000.0,
		"cfr": 1.126007080078125
	},
	{
		"tim": 28.161902074999993,
		"tid": 2645,
		"loc": [
			1.8991094182278095e-07,
			1.316517963731261e-07
		],
		"eco": 1497,
		"efo": 1497000.0,
		"cfr": 0.78314208984375
	},
	{
		"tim": 28.211150075,
		"tid": 2649,
		"loc": [
			6.49204975626276e-07,
			6.445124552485796e-07
		],
		"eco": 2421,
		"efo": 2421000.0,
		"cfr": 0.896209716796875
	},
	{
		"tim": 28.226715524999996,
		"tid": 2649,
		"loc": [
			6.458500362774705e-07,
			6.433459383665359e-07
		],
		"eco": 1881,
		"efo": 1881000.0,
		"cfr": 0.84979248046875
	},
	{
		"tim": 28.231091825,
		"tid": 2649,
		"loc": [
			6.441145092571669e-07,
			6.429704768156456e-07
		],
		"eco": 2671,
		"efo": 2671000.0,
		"cfr": 0.947021484375
	},
	{
		"tim": 28.23546805,
		"tid": 2649,
		"loc": [
			6.399044843166137e-07,
			6.449083806515136e-07
		],
		"eco": 2799,
		"efo": 2799000.0,
		"cfr": 0.890594482421875
	},
	{
		"tim": 28.239844549999994,
		"tid": 2649,
		"loc": [
			6.373254881090321e-07,
			6.405548191480836e-07
		],
		"eco": 2135,
		"efo": 2135000.0,
		"cfr": 1.036834716796875
	},
	{
		"tim": 28.244220875000003,
		"tid": 2649,
		"loc": [
			6.350028337706343e-07,
			6.369430009288807e-07
		],
		"eco": 1366,
		"efo": 1366000.0,
		"cfr": 0.7664794921875
	},
	{
		"tim": 28.248596999999997,
		"tid": 2649,
		"loc": [
			6.337593727414089e-07,
			6.343956096687412e-07
		],
		"eco": 1041,
		"efo": 1041000.0,
		"cfr": 0.86468505859375
	},
	{
		"tim": 28.252973324999992,
		"tid": 2649,
		"loc": [
			6.342374366452016e-07,
			6.349345724021306e-07
		],
		"eco": 1410,
		"efo": 1410000.0,
		"cfr": 0.892120361328125
	},
	{
		"tim": 28.257349400000003,
		"tid": 2649,
		"loc": [
			6.364078342728827e-07,
			6.394576035956411e-07
		],
		"eco": 1674,
		"efo": 1674000.0,
		"cfr": 0.923095703125
	},
	{
		"tim": 28.261725475,
		"tid": 2649,
		"loc": [
			6.383546281066993e-07,
			6.436741601964923e-07
		],
		"eco": 1098,
		"efo": 1098000.0,
		"cfr": 0.806243896484375
	},
	{
		"tim": 28.266101599999992,
		"tid": 2649,
		"loc": [
			6.385190298761242e-07,
			6.504918258669174e-07
		],
		"eco": 1366,
		"efo": 1366000.0,
		"cfr": 0.695587158203125
	},
	{
		"tim": 28.270477449999994,
		"tid": 2649,
		"loc": [
			6.380749263285582e-07,
			6.487111686715073e-07
		],
		"eco": 1442,
		"efo": 1442000.0,
		"cfr": 0.89764404296875
	},
	{
		"tim": 28.274853349999994,
		"tid": 2649,
		"loc": [
			6.380733001690383e-07,
			6.467029687665304e-07
		],
		"eco": 1457,
		"efo": 1457000.0,
		"cfr": 0.88555908203125
	},
	{
		"tim": 28.279229249999993,
		"tid": 2649,
		"loc": [
			6.371081417582174e-07,
			6.455247246023619e-07
		],
		"eco": 510,
		"efo": 510000.0,
		"cfr": 1.1640625
	},
	{
		"tim": 28.28360507499999,
		"tid": 2649,
		"loc": [
			6.356914509153385e-07,
			6.391803474928882e-07
		],
		"eco": 1041,
		"efo": 1041000.0,
		"cfr": 0.892120361328125
	},
	{
		"tim": 28.287981074999998,
		"tid": 2649,
		"loc": [
			6.349435305202544e-07,
			6.449013051927359e-07
		],
		"eco": 1183,
		"efo": 1183000.0,
		"cfr": 0.874237060546875
	},
	{
		"tim": 28.29675135,
		"tid": 2649,
		"loc": [
			6.362349219075903e-07,
			6.424109938732163e-07
		],
		"eco": 887,
		"efo": 887000.0,
		"cfr": 1.0513916015625
	},
	{
		"tim": 28.301127474999994,
		"tid": 2649,
		"loc": [
			6.399208006695616e-07,
			6.367055151606911e-07
		],
		"eco": 1223,
		"efo": 1223000.0,
		"cfr": 1.025146484375
	},
	{
		"tim": 28.30550354999999,
		"tid": 2649,
		"loc": [
			6.428449845740281e-07,
			6.366412030928791e-07
		],
		"eco": 1090,
		"efo": 1090000.0,
		"cfr": 0.8551025390625
	},
	{
		"tim": 28.309879625,
		"tid": 2649,
		"loc": [
			6.426951425206327e-07,
			6.36534650538415e-07
		],
		"eco": 981,
		"efo": 981000.0,
		"cfr": 0.96478271484375
	},
	{
		"tim": 28.31425565,
		"tid": 2649,
		"loc": [
			6.426529932615075e-07,
			6.355226283080465e-07
		],
		"eco": 1045,
		"efo": 1045000.0,
		"cfr": 0.855224609375
	},
	{
		"tim": 28.318631599999996,
		"tid": 2649,
		"loc": [
			6.453426818588936e-07,
			6.340538892665209e-07
		],
		"eco": 1476,
		"efo": 1476000.0,
		"cfr": 0.9949951171875
	},
	{
		"tim": 28.323007725000004,
		"tid": 2649,
		"loc": [
			6.451816504471011e-07,
			6.35326713865278e-07
		],
		"eco": 819,
		"efo": 819000.0,
		"cfr": 0.948486328125
	},
	{
		"tim": 28.329581025000003,
		"tid": 2649,
		"loc": [
			6.400722922120017e-07,
			6.363198250607023e-07
		],
		"eco": 917,
		"efo": 917000.0,
		"cfr": 0.83953857421875
	},
	{
		"tim": 28.3339571,
		"tid": 2649,
		"loc": [
			6.391540986408826e-07,
			6.3847668376358e-07
		],
		"eco": 776,
		"efo": 776000.0,
		"cfr": 0.8843994140625
	},
	{
		"tim": 28.338333224999992,
		"tid": 2649,
		"loc": [
			6.365151863066658e-07,
			6.391214673347829e-07
		],
		"eco": 1376,
		"efo": 1376000.0,
		"cfr": 0.92791748046875
	},
	{
		"tim": 28.34270937499999,
		"tid": 2649,
		"loc": [
			6.376091445567731e-07,
			6.394067638718341e-07
		],
		"eco": 1535,
		"efo": 1535000.0,
		"cfr": 0.870941162109375
	},
	{
		"tim": 28.347085599999993,
		"tid": 2649,
		"loc": [
			6.412410682759555e-07,
			6.364879752239609e-07
		],
		"eco": 941,
		"efo": 941000.0,
		"cfr": 0.75848388671875
	},
	{
		"tim": 28.351461774999997,
		"tid": 2649,
		"loc": [
			6.429131286665548e-07,
			6.381900454280795e-07
		],
		"eco": 1558,
		"efo": 1558000.0,
		"cfr": 0.83184814453125
	},
	{
		"tim": 28.35583789999999,
		"tid": 2649,
		"loc": [
			6.460382028369615e-07,
			6.371552607873069e-07
		],
		"eco": 976,
		"efo": 976000.0,
		"cfr": 0.73919677734375
	},
	{
		"tim": 28.360214149999997,
		"tid": 2649,
		"loc": [
			6.445618212882368e-07,
			6.399887010334616e-07
		],
		"eco": 938,
		"efo": 938000.0,
		"cfr": 0.75848388671875
	},
	{
		"tim": 28.364590375,
		"tid": 2649,
		"loc": [
			6.419502167363787e-07,
			6.427478301913339e-07
		],
		"eco": 615,
		"efo": 615000.0,
		"cfr": 0.6405029296875
	},
	{
		"tim": 28.368966475,
		"tid": 2649,
		"loc": [
			6.410206318549034e-07,
			6.470659242773235e-07
		],
		"eco": 775,
		"efo": 775000.0,
		"cfr": 1.05615234375
	},
	{
		"tim": 28.373342724999993,
		"tid": 2649,
		"loc": [
			6.36884581896391e-07,
			6.473634961964067e-07
		],
		"eco": 709,
		"efo": 709000.0,
		"cfr": 0.583984375
	},
	{
		"tim": 28.377718774999998,
		"tid": 2649,
		"loc": [
			6.361742760241325e-07,
			6.479361501140963e-07
		],
		"eco": 595,
		"efo": 595000.0,
		"cfr": 0.89630126953125
	},
	{
		"tim": 28.382094724999995,
		"tid": 2649,
		"loc": [
			6.353320829015784e-07,
			6.484991404599591e-07
		],
		"eco": 1020,
		"efo": 1020000.0,
		"cfr": 0.7421875
	},
	{
		"tim": 28.386470975,
		"tid": 2649,
		"loc": [
			6.356712814978226e-07,
			6.487555224705886e-07
		],
		"eco": 975,
		"efo": 975000.0,
		"cfr": 1.179290771484375
	},
	{
		"tim": 28.390847200000003,
		"tid": 2649,
		"loc": [
			6.375168638142916e-07,
			6.456623128343831e-07
		],
		"eco": 625,
		"efo": 625000.0,
		"cfr": 0.7030029296875
	},
	{
		"tim": 28.39522354999999,
		"tid": 2649,
		"loc": [
			6.372553396346912e-07,
			6.446487011946969e-07
		],
		"eco": 657,
		"efo": 657000.0,
		"cfr": 0.81646728515625
	},
	{
		"tim": 28.39959989999999,
		"tid": 2649,
		"loc": [
			6.432113647460938e-07,
			6.433071162306947e-07
		],
		"eco": 476,
		"efo": 476000.0,
		"cfr": 0.875732421875
	},
	{
		"tim": 28.403976124999993,
		"tid": 2649,
		"loc": [
			6.456905054615694e-07,
			6.443246150729027e-07
		],
		"eco": 628,
		"efo": 628000.0,
		"cfr": 0.872802734375
	},
	{
		"tim": 28.410549749999994,
		"tid": 2649,
		"loc": [
			6.445336344535532e-07,
			6.454152713674391e-07
		],
		"eco": 991,
		"efo": 991000.0,
		"cfr": 0.701934814453125
	},
	{
		"tim": 28.414925974999996,
		"tid": 2649,
		"loc": [
			6.424297949008744e-07,
			6.454876389682944e-07
		],
		"eco": 811,
		"efo": 811000.0,
		"cfr": 1.1181640625
	},
	{
		"tim": 28.419302225000003,
		"tid": 2649,
		"loc": [
			6.456005969924725e-07,
			6.47362893400801e-07
		],
		"eco": 741,
		"efo": 741000.0,
		"cfr": 0.802978515625
	},
	{
		"tim": 28.423678375,
		"tid": 2649,
		"loc": [
			6.437995509097513e-07,
			6.460782792024563e-07
		],
		"eco": 933,
		"efo": 933000.0,
		"cfr": 0.64727783203125
	},
	{
		"tim": 28.428054350000004,
		"tid": 2649,
		"loc": [
			6.436495227591859e-07,
			6.440718976073463e-07
		],
		"eco": 1410,
		"efo": 1410000.0,
		"cfr": 0.8507080078125
	},
	{
		"tim": 28.432430349999997,
		"tid": 2649,
		"loc": [
			6.435776576565397e-07,
			6.449823010369575e-07
		],
		"eco": 813,
		"efo": 813000.0,
		"cfr": 0.771484375
	},
	{
		"tim": 28.436806374999996,
		"tid": 2649,
		"loc": [
			6.437629661074777e-07,
			6.398399204283275e-07
		],
		"eco": 825,
		"efo": 825000.0,
		"cfr": 0.88311767578125
	},
	{
		"tim": 28.441182199999993,
		"tid": 2649,
		"loc": [
			6.477599931788566e-07,
			6.395162954251542e-07
		],
		"eco": 1311,
		"efo": 1311000.0,
		"cfr": 1.036376953125
	},
	{
		"tim": 28.445558275000003,
		"tid": 2649,
		"loc": [
			6.485345959823772e-07,
			6.385131674107346e-07
		],
		"eco": 998,
		"efo": 998000.0,
		"cfr": 0.9208984375
	},
	{
		"tim": 28.44993424999999,
		"tid": 2649,
		"loc": [
			6.469701816899934e-07,
			6.374018428214174e-07
		],
		"eco": 919,
		"efo": 919000.0,
		"cfr": 0.990142822265625
	},
	{
		"tim": 28.454310325,
		"tid": 2649,
		"loc": [
			6.446631960616059e-07,
			6.371028711574153e-07
		],
		"eco": 703,
		"efo": 703000.0,
		"cfr": 0.67803955078125
	},
	{
		"tim": 28.458686399999998,
		"tid": 2649,
		"loc": [
			6.417769362370352e-07,
			6.427688532882482e-07
		],
		"eco": 985,
		"efo": 985000.0,
		"cfr": 0.917449951171875
	},
	{
		"tim": 28.4630625,
		"tid": 2649,
		"loc": [
			6.429102042968232e-07,
			6.417776712139248e-07
		],
		"eco": 613,
		"efo": 613000.0,
		"cfr": 0.849151611328125
	},
	{
		"tim": 28.46743865,
		"tid": 2649,
		"loc": [
			6.410235396407044e-07,
			6.411353846012167e-07
		],
		"eco": 530,
		"efo": 530000.0,
		"cfr": 0.85260009765625
	},
	{
		"tim": 28.471814799999997,
		"tid": 2649,
		"loc": [
			6.4143661798244e-07,
			6.426367524635495e-07
		],
		"eco": 1075,
		"efo": 1075000.0,
		"cfr": 0.94024658203125
	},
	{
		"tim": 28.476190775,
		"tid": 2649,
		"loc": [
			6.372728861576168e-07,
			6.399873718893391e-07
		],
		"eco": 582,
		"efo": 582000.0,
		"cfr": 0.798095703125
	},
	{
		"tim": 28.480566899999992,
		"tid": 2649,
		"loc": [
			6.384862507876422e-07,
			6.394567817790774e-07
		],
		"eco": 1335,
		"efo": 1335000.0,
		"cfr": 1.0634765625
	},
	{
		"tim": 28.4849429,
		"tid": 2649,
		"loc": [
			6.383390508438405e-07,
			6.427216952166471e-07
		],
		"eco": 1249,
		"efo": 1249000.0,
		"cfr": 0.999755859375
	},
	{
		"tim": 28.48931882499999,
		"tid": 2649,
		"loc": [
			6.381577286529442e-07,
			6.450446771855864e-07
		],
		"eco": 720,
		"efo": 720000.0,
		"cfr": 0.674285888671875
	},
	{
		"tim": 28.493694924999993,
		"tid": 2649,
		"loc": [
			6.367526695468574e-07,
			6.515589462783441e-07
		],
		"eco": 476,
		"efo": 476000.0,
		"cfr": 0.734619140625
	},
	{
		"tim": 28.498070875000003,
		"tid": 2649,
		"loc": [
			6.368180099410101e-07,
			6.516877416607763e-07
		],
		"eco": 583,
		"efo": 583000.0,
		"cfr": 0.83056640625
	},
	{
		"tim": 28.50244697499999,
		"tid": 2649,
		"loc": [
			6.397006462276232e-07,
			6.529177938857307e-07
		],
		"eco": 512,
		"efo": 512000.0,
		"cfr": 0.794921875
	},
	{
		"tim": 28.506822975,
		"tid": 2649,
		"loc": [
			6.401935956136379e-07,
			6.506789797261707e-07
		],
		"eco": 674,
		"efo": 674000.0,
		"cfr": 0.98876953125
	},
	{
		"tim": 28.511198999999998,
		"tid": 2649,
		"loc": [
			6.426484214294342e-07,
			6.494088050608907e-07
		],
		"eco": 577,
		"efo": 577000.0,
		"cfr": 0.897216796875
	},
	{
		"tim": 28.515575274999996,
		"tid": 2649,
		"loc": [
			6.402546023304152e-07,
			6.513045873103476e-07
		],
		"eco": 1053,
		"efo": 1053000.0,
		"cfr": 0.77764892578125
	},
	{
		"tim": 28.519951674999994,
		"tid": 2649,
		"loc": [
			6.403176265230846e-07,
			6.531838126433911e-07
		],
		"eco": 723,
		"efo": 723000.0,
		"cfr": 0.784149169921875
	},
	{
		"tim": 28.526524875,
		"tid": 2649,
		"loc": [
			6.413944049045636e-07,
			6.529366636154708e-07
		],
		"eco": 838,
		"efo": 838000.0,
		"cfr": 0.867645263671875
	},
	{
		"tim": 28.530901074999996,
		"tid": 2649,
		"loc": [
			6.384014818657778e-07,
			6.44960893551004e-07
		],
		"eco": 572,
		"efo": 572000.0,
		"cfr": 0.74102783203125
	},
	{
		"tim": 28.535277200000003,
		"tid": 2649,
		"loc": [
			6.375647573571035e-07,
			6.452220433240282e-07
		],
		"eco": 684,
		"efo": 684000.0,
		"cfr": 0.77740478515625
	},
	{
		"tim": 28.53965342499999,
		"tid": 2649,
		"loc": [
			6.38542685533269e-07,
			6.481489998848895e-07
		],
		"eco": 561,
		"efo": 561000.0,
		"cfr": 0.67083740234375
	},
	{
		"tim": 28.544029674999997,
		"tid": 2649,
		"loc": [
			6.352528861095197e-07,
			6.471127904055732e-07
		],
		"eco": 891,
		"efo": 891000.0,
		"cfr": 1.1107177734375
	},
	{
		"tim": 28.548405574999997,
		"tid": 2649,
		"loc": [
			6.3531244279275e-07,
			6.480457828203361e-07
		],
		"eco": 489,
		"efo": 489000.0,
		"cfr": 0.717681884765625
	},
	{
		"tim": 28.552781399999994,
		"tid": 2649,
		"loc": [
			6.363873853361415e-07,
			6.495079936612609e-07
		],
		"eco": 555,
		"efo": 555000.0,
		"cfr": 0.9002685546875
	},
	{
		"tim": 28.557157325,
		"tid": 2649,
		"loc": [
			6.38271469303725e-07,
			6.487673037586639e-07
		],
		"eco": 840,
		"efo": 840000.0,
		"cfr": 0.870025634765625
	},
	{
		"tim": 28.561533074999993,
		"tid": 2649,
		"loc": [
			6.385067047655525e-07,
			6.476529803653468e-07
		],
		"eco": 728,
		"efo": 728000.0,
		"cfr": 0.90911865234375
	},
	{
		"tim": 28.565908999999998,
		"tid": 2649,
		"loc": [
			6.420657726364077e-07,
			6.488208139326696e-07
		],
		"eco": 1360,
		"efo": 1360000.0,
		"cfr": 1.01806640625
	},
	{
		"tim": 28.570285050000003,
		"tid": 2649,
		"loc": [
			6.38463512203351e-07,
			6.450319422850031e-07
		],
		"eco": 505,
		"efo": 505000.0,
		"cfr": 0.818359375
	},
	{
		"tim": 28.57466125,
		"tid": 2649,
		"loc": [
			6.374863009505929e-07,
			6.450621711388294e-07
		],
		"eco": 1154,
		"efo": 1154000.0,
		"cfr": 0.85791015625
	},
	{
		"tim": 28.581234424999998,
		"tid": 2649,
		"loc": [
			6.37079612852384e-07,
			6.481872087155145e-07
		],
		"eco": 727,
		"efo": 727000.0,
		"cfr": 0.95855712890625
	},
	{
		"tim": 28.585610374999995,
		"tid": 2649,
		"loc": [
			6.370944770951773e-07,
			6.504307291584696e-07
		],
		"eco": 751,
		"efo": 751000.0,
		"cfr": 0.856903076171875
	},
	{
		"tim": 28.589986399999994,
		"tid": 2649,
		"loc": [
			6.402696151629286e-07,
			6.492406378060811e-07
		],
		"eco": 629,
		"efo": 629000.0,
		"cfr": 0.9537353515625
	},
	{
		"tim": 28.59436245,
		"tid": 2649,
		"loc": [
			6.374004789148283e-07,
			6.471475342383977e-07
		],
		"eco": 431,
		"efo": 431000.0,
		"cfr": 0.91845703125
	},
	{
		"tim": 28.598738649999994,
		"tid": 2649,
		"loc": [
			6.36265444473308e-07,
			6.449810217861891e-07
		],
		"eco": 422,
		"efo": 422000.0,
		"cfr": 1.00103759765625
	},
	{
		"tim": 28.603114775,
		"tid": 2649,
		"loc": [
			6.294166236551368e-07,
			6.400013596045878e-07
		],
		"eco": 546,
		"efo": 546000.0,
		"cfr": 1.2030029296875
	},
	{
		"tim": 28.607490699999993,
		"tid": 2649,
		"loc": [
			6.297798086797029e-07,
			6.429379393192714e-07
		],
		"eco": 515,
		"efo": 515000.0,
		"cfr": 0.938232421875
	},
	{
		"tim": 28.614064225,
		"tid": 2649,
		"loc": [
			6.323025227025556e-07,
			6.418565316603748e-07
		],
		"eco": 611,
		"efo": 611000.0,
		"cfr": 0.7828369140625
	},
	{
		"tim": 28.618440549999995,
		"tid": 2649,
		"loc": [
			6.32059674426338e-07,
			6.44833949617362e-07
		],
		"eco": 539,
		"efo": 539000.0,
		"cfr": 0.9521484375
	},
	{
		"tim": 28.622816725,
		"tid": 2649,
		"loc": [
			6.365163357605244e-07,
			6.469227591195823e-07
		],
		"eco": 858,
		"efo": 858000.0,
		"cfr": 1.07733154296875
	},
	{
		"tim": 28.627193075,
		"tid": 2649,
		"loc": [
			6.349335730018469e-07,
			6.471362086279014e-07
		],
		"eco": 583,
		"efo": 583000.0,
		"cfr": 0.85791015625
	},
	{
		"tim": 28.631569175000003,
		"tid": 2649,
		"loc": [
			6.378405881328018e-07,
			6.463984765493152e-07
		],
		"eco": 700,
		"efo": 700000.0,
		"cfr": 0.8563232421875
	},
	{
		"tim": 28.6381429,
		"tid": 2649,
		"loc": [
			6.398674174961682e-07,
			6.499037405960624e-07
		],
		"eco": 428,
		"efo": 428000.0,
		"cfr": 0.728271484375
	},
	{
		"tim": 28.642519224999994,
		"tid": 2649,
		"loc": [
			6.355709181364802e-07,
			6.452839454245008e-07
		],
		"eco": 535,
		"efo": 535000.0,
		"cfr": 0.729736328125
	},
	{
		"tim": 28.6468954,
		"tid": 2649,
		"loc": [
			6.341254067116238e-07,
			6.482042318309911e-07
		],
		"eco": 529,
		"efo": 529000.0,
		"cfr": 0.884246826171875
	},
	{
		"tim": 28.65127177499999,
		"tid": 2649,
		"loc": [
			6.391340842367792e-07,
			6.491178573331392e-07
		],
		"eco": 1085,
		"efo": 1085000.0,
		"cfr": 0.9283447265625
	},
	{
		"tim": 28.655648050000003,
		"tid": 2649,
		"loc": [
			6.407627073053179e-07,
			6.475699844093647e-07
		],
		"eco": 617,
		"efo": 617000.0,
		"cfr": 1.033538818359375
	},
	{
		"tim": 28.660024125,
		"tid": 2649,
		"loc": [
			6.414948556599521e-07,
			6.519111349815163e-07
		],
		"eco": 786,
		"efo": 786000.0,
		"cfr": 0.874603271484375
	},
	{
		"tim": 28.66440035,
		"tid": 2649,
		"loc": [
			6.414961346406364e-07,
			6.505836580820878e-07
		],
		"eco": 448,
		"efo": 448000.0,
		"cfr": 0.759674072265625
	},
	{
		"tim": 28.66877639999999,
		"tid": 2649,
		"loc": [
			6.394760046026924e-07,
			6.480955373822841e-07
		],
		"eco": 571,
		"efo": 571000.0,
		"cfr": 0.621002197265625
	},
	{
		"tim": 28.673152499999993,
		"tid": 2649,
		"loc": [
			6.370615322690715e-07,
			6.470242369384138e-07
		],
		"eco": 533,
		"efo": 533000.0,
		"cfr": 0.60687255859375
	},
	{
		"tim": 28.677528599999995,
		"tid": 2649,
		"loc": [
			6.362755622708172e-07,
			6.458288183070448e-07
		],
		"eco": 586,
		"efo": 586000.0,
		"cfr": 0.6781005859375
	},
	{
		"tim": 28.681904424999992,
		"tid": 2649,
		"loc": [
			6.373405244566374e-07,
			6.474333266588565e-07
		],
		"eco": 549,
		"efo": 549000.0,
		"cfr": 0.534759521484375
	},
	{
		"tim": 28.686280425,
		"tid": 2649,
		"loc": [
			6.377978214793172e-07,
			6.469141275947262e-07
		],
		"eco": 769,
		"efo": 769000.0,
		"cfr": 0.538330078125
	},
	{
		"tim": 28.69065634999999,
		"tid": 2649,
		"loc": [
			6.40514288338909e-07,
			6.439935178377075e-07
		],
		"eco": 586,
		"efo": 586000.0,
		"cfr": 0.74859619140625
	},
	{
		"tim": 28.695032274999996,
		"tid": 2649,
		"loc": [
			6.34576148970285e-07,
			6.418677274218247e-07
		],
		"eco": 564,
		"efo": 564000.0,
		"cfr": 0.6796875
	},
	{
		"tim": 28.699408400000003,
		"tid": 2649,
		"loc": [
			6.341014680502585e-07,
			6.434278583958851e-07
		],
		"eco": 489,
		"efo": 489000.0,
		"cfr": 0.811737060546875
	},
	{
		"tim": 28.70378437499999,
		"tid": 2649,
		"loc": [
			6.354495730807905e-07,
			6.444308794729214e-07
		],
		"eco": 895,
		"efo": 895000.0,
		"cfr": 0.6009521484375
	},
	{
		"tim": 28.70816045,
		"tid": 2649,
		"loc": [
			6.382025897562579e-07,
			6.452553947544783e-07
		],
		"eco": 895,
		"efo": 895000.0,
		"cfr": 0.6602783203125
	},
	{
		"tim": 28.712536574999994,
		"tid": 2649,
		"loc": [
			6.403509201535735e-07,
			6.472301116445752e-07
		],
		"eco": 1579,
		"efo": 1579000.0,
		"cfr": 0.76416015625
	},
	{
		"tim": 28.71691252499999,
		"tid": 2649,
		"loc": [
			6.404818326151493e-07,
			6.421642462902957e-07
		],
		"eco": 1389,
		"efo": 1389000.0,
		"cfr": 0.761566162109375
	},
	{
		"tim": 28.721288649999998,
		"tid": 2649,
		"loc": [
			6.429339472171041e-07,
			6.43175798798708e-07
		],
		"eco": 1801,
		"efo": 1801000.0,
		"cfr": 0.76519775390625
	},
	{
		"tim": 28.725664724999994,
		"tid": 2649,
		"loc": [
			6.434710260622787e-07,
			6.42781166351966e-07
		],
		"eco": 866,
		"efo": 866000.0,
		"cfr": 1.002685546875
	},
	{
		"tim": 28.730040749999993,
		"tid": 2649,
		"loc": [
			6.43341671301691e-07,
			6.395811698169457e-07
		],
		"eco": 1456,
		"efo": 1456000.0,
		"cfr": 0.9171142578125
	},
	{
		"tim": 28.734416950000004,
		"tid": 2649,
		"loc": [
			6.416518102949578e-07,
			6.370150469101535e-07
		],
		"eco": 1009,
		"efo": 1009000.0,
		"cfr": 0.669921875
	},
	{
		"tim": 28.738793025,
		"tid": 2649,
		"loc": [
			6.423598406797989e-07,
			6.380609036664436e-07
		],
		"eco": 1069,
		"efo": 1069000.0,
		"cfr": 0.7562255859375
	},
	{
		"tim": 28.74316919999999,
		"tid": 2649,
		"loc": [
			6.400858537964552e-07,
			6.369578845891356e-07
		],
		"eco": 970,
		"efo": 970000.0,
		"cfr": 0.953704833984375
	},
	{
		"tim": 28.747545324999997,
		"tid": 2649,
		"loc": [
			6.371810609098685e-07,
			6.451904470163866e-07
		],
		"eco": 773,
		"efo": 773000.0,
		"cfr": 1.0125732421875
	},
	{
		"tim": 28.751921399999993,
		"tid": 2649,
		"loc": [
			6.436943553018577e-07,
			6.525778711851829e-07
		],
		"eco": 1021,
		"efo": 1021000.0,
		"cfr": 0.7412109375
	},
	{
		"tim": 28.756297475000004,
		"tid": 2649,
		"loc": [
			6.46147095276522e-07,
			6.548960865419124e-07
		],
		"eco": 1428,
		"efo": 1428000.0,
		"cfr": 0.82244873046875
	},
	{
		"tim": 28.760673599999997,
		"tid": 2649,
		"loc": [
			6.45741729437644e-07,
			6.544902247437836e-07
		],
		"eco": 897,
		"efo": 897000.0,
		"cfr": 0.9063720703125
	},
	{
		"tim": 28.765049749999996,
		"tid": 2649,
		"loc": [
			6.463045321455668e-07,
			6.548115027496051e-07
		],
		"eco": 1136,
		"efo": 1136000.0,
		"cfr": 0.9912109375
	},
	{
		"tim": 28.76942594999999,
		"tid": 2649,
		"loc": [
			6.446103622714704e-07,
			6.525407249803091e-07
		],
		"eco": 757,
		"efo": 757000.0,
		"cfr": 0.738800048828125
	},
	{
		"tim": 28.773802299999993,
		"tid": 2649,
		"loc": [
			6.418634797840262e-07,
			6.454949546957558e-07
		],
		"eco": 509,
		"efo": 509000.0,
		"cfr": 0.900390625
	},
	{
		"tim": 28.778178399999994,
		"tid": 2649,
		"loc": [
			6.378920554610272e-07,
			6.463540080409375e-07
		],
		"eco": 495,
		"efo": 495000.0,
		"cfr": 0.67474365234375
	},
	{
		"tim": 28.782554624999996,
		"tid": 2649,
		"loc": [
			6.386157222590771e-07,
			6.497606511409275e-07
		],
		"eco": 492,
		"efo": 492000.0,
		"cfr": 0.76739501953125
	},
	{
		"tim": 28.786930750000003,
		"tid": 2649,
		"loc": [
			6.338409874596186e-07,
			6.476608383108918e-07
		],
		"eco": 358,
		"efo": 358000.0,
		"cfr": 0.813690185546875
	},
	{
		"tim": 28.791306749999997,
		"tid": 2649,
		"loc": [
			6.336536754798104e-07,
			6.471462803285122e-07
		],
		"eco": 278,
		"efo": 278000.0,
		"cfr": 0.996185302734375
	},
	{
		"tim": 28.795683125000004,
		"tid": 2649,
		"loc": [
			6.322335217210061e-07,
			6.494433346831829e-07
		],
		"eco": 283,
		"efo": 283000.0,
		"cfr": 0.887908935546875
	},
	{
		"tim": 28.800059299999994,
		"tid": 2649,
		"loc": [
			6.367118753688333e-07,
			6.486744275127041e-07
		],
		"eco": 673,
		"efo": 673000.0,
		"cfr": 0.95361328125
	},
	{
		"tim": 28.804435475,
		"tid": 2649,
		"loc": [
			6.369527871860683e-07,
			6.525727050421886e-07
		],
		"eco": 451,
		"efo": 451000.0,
		"cfr": 0.80859375
	},
	{
		"tim": 28.808811825,
		"tid": 2649,
		"loc": [
			6.349154761975304e-07,
			6.520217304839016e-07
		],
		"eco": 356,
		"efo": 356000.0,
		"cfr": 0.8900146484375
	},
	{
		"tim": 28.813188149999995,
		"tid": 2649,
		"loc": [
			6.359720418875627e-07,
			6.507570851396092e-07
		],
		"eco": 403,
		"efo": 403000.0,
		"cfr": 0.768768310546875
	},
	{
		"tim": 28.819761800000002,
		"tid": 2649,
		"loc": [
			6.36303074393222e-07,
			6.49844912644081e-07
		],
		"eco": 462,
		"efo": 462000.0,
		"cfr": 0.85662841796875
	},
	{
		"tim": 28.824137974999992,
		"tid": 2649,
		"loc": [
			6.346230945606717e-07,
			6.480939712397415e-07
		],
		"eco": 427,
		"efo": 427000.0,
		"cfr": 0.71435546875
	},
	{
		"tim": 28.828514050000003,
		"tid": 2649,
		"loc": [
			6.32882654779286e-07,
			6.476286141817176e-07
		],
		"eco": 696,
		"efo": 696000.0,
		"cfr": 0.74871826171875
	},
	{
		"tim": 28.832890099999993,
		"tid": 2649,
		"loc": [
			6.332233060512042e-07,
			6.507614634894692e-07
		],
		"eco": 693,
		"efo": 693000.0,
		"cfr": 0.684173583984375
	},
	{
		"tim": 28.837266124999992,
		"tid": 2649,
		"loc": [
			6.342158649250995e-07,
			6.502623776040017e-07
		],
		"eco": 387,
		"efo": 387000.0,
		"cfr": 0.8792724609375
	},
	{
		"tim": 28.841642174999997,
		"tid": 2649,
		"loc": [
			6.330558712629094e-07,
			6.483781638873239e-07
		],
		"eco": 416,
		"efo": 416000.0,
		"cfr": 0.70220947265625
	},
	{
		"tim": 28.846018225,
		"tid": 2649,
		"loc": [
			6.341000793600078e-07,
			6.473988841151455e-07
		],
		"eco": 372,
		"efo": 372000.0,
		"cfr": 0.78955078125
	},
	{
		"tim": 28.850394,
		"tid": 2649,
		"loc": [
			6.356679909835465e-07,
			6.501716317653398e-07
		],
		"eco": 277,
		"efo": 277000.0,
		"cfr": 0.87506103515625
	},
	{
		"tim": 29.028717475,
		"tid": 2663,
		"loc": [
			6.805819662110631e-07,
			6.489808503163269e-07
		],
		"eco": 1509,
		"efo": 1509000.0,
		"cfr": 0.920928955078125
	},
	{
		"tim": 29.044281875000003,
		"tid": 2663,
		"loc": [
			6.813815244543516e-07,
			6.499874788909349e-07
		],
		"eco": 619,
		"efo": 619000.0,
		"cfr": 0.939453125
	},
	{
		"tim": 29.048657825,
		"tid": 2663,
		"loc": [
			6.850453020428512e-07,
			6.542178216282001e-07
		],
		"eco": 507,
		"efo": 507000.0,
		"cfr": 0.888671875
	},
	{
		"tim": 29.053033925,
		"tid": 2663,
		"loc": [
			6.805446428064308e-07,
			6.570671025996392e-07
		],
		"eco": 508,
		"efo": 508000.0,
		"cfr": 0.818359375
	},
	{
		"tim": 29.057409900000003,
		"tid": 2663,
		"loc": [
			6.824476402836158e-07,
			6.624710498396479e-07
		],
		"eco": 387,
		"efo": 387000.0,
		"cfr": 0.8792724609375
	},
	{
		"tim": 29.06178599999999,
		"tid": 2663,
		"loc": [
			6.830881754557292e-07,
			6.625154026245267e-07
		],
		"eco": 362,
		"efo": 362000.0,
		"cfr": 0.75531005859375
	},
	{
		"tim": 29.06616189999999,
		"tid": 2663,
		"loc": [
			6.809748426638835e-07,
			6.595440414205762e-07
		],
		"eco": 672,
		"efo": 672000.0,
		"cfr": 0.615234375
	},
	{
		"tim": 29.070537725,
		"tid": 2663,
		"loc": [
			6.79960327376653e-07,
			6.584554049025928e-07
		],
		"eco": 484,
		"efo": 484000.0,
		"cfr": 0.74017333984375
	},
	{
		"tim": 29.074913625,
		"tid": 2663,
		"loc": [
			6.801717337859555e-07,
			6.615959912382249e-07
		],
		"eco": 403,
		"efo": 403000.0,
		"cfr": 0.968994140625
	},
	{
		"tim": 29.079289424999992,
		"tid": 2663,
		"loc": [
			6.86490513407438e-07,
			6.695133768036699e-07
		],
		"eco": 606,
		"efo": 606000.0,
		"cfr": 0.9261474609375
	},
	{
		"tim": 29.088059574999996,
		"tid": 2663,
		"loc": [
			6.851333911485932e-07,
			6.69487348985844e-07
		],
		"eco": 477,
		"efo": 477000.0,
		"cfr": 0.7989501953125
	},
	{
		"tim": 29.092435524999992,
		"tid": 2663,
		"loc": [
			6.819912533262233e-07,
			6.684241773673925e-07
		],
		"eco": 471,
		"efo": 471000.0,
		"cfr": 0.979156494140625
	},
	{
		"tim": 29.099008899999994,
		"tid": 2663,
		"loc": [
			6.821800502631554e-07,
			6.698571806569338e-07
		],
		"eco": 1369,
		"efo": 1369000.0,
		"cfr": 0.953887939453125
	},
	{
		"tim": 29.10338497499999,
		"tid": 2663,
		"loc": [
			6.793404609945513e-07,
			6.664488753016556e-07
		],
		"eco": 577,
		"efo": 577000.0,
		"cfr": 0.94677734375
	},
	{
		"tim": 29.107761125000003,
		"tid": 2663,
		"loc": [
			6.830726883882766e-07,
			6.689654514544538e-07
		],
		"eco": 779,
		"efo": 779000.0,
		"cfr": 0.9151611328125
	},
	{
		"tim": 29.114334475,
		"tid": 2663,
		"loc": [
			6.849493348720776e-07,
			6.736970095411874e-07
		],
		"eco": 514,
		"efo": 514000.0,
		"cfr": 0.93438720703125
	},
	{
		"tim": 29.12090767499999,
		"tid": 2663,
		"loc": [
			6.827246496409453e-07,
			6.656768434653108e-07
		],
		"eco": 805,
		"efo": 805000.0,
		"cfr": 0.889892578125
	},
	{
		"tim": 29.125284049999998,
		"tid": 2663,
		"loc": [
			6.83348926032506e-07,
			6.675151914825369e-07
		],
		"eco": 1052,
		"efo": 1052000.0,
		"cfr": 1.088897705078125
	},
	{
		"tim": 29.129660324999996,
		"tid": 2663,
		"loc": [
			6.85638777967292e-07,
			6.676552691649468e-07
		],
		"eco": 719,
		"efo": 719000.0,
		"cfr": 0.94757080078125
	},
	{
		"tim": 29.134036724999994,
		"tid": 2663,
		"loc": [
			6.813522160100595e-07,
			6.685516993182476e-07
		],
		"eco": 327,
		"efo": 327000.0,
		"cfr": 0.689697265625
	},
	{
		"tim": 29.1384131,
		"tid": 2663,
		"loc": [
			6.760134153413326e-07,
			6.681201927774197e-07
		],
		"eco": 337,
		"efo": 337000.0,
		"cfr": 0.772613525390625
	},
	{
		"tim": 29.144986449999998,
		"tid": 2663,
		"loc": [
			6.71715410284658e-07,
			6.582270619659645e-07
		],
		"eco": 340,
		"efo": 340000.0,
		"cfr": 1.4677734375
	},
	{
		"tim": 30.2170908,
		"tid": 2768,
		"loc": [
			2.622436434128918e-07,
			-1.0929710459787144e-07
		],
		"eco": 2311,
		"efo": 2311000.0,
		"cfr": 0.91900634765625
	},
	{
		"tim": 30.894890999999994,
		"tid": 2836,
		"loc": [
			2.0731945815628004e-07,
			1.760117127377762e-07
		],
		"eco": 2044,
		"efo": 2044000.0,
		"cfr": 0.90771484375
	},
	{
		"tim": 30.910455949999992,
		"tid": 2836,
		"loc": [
			2.1005928522350758e-07,
			1.7498855631950716e-07
		],
		"eco": 1987,
		"efo": 1987000.0,
		"cfr": 0.89794921875
	},
	{
		"tim": 30.914832299999993,
		"tid": 2836,
		"loc": [
			2.1141347373148806e-07,
			1.7370676352620638e-07
		],
		"eco": 2469,
		"efo": 2469000.0,
		"cfr": 0.865264892578125
	},
	{
		"tim": 30.921405674999995,
		"tid": 2836,
		"loc": [
			2.0157027993883033e-07,
			1.679832334118092e-07
		],
		"eco": 742,
		"efo": 742000.0,
		"cfr": 0.8177490234375
	},
	{
		"tim": 30.92578187499999,
		"tid": 2836,
		"loc": [
			1.9288846618275482e-07,
			1.6159997532411473e-07
		],
		"eco": 1030,
		"efo": 1030000.0,
		"cfr": 0.755889892578125
	},
	{
		"tim": 30.93015775,
		"tid": 2836,
		"loc": [
			1.837537478874066e-07,
			1.623314439257513e-07
		],
		"eco": 703,
		"efo": 703000.0,
		"cfr": 0.79595947265625
	},
	{
		"tim": 30.934533624999993,
		"tid": 2836,
		"loc": [
			1.8141094547382022e-07,
			1.6549912380827136e-07
		],
		"eco": 580,
		"efo": 580000.0,
		"cfr": 0.65283203125
	},
	{
		"tim": 30.938909575000004,
		"tid": 2836,
		"loc": [
			1.7780636479425615e-07,
			1.65469008212888e-07
		],
		"eco": 578,
		"efo": 578000.0,
		"cfr": 0.586181640625
	},
	{
		"tim": 30.943285249999995,
		"tid": 2836,
		"loc": [
			1.7527019396769863e-07,
			1.6523041842347575e-07
		],
		"eco": 575,
		"efo": 575000.0,
		"cfr": 0.487060546875
	},
	{
		"tim": 30.94766105,
		"tid": 2836,
		"loc": [
			1.7596662664741687e-07,
			1.6682307936556712e-07
		],
		"eco": 435,
		"efo": 435000.0,
		"cfr": 0.620269775390625
	},
	{
		"tim": 30.952036924999994,
		"tid": 2836,
		"loc": [
			1.7696835024561271e-07,
			1.6614859509827253e-07
		],
		"eco": 371,
		"efo": 371000.0,
		"cfr": 0.964111328125
	},
	{
		"tim": 30.956412800000003,
		"tid": 2836,
		"loc": [
			1.76829145461452e-07,
			1.657934040477926e-07
		],
		"eco": 561,
		"efo": 561000.0,
		"cfr": 0.630126953125
	},
	{
		"tim": 30.96078889999999,
		"tid": 2836,
		"loc": [
			1.7606615182655609e-07,
			1.6886342042858965e-07
		],
		"eco": 603,
		"efo": 603000.0,
		"cfr": 0.84210205078125
	},
	{
		"tim": 30.965164975,
		"tid": 2836,
		"loc": [
			1.800044727344625e-07,
			1.749192227733779e-07
		],
		"eco": 1182,
		"efo": 1182000.0,
		"cfr": 0.67071533203125
	},
	{
		"tim": 30.969541099999994,
		"tid": 2836,
		"loc": [
			1.8108689885168447e-07,
			1.795780533613743e-07
		],
		"eco": 784,
		"efo": 784000.0,
		"cfr": 0.70068359375
	},
	{
		"tim": 30.973917199999995,
		"tid": 2836,
		"loc": [
			1.7508403887296228e-07,
			1.7595452078742228e-07
		],
		"eco": 701,
		"efo": 701000.0,
		"cfr": 0.9517822265625
	},
	{
		"tim": 30.978293174999997,
		"tid": 2836,
		"loc": [
			1.7444036240207543e-07,
			1.7663734058674738e-07
		],
		"eco": 1580,
		"efo": 1580000.0,
		"cfr": 1.00341796875
	},
	{
		"tim": 30.98266915,
		"tid": 2836,
		"loc": [
			1.7526438318627158e-07,
			1.7762059347975944e-07
		],
		"eco": 1023,
		"efo": 1023000.0,
		"cfr": 0.7412109375
	},
	{
		"tim": 30.987045125,
		"tid": 2836,
		"loc": [
			1.7715048454608739e-07,
			1.744133973831518e-07
		],
		"eco": 732,
		"efo": 732000.0,
		"cfr": 0.7130126953125
	},
	{
		"tim": 30.991421025,
		"tid": 2836,
		"loc": [
			1.8371236698302584e-07,
			1.784032626193601e-07
		],
		"eco": 473,
		"efo": 473000.0,
		"cfr": 1.000213623046875
	},
	{
		"tim": 30.997994575,
		"tid": 2836,
		"loc": [
			1.8444821824501837e-07,
			1.7961483652075535e-07
		],
		"eco": 473,
		"efo": 473000.0,
		"cfr": 0.958099365234375
	},
	{
		"tim": 31.002370574999993,
		"tid": 2836,
		"loc": [
			1.8477661293531528e-07,
			1.831811611653382e-07
		],
		"eco": 847,
		"efo": 847000.0,
		"cfr": 0.8048095703125
	},
	{
		"tim": 31.006746650000004,
		"tid": 2836,
		"loc": [
			1.862810539935507e-07,
			1.8183339074579165e-07
		],
		"eco": 335,
		"efo": 335000.0,
		"cfr": 0.8880615234375
	},
	{
		"tim": 31.011122675000003,
		"tid": 2836,
		"loc": [
			1.8400843620238043e-07,
			1.8245560447038185e-07
		],
		"eco": 656,
		"efo": 656000.0,
		"cfr": 1.1304931640625
	},
	{
		"tim": 31.01549864999999,
		"tid": 2836,
		"loc": [
			1.8392827376414219e-07,
			1.8139989001720255e-07
		],
		"eco": 509,
		"efo": 509000.0,
		"cfr": 0.91796875
	},
	{
		"tim": 31.019874725,
		"tid": 2836,
		"loc": [
			1.8433218312053913e-07,
			1.744674359046476e-07
		],
		"eco": 396,
		"efo": 396000.0,
		"cfr": 0.9208984375
	},
	{
		"tim": 31.024251174999996,
		"tid": 2836,
		"loc": [
			1.853084144582951e-07,
			1.7906374964509347e-07
		],
		"eco": 615,
		"efo": 615000.0,
		"cfr": 0.865325927734375
	},
	{
		"tim": 31.030824825000003,
		"tid": 2836,
		"loc": [
			1.8973497124403162e-07,
			1.7750183084699426e-07
		],
		"eco": 657,
		"efo": 657000.0,
		"cfr": 1.016845703125
	},
	{
		"tim": 31.035201275,
		"tid": 2836,
		"loc": [
			1.8867073475659585e-07,
			1.7765127377576388e-07
		],
		"eco": 468,
		"efo": 468000.0,
		"cfr": 0.7647705078125
	},
	{
		"tim": 31.041774850000003,
		"tid": 2836,
		"loc": [
			1.9061172839361031e-07,
			1.752494449710479e-07
		],
		"eco": 474,
		"efo": 474000.0,
		"cfr": 1.50347900390625
	},
	{
		"tim": 31.046151450000004,
		"tid": 2836,
		"loc": [
			1.8700436403624726e-07,
			1.7627829181593533e-07
		],
		"eco": 609,
		"efo": 609000.0,
		"cfr": 0.765045166015625
	},
	{
		"tim": 31.050527824999996,
		"tid": 2836,
		"loc": [
			1.8769735800143026e-07,
			1.8478045873634441e-07
		],
		"eco": 626,
		"efo": 626000.0,
		"cfr": 0.6427001953125
	},
	{
		"tim": 31.054904,
		"tid": 2836,
		"loc": [
			1.8860534679973042e-07,
			1.8424271654425172e-07
		],
		"eco": 440,
		"efo": 440000.0,
		"cfr": 0.9530029296875
	},
	{
		"tim": 31.059280374999993,
		"tid": 2836,
		"loc": [
			1.891143412997102e-07,
			1.795354603407936e-07
		],
		"eco": 402,
		"efo": 402000.0,
		"cfr": 0.739105224609375
	},
	{
		"tim": 31.063656599999995,
		"tid": 2836,
		"loc": [
			1.8676956557836226e-07,
			1.8042587478916614e-07
		],
		"eco": 604,
		"efo": 604000.0,
		"cfr": 0.9591064453125
	},
	{
		"tim": 31.06803267499999,
		"tid": 2836,
		"loc": [
			1.8347761403417455e-07,
			1.8150816176745562e-07
		],
		"eco": 448,
		"efo": 448000.0,
		"cfr": 0.759674072265625
	},
	{
		"tim": 31.074606199999998,
		"tid": 2836,
		"loc": [
			1.850330528915185e-07,
			1.7704486438986205e-07
		],
		"eco": 526,
		"efo": 526000.0,
		"cfr": 0.96685791015625
	},
	{
		"tim": 31.078982224999997,
		"tid": 2836,
		"loc": [
			1.8555668539721763e-07,
			1.7350962066604829e-07
		],
		"eco": 479,
		"efo": 479000.0,
		"cfr": 0.900634765625
	},
	{
		"tim": 31.08335834999999,
		"tid": 2836,
		"loc": [
			1.8774647699646888e-07,
			1.7697609039557904e-07
		],
		"eco": 611,
		"efo": 611000.0,
		"cfr": 0.761810302734375
	},
	{
		"tim": 31.087734175,
		"tid": 2836,
		"loc": [
			1.8796181448226404e-07,
			1.8110263438185317e-07
		],
		"eco": 500,
		"efo": 500000.0,
		"cfr": 0.7061767578125
	},
	{
		"tim": 31.092110049999995,
		"tid": 2836,
		"loc": [
			1.8662202578038236e-07,
			1.8815847635377953e-07
		],
		"eco": 538,
		"efo": 538000.0,
		"cfr": 0.838623046875
	},
	{
		"tim": 31.096485925000003,
		"tid": 2836,
		"loc": [
			1.851776610618485e-07,
			1.834163958160082e-07
		],
		"eco": 545,
		"efo": 545000.0,
		"cfr": 0.6536865234375
	},
	{
		"tim": 31.10086177499999,
		"tid": 2836,
		"loc": [
			1.8272736898763645e-07,
			1.8351076759931492e-07
		],
		"eco": 561,
		"efo": 561000.0,
		"cfr": 0.74517822265625
	},
	{
		"tim": 31.105237874999993,
		"tid": 2836,
		"loc": [
			1.8253314158004958e-07,
			1.827312116317482e-07
		],
		"eco": 564,
		"efo": 564000.0,
		"cfr": 0.68499755859375
	},
	{
		"tim": 31.109614024999992,
		"tid": 2836,
		"loc": [
			1.8483702916429247e-07,
			1.8315645840638997e-07
		],
		"eco": 594,
		"efo": 594000.0,
		"cfr": 0.854339599609375
	},
	{
		"tim": 31.11399015,
		"tid": 2836,
		"loc": [
			1.8521475836411853e-07,
			1.836768824943155e-07
		],
		"eco": 781,
		"efo": 781000.0,
		"cfr": 0.8408203125
	},
	{
		"tim": 31.118366349999995,
		"tid": 2836,
		"loc": [
			1.8596033816788546e-07,
			1.862970739177975e-07
		],
		"eco": 923,
		"efo": 923000.0,
		"cfr": 0.669708251953125
	},
	{
		"tim": 31.122742475000003,
		"tid": 2836,
		"loc": [
			1.846103151549358e-07,
			1.8624816103357762e-07
		],
		"eco": 639,
		"efo": 639000.0,
		"cfr": 1.041229248046875
	},
	{
		"tim": 31.12711855,
		"tid": 2836,
		"loc": [
			1.8426427867932364e-07,
			1.8590431386223527e-07
		],
		"eco": 643,
		"efo": 643000.0,
		"cfr": 0.89111328125
	},
	{
		"tim": 31.131494574999998,
		"tid": 2836,
		"loc": [
			1.8459947316455033e-07,
			1.883906318175541e-07
		],
		"eco": 667,
		"efo": 667000.0,
		"cfr": 0.608612060546875
	},
	{
		"tim": 31.135870399999995,
		"tid": 2836,
		"loc": [
			1.8401824492630275e-07,
			1.8282056432544586e-07
		],
		"eco": 554,
		"efo": 554000.0,
		"cfr": 0.677001953125
	},
	{
		"tim": 31.140246275000003,
		"tid": 2836,
		"loc": [
			1.845468851985983e-07,
			1.8179789365548408e-07
		],
		"eco": 532,
		"efo": 532000.0,
		"cfr": 0.95684814453125
	},
	{
		"tim": 31.144622274999996,
		"tid": 2836,
		"loc": [
			1.8722319708982552e-07,
			1.8336232657661547e-07
		],
		"eco": 506,
		"efo": 506000.0,
		"cfr": 1.005859375
	},
	{
		"tim": 31.151195624999993,
		"tid": 2836,
		"loc": [
			1.8607050927698032e-07,
			1.8424681190310626e-07
		],
		"eco": 838,
		"efo": 838000.0,
		"cfr": 0.73077392578125
	},
	{
		"tim": 31.5289017,
		"tid": 2865,
		"loc": [
			7.949854278311146e-07,
			9.80404254418762e-07
		],
		"eco": 652,
		"efo": 652000.0,
		"cfr": 0.823974609375
	},
	{
		"tim": 31.544467399999995,
		"tid": 2865,
		"loc": [
			7.923812918926218e-07,
			9.846958590855041e-07
		],
		"eco": 787,
		"efo": 787000.0,
		"cfr": 0.95843505859375
	},
	{
		"tim": 31.548843525000002,
		"tid": 2865,
		"loc": [
			7.92904248120471e-07,
			9.887737133264889e-07
		],
		"eco": 509,
		"efo": 509000.0,
		"cfr": 0.896484375
	},
	{
		"tim": 31.553219925,
		"tid": 2865,
		"loc": [
			7.940991775129697e-07,
			9.929302172046555e-07
		],
		"eco": 590,
		"efo": 590000.0,
		"cfr": 0.924835205078125
	},
	{
		"tim": 31.557596075,
		"tid": 2865,
		"loc": [
			7.927421448370728e-07,
			9.896058609303576e-07
		],
		"eco": 564,
		"efo": 564000.0,
		"cfr": 0.8956298828125
	},
	{
		"tim": 31.5619721,
		"tid": 2865,
		"loc": [
			7.91198308908319e-07,
			9.915549213300163e-07
		],
		"eco": 570,
		"efo": 570000.0,
		"cfr": 0.822784423828125
	},
	{
		"tim": 31.56634822499999,
		"tid": 2865,
		"loc": [
			7.915831887744387e-07,
			9.896472822824844e-07
		],
		"eco": 790,
		"efo": 790000.0,
		"cfr": 0.87835693359375
	},
	{
		"tim": 31.913579724999998,
		"tid": 2902,
		"loc": [
			2.3986908795155037e-07,
			-5.169604942666399e-07
		],
		"eco": 968,
		"efo": 968000.0,
		"cfr": 1.03326416015625
	},
	{
		"tim": 31.932555149999992,
		"tid": 2902,
		"loc": [
			2.39816884597899e-07,
			-5.165869247833467e-07
		],
		"eco": 1477,
		"efo": 1477000.0,
		"cfr": 1.023193359375
	},
	{
		"tim": 31.939128274999995,
		"tid": 2902,
		"loc": [
			2.386252374597053e-07,
			-5.13184563783604e-07
		],
		"eco": 1292,
		"efo": 1292000.0,
		"cfr": 0.8514404296875
	},
	{
		"tim": 31.943504249999997,
		"tid": 2902,
		"loc": [
			2.4031161813386107e-07,
			-5.087786058375797e-07
		],
		"eco": 989,
		"efo": 989000.0,
		"cfr": 0.94061279296875
	},
	{
		"tim": 31.94788024999999,
		"tid": 2902,
		"loc": [
			2.428456854693616e-07,
			-5.086658645633275e-07
		],
		"eco": 986,
		"efo": 986000.0,
		"cfr": 0.91845703125
	},
	{
		"tim": 31.952256400000003,
		"tid": 2902,
		"loc": [
			2.4741016518247835e-07,
			-5.07474488643084e-07
		],
		"eco": 847,
		"efo": 847000.0,
		"cfr": 0.9346923828125
	},
	{
		"tim": 31.95663237499999,
		"tid": 2902,
		"loc": [
			2.519317386597017e-07,
			-5.062013856850218e-07
		],
		"eco": 1314,
		"efo": 1314000.0,
		"cfr": 0.840087890625
	},
	{
		"tim": 31.961008575,
		"tid": 2902,
		"loc": [
			2.5191792264672043e-07,
			-5.078448191288649e-07
		],
		"eco": 784,
		"efo": 784000.0,
		"cfr": 0.90338134765625
	},
	{
		"tim": 31.965384800000002,
		"tid": 2902,
		"loc": [
			2.5361190581143674e-07,
			-5.091146291926312e-07
		],
		"eco": 800,
		"efo": 800000.0,
		"cfr": 0.81787109375
	},
	{
		"tim": 31.969761124999998,
		"tid": 2902,
		"loc": [
			2.5497363939936304e-07,
			-5.113854793334768e-07
		],
		"eco": 736,
		"efo": 736000.0,
		"cfr": 0.8284912109375
	},
	{
		"tim": 31.974137725,
		"tid": 2902,
		"loc": [
			2.5450421499701066e-07,
			-5.09268764270323e-07
		],
		"eco": 1258,
		"efo": 1258000.0,
		"cfr": 0.92279052734375
	},
	{
		"tim": 32.06474207499999,
		"tid": 2909,
		"loc": [
			1.9871586185743302e-07,
			1.2808119258006855e-07
		],
		"eco": 623,
		"efo": 623000.0,
		"cfr": 0.90771484375
	},
	{
		"tim": 32.08030715,
		"tid": 2909,
		"loc": [
			1.9857237717752352e-07,
			1.2001599916996235e-07
		],
		"eco": 1530,
		"efo": 1530000.0,
		"cfr": 1.15869140625
	},
	{
		"tim": 32.084683274999996,
		"tid": 2909,
		"loc": [
			1.9497366337139304e-07,
			1.1485513601755925e-07
		],
		"eco": 1729,
		"efo": 1729000.0,
		"cfr": 0.7174072265625
	},
	{
		"tim": 32.08905947499999,
		"tid": 2909,
		"loc": [
			1.9144229514545622e-07,
			1.1680206183664025e-07
		],
		"eco": 1239,
		"efo": 1239000.0,
		"cfr": 0.69744873046875
	},
	{
		"tim": 32.093435525,
		"tid": 2909,
		"loc": [
			1.8798995102206027e-07,
			1.1555903825809768e-07
		],
		"eco": 1341,
		"efo": 1341000.0,
		"cfr": 0.767578125
	},
	{
		"tim": 32.097811799999995,
		"tid": 2909,
		"loc": [
			1.8650757897565696e-07,
			1.1088322827708582e-07
		],
		"eco": 1241,
		"efo": 1241000.0,
		"cfr": 0.93865966796875
	},
	{
		"tim": 32.10218805,
		"tid": 2909,
		"loc": [
			1.8834209748903576e-07,
			1.0409255034992869e-07
		],
		"eco": 716,
		"efo": 716000.0,
		"cfr": 0.68939208984375
	},
	{
		"tim": 32.1065644,
		"tid": 2909,
		"loc": [
			1.936275645494888e-07,
			1.0764273106052337e-07
		],
		"eco": 1018,
		"efo": 1018000.0,
		"cfr": 0.865234375
	},
	{
		"tim": 32.11094074999999,
		"tid": 2909,
		"loc": [
			1.8974421402595567e-07,
			1.0946901509460244e-07
		],
		"eco": 918,
		"efo": 918000.0,
		"cfr": 0.93780517578125
	},
	{
		"tim": 32.11531715,
		"tid": 2909,
		"loc": [
			1.8778557181360838e-07,
			1.1292718901454771e-07
		],
		"eco": 968,
		"efo": 968000.0,
		"cfr": 0.7049560546875
	},
	{
		"tim": 32.11969332499999,
		"tid": 2909,
		"loc": [
			1.837521039577719e-07,
			1.1696600117355123e-07
		],
		"eco": 1069,
		"efo": 1069000.0,
		"cfr": 0.98785400390625
	},
	{
		"tim": 32.124069525,
		"tid": 2909,
		"loc": [
			1.8215040451776812e-07,
			1.1848450036197192e-07
		],
		"eco": 620,
		"efo": 620000.0,
		"cfr": 0.5189208984375
	},
	{
		"tim": 32.128445675,
		"tid": 2909,
		"loc": [
			1.825773141016639e-07,
			1.2336180157006771e-07
		],
		"eco": 615,
		"efo": 615000.0,
		"cfr": 0.88958740234375
	},
	{
		"tim": 32.1328217,
		"tid": 2909,
		"loc": [
			1.8271015671279332e-07,
			1.2878284024339854e-07
		],
		"eco": 567,
		"efo": 567000.0,
		"cfr": 0.833221435546875
	},
	{
		"tim": 32.13719799999999,
		"tid": 2909,
		"loc": [
			1.7647829138045604e-07,
			1.33125024183185e-07
		],
		"eco": 1157,
		"efo": 1157000.0,
		"cfr": 0.763916015625
	},
	{
		"tim": 32.141574150000004,
		"tid": 2909,
		"loc": [
			1.7766892102651264e-07,
			1.255077440297734e-07
		],
		"eco": 929,
		"efo": 929000.0,
		"cfr": 0.834197998046875
	},
	{
		"tim": 32.1481475,
		"tid": 2909,
		"loc": [
			1.812074700300746e-07,
			1.2140740274731488e-07
		],
		"eco": 672,
		"efo": 672000.0,
		"cfr": 1.125
	},
	{
		"tim": 32.15691759999999,
		"tid": 2909,
		"loc": [
			1.8239749199168714e-07,
			1.1683469171332863e-07
		],
		"eco": 808,
		"efo": 808000.0,
		"cfr": 0.909423828125
	},
	{
		"tim": 32.16349052499999,
		"tid": 2909,
		"loc": [
			1.8182446817430035e-07,
			1.1357683640671547e-07
		],
		"eco": 748,
		"efo": 748000.0,
		"cfr": 0.859527587890625
	},
	{
		"tim": 32.172260125,
		"tid": 2909,
		"loc": [
			1.8210505502961864e-07,
			1.1613038816551253e-07
		],
		"eco": 2477,
		"efo": 2477000.0,
		"cfr": 0.99737548828125
	},
	{
		"tim": 32.410953575,
		"tid": 2929,
		"loc": [
			7.610625780888508e-07,
			7.452453129788806e-07
		],
		"eco": 915,
		"efo": 915000.0,
		"cfr": 1.116180419921875
	},
	{
		"tim": 32.426518800000004,
		"tid": 2929,
		"loc": [
			7.603544686023792e-07,
			7.390566145509118e-07
		],
		"eco": 482,
		"efo": 482000.0,
		"cfr": 1.200225830078125
	},
	{
		"tim": 32.43089514999999,
		"tid": 2929,
		"loc": [
			7.553535253854063e-07,
			7.349880617481092e-07
		],
		"eco": 554,
		"efo": 554000.0,
		"cfr": 0.768829345703125
	},
	{
		"tim": 32.439665549999994,
		"tid": 2929,
		"loc": [
			7.52476025894848e-07,
			7.282995883897434e-07
		],
		"eco": 358,
		"efo": 358000.0,
		"cfr": 1.0997314453125
	},
	{
		"tim": 32.68194954999999,
		"tid": 2954,
		"loc": [
			2.3364894717374961e-07,
			-4.853604835492084e-07
		],
		"eco": 1560,
		"efo": 1560000.0,
		"cfr": 0.8638916015625
	},
	{
		"tim": 32.69751424999999,
		"tid": 2954,
		"loc": [
			2.3496928809741904e-07,
			-4.876508047518218e-07
		],
		"eco": 1654,
		"efo": 1654000.0,
		"cfr": 0.858154296875
	},
	{
		"tim": 32.70188997499999,
		"tid": 2954,
		"loc": [
			2.353250750985896e-07,
			-4.885844683912489e-07
		],
		"eco": 1405,
		"efo": 1405000.0,
		"cfr": 0.960205078125
	},
	{
		"tim": 32.70626567499999,
		"tid": 2954,
		"loc": [
			2.3386989524922587e-07,
			-4.892827067711906e-07
		],
		"eco": 2068,
		"efo": 2068000.0,
		"cfr": 0.970001220703125
	},
	{
		"tim": 32.710641349999996,
		"tid": 2954,
		"loc": [
			2.3321108545135816e-07,
			-4.904745641901136e-07
		],
		"eco": 1825,
		"efo": 1825000.0,
		"cfr": 1.026702880859375
	},
	{
		"tim": 32.715017124999996,
		"tid": 2954,
		"loc": [
			2.292894332047291e-07,
			-4.93964209325869e-07
		],
		"eco": 1308,
		"efo": 1308000.0,
		"cfr": 0.841522216796875
	},
	{
		"tim": 32.71939307499999,
		"tid": 2954,
		"loc": [
			2.2327544734900285e-07,
			-4.984874677325099e-07
		],
		"eco": 1100,
		"efo": 1100000.0,
		"cfr": 0.90802001953125
	},
	{
		"tim": 32.723768799999995,
		"tid": 2954,
		"loc": [
			2.193807034958037e-07,
			-5.005422937356385e-07
		],
		"eco": 1105,
		"efo": 1105000.0,
		"cfr": 0.843414306640625
	},
	{
		"tim": 32.72814474999999,
		"tid": 2954,
		"loc": [
			2.1819545163572943e-07,
			-5.019043475856987e-07
		],
		"eco": 904,
		"efo": 904000.0,
		"cfr": 0.700927734375
	},
	{
		"tim": 32.732520825,
		"tid": 2954,
		"loc": [
			2.1525791884558725e-07,
			-5.019322654764173e-07
		],
		"eco": 964,
		"efo": 964000.0,
		"cfr": 0.812713623046875
	},
	{
		"tim": 32.741290625,
		"tid": 2954,
		"loc": [
			2.1485666052102697e-07,
			-5.038396328551081e-07
		],
		"eco": 990,
		"efo": 990000.0,
		"cfr": 0.915435791015625
	},
	{
		"tim": 32.745666699999994,
		"tid": 2954,
		"loc": [
			2.1117200401957416e-07,
			-5.068379946346394e-07
		],
		"eco": 701,
		"efo": 701000.0,
		"cfr": 0.93212890625
	},
	{
		"tim": 32.750042625,
		"tid": 2954,
		"loc": [
			2.1057542305569426e-07,
			-5.103056581834005e-07
		],
		"eco": 716,
		"efo": 716000.0,
		"cfr": 0.910491943359375
	},
	{
		"tim": 32.754418824999995,
		"tid": 2954,
		"loc": [
			2.0990594350601031e-07,
			-5.08300484788786e-07
		],
		"eco": 993,
		"efo": 993000.0,
		"cfr": 0.9228515625
	},
	{
		"tim": 32.758794825,
		"tid": 2954,
		"loc": [
			2.0984390286557127e-07,
			-5.056718960130497e-07
		],
		"eco": 1069,
		"efo": 1069000.0,
		"cfr": 0.88714599609375
	},
	{
		"tim": 32.7631709,
		"tid": 2954,
		"loc": [
			2.150152280922646e-07,
			-5.031735490239919e-07
		],
		"eco": 1400,
		"efo": 1400000.0,
		"cfr": 0.883697509765625
	},
	{
		"tim": 32.767546925,
		"tid": 2954,
		"loc": [
			2.1362623832168331e-07,
			-5.039839412957819e-07
		],
		"eco": 875,
		"efo": 875000.0,
		"cfr": 0.74749755859375
	},
	{
		"tim": 32.7719229,
		"tid": 2954,
		"loc": [
			2.152564460786832e-07,
			-4.99105593253429e-07
		],
		"eco": 676,
		"efo": 676000.0,
		"cfr": 0.8759765625
	},
	{
		"tim": 32.776298974999996,
		"tid": 2954,
		"loc": [
			2.1595485927819735e-07,
			-4.961272469981808e-07
		],
		"eco": 1357,
		"efo": 1357000.0,
		"cfr": 0.794677734375
	},
	{
		"tim": 32.78067542499999,
		"tid": 2954,
		"loc": [
			2.1910173268120963e-07,
			-4.959271923327241e-07
		],
		"eco": 933,
		"efo": 933000.0,
		"cfr": 0.828857421875
	},
	{
		"tim": 32.785051700000004,
		"tid": 2954,
		"loc": [
			2.2711498438418701e-07,
			-4.965548618624047e-07
		],
		"eco": 616,
		"efo": 616000.0,
		"cfr": 0.94134521484375
	},
	{
		"tim": 32.789428199999996,
		"tid": 2954,
		"loc": [
			2.2744188385193854e-07,
			-4.994580708404692e-07
		],
		"eco": 739,
		"efo": 739000.0,
		"cfr": 0.81103515625
	},
	{
		"tim": 32.79380455,
		"tid": 2954,
		"loc": [
			2.2907736918113413e-07,
			-5.008685083473469e-07
		],
		"eco": 648,
		"efo": 648000.0,
		"cfr": 0.87432861328125
	},
	{
		"tim": 32.79818087499999,
		"tid": 2954,
		"loc": [
			2.2973719737449644e-07,
			-5.000157769335743e-07
		],
		"eco": 768,
		"efo": 768000.0,
		"cfr": 0.76007080078125
	},
	{
		"tim": 32.80255747499999,
		"tid": 2954,
		"loc": [
			2.2799237163685736e-07,
			-4.992398752694647e-07
		],
		"eco": 926,
		"efo": 926000.0,
		"cfr": 0.9783935546875
	},
	{
		"tim": 32.80693385,
		"tid": 2954,
		"loc": [
			2.2540975423525296e-07,
			-4.990269062303435e-07
		],
		"eco": 1080,
		"efo": 1080000.0,
		"cfr": 0.8258056640625
	},
	{
		"tim": 32.81131002499999,
		"tid": 2954,
		"loc": [
			2.2371887446602542e-07,
			-4.935185455499592e-07
		],
		"eco": 1235,
		"efo": 1235000.0,
		"cfr": 0.879150390625
	},
	{
		"tim": 32.8156864,
		"tid": 2954,
		"loc": [
			2.1620547027551383e-07,
			-4.923811458553459e-07
		],
		"eco": 1042,
		"efo": 1042000.0,
		"cfr": 0.80224609375
	},
	{
		"tim": 32.820062625,
		"tid": 2954,
		"loc": [
			2.1270184094115884e-07,
			-4.885462676683601e-07
		],
		"eco": 909,
		"efo": 909000.0,
		"cfr": 0.9580078125
	},
	{
		"tim": 32.824438699999995,
		"tid": 2954,
		"loc": [
			2.097968123861004e-07,
			-4.91935996432298e-07
		],
		"eco": 1656,
		"efo": 1656000.0,
		"cfr": 0.802490234375
	},
	{
		"tim": 32.831012225,
		"tid": 2954,
		"loc": [
			2.1055994831801574e-07,
			-4.933714341336356e-07
		],
		"eco": 466,
		"efo": 466000.0,
		"cfr": 0.82672119140625
	},
	{
		"tim": 32.83538825,
		"tid": 2954,
		"loc": [
			2.1161391560989743e-07,
			-4.963128038359859e-07
		],
		"eco": 474,
		"efo": 474000.0,
		"cfr": 0.8170166015625
	},
	{
		"tim": 32.841961500000004,
		"tid": 2954,
		"loc": [
			2.185351258970434e-07,
			-4.946198708307014e-07
		],
		"eco": 720,
		"efo": 720000.0,
		"cfr": 0.78826904296875
	},
	{
		"tim": 32.848534199999996,
		"tid": 2954,
		"loc": [
			2.1972357808098992e-07,
			-4.97232083561219e-07
		],
		"eco": 455,
		"efo": 455000.0,
		"cfr": 0.938232421875
	},
	{
		"tim": 32.85291007499999,
		"tid": 2954,
		"loc": [
			2.1995523875909968e-07,
			-4.994656024500396e-07
		],
		"eco": 580,
		"efo": 580000.0,
		"cfr": 0.968994140625
	},
	{
		"tim": 32.85948294999999,
		"tid": 2954,
		"loc": [
			2.1916843887943412e-07,
			-4.988305673344933e-07
		],
		"eco": 905,
		"efo": 905000.0,
		"cfr": 1.0206298828125
	},
	{
		"tim": 32.863858875,
		"tid": 2954,
		"loc": [
			2.1443019405540134e-07,
			-4.950494167885766e-07
		],
		"eco": 684,
		"efo": 684000.0,
		"cfr": 0.80035400390625
	},
	{
		"tim": 32.8682346,
		"tid": 2954,
		"loc": [
			2.165760344220835e-07,
			-4.937606817299307e-07
		],
		"eco": 942,
		"efo": 942000.0,
		"cfr": 0.87884521484375
	},
	{
		"tim": 32.872610474999995,
		"tid": 2954,
		"loc": [
			2.1562769389900972e-07,
			-4.917704633552357e-07
		],
		"eco": 802,
		"efo": 802000.0,
		"cfr": 0.753173828125
	},
	{
		"tim": 32.87698654999999,
		"tid": 2954,
		"loc": [
			2.1708668602650264e-07,
			-4.960827564006946e-07
		],
		"eco": 510,
		"efo": 510000.0,
		"cfr": 0.890625
	},
	{
		"tim": 32.8813623,
		"tid": 2954,
		"loc": [
			2.179995926244293e-07,
			-4.973819858285183e-07
		],
		"eco": 409,
		"efo": 409000.0,
		"cfr": 0.92041015625
	},
	{
		"tim": 32.88573822499999,
		"tid": 2954,
		"loc": [
			2.2089261393118992e-07,
			-4.988959902309451e-07
		],
		"eco": 508,
		"efo": 508000.0,
		"cfr": 0.84375
	},
	{
		"tim": 32.89011435,
		"tid": 2954,
		"loc": [
			2.2146026587163497e-07,
			-4.977659688507619e-07
		],
		"eco": 730,
		"efo": 730000.0,
		"cfr": 0.8177490234375
	},
	{
		"tim": 32.894490275,
		"tid": 2954,
		"loc": [
			2.1698212471951338e-07,
			-5.015083483717197e-07
		],
		"eco": 1049,
		"efo": 1049000.0,
		"cfr": 1.043487548828125
	},
	{
		"tim": 32.898866475,
		"tid": 2954,
		"loc": [
			2.1689863629670333e-07,
			-5.028130544479647e-07
		],
		"eco": 467,
		"efo": 467000.0,
		"cfr": 0.9954833984375
	},
	{
		"tim": 32.9032425,
		"tid": 2954,
		"loc": [
			2.1978445178271808e-07,
			-5.019502306933954e-07
		],
		"eco": 685,
		"efo": 685000.0,
		"cfr": 0.59954833984375
	},
	{
		"tim": 32.909815599999995,
		"tid": 2954,
		"loc": [
			2.234507078636949e-07,
			-5.036756822420553e-07
		],
		"eco": 567,
		"efo": 567000.0,
		"cfr": 1.0576171875
	},
	{
		"tim": 32.91419192499999,
		"tid": 2954,
		"loc": [
			2.3124132670205316e-07,
			-4.985023009660508e-07
		],
		"eco": 788,
		"efo": 788000.0,
		"cfr": 0.9259033203125
	},
	{
		"tim": 32.91856805,
		"tid": 2954,
		"loc": [
			2.339447303467086e-07,
			-4.978192689727588e-07
		],
		"eco": 589,
		"efo": 589000.0,
		"cfr": 0.924835205078125
	},
	{
		"tim": 32.92294435,
		"tid": 2954,
		"loc": [
			2.3324485512638653e-07,
			-4.96052375372502e-07
		],
		"eco": 511,
		"efo": 511000.0,
		"cfr": 1.123046875
	},
	{
		"tim": 32.92732077499999,
		"tid": 2954,
		"loc": [
			2.295540120452794e-07,
			-5.056648883665668e-07
		],
		"eco": 583,
		"efo": 583000.0,
		"cfr": 0.74853515625
	},
	{
		"tim": 33.074313749999995,
		"tid": 2968,
		"loc": [
			1.9464305736051715e-07,
			1.648172877944304e-07
		],
		"eco": 1217,
		"efo": 1217000.0,
		"cfr": 1.2996826171875
	},
	{
		"tim": 33.09328935,
		"tid": 2968,
		"loc": [
			1.925737806441326e-07,
			1.6568464097240161e-07
		],
		"eco": 2288,
		"efo": 2288000.0,
		"cfr": 1.0347900390625
	},
	{
		"tim": 33.097665325,
		"tid": 2968,
		"loc": [
			1.9135876003432878e-07,
			1.6763352418723938e-07
		],
		"eco": 1309,
		"efo": 1309000.0,
		"cfr": 0.870513916015625
	},
	{
		"tim": 33.127581325,
		"tid": 2970,
		"loc": [
			1.8794603933856512e-07,
			1.8491598715073197e-07
		],
		"eco": 968,
		"efo": 968000.0,
		"cfr": 0.957733154296875
	},
	{
		"tim": 33.146555875,
		"tid": 2970,
		"loc": [
			1.8280580180201536e-07,
			1.8572299288128272e-07
		],
		"eco": 689,
		"efo": 689000.0,
		"cfr": 0.71142578125
	},
	{
		"tim": 33.150931449999995,
		"tid": 2970,
		"loc": [
			1.7928381883636966e-07,
			1.8690243633721656e-07
		],
		"eco": 476,
		"efo": 476000.0,
		"cfr": 1.1185302734375
	},
	{
		"tim": 33.15750435,
		"tid": 2970,
		"loc": [
			1.7427816252802538e-07,
			1.800282308917217e-07
		],
		"eco": 874,
		"efo": 874000.0,
		"cfr": 1.078338623046875
	},
	{
		"tim": 33.161880024999995,
		"tid": 2970,
		"loc": [
			1.6862198856514922e-07,
			1.7950312515257535e-07
		],
		"eco": 455,
		"efo": 455000.0,
		"cfr": 0.907470703125
	},
	{
		"tim": 33.1662559,
		"tid": 2970,
		"loc": [
			1.7470345642244597e-07,
			1.8180649088191917e-07
		],
		"eco": 322,
		"efo": 322000.0,
		"cfr": 1.33770751953125
	},
	{
		"tim": 33.17502579999999,
		"tid": 2970,
		"loc": [
			1.7784776884548266e-07,
			1.777533003167339e-07
		],
		"eco": 801,
		"efo": 801000.0,
		"cfr": 1.03515625
	},
	{
		"tim": 33.18159895,
		"tid": 2970,
		"loc": [
			1.822688654291117e-07,
			1.6160337381778355e-07
		],
		"eco": 341,
		"efo": 341000.0,
		"cfr": 0.62109375
	},
	{
		"tim": 33.185974725,
		"tid": 2970,
		"loc": [
			1.9217283015874893e-07,
			1.569902590013579e-07
		],
		"eco": 306,
		"efo": 306000.0,
		"cfr": 0.8751220703125
	},
	{
		"tim": 33.1903507,
		"tid": 2970,
		"loc": [
			1.816349083831082e-07,
			1.6327071022527507e-07
		],
		"eco": 177,
		"efo": 177000.0,
		"cfr": 0.84686279296875
	},
	{
		"tim": 33.201295725,
		"tid": 2970,
		"loc": [
			1.7473649004014112e-07,
			1.6736981253412503e-07
		],
		"eco": 270,
		"efo": 270000.0,
		"cfr": 0.738525390625
	},
	{
		"tim": 33.20567195,
		"tid": 2970,
		"loc": [
			1.7618405448438783e-07,
			1.7293232058727806e-07
		],
		"eco": 206,
		"efo": 206000.0,
		"cfr": 0.8345947265625
	},
	{
		"tim": 33.21004792499999,
		"tid": 2970,
		"loc": [
			1.7520448076087843e-07,
			1.7535697652090125e-07
		],
		"eco": 181,
		"efo": 181000.0,
		"cfr": 0.966644287109375
	},
	{
		"tim": 33.214424,
		"tid": 2970,
		"loc": [
			1.7235274207255724e-07,
			1.813848217254743e-07
		],
		"eco": 257,
		"efo": 257000.0,
		"cfr": 0.6666259765625
	},
	{
		"tim": 33.218800124999994,
		"tid": 2970,
		"loc": [
			1.758463679021622e-07,
			1.8706951165710277e-07
		],
		"eco": 240,
		"efo": 240000.0,
		"cfr": 0.6474609375
	},
	{
		"tim": 33.22537372499999,
		"tid": 2970,
		"loc": [
			1.731340960095559e-07,
			1.818159691345793e-07
		],
		"eco": 219,
		"efo": 219000.0,
		"cfr": 0.8912353515625
	},
	{
		"tim": 33.22975032499999,
		"tid": 2970,
		"loc": [
			1.7237174449259535e-07,
			1.7935771212607712e-07
		],
		"eco": 306,
		"efo": 153000.0,
		"cfr": 1.0057373046875
	},
	{
		"tim": 33.2363013,
		"tid": 2970,
		"loc": [
			1.7589342607056087e-07,
			1.7269741391791168e-07
		],
		"eco": 325,
		"efo": 325000.0,
		"cfr": 0.7080078125
	},
	{
		"tim": 33.24067779999999,
		"tid": 2970,
		"loc": [
			1.758028063741734e-07,
			1.7557866949553185e-07
		],
		"eco": 190,
		"efo": 190000.0,
		"cfr": 1.0445556640625
	},
	{
		"tim": 33.24505425,
		"tid": 2970,
		"loc": [
			1.7646372730562598e-07,
			1.758524946070323e-07
		],
		"eco": 341,
		"efo": 341000.0,
		"cfr": 0.6591796875
	},
	{
		"tim": 33.249430575,
		"tid": 2970,
		"loc": [
			1.7659394514252747e-07,
			1.7579315680314277e-07
		],
		"eco": 249,
		"efo": 249000.0,
		"cfr": 0.843536376953125
	},
	{
		"tim": 33.349936324999994,
		"tid": 2977,
		"loc": [
			7.197851371498034e-07,
			6.602255910780842e-07
		],
		"eco": 2930,
		"efo": 2930000.0,
		"cfr": 0.973175048828125
	},
	{
		"tim": 33.37232294999999,
		"tid": 2977,
		"loc": [
			7.207245990759878e-07,
			6.60333941699355e-07
		],
		"eco": 1760,
		"efo": 1760000.0,
		"cfr": 0.99041748046875
	},
	{
		"tim": 33.428127374999995,
		"tid": 2982,
		"loc": [
			7.530718805944143e-07,
			6.71942620971103e-07
		],
		"eco": 1390,
		"efo": 1390000.0,
		"cfr": 1.033905029296875
	},
	{
		"tim": 33.463670924999995,
		"tid": 2984,
		"loc": [
			7.346819798182007e-07,
			6.868493822834367e-07
		],
		"eco": 1369,
		"efo": 1369000.0,
		"cfr": 0.86895751953125
	},
	{
		"tim": 33.479235624999994,
		"tid": 2984,
		"loc": [
			7.304753862234011e-07,
			6.901507103352094e-07
		],
		"eco": 1330,
		"efo": 1330000.0,
		"cfr": 0.804931640625
	},
	{
		"tim": 33.4880058,
		"tid": 2984,
		"loc": [
			7.267077921425556e-07,
			6.880841730798502e-07
		],
		"eco": 993,
		"efo": 993000.0,
		"cfr": 0.947265625
	},
	{
		"tim": 33.494579225,
		"tid": 2984,
		"loc": [
			7.246531227533242e-07,
			6.855633425666496e-07
		],
		"eco": 925,
		"efo": 925000.0,
		"cfr": 0.95062255859375
	},
	{
		"tim": 33.501152424999994,
		"tid": 2984,
		"loc": [
			7.212236645202657e-07,
			6.82719193410336e-07
		],
		"eco": 1046,
		"efo": 1046000.0,
		"cfr": 0.9119873046875
	},
	{
		"tim": 33.505528649999995,
		"tid": 2984,
		"loc": [
			7.168467598072137e-07,
			6.815062756209181e-07
		],
		"eco": 993,
		"efo": 993000.0,
		"cfr": 0.8720703125
	},
	{
		"tim": 33.50990497499999,
		"tid": 2984,
		"loc": [
			7.172092553566863e-07,
			6.835563633031987e-07
		],
		"eco": 1003,
		"efo": 1003000.0,
		"cfr": 1.08203125
	},
	{
		"tim": 33.5142813,
		"tid": 2984,
		"loc": [
			7.149737448100324e-07,
			6.805433390908927e-07
		],
		"eco": 1022,
		"efo": 1022000.0,
		"cfr": 0.9638671875
	},
	{
		"tim": 33.518657825,
		"tid": 2984,
		"loc": [
			7.149069041710149e-07,
			6.799534617181001e-07
		],
		"eco": 1096,
		"efo": 1096000.0,
		"cfr": 1.025726318359375
	},
	{
		"tim": 33.52303419999999,
		"tid": 2984,
		"loc": [
			7.165827018727254e-07,
			6.76727760098976e-07
		],
		"eco": 959,
		"efo": 959000.0,
		"cfr": 0.98883056640625
	},
	{
		"tim": 33.527410499999995,
		"tid": 2984,
		"loc": [
			7.159180111505408e-07,
			6.77314523372613e-07
		],
		"eco": 1138,
		"efo": 1138000.0,
		"cfr": 0.8758544921875
	},
	{
		"tim": 33.53178694999999,
		"tid": 2984,
		"loc": [
			7.189830857892217e-07,
			6.785033471428989e-07
		],
		"eco": 1349,
		"efo": 1349000.0,
		"cfr": 0.782958984375
	},
	{
		"tim": 33.53616315,
		"tid": 2984,
		"loc": [
			7.193835390182607e-07,
			6.807767782094023e-07
		],
		"eco": 1088,
		"efo": 1088000.0,
		"cfr": 0.8734130859375
	},
	{
		"tim": 33.542736775,
		"tid": 2984,
		"loc": [
			7.197823213604378e-07,
			6.847026279996027e-07
		],
		"eco": 999,
		"efo": 999000.0,
		"cfr": 0.75
	},
	{
		"tim": 33.54711305,
		"tid": 2984,
		"loc": [
			7.202399285472798e-07,
			6.86479259601479e-07
		],
		"eco": 1183,
		"efo": 1183000.0,
		"cfr": 1.001953125
	},
	{
		"tim": 33.551489249999996,
		"tid": 2984,
		"loc": [
			7.21037726295519e-07,
			6.875079211239657e-07
		],
		"eco": 1338,
		"efo": 1338000.0,
		"cfr": 0.829833984375
	},
	{
		"tim": 33.5580629,
		"tid": 2984,
		"loc": [
			7.190530553905728e-07,
			6.823473328036433e-07
		],
		"eco": 951,
		"efo": 951000.0,
		"cfr": 0.95355224609375
	},
	{
		"tim": 33.5624391,
		"tid": 2984,
		"loc": [
			7.186046107517529e-07,
			6.802466169076502e-07
		],
		"eco": 1209,
		"efo": 1209000.0,
		"cfr": 1.067047119140625
	},
	{
		"tim": 33.566815525,
		"tid": 2984,
		"loc": [
			7.192506077804982e-07,
			6.755870795628792e-07
		],
		"eco": 1200,
		"efo": 1200000.0,
		"cfr": 0.945098876953125
	},
	{
		"tim": 33.57338895,
		"tid": 2984,
		"loc": [
			7.169638160550571e-07,
			6.774091845080647e-07
		],
		"eco": 1076,
		"efo": 1076000.0,
		"cfr": 0.8935546875
	},
	{
		"tim": 33.59774475,
		"tid": 2986,
		"loc": [
			7.123613488720798e-07,
			6.873990594198148e-07
		],
		"eco": 1016,
		"efo": 1016000.0,
		"cfr": 0.916015625
	},
	{
		"tim": 33.61331055,
		"tid": 2986,
		"loc": [
			7.101238683815113e-07,
			6.873285835438198e-07
		],
		"eco": 1016,
		"efo": 1016000.0,
		"cfr": 0.8330078125
	},
	{
		"tim": 33.619883949999995,
		"tid": 2986,
		"loc": [
			7.077475049801323e-07,
			6.857518020920691e-07
		],
		"eco": 788,
		"efo": 788000.0,
		"cfr": 0.922149658203125
	},
	{
		"tim": 33.62426034999999,
		"tid": 2986,
		"loc": [
			7.115834598175391e-07,
			6.888901899371323e-07
		],
		"eco": 1102,
		"efo": 1102000.0,
		"cfr": 0.935455322265625
	},
	{
		"tim": 33.628636699999994,
		"tid": 2986,
		"loc": [
			7.107457875014983e-07,
			6.891643671043861e-07
		],
		"eco": 1429,
		"efo": 1429000.0,
		"cfr": 0.8526611328125
	},
	{
		"tim": 33.6352099,
		"tid": 2986,
		"loc": [
			7.102202392963291e-07,
			6.903049980724352e-07
		],
		"eco": 1055,
		"efo": 1055000.0,
		"cfr": 1.07659912109375
	},
	{
		"tim": 33.639586175,
		"tid": 2986,
		"loc": [
			7.10335877487974e-07,
			6.905402686916103e-07
		],
		"eco": 784,
		"efo": 784000.0,
		"cfr": 0.86834716796875
	},
	{
		"tim": 33.643962124999995,
		"tid": 2986,
		"loc": [
			7.120995204804642e-07,
			6.969739428448536e-07
		],
		"eco": 518,
		"efo": 518000.0,
		"cfr": 0.7613525390625
	},
	{
		"tim": 33.648338125,
		"tid": 2986,
		"loc": [
			7.131612720210474e-07,
			7.030373044671366e-07
		],
		"eco": 388,
		"efo": 388000.0,
		"cfr": 0.7869873046875
	},
	{
		"tim": 33.65271417499999,
		"tid": 2986,
		"loc": [
			7.1317473240388e-07,
			7.062497791632498e-07
		],
		"eco": 421,
		"efo": 421000.0,
		"cfr": 0.71435546875
	},
	{
		"tim": 33.657089899999995,
		"tid": 2986,
		"loc": [
			7.153819489220606e-07,
			7.090828525683001e-07
		],
		"eco": 411,
		"efo": 411000.0,
		"cfr": 0.83416748046875
	},
	{
		"tim": 33.66366265,
		"tid": 2986,
		"loc": [
			7.095960993570365e-07,
			7.070200152670833e-07
		],
		"eco": 573,
		"efo": 573000.0,
		"cfr": 0.88714599609375
	},
	{
		"tim": 33.6680383,
		"tid": 2986,
		"loc": [
			7.041189865371039e-07,
			7.06138847553637e-07
		],
		"eco": 1213,
		"efo": 1213000.0,
		"cfr": 0.84210205078125
	},
	{
		"tim": 33.6724142,
		"tid": 2986,
		"loc": [
			7.072916294301444e-07,
			7.037221611876469e-07
		],
		"eco": 535,
		"efo": 535000.0,
		"cfr": 0.847015380859375
	},
	{
		"tim": 33.67679025,
		"tid": 2986,
		"loc": [
			7.08823051834332e-07,
			7.048457709665432e-07
		],
		"eco": 334,
		"efo": 334000.0,
		"cfr": 0.94805908203125
	},
	{
		"tim": 33.681166174999994,
		"tid": 2986,
		"loc": [
			7.058524599975089e-07,
			7.053996518342359e-07
		],
		"eco": 1122,
		"efo": 1122000.0,
		"cfr": 0.75225830078125
	},
	{
		"tim": 33.685542175,
		"tid": 2986,
		"loc": [
			7.098836750998724e-07,
			7.054908728666306e-07
		],
		"eco": 387,
		"efo": 387000.0,
		"cfr": 0.7459716796875
	},
	{
		"tim": 33.68991809999999,
		"tid": 2986,
		"loc": [
			7.123040312450703e-07,
			7.051310240457694e-07
		],
		"eco": 356,
		"efo": 356000.0,
		"cfr": 0.6990966796875
	},
	{
		"tim": 33.694294074999995,
		"tid": 2986,
		"loc": [
			7.138389157184214e-07,
			7.049526993560601e-07
		],
		"eco": 344,
		"efo": 344000.0,
		"cfr": 0.88134765625
	},
	{
		"tim": 33.69867,
		"tid": 2986,
		"loc": [
			7.148881787075939e-07,
			7.066477692722145e-07
		],
		"eco": 407,
		"efo": 407000.0,
		"cfr": 0.88134765625
	},
	{
		"tim": 33.70304592499999,
		"tid": 2986,
		"loc": [
			7.146660636025225e-07,
			7.014073644075712e-07
		],
		"eco": 1176,
		"efo": 1176000.0,
		"cfr": 1.034912109375
	},
	{
		"tim": 33.709619249999996,
		"tid": 2986,
		"loc": [
			7.161476789773526e-07,
			6.940407958058464e-07
		],
		"eco": 957,
		"efo": 957000.0,
		"cfr": 1.01788330078125
	},
	{
		"tim": 33.713995375,
		"tid": 2986,
		"loc": [
			7.16347503202301e-07,
			6.914850046136088e-07
		],
		"eco": 558,
		"efo": 558000.0,
		"cfr": 0.92926025390625
	},
	{
		"tim": 33.71837154999999,
		"tid": 2986,
		"loc": [
			7.168958028157553e-07,
			6.929166437286392e-07
		],
		"eco": 632,
		"efo": 632000.0,
		"cfr": 0.689483642578125
	},
	{
		"tim": 33.722747774999995,
		"tid": 2986,
		"loc": [
			7.155391820627434e-07,
			7.033726157652424e-07
		],
		"eco": 320,
		"efo": 320000.0,
		"cfr": 0.9774169921875
	},
	{
		"tim": 33.7271239,
		"tid": 2986,
		"loc": [
			7.128982094090127e-07,
			7.051541497017809e-07
		],
		"eco": 851,
		"efo": 851000.0,
		"cfr": 0.83843994140625
	},
	{
		"tim": 33.733697424999995,
		"tid": 2986,
		"loc": [
			7.16088957185368e-07,
			7.075496151512935e-07
		],
		"eco": 722,
		"efo": 722000.0,
		"cfr": 0.61248779296875
	},
	{
		"tim": 33.73807374999999,
		"tid": 2986,
		"loc": [
			7.114073879292132e-07,
			7.074924304969598e-07
		],
		"eco": 415,
		"efo": 415000.0,
		"cfr": 0.885498046875
	},
	{
		"tim": 33.744647225,
		"tid": 2986,
		"loc": [
			7.11134896193554e-07,
			7.012912293317585e-07
		],
		"eco": 964,
		"efo": 964000.0,
		"cfr": 0.895294189453125
	},
	{
		"tim": 33.749023724999994,
		"tid": 2986,
		"loc": [
			7.113403926614993e-07,
			7.014160224824707e-07
		],
		"eco": 608,
		"efo": 608000.0,
		"cfr": 0.700347900390625
	},
	{
		"tim": 33.753399925000004,
		"tid": 2986,
		"loc": [
			7.128421652734944e-07,
			6.997387207704297e-07
		],
		"eco": 547,
		"efo": 547000.0,
		"cfr": 0.71661376953125
	},
	{
		"tim": 33.75777634999999,
		"tid": 2986,
		"loc": [
			7.158868374258494e-07,
			7.023496597647336e-07
		],
		"eco": 513,
		"efo": 513000.0,
		"cfr": 0.66522216796875
	},
	{
		"tim": 33.76215262499999,
		"tid": 2986,
		"loc": [
			7.16636304912027e-07,
			7.04537122909068e-07
		],
		"eco": 438,
		"efo": 438000.0,
		"cfr": 0.81298828125
	},
	{
		"tim": 33.766528825,
		"tid": 2986,
		"loc": [
			7.13269932031832e-07,
			7.059782219427356e-07
		],
		"eco": 419,
		"efo": 419000.0,
		"cfr": 0.637939453125
	},
	{
		"tim": 33.770905275,
		"tid": 2986,
		"loc": [
			7.08794517738169e-07,
			7.051605380650035e-07
		],
		"eco": 512,
		"efo": 512000.0,
		"cfr": 0.7265625
	},
	{
		"tim": 33.77528147499999,
		"tid": 2986,
		"loc": [
			7.119275955481005e-07,
			7.08787829228741e-07
		],
		"eco": 818,
		"efo": 818000.0,
		"cfr": 0.750732421875
	},
	{
		"tim": 33.77965762499999,
		"tid": 2986,
		"loc": [
			7.052573076509115e-07,
			7.074291795231814e-07
		],
		"eco": 537,
		"efo": 537000.0,
		"cfr": 0.8712158203125
	},
	{
		"tim": 33.784034,
		"tid": 2986,
		"loc": [
			7.110942429661449e-07,
			7.077889512642642e-07
		],
		"eco": 572,
		"efo": 572000.0,
		"cfr": 0.770599365234375
	},
	{
		"tim": 33.7884103,
		"tid": 2986,
		"loc": [
			7.094990347319594e-07,
			7.041754670349905e-07
		],
		"eco": 487,
		"efo": 487000.0,
		"cfr": 0.873077392578125
	},
	{
		"tim": 33.792786625,
		"tid": 2986,
		"loc": [
			7.093434999072453e-07,
			7.026262513826596e-07
		],
		"eco": 297,
		"efo": 297000.0,
		"cfr": 0.74859619140625
	},
	{
		"tim": 33.79716299999999,
		"tid": 2986,
		"loc": [
			7.125188975874369e-07,
			7.063920798614131e-07
		],
		"eco": 445,
		"efo": 445000.0,
		"cfr": 0.879974365234375
	},
	{
		"tim": 33.8015392,
		"tid": 2986,
		"loc": [
			7.143730182195552e-07,
			7.12065042630002e-07
		],
		"eco": 801,
		"efo": 801000.0,
		"cfr": 0.53955078125
	},
	{
		"tim": 33.80591562499999,
		"tid": 2986,
		"loc": [
			7.115723404197343e-07,
			7.108559988869637e-07
		],
		"eco": 350,
		"efo": 350000.0,
		"cfr": 0.69818115234375
	},
	{
		"tim": 33.8102919,
		"tid": 2986,
		"loc": [
			7.158173351366497e-07,
			7.090886198771264e-07
		],
		"eco": 588,
		"efo": 588000.0,
		"cfr": 0.931549072265625
	},
	{
		"tim": 33.8146681,
		"tid": 2986,
		"loc": [
			7.150429626202347e-07,
			7.109740251085528e-07
		],
		"eco": 353,
		"efo": 353000.0,
		"cfr": 0.6513671875
	},
	{
		"tim": 33.81904445,
		"tid": 2986,
		"loc": [
			7.141515096028645e-07,
			7.100717752454731e-07
		],
		"eco": 349,
		"efo": 349000.0,
		"cfr": 0.7606201171875
	},
	{
		"tim": 33.82342055,
		"tid": 2986,
		"loc": [
			7.121538383170133e-07,
			7.083840091226141e-07
		],
		"eco": 409,
		"efo": 409000.0,
		"cfr": 0.81787109375
	},
	{
		"tim": 33.8277967,
		"tid": 2986,
		"loc": [
			7.119694356641422e-07,
			7.08318348955036e-07
		],
		"eco": 866,
		"efo": 866000.0,
		"cfr": 0.895416259765625
	},
	{
		"tim": 33.832172975,
		"tid": 2986,
		"loc": [
			7.089174356652484e-07,
			7.04226277523168e-07
		],
		"eco": 943,
		"efo": 943000.0,
		"cfr": 1.03656005859375
	},
	{
		"tim": 33.836549075,
		"tid": 2986,
		"loc": [
			7.108393353725165e-07,
			7.041900634765625e-07
		],
		"eco": 782,
		"efo": 782000.0,
		"cfr": 0.78076171875
	},
	{
		"tim": 33.840925199999994,
		"tid": 2986,
		"loc": [
			7.079026789139073e-07,
			7.059862743628725e-07
		],
		"eco": 482,
		"efo": 482000.0,
		"cfr": 0.791290283203125
	},
	{
		"tim": 33.845301375,
		"tid": 2986,
		"loc": [
			7.076448576981809e-07,
			7.067650589673198e-07
		],
		"eco": 460,
		"efo": 460000.0,
		"cfr": 0.808197021484375
	},
	{
		"tim": 33.849677324999995,
		"tid": 2986,
		"loc": [
			7.106160405315198e-07,
			7.122317110893275e-07
		],
		"eco": 1285,
		"efo": 1285000.0,
		"cfr": 0.820159912109375
	},
	{
		"tim": 33.8540533,
		"tid": 2986,
		"loc": [
			7.108269004681841e-07,
			7.111911699515546e-07
		],
		"eco": 604,
		"efo": 604000.0,
		"cfr": 1.34637451171875
	},
	{
		"tim": 33.858429275,
		"tid": 2986,
		"loc": [
			7.111207988003874e-07,
			7.063961001574334e-07
		],
		"eco": 615,
		"efo": 615000.0,
		"cfr": 0.985015869140625
	},
	{
		"tim": 33.86280507499999,
		"tid": 2986,
		"loc": [
			7.09432474727579e-07,
			7.102177617039671e-07
		],
		"eco": 565,
		"efo": 565000.0,
		"cfr": 0.627960205078125
	},
	{
		"tim": 33.867181025,
		"tid": 2986,
		"loc": [
			7.092370427684858e-07,
			7.140723704145658e-07
		],
		"eco": 362,
		"efo": 362000.0,
		"cfr": 0.82122802734375
	},
	{
		"tim": 33.871556725,
		"tid": 2986,
		"loc": [
			7.082442388705635e-07,
			7.132398535563807e-07
		],
		"eco": 885,
		"efo": 885000.0,
		"cfr": 0.858154296875
	},
	{
		"tim": 33.87593247499999,
		"tid": 2986,
		"loc": [
			7.075044789084116e-07,
			7.121088911627493e-07
		],
		"eco": 1092,
		"efo": 1092000.0,
		"cfr": 0.816650390625
	},
	{
		"tim": 33.880308275,
		"tid": 2986,
		"loc": [
			7.052531397334493e-07,
			7.114181568683684e-07
		],
		"eco": 548,
		"efo": 548000.0,
		"cfr": 0.60498046875
	},
	{
		"tim": 33.88468395,
		"tid": 2986,
		"loc": [
			7.064692152655064e-07,
			7.095048274667644e-07
		],
		"eco": 802,
		"efo": 802000.0,
		"cfr": 0.73486328125
	},
	{
		"tim": 33.891256875,
		"tid": 2986,
		"loc": [
			7.020589948109215e-07,
			7.087700021523107e-07
		],
		"eco": 493,
		"efo": 493000.0,
		"cfr": 0.78350830078125
	},
	{
		"tim": 33.895632575,
		"tid": 2986,
		"loc": [
			6.990264941752262e-07,
			7.141463936392095e-07
		],
		"eco": 641,
		"efo": 641000.0,
		"cfr": 0.776641845703125
	},
	{
		"tim": 33.900008425,
		"tid": 2986,
		"loc": [
			7.001542491995169e-07,
			7.140830202506655e-07
		],
		"eco": 333,
		"efo": 333000.0,
		"cfr": 0.921142578125
	},
	{
		"tim": 33.904384325,
		"tid": 2986,
		"loc": [
			6.938465816370176e-07,
			7.111246953394088e-07
		],
		"eco": 451,
		"efo": 451000.0,
		"cfr": 0.749267578125
	},
	{
		"tim": 33.908760199999996,
		"tid": 2986,
		"loc": [
			6.883120697222119e-07,
			7.058275438530466e-07
		],
		"eco": 962,
		"efo": 962000.0,
		"cfr": 0.8944091796875
	},
	{
		"tim": 33.917530525,
		"tid": 2986,
		"loc": [
			6.851287699293321e-07,
			7.056061598898898e-07
		],
		"eco": 570,
		"efo": 570000.0,
		"cfr": 0.913238525390625
	},
	{
		"tim": 33.921906375,
		"tid": 2986,
		"loc": [
			6.909788015726057e-07,
			7.113721562975944e-07
		],
		"eco": 375,
		"efo": 375000.0,
		"cfr": 1.0089111328125
	},
	{
		"tim": 33.96644735,
		"tid": 2989,
		"loc": [
			6.855387238515378e-07,
			6.263416620233391e-07
		],
		"eco": 1752,
		"efo": 1752000.0,
		"cfr": 0.90252685546875
	},
	{
		"tim": 33.9820118,
		"tid": 2989,
		"loc": [
			6.814289968781469e-07,
			6.258855891992561e-07
		],
		"eco": 1204,
		"efo": 1204000.0,
		"cfr": 0.920379638671875
	},
	{
		"tim": 33.986387674999996,
		"tid": 2989,
		"loc": [
			6.809520562177609e-07,
			6.286831302301066e-07
		],
		"eco": 1058,
		"efo": 1058000.0,
		"cfr": 1.0125732421875
	},
	{
		"tim": 33.99076329999999,
		"tid": 2989,
		"loc": [
			6.77619645726677e-07,
			6.24012733654234e-07
		],
		"eco": 1219,
		"efo": 1219000.0,
		"cfr": 0.83074951171875
	},
	{
		"tim": 33.995139,
		"tid": 2989,
		"loc": [
			6.750998844127577e-07,
			6.236359535289609e-07
		],
		"eco": 1087,
		"efo": 1087000.0,
		"cfr": 1.007080078125
	},
	{
		"tim": 33.99951467499999,
		"tid": 2989,
		"loc": [
			6.785586507209836e-07,
			6.219438990793021e-07
		],
		"eco": 988,
		"efo": 988000.0,
		"cfr": 1.095703125
	},
	{
		"tim": 34.006087575,
		"tid": 2989,
		"loc": [
			6.791327554415146e-07,
			6.139451748567322e-07
		],
		"eco": 808,
		"efo": 808000.0,
		"cfr": 0.61279296875
	},
	{
		"tim": 34.01046354999999,
		"tid": 2989,
		"loc": [
			6.809598747828866e-07,
			6.120861834023946e-07
		],
		"eco": 659,
		"efo": 659000.0,
		"cfr": 0.716278076171875
	},
	{
		"tim": 34.014839474999995,
		"tid": 2989,
		"loc": [
			6.786489991480154e-07,
			6.079166317635503e-07
		],
		"eco": 1476,
		"efo": 1476000.0,
		"cfr": 0.6767578125
	},
	{
		"tim": 34.019215275,
		"tid": 2989,
		"loc": [
			6.721166943780641e-07,
			6.048623064926731e-07
		],
		"eco": 546,
		"efo": 546000.0,
		"cfr": 0.7525634765625
	},
	{
		"tim": 34.02359105,
		"tid": 2989,
		"loc": [
			6.746995730716899e-07,
			6.058709527737191e-07
		],
		"eco": 1032,
		"efo": 1032000.0,
		"cfr": 0.744537353515625
	},
	{
		"tim": 34.027966924999994,
		"tid": 2989,
		"loc": [
			6.706791598728348e-07,
			6.026043201613699e-07
		],
		"eco": 459,
		"efo": 459000.0,
		"cfr": 0.8580322265625
	},
	{
		"tim": 34.0323428,
		"tid": 2989,
		"loc": [
			6.6586495583864e-07,
			6.022422854140858e-07
		],
		"eco": 451,
		"efo": 451000.0,
		"cfr": 0.9140625
	},
	{
		"tim": 34.0367187,
		"tid": 2989,
		"loc": [
			6.645816070516565e-07,
			6.007861885346827e-07
		],
		"eco": 1039,
		"efo": 1039000.0,
		"cfr": 0.88360595703125
	},
	{
		"tim": 34.04329225,
		"tid": 2989,
		"loc": [
			6.688328117438658e-07,
			6.038225295475627e-07
		],
		"eco": 1311,
		"efo": 1311000.0,
		"cfr": 1.07958984375
	},
	{
		"tim": 34.049865375,
		"tid": 2989,
		"loc": [
			6.691134677387528e-07,
			6.000121482983306e-07
		],
		"eco": 630,
		"efo": 630000.0,
		"cfr": 0.7474365234375
	},
	{
		"tim": 34.05424147499999,
		"tid": 2989,
		"loc": [
			6.719870298668372e-07,
			6.018803587407108e-07
		],
		"eco": 1952,
		"efo": 1952000.0,
		"cfr": 0.94091796875
	},
	{
		"tim": 34.058617725,
		"tid": 2989,
		"loc": [
			6.699936102544693e-07,
			6.055478088493761e-07
		],
		"eco": 823,
		"efo": 823000.0,
		"cfr": 0.9854736328125
	},
	{
		"tim": 34.065190925,
		"tid": 2989,
		"loc": [
			6.694373437992434e-07,
			6.069128042500428e-07
		],
		"eco": 626,
		"efo": 626000.0,
		"cfr": 0.7950439453125
	},
	{
		"tim": 34.06956747499999,
		"tid": 2989,
		"loc": [
			6.706223043247169e-07,
			6.035209291999654e-07
		],
		"eco": 999,
		"efo": 999000.0,
		"cfr": 0.7470703125
	},
	{
		"tim": 34.07394385,
		"tid": 2989,
		"loc": [
			6.707687428564501e-07,
			6.040815509154765e-07
		],
		"eco": 803,
		"efo": 803000.0,
		"cfr": 0.9765625
	},
	{
		"tim": 34.07832034999999,
		"tid": 2989,
		"loc": [
			6.751233539031602e-07,
			6.059515299067412e-07
		],
		"eco": 750,
		"efo": 750000.0,
		"cfr": 0.84246826171875
	},
	{
		"tim": 34.0826968,
		"tid": 2989,
		"loc": [
			6.797590660879423e-07,
			6.106763524659381e-07
		],
		"eco": 984,
		"efo": 984000.0,
		"cfr": 0.67877197265625
	},
	{
		"tim": 34.087073124999996,
		"tid": 2989,
		"loc": [
			6.821145028339851e-07,
			6.090387079024191e-07
		],
		"eco": 592,
		"efo": 592000.0,
		"cfr": 1.022186279296875
	},
	{
		"tim": 34.091449725,
		"tid": 2989,
		"loc": [
			6.774249264963824e-07,
			6.02934208382055e-07
		],
		"eco": 519,
		"efo": 519000.0,
		"cfr": 0.828643798828125
	},
	{
		"tim": 34.095826100000004,
		"tid": 2989,
		"loc": [
			6.828448887510063e-07,
			6.037800231398493e-07
		],
		"eco": 776,
		"efo": 776000.0,
		"cfr": 1.24456787109375
	},
	{
		"tim": 34.100202274999994,
		"tid": 2989,
		"loc": [
			6.815895618261233e-07,
			6.065364723861945e-07
		],
		"eco": 670,
		"efo": 670000.0,
		"cfr": 0.82177734375
	},
	{
		"tim": 34.10457865,
		"tid": 2989,
		"loc": [
			6.808384638405876e-07,
			6.077800212013593e-07
		],
		"eco": 904,
		"efo": 904000.0,
		"cfr": 0.841552734375
	},
	{
		"tim": 34.108954774999994,
		"tid": 2989,
		"loc": [
			6.798122257721931e-07,
			6.096420070043663e-07
		],
		"eco": 640,
		"efo": 640000.0,
		"cfr": 0.75640869140625
	},
	{
		"tim": 34.11333084999999,
		"tid": 2989,
		"loc": [
			6.822909811693981e-07,
			6.078571687597044e-07
		],
		"eco": 556,
		"efo": 556000.0,
		"cfr": 0.8531494140625
	},
	{
		"tim": 34.117707125,
		"tid": 2989,
		"loc": [
			6.806701009598509e-07,
			6.048110164479788e-07
		],
		"eco": 511,
		"efo": 511000.0,
		"cfr": 0.908203125
	},
	{
		"tim": 34.122083075,
		"tid": 2989,
		"loc": [
			6.82538178681142e-07,
			6.113092036280574e-07
		],
		"eco": 548,
		"efo": 548000.0,
		"cfr": 1.161346435546875
	},
	{
		"tim": 34.12645907499999,
		"tid": 2989,
		"loc": [
			6.82733987813479e-07,
			6.107198397120993e-07
		],
		"eco": 1103,
		"efo": 1103000.0,
		"cfr": 0.845184326171875
	},
	{
		"tim": 34.13303204999999,
		"tid": 2989,
		"loc": [
			6.790683157329556e-07,
			6.12155418140702e-07
		],
		"eco": 747,
		"efo": 747000.0,
		"cfr": 0.675811767578125
	},
	{
		"tim": 34.137407724999996,
		"tid": 2989,
		"loc": [
			6.754540127589914e-07,
			6.128049852287196e-07
		],
		"eco": 1138,
		"efo": 1138000.0,
		"cfr": 0.880126953125
	},
	{
		"tim": 34.141783600000004,
		"tid": 2989,
		"loc": [
			6.758233791568358e-07,
			6.193587397933896e-07
		],
		"eco": 842,
		"efo": 842000.0,
		"cfr": 0.8001708984375
	},
	{
		"tim": 34.146159250000004,
		"tid": 2989,
		"loc": [
			6.81043783340972e-07,
			6.233143419013724e-07
		],
		"eco": 851,
		"efo": 851000.0,
		"cfr": 0.81292724609375
	},
	{
		"tim": 34.15053515,
		"tid": 2989,
		"loc": [
			6.792904009961017e-07,
			6.196778115160461e-07
		],
		"eco": 705,
		"efo": 705000.0,
		"cfr": 0.78472900390625
	},
	{
		"tim": 34.154911199999994,
		"tid": 2989,
		"loc": [
			6.799163676506496e-07,
			6.153181450445843e-07
		],
		"eco": 529,
		"efo": 529000.0,
		"cfr": 1.37384033203125
	},
	{
		"tim": 34.159287125,
		"tid": 2989,
		"loc": [
			6.827156087064943e-07,
			6.189581266645848e-07
		],
		"eco": 637,
		"efo": 637000.0,
		"cfr": 0.5789794921875
	},
	{
		"tim": 34.16366312499999,
		"tid": 2989,
		"loc": [
			6.846328565122614e-07,
			6.209656751489626e-07
		],
		"eco": 1058,
		"efo": 1058000.0,
		"cfr": 0.96221923828125
	},
	{
		"tim": 34.16803905,
		"tid": 2989,
		"loc": [
			6.881754978452223e-07,
			6.200279016347503e-07
		],
		"eco": 1047,
		"efo": 1047000.0,
		"cfr": 0.719940185546875
	},
	{
		"tim": 34.172415025,
		"tid": 2989,
		"loc": [
			6.92920904753533e-07,
			6.209901544636875e-07
		],
		"eco": 884,
		"efo": 884000.0,
		"cfr": 0.820892333984375
	},
	{
		"tim": 34.17679094999999,
		"tid": 2989,
		"loc": [
			6.895816890396349e-07,
			6.176461323981865e-07
		],
		"eco": 1244,
		"efo": 1244000.0,
		"cfr": 0.8236083984375
	},
	{
		"tim": 34.181166874999995,
		"tid": 2989,
		"loc": [
			6.896255782528729e-07,
			6.190367388474487e-07
		],
		"eco": 708,
		"efo": 708000.0,
		"cfr": 0.88580322265625
	},
	{
		"tim": 34.18554285,
		"tid": 2989,
		"loc": [
			6.932495570304365e-07,
			6.218961248716602e-07
		],
		"eco": 609,
		"efo": 609000.0,
		"cfr": 0.59521484375
	},
	{
		"tim": 34.189919025,
		"tid": 2989,
		"loc": [
			6.963846536907874e-07,
			6.226031172563275e-07
		],
		"eco": 312,
		"efo": 312000.0,
		"cfr": 0.80108642578125
	},
	{
		"tim": 34.19429507499999,
		"tid": 2989,
		"loc": [
			6.980981602460223e-07,
			6.232638760554075e-07
		],
		"eco": 605,
		"efo": 605000.0,
		"cfr": 0.65093994140625
	},
	{
		"tim": 34.198671299999994,
		"tid": 2989,
		"loc": [
			6.976324014030507e-07,
			6.251098632305607e-07
		],
		"eco": 467,
		"efo": 467000.0,
		"cfr": 0.7305908203125
	},
	{
		"tim": 34.203047625,
		"tid": 2989,
		"loc": [
			6.997741636323505e-07,
			6.27954569690719e-07
		],
		"eco": 431,
		"efo": 431000.0,
		"cfr": 0.8349609375
	},
	{
		"tim": 34.20742375,
		"tid": 2989,
		"loc": [
			7.023562433503524e-07,
			6.247555912461593e-07
		],
		"eco": 417,
		"efo": 417000.0,
		"cfr": 0.837890625
	},
	{
		"tim": 34.211800149999995,
		"tid": 2989,
		"loc": [
			7.023258628963673e-07,
			6.244806925455729e-07
		],
		"eco": 470,
		"efo": 470000.0,
		"cfr": 0.88861083984375
	},
	{
		"tim": 34.21617647499999,
		"tid": 2989,
		"loc": [
			6.993053941589841e-07,
			6.255090031489505e-07
		],
		"eco": 754,
		"efo": 754000.0,
		"cfr": 1.027496337890625
	},
	{
		"tim": 34.22494737499999,
		"tid": 2989,
		"loc": [
			6.988635523365681e-07,
			6.345118357567828e-07
		],
		"eco": 1352,
		"efo": 1352000.0,
		"cfr": 0.851806640625
	},
	{
		"tim": 34.229323674999996,
		"tid": 2989,
		"loc": [
			6.9416552768784e-07,
			6.293652187580482e-07
		],
		"eco": 236,
		"efo": 236000.0,
		"cfr": 0.96441650390625
	},
	{
		"tim": 34.233699824999995,
		"tid": 2989,
		"loc": [
			6.934329729273192e-07,
			6.262536366148069e-07
		],
		"eco": 367,
		"efo": 367000.0,
		"cfr": 0.75506591796875
	},
	{
		"tim": 34.2380762,
		"tid": 2989,
		"loc": [
			6.925114269642166e-07,
			6.198276193894425e-07
		],
		"eco": 321,
		"efo": 321000.0,
		"cfr": 0.98052978515625
	},
	{
		"tim": 34.24245249999999,
		"tid": 2989,
		"loc": [
			6.930824146537153e-07,
			6.191405166018384e-07
		],
		"eco": 490,
		"efo": 490000.0,
		"cfr": 0.77142333984375
	},
	{
		"tim": 34.246828799999996,
		"tid": 2989,
		"loc": [
			6.87629739894054e-07,
			6.185441874057602e-07
		],
		"eco": 451,
		"efo": 451000.0,
		"cfr": 0.56689453125
	},
	{
		"tim": 34.251205199999994,
		"tid": 2989,
		"loc": [
			6.93049641905133e-07,
			6.174970622452482e-07
		],
		"eco": 390,
		"efo": 390000.0,
		"cfr": 1.0894775390625
	},
	{
		"tim": 34.25558139999999,
		"tid": 2989,
		"loc": [
			6.922316902736387e-07,
			6.188404197506465e-07
		],
		"eco": 327,
		"efo": 327000.0,
		"cfr": 0.7537841796875
	},
	{
		"tim": 34.259957824999994,
		"tid": 2989,
		"loc": [
			6.929569721984581e-07,
			6.201530044499579e-07
		],
		"eco": 320,
		"efo": 320000.0,
		"cfr": 0.7781982421875
	},
	{
		"tim": 34.26433409999999,
		"tid": 2989,
		"loc": [
			6.88270775762849e-07,
			6.226110179815187e-07
		],
		"eco": 393,
		"efo": 393000.0,
		"cfr": 0.792816162109375
	},
	{
		"tim": 34.2687103,
		"tid": 2989,
		"loc": [
			6.912559024632476e-07,
			6.219782822981017e-07
		],
		"eco": 293,
		"efo": 293000.0,
		"cfr": 0.768951416015625
	},
	{
		"tim": 34.27308675,
		"tid": 2989,
		"loc": [
			6.909375894343897e-07,
			6.218844978451557e-07
		],
		"eco": 367,
		"efo": 367000.0,
		"cfr": 0.719757080078125
	},
	{
		"tim": 34.27746294999999,
		"tid": 2989,
		"loc": [
			6.914941020802209e-07,
			6.211239950903174e-07
		],
		"eco": 382,
		"efo": 382000.0,
		"cfr": 0.8197021484375
	},
	{
		"tim": 34.28183909999999,
		"tid": 2989,
		"loc": [
			6.890541723197323e-07,
			6.249255083196724e-07
		],
		"eco": 312,
		"efo": 312000.0,
		"cfr": 0.77545166015625
	},
	{
		"tim": 34.286215475,
		"tid": 2989,
		"loc": [
			6.904809463103287e-07,
			6.220022677468282e-07
		],
		"eco": 341,
		"efo": 341000.0,
		"cfr": 0.767578125
	},
	{
		"tim": 34.29278905,
		"tid": 2989,
		"loc": [
			6.950604917932009e-07,
			6.2247993305845e-07
		],
		"eco": 385,
		"efo": 385000.0,
		"cfr": 1.076507568359375
	},
	{
		"tim": 34.2993626,
		"tid": 2989,
		"loc": [
			6.935433966048373e-07,
			6.200191201558385e-07
		],
		"eco": 458,
		"efo": 458000.0,
		"cfr": 0.847198486328125
	},
	{
		"tim": 34.303738700000004,
		"tid": 2989,
		"loc": [
			6.97208383422032e-07,
			6.209085166060029e-07
		],
		"eco": 344,
		"efo": 344000.0,
		"cfr": 0.832061767578125
	},
	{
		"tim": 34.308115025,
		"tid": 2989,
		"loc": [
			6.977354320099903e-07,
			6.181812938136722e-07
		],
		"eco": 279,
		"efo": 279000.0,
		"cfr": 1.07830810546875
	},
	{
		"tim": 34.312491200000004,
		"tid": 2989,
		"loc": [
			6.968390085828456e-07,
			6.177315487001451e-07
		],
		"eco": 212,
		"efo": 212000.0,
		"cfr": 0.883544921875
	},
	{
		"tim": 34.3168672,
		"tid": 2989,
		"loc": [
			6.967837864271489e-07,
			6.222546482001605e-07
		],
		"eco": 647,
		"efo": 647000.0,
		"cfr": 0.726318359375
	},
	{
		"tim": 34.321243349999996,
		"tid": 2989,
		"loc": [
			6.953666193364299e-07,
			6.226300042641315e-07
		],
		"eco": 381,
		"efo": 381000.0,
		"cfr": 0.8818359375
	},
	{
		"tim": 34.32781649999999,
		"tid": 2989,
		"loc": [
			6.975998491852657e-07,
			6.205684442486905e-07
		],
		"eco": 458,
		"efo": 458000.0,
		"cfr": 0.946868896484375
	},
	{
		"tim": 34.33219247499999,
		"tid": 2989,
		"loc": [
			6.979585156053131e-07,
			6.231325948031524e-07
		],
		"eco": 296,
		"efo": 296000.0,
		"cfr": 0.8258056640625
	},
	{
		"tim": 34.336568449999994,
		"tid": 2989,
		"loc": [
			7.006098164790636e-07,
			6.262294424470129e-07
		],
		"eco": 272,
		"efo": 272000.0,
		"cfr": 1.32568359375
	},
	{
		"tim": 34.343141225000004,
		"tid": 2989,
		"loc": [
			6.998684508120997e-07,
			6.223753317225359e-07
		],
		"eco": 526,
		"efo": 526000.0,
		"cfr": 1.157958984375
	},
	{
		"tim": 34.380882324999995,
		"tid": 2992,
		"loc": [
			6.681635169402694e-07,
			6.320827254349646e-07
		],
		"eco": 338,
		"efo": 338000.0,
		"cfr": 0.767578125
	},
	{
		"tim": 34.396447925,
		"tid": 2992,
		"loc": [
			6.659396163695668e-07,
			6.265185320471997e-07
		],
		"eco": 194,
		"efo": 194000.0,
		"cfr": 0.958740234375
	},
	{
		"tim": 34.7554091,
		"tid": 3027,
		"loc": [
			2.514687270861936e-07,
			-4.835688635616207e-07
		],
		"eco": 1298,
		"efo": 1298000.0,
		"cfr": 0.923919677734375
	},
	{
		"tim": 34.770974149999994,
		"tid": 3027,
		"loc": [
			2.5149861780076886e-07,
			-4.837149216245451e-07
		],
		"eco": 1642,
		"efo": 1642000.0,
		"cfr": 0.88250732421875
	},
	{
		"tim": 34.77535045,
		"tid": 3027,
		"loc": [
			2.5409627763468425e-07,
			-4.830618924529115e-07
		],
		"eco": 1243,
		"efo": 1243000.0,
		"cfr": 0.98944091796875
	},
	{
		"tim": 34.7797266,
		"tid": 3027,
		"loc": [
			2.5120996967772756e-07,
			-4.832394473312097e-07
		],
		"eco": 957,
		"efo": 957000.0,
		"cfr": 0.9027099609375
	},
	{
		"tim": 34.78630005,
		"tid": 3027,
		"loc": [
			2.4881963250119216e-07,
			-4.856408390543484e-07
		],
		"eco": 836,
		"efo": 836000.0,
		"cfr": 0.881927490234375
	},
	{
		"tim": 34.7906762,
		"tid": 3027,
		"loc": [
			2.5090661768054875e-07,
			-4.835890669821181e-07
		],
		"eco": 1673,
		"efo": 1673000.0,
		"cfr": 1.091827392578125
	},
	{
		"tim": 34.7972493,
		"tid": 3027,
		"loc": [
			2.452322909267187e-07,
			-4.818753508417496e-07
		],
		"eco": 2043,
		"efo": 2043000.0,
		"cfr": 0.89697265625
	},
	{
		"tim": 34.801625449999996,
		"tid": 3027,
		"loc": [
			2.3697565346722944e-07,
			-4.890748353072217e-07
		],
		"eco": 1121,
		"efo": 1121000.0,
		"cfr": 0.868194580078125
	},
	{
		"tim": 34.806001224999996,
		"tid": 3027,
		"loc": [
			2.3787646413509238e-07,
			-4.911747471287258e-07
		],
		"eco": 1112,
		"efo": 1112000.0,
		"cfr": 0.951385498046875
	},
	{
		"tim": 34.810377025,
		"tid": 3027,
		"loc": [
			2.3570916236985483e-07,
			-4.913782490165597e-07
		],
		"eco": 937,
		"efo": 937000.0,
		"cfr": 0.8985595703125
	},
	{
		"tim": 34.814752875,
		"tid": 3027,
		"loc": [
			2.3428467217075688e-07,
			-4.952167900283058e-07
		],
		"eco": 774,
		"efo": 774000.0,
		"cfr": 0.8023681640625
	},
	{
		"tim": 34.8191285,
		"tid": 3027,
		"loc": [
			2.3460489777471907e-07,
			-4.908683176531654e-07
		],
		"eco": 594,
		"efo": 594000.0,
		"cfr": 0.88958740234375
	},
	{
		"tim": 34.8235043,
		"tid": 3027,
		"loc": [
			2.3241106352893948e-07,
			-4.904411226647234e-07
		],
		"eco": 778,
		"efo": 778000.0,
		"cfr": 0.938232421875
	},
	{
		"tim": 34.83007709999999,
		"tid": 3027,
		"loc": [
			2.261817183792885e-07,
			-4.844165924559105e-07
		],
		"eco": 730,
		"efo": 730000.0,
		"cfr": 1.267578125
	},
	{
		"tim": 34.834453,
		"tid": 3027,
		"loc": [
			2.2920376463069074e-07,
			-4.830812625522376e-07
		],
		"eco": 662,
		"efo": 662000.0,
		"cfr": 0.861328125
	},
	{
		"tim": 34.838829049999994,
		"tid": 3027,
		"loc": [
			2.3337191589104072e-07,
			-4.816659799307497e-07
		],
		"eco": 512,
		"efo": 512000.0,
		"cfr": 1.01953125
	},
	{
		"tim": 34.843204975,
		"tid": 3027,
		"loc": [
			2.3864409105924597e-07,
			-4.845425840995722e-07
		],
		"eco": 620,
		"efo": 620000.0,
		"cfr": 0.8458251953125
	},
	{
		"tim": 34.84758077499999,
		"tid": 3027,
		"loc": [
			2.363931122111495e-07,
			-4.908086834255623e-07
		],
		"eco": 328,
		"efo": 328000.0,
		"cfr": 0.867095947265625
	},
	{
		"tim": 34.89771427499999,
		"tid": 3030,
		"loc": [
			2.6891751128148316e-07,
			-4.834603008221759e-07
		],
		"eco": 777,
		"efo": 777000.0,
		"cfr": 0.927978515625
	},
	{
		"tim": 34.9154768,
		"tid": 3030,
		"loc": [
			2.628297970074574e-07,
			-4.88827872020214e-07
		],
		"eco": 1630,
		"efo": 1630000.0,
		"cfr": 1.2982177734375
	},
	{
		"tim": 34.91985315,
		"tid": 3030,
		"loc": [
			2.543050026394029e-07,
			-5.016343202728615e-07
		],
		"eco": 1076,
		"efo": 1076000.0,
		"cfr": 0.8258056640625
	},
	{
		"tim": 34.958777500000004,
		"tid": 3032,
		"loc": [
			2.5673301836921916e-07,
			-2.425150849114766e-08
		],
		"eco": 1947,
		"efo": 1947000.0,
		"cfr": 0.61083984375
	},
	{
		"tim": 34.97434325,
		"tid": 3032,
		"loc": [
			2.5730167834401466e-07,
			-2.1535109879589415e-08
		],
		"eco": 1228,
		"efo": 1228000.0,
		"cfr": 0.7918701171875
	},
	{
		"tim": 34.97871955,
		"tid": 3032,
		"loc": [
			2.5642717830005666e-07,
			-1.6174128922647894e-08
		],
		"eco": 684,
		"efo": 684000.0,
		"cfr": 0.913665771484375
	},
	{
		"tim": 34.983096075,
		"tid": 3032,
		"loc": [
			2.5408396127059847e-07,
			-1.207493949022002e-08
		],
		"eco": 726,
		"efo": 726000.0,
		"cfr": 0.756683349609375
	},
	{
		"tim": 34.987472425,
		"tid": 3032,
		"loc": [
			2.522567188474724e-07,
			-8.358629080346053e-09
		],
		"eco": 1101,
		"efo": 1101000.0,
		"cfr": 0.63720703125
	},
	{
		"tim": 34.99184872499999,
		"tid": 3032,
		"loc": [
			2.525224237996355e-07,
			-4.928869276673165e-09
		],
		"eco": 774,
		"efo": 774000.0,
		"cfr": 0.74725341796875
	},
	{
		"tim": 34.996225175,
		"tid": 3032,
		"loc": [
			2.5029935229073574e-07,
			-1.2042267765523202e-08
		],
		"eco": 598,
		"efo": 598000.0,
		"cfr": 0.6954345703125
	},
	{
		"tim": 35.000601350000004,
		"tid": 3032,
		"loc": [
			2.4436642694167127e-07,
			-1.776099357784005e-08
		],
		"eco": 660,
		"efo": 660000.0,
		"cfr": 0.683380126953125
	},
	{
		"tim": 35.0049776,
		"tid": 3032,
		"loc": [
			2.4729169709591293e-07,
			-1.5901810530920547e-08
		],
		"eco": 381,
		"efo": 381000.0,
		"cfr": 0.73748779296875
	},
	{
		"tim": 35.00935395,
		"tid": 3032,
		"loc": [
			2.4769372386069794e-07,
			-1.7527634014974817e-08
		],
		"eco": 770,
		"efo": 770000.0,
		"cfr": 0.702392578125
	},
	{
		"tim": 35.013730149999994,
		"tid": 3032,
		"loc": [
			2.4848441523211327e-07,
			-1.9180392110148247e-08
		],
		"eco": 777,
		"efo": 777000.0,
		"cfr": 0.8074951171875
	},
	{
		"tim": 35.018106374999995,
		"tid": 3032,
		"loc": [
			2.4661699838567203e-07,
			-2.1506332873107084e-08
		],
		"eco": 585,
		"efo": 585000.0,
		"cfr": 0.750244140625
	},
	{
		"tim": 35.022482625,
		"tid": 3032,
		"loc": [
			2.4661284288559046e-07,
			-1.7687050786919652e-08
		],
		"eco": 565,
		"efo": 565000.0,
		"cfr": 0.805389404296875
	},
	{
		"tim": 35.02685867499999,
		"tid": 3032,
		"loc": [
			2.469574156737618e-07,
			-1.891468520449749e-08
		],
		"eco": 703,
		"efo": 703000.0,
		"cfr": 0.82403564453125
	},
	{
		"tim": 35.03123475,
		"tid": 3032,
		"loc": [
			2.491507263928176e-07,
			-2.00547034642368e-08
		],
		"eco": 677,
		"efo": 677000.0,
		"cfr": 0.8173828125
	},
	{
		"tim": 35.037807699999995,
		"tid": 3032,
		"loc": [
			2.4961732234201767e-07,
			-2.2027288378293072e-08
		],
		"eco": 807,
		"efo": 807000.0,
		"cfr": 0.955810546875
	},
	{
		"tim": 35.14850055,
		"tid": 3038,
		"loc": [
			6.950530470519906e-07,
			6.574238768641902e-07
		],
		"eco": 2274,
		"efo": 2274000.0,
		"cfr": 1.01300048828125
	},
	{
		"tim": 35.167475875,
		"tid": 3038,
		"loc": [
			6.940824898880018e-07,
			6.539300161182153e-07
		],
		"eco": 1463,
		"efo": 1463000.0,
		"cfr": 1.00372314453125
	},
	{
		"tim": 35.1718522,
		"tid": 3038,
		"loc": [
			6.89324822904656e-07,
			6.432164261742498e-07
		],
		"eco": 1378,
		"efo": 1378000.0,
		"cfr": 1.06268310546875
	},
	{
		"tim": 35.17622845,
		"tid": 3038,
		"loc": [
			6.817211573559266e-07,
			6.294451904114164e-07
		],
		"eco": 1124,
		"efo": 1124000.0,
		"cfr": 0.969970703125
	},
	{
		"tim": 35.18060454999999,
		"tid": 3038,
		"loc": [
			6.79161310790069e-07,
			6.275101710821088e-07
		],
		"eco": 469,
		"efo": 469000.0,
		"cfr": 0.80859375
	},
	{
		"tim": 35.187177775,
		"tid": 3038,
		"loc": [
			6.760442567871726e-07,
			6.198015434686711e-07
		],
		"eco": 808,
		"efo": 808000.0,
		"cfr": 0.869140625
	},
	{
		"tim": 35.191553649999996,
		"tid": 3038,
		"loc": [
			6.783673820965759e-07,
			6.146798635382056e-07
		],
		"eco": 1362,
		"efo": 1362000.0,
		"cfr": 0.993896484375
	},
	{
		"tim": 35.198126699999996,
		"tid": 3038,
		"loc": [
			6.795812003521139e-07,
			6.1623691778885e-07
		],
		"eco": 925,
		"efo": 925000.0,
		"cfr": 0.838470458984375
	},
	{
		"tim": 35.20469934999999,
		"tid": 3038,
		"loc": [
			6.78729881520339e-07,
			6.155066994118112e-07
		],
		"eco": 462,
		"efo": 462000.0,
		"cfr": 0.95062255859375
	},
	{
		"tim": 35.209075175,
		"tid": 3038,
		"loc": [
			6.844621203067434e-07,
			6.227013744803499e-07
		],
		"eco": 355,
		"efo": 355000.0,
		"cfr": 1.0023193359375
	},
	{
		"tim": 35.21345075,
		"tid": 3038,
		"loc": [
			6.749044238774177e-07,
			6.220629857814067e-07
		],
		"eco": 368,
		"efo": 368000.0,
		"cfr": 0.99951171875
	},
	{
		"tim": 35.21782654999999,
		"tid": 3038,
		"loc": [
			6.774293802841596e-07,
			6.214285893910585e-07
		],
		"eco": 405,
		"efo": 405000.0,
		"cfr": 1.06201171875
	},
	{
		"tim": 35.222202474999996,
		"tid": 3038,
		"loc": [
			6.810514582856726e-07,
			6.16131189150505e-07
		],
		"eco": 505,
		"efo": 505000.0,
		"cfr": 0.853515625
	},
	{
		"tim": 35.22657829999999,
		"tid": 3038,
		"loc": [
			6.844312801251049e-07,
			6.226796262066697e-07
		],
		"eco": 917,
		"efo": 917000.0,
		"cfr": 0.774383544921875
	},
	{
		"tim": 35.23095419999999,
		"tid": 3038,
		"loc": [
			6.887472281872317e-07,
			6.289155706565393e-07
		],
		"eco": 806,
		"efo": 806000.0,
		"cfr": 0.665283203125
	},
	{
		"tim": 35.235330025,
		"tid": 3038,
		"loc": [
			6.891497265993019e-07,
			6.251617744112078e-07
		],
		"eco": 905,
		"efo": 905000.0,
		"cfr": 1.1744384765625
	},
	{
		"tim": 35.2397059,
		"tid": 3038,
		"loc": [
			6.851096437171621e-07,
			6.362532312806915e-07
		],
		"eco": 1240,
		"efo": 1240000.0,
		"cfr": 0.95611572265625
	},
	{
		"tim": 35.248475649999996,
		"tid": 3038,
		"loc": [
			6.797567010883216e-07,
			6.361172344147908e-07
		],
		"eco": 472,
		"efo": 472000.0,
		"cfr": 0.9180908203125
	},
	{
		"tim": 35.2550489,
		"tid": 3038,
		"loc": [
			6.866014405182288e-07,
			6.371026089733968e-07
		],
		"eco": 757,
		"efo": 757000.0,
		"cfr": 1.11279296875
	},
	{
		"tim": 35.259424925,
		"tid": 3038,
		"loc": [
			6.865279927206265e-07,
			6.365367440081421e-07
		],
		"eco": 1138,
		"efo": 1138000.0,
		"cfr": 0.79638671875
	},
	{
		"tim": 35.265998175,
		"tid": 3038,
		"loc": [
			6.894469524330581e-07,
			6.40694468142271e-07
		],
		"eco": 1091,
		"efo": 1091000.0,
		"cfr": 0.97320556640625
	},
	{
		"tim": 35.270374374999996,
		"tid": 3038,
		"loc": [
			6.889239444230427e-07,
			6.415983406782421e-07
		],
		"eco": 642,
		"efo": 642000.0,
		"cfr": 0.6910400390625
	},
	{
		"tim": 35.2747505,
		"tid": 3038,
		"loc": [
			6.872016960810556e-07,
			6.40183925849825e-07
		],
		"eco": 631,
		"efo": 631000.0,
		"cfr": 0.879364013671875
	},
	{
		"tim": 35.27912679999999,
		"tid": 3038,
		"loc": [
			6.889534508001687e-07,
			6.449630459175753e-07
		],
		"eco": 472,
		"efo": 472000.0,
		"cfr": 0.937042236328125
	},
	{
		"tim": 35.28350332499999,
		"tid": 3038,
		"loc": [
			6.925489805074644e-07,
			6.437028577107532e-07
		],
		"eco": 925,
		"efo": 925000.0,
		"cfr": 1.1151123046875
	},
	{
		"tim": 35.2878797,
		"tid": 3038,
		"loc": [
			6.960187755010331e-07,
			6.539837884520062e-07
		],
		"eco": 782,
		"efo": 782000.0,
		"cfr": 0.76824951171875
	},
	{
		"tim": 35.29445345,
		"tid": 3038,
		"loc": [
			7.007501985132471e-07,
			6.548906012598691e-07
		],
		"eco": 679,
		"efo": 679000.0,
		"cfr": 0.75146484375
	},
	{
		"tim": 35.29882957499999,
		"tid": 3038,
		"loc": [
			7.018962971684256e-07,
			6.651925081610031e-07
		],
		"eco": 1198,
		"efo": 1198000.0,
		"cfr": 0.833038330078125
	},
	{
		"tim": 35.30320597499999,
		"tid": 3038,
		"loc": [
			6.991677588508142e-07,
			6.559905270695512e-07
		],
		"eco": 721,
		"efo": 721000.0,
		"cfr": 0.742950439453125
	},
	{
		"tim": 35.3075823,
		"tid": 3038,
		"loc": [
			7.044533613578115e-07,
			6.418061493630198e-07
		],
		"eco": 277,
		"efo": 277000.0,
		"cfr": 0.7706298828125
	},
	{
		"tim": 35.31195847499999,
		"tid": 3038,
		"loc": [
			7.026828806269463e-07,
			6.383148193359376e-07
		],
		"eco": 356,
		"efo": 356000.0,
		"cfr": 0.7327880859375
	},
	{
		"tim": 35.31633485,
		"tid": 3038,
		"loc": [
			7.005233552989567e-07,
			6.414709180134419e-07
		],
		"eco": 327,
		"efo": 327000.0,
		"cfr": 0.9002685546875
	},
	{
		"tim": 35.320711124999995,
		"tid": 3038,
		"loc": [
			7.001355746862236e-07,
			6.44926487809682e-07
		],
		"eco": 304,
		"efo": 304000.0,
		"cfr": 0.9796142578125
	},
	{
		"tim": 35.32508719999999,
		"tid": 3038,
		"loc": [
			6.975214387296469e-07,
			6.45594858635117e-07
		],
		"eco": 252,
		"efo": 252000.0,
		"cfr": 1.0235595703125
	},
	{
		"tim": 35.479788025,
		"tid": 3051,
		"loc": [
			5.875877428769372e-07,
			6.070438725638378e-07
		],
		"eco": 426,
		"efo": 426000.0,
		"cfr": 0.97412109375
	},
	{
		"tim": 36.232899999999994,
		"tid": 3110,
		"loc": [
			7.028515689718259e-07,
			5.586820961963155e-07
		],
		"eco": 586,
		"efo": 586000.0,
		"cfr": 0.951690673828125
	},
	{
		"tim": 36.248464524999996,
		"tid": 3110,
		"loc": [
			6.988752803286091e-07,
			5.624535239000813e-07
		],
		"eco": 548,
		"efo": 548000.0,
		"cfr": 0.905670166015625
	},
	{
		"tim": 36.25284014999999,
		"tid": 3110,
		"loc": [
			6.919694263856983e-07,
			5.6779905670814e-07
		],
		"eco": 701,
		"efo": 701000.0,
		"cfr": 0.926513671875
	},
	{
		"tim": 36.25721574999999,
		"tid": 3110,
		"loc": [
			6.878631871327411e-07,
			5.659717627766815e-07
		],
		"eco": 482,
		"efo": 482000.0,
		"cfr": 0.83013916015625
	},
	{
		"tim": 36.261591599999996,
		"tid": 3110,
		"loc": [
			6.84507151620566e-07,
			5.668655959519693e-07
		],
		"eco": 435,
		"efo": 435000.0,
		"cfr": 0.991058349609375
	},
	{
		"tim": 36.265967249999996,
		"tid": 3110,
		"loc": [
			6.818985055325757e-07,
			5.706299876365913e-07
		],
		"eco": 393,
		"efo": 393000.0,
		"cfr": 0.889068603515625
	},
	{
		"tim": 36.27034299999999,
		"tid": 3110,
		"loc": [
			6.816940698544698e-07,
			5.697195554551844e-07
		],
		"eco": 1207,
		"efo": 1207000.0,
		"cfr": 1.0118408203125
	},
	{
		"tim": 36.274718799999995,
		"tid": 3110,
		"loc": [
			6.833369554888472e-07,
			5.741940192052009e-07
		],
		"eco": 500,
		"efo": 500000.0,
		"cfr": 1.06719970703125
	},
	{
		"tim": 36.279094525,
		"tid": 3110,
		"loc": [
			6.837312866566677e-07,
			5.716623798594224e-07
		],
		"eco": 499,
		"efo": 499000.0,
		"cfr": 1.065216064453125
	},
	{
		"tim": 36.28347045,
		"tid": 3110,
		"loc": [
			6.769591539761938e-07,
			5.700766239717825e-07
		],
		"eco": 538,
		"efo": 538000.0,
		"cfr": 0.791015625
	},
	{
		"tim": 36.287846374999994,
		"tid": 3110,
		"loc": [
			6.768335555134787e-07,
			5.692389487865199e-07
		],
		"eco": 456,
		"efo": 456000.0,
		"cfr": 1.267547607421875
	},
	{
		"tim": 36.292222125,
		"tid": 3110,
		"loc": [
			6.731858685652767e-07,
			5.758956850779378e-07
		],
		"eco": 410,
		"efo": 410000.0,
		"cfr": 0.966766357421875
	},
	{
		"tim": 36.740626325,
		"tid": 3148,
		"loc": [
			2.901613104652045e-07,
			-5.106079387785324e-07
		],
		"eco": 694,
		"efo": 694000.0,
		"cfr": 0.883544921875
	},
	{
		"tim": 36.76058622499999,
		"tid": 3148,
		"loc": [
			2.785372428271821e-07,
			-5.168253748989789e-07
		],
		"eco": 471,
		"efo": 471000.0,
		"cfr": 1.04443359375
	},
	{
		"tim": 36.7649626,
		"tid": 3148,
		"loc": [
			2.723571674280378e-07,
			-5.171772353949795e-07
		],
		"eco": 450,
		"efo": 450000.0,
		"cfr": 0.731689453125
	},
	{
		"tim": 36.769338825,
		"tid": 3148,
		"loc": [
			2.6559269900507726e-07,
			-5.187740869639663e-07
		],
		"eco": 563,
		"efo": 563000.0,
		"cfr": 0.6690673828125
	},
	{
		"tim": 36.773714975,
		"tid": 3148,
		"loc": [
			2.607453626371265e-07,
			-5.236694228097008e-07
		],
		"eco": 428,
		"efo": 428000.0,
		"cfr": 0.853515625
	},
	{
		"tim": 36.778091275,
		"tid": 3148,
		"loc": [
			2.6012946973651624e-07,
			-5.251630056242686e-07
		],
		"eco": 347,
		"efo": 347000.0,
		"cfr": 0.85198974609375
	},
	{
		"tim": 36.7868619,
		"tid": 3148,
		"loc": [
			2.662671141125366e-07,
			-5.225362221040553e-07
		],
		"eco": 506,
		"efo": 506000.0,
		"cfr": 0.73828125
	},
	{
		"tim": 36.963254325,
		"tid": 3161,
		"loc": [
			7.071485645033374e-07,
			1.0833105732500603e-07
		],
		"eco": 470,
		"efo": 470000.0,
		"cfr": 1.0360107421875
	},
	{
		"tim": 36.98101585,
		"tid": 3161,
		"loc": [
			7.14861746435926e-07,
			1.0771347868389852e-07
		],
		"eco": 458,
		"efo": 458000.0,
		"cfr": 0.920867919921875
	},
	{
		"tim": 36.98539172499999,
		"tid": 3161,
		"loc": [
			7.163997651507057e-07,
			1.0902563868110687e-07
		],
		"eco": 425,
		"efo": 425000.0,
		"cfr": 0.951690673828125
	},
	{
		"tim": 36.99196469999999,
		"tid": 3161,
		"loc": [
			7.230527091111393e-07,
			1.083448656996572e-07
		],
		"eco": 393,
		"efo": 393000.0,
		"cfr": 0.878936767578125
	},
	{
		"tim": 36.996340525,
		"tid": 3161,
		"loc": [
			7.242101822040893e-07,
			1.0678877714075172e-07
		],
		"eco": 373,
		"efo": 373000.0,
		"cfr": 0.841644287109375
	},
	{
		"tim": 37.00511085,
		"tid": 3161,
		"loc": [
			7.248068675478404e-07,
			1.0634592051540423e-07
		],
		"eco": 388,
		"efo": 388000.0,
		"cfr": 0.9664306640625
	},
	{
		"tim": 37.009487125,
		"tid": 3161,
		"loc": [
			7.255458964275211e-07,
			1.0725190090800808e-07
		],
		"eco": 338,
		"efo": 338000.0,
		"cfr": 1.2626953125
	},
	{
		"tim": 37.013863225,
		"tid": 3161,
		"loc": [
			7.261880701221117e-07,
			1.0350780529526187e-07
		],
		"eco": 439,
		"efo": 439000.0,
		"cfr": 0.90557861328125
	},
	{
		"tim": 37.018239375,
		"tid": 3161,
		"loc": [
			7.274369624740149e-07,
			1.0258400675572237e-07
		],
		"eco": 438,
		"efo": 438000.0,
		"cfr": 0.77685546875
	},
	{
		"tim": 37.02261554999999,
		"tid": 3161,
		"loc": [
			7.32055732079807e-07,
			1.0473616049040037e-07
		],
		"eco": 313,
		"efo": 313000.0,
		"cfr": 1.063232421875
	},
	{
		"tim": 37.026991825,
		"tid": 3161,
		"loc": [
			7.28649284999616e-07,
			1.0173322020041647e-07
		],
		"eco": 415,
		"efo": 415000.0,
		"cfr": 0.70458984375
	},
	{
		"tim": 37.03136799999999,
		"tid": 3161,
		"loc": [
			7.279437850061112e-07,
			9.692288629129778e-08
		],
		"eco": 373,
		"efo": 373000.0,
		"cfr": 0.889434814453125
	},
	{
		"tim": 37.0357443,
		"tid": 3161,
		"loc": [
			7.312730700062035e-07,
			1.0278827889672054e-07
		],
		"eco": 325,
		"efo": 325000.0,
		"cfr": 0.91552734375
	},
	{
		"tim": 37.040120574999996,
		"tid": 3161,
		"loc": [
			7.323598013922656e-07,
			1.0541807894507629e-07
		],
		"eco": 365,
		"efo": 365000.0,
		"cfr": 0.9234619140625
	},
	{
		"tim": 37.04669392499999,
		"tid": 3161,
		"loc": [
			7.368709555275353e-07,
			1.0509644313690446e-07
		],
		"eco": 398,
		"efo": 398000.0,
		"cfr": 0.9459228515625
	},
	{
		"tim": 37.0510703,
		"tid": 3161,
		"loc": [
			7.389148631675333e-07,
			1.0512263860722739e-07
		],
		"eco": 398,
		"efo": 398000.0,
		"cfr": 0.82330322265625
	},
	{
		"tim": 37.055446575,
		"tid": 3161,
		"loc": [
			7.363238919902693e-07,
			1.0178237484592054e-07
		],
		"eco": 358,
		"efo": 358000.0,
		"cfr": 1.1219482421875
	},
	{
		"tim": 37.059822974999996,
		"tid": 3161,
		"loc": [
			7.342344636610417e-07,
			1.0434727086390754e-07
		],
		"eco": 305,
		"efo": 305000.0,
		"cfr": 0.9273681640625
	},
	{
		"tim": 37.06419935,
		"tid": 3161,
		"loc": [
			7.322505593297972e-07,
			1.0965706600923942e-07
		],
		"eco": 341,
		"efo": 341000.0,
		"cfr": 0.97265625
	},
	{
		"tim": 37.068575474999996,
		"tid": 3161,
		"loc": [
			7.376673070691809e-07,
			1.0773604420016533e-07
		],
		"eco": 376,
		"efo": 376000.0,
		"cfr": 0.828369140625
	},
	{
		"tim": 37.072951775,
		"tid": 3161,
		"loc": [
			7.345090444459519e-07,
			1.0532215378240348e-07
		],
		"eco": 323,
		"efo": 323000.0,
		"cfr": 0.86920166015625
	},
	{
		"tim": 37.07732777499999,
		"tid": 3161,
		"loc": [
			7.34426167860585e-07,
			1.0786985951929063e-07
		],
		"eco": 424,
		"efo": 424000.0,
		"cfr": 0.796600341796875
	},
	{
		"tim": 37.081703499999996,
		"tid": 3161,
		"loc": [
			7.339445261738478e-07,
			1.1037592745621615e-07
		],
		"eco": 365,
		"efo": 365000.0,
		"cfr": 1.0755615234375
	},
	{
		"tim": 37.086079500000004,
		"tid": 3161,
		"loc": [
			7.349705299119486e-07,
			1.0642494906171268e-07
		],
		"eco": 504,
		"efo": 504000.0,
		"cfr": 0.763702392578125
	},
	{
		"tim": 37.090455325,
		"tid": 3161,
		"loc": [
			7.351589310224325e-07,
			1.068413586590022e-07
		],
		"eco": 289,
		"efo": 289000.0,
		"cfr": 0.94488525390625
	},
	{
		"tim": 37.2648567,
		"tid": 3171,
		"loc": [
			6.435342737042328e-07,
			5.901086167532697e-07
		],
		"eco": 1252,
		"efo": 1252000.0,
		"cfr": 0.85931396484375
	},
	{
		"tim": 37.280420525000004,
		"tid": 3171,
		"loc": [
			6.424007679703657e-07,
			5.916248634154453e-07
		],
		"eco": 1069,
		"efo": 1069000.0,
		"cfr": 0.99151611328125
	},
	{
		"tim": 37.284796225,
		"tid": 3171,
		"loc": [
			6.38302792158912e-07,
			5.9302783309439e-07
		],
		"eco": 1171,
		"efo": 1171000.0,
		"cfr": 0.793487548828125
	},
	{
		"tim": 37.28917175,
		"tid": 3171,
		"loc": [
			6.361478124759188e-07,
			5.914456232851303e-07
		],
		"eco": 1404,
		"efo": 1404000.0,
		"cfr": 0.654876708984375
	},
	{
		"tim": 37.29354742499999,
		"tid": 3171,
		"loc": [
			6.396496976892421e-07,
			5.908047730412018e-07
		],
		"eco": 917,
		"efo": 917000.0,
		"cfr": 0.904693603515625
	},
	{
		"tim": 37.297923175,
		"tid": 3171,
		"loc": [
			6.317105387395922e-07,
			5.952358489093948e-07
		],
		"eco": 1481,
		"efo": 1481000.0,
		"cfr": 0.845947265625
	},
	{
		"tim": 37.30229884999999,
		"tid": 3171,
		"loc": [
			6.282696945238467e-07,
			5.973200057503328e-07
		],
		"eco": 1152,
		"efo": 1152000.0,
		"cfr": 0.8690185546875
	},
	{
		"tim": 37.3066746,
		"tid": 3171,
		"loc": [
			6.270185296973457e-07,
			5.938072989418554e-07
		],
		"eco": 975,
		"efo": 975000.0,
		"cfr": 0.8499755859375
	},
	{
		"tim": 37.31105052499999,
		"tid": 3171,
		"loc": [
			6.244088747830501e-07,
			5.906355591341523e-07
		],
		"eco": 946,
		"efo": 946000.0,
		"cfr": 0.9276123046875
	},
	{
		"tim": 37.31542629999999,
		"tid": 3171,
		"loc": [
			6.211751403357823e-07,
			5.994106262457062e-07
		],
		"eco": 540,
		"efo": 540000.0,
		"cfr": 0.8807373046875
	},
	{
		"tim": 37.3198025,
		"tid": 3171,
		"loc": [
			6.183930739623327e-07,
			6.023993233346815e-07
		],
		"eco": 652,
		"efo": 652000.0,
		"cfr": 0.74920654296875
	},
	{
		"tim": 37.324178525,
		"tid": 3171,
		"loc": [
			6.192623975977702e-07,
			6.011010163771986e-07
		],
		"eco": 803,
		"efo": 803000.0,
		"cfr": 0.750732421875
	},
	{
		"tim": 37.328554649999994,
		"tid": 3171,
		"loc": [
			6.175583185073517e-07,
			6.052564995617427e-07
		],
		"eco": 660,
		"efo": 660000.0,
		"cfr": 0.779083251953125
	},
	{
		"tim": 37.332930874999995,
		"tid": 3171,
		"loc": [
			6.15837379825429e-07,
			6.057200883078648e-07
		],
		"eco": 674,
		"efo": 674000.0,
		"cfr": 1.01953125
	},
	{
		"tim": 37.337307,
		"tid": 3171,
		"loc": [
			6.16815497304431e-07,
			6.062333447413777e-07
		],
		"eco": 1281,
		"efo": 1281000.0,
		"cfr": 0.76141357421875
	},
	{
		"tim": 37.34168317499999,
		"tid": 3171,
		"loc": [
			6.169965537509101e-07,
			6.059763552915892e-07
		],
		"eco": 512,
		"efo": 512000.0,
		"cfr": 0.880859375
	},
	{
		"tim": 37.346059399999994,
		"tid": 3171,
		"loc": [
			6.16562560249407e-07,
			6.050454768983792e-07
		],
		"eco": 524,
		"efo": 524000.0,
		"cfr": 0.82305908203125
	},
	{
		"tim": 37.350435624999996,
		"tid": 3171,
		"loc": [
			6.139316672858259e-07,
			6.048479201163665e-07
		],
		"eco": 906,
		"efo": 906000.0,
		"cfr": 1.0711669921875
	},
	{
		"tim": 37.35700965,
		"tid": 3171,
		"loc": [
			6.142775513824348e-07,
			6.05148751414199e-07
		],
		"eco": 627,
		"efo": 627000.0,
		"cfr": 0.7537841796875
	},
	{
		"tim": 37.36138607499999,
		"tid": 3171,
		"loc": [
			6.147593100230992e-07,
			6.091836981103953e-07
		],
		"eco": 499,
		"efo": 499000.0,
		"cfr": 0.858917236328125
	},
	{
		"tim": 37.36576215,
		"tid": 3171,
		"loc": [
			6.14039423115704e-07,
			6.07244036430196e-07
		],
		"eco": 489,
		"efo": 489000.0,
		"cfr": 0.926239013671875
	},
	{
		"tim": 37.3723357,
		"tid": 3171,
		"loc": [
			6.16798289765955e-07,
			6.057139768791247e-07
		],
		"eco": 737,
		"efo": 737000.0,
		"cfr": 0.9144287109375
	},
	{
		"tim": 37.376711925,
		"tid": 3171,
		"loc": [
			6.185512744173348e-07,
			6.051327487653385e-07
		],
		"eco": 328,
		"efo": 328000.0,
		"cfr": 1.039306640625
	},
	{
		"tim": 37.383285425000004,
		"tid": 3171,
		"loc": [
			6.259215294892083e-07,
			6.073419001512767e-07
		],
		"eco": 435,
		"efo": 435000.0,
		"cfr": 0.702667236328125
	},
	{
		"tim": 37.387661575,
		"tid": 3171,
		"loc": [
			6.33081624731207e-07,
			6.101397647829828e-07
		],
		"eco": 578,
		"efo": 578000.0,
		"cfr": 0.69384765625
	},
	{
		"tim": 37.39203767499999,
		"tid": 3171,
		"loc": [
			6.310294398705003e-07,
			6.099408940137734e-07
		],
		"eco": 537,
		"efo": 537000.0,
		"cfr": 0.954986572265625
	},
	{
		"tim": 37.396413875,
		"tid": 3171,
		"loc": [
			6.317779737838826e-07,
			6.055560302169294e-07
		],
		"eco": 360,
		"efo": 360000.0,
		"cfr": 0.688720703125
	},
	{
		"tim": 37.4007897,
		"tid": 3171,
		"loc": [
			6.292744772241736e-07,
			6.043877158214205e-07
		],
		"eco": 344,
		"efo": 344000.0,
		"cfr": 0.79437255859375
	},
	{
		"tim": 37.40516577499999,
		"tid": 3171,
		"loc": [
			6.284723917643229e-07,
			6.054494406481177e-07
		],
		"eco": 236,
		"efo": 236000.0,
		"cfr": 0.9854736328125
	},
	{
		"tim": 37.4117386,
		"tid": 3171,
		"loc": [
			6.341925692414513e-07,
			6.068457328108858e-07
		],
		"eco": 207,
		"efo": 207000.0,
		"cfr": 1.09454345703125
	},
	{
		"tim": 37.41831179999999,
		"tid": 3171,
		"loc": [
			6.347033496305895e-07,
			6.049655559010478e-07
		],
		"eco": 278,
		"efo": 278000.0,
		"cfr": 1.181854248046875
	},
	{
		"tim": 37.424884575,
		"tid": 3171,
		"loc": [
			6.306477632492107e-07,
			6.06106497557997e-07
		],
		"eco": 383,
		"efo": 383000.0,
		"cfr": 0.83526611328125
	},
	{
		"tim": 37.472826399999995,
		"tid": 3174,
		"loc": [
			6.757757081656165e-07,
			6.291984273954648e-07
		],
		"eco": 611,
		"efo": 611000.0,
		"cfr": 1.048095703125
	},
	{
		"tim": 37.8304939,
		"tid": 3207,
		"loc": [
			2.621938448725171e-07,
			-4.3020537592144753e-07
		],
		"eco": 1206,
		"efo": 1206000.0,
		"cfr": 0.84539794921875
	},
	{
		"tim": 37.84605925,
		"tid": 3207,
		"loc": [
			2.5937526021212833e-07,
			-4.2715226611948895e-07
		],
		"eco": 1119,
		"efo": 1119000.0,
		"cfr": 1.12042236328125
	},
	{
		"tim": 37.85043565,
		"tid": 3207,
		"loc": [
			2.5808410746395077e-07,
			-4.300885028290261e-07
		],
		"eco": 1293,
		"efo": 1293000.0,
		"cfr": 1.097869873046875
	},
	{
		"tim": 37.854811975,
		"tid": 3207,
		"loc": [
			2.5853848703882164e-07,
			-4.243447957597158e-07
		],
		"eco": 450,
		"efo": 450000.0,
		"cfr": 0.841552734375
	},
	{
		"tim": 37.8591886,
		"tid": 3207,
		"loc": [
			2.6405408063792e-07,
			-4.1825284541455044e-07
		],
		"eco": 464,
		"efo": 464000.0,
		"cfr": 0.80535888671875
	},
	{
		"tim": 37.86356494999999,
		"tid": 3207,
		"loc": [
			2.605551614730177e-07,
			-4.160310383683216e-07
		],
		"eco": 1860,
		"efo": 1860000.0,
		"cfr": 0.86016845703125
	},
	{
		"tim": 37.86794115,
		"tid": 3207,
		"loc": [
			2.6173095925699545e-07,
			-4.1806173546935776e-07
		],
		"eco": 1220,
		"efo": 1220000.0,
		"cfr": 0.7823486328125
	},
	{
		"tim": 37.872317599999995,
		"tid": 3207,
		"loc": [
			2.6305084228515624e-07,
			-4.3125061885703087e-07
		],
		"eco": 659,
		"efo": 659000.0,
		"cfr": 0.94805908203125
	},
	{
		"tim": 37.87889082499999,
		"tid": 3207,
		"loc": [
			2.6525293175665714e-07,
			-4.365995984169726e-07
		],
		"eco": 441,
		"efo": 441000.0,
		"cfr": 1.14947509765625
	},
	{
		"tim": 37.88546424999999,
		"tid": 3207,
		"loc": [
			2.70667672757703e-07,
			-4.3389572745734273e-07
		],
		"eco": 633,
		"efo": 633000.0,
		"cfr": 1.171966552734375
	},
	{
		"tim": 37.89423482499999,
		"tid": 3207,
		"loc": [
			2.6562902616562103e-07,
			-4.439577647367531e-07
		],
		"eco": 564,
		"efo": 564000.0,
		"cfr": 1.17352294921875
	},
	{
		"tim": 37.8986112,
		"tid": 3207,
		"loc": [
			2.725001564643784e-07,
			-4.4206841410941395e-07
		],
		"eco": 247,
		"efo": 247000.0,
		"cfr": 1.442138671875
	},
	{
		"tim": 38.012834649999995,
		"tid": 3216,
		"loc": [
			2.388646281116774e-07,
			-5.970651759876418e-08
		],
		"eco": 3599,
		"efo": 3599000.0,
		"cfr": 0.922576904296875
	},
	{
		"tim": 38.02839945,
		"tid": 3216,
		"loc": [
			2.3062589442286442e-07,
			-6.121158068593707e-08
		],
		"eco": 1277,
		"efo": 1277000.0,
		"cfr": 0.666046142578125
	},
	{
		"tim": 38.03277535,
		"tid": 3216,
		"loc": [
			2.2843402509728187e-07,
			-6.212351709247416e-08
		],
		"eco": 1224,
		"efo": 1224000.0,
		"cfr": 0.88470458984375
	},
	{
		"tim": 38.0371515,
		"tid": 3216,
		"loc": [
			2.2835848916310034e-07,
			-5.523081262986666e-08
		],
		"eco": 727,
		"efo": 727000.0,
		"cfr": 0.7635498046875
	},
	{
		"tim": 38.041527475,
		"tid": 3216,
		"loc": [
			2.3425489565759738e-07,
			-4.643365659033955e-08
		],
		"eco": 693,
		"efo": 693000.0,
		"cfr": 0.850555419921875
	},
	{
		"tim": 38.045903474999996,
		"tid": 3216,
		"loc": [
			2.354631166893347e-07,
			-4.522691664325426e-08
		],
		"eco": 792,
		"efo": 792000.0,
		"cfr": 0.817047119140625
	},
	{
		"tim": 38.050279525,
		"tid": 3216,
		"loc": [
			2.3576536475802214e-07,
			-4.7287501402820364e-08
		],
		"eco": 748,
		"efo": 748000.0,
		"cfr": 0.946136474609375
	},
	{
		"tim": 38.05465525,
		"tid": 3216,
		"loc": [
			2.2638355108768134e-07,
			-5.3192616137714424e-08
		],
		"eco": 979,
		"efo": 979000.0,
		"cfr": 0.820770263671875
	},
	{
		"tim": 38.05903115,
		"tid": 3216,
		"loc": [
			2.2612799584198795e-07,
			-5.4964972814531824e-08
		],
		"eco": 1046,
		"efo": 1046000.0,
		"cfr": 0.867523193359375
	},
	{
		"tim": 38.06340699999999,
		"tid": 3216,
		"loc": [
			2.2869708175670477e-07,
			-5.395662732927968e-08
		],
		"eco": 830,
		"efo": 830000.0,
		"cfr": 0.9759521484375
	},
	{
		"tim": 39.496456375,
		"tid": 3330,
		"loc": [
			2.829527411595186e-07,
			-4.717504190487052e-07
		],
		"eco": 2177,
		"efo": 2177000.0,
		"cfr": 0.84686279296875
	},
	{
		"tim": 39.532001175,
		"tid": 3332,
		"loc": [
			3.306330362955729e-07,
			-5.13318781294708e-07
		],
		"eco": 982,
		"efo": 982000.0,
		"cfr": 1.1480712890625
	},
	{
		"tim": 39.54756654999999,
		"tid": 3332,
		"loc": [
			3.2651103987514437e-07,
			-5.11190048396167e-07
		],
		"eco": 1063,
		"efo": 1063000.0,
		"cfr": 0.9539794921875
	},
	{
		"tim": 39.551942875,
		"tid": 3332,
		"loc": [
			3.284330366925962e-07,
			-5.096081764945565e-07
		],
		"eco": 1133,
		"efo": 1133000.0,
		"cfr": 0.984375
	},
	{
		"tim": 39.5563191,
		"tid": 3332,
		"loc": [
			3.247303430406938e-07,
			-5.026780408854694e-07
		],
		"eco": 1186,
		"efo": 1186000.0,
		"cfr": 1.02667236328125
	},
	{
		"tim": 39.5628929,
		"tid": 3332,
		"loc": [
			3.2305729323961255e-07,
			-5.022085465054047e-07
		],
		"eco": 756,
		"efo": 756000.0,
		"cfr": 0.922515869140625
	},
	{
		"tim": 39.567269149999994,
		"tid": 3332,
		"loc": [
			3.2205579564924245e-07,
			-5.059091776601188e-07
		],
		"eco": 672,
		"efo": 672000.0,
		"cfr": 0.70458984375
	},
	{
		"tim": 39.57164529999999,
		"tid": 3332,
		"loc": [
			3.2425156878099596e-07,
			-5.073603467175897e-07
		],
		"eco": 988,
		"efo": 988000.0,
		"cfr": 0.945648193359375
	},
	{
		"tim": 39.57602155,
		"tid": 3332,
		"loc": [
			3.181352992693923e-07,
			-5.085527826205148e-07
		],
		"eco": 565,
		"efo": 565000.0,
		"cfr": 1.045440673828125
	},
	{
		"tim": 40.443384599999995,
		"tid": 3401,
		"loc": [
			7.496779324550165e-07,
			9.330766438998317e-08
		],
		"eco": 802,
		"efo": 802000.0,
		"cfr": 0.804443359375
	},
	{
		"tim": 40.462360525,
		"tid": 3401,
		"loc": [
			7.481311806419026e-07,
			9.240482883289144e-08
		],
		"eco": 740,
		"efo": 740000.0,
		"cfr": 0.996337890625
	},
	{
		"tim": 40.468933799999995,
		"tid": 3401,
		"loc": [
			7.481877877945373e-07,
			9.618962390801295e-08
		],
		"eco": 600,
		"efo": 600000.0,
		"cfr": 1.01678466796875
	},
	{
		"tim": 40.47330974999999,
		"tid": 3401,
		"loc": [
			7.489874380838376e-07,
			9.724707417398188e-08
		],
		"eco": 737,
		"efo": 737000.0,
		"cfr": 0.915771484375
	},
	{
		"tim": 40.4798831,
		"tid": 3401,
		"loc": [
			7.497756456187215e-07,
			1.0052454514370073e-07
		],
		"eco": 753,
		"efo": 753000.0,
		"cfr": 0.746673583984375
	},
	{
		"tim": 40.484259099999996,
		"tid": 3401,
		"loc": [
			7.491432764705555e-07,
			1.0229731770462837e-07
		],
		"eco": 521,
		"efo": 521000.0,
		"cfr": 0.86846923828125
	},
	{
		"tim": 40.48863517499999,
		"tid": 3401,
		"loc": [
			7.477288738223135e-07,
			1.0659325743652073e-07
		],
		"eco": 525,
		"efo": 525000.0,
		"cfr": 0.97821044921875
	},
	{
		"tim": 40.4952085,
		"tid": 3401,
		"loc": [
			7.466858263436788e-07,
			1.0737619274932782e-07
		],
		"eco": 497,
		"efo": 497000.0,
		"cfr": 0.94024658203125
	},
	{
		"tim": 40.501781599999994,
		"tid": 3401,
		"loc": [
			7.43994615437889e-07,
			1.0664869555590924e-07
		],
		"eco": 687,
		"efo": 687000.0,
		"cfr": 0.810394287109375
	},
	{
		"tim": 40.5061579,
		"tid": 3401,
		"loc": [
			7.448270717171394e-07,
			1.0361973676816204e-07
		],
		"eco": 478,
		"efo": 478000.0,
		"cfr": 1.0313720703125
	},
	{
		"tim": 40.510533849999995,
		"tid": 3401,
		"loc": [
			7.473018942763488e-07,
			1.0297362094658664e-07
		],
		"eco": 455,
		"efo": 455000.0,
		"cfr": 0.99755859375
	},
	{
		"tim": 40.514909975,
		"tid": 3401,
		"loc": [
			7.46279356277766e-07,
			1.0715161310428956e-07
		],
		"eco": 532,
		"efo": 532000.0,
		"cfr": 0.90472412109375
	},
	{
		"tim": 40.519286099999995,
		"tid": 3401,
		"loc": [
			7.428539042986416e-07,
			1.0594492480763934e-07
		],
		"eco": 487,
		"efo": 487000.0,
		"cfr": 0.9405517578125
	},
	{
		"tim": 40.525859399999995,
		"tid": 3401,
		"loc": [
			7.403530124010617e-07,
			1.0512319985942224e-07
		],
		"eco": 731,
		"efo": 731000.0,
		"cfr": 0.835205078125
	},
	{
		"tim": 40.532432175000004,
		"tid": 3401,
		"loc": [
			7.416096263335061e-07,
			1.0487523498700368e-07
		],
		"eco": 606,
		"efo": 606000.0,
		"cfr": 0.7481689453125
	},
	{
		"tim": 40.53680814999999,
		"tid": 3401,
		"loc": [
			7.413627009822768e-07,
			1.082178391506923e-07
		],
		"eco": 683,
		"efo": 683000.0,
		"cfr": 0.796051025390625
	},
	{
		"tim": 40.54118417499999,
		"tid": 3401,
		"loc": [
			7.403757795846362e-07,
			1.062205582993149e-07
		],
		"eco": 609,
		"efo": 609000.0,
		"cfr": 0.839447021484375
	},
	{
		"tim": 40.545560175,
		"tid": 3401,
		"loc": [
			7.386059435520815e-07,
			1.0829895072774629e-07
		],
		"eco": 588,
		"efo": 588000.0,
		"cfr": 0.76202392578125
	},
	{
		"tim": 40.552133524999995,
		"tid": 3401,
		"loc": [
			7.388071304035284e-07,
			1.0842905163662117e-07
		],
		"eco": 527,
		"efo": 527000.0,
		"cfr": 1.00091552734375
	},
	{
		"tim": 40.558706775,
		"tid": 3401,
		"loc": [
			7.375867290155675e-07,
			1.1026155403912443e-07
		],
		"eco": 459,
		"efo": 459000.0,
		"cfr": 1.037872314453125
	},
	{
		"tim": 40.56747744999999,
		"tid": 3401,
		"loc": [
			7.359510945378265e-07,
			1.1016025402573341e-07
		],
		"eco": 509,
		"efo": 509000.0,
		"cfr": 0.865234375
	},
	{
		"tim": 41.0973931,
		"tid": 3435,
		"loc": [
			5.763568215713779e-07,
			-9.78184128833585e-07
		],
		"eco": 2575,
		"efo": 2575000.0,
		"cfr": 0.914794921875
	},
	{
		"tim": 41.112958875,
		"tid": 3435,
		"loc": [
			5.756192577937363e-07,
			-9.797495235547857e-07
		],
		"eco": 2902,
		"efo": 2902000.0,
		"cfr": 0.848297119140625
	},
	{
		"tim": 41.119532075,
		"tid": 3435,
		"loc": [
			5.73676425044559e-07,
			-9.80082752971607e-07
		],
		"eco": 3218,
		"efo": 3218000.0,
		"cfr": 0.88470458984375
	},
	{
		"tim": 41.23509535,
		"tid": 3446,
		"loc": [
			2.5786902772507856e-07,
			-4.872246665451453e-07
		],
		"eco": 1351,
		"efo": 1351000.0,
		"cfr": 0.847412109375
	},
	{
		"tim": 41.254070649999996,
		"tid": 3446,
		"loc": [
			2.6481618593193407e-07,
			-4.797679134185303e-07
		],
		"eco": 451,
		"efo": 451000.0,
		"cfr": 1.012939453125
	},
	{
		"tim": 41.260643949999995,
		"tid": 3446,
		"loc": [
			2.644495695071816e-07,
			-4.778411173613664e-07
		],
		"eco": 781,
		"efo": 781000.0,
		"cfr": 0.7557373046875
	},
	{
		"tim": 41.26721729999999,
		"tid": 3446,
		"loc": [
			2.630479668688504e-07,
			-4.7675223576743423e-07
		],
		"eco": 430,
		"efo": 430000.0,
		"cfr": 1.136474609375
	},
	{
		"tim": 42.145363975,
		"tid": 3500,
		"loc": [
			2.3137653026621733e-07,
			-4.973149560703791e-07
		],
		"eco": 420,
		"efo": 420000.0,
		"cfr": 1.04736328125
	},
	{
		"tim": 42.165322725,
		"tid": 3500,
		"loc": [
			2.501549105568122e-07,
			-4.827713888891569e-07
		],
		"eco": 506,
		"efo": 506000.0,
		"cfr": 0.875
	},
	{
		"tim": 42.16969875,
		"tid": 3500,
		"loc": [
			2.543850219481389e-07,
			-4.844577594067207e-07
		],
		"eco": 369,
		"efo": 369000.0,
		"cfr": 0.792236328125
	},
	{
		"tim": 42.174074850000004,
		"tid": 3500,
		"loc": [
			2.5723970815823485e-07,
			-4.849009854547249e-07
		],
		"eco": 330,
		"efo": 330000.0,
		"cfr": 0.788543701171875
	},
	{
		"tim": 42.178450774999995,
		"tid": 3500,
		"loc": [
			2.5837966294251744e-07,
			-4.890677495609449e-07
		],
		"eco": 338,
		"efo": 338000.0,
		"cfr": 0.6796875
	},
	{
		"tim": 42.18282684999999,
		"tid": 3500,
		"loc": [
			2.6319162591165625e-07,
			-4.870239453135643e-07
		],
		"eco": 254,
		"efo": 254000.0,
		"cfr": 0.854278564453125
	},
	{
		"tim": 42.18720282499999,
		"tid": 3500,
		"loc": [
			2.617301190645725e-07,
			-4.904146014520054e-07
		],
		"eco": 167,
		"efo": 167000.0,
		"cfr": 1.088623046875
	},
	{
		"tim": 42.191578799999995,
		"tid": 3500,
		"loc": [
			2.6401461572719574e-07,
			-4.850171093199982e-07
		],
		"eco": 221,
		"efo": 221000.0,
		"cfr": 1.002685546875
	},
	{
		"tim": 42.195954949999994,
		"tid": 3500,
		"loc": [
			2.802967185605873e-07,
			-4.808097309764175e-07
		],
		"eco": 223,
		"efo": 223000.0,
		"cfr": 0.7752685546875
	},
	{
		"tim": 42.20252815,
		"tid": 3500,
		"loc": [
			2.8312361597728443e-07,
			-4.809794780714765e-07
		],
		"eco": 160,
		"efo": 160000.0,
		"cfr": 1.2637939453125
	},
	{
		"tim": 42.206904325000004,
		"tid": 3500,
		"loc": [
			2.873601215120022e-07,
			-4.79649329627505e-07
		],
		"eco": 162,
		"efo": 162000.0,
		"cfr": 1.06646728515625
	},
	{
		"tim": 43.65299997499999,
		"tid": 3594,
		"loc": [
			5.844797842817271e-07,
			-9.748451492079764e-07
		],
		"eco": 2445,
		"efo": 2445000.0,
		"cfr": 0.90216064453125
	},
	{
		"tim": 43.668565199999996,
		"tid": 3594,
		"loc": [
			5.807154794919936e-07,
			-9.772555663543415e-07
		],
		"eco": 1469,
		"efo": 1469000.0,
		"cfr": 0.92987060546875
	},
	{
		"tim": 43.672941325000004,
		"tid": 3594,
		"loc": [
			5.753241343784341e-07,
			-9.7628827487745e-07
		],
		"eco": 2023,
		"efo": 2023000.0,
		"cfr": 0.96044921875
	},
	{
		"tim": 43.6773176,
		"tid": 3594,
		"loc": [
			5.71802924543984e-07,
			-9.77942972957408e-07
		],
		"eco": 1300,
		"efo": 1300000.0,
		"cfr": 1.0040283203125
	},
	{
		"tim": 43.68169377499999,
		"tid": 3594,
		"loc": [
			5.700531784642415e-07,
			-9.807415407248483e-07
		],
		"eco": 1485,
		"efo": 1485000.0,
		"cfr": 1.21990966796875
	},
	{
		"tim": 43.6904644,
		"tid": 3594,
		"loc": [
			5.690469404199826e-07,
			-9.826221549485143e-07
		],
		"eco": 1165,
		"efo": 1165000.0,
		"cfr": 0.8681640625
	},
	{
		"tim": 43.697037925,
		"tid": 3594,
		"loc": [
			5.692525236299187e-07,
			-9.847301181299497e-07
		],
		"eco": 1591,
		"efo": 1591000.0,
		"cfr": 0.8734130859375
	},
	{
		"tim": 43.70361125,
		"tid": 3594,
		"loc": [
			5.664662633551105e-07,
			-9.839877243194466e-07
		],
		"eco": 914,
		"efo": 914000.0,
		"cfr": 0.85662841796875
	},
	{
		"tim": 44.229163074999995,
		"tid": 3629,
		"loc": [
			1.0376320357122561e-06,
			6.22805023839972e-08
		],
		"eco": 660,
		"efo": 660000.0,
		"cfr": 1.173858642578125
	},
	{
		"tim": 44.25031297499999,
		"tid": 3629,
		"loc": [
			1.0314845622955464e-06,
			6.850861764985707e-08
		],
		"eco": 699,
		"efo": 699000.0,
		"cfr": 1.04302978515625
	},
	{
		"tim": 44.2546889,
		"tid": 3629,
		"loc": [
			1.0252022566677013e-06,
			7.337793541230709e-08
		],
		"eco": 601,
		"efo": 601000.0,
		"cfr": 0.85858154296875
	},
	{
		"tim": 44.259064974999994,
		"tid": 3629,
		"loc": [
			1.01989923696813e-06,
			7.819928494478561e-08
		],
		"eco": 627,
		"efo": 627000.0,
		"cfr": 0.90771484375
	},
	{
		"tim": 44.2634411,
		"tid": 3629,
		"loc": [
			1.0141174833871624e-06,
			8.134048488443749e-08
		],
		"eco": 563,
		"efo": 563000.0,
		"cfr": 0.91156005859375
	},
	{
		"tim": 44.267817175,
		"tid": 3629,
		"loc": [
			1.0120693607586004e-06,
			8.158694298548168e-08
		],
		"eco": 484,
		"efo": 484000.0,
		"cfr": 0.930328369140625
	},
	{
		"tim": 44.27219342499999,
		"tid": 3629,
		"loc": [
			1.0082583164516792e-06,
			8.380169629331301e-08
		],
		"eco": 424,
		"efo": 424000.0,
		"cfr": 0.9869384765625
	},
	{
		"tim": 44.276569625,
		"tid": 3629,
		"loc": [
			1.0109775324854472e-06,
			8.823574060940554e-08
		],
		"eco": 470,
		"efo": 470000.0,
		"cfr": 0.9012451171875
	},
	{
		"tim": 44.28094579999999,
		"tid": 3629,
		"loc": [
			1.0072064835968836e-06,
			9.11613405976718e-08
		],
		"eco": 457,
		"efo": 457000.0,
		"cfr": 0.86669921875
	},
	{
		"tim": 44.285322175,
		"tid": 3629,
		"loc": [
			1.0068573499723498e-06,
			9.013418147551937e-08
		],
		"eco": 466,
		"efo": 466000.0,
		"cfr": 0.811767578125
	},
	{
		"tim": 44.2896984,
		"tid": 3629,
		"loc": [
			1.007180021631952e-06,
			9.055308198461031e-08
		],
		"eco": 364,
		"efo": 364000.0,
		"cfr": 0.966796875
	},
	{
		"tim": 44.3187273,
		"tid": 3632,
		"loc": [
			1.0110393418471562e-06,
			8.265380545280607e-08
		],
		"eco": 487,
		"efo": 487000.0,
		"cfr": 0.754486083984375
	},
	{
		"tim": 44.334292275,
		"tid": 3632,
		"loc": [
			1.0098725220777332e-06,
			8.231403111203101e-08
		],
		"eco": 528,
		"efo": 528000.0,
		"cfr": 0.83251953125
	},
	{
		"tim": 44.34086555,
		"tid": 3632,
		"loc": [
			1.01203388252884e-06,
			8.545786462124875e-08
		],
		"eco": 498,
		"efo": 498000.0,
		"cfr": 0.87677001953125
	},
	{
		"tim": 44.345241775,
		"tid": 3632,
		"loc": [
			1.011919170107392e-06,
			8.667273456733344e-08
		],
		"eco": 498,
		"efo": 498000.0,
		"cfr": 0.791473388671875
	},
	{
		"tim": 44.34961805,
		"tid": 3632,
		"loc": [
			1.0146919015306642e-06,
			8.965430393785346e-08
		],
		"eco": 508,
		"efo": 508000.0,
		"cfr": 0.884765625
	},
	{
		"tim": 44.353994275,
		"tid": 3632,
		"loc": [
			1.011527725325397e-06,
			8.9726799567037e-08
		],
		"eco": 433,
		"efo": 433000.0,
		"cfr": 0.872039794921875
	},
	{
		"tim": 44.35837055,
		"tid": 3632,
		"loc": [
			1.0106136544427053e-06,
			9.156913793840664e-08
		],
		"eco": 437,
		"efo": 437000.0,
		"cfr": 0.8446044921875
	},
	{
		"tim": 44.362746675000004,
		"tid": 3632,
		"loc": [
			1.0090235940746046e-06,
			9.106938116261108e-08
		],
		"eco": 476,
		"efo": 476000.0,
		"cfr": 0.8778076171875
	},
	{
		"tim": 44.367122849999994,
		"tid": 3632,
		"loc": [
			1.0054323136143076e-06,
			9.00636234357504e-08
		],
		"eco": 370,
		"efo": 370000.0,
		"cfr": 0.856689453125
	},
	{
		"tim": 44.3714991,
		"tid": 3632,
		"loc": [
			1.005887056132199e-06,
			8.652050349600471e-08
		],
		"eco": 383,
		"efo": 383000.0,
		"cfr": 0.84564208984375
	},
	{
		"tim": 44.38026985,
		"tid": 3632,
		"loc": [
			1.0055464066930685e-06,
			8.239762829670048e-08
		],
		"eco": 290,
		"efo": 290000.0,
		"cfr": 1.01513671875
	},
	{
		"tim": 44.77981367499999,
		"tid": 3667,
		"loc": [
			1.042113220939153e-06,
			8.386585246003188e-08
		],
		"eco": 475,
		"efo": 475000.0,
		"cfr": 1.008544921875
	},
	{
		"tim": 45.24349014999999,
		"tid": 3695,
		"loc": [
			5.862963494159413e-07,
			-9.061563285466272e-07
		],
		"eco": 1837,
		"efo": 1837000.0,
		"cfr": 1.035003662109375
	},
	{
		"tim": 45.261252675,
		"tid": 3695,
		"loc": [
			5.930459069101441e-07,
			-9.102680524217326e-07
		],
		"eco": 1131,
		"efo": 1131000.0,
		"cfr": 0.96044921875
	},
	{
		"tim": 45.2656289,
		"tid": 3695,
		"loc": [
			5.967416408727761e-07,
			-9.068118487797316e-07
		],
		"eco": 1492,
		"efo": 1492000.0,
		"cfr": 0.9920654296875
	},
	{
		"tim": 46.037323525,
		"tid": 3752,
		"loc": [
			9.487373344855782e-07,
			-6.17808855650553e-07
		],
		"eco": 797,
		"efo": 797000.0,
		"cfr": 0.92840576171875
	},
	{
		"tim": 47.03592952499999,
		"tid": 3830,
		"loc": [
			5.640522402864536e-07,
			-9.764281289196201e-07
		],
		"eco": 1464,
		"efo": 1464000.0,
		"cfr": 1.05609130859375
	},
	{
		"tim": 48.199209474999996,
		"tid": 3908,
		"loc": [
			5.1585131032314e-07,
			-9.663247094553305e-07
		],
		"eco": 2800,
		"efo": 2800000.0,
		"cfr": 1.009765625
	},
	{
		"tim": 49.313283475,
		"tid": 3987,
		"loc": [
			1.0563298943166776e-06,
			-4.152247697653426e-07
		],
		"eco": 468,
		"efo": 468000.0,
		"cfr": 0.83953857421875
	},
	{
		"tim": 49.66612464999999,
		"tid": 4016,
		"loc": [
			1.0675368916556762e-06,
			-3.975564220611963e-07
		],
		"eco": 528,
		"efo": 528000.0,
		"cfr": 1.05767822265625
	},
	{
		"tim": 49.68168959999999,
		"tid": 4016,
		"loc": [
			1.0646001018205894e-06,
			-3.9943923719087773e-07
		],
		"eco": 585,
		"efo": 585000.0,
		"cfr": 0.859619140625
	},
	{
		"tim": 49.68606574999999,
		"tid": 4016,
		"loc": [
			1.0597417570413123e-06,
			-4.071466807093219e-07
		],
		"eco": 476,
		"efo": 476000.0,
		"cfr": 0.991943359375
	},
	{
		"tim": 49.69044184999999,
		"tid": 4016,
		"loc": [
			1.0570893561927868e-06,
			-4.0715807601059734e-07
		],
		"eco": 545,
		"efo": 545000.0,
		"cfr": 0.7763671875
	},
	{
		"tim": 52.606268574999994,
		"tid": 4195,
		"loc": [
			-6.760903094991928e-07,
			1.3510839186397097e-06
		],
		"eco": 1711,
		"efo": 1711000.0,
		"cfr": 0.852935791015625
	},
	{
		"tim": 52.62183472499999,
		"tid": 4195,
		"loc": [
			-6.743284780299523e-07,
			1.3525601189330105e-06
		],
		"eco": 1905,
		"efo": 1905000.0,
		"cfr": 0.84149169921875
	},
	{
		"tim": 52.626211399999995,
		"tid": 4195,
		"loc": [
			-6.728646780100667e-07,
			1.3544119106682145e-06
		],
		"eco": 1546,
		"efo": 1546000.0,
		"cfr": 0.660736083984375
	},
	{
		"tim": 52.630588025,
		"tid": 4195,
		"loc": [
			-6.737859773283867e-07,
			1.355276959408756e-06
		],
		"eco": 1173,
		"efo": 1173000.0,
		"cfr": 0.6064453125
	},
	{
		"tim": 52.63496469999999,
		"tid": 4195,
		"loc": [
			-6.737950071675729e-07,
			1.3517355922143947e-06
		],
		"eco": 1944,
		"efo": 1944000.0,
		"cfr": 0.78466796875
	},
	{
		"tim": 52.639341275,
		"tid": 4195,
		"loc": [
			-6.729221809132983e-07,
			1.3515861521388976e-06
		],
		"eco": 1096,
		"efo": 1096000.0,
		"cfr": 0.86199951171875
	},
	{
		"tim": 52.64371795,
		"tid": 4195,
		"loc": [
			-6.720193556013102e-07,
			1.350700472888893e-06
		],
		"eco": 607,
		"efo": 607000.0,
		"cfr": 0.7763671875
	},
	{
		"tim": 52.64809465,
		"tid": 4195,
		"loc": [
			-6.775837590138403e-07,
			1.3536882553806228e-06
		],
		"eco": 692,
		"efo": 692000.0,
		"cfr": 0.734375
	},
	{
		"tim": 52.652471325,
		"tid": 4195,
		"loc": [
			-6.787287737362178e-07,
			1.3524514102367037e-06
		],
		"eco": 1079,
		"efo": 1079000.0,
		"cfr": 0.8038330078125
	},
	{
		"tim": 52.6568481,
		"tid": 4195,
		"loc": [
			-6.755315115661132e-07,
			1.3538214512378228e-06
		],
		"eco": 1338,
		"efo": 1338000.0,
		"cfr": 0.719970703125
	},
	{
		"tim": 52.661224825,
		"tid": 4195,
		"loc": [
			-6.734616861176238e-07,
			1.35589181168291e-06
		],
		"eco": 851,
		"efo": 851000.0,
		"cfr": 0.99847412109375
	},
	{
		"tim": 52.665601425,
		"tid": 4195,
		"loc": [
			-6.722744741421265e-07,
			1.3552303415276266e-06
		],
		"eco": 916,
		"efo": 916000.0,
		"cfr": 0.706024169921875
	},
	{
		"tim": 52.669978199999996,
		"tid": 4195,
		"loc": [
			-6.733983625757186e-07,
			1.3557985428210797e-06
		],
		"eco": 861,
		"efo": 861000.0,
		"cfr": 0.81060791015625
	},
	{
		"tim": 52.67435477499999,
		"tid": 4195,
		"loc": [
			-6.735408518797801e-07,
			1.357443754025967e-06
		],
		"eco": 1357,
		"efo": 1357000.0,
		"cfr": 0.74560546875
	},
	{
		"tim": 52.6787313,
		"tid": 4195,
		"loc": [
			-6.738930205142935e-07,
			1.3596885183361966e-06
		],
		"eco": 934,
		"efo": 934000.0,
		"cfr": 1.00616455078125
	},
	{
		"tim": 52.68310797499999,
		"tid": 4195,
		"loc": [
			-6.720087042055395e-07,
			1.3571669443731342e-06
		],
		"eco": 1935,
		"efo": 1935000.0,
		"cfr": 0.92822265625
	},
	{
		"tim": 52.68748444999999,
		"tid": 4195,
		"loc": [
			-6.719937936432986e-07,
			1.3531373346148044e-06
		],
		"eco": 1207,
		"efo": 1207000.0,
		"cfr": 0.973114013671875
	},
	{
		"tim": 52.69186084999999,
		"tid": 4195,
		"loc": [
			-6.710232788870735e-07,
			1.3530323425976063e-06
		],
		"eco": 1572,
		"efo": 1572000.0,
		"cfr": 0.7568359375
	},
	{
		"tim": 52.696237425,
		"tid": 4195,
		"loc": [
			-6.719412239505365e-07,
			1.3527792119745991e-06
		],
		"eco": 1451,
		"efo": 1451000.0,
		"cfr": 0.8701171875
	},
	{
		"tim": 52.7006139,
		"tid": 4195,
		"loc": [
			-6.710456672628025e-07,
			1.3537061672772973e-06
		],
		"eco": 1555,
		"efo": 1555000.0,
		"cfr": 0.979888916015625
	},
	{
		"tim": 52.70499027499999,
		"tid": 4195,
		"loc": [
			-6.742928928940883e-07,
			1.3543251423691285e-06
		],
		"eco": 897,
		"efo": 897000.0,
		"cfr": 0.6580810546875
	},
	{
		"tim": 52.7093667,
		"tid": 4195,
		"loc": [
			-6.731565748339822e-07,
			1.3524720772069117e-06
		],
		"eco": 1826,
		"efo": 1826000.0,
		"cfr": 0.906341552734375
	},
	{
		"tim": 52.713743,
		"tid": 4195,
		"loc": [
			-6.726988064274709e-07,
			1.3480328636204797e-06
		],
		"eco": 1256,
		"efo": 1256000.0,
		"cfr": 0.8426513671875
	},
	{
		"tim": 52.718119475,
		"tid": 4195,
		"loc": [
			-6.759677739308161e-07,
			1.3533387042636075e-06
		],
		"eco": 835,
		"efo": 835000.0,
		"cfr": 0.685546875
	},
	{
		"tim": 52.72249575,
		"tid": 4195,
		"loc": [
			-6.77080778233779e-07,
			1.352609285807337e-06
		],
		"eco": 1362,
		"efo": 1362000.0,
		"cfr": 1.029052734375
	},
	{
		"tim": 52.726871975,
		"tid": 4195,
		"loc": [
			-6.751351726278935e-07,
			1.3530455242251168e-06
		],
		"eco": 1420,
		"efo": 1420000.0,
		"cfr": 0.796661376953125
	},
	{
		"tim": 52.731248349999994,
		"tid": 4195,
		"loc": [
			-6.746985065442716e-07,
			1.356798519162394e-06
		],
		"eco": 901,
		"efo": 901000.0,
		"cfr": 0.6646728515625
	},
	{
		"tim": 52.73562462499999,
		"tid": 4195,
		"loc": [
			-6.740637449800857e-07,
			1.3561020360527536e-06
		],
		"eco": 1419,
		"efo": 1419000.0,
		"cfr": 0.870361328125
	},
	{
		"tim": 52.740000825,
		"tid": 4195,
		"loc": [
			-6.717397305419035e-07,
			1.3562872079352537e-06
		],
		"eco": 1471,
		"efo": 1471000.0,
		"cfr": 0.8553466796875
	},
	{
		"tim": 52.744377199999995,
		"tid": 4195,
		"loc": [
			-6.698916924581335e-07,
			1.3561442781841303e-06
		],
		"eco": 1555,
		"efo": 1555000.0,
		"cfr": 0.882476806640625
	},
	{
		"tim": 52.748753474999994,
		"tid": 4195,
		"loc": [
			-6.686768345637785e-07,
			1.3544380242256584e-06
		],
		"eco": 1122,
		"efo": 1122000.0,
		"cfr": 0.944305419921875
	},
	{
		"tim": 52.75312974999999,
		"tid": 4195,
		"loc": [
			-6.661213581904526e-07,
			1.3506808505594022e-06
		],
		"eco": 1079,
		"efo": 1079000.0,
		"cfr": 0.7855224609375
	},
	{
		"tim": 52.757506075,
		"tid": 4195,
		"loc": [
			-6.706156598379902e-07,
			1.3527025018218128e-06
		],
		"eco": 583,
		"efo": 583000.0,
		"cfr": 0.75537109375
	},
	{
		"tim": 52.761882275,
		"tid": 4195,
		"loc": [
			-6.724074047036961e-07,
			1.3528172945118682e-06
		],
		"eco": 667,
		"efo": 667000.0,
		"cfr": 0.9031982421875
	},
	{
		"tim": 52.76625875,
		"tid": 4195,
		"loc": [
			-6.713441566984487e-07,
			1.3510738093738497e-06
		],
		"eco": 782,
		"efo": 782000.0,
		"cfr": 0.709442138671875
	},
	{
		"tim": 52.770634925,
		"tid": 4195,
		"loc": [
			-6.692912686863565e-07,
			1.3473085756777006e-06
		],
		"eco": 667,
		"efo": 667000.0,
		"cfr": 0.73272705078125
	},
	{
		"tim": 52.775011049999996,
		"tid": 4195,
		"loc": [
			-6.707564989692225e-07,
			1.3484577549381188e-06
		],
		"eco": 573,
		"efo": 573000.0,
		"cfr": 0.65753173828125
	},
	{
		"tim": 52.779387425,
		"tid": 4195,
		"loc": [
			-6.72463680249211e-07,
			1.3564696674177734e-06
		],
		"eco": 725,
		"efo": 725000.0,
		"cfr": 0.7305908203125
	},
	{
		"tim": 52.7837637,
		"tid": 4195,
		"loc": [
			-6.712433718560078e-07,
			1.353961479383779e-06
		],
		"eco": 1239,
		"efo": 1239000.0,
		"cfr": 0.898193359375
	},
	{
		"tim": 52.7881399,
		"tid": 4195,
		"loc": [
			-6.699995768502585e-07,
			1.350536838370245e-06
		],
		"eco": 1181,
		"efo": 1181000.0,
		"cfr": 0.850341796875
	},
	{
		"tim": 52.792516174999996,
		"tid": 4195,
		"loc": [
			-6.744480415283804e-07,
			1.3481809744626279e-06
		],
		"eco": 654,
		"efo": 654000.0,
		"cfr": 0.76141357421875
	},
	{
		"tim": 52.79689235,
		"tid": 4195,
		"loc": [
			-6.75858453873021e-07,
			1.349546130261899e-06
		],
		"eco": 852,
		"efo": 852000.0,
		"cfr": 0.700439453125
	},
	{
		"tim": 52.801268674999996,
		"tid": 4195,
		"loc": [
			-6.761337037924745e-07,
			1.3522995008006058e-06
		],
		"eco": 567,
		"efo": 567000.0,
		"cfr": 0.6749267578125
	},
	{
		"tim": 52.80564505,
		"tid": 4195,
		"loc": [
			-6.754239346088557e-07,
			1.3507502379230093e-06
		],
		"eco": 517,
		"efo": 517000.0,
		"cfr": 0.53448486328125
	},
	{
		"tim": 52.81002125,
		"tid": 4195,
		"loc": [
			-6.758429610986628e-07,
			1.3529591473214386e-06
		],
		"eco": 804,
		"efo": 804000.0,
		"cfr": 0.777587890625
	},
	{
		"tim": 52.81439762499999,
		"tid": 4195,
		"loc": [
			-6.776323908712538e-07,
			1.3514408790462216e-06
		],
		"eco": 570,
		"efo": 570000.0,
		"cfr": 0.88714599609375
	},
	{
		"tim": 52.818774,
		"tid": 4195,
		"loc": [
			-6.795940752933763e-07,
			1.3513287216004976e-06
		],
		"eco": 565,
		"efo": 565000.0,
		"cfr": 0.600128173828125
	},
	{
		"tim": 52.82315032499999,
		"tid": 4195,
		"loc": [
			-6.782022276851474e-07,
			1.3531461854511826e-06
		],
		"eco": 547,
		"efo": 547000.0,
		"cfr": 0.577972412109375
	},
	{
		"tim": 52.827526799999994,
		"tid": 4195,
		"loc": [
			-6.781911847195062e-07,
			1.350706799967502e-06
		],
		"eco": 583,
		"efo": 583000.0,
		"cfr": 0.425537109375
	},
	{
		"tim": 52.831903175,
		"tid": 4195,
		"loc": [
			-6.743151408697603e-07,
			1.350213071978992e-06
		],
		"eco": 712,
		"efo": 712000.0,
		"cfr": 0.791748046875
	},
	{
		"tim": 52.83627947499999,
		"tid": 4195,
		"loc": [
			-6.711277501894397e-07,
			1.348834222520655e-06
		],
		"eco": 366,
		"efo": 366000.0,
		"cfr": 0.850128173828125
	},
	{
		"tim": 52.84065594999999,
		"tid": 4195,
		"loc": [
			-6.736187367712378e-07,
			1.3511989273250151e-06
		],
		"eco": 589,
		"efo": 589000.0,
		"cfr": 0.656280517578125
	},
	{
		"tim": 52.845032325,
		"tid": 4195,
		"loc": [
			-6.743673704708119e-07,
			1.3523619367838214e-06
		],
		"eco": 678,
		"efo": 678000.0,
		"cfr": 0.580078125
	},
	{
		"tim": 52.849408649999994,
		"tid": 4195,
		"loc": [
			-6.772064169176785e-07,
			1.3537225646172496e-06
		],
		"eco": 652,
		"efo": 652000.0,
		"cfr": 0.73394775390625
	},
	{
		"tim": 52.853785124999995,
		"tid": 4195,
		"loc": [
			-6.779866519720827e-07,
			1.3554737383165286e-06
		],
		"eco": 550,
		"efo": 550000.0,
		"cfr": 0.588775634765625
	},
	{
		"tim": 52.858161425,
		"tid": 4195,
		"loc": [
			-6.797442202569352e-07,
			1.3530817031525407e-06
		],
		"eco": 440,
		"efo": 440000.0,
		"cfr": 0.63232421875
	},
	{
		"tim": 52.8625379,
		"tid": 4195,
		"loc": [
			-6.791982123853014e-07,
			1.3525385757127672e-06
		],
		"eco": 701,
		"efo": 701000.0,
		"cfr": 0.66961669921875
	},
	{
		"tim": 52.866914375,
		"tid": 4195,
		"loc": [
			-6.781005084247475e-07,
			1.3550512192803204e-06
		],
		"eco": 577,
		"efo": 577000.0,
		"cfr": 0.630615234375
	},
	{
		"tim": 52.87129079999999,
		"tid": 4195,
		"loc": [
			-6.784161129635343e-07,
			1.3522684200217687e-06
		],
		"eco": 624,
		"efo": 624000.0,
		"cfr": 0.587158203125
	},
	{
		"tim": 52.875667375,
		"tid": 4195,
		"loc": [
			-6.781875543966296e-07,
			1.353057450016993e-06
		],
		"eco": 679,
		"efo": 679000.0,
		"cfr": 0.68994140625
	},
	{
		"tim": 52.880043949999994,
		"tid": 4195,
		"loc": [
			-6.765432631718885e-07,
			1.3545954335120322e-06
		],
		"eco": 582,
		"efo": 582000.0,
		"cfr": 0.75537109375
	},
	{
		"tim": 52.88442045,
		"tid": 4195,
		"loc": [
			-6.757999788473858e-07,
			1.353152963527939e-06
		],
		"eco": 568,
		"efo": 568000.0,
		"cfr": 0.68536376953125
	},
	{
		"tim": 52.888797125,
		"tid": 4195,
		"loc": [
			-6.756106083430523e-07,
			1.3526027920700455e-06
		],
		"eco": 659,
		"efo": 659000.0,
		"cfr": 0.808990478515625
	},
	{
		"tim": 52.893173749999995,
		"tid": 4195,
		"loc": [
			-6.783973842714497e-07,
			1.3542378565116725e-06
		],
		"eco": 535,
		"efo": 535000.0,
		"cfr": 0.545440673828125
	},
	{
		"tim": 52.89755032499999,
		"tid": 4195,
		"loc": [
			-6.759634883752123e-07,
			1.3537163967680823e-06
		],
		"eco": 485,
		"efo": 485000.0,
		"cfr": 0.742218017578125
	},
	{
		"tim": 52.90192695,
		"tid": 4195,
		"loc": [
			-6.760611095063709e-07,
			1.3516233940834379e-06
		],
		"eco": 1554,
		"efo": 1554000.0,
		"cfr": 0.923492431640625
	},
	{
		"tim": 52.9063035,
		"tid": 4195,
		"loc": [
			-6.781336887119572e-07,
			1.3481444833180278e-06
		],
		"eco": 596,
		"efo": 596000.0,
		"cfr": 0.5767822265625
	},
	{
		"tim": 52.910680074999995,
		"tid": 4195,
		"loc": [
			-6.757719697521269e-07,
			1.3544264396083289e-06
		],
		"eco": 667,
		"efo": 667000.0,
		"cfr": 0.55029296875
	},
	{
		"tim": 52.915056549999996,
		"tid": 4195,
		"loc": [
			-6.758704521992071e-07,
			1.3502225428295608e-06
		],
		"eco": 770,
		"efo": 770000.0,
		"cfr": 0.7305908203125
	},
	{
		"tim": 52.919432975,
		"tid": 4195,
		"loc": [
			-6.743484734885764e-07,
			1.3494082777425114e-06
		],
		"eco": 782,
		"efo": 782000.0,
		"cfr": 0.8458251953125
	},
	{
		"tim": 52.92380945,
		"tid": 4195,
		"loc": [
			-6.749687797246244e-07,
			1.3499699301515793e-06
		],
		"eco": 1303,
		"efo": 1303000.0,
		"cfr": 0.77667236328125
	},
	{
		"tim": 52.92818582499999,
		"tid": 4195,
		"loc": [
			-6.757076586998258e-07,
			1.3518440388773292e-06
		],
		"eco": 622,
		"efo": 622000.0,
		"cfr": 0.86962890625
	},
	{
		"tim": 52.932562125,
		"tid": 4195,
		"loc": [
			-6.749959615524913e-07,
			1.352249733884415e-06
		],
		"eco": 709,
		"efo": 709000.0,
		"cfr": 0.67242431640625
	},
	{
		"tim": 52.9369386,
		"tid": 4195,
		"loc": [
			-6.699536777471682e-07,
			1.3531544919417757e-06
		],
		"eco": 489,
		"efo": 489000.0,
		"cfr": 0.975311279296875
	},
	{
		"tim": 52.94131492499999,
		"tid": 4195,
		"loc": [
			-6.694712861191053e-07,
			1.352364333447312e-06
		],
		"eco": 1088,
		"efo": 1088000.0,
		"cfr": 0.82763671875
	},
	{
		"tim": 52.9456913,
		"tid": 4195,
		"loc": [
			-6.634801808194112e-07,
			1.351134226070577e-06
		],
		"eco": 628,
		"efo": 628000.0,
		"cfr": 0.5697021484375
	},
	{
		"tim": 52.952265274999995,
		"tid": 4195,
		"loc": [
			-6.628409504896209e-07,
			1.3568609215844262e-06
		],
		"eco": 266,
		"efo": 266000.0,
		"cfr": 0.919647216796875
	},
	{
		"tim": 52.9588391,
		"tid": 4195,
		"loc": [
			-6.683568218978702e-07,
			1.3588250722479434e-06
		],
		"eco": 395,
		"efo": 395000.0,
		"cfr": 0.8658447265625
	},
	{
		"tim": 53.60566219999999,
		"tid": 4236,
		"loc": [
			-6.819948340557227e-07,
			1.35594881789841e-06
		],
		"eco": 740,
		"efo": 740000.0,
		"cfr": 0.751953125
	},
	{
		"tim": 53.62122745,
		"tid": 4236,
		"loc": [
			-6.829780875899247e-07,
			1.3507392257330813e-06
		],
		"eco": 1544,
		"efo": 1544000.0,
		"cfr": 1.050384521484375
	},
	{
		"tim": 53.625603649999995,
		"tid": 4236,
		"loc": [
			-6.827781350188733e-07,
			1.3498309706128646e-06
		],
		"eco": 1068,
		"efo": 1068000.0,
		"cfr": 0.69122314453125
	},
	{
		"tim": 53.62997997499999,
		"tid": 4236,
		"loc": [
			-6.83161150990728e-07,
			1.3502030598489932e-06
		],
		"eco": 1189,
		"efo": 1189000.0,
		"cfr": 0.823974609375
	},
	{
		"tim": 53.63435635,
		"tid": 4236,
		"loc": [
			-6.815611006418924e-07,
			1.3513638593853544e-06
		],
		"eco": 810,
		"efo": 810000.0,
		"cfr": 0.85693359375
	},
	{
		"tim": 53.63873267499999,
		"tid": 4236,
		"loc": [
			-6.82410313513371e-07,
			1.3521767363106498e-06
		],
		"eco": 522,
		"efo": 522000.0,
		"cfr": 0.65277099609375
	},
	{
		"tim": 53.64310925,
		"tid": 4236,
		"loc": [
			-6.805120806838036e-07,
			1.3523183215972699e-06
		],
		"eco": 454,
		"efo": 454000.0,
		"cfr": 0.687744140625
	},
	{
		"tim": 53.647485775,
		"tid": 4236,
		"loc": [
			-6.780991060202546e-07,
			1.3509458638773818e-06
		],
		"eco": 498,
		"efo": 498000.0,
		"cfr": 0.6109619140625
	},
	{
		"tim": 53.651862099999995,
		"tid": 4236,
		"loc": [
			-6.777392439156052e-07,
			1.3517802425140603e-06
		],
		"eco": 774,
		"efo": 774000.0,
		"cfr": 0.74725341796875
	},
	{
		"tim": 53.6562384,
		"tid": 4236,
		"loc": [
			-6.78171000673449e-07,
			1.3495739858344576e-06
		],
		"eco": 269,
		"efo": 269000.0,
		"cfr": 0.99700927734375
	},
	{
		"tim": 53.660614575000004,
		"tid": 4236,
		"loc": [
			-6.769780804706122e-07,
			1.3528814855571252e-06
		],
		"eco": 333,
		"efo": 333000.0,
		"cfr": 0.76263427734375
	},
	{
		"tim": 53.664990949999996,
		"tid": 4236,
		"loc": [
			-6.735442264493603e-07,
			1.3533223722140055e-06
		],
		"eco": 356,
		"efo": 356000.0,
		"cfr": 0.7889404296875
	},
	{
		"tim": 53.6693673,
		"tid": 4236,
		"loc": [
			-6.732403841603519e-07,
			1.3543283299806042e-06
		],
		"eco": 636,
		"efo": 636000.0,
		"cfr": 0.76263427734375
	},
	{
		"tim": 53.67374362499999,
		"tid": 4236,
		"loc": [
			-6.744570968213321e-07,
			1.3590967372555413e-06
		],
		"eco": 658,
		"efo": 658000.0,
		"cfr": 0.57421875
	},
	{
		"tim": 53.67812014999999,
		"tid": 4236,
		"loc": [
			-6.768626955245314e-07,
			1.3587096296610835e-06
		],
		"eco": 751,
		"efo": 751000.0,
		"cfr": 0.531463623046875
	},
	{
		"tim": 53.68249662499999,
		"tid": 4236,
		"loc": [
			-6.76100684304006e-07,
			1.3583751748882982e-06
		],
		"eco": 631,
		"efo": 631000.0,
		"cfr": 0.59765625
	},
	{
		"tim": 53.686873150000004,
		"tid": 4236,
		"loc": [
			-6.760221798709119e-07,
			1.3589606459914738e-06
		],
		"eco": 795,
		"efo": 795000.0,
		"cfr": 0.559295654296875
	},
	{
		"tim": 53.69124982499999,
		"tid": 4236,
		"loc": [
			-6.755967947512124e-07,
			1.357730796125171e-06
		],
		"eco": 538,
		"efo": 538000.0,
		"cfr": 0.5914306640625
	},
	{
		"tim": 53.69562625,
		"tid": 4236,
		"loc": [
			-6.766156449347555e-07,
			1.3571105744051993e-06
		],
		"eco": 679,
		"efo": 679000.0,
		"cfr": 0.6533203125
	},
	{
		"tim": 53.700002625,
		"tid": 4236,
		"loc": [
			-6.788594655196061e-07,
			1.355917532081564e-06
		],
		"eco": 864,
		"efo": 864000.0,
		"cfr": 0.74749755859375
	},
	{
		"tim": 53.70437917499999,
		"tid": 4236,
		"loc": [
			-6.812648099793317e-07,
			1.3566902931024233e-06
		],
		"eco": 933,
		"efo": 933000.0,
		"cfr": 0.693206787109375
	},
	{
		"tim": 53.70875555,
		"tid": 4236,
		"loc": [
			-6.797581874060883e-07,
			1.3547378100252558e-06
		],
		"eco": 649,
		"efo": 649000.0,
		"cfr": 0.67901611328125
	},
	{
		"tim": 53.71313192499999,
		"tid": 4236,
		"loc": [
			-6.783280511596176e-07,
			1.3585299079891572e-06
		],
		"eco": 589,
		"efo": 589000.0,
		"cfr": 0.5572509765625
	},
	{
		"tim": 53.717508425,
		"tid": 4236,
		"loc": [
			-6.789749748533225e-07,
			1.3608140997496527e-06
		],
		"eco": 713,
		"efo": 713000.0,
		"cfr": 0.457305908203125
	},
	{
		"tim": 53.72188479999999,
		"tid": 4236,
		"loc": [
			-6.751617481459917e-07,
			1.3588613083490926e-06
		],
		"eco": 474,
		"efo": 474000.0,
		"cfr": 0.77490234375
	},
	{
		"tim": 53.726261349999994,
		"tid": 4236,
		"loc": [
			-6.734361212521718e-07,
			1.360192263617034e-06
		],
		"eco": 465,
		"efo": 465000.0,
		"cfr": 0.6793212890625
	},
	{
		"tim": 53.7306379,
		"tid": 4236,
		"loc": [
			-6.725354364465684e-07,
			1.357735930482332e-06
		],
		"eco": 359,
		"efo": 359000.0,
		"cfr": 0.777587890625
	},
	{
		"tim": 53.735014424999996,
		"tid": 4236,
		"loc": [
			-6.698348440158246e-07,
			1.3537741588408192e-06
		],
		"eco": 313,
		"efo": 313000.0,
		"cfr": 0.777587890625
	},
	{
		"tim": 53.7393911,
		"tid": 4236,
		"loc": [
			-6.736296924173569e-07,
			1.354706643353821e-06
		],
		"eco": 544,
		"efo": 544000.0,
		"cfr": 0.8587646484375
	},
	{
		"tim": 53.74376772499999,
		"tid": 4236,
		"loc": [
			-6.764121401395325e-07,
			1.350617795756281e-06
		],
		"eco": 544,
		"efo": 544000.0,
		"cfr": 0.714111328125
	},
	{
		"tim": 53.74814419999999,
		"tid": 4236,
		"loc": [
			-6.797279773220142e-07,
			1.3619246755754751e-06
		],
		"eco": 589,
		"efo": 589000.0,
		"cfr": 0.62103271484375
	},
	{
		"tim": 53.75252085,
		"tid": 4236,
		"loc": [
			-6.799900039477357e-07,
			1.3608482267260298e-06
		],
		"eco": 611,
		"efo": 611000.0,
		"cfr": 0.6405029296875
	},
	{
		"tim": 53.75689732499999,
		"tid": 4236,
		"loc": [
			-6.804447032702464e-07,
			1.3601519636696537e-06
		],
		"eco": 727,
		"efo": 727000.0,
		"cfr": 0.6317138671875
	},
	{
		"tim": 53.7612739,
		"tid": 4236,
		"loc": [
			-6.793492698441043e-07,
			1.3632607381102604e-06
		],
		"eco": 678,
		"efo": 678000.0,
		"cfr": 0.61083984375
	},
	{
		"tim": 53.7656505,
		"tid": 4236,
		"loc": [
			-6.789751042651123e-07,
			1.36072294586882e-06
		],
		"eco": 544,
		"efo": 544000.0,
		"cfr": 0.7012939453125
	},
	{
		"tim": 53.770026975,
		"tid": 4236,
		"loc": [
			-6.79057133612359e-07,
			1.3584045950923406e-06
		],
		"eco": 605,
		"efo": 605000.0,
		"cfr": 0.5899658203125
	},
	{
		"tim": 53.774403625,
		"tid": 4236,
		"loc": [
			-6.789497253415347e-07,
			1.3581781549846313e-06
		],
		"eco": 738,
		"efo": 738000.0,
		"cfr": 0.70361328125
	},
	{
		"tim": 53.778780175,
		"tid": 4236,
		"loc": [
			-6.798604227106834e-07,
			1.3588883369680556e-06
		],
		"eco": 532,
		"efo": 532000.0,
		"cfr": 0.545440673828125
	},
	{
		"tim": 53.7831567,
		"tid": 4236,
		"loc": [
			-6.773363042715466e-07,
			1.3597953431072837e-06
		],
		"eco": 519,
		"efo": 519000.0,
		"cfr": 0.64215087890625
	},
	{
		"tim": 53.787533375,
		"tid": 4236,
		"loc": [
			-6.793743397844147e-07,
			1.354281338026155e-06
		],
		"eco": 523,
		"efo": 523000.0,
		"cfr": 0.67547607421875
	},
	{
		"tim": 53.79190995,
		"tid": 4236,
		"loc": [
			-6.792686965481644e-07,
			1.356885318411617e-06
		],
		"eco": 636,
		"efo": 636000.0,
		"cfr": 0.6163330078125
	},
	{
		"tim": 53.796286375,
		"tid": 4236,
		"loc": [
			-6.787294055272451e-07,
			1.35669929556462e-06
		],
		"eco": 674,
		"efo": 674000.0,
		"cfr": 0.50390625
	},
	{
		"tim": 53.80066292499999,
		"tid": 4236,
		"loc": [
			-6.793356548650009e-07,
			1.3577543875379783e-06
		],
		"eco": 953,
		"efo": 953000.0,
		"cfr": 0.5955810546875
	},
	{
		"tim": 53.8050393,
		"tid": 4236,
		"loc": [
			-6.776720222039459e-07,
			1.3584587840362153e-06
		],
		"eco": 560,
		"efo": 560000.0,
		"cfr": 0.5203857421875
	},
	{
		"tim": 53.809415775,
		"tid": 4236,
		"loc": [
			-6.80132732540872e-07,
			1.3597051041149373e-06
		],
		"eco": 595,
		"efo": 595000.0,
		"cfr": 0.518646240234375
	},
	{
		"tim": 53.81379227499999,
		"tid": 4236,
		"loc": [
			-6.799631459056194e-07,
			1.357229870336837e-06
		],
		"eco": 562,
		"efo": 562000.0,
		"cfr": 0.5274658203125
	},
	{
		"tim": 53.81816874999999,
		"tid": 4236,
		"loc": [
			-6.800777542585584e-07,
			1.3590020893888797e-06
		],
		"eco": 593,
		"efo": 593000.0,
		"cfr": 0.528717041015625
	},
	{
		"tim": 53.822545299999994,
		"tid": 4236,
		"loc": [
			-6.800856281633145e-07,
			1.3587274587889454e-06
		],
		"eco": 557,
		"efo": 557000.0,
		"cfr": 0.52923583984375
	},
	{
		"tim": 53.826921750000004,
		"tid": 4236,
		"loc": [
			-6.797648588781756e-07,
			1.3608730728692395e-06
		],
		"eco": 547,
		"efo": 547000.0,
		"cfr": 0.552764892578125
	},
	{
		"tim": 53.83129817499999,
		"tid": 4236,
		"loc": [
			-6.809143735910772e-07,
			1.361201257373572e-06
		],
		"eco": 546,
		"efo": 546000.0,
		"cfr": 0.5584716796875
	},
	{
		"tim": 53.83567485,
		"tid": 4236,
		"loc": [
			-6.791969667085326e-07,
			1.3571051895571499e-06
		],
		"eco": 556,
		"efo": 556000.0,
		"cfr": 0.6124267578125
	},
	{
		"tim": 53.840051225,
		"tid": 4236,
		"loc": [
			-6.74508400124655e-07,
			1.3593804545370404e-06
		],
		"eco": 470,
		"efo": 470000.0,
		"cfr": 0.65277099609375
	},
	{
		"tim": 53.84442744999999,
		"tid": 4236,
		"loc": [
			-6.736209739955615e-07,
			1.356525159342179e-06
		],
		"eco": 352,
		"efo": 352000.0,
		"cfr": 0.865631103515625
	},
	{
		"tim": 53.848803825,
		"tid": 4236,
		"loc": [
			-6.758953803605776e-07,
			1.3518362826404696e-06
		],
		"eco": 499,
		"efo": 499000.0,
		"cfr": 0.803375244140625
	},
	{
		"tim": 53.853179974999996,
		"tid": 4236,
		"loc": [
			-6.753493147146197e-07,
			1.3542964036647399e-06
		],
		"eco": 629,
		"efo": 629000.0,
		"cfr": 0.685546875
	},
	{
		"tim": 53.85755615,
		"tid": 4236,
		"loc": [
			-6.779283951302738e-07,
			1.3544497703723216e-06
		],
		"eco": 526,
		"efo": 526000.0,
		"cfr": 0.76251220703125
	},
	{
		"tim": 53.86193235,
		"tid": 4236,
		"loc": [
			-6.808303047028355e-07,
			1.3573570808342526e-06
		],
		"eco": 527,
		"efo": 527000.0,
		"cfr": 0.666015625
	},
	{
		"tim": 53.86630842499999,
		"tid": 4236,
		"loc": [
			-6.820218325975835e-07,
			1.358973806646199e-06
		],
		"eco": 441,
		"efo": 441000.0,
		"cfr": 0.6142578125
	},
	{
		"tim": 53.87068457499999,
		"tid": 4236,
		"loc": [
			-6.81298461499442e-07,
			1.3597555570091265e-06
		],
		"eco": 491,
		"efo": 491000.0,
		"cfr": 0.59820556640625
	},
	{
		"tim": 53.87506072499999,
		"tid": 4236,
		"loc": [
			-6.827163147866347e-07,
			1.361763171695247e-06
		],
		"eco": 481,
		"efo": 481000.0,
		"cfr": 0.5955810546875
	},
	{
		"tim": 53.87943694999999,
		"tid": 4236,
		"loc": [
			-6.819600660696159e-07,
			1.361540051679116e-06
		],
		"eco": 395,
		"efo": 395000.0,
		"cfr": 0.61309814453125
	},
	{
		"tim": 53.88381334999999,
		"tid": 4236,
		"loc": [
			-6.818715370054981e-07,
			1.3614368022458808e-06
		],
		"eco": 442,
		"efo": 442000.0,
		"cfr": 0.62103271484375
	},
	{
		"tim": 53.88818957499999,
		"tid": 4236,
		"loc": [
			-6.860207875103044e-07,
			1.3622158390580247e-06
		],
		"eco": 435,
		"efo": 435000.0,
		"cfr": 0.684356689453125
	},
	{
		"tim": 53.892565775,
		"tid": 4236,
		"loc": [
			-6.857706159346029e-07,
			1.3601515816399077e-06
		],
		"eco": 386,
		"efo": 386000.0,
		"cfr": 0.6177978515625
	},
	{
		"tim": 53.896942149999994,
		"tid": 4236,
		"loc": [
			-6.838938303693604e-07,
			1.3610062866531144e-06
		],
		"eco": 371,
		"efo": 371000.0,
		"cfr": 0.62841796875
	},
	{
		"tim": 53.901318350000004,
		"tid": 4236,
		"loc": [
			-6.833029720689079e-07,
			1.3613465613383956e-06
		],
		"eco": 398,
		"efo": 398000.0,
		"cfr": 0.60809326171875
	},
	{
		"tim": 53.9056946,
		"tid": 4236,
		"loc": [
			-6.827485449568667e-07,
			1.361174897581986e-06
		],
		"eco": 538,
		"efo": 538000.0,
		"cfr": 0.618896484375
	},
	{
		"tim": 53.910070874999995,
		"tid": 4236,
		"loc": [
			-6.817778675437592e-07,
			1.3615237711399624e-06
		],
		"eco": 341,
		"efo": 341000.0,
		"cfr": 0.8466796875
	},
	{
		"tim": 53.914447125,
		"tid": 4236,
		"loc": [
			-6.836228819724471e-07,
			1.3619604981933218e-06
		],
		"eco": 395,
		"efo": 395000.0,
		"cfr": 0.590576171875
	},
	{
		"tim": 53.91882345,
		"tid": 4236,
		"loc": [
			-6.824783639122257e-07,
			1.3595565188297106e-06
		],
		"eco": 1000,
		"efo": 1000000.0,
		"cfr": 0.9873046875
	},
	{
		"tim": 53.92319977499999,
		"tid": 4236,
		"loc": [
			-6.828111594932085e-07,
			1.357863177285949e-06
		],
		"eco": 1272,
		"efo": 1272000.0,
		"cfr": 0.8056640625
	},
	{
		"tim": 53.927575975,
		"tid": 4236,
		"loc": [
			-6.799408787690575e-07,
			1.3544533022180546e-06
		],
		"eco": 878,
		"efo": 878000.0,
		"cfr": 0.88751220703125
	},
	{
		"tim": 53.931952375,
		"tid": 4236,
		"loc": [
			-6.819656372070313e-07,
			1.3576089961850997e-06
		],
		"eco": 519,
		"efo": 519000.0,
		"cfr": 0.586395263671875
	},
	{
		"tim": 53.9363286,
		"tid": 4236,
		"loc": [
			-6.838398812931694e-07,
			1.3580222299086483e-06
		],
		"eco": 400,
		"efo": 400000.0,
		"cfr": 0.6624755859375
	},
	{
		"tim": 53.9407048,
		"tid": 4236,
		"loc": [
			-6.809073459791667e-07,
			1.3587057653338625e-06
		],
		"eco": 718,
		"efo": 718000.0,
		"cfr": 0.836334228515625
	},
	{
		"tim": 53.94508117499999,
		"tid": 4236,
		"loc": [
			-6.794056531761627e-07,
			1.358033893143359e-06
		],
		"eco": 1040,
		"efo": 1040000.0,
		"cfr": 0.812652587890625
	},
	{
		"tim": 53.949457375,
		"tid": 4236,
		"loc": [
			-6.801135126005967e-07,
			1.3573355404109184e-06
		],
		"eco": 656,
		"efo": 656000.0,
		"cfr": 0.51141357421875
	},
	{
		"tim": 53.953833624999994,
		"tid": 4236,
		"loc": [
			-6.815167531209843e-07,
			1.3583735931882637e-06
		],
		"eco": 406,
		"efo": 406000.0,
		"cfr": 0.56884765625
	},
	{
		"tim": 53.95820989999999,
		"tid": 4236,
		"loc": [
			-6.846455479428809e-07,
			1.360977855391488e-06
		],
		"eco": 475,
		"efo": 475000.0,
		"cfr": 0.4959716796875
	},
	{
		"tim": 53.96258615,
		"tid": 4236,
		"loc": [
			-6.861387330641144e-07,
			1.3593262528189114e-06
		],
		"eco": 470,
		"efo": 470000.0,
		"cfr": 0.6064453125
	},
	{
		"tim": 53.966962474999995,
		"tid": 4236,
		"loc": [
			-6.882548339295358e-07,
			1.356502883675161e-06
		],
		"eco": 457,
		"efo": 457000.0,
		"cfr": 0.45068359375
	},
	{
		"tim": 53.97133879999999,
		"tid": 4236,
		"loc": [
			-6.837733074175188e-07,
			1.360876063231198e-06
		],
		"eco": 998,
		"efo": 998000.0,
		"cfr": 0.869140625
	},
	{
		"tim": 53.975715,
		"tid": 4236,
		"loc": [
			-6.840005919259473e-07,
			1.3607584543686662e-06
		],
		"eco": 372,
		"efo": 372000.0,
		"cfr": 0.64453125
	},
	{
		"tim": 53.9800914,
		"tid": 4236,
		"loc": [
			-6.848871304746269e-07,
			1.3613447666486082e-06
		],
		"eco": 527,
		"efo": 527000.0,
		"cfr": 0.6546630859375
	},
	{
		"tim": 53.984467625,
		"tid": 4236,
		"loc": [
			-6.860704593116445e-07,
			1.3608374016079822e-06
		],
		"eco": 531,
		"efo": 531000.0,
		"cfr": 0.619903564453125
	},
	{
		"tim": 53.988843825,
		"tid": 4236,
		"loc": [
			-6.871034267233404e-07,
			1.3587300775255534e-06
		],
		"eco": 613,
		"efo": 613000.0,
		"cfr": 0.52081298828125
	},
	{
		"tim": 53.9932202,
		"tid": 4236,
		"loc": [
			-6.878323005039216e-07,
			1.3575394569353782e-06
		],
		"eco": 927,
		"efo": 927000.0,
		"cfr": 0.861968994140625
	},
	{
		"tim": 53.9975964,
		"tid": 4236,
		"loc": [
			-6.88758753768897e-07,
			1.3565594354813506e-06
		],
		"eco": 812,
		"efo": 812000.0,
		"cfr": 0.8251953125
	},
	{
		"tim": 54.00197264999999,
		"tid": 4236,
		"loc": [
			-6.803302317211651e-07,
			1.3572949055026649e-06
		],
		"eco": 831,
		"efo": 831000.0,
		"cfr": 0.943817138671875
	},
	{
		"tim": 54.00634892499999,
		"tid": 4236,
		"loc": [
			-6.783674329793407e-07,
			1.3585190575012902e-06
		],
		"eco": 405,
		"efo": 405000.0,
		"cfr": 0.64453125
	},
	{
		"tim": 54.010725175,
		"tid": 4236,
		"loc": [
			-6.810805965974936e-07,
			1.3608455420908777e-06
		],
		"eco": 495,
		"efo": 495000.0,
		"cfr": 0.67877197265625
	},
	{
		"tim": 54.01510149999999,
		"tid": 4236,
		"loc": [
			-6.861316557409822e-07,
			1.3581328829821146e-06
		],
		"eco": 879,
		"efo": 879000.0,
		"cfr": 0.605224609375
	},
	{
		"tim": 54.019477825,
		"tid": 4236,
		"loc": [
			-6.848185113119201e-07,
			1.3599679140134195e-06
		],
		"eco": 361,
		"efo": 361000.0,
		"cfr": 0.6866455078125
	},
	{
		"tim": 54.023854025,
		"tid": 4236,
		"loc": [
			-6.891414802319791e-07,
			1.3573860271751357e-06
		],
		"eco": 283,
		"efo": 283000.0,
		"cfr": 0.684356689453125
	},
	{
		"tim": 54.028230425,
		"tid": 4236,
		"loc": [
			-6.888472879094513e-07,
			1.3540188371423578e-06
		],
		"eco": 416,
		"efo": 416000.0,
		"cfr": 0.50225830078125
	},
	{
		"tim": 54.03260665,
		"tid": 4236,
		"loc": [
			-6.87363943376621e-07,
			1.3505079217504888e-06
		],
		"eco": 310,
		"efo": 310000.0,
		"cfr": 0.49346923828125
	},
	{
		"tim": 54.036982849999994,
		"tid": 4236,
		"loc": [
			-6.904021752460931e-07,
			1.3541951770211854e-06
		],
		"eco": 367,
		"efo": 367000.0,
		"cfr": 0.54864501953125
	},
	{
		"tim": 54.041359225,
		"tid": 4236,
		"loc": [
			-6.929295460239687e-07,
			1.3527129438996094e-06
		],
		"eco": 314,
		"efo": 314000.0,
		"cfr": 0.57763671875
	},
	{
		"tim": 54.045735425,
		"tid": 4236,
		"loc": [
			-6.90645278593756e-07,
			1.3556649887380683e-06
		],
		"eco": 287,
		"efo": 287000.0,
		"cfr": 0.70623779296875
	},
	{
		"tim": 54.050111675000004,
		"tid": 4236,
		"loc": [
			-6.879946832634135e-07,
			1.3634011211819754e-06
		],
		"eco": 650,
		"efo": 650000.0,
		"cfr": 0.6011962890625
	},
	{
		"tim": 54.05448795,
		"tid": 4236,
		"loc": [
			-6.852731996635164e-07,
			1.3636079181563401e-06
		],
		"eco": 737,
		"efo": 737000.0,
		"cfr": 0.647216796875
	},
	{
		"tim": 54.058864199999995,
		"tid": 4236,
		"loc": [
			-6.865809149039692e-07,
			1.3608258468289165e-06
		],
		"eco": 517,
		"efo": 517000.0,
		"cfr": 0.801727294921875
	},
	{
		"tim": 54.06324052499999,
		"tid": 4236,
		"loc": [
			-6.777825168440119e-07,
			1.365520886282722e-06
		],
		"eco": 1139,
		"efo": 1139000.0,
		"cfr": 0.8681640625
	},
	{
		"tim": 54.06761685,
		"tid": 4236,
		"loc": [
			-6.764939170871746e-07,
			1.364593623538862e-06
		],
		"eco": 933,
		"efo": 933000.0,
		"cfr": 0.998687744140625
	},
	{
		"tim": 54.071993049999996,
		"tid": 4236,
		"loc": [
			-6.788225239117823e-07,
			1.360936903162295e-06
		],
		"eco": 531,
		"efo": 531000.0,
		"cfr": 0.817230224609375
	},
	{
		"tim": 54.076369449999994,
		"tid": 4236,
		"loc": [
			-6.807126924541352e-07,
			1.3595549418550645e-06
		],
		"eco": 290,
		"efo": 290000.0,
		"cfr": 0.61865234375
	},
	{
		"tim": 54.080745674999996,
		"tid": 4236,
		"loc": [
			-6.830504667377677e-07,
			1.3546856100825538e-06
		],
		"eco": 329,
		"efo": 329000.0,
		"cfr": 0.82781982421875
	},
	{
		"tim": 54.08512187499999,
		"tid": 4236,
		"loc": [
			-6.874816662425459e-07,
			1.3519999229755175e-06
		],
		"eco": 398,
		"efo": 398000.0,
		"cfr": 0.69818115234375
	},
	{
		"tim": 54.08949825,
		"tid": 4236,
		"loc": [
			-6.870244261114979e-07,
			1.3495749459183673e-06
		],
		"eco": 730,
		"efo": 730000.0,
		"cfr": 0.980224609375
	},
	{
		"tim": 54.093874449999994,
		"tid": 4236,
		"loc": [
			-6.845745926369277e-07,
			1.347896071971614e-06
		],
		"eco": 455,
		"efo": 455000.0,
		"cfr": 0.731689453125
	},
	{
		"tim": 54.0982507,
		"tid": 4236,
		"loc": [
			-6.829657008114063e-07,
			1.3540947095893406e-06
		],
		"eco": 196,
		"efo": 196000.0,
		"cfr": 0.937744140625
	},
	{
		"tim": 54.10919619999999,
		"tid": 4236,
		"loc": [
			-6.857205841346615e-07,
			1.3514037076344746e-06
		],
		"eco": 389,
		"efo": 389000.0,
		"cfr": 0.9100341796875
	},
	{
		"tim": 54.113572575,
		"tid": 4236,
		"loc": [
			-6.85371339648437e-07,
			1.35022469303997e-06
		],
		"eco": 405,
		"efo": 405000.0,
		"cfr": 0.79345703125
	},
	{
		"tim": 54.12234324999999,
		"tid": 4236,
		"loc": [
			-6.826779103619947e-07,
			1.3539426676830975e-06
		],
		"eco": 318,
		"efo": 318000.0,
		"cfr": 0.6160888671875
	},
	{
		"tim": 54.12671952499999,
		"tid": 4236,
		"loc": [
			-6.86603875317616e-07,
			1.355650986354486e-06
		],
		"eco": 281,
		"efo": 281000.0,
		"cfr": 0.6903076171875
	},
	{
		"tim": 54.131095775,
		"tid": 4236,
		"loc": [
			-6.861805537561059e-07,
			1.3562121850779767e-06
		],
		"eco": 462,
		"efo": 462000.0,
		"cfr": 0.7647705078125
	},
	{
		"tim": 54.135472099999994,
		"tid": 4236,
		"loc": [
			-6.836666278849862e-07,
			1.3574353362434237e-06
		],
		"eco": 508,
		"efo": 508000.0,
		"cfr": 0.88671875
	},
	{
		"tim": 54.139848425000004,
		"tid": 4236,
		"loc": [
			-6.857819843852972e-07,
			1.3558464353532752e-06
		],
		"eco": 312,
		"efo": 312000.0,
		"cfr": 0.86517333984375
	},
	{
		"tim": 54.144224625,
		"tid": 4236,
		"loc": [
			-6.869279910633547e-07,
			1.3539143821339307e-06
		],
		"eco": 379,
		"efo": 379000.0,
		"cfr": 0.83197021484375
	},
	{
		"tim": 54.148601025,
		"tid": 4236,
		"loc": [
			-6.858048997451134e-07,
			1.3561598216599245e-06
		],
		"eco": 675,
		"efo": 675000.0,
		"cfr": 0.75732421875
	},
	{
		"tim": 54.15297725,
		"tid": 4236,
		"loc": [
			-6.870597589946777e-07,
			1.3506237298205393e-06
		],
		"eco": 444,
		"efo": 444000.0,
		"cfr": 0.5792236328125
	},
	{
		"tim": 54.157353449999995,
		"tid": 4236,
		"loc": [
			-6.842174109825206e-07,
			1.3533183435898259e-06
		],
		"eco": 443,
		"efo": 443000.0,
		"cfr": 0.715118408203125
	},
	{
		"tim": 54.161729825,
		"tid": 4236,
		"loc": [
			-6.833580082861028e-07,
			1.3535409080931145e-06
		],
		"eco": 301,
		"efo": 301000.0,
		"cfr": 0.6492919921875
	},
	{
		"tim": 54.166106025,
		"tid": 4236,
		"loc": [
			-6.850557997612885e-07,
			1.3528475765300484e-06
		],
		"eco": 336,
		"efo": 336000.0,
		"cfr": 0.59796142578125
	},
	{
		"tim": 54.17048227499999,
		"tid": 4236,
		"loc": [
			-6.875134732344022e-07,
			1.355541905131451e-06
		],
		"eco": 304,
		"efo": 304000.0,
		"cfr": 0.52899169921875
	},
	{
		"tim": 54.17485855,
		"tid": 4236,
		"loc": [
			-6.896977325487827e-07,
			1.356794670187109e-06
		],
		"eco": 281,
		"efo": 281000.0,
		"cfr": 0.545166015625
	},
	{
		"tim": 54.179234799999996,
		"tid": 4236,
		"loc": [
			-6.874441570701819e-07,
			1.355215080699372e-06
		],
		"eco": 437,
		"efo": 437000.0,
		"cfr": 0.53521728515625
	},
	{
		"tim": 54.18361112499999,
		"tid": 4236,
		"loc": [
			-6.901272456730631e-07,
			1.3497225836247656e-06
		],
		"eco": 395,
		"efo": 395000.0,
		"cfr": 0.72821044921875
	},
	{
		"tim": 54.18798745,
		"tid": 4236,
		"loc": [
			-6.872083921636549e-07,
			1.3521590890100146e-06
		],
		"eco": 441,
		"efo": 441000.0,
		"cfr": 0.5555419921875
	},
	{
		"tim": 54.19236365,
		"tid": 4236,
		"loc": [
			-6.857094850706537e-07,
			1.3538503679568592e-06
		],
		"eco": 327,
		"efo": 327000.0,
		"cfr": 0.7720947265625
	},
	{
		"tim": 54.196740049999995,
		"tid": 4236,
		"loc": [
			-6.831468526066524e-07,
			1.3510465083257195e-06
		],
		"eco": 401,
		"efo": 401000.0,
		"cfr": 0.669891357421875
	},
	{
		"tim": 54.201116275,
		"tid": 4236,
		"loc": [
			-6.830381477488353e-07,
			1.350635788325862e-06
		],
		"eco": 279,
		"efo": 279000.0,
		"cfr": 0.76409912109375
	},
	{
		"tim": 54.20549247499999,
		"tid": 4236,
		"loc": [
			-6.795958341644929e-07,
			1.3490694695270106e-06
		],
		"eco": 338,
		"efo": 338000.0,
		"cfr": 0.7587890625
	},
	{
		"tim": 54.20986885,
		"tid": 4236,
		"loc": [
			-6.836050108443133e-07,
			1.3517776729658334e-06
		],
		"eco": 260,
		"efo": 260000.0,
		"cfr": 0.6229248046875
	},
	{
		"tim": 54.214245049999995,
		"tid": 4236,
		"loc": [
			-6.853231080896115e-07,
			1.3514344651764468e-06
		],
		"eco": 333,
		"efo": 333000.0,
		"cfr": 0.729736328125
	},
	{
		"tim": 54.2186213,
		"tid": 4236,
		"loc": [
			-6.863026234095956e-07,
			1.3528373148312087e-06
		],
		"eco": 434,
		"efo": 434000.0,
		"cfr": 0.714111328125
	},
	{
		"tim": 54.222997575,
		"tid": 4236,
		"loc": [
			-6.835114923487656e-07,
			1.3516595808125776e-06
		],
		"eco": 407,
		"efo": 407000.0,
		"cfr": 0.72509765625
	},
	{
		"tim": 54.227373824999994,
		"tid": 4236,
		"loc": [
			-6.873773242254979e-07,
			1.3501547713605186e-06
		],
		"eco": 329,
		"efo": 329000.0,
		"cfr": 0.571014404296875
	},
	{
		"tim": 54.23175015,
		"tid": 4236,
		"loc": [
			-6.871955452130609e-07,
			1.3516095263660706e-06
		],
		"eco": 224,
		"efo": 224000.0,
		"cfr": 0.7841796875
	},
	{
		"tim": 54.236126475,
		"tid": 4236,
		"loc": [
			-6.874695119774826e-07,
			1.3526057371772617e-06
		],
		"eco": 289,
		"efo": 289000.0,
		"cfr": 0.555206298828125
	},
	{
		"tim": 54.240502674999995,
		"tid": 4236,
		"loc": [
			-6.854090501893876e-07,
			1.3539146661966348e-06
		],
		"eco": 417,
		"efo": 417000.0,
		"cfr": 0.51416015625
	},
	{
		"tim": 54.24487907499999,
		"tid": 4236,
		"loc": [
			-6.876757365260968e-07,
			1.3551198101859553e-06
		],
		"eco": 303,
		"efo": 303000.0,
		"cfr": 0.639404296875
	},
	{
		"tim": 54.249255299999994,
		"tid": 4236,
		"loc": [
			-6.908236245784174e-07,
			1.3551414781353619e-06
		],
		"eco": 288,
		"efo": 288000.0,
		"cfr": 0.524169921875
	},
	{
		"tim": 54.25363149999999,
		"tid": 4236,
		"loc": [
			-6.889972991118671e-07,
			1.3572951719274662e-06
		],
		"eco": 320,
		"efo": 320000.0,
		"cfr": 0.53851318359375
	},
	{
		"tim": 54.258007875,
		"tid": 4236,
		"loc": [
			-6.902407116595139e-07,
			1.3545876391461747e-06
		],
		"eco": 272,
		"efo": 272000.0,
		"cfr": 0.618896484375
	},
	{
		"tim": 54.26238407499999,
		"tid": 4236,
		"loc": [
			-6.854726486914462e-07,
			1.3528471344320674e-06
		],
		"eco": 271,
		"efo": 271000.0,
		"cfr": 0.677490234375
	},
	{
		"tim": 54.266760325,
		"tid": 4236,
		"loc": [
			-6.879004088828919e-07,
			1.3542853796163663e-06
		],
		"eco": 299,
		"efo": 299000.0,
		"cfr": 0.528900146484375
	},
	{
		"tim": 54.2711366,
		"tid": 4236,
		"loc": [
			-6.858905484581592e-07,
			1.3550825689793306e-06
		],
		"eco": 265,
		"efo": 265000.0,
		"cfr": 0.731964111328125
	},
	{
		"tim": 54.27551284999999,
		"tid": 4236,
		"loc": [
			-6.874500130228765e-07,
			1.353104475533133e-06
		],
		"eco": 308,
		"efo": 308000.0,
		"cfr": 0.530517578125
	},
	{
		"tim": 54.279889175,
		"tid": 4236,
		"loc": [
			-6.911525135468096e-07,
			1.3545657357190334e-06
		],
		"eco": 352,
		"efo": 352000.0,
		"cfr": 0.536407470703125
	},
	{
		"tim": 54.2842655,
		"tid": 4236,
		"loc": [
			-6.888645253241632e-07,
			1.3543754538438459e-06
		],
		"eco": 402,
		"efo": 402000.0,
		"cfr": 0.526519775390625
	},
	{
		"tim": 54.28864169999999,
		"tid": 4236,
		"loc": [
			-6.862192612762482e-07,
			1.3546326432920492e-06
		],
		"eco": 192,
		"efo": 192000.0,
		"cfr": 0.67962646484375
	},
	{
		"tim": 54.29301809999999,
		"tid": 4236,
		"loc": [
			-6.873514811197917e-07,
			1.3517200323892035e-06
		],
		"eco": 295,
		"efo": 295000.0,
		"cfr": 0.525054931640625
	},
	{
		"tim": 54.29739432499999,
		"tid": 4236,
		"loc": [
			-6.884186782435697e-07,
			1.3498628233159983e-06
		],
		"eco": 225,
		"efo": 225000.0,
		"cfr": 0.73455810546875
	},
	{
		"tim": 54.301770525,
		"tid": 4236,
		"loc": [
			-6.882404599236546e-07,
			1.3523585910871588e-06
		],
		"eco": 364,
		"efo": 364000.0,
		"cfr": 0.4888916015625
	},
	{
		"tim": 54.306146899999995,
		"tid": 4236,
		"loc": [
			-6.87285633407147e-07,
			1.3521386779452572e-06
		],
		"eco": 279,
		"efo": 279000.0,
		"cfr": 0.560577392578125
	},
	{
		"tim": 54.31052309999999,
		"tid": 4236,
		"loc": [
			-6.882609415990095e-07,
			1.3530204758642365e-06
		],
		"eco": 369,
		"efo": 369000.0,
		"cfr": 0.6015625
	},
	{
		"tim": 54.31489935,
		"tid": 4236,
		"loc": [
			-6.891183282390147e-07,
			1.359570821126302e-06
		],
		"eco": 180,
		"efo": 180000.0,
		"cfr": 0.97198486328125
	},
	{
		"tim": 54.319275624999996,
		"tid": 4236,
		"loc": [
			-6.878294620381508e-07,
			1.3609307250661371e-06
		],
		"eco": 188,
		"efo": 188000.0,
		"cfr": 1.0938720703125
	},
	{
		"tim": 54.328046425000004,
		"tid": 4236,
		"loc": [
			-6.820649048140276e-07,
			1.3621903047075343e-06
		],
		"eco": 223,
		"efo": 223000.0,
		"cfr": 1.0782470703125
	},
	{
		"tim": 54.806604375,
		"tid": 4266,
		"loc": [
			-6.786611192999825e-07,
			1.3466130858796502e-06
		],
		"eco": 407,
		"efo": 407000.0,
		"cfr": 0.85693359375
	},
	{
		"tim": 54.82217065,
		"tid": 4266,
		"loc": [
			-6.816511607253245e-07,
			1.351004963226513e-06
		],
		"eco": 349,
		"efo": 349000.0,
		"cfr": 0.598846435546875
	},
	{
		"tim": 54.82654725,
		"tid": 4266,
		"loc": [
			-6.859110291322699e-07,
			1.355332021974937e-06
		],
		"eco": 369,
		"efo": 369000.0,
		"cfr": 0.539794921875
	},
	{
		"tim": 54.83092385,
		"tid": 4266,
		"loc": [
			-6.903277630449142e-07,
			1.356247879145086e-06
		],
		"eco": 304,
		"efo": 304000.0,
		"cfr": 0.610626220703125
	},
	{
		"tim": 54.83530042499999,
		"tid": 4266,
		"loc": [
			-6.920505606893276e-07,
			1.3558445011159166e-06
		],
		"eco": 304,
		"efo": 304000.0,
		"cfr": 0.73797607421875
	},
	{
		"tim": 54.839677099999996,
		"tid": 4266,
		"loc": [
			-6.933439711924146e-07,
			1.3552791256662477e-06
		],
		"eco": 236,
		"efo": 236000.0,
		"cfr": 0.83807373046875
	},
	{
		"tim": 54.844053575,
		"tid": 4266,
		"loc": [
			-6.914666233625718e-07,
			1.35736236965522e-06
		],
		"eco": 301,
		"efo": 301000.0,
		"cfr": 0.5899658203125
	},
	{
		"tim": 54.84843014999999,
		"tid": 4266,
		"loc": [
			-6.863924812497809e-07,
			1.3591303423906313e-06
		],
		"eco": 352,
		"efo": 352000.0,
		"cfr": 0.73223876953125
	},
	{
		"tim": 54.85280674999999,
		"tid": 4266,
		"loc": [
			-6.878496007586402e-07,
			1.356588112614032e-06
		],
		"eco": 569,
		"efo": 569000.0,
		"cfr": 0.683624267578125
	},
	{
		"tim": 54.859380775,
		"tid": 4266,
		"loc": [
			-6.904395595622857e-07,
			1.3557160929651694e-06
		],
		"eco": 313,
		"efo": 313000.0,
		"cfr": 0.701416015625
	},
	{
		"tim": 54.86375752499999,
		"tid": 4266,
		"loc": [
			-6.881118632837279e-07,
			1.3582924932454407e-06
		],
		"eco": 514,
		"efo": 514000.0,
		"cfr": 0.555633544921875
	},
	{
		"tim": 54.86813412499999,
		"tid": 4266,
		"loc": [
			-6.898900750940558e-07,
			1.3560687557772005e-06
		],
		"eco": 280,
		"efo": 280000.0,
		"cfr": 0.596282958984375
	},
	{
		"tim": 54.872510999999996,
		"tid": 4266,
		"loc": [
			-6.906279553171824e-07,
			1.3571661537019966e-06
		],
		"eco": 350,
		"efo": 350000.0,
		"cfr": 0.610198974609375
	},
	{
		"tim": 54.87688769999999,
		"tid": 4266,
		"loc": [
			-6.886861180711897e-07,
			1.356314425293049e-06
		],
		"eco": 319,
		"efo": 319000.0,
		"cfr": 0.58209228515625
	},
	{
		"tim": 54.88126442499999,
		"tid": 4266,
		"loc": [
			-6.861318016737086e-07,
			1.3565560251842624e-06
		],
		"eco": 293,
		"efo": 293000.0,
		"cfr": 0.579254150390625
	},
	{
		"tim": 54.885641299999996,
		"tid": 4266,
		"loc": [
			-6.894107809213093e-07,
			1.3539752008234718e-06
		],
		"eco": 325,
		"efo": 325000.0,
		"cfr": 0.6378173828125
	},
	{
		"tim": 54.89001799999999,
		"tid": 4266,
		"loc": [
			-6.869436561412788e-07,
			1.3533302792367712e-06
		],
		"eco": 268,
		"efo": 268000.0,
		"cfr": 0.75579833984375
	},
	{
		"tim": 54.89439459999999,
		"tid": 4266,
		"loc": [
			-6.872133487367261e-07,
			1.3564212739222108e-06
		],
		"eco": 275,
		"efo": 275000.0,
		"cfr": 0.642791748046875
	},
	{
		"tim": 54.898771375,
		"tid": 4266,
		"loc": [
			-6.87759803121103e-07,
			1.3548153182725595e-06
		],
		"eco": 398,
		"efo": 398000.0,
		"cfr": 0.510498046875
	},
	{
		"tim": 54.903148075,
		"tid": 4266,
		"loc": [
			-6.880695030486609e-07,
			1.3542148875313071e-06
		],
		"eco": 331,
		"efo": 331000.0,
		"cfr": 0.6280517578125
	},
	{
		"tim": 54.90752464999999,
		"tid": 4266,
		"loc": [
			-6.911006512909363e-07,
			1.355218320965951e-06
		],
		"eco": 321,
		"efo": 321000.0,
		"cfr": 0.72216796875
	},
	{
		"tim": 54.911901199999996,
		"tid": 4266,
		"loc": [
			-6.901024880381155e-07,
			1.3546734469921544e-06
		],
		"eco": 349,
		"efo": 349000.0,
		"cfr": 0.70953369140625
	},
	{
		"tim": 54.916277599999994,
		"tid": 4266,
		"loc": [
			-6.882746333449399e-07,
			1.3558276844552572e-06
		],
		"eco": 366,
		"efo": 366000.0,
		"cfr": 0.6627197265625
	},
	{
		"tim": 54.920654074999995,
		"tid": 4266,
		"loc": [
			-6.903092390264622e-07,
			1.3576368546493363e-06
		],
		"eco": 339,
		"efo": 339000.0,
		"cfr": 0.5888671875
	},
	{
		"tim": 54.92503047499999,
		"tid": 4266,
		"loc": [
			-6.885235710533652e-07,
			1.3569240730930701e-06
		],
		"eco": 331,
		"efo": 331000.0,
		"cfr": 0.54730224609375
	},
	{
		"tim": 54.929406699999994,
		"tid": 4266,
		"loc": [
			-6.872033599439785e-07,
			1.356597018470601e-06
		],
		"eco": 321,
		"efo": 321000.0,
		"cfr": 0.697265625
	},
	{
		"tim": 54.933783075,
		"tid": 4266,
		"loc": [
			-6.89911522035712e-07,
			1.3531651552628732e-06
		],
		"eco": 371,
		"efo": 371000.0,
		"cfr": 0.623046875
	},
	{
		"tim": 54.938159275,
		"tid": 4266,
		"loc": [
			-6.90992829279855e-07,
			1.3568027030061478e-06
		],
		"eco": 356,
		"efo": 356000.0,
		"cfr": 0.5166015625
	},
	{
		"tim": 54.94253547499999,
		"tid": 4266,
		"loc": [
			-6.893190660691502e-07,
			1.3560354095322067e-06
		],
		"eco": 330,
		"efo": 330000.0,
		"cfr": 0.58612060546875
	},
	{
		"tim": 54.94691185,
		"tid": 4266,
		"loc": [
			-6.868242599571705e-07,
			1.3570447670045299e-06
		],
		"eco": 295,
		"efo": 295000.0,
		"cfr": 0.57586669921875
	},
	{
		"tim": 54.95128815,
		"tid": 4266,
		"loc": [
			-6.878763835338134e-07,
			1.3583290549187331e-06
		],
		"eco": 228,
		"efo": 228000.0,
		"cfr": 0.62841796875
	},
	{
		"tim": 54.955664425,
		"tid": 4266,
		"loc": [
			-6.876543028564528e-07,
			1.3584353790428886e-06
		],
		"eco": 222,
		"efo": 222000.0,
		"cfr": 0.7357177734375
	},
	{
		"tim": 54.960040775,
		"tid": 4266,
		"loc": [
			-6.876460608589797e-07,
			1.3595332357152673e-06
		],
		"eco": 281,
		"efo": 281000.0,
		"cfr": 0.644287109375
	},
	{
		"tim": 54.964416975,
		"tid": 4266,
		"loc": [
			-6.885739517702348e-07,
			1.3569524566384185e-06
		],
		"eco": 308,
		"efo": 308000.0,
		"cfr": 0.54669189453125
	},
	{
		"tim": 54.96879345,
		"tid": 4266,
		"loc": [
			-6.849811285350103e-07,
			1.3558838948638993e-06
		],
		"eco": 298,
		"efo": 298000.0,
		"cfr": 0.59210205078125
	},
	{
		"tim": 54.973169750000004,
		"tid": 4266,
		"loc": [
			-6.852724711100261e-07,
			1.354476726837325e-06
		],
		"eco": 297,
		"efo": 297000.0,
		"cfr": 0.5438232421875
	},
	{
		"tim": 54.977545875,
		"tid": 4266,
		"loc": [
			-6.863177256174e-07,
			1.3545286677510078e-06
		],
		"eco": 299,
		"efo": 299000.0,
		"cfr": 0.542205810546875
	},
	{
		"tim": 54.981922250000004,
		"tid": 4266,
		"loc": [
			-6.881438321639961e-07,
			1.3553524612581481e-06
		],
		"eco": 304,
		"efo": 304000.0,
		"cfr": 0.486541748046875
	},
	{
		"tim": 54.986298549999994,
		"tid": 4266,
		"loc": [
			-6.872583426917222e-07,
			1.3575880255002526e-06
		],
		"eco": 285,
		"efo": 285000.0,
		"cfr": 0.53924560546875
	},
	{
		"tim": 54.99067494999999,
		"tid": 4266,
		"loc": [
			-6.878769399598604e-07,
			1.3574670238225885e-06
		],
		"eco": 306,
		"efo": 306000.0,
		"cfr": 0.591033935546875
	},
	{
		"tim": 54.99505142499999,
		"tid": 4266,
		"loc": [
			-6.885495735289569e-07,
			1.358337303929292e-06
		],
		"eco": 312,
		"efo": 312000.0,
		"cfr": 0.6536865234375
	},
	{
		"tim": 54.99942782499999,
		"tid": 4266,
		"loc": [
			-6.879067602805554e-07,
			1.3574444299195072e-06
		],
		"eco": 356,
		"efo": 356000.0,
		"cfr": 0.494140625
	},
	{
		"tim": 55.00380415,
		"tid": 4266,
		"loc": [
			-6.897894044470422e-07,
			1.3556251200147139e-06
		],
		"eco": 286,
		"efo": 286000.0,
		"cfr": 0.53228759765625
	},
	{
		"tim": 55.00818064999999,
		"tid": 4266,
		"loc": [
			-6.89839864903424e-07,
			1.356332737621289e-06
		],
		"eco": 306,
		"efo": 306000.0,
		"cfr": 0.499603271484375
	},
	{
		"tim": 55.01255695,
		"tid": 4266,
		"loc": [
			-6.888113102037401e-07,
			1.3582708017775735e-06
		],
		"eco": 291,
		"efo": 291000.0,
		"cfr": 0.50927734375
	},
	{
		"tim": 55.016933325000004,
		"tid": 4266,
		"loc": [
			-6.890446259871302e-07,
			1.357933412981683e-06
		],
		"eco": 283,
		"efo": 283000.0,
		"cfr": 0.670318603515625
	},
	{
		"tim": 55.021309624999994,
		"tid": 4266,
		"loc": [
			-6.874564990866298e-07,
			1.3557790399821376e-06
		],
		"eco": 263,
		"efo": 263000.0,
		"cfr": 0.582763671875
	},
	{
		"tim": 55.02568595,
		"tid": 4266,
		"loc": [
			-6.888959917576745e-07,
			1.3595505529652883e-06
		],
		"eco": 282,
		"efo": 282000.0,
		"cfr": 0.4495849609375
	},
	{
		"tim": 55.03006242499999,
		"tid": 4266,
		"loc": [
			-6.850325551726531e-07,
			1.3565833521021804e-06
		],
		"eco": 1007,
		"efo": 1007000.0,
		"cfr": 0.92578125
	},
	{
		"tim": 55.034438724999994,
		"tid": 4266,
		"loc": [
			-6.839685565741107e-07,
			1.3550384218289281e-06
		],
		"eco": 890,
		"efo": 890000.0,
		"cfr": 0.8118896484375
	},
	{
		"tim": 55.038815025,
		"tid": 4266,
		"loc": [
			-6.89050418741451e-07,
			1.3526211973603402e-06
		],
		"eco": 183,
		"efo": 183000.0,
		"cfr": 1.1580810546875
	},
	{
		"tim": 55.0431915,
		"tid": 4266,
		"loc": [
			-6.91417971476826e-07,
			1.3533177385557269e-06
		],
		"eco": 318,
		"efo": 159000.0,
		"cfr": 0.933563232421875
	},
	{
		"tim": 55.049742675,
		"tid": 4266,
		"loc": [
			-6.880307888421327e-07,
			1.3533992940224612e-06
		],
		"eco": 185,
		"efo": 185000.0,
		"cfr": 0.815643310546875
	},
	{
		"tim": 55.05411915,
		"tid": 4266,
		"loc": [
			-6.910803959459358e-07,
			1.3529348429045458e-06
		],
		"eco": 347,
		"efo": 173500.0,
		"cfr": 1.05853271484375
	},
	{
		"tim": 55.0606702,
		"tid": 4266,
		"loc": [
			-6.918465453570046e-07,
			1.353377473516072e-06
		],
		"eco": 158,
		"efo": 158000.0,
		"cfr": 0.859130859375
	},
	{
		"tim": 55.065046675,
		"tid": 4266,
		"loc": [
			-6.882171235469658e-07,
			1.3514125394303022e-06
		],
		"eco": 163,
		"efo": 163000.0,
		"cfr": 0.913970947265625
	},
	{
		"tim": 55.069423074999996,
		"tid": 4266,
		"loc": [
			-6.844501578572965e-07,
			1.3551904076914376e-06
		],
		"eco": 228,
		"efo": 228000.0,
		"cfr": 1.12591552734375
	},
	{
		"tim": 55.07599685,
		"tid": 4266,
		"loc": [
			-6.85050695243992e-07,
			1.3584560755455087e-06
		],
		"eco": 301,
		"efo": 301000.0,
		"cfr": 0.5504150390625
	},
	{
		"tim": 55.080373375,
		"tid": 4266,
		"loc": [
			-6.891107927842147e-07,
			1.3558058112567948e-06
		],
		"eco": 278,
		"efo": 278000.0,
		"cfr": 0.67840576171875
	},
	{
		"tim": 55.08474985,
		"tid": 4266,
		"loc": [
			-6.898176823882249e-07,
			1.352369907516112e-06
		],
		"eco": 881,
		"efo": 881000.0,
		"cfr": 0.798309326171875
	},
	{
		"tim": 55.08912652499999,
		"tid": 4266,
		"loc": [
			-6.901531469896993e-07,
			1.3515340881442706e-06
		],
		"eco": 621,
		"efo": 621000.0,
		"cfr": 0.6712646484375
	},
	{
		"tim": 55.093503025,
		"tid": 4266,
		"loc": [
			-6.899167390443138e-07,
			1.3523673334015279e-06
		],
		"eco": 280,
		"efo": 280000.0,
		"cfr": 0.5284423828125
	},
	{
		"tim": 55.097879549999995,
		"tid": 4266,
		"loc": [
			-6.885873390186114e-07,
			1.3559676462499213e-06
		],
		"eco": 475,
		"efo": 475000.0,
		"cfr": 0.88818359375
	},
	{
		"tim": 55.102256225,
		"tid": 4266,
		"loc": [
			-6.908297640361269e-07,
			1.3529335491661354e-06
		],
		"eco": 689,
		"efo": 689000.0,
		"cfr": 1.034149169921875
	},
	{
		"tim": 55.106632624999996,
		"tid": 4266,
		"loc": [
			-6.889053661669119e-07,
			1.3473526024540588e-06
		],
		"eco": 460,
		"efo": 460000.0,
		"cfr": 0.903533935546875
	},
	{
		"tim": 55.111009024999994,
		"tid": 4266,
		"loc": [
			-6.905209112473255e-07,
			1.3459703260728023e-06
		],
		"eco": 404,
		"efo": 404000.0,
		"cfr": 0.9986572265625
	},
	{
		"tim": 55.1153856,
		"tid": 4266,
		"loc": [
			-6.906739829236858e-07,
			1.3438315050056645e-06
		],
		"eco": 769,
		"efo": 769000.0,
		"cfr": 0.93695068359375
	},
	{
		"tim": 55.11976194999999,
		"tid": 4266,
		"loc": [
			-6.899758582946814e-07,
			1.3437846895472057e-06
		],
		"eco": 1005,
		"efo": 1005000.0,
		"cfr": 0.865234375
	},
	{
		"tim": 55.128533025,
		"tid": 4266,
		"loc": [
			-6.94063797983328e-07,
			1.3327385231358883e-06
		],
		"eco": 605,
		"efo": 605000.0,
		"cfr": 1.1304931640625
	},
	{
		"tim": 55.13730385,
		"tid": 4266,
		"loc": [
			-6.94387280418666e-07,
			1.3148224747433204e-06
		],
		"eco": 214,
		"efo": 214000.0,
		"cfr": 1.031890869140625
	},
	{
		"tim": 55.14168014999999,
		"tid": 4266,
		"loc": [
			-6.927731354690207e-07,
			1.3023896707474848e-06
		],
		"eco": 275,
		"efo": 275000.0,
		"cfr": 1.136688232421875
	},
	{
		"tim": 55.150451,
		"tid": 4266,
		"loc": [
			-6.943839285781858e-07,
			1.292802300053267e-06
		],
		"eco": 232,
		"efo": 232000.0,
		"cfr": 0.684173583984375
	},
	{
		"tim": 55.1592221,
		"tid": 4266,
		"loc": [
			-6.895739211105942e-07,
			1.3032883838171504e-06
		],
		"eco": 677,
		"efo": 677000.0,
		"cfr": 1.1455078125
	},
	{
		"tim": 55.165796074999996,
		"tid": 4266,
		"loc": [
			-6.861366158219821e-07,
			1.313046145780995e-06
		],
		"eco": 558,
		"efo": 558000.0,
		"cfr": 0.94696044921875
	},
	{
		"tim": 55.1701725,
		"tid": 4266,
		"loc": [
			-6.866935934917954e-07,
			1.3191531556826755e-06
		],
		"eco": 757,
		"efo": 757000.0,
		"cfr": 1.14691162109375
	},
	{
		"tim": 55.174549275,
		"tid": 4266,
		"loc": [
			-6.843393352486536e-07,
			1.323971470635122e-06
		],
		"eco": 941,
		"efo": 941000.0,
		"cfr": 0.77716064453125
	},
	{
		"tim": 55.17892584999999,
		"tid": 4266,
		"loc": [
			-6.868393701967734e-07,
			1.3348448043550476e-06
		],
		"eco": 784,
		"efo": 784000.0,
		"cfr": 0.77825927734375
	},
	{
		"tim": 55.18330235,
		"tid": 4266,
		"loc": [
			-6.85292833951653e-07,
			1.3523795629385105e-06
		],
		"eco": 289,
		"efo": 289000.0,
		"cfr": 0.48968505859375
	},
	{
		"tim": 55.18767897499999,
		"tid": 4266,
		"loc": [
			-6.829907741034236e-07,
			1.3550168421557105e-06
		],
		"eco": 237,
		"efo": 237000.0,
		"cfr": 0.5811767578125
	},
	{
		"tim": 55.192055475,
		"tid": 4266,
		"loc": [
			-6.83013043329065e-07,
			1.3584860893552522e-06
		],
		"eco": 312,
		"efo": 312000.0,
		"cfr": 0.59600830078125
	},
	{
		"tim": 55.196432025,
		"tid": 4266,
		"loc": [
			-6.880649812474585e-07,
			1.3566830698589657e-06
		],
		"eco": 312,
		"efo": 312000.0,
		"cfr": 0.58319091796875
	},
	{
		"tim": 55.2008085,
		"tid": 4266,
		"loc": [
			-6.84401039825135e-07,
			1.3554695901652432e-06
		],
		"eco": 313,
		"efo": 313000.0,
		"cfr": 0.66650390625
	},
	{
		"tim": 55.20518499999999,
		"tid": 4266,
		"loc": [
			-6.847009985264528e-07,
			1.3569709203742338e-06
		],
		"eco": 341,
		"efo": 341000.0,
		"cfr": 0.66796875
	},
	{
		"tim": 55.209561674999996,
		"tid": 4266,
		"loc": [
			-6.852737920597555e-07,
			1.3539209169291786e-06
		],
		"eco": 349,
		"efo": 349000.0,
		"cfr": 0.576141357421875
	},
	{
		"tim": 55.21393812499999,
		"tid": 4266,
		"loc": [
			-6.896968570963211e-07,
			1.351937264104925e-06
		],
		"eco": 501,
		"efo": 501000.0,
		"cfr": 0.704193115234375
	},
	{
		"tim": 55.218314625,
		"tid": 4266,
		"loc": [
			-6.885817893596344e-07,
			1.3534506365602944e-06
		],
		"eco": 311,
		"efo": 311000.0,
		"cfr": 0.797882080078125
	},
	{
		"tim": 55.222691375000004,
		"tid": 4266,
		"loc": [
			-6.976852913880795e-07,
			1.3431899484023265e-06
		],
		"eco": 406,
		"efo": 406000.0,
		"cfr": 0.771484375
	},
	{
		"tim": 55.22706792499999,
		"tid": 4266,
		"loc": [
			-7.009452443480324e-07,
			1.3478077964517353e-06
		],
		"eco": 286,
		"efo": 286000.0,
		"cfr": 0.55316162109375
	},
	{
		"tim": 55.231444399999994,
		"tid": 4266,
		"loc": [
			-7.031286505099424e-07,
			1.3464566920842833e-06
		],
		"eco": 295,
		"efo": 295000.0,
		"cfr": 0.6368408203125
	},
	{
		"tim": 55.235820999999994,
		"tid": 4266,
		"loc": [
			-7.044339178986864e-07,
			1.3545315294037163e-06
		],
		"eco": 564,
		"efo": 564000.0,
		"cfr": 0.76641845703125
	},
	{
		"tim": 55.244592274999995,
		"tid": 4266,
		"loc": [
			-7.037548118864249e-07,
			1.3533237751482117e-06
		],
		"eco": 348,
		"efo": 348000.0,
		"cfr": 0.57659912109375
	},
	{
		"tim": 55.248968749999996,
		"tid": 4266,
		"loc": [
			-7.031171194086699e-07,
			1.3490714201136951e-06
		],
		"eco": 188,
		"efo": 188000.0,
		"cfr": 0.97705078125
	},
	{
		"tim": 55.25774015,
		"tid": 4266,
		"loc": [
			-6.91878723872617e-07,
			1.3493042699890184e-06
		],
		"eco": 1312,
		"efo": 1312000.0,
		"cfr": 0.791748046875
	},
	{
		"tim": 55.26211659999999,
		"tid": 4266,
		"loc": [
			-6.881168538624943e-07,
			1.3474880291645318e-06
		],
		"eco": 585,
		"efo": 585000.0,
		"cfr": 0.811767578125
	},
	{
		"tim": 55.2664931,
		"tid": 4266,
		"loc": [
			-6.857237850882749e-07,
			1.344089739441243e-06
		],
		"eco": 1686,
		"efo": 1686000.0,
		"cfr": 0.97528076171875
	},
	{
		"tim": 55.270869850000004,
		"tid": 4266,
		"loc": [
			-6.851318864389774e-07,
			1.3432141672160065e-06
		],
		"eco": 1197,
		"efo": 1197000.0,
		"cfr": 0.82232666015625
	},
	{
		"tim": 55.27524639999999,
		"tid": 4266,
		"loc": [
			-6.808310999125611e-07,
			1.3459725017225996e-06
		],
		"eco": 1124,
		"efo": 1124000.0,
		"cfr": 0.924835205078125
	},
	{
		"tim": 55.279622874999994,
		"tid": 4266,
		"loc": [
			-6.781437260121977e-07,
			1.341704322041537e-06
		],
		"eco": 821,
		"efo": 821000.0,
		"cfr": 0.662933349609375
	},
	{
		"tim": 55.283999474999995,
		"tid": 4266,
		"loc": [
			-6.772915970055208e-07,
			1.3424524769599834e-06
		],
		"eco": 579,
		"efo": 579000.0,
		"cfr": 1.1142578125
	},
	{
		"tim": 55.290573224999996,
		"tid": 4266,
		"loc": [
			-6.66268555337708e-07,
			1.3431666795171473e-06
		],
		"eco": 279,
		"efo": 279000.0,
		"cfr": 1.017608642578125
	},
	{
		"tim": 55.294949975,
		"tid": 4266,
		"loc": [
			-6.795298935701607e-07,
			1.3543706663390368e-06
		],
		"eco": 364,
		"efo": 364000.0,
		"cfr": 0.5767822265625
	},
	{
		"tim": 55.29932652499999,
		"tid": 4266,
		"loc": [
			-6.825314704273747e-07,
			1.3534894989533344e-06
		],
		"eco": 740,
		"efo": 740000.0,
		"cfr": 0.73583984375
	},
	{
		"tim": 55.30370299999999,
		"tid": 4266,
		"loc": [
			-6.84220015238193e-07,
			1.3486699027980736e-06
		],
		"eco": 901,
		"efo": 901000.0,
		"cfr": 1.1524658203125
	},
	{
		"tim": 55.30807959999999,
		"tid": 4266,
		"loc": [
			-6.801231735945454e-07,
			1.3485394708450876e-06
		],
		"eco": 1045,
		"efo": 1045000.0,
		"cfr": 0.98577880859375
	},
	{
		"tim": 55.3124561,
		"tid": 4266,
		"loc": [
			-6.775506583415788e-07,
			1.3476278803880516e-06
		],
		"eco": 1071,
		"efo": 1071000.0,
		"cfr": 0.88897705078125
	},
	{
		"tim": 55.31683265,
		"tid": 4266,
		"loc": [
			-6.80313203274307e-07,
			1.357166389671448e-06
		],
		"eco": 538,
		"efo": 538000.0,
		"cfr": 0.76171875
	},
	{
		"tim": 55.321209125,
		"tid": 4266,
		"loc": [
			-6.738110867728498e-07,
			1.351173093712978e-06
		],
		"eco": 970,
		"efo": 970000.0,
		"cfr": 1.04736328125
	},
	{
		"tim": 55.325585624999995,
		"tid": 4266,
		"loc": [
			-6.74749849610314e-07,
			1.3460749962195559e-06
		],
		"eco": 827,
		"efo": 827000.0,
		"cfr": 0.90692138671875
	},
	{
		"tim": 55.3299623,
		"tid": 4266,
		"loc": [
			-6.737333504483893e-07,
			1.345281143450259e-06
		],
		"eco": 1178,
		"efo": 1178000.0,
		"cfr": 0.953338623046875
	},
	{
		"tim": 55.33433874999999,
		"tid": 4266,
		"loc": [
			-6.731029321843666e-07,
			1.3535380577956345e-06
		],
		"eco": 432,
		"efo": 432000.0,
		"cfr": 0.780487060546875
	},
	{
		"tim": 55.33871525,
		"tid": 4266,
		"loc": [
			-6.83613622922814e-07,
			1.3577537424749274e-06
		],
		"eco": 354,
		"efo": 354000.0,
		"cfr": 0.57275390625
	},
	{
		"tim": 55.34309199999999,
		"tid": 4266,
		"loc": [
			-6.85753856689171e-07,
			1.3562431178544712e-06
		],
		"eco": 334,
		"efo": 334000.0,
		"cfr": 0.57122802734375
	},
	{
		"tim": 55.347468549999995,
		"tid": 4266,
		"loc": [
			-6.852448168804373e-07,
			1.3541309043289715e-06
		],
		"eco": 345,
		"efo": 345000.0,
		"cfr": 0.562255859375
	},
	{
		"tim": 55.351845024999996,
		"tid": 4266,
		"loc": [
			-6.850850411008117e-07,
			1.3542793855404527e-06
		],
		"eco": 278,
		"efo": 278000.0,
		"cfr": 0.542724609375
	},
	{
		"tim": 55.356221624999996,
		"tid": 4266,
		"loc": [
			-6.901711318869602e-07,
			1.3543988008039973e-06
		],
		"eco": 247,
		"efo": 247000.0,
		"cfr": 0.66064453125
	},
	{
		"tim": 55.360598125,
		"tid": 4266,
		"loc": [
			-6.911962062238809e-07,
			1.3579942223786603e-06
		],
		"eco": 244,
		"efo": 244000.0,
		"cfr": 0.5234375
	},
	{
		"tim": 55.36497467499999,
		"tid": 4266,
		"loc": [
			-6.936759756947381e-07,
			1.3564010889493492e-06
		],
		"eco": 242,
		"efo": 242000.0,
		"cfr": 0.66741943359375
	},
	{
		"tim": 55.36935114999999,
		"tid": 4266,
		"loc": [
			-6.890412520548867e-07,
			1.357524724181957e-06
		],
		"eco": 300,
		"efo": 300000.0,
		"cfr": 0.488983154296875
	},
	{
		"tim": 55.37372765,
		"tid": 4266,
		"loc": [
			-6.852640917750027e-07,
			1.3557323278926154e-06
		],
		"eco": 309,
		"efo": 309000.0,
		"cfr": 0.5758056640625
	},
	{
		"tim": 55.378104325,
		"tid": 4266,
		"loc": [
			-6.908285513838616e-07,
			1.3554045313630972e-06
		],
		"eco": 288,
		"efo": 288000.0,
		"cfr": 0.5517578125
	},
	{
		"tim": 55.382480775,
		"tid": 4266,
		"loc": [
			-6.912410792248217e-07,
			1.3549738367879277e-06
		],
		"eco": 278,
		"efo": 278000.0,
		"cfr": 0.6712646484375
	},
	{
		"tim": 55.38685727499999,
		"tid": 4266,
		"loc": [
			-6.903764977985926e-07,
			1.3571349178073516e-06
		],
		"eco": 157,
		"efo": 157000.0,
		"cfr": 0.98388671875
	},
	{
		"tim": 55.39343127499999,
		"tid": 4266,
		"loc": [
			-6.903902986853671e-07,
			1.3554465383695887e-06
		],
		"eco": 254,
		"efo": 254000.0,
		"cfr": 0.71649169921875
	},
	{
		"tim": 55.39998275,
		"tid": 4266,
		"loc": [
			-6.889748762447949e-07,
			1.3567907058016596e-06
		],
		"eco": 333,
		"efo": 333000.0,
		"cfr": 0.5921630859375
	},
	{
		"tim": 55.40435935,
		"tid": 4266,
		"loc": [
			-6.882968794462771e-07,
			1.356042438294235e-06
		],
		"eco": 223,
		"efo": 223000.0,
		"cfr": 0.7396240234375
	},
	{
		"tim": 55.40873584999999,
		"tid": 4266,
		"loc": [
			-6.847850695705719e-07,
			1.3586095864697908e-06
		],
		"eco": 359,
		"efo": 359000.0,
		"cfr": 0.608184814453125
	},
	{
		"tim": 55.413112399999996,
		"tid": 4266,
		"loc": [
			-6.846572030531997e-07,
			1.3542859290141963e-06
		],
		"eco": 248,
		"efo": 248000.0,
		"cfr": 0.6123046875
	},
	{
		"tim": 55.417488875,
		"tid": 4266,
		"loc": [
			-6.851594910332503e-07,
			1.3576289556923309e-06
		],
		"eco": 258,
		"efo": 258000.0,
		"cfr": 0.592987060546875
	},
	{
		"tim": 55.421865375,
		"tid": 4266,
		"loc": [
			-6.889286703098131e-07,
			1.355711557213467e-06
		],
		"eco": 310,
		"efo": 310000.0,
		"cfr": 0.785064697265625
	},
	{
		"tim": 55.42624204999999,
		"tid": 4266,
		"loc": [
			-6.875047134604002e-07,
			1.3544988553238276e-06
		],
		"eco": 352,
		"efo": 352000.0,
		"cfr": 0.723724365234375
	},
	{
		"tim": 55.4306185,
		"tid": 4266,
		"loc": [
			-6.860402283393283e-07,
			1.3581815322355115e-06
		],
		"eco": 271,
		"efo": 271000.0,
		"cfr": 0.5126953125
	},
	{
		"tim": 55.434994999999994,
		"tid": 4266,
		"loc": [
			-6.889344082393159e-07,
			1.3549955046988095e-06
		],
		"eco": 259,
		"efo": 259000.0,
		"cfr": 0.5152587890625
	},
	{
		"tim": 55.43937175,
		"tid": 4266,
		"loc": [
			-6.876737685827391e-07,
			1.3566692252138558e-06
		],
		"eco": 250,
		"efo": 250000.0,
		"cfr": 0.671630859375
	},
	{
		"tim": 55.4437483,
		"tid": 4266,
		"loc": [
			-6.886762969809317e-07,
			1.3545204322959007e-06
		],
		"eco": 275,
		"efo": 275000.0,
		"cfr": 0.504791259765625
	},
	{
		"tim": 55.448124775000004,
		"tid": 4266,
		"loc": [
			-6.880936346235803e-07,
			1.3553561597835174e-06
		],
		"eco": 255,
		"efo": 255000.0,
		"cfr": 0.51171875
	},
	{
		"tim": 55.45250137499999,
		"tid": 4266,
		"loc": [
			-6.901381057179318e-07,
			1.3564128630535774e-06
		],
		"eco": 263,
		"efo": 263000.0,
		"cfr": 0.597900390625
	},
	{
		"tim": 55.456877874999996,
		"tid": 4266,
		"loc": [
			-6.892695129620408e-07,
			1.3590647637978178e-06
		],
		"eco": 241,
		"efo": 241000.0,
		"cfr": 0.59326171875
	},
	{
		"tim": 55.461254425,
		"tid": 4266,
		"loc": [
			-6.896449601920741e-07,
			1.3563032614570451e-06
		],
		"eco": 295,
		"efo": 295000.0,
		"cfr": 0.525054931640625
	},
	{
		"tim": 55.4656309,
		"tid": 4266,
		"loc": [
			-6.884855850058591e-07,
			1.3569280144446619e-06
		],
		"eco": 262,
		"efo": 262000.0,
		"cfr": 0.568389892578125
	},
	{
		"tim": 55.47000739999999,
		"tid": 4266,
		"loc": [
			-6.880883144251692e-07,
			1.3557470742406366e-06
		],
		"eco": 229,
		"efo": 229000.0,
		"cfr": 0.571685791015625
	},
	{
		"tim": 55.474384074999996,
		"tid": 4266,
		"loc": [
			-6.889402496194716e-07,
			1.3556968138373365e-06
		],
		"eco": 465,
		"efo": 465000.0,
		"cfr": 0.36529541015625
	},
	{
		"tim": 55.47876052499999,
		"tid": 4266,
		"loc": [
			-6.901346914680501e-07,
			1.353199863056614e-06
		],
		"eco": 229,
		"efo": 229000.0,
		"cfr": 0.571685791015625
	},
	{
		"tim": 55.483137025,
		"tid": 4266,
		"loc": [
			-6.874335794899156e-07,
			1.3578964705192154e-06
		],
		"eco": 273,
		"efo": 273000.0,
		"cfr": 0.545654296875
	},
	{
		"tim": 55.487513775000004,
		"tid": 4266,
		"loc": [
			-6.874659717634112e-07,
			1.354708282098032e-06
		],
		"eco": 232,
		"efo": 232000.0,
		"cfr": 0.7745361328125
	},
	{
		"tim": 55.49189032499999,
		"tid": 4266,
		"loc": [
			-6.878385693870652e-07,
			1.355859138756797e-06
		],
		"eco": 263,
		"efo": 263000.0,
		"cfr": 0.56005859375
	},
	{
		"tim": 55.496266799999994,
		"tid": 4266,
		"loc": [
			-6.865671901826436e-07,
			1.360052626948357e-06
		],
		"eco": 291,
		"efo": 291000.0,
		"cfr": 0.6083984375
	},
	{
		"tim": 55.500643399999994,
		"tid": 4266,
		"loc": [
			-6.82385261863105e-07,
			1.3586757879890494e-06
		],
		"eco": 709,
		"efo": 709000.0,
		"cfr": 0.66259765625
	},
	{
		"tim": 55.5050199,
		"tid": 4266,
		"loc": [
			-6.832452458815237e-07,
			1.3583822675640112e-06
		],
		"eco": 328,
		"efo": 328000.0,
		"cfr": 0.44110107421875
	},
	{
		"tim": 55.50939644999999,
		"tid": 4266,
		"loc": [
			-6.876815468937076e-07,
			1.3553585897263737e-06
		],
		"eco": 366,
		"efo": 366000.0,
		"cfr": 0.7822265625
	},
	{
		"tim": 55.51377292499999,
		"tid": 4266,
		"loc": [
			-6.902132428928602e-07,
			1.3540881205573201e-06
		],
		"eco": 267,
		"efo": 267000.0,
		"cfr": 0.7520751953125
	},
	{
		"tim": 55.518149425,
		"tid": 4266,
		"loc": [
			-6.898723234473488e-07,
			1.354538225233948e-06
		],
		"eco": 287,
		"efo": 287000.0,
		"cfr": 0.5218505859375
	},
	{
		"tim": 55.5225261,
		"tid": 4266,
		"loc": [
			-6.873291930151795e-07,
			1.353144271723368e-06
		],
		"eco": 295,
		"efo": 295000.0,
		"cfr": 0.514892578125
	},
	{
		"tim": 55.526902549999996,
		"tid": 4266,
		"loc": [
			-6.893755826963577e-07,
			1.3560606738511925e-06
		],
		"eco": 239,
		"efo": 239000.0,
		"cfr": 0.781829833984375
	},
	{
		"tim": 55.53127905,
		"tid": 4266,
		"loc": [
			-6.855483563847212e-07,
			1.3564923432570352e-06
		],
		"eco": 222,
		"efo": 222000.0,
		"cfr": 0.57421875
	},
	{
		"tim": 55.535655799999994,
		"tid": 4266,
		"loc": [
			-6.894288269309817e-07,
			1.3561936578329798e-06
		],
		"eco": 266,
		"efo": 266000.0,
		"cfr": 0.53302001953125
	},
	{
		"tim": 55.54003235,
		"tid": 4266,
		"loc": [
			-6.89975046094593e-07,
			1.354253821787674e-06
		],
		"eco": 258,
		"efo": 258000.0,
		"cfr": 0.592987060546875
	},
	{
		"tim": 55.544408825,
		"tid": 4266,
		"loc": [
			-6.89976500202833e-07,
			1.3557737274310327e-06
		],
		"eco": 248,
		"efo": 248000.0,
		"cfr": 0.4874267578125
	},
	{
		"tim": 55.548785425,
		"tid": 4266,
		"loc": [
			-6.93076078185311e-07,
			1.355635945685647e-06
		],
		"eco": 314,
		"efo": 314000.0,
		"cfr": 0.5712890625
	},
	{
		"tim": 55.55316192499999,
		"tid": 4266,
		"loc": [
			-6.878737293782069e-07,
			1.3582116540571115e-06
		],
		"eco": 251,
		"efo": 251000.0,
		"cfr": 1.1505126953125
	},
	{
		"tim": 55.557538474999994,
		"tid": 4266,
		"loc": [
			-6.832085284938521e-07,
			1.3526914407603254e-06
		],
		"eco": 290,
		"efo": 290000.0,
		"cfr": 0.93310546875
	},
	{
		"tim": 55.561914949999995,
		"tid": 4266,
		"loc": [
			-6.79830100432058e-07,
			1.3537163530957719e-06
		],
		"eco": 301,
		"efo": 301000.0,
		"cfr": 0.4779052734375
	},
	{
		"tim": 55.56629145,
		"tid": 4266,
		"loc": [
			-6.86016824871492e-07,
			1.357580142147852e-06
		],
		"eco": 268,
		"efo": 268000.0,
		"cfr": 0.5733642578125
	},
	{
		"tim": 55.57066812499999,
		"tid": 4266,
		"loc": [
			-6.890207545637942e-07,
			1.3561048580736333e-06
		],
		"eco": 420,
		"efo": 420000.0,
		"cfr": 0.91168212890625
	},
	{
		"tim": 55.575044575,
		"tid": 4266,
		"loc": [
			-6.795609593183819e-07,
			1.3527748641666608e-06
		],
		"eco": 410,
		"efo": 410000.0,
		"cfr": 0.49664306640625
	},
	{
		"tim": 55.57942107499999,
		"tid": 4266,
		"loc": [
			-6.780968943774917e-07,
			1.3550679099632845e-06
		],
		"eco": 307,
		"efo": 153500.0,
		"cfr": 1.4039306640625
	},
	{
		"tim": 55.590367275,
		"tid": 4266,
		"loc": [
			-6.784459295520512e-07,
			1.355987148795921e-06
		],
		"eco": 303,
		"efo": 303000.0,
		"cfr": 0.547119140625
	},
	{
		"tim": 55.59474395,
		"tid": 4266,
		"loc": [
			-6.834263380087186e-07,
			1.3556732165198743e-06
		],
		"eco": 254,
		"efo": 254000.0,
		"cfr": 0.3936767578125
	},
	{
		"tim": 55.5991204,
		"tid": 4266,
		"loc": [
			-6.850553137987682e-07,
			1.3567919047891346e-06
		],
		"eco": 259,
		"efo": 259000.0,
		"cfr": 0.476806640625
	},
	{
		"tim": 55.6034969,
		"tid": 4266,
		"loc": [
			-6.888067188728624e-07,
			1.3556619199819636e-06
		],
		"eco": 269,
		"efo": 269000.0,
		"cfr": 0.498504638671875
	},
	{
		"tim": 55.607873649999995,
		"tid": 4266,
		"loc": [
			-6.887332932283927e-07,
			1.355270362238173e-06
		],
		"eco": 237,
		"efo": 237000.0,
		"cfr": 0.522216796875
	},
	{
		"tim": 55.6122502,
		"tid": 4266,
		"loc": [
			-6.892264179876208e-07,
			1.3548643510702172e-06
		],
		"eco": 282,
		"efo": 282000.0,
		"cfr": 0.509765625
	},
	{
		"tim": 55.616626675,
		"tid": 4266,
		"loc": [
			-6.866495687621372e-07,
			1.356182134545621e-06
		],
		"eco": 283,
		"efo": 283000.0,
		"cfr": 0.880889892578125
	},
	{
		"tim": 55.621003275,
		"tid": 4266,
		"loc": [
			-6.858167816987407e-07,
			1.355108486981398e-06
		],
		"eco": 252,
		"efo": 252000.0,
		"cfr": 0.55938720703125
	},
	{
		"tim": 55.62537977499999,
		"tid": 4266,
		"loc": [
			-6.885262406335842e-07,
			1.3556931535222973e-06
		],
		"eco": 269,
		"efo": 269000.0,
		"cfr": 0.4578857421875
	},
	{
		"tim": 55.629756324999995,
		"tid": 4266,
		"loc": [
			-6.895835046417136e-07,
			1.3575223014712189e-06
		],
		"eco": 260,
		"efo": 260000.0,
		"cfr": 0.48065185546875
	},
	{
		"tim": 55.634132799999996,
		"tid": 4266,
		"loc": [
			-6.892222975860185e-07,
			1.3554306493351174e-06
		],
		"eco": 251,
		"efo": 251000.0,
		"cfr": 0.587158203125
	},
	{
		"tim": 55.6385093,
		"tid": 4266,
		"loc": [
			-6.862362763868876e-07,
			1.3546157288929523e-06
		],
		"eco": 219,
		"efo": 219000.0,
		"cfr": 0.6365966796875
	},
	{
		"tim": 55.64288597499999,
		"tid": 4266,
		"loc": [
			-6.881115059990233e-07,
			1.3561854298963227e-06
		],
		"eco": 276,
		"efo": 276000.0,
		"cfr": 0.49334716796875
	},
	{
		"tim": 55.647262425,
		"tid": 4266,
		"loc": [
			-6.882869962694099e-07,
			1.356259290114789e-06
		],
		"eco": 240,
		"efo": 240000.0,
		"cfr": 0.610107421875
	},
	{
		"tim": 55.65163892499999,
		"tid": 4266,
		"loc": [
			-6.873399654856554e-07,
			1.3591613674258558e-06
		],
		"eco": 272,
		"efo": 272000.0,
		"cfr": 0.53466796875
	},
	{
		"tim": 55.656015675,
		"tid": 4266,
		"loc": [
			-6.862229264650478e-07,
			1.351045833848035e-06
		],
		"eco": 229,
		"efo": 229000.0,
		"cfr": 0.693878173828125
	},
	{
		"tim": 55.660392225,
		"tid": 4266,
		"loc": [
			-6.894074699694313e-07,
			1.3520684960230963e-06
		],
		"eco": 193,
		"efo": 193000.0,
		"cfr": 0.675628662109375
	},
	{
		"tim": 55.6647687,
		"tid": 4266,
		"loc": [
			-6.880148927731496e-07,
			1.3560080388602479e-06
		],
		"eco": 275,
		"efo": 275000.0,
		"cfr": 0.46484375
	},
	{
		"tim": 55.669145300000004,
		"tid": 4266,
		"loc": [
			-6.875478641741419e-07,
			1.3541563922464268e-06
		],
		"eco": 258,
		"efo": 258000.0,
		"cfr": 0.53485107421875
	},
	{
		"tim": 55.673521799999996,
		"tid": 4266,
		"loc": [
			-6.866891479151759e-07,
			1.3509913952528682e-06
		],
		"eco": 273,
		"efo": 273000.0,
		"cfr": 1.051025390625
	},
	{
		"tim": 55.67789835,
		"tid": 4266,
		"loc": [
			-6.832012388229903e-07,
			1.3482597656542575e-06
		],
		"eco": 521,
		"efo": 521000.0,
		"cfr": 0.43328857421875
	},
	{
		"tim": 55.682274825,
		"tid": 4266,
		"loc": [
			-6.84940127223525e-07,
			1.3552761091730709e-06
		],
		"eco": 265,
		"efo": 265000.0,
		"cfr": 0.5555419921875
	},
	{
		"tim": 55.68665132499999,
		"tid": 4266,
		"loc": [
			-6.897346571587272e-07,
			1.357152733414544e-06
		],
		"eco": 254,
		"efo": 127000.0,
		"cfr": 0.996002197265625
	},
	{
		"tim": 55.693202899999996,
		"tid": 4266,
		"loc": [
			-6.877097394332973e-07,
			1.3553624659305524e-06
		],
		"eco": 381,
		"efo": 190500.0,
		"cfr": 0.64300537109375
	},
	{
		"tim": 55.69975412499999,
		"tid": 4266,
		"loc": [
			-6.919250013580756e-07,
			1.3534187547278458e-06
		],
		"eco": 274,
		"efo": 274000.0,
		"cfr": 0.4503173828125
	},
	{
		"tim": 55.704130875,
		"tid": 4266,
		"loc": [
			-6.905156585980375e-07,
			1.355689041702487e-06
		],
		"eco": 242,
		"efo": 242000.0,
		"cfr": 0.663299560546875
	},
	{
		"tim": 55.708507425,
		"tid": 4266,
		"loc": [
			-6.896548201792223e-07,
			1.3578131466425062e-06
		],
		"eco": 375,
		"efo": 375000.0,
		"cfr": 0.852264404296875
	},
	{
		"tim": 55.7128839,
		"tid": 4266,
		"loc": [
			-6.866115815806645e-07,
			1.3551305947560753e-06
		],
		"eco": 247,
		"efo": 247000.0,
		"cfr": 0.5599365234375
	},
	{
		"tim": 55.7172605,
		"tid": 4266,
		"loc": [
			-6.874302966320694e-07,
			1.3557806147331114e-06
		],
		"eco": 272,
		"efo": 272000.0,
		"cfr": 0.5419921875
	},
	{
		"tim": 55.721636999999994,
		"tid": 4266,
		"loc": [
			-6.878307377223976e-07,
			1.3555754325366303e-06
		],
		"eco": 200,
		"efo": 200000.0,
		"cfr": 0.5770263671875
	},
	{
		"tim": 55.72601355,
		"tid": 4266,
		"loc": [
			-6.907987080221571e-07,
			1.3571797243050539e-06
		],
		"eco": 221,
		"efo": 221000.0,
		"cfr": 0.6865234375
	},
	{
		"tim": 55.730390025,
		"tid": 4266,
		"loc": [
			-6.888867548771209e-07,
			1.3583506257431356e-06
		],
		"eco": 284,
		"efo": 284000.0,
		"cfr": 0.452728271484375
	},
	{
		"tim": 55.73476652499999,
		"tid": 4266,
		"loc": [
			-6.86694369541826e-07,
			1.356974616640512e-06
		],
		"eco": 273,
		"efo": 273000.0,
		"cfr": 0.450439453125
	},
	{
		"tim": 55.739143199999994,
		"tid": 4266,
		"loc": [
			-6.863756002062514e-07,
			1.356134174829166e-06
		],
		"eco": 274,
		"efo": 274000.0,
		"cfr": 0.533843994140625
	},
	{
		"tim": 55.74351965,
		"tid": 4266,
		"loc": [
			-6.857475589701819e-07,
			1.3549345686372542e-06
		],
		"eco": 233,
		"efo": 233000.0,
		"cfr": 0.5938720703125
	},
	{
		"tim": 55.747896149999995,
		"tid": 4266,
		"loc": [
			-6.872688418577937e-07,
			1.3553213638942657e-06
		],
		"eco": 465,
		"efo": 465000.0,
		"cfr": 0.546875
	},
	{
		"tim": 55.7522729,
		"tid": 4266,
		"loc": [
			-6.897963842698926e-07,
			1.357854968493929e-06
		],
		"eco": 263,
		"efo": 263000.0,
		"cfr": 0.484375
	},
	{
		"tim": 55.75664944999999,
		"tid": 4266,
		"loc": [
			-6.883011228397924e-07,
			1.3547936803553332e-06
		],
		"eco": 286,
		"efo": 286000.0,
		"cfr": 0.42095947265625
	},
	{
		"tim": 55.76102592499999,
		"tid": 4266,
		"loc": [
			-6.90783791523291e-07,
			1.3566012494117834e-06
		],
		"eco": 335,
		"efo": 335000.0,
		"cfr": 0.5328369140625
	},
	{
		"tim": 55.76540252499999,
		"tid": 4266,
		"loc": [
			-6.898085018810519e-07,
			1.3532910762825112e-06
		],
		"eco": 567,
		"efo": 567000.0,
		"cfr": 0.596649169921875
	},
	{
		"tim": 55.769779025,
		"tid": 4266,
		"loc": [
			-6.877355065228651e-07,
			1.3566696591294838e-06
		],
		"eco": 315,
		"efo": 315000.0,
		"cfr": 0.61572265625
	},
	{
		"tim": 55.774155575,
		"tid": 4266,
		"loc": [
			-6.834096734508009e-07,
			1.3542804926933205e-06
		],
		"eco": 581,
		"efo": 581000.0,
		"cfr": 0.89208984375
	},
	{
		"tim": 55.77853205,
		"tid": 4266,
		"loc": [
			-6.84260314818375e-07,
			1.3529957553205884e-06
		],
		"eco": 392,
		"efo": 392000.0,
		"cfr": 0.88653564453125
	},
	{
		"tim": 55.782908549999995,
		"tid": 4266,
		"loc": [
			-6.827711326753504e-07,
			1.3536030236437113e-06
		],
		"eco": 670,
		"efo": 670000.0,
		"cfr": 0.861328125
	},
	{
		"tim": 55.787285225,
		"tid": 4266,
		"loc": [
			-6.79272240863201e-07,
			1.3521966664409274e-06
		],
		"eco": 755,
		"efo": 755000.0,
		"cfr": 0.791290283203125
	},
	{
		"tim": 55.79166167499999,
		"tid": 4266,
		"loc": [
			-6.810772314124991e-07,
			1.3480634732139584e-06
		],
		"eco": 574,
		"efo": 574000.0,
		"cfr": 0.681884765625
	},
	{
		"tim": 55.796038175,
		"tid": 4266,
		"loc": [
			-6.773608897893233e-07,
			1.3472782047741872e-06
		],
		"eco": 766,
		"efo": 766000.0,
		"cfr": 0.6741943359375
	},
	{
		"tim": 55.80041492499999,
		"tid": 4266,
		"loc": [
			-6.818467320243142e-07,
			1.3502004784286049e-06
		],
		"eco": 335,
		"efo": 335000.0,
		"cfr": 0.666046142578125
	},
	{
		"tim": 55.804791474999995,
		"tid": 4266,
		"loc": [
			-6.86742880051873e-07,
			1.3562477193416425e-06
		],
		"eco": 278,
		"efo": 278000.0,
		"cfr": 0.52130126953125
	},
	{
		"tim": 55.809167949999996,
		"tid": 4266,
		"loc": [
			-6.863786859389555e-07,
			1.3555183961720116e-06
		],
		"eco": 292,
		"efo": 292000.0,
		"cfr": 0.587890625
	},
	{
		"tim": 55.813544549999996,
		"tid": 4266,
		"loc": [
			-6.863007924255084e-07,
			1.3588973656614358e-06
		],
		"eco": 263,
		"efo": 263000.0,
		"cfr": 0.491943359375
	},
	{
		"tim": 55.81792105,
		"tid": 4266,
		"loc": [
			-6.861833312857137e-07,
			1.3568584424870894e-06
		],
		"eco": 236,
		"efo": 236000.0,
		"cfr": 0.5306396484375
	},
	{
		"tim": 55.82229759999999,
		"tid": 4266,
		"loc": [
			-6.867168905835351e-07,
			1.359323151188226e-06
		],
		"eco": 261,
		"efo": 261000.0,
		"cfr": 0.461578369140625
	},
	{
		"tim": 55.82667407499999,
		"tid": 4266,
		"loc": [
			-6.88071254564492e-07,
			1.3572014582149262e-06
		],
		"eco": 280,
		"efo": 280000.0,
		"cfr": 0.49273681640625
	},
	{
		"tim": 55.831050575,
		"tid": 4266,
		"loc": [
			-6.909201324075258e-07,
			1.3555838373085668e-06
		],
		"eco": 243,
		"efo": 121500.0,
		"cfr": 0.92828369140625
	},
	{
		"tim": 55.8441716,
		"tid": 4266,
		"loc": [
			-6.887465909612144e-07,
			1.3510169304024612e-06
		],
		"eco": 161,
		"efo": 161000.0,
		"cfr": 0.861114501953125
	},
	{
		"tim": 55.848548349999994,
		"tid": 4266,
		"loc": [
			-6.856803585352471e-07,
			1.351521082523214e-06
		],
		"eco": 166,
		"efo": 166000.0,
		"cfr": 0.87774658203125
	},
	{
		"tim": 55.8529249,
		"tid": 4266,
		"loc": [
			-6.824167557599196e-07,
			1.348856218850305e-06
		],
		"eco": 249,
		"efo": 249000.0,
		"cfr": 0.691619873046875
	},
	{
		"tim": 55.857301375,
		"tid": 4266,
		"loc": [
			-6.847819524054148e-07,
			1.353887233535029e-06
		],
		"eco": 321,
		"efo": 321000.0,
		"cfr": 0.610107421875
	},
	{
		"tim": 55.861677975,
		"tid": 4266,
		"loc": [
			-6.864196982170157e-07,
			1.3538864451334074e-06
		],
		"eco": 632,
		"efo": 632000.0,
		"cfr": 0.85601806640625
	},
	{
		"tim": 55.86605447499999,
		"tid": 4266,
		"loc": [
			-6.847199645362146e-07,
			1.3579262569696131e-06
		],
		"eco": 427,
		"efo": 427000.0,
		"cfr": 0.5914306640625
	},
	{
		"tim": 55.870431024999995,
		"tid": 4266,
		"loc": [
			-6.848433627534458e-07,
			1.356646067312998e-06
		],
		"eco": 297,
		"efo": 297000.0,
		"cfr": 0.49346923828125
	},
	{
		"tim": 55.874807499999996,
		"tid": 4266,
		"loc": [
			-6.863459110926869e-07,
			1.354738175785837e-06
		],
		"eco": 314,
		"efo": 314000.0,
		"cfr": 0.631591796875
	},
	{
		"tim": 55.879184,
		"tid": 4266,
		"loc": [
			-6.857681995193885e-07,
			1.354488977190049e-06
		],
		"eco": 309,
		"efo": 309000.0,
		"cfr": 0.6728515625
	},
	{
		"tim": 55.88356067499999,
		"tid": 4266,
		"loc": [
			-6.858848613705592e-07,
			1.3542135754415268e-06
		],
		"eco": 303,
		"efo": 303000.0,
		"cfr": 0.5833740234375
	},
	{
		"tim": 55.887937125,
		"tid": 4266,
		"loc": [
			-6.863865219524511e-07,
			1.3563099742261044e-06
		],
		"eco": 302,
		"efo": 302000.0,
		"cfr": 0.6361083984375
	},
	{
		"tim": 55.89231362499999,
		"tid": 4266,
		"loc": [
			-6.861686062518037e-07,
			1.35439522816127e-06
		],
		"eco": 301,
		"efo": 301000.0,
		"cfr": 0.6328125
	},
	{
		"tim": 55.896690375,
		"tid": 4266,
		"loc": [
			-6.858335979615876e-07,
			1.355591107286894e-06
		],
		"eco": 283,
		"efo": 283000.0,
		"cfr": 0.589599609375
	},
	{
		"tim": 55.901066925,
		"tid": 4266,
		"loc": [
			-6.884763590347923e-07,
			1.35654714294415e-06
		],
		"eco": 281,
		"efo": 281000.0,
		"cfr": 0.509765625
	},
	{
		"tim": 55.9054434,
		"tid": 4266,
		"loc": [
			-6.866448292200572e-07,
			1.3539581879265813e-06
		],
		"eco": 295,
		"efo": 295000.0,
		"cfr": 0.57586669921875
	},
	{
		"tim": 55.90982,
		"tid": 4266,
		"loc": [
			-6.891611944746339e-07,
			1.3519354971501023e-06
		],
		"eco": 228,
		"efo": 228000.0,
		"cfr": 0.72442626953125
	},
	{
		"tim": 55.914196499999996,
		"tid": 4266,
		"loc": [
			-6.860253438890698e-07,
			1.3569575695453533e-06
		],
		"eco": 262,
		"efo": 262000.0,
		"cfr": 0.63323974609375
	},
	{
		"tim": 55.91857305,
		"tid": 4266,
		"loc": [
			-6.873326903701164e-07,
			1.3558001320669377e-06
		],
		"eco": 332,
		"efo": 332000.0,
		"cfr": 0.58917236328125
	},
	{
		"tim": 55.922949525,
		"tid": 4266,
		"loc": [
			-6.880495676561705e-07,
			1.357447607830304e-06
		],
		"eco": 262,
		"efo": 262000.0,
		"cfr": 0.560760498046875
	},
	{
		"tim": 55.92732602499999,
		"tid": 4266,
		"loc": [
			-6.919010683532995e-07,
			1.354449890579505e-06
		],
		"eco": 243,
		"efo": 243000.0,
		"cfr": 0.49072265625
	},
	{
		"tim": 55.931702699999995,
		"tid": 4266,
		"loc": [
			-6.923223858367195e-07,
			1.3571994817848707e-06
		],
		"eco": 263,
		"efo": 263000.0,
		"cfr": 0.4654541015625
	},
	{
		"tim": 55.93607914999999,
		"tid": 4266,
		"loc": [
			-6.913353473013039e-07,
			1.3567239742924491e-06
		],
		"eco": 296,
		"efo": 296000.0,
		"cfr": 0.68817138671875
	},
	{
		"tim": 55.94045565,
		"tid": 4266,
		"loc": [
			-6.892644878476263e-07,
			1.3536832341519596e-06
		],
		"eco": 236,
		"efo": 236000.0,
		"cfr": 0.66961669921875
	},
	{
		"tim": 55.9448324,
		"tid": 4266,
		"loc": [
			-6.863423554090172e-07,
			1.3545592591137345e-06
		],
		"eco": 216,
		"efo": 216000.0,
		"cfr": 0.769561767578125
	},
	{
		"tim": 55.94920894999999,
		"tid": 4266,
		"loc": [
			-6.867603500201009e-07,
			1.3552381091454703e-06
		],
		"eco": 151,
		"efo": 151000.0,
		"cfr": 0.94036865234375
	},
	{
		"tim": 55.95358542499999,
		"tid": 4266,
		"loc": [
			-6.894238711348857e-07,
			1.360772712038122e-06
		],
		"eco": 164,
		"efo": 164000.0,
		"cfr": 0.8502197265625
	},
	{
		"tim": 55.95796202499999,
		"tid": 4266,
		"loc": [
			-6.87296532214181e-07,
			1.3567348890191996e-06
		],
		"eco": 160,
		"efo": 160000.0,
		"cfr": 0.809326171875
	},
	{
		"tim": 55.962338525,
		"tid": 4266,
		"loc": [
			-6.862009520713014e-07,
			1.3547672585112883e-06
		],
		"eco": 264,
		"efo": 264000.0,
		"cfr": 0.59033203125
	},
	{
		"tim": 55.966715075,
		"tid": 4266,
		"loc": [
			-6.857222868115888e-07,
			1.3571223434271756e-06
		],
		"eco": 281,
		"efo": 281000.0,
		"cfr": 0.502685546875
	},
	{
		"tim": 55.97109154999999,
		"tid": 4266,
		"loc": [
			-6.878528904754571e-07,
			1.3545491263057016e-06
		],
		"eco": 326,
		"efo": 326000.0,
		"cfr": 0.54931640625
	},
	{
		"tim": 55.975468049999996,
		"tid": 4266,
		"loc": [
			-6.908891747545359e-07,
			1.3577451084273932e-06
		],
		"eco": 291,
		"efo": 291000.0,
		"cfr": 0.52294921875
	},
	{
		"tim": 55.979844725,
		"tid": 4266,
		"loc": [
			-6.9022279821175e-07,
			1.3548069618834027e-06
		],
		"eco": 231,
		"efo": 231000.0,
		"cfr": 0.7056884765625
	},
	{
		"tim": 55.984221174999995,
		"tid": 4266,
		"loc": [
			-6.92088327924957e-07,
			1.3556808471679688e-06
		],
		"eco": 204,
		"efo": 204000.0,
		"cfr": 0.673828125
	},
	{
		"tim": 55.988597675,
		"tid": 4266,
		"loc": [
			-6.879216512044272e-07,
			1.3559546004665835e-06
		],
		"eco": 252,
		"efo": 252000.0,
		"cfr": 0.6585693359375
	},
	{
		"tim": 55.99297442499999,
		"tid": 4266,
		"loc": [
			-6.859158173938272e-07,
			1.3562109046080127e-06
		],
		"eco": 275,
		"efo": 275000.0,
		"cfr": 0.610107421875
	},
	{
		"tim": 55.997350974999996,
		"tid": 4266,
		"loc": [
			-6.88465078768272e-07,
			1.357618844184783e-06
		],
		"eco": 284,
		"efo": 284000.0,
		"cfr": 0.4351806640625
	},
	{
		"tim": 56.00172745,
		"tid": 4266,
		"loc": [
			-6.83897716600249e-07,
			1.3550080581540606e-06
		],
		"eco": 276,
		"efo": 276000.0,
		"cfr": 0.705810546875
	},
	{
		"tim": 56.00610405,
		"tid": 4266,
		"loc": [
			-6.855811158040203e-07,
			1.3578093177490784e-06
		],
		"eco": 164,
		"efo": 164000.0,
		"cfr": 1.026336669921875
	},
	{
		"tim": 56.01048054999999,
		"tid": 4266,
		"loc": [
			-6.807909055409823e-07,
			1.3592517359385688e-06
		],
		"eco": 174,
		"efo": 174000.0,
		"cfr": 0.837646484375
	},
	{
		"tim": 56.01485709999999,
		"tid": 4266,
		"loc": [
			-6.848254972866372e-07,
			1.3546006574025254e-06
		],
		"eco": 272,
		"efo": 272000.0,
		"cfr": 0.6884765625
	},
	{
		"tim": 56.019233574999994,
		"tid": 4266,
		"loc": [
			-6.851636380353567e-07,
			1.3548597207824144e-06
		],
		"eco": 274,
		"efo": 274000.0,
		"cfr": 0.650054931640625
	},
	{
		"tim": 56.023610075,
		"tid": 4266,
		"loc": [
			-6.820421942631266e-07,
			1.3538166813307955e-06
		],
		"eco": 383,
		"efo": 383000.0,
		"cfr": 0.573272705078125
	},
	{
		"tim": 56.027986750000004,
		"tid": 4266,
		"loc": [
			-6.808468192211077e-07,
			1.3545395463522715e-06
		],
		"eco": 322,
		"efo": 322000.0,
		"cfr": 0.644195556640625
	},
	{
		"tim": 56.0323632,
		"tid": 4266,
		"loc": [
			-6.823012931504388e-07,
			1.3549207329140248e-06
		],
		"eco": 267,
		"efo": 267000.0,
		"cfr": 0.62548828125
	},
	{
		"tim": 56.03673969999999,
		"tid": 4266,
		"loc": [
			-6.857701868140278e-07,
			1.3559698501810411e-06
		],
		"eco": 284,
		"efo": 284000.0,
		"cfr": 0.600128173828125
	},
	{
		"tim": 56.04111645,
		"tid": 4266,
		"loc": [
			-6.855995886413956e-07,
			1.355770825428995e-06
		],
		"eco": 262,
		"efo": 262000.0,
		"cfr": 0.5950927734375
	},
	{
		"tim": 56.045493,
		"tid": 4266,
		"loc": [
			-6.821421801709042e-07,
			1.356735675665563e-06
		],
		"eco": 315,
		"efo": 315000.0,
		"cfr": 0.434814453125
	},
	{
		"tim": 56.049869475,
		"tid": 4266,
		"loc": [
			-6.839611219733742e-07,
			1.3546955872384558e-06
		],
		"eco": 265,
		"efo": 265000.0,
		"cfr": 0.4954833984375
	},
	{
		"tim": 56.054246075,
		"tid": 4266,
		"loc": [
			-6.82791243898151e-07,
			1.3543722793936031e-06
		],
		"eco": 255,
		"efo": 255000.0,
		"cfr": 0.52734375
	},
	{
		"tim": 56.058622574999994,
		"tid": 4266,
		"loc": [
			-6.839506748971465e-07,
			1.353782204632278e-06
		],
		"eco": 399,
		"efo": 399000.0,
		"cfr": 0.4954833984375
	},
	{
		"tim": 56.062999125,
		"tid": 4266,
		"loc": [
			-6.818368254553134e-07,
			1.356201186471843e-06
		],
		"eco": 249,
		"efo": 249000.0,
		"cfr": 0.6396484375
	},
	{
		"tim": 56.0673756,
		"tid": 4266,
		"loc": [
			-6.8446613788701e-07,
			1.3568395476438385e-06
		],
		"eco": 260,
		"efo": 260000.0,
		"cfr": 0.59600830078125
	},
	{
		"tim": 56.07175209999999,
		"tid": 4266,
		"loc": [
			-6.887348343704353e-07,
			1.35463980853122e-06
		],
		"eco": 345,
		"efo": 172500.0,
		"cfr": 0.7974853515625
	},
	{
		"tim": 56.078303674999994,
		"tid": 4266,
		"loc": [
			-6.856175367872434e-07,
			1.3557598566118691e-06
		],
		"eco": 215,
		"efo": 215000.0,
		"cfr": 0.69580078125
	},
	{
		"tim": 56.082680175,
		"tid": 4266,
		"loc": [
			-6.855240716462556e-07,
			1.3590151733382634e-06
		],
		"eco": 216,
		"efo": 216000.0,
		"cfr": 0.714263916015625
	},
	{
		"tim": 56.087056725000004,
		"tid": 4266,
		"loc": [
			-6.858623824432583e-07,
			1.3562649064275536e-06
		],
		"eco": 249,
		"efo": 249000.0,
		"cfr": 0.571685791015625
	},
	{
		"tim": 56.09143319999999,
		"tid": 4266,
		"loc": [
			-6.860824584960937e-07,
			1.3590567090914292e-06
		],
		"eco": 193,
		"efo": 193000.0,
		"cfr": 0.758148193359375
	},
	{
		"tim": 56.0958097,
		"tid": 4266,
		"loc": [
			-6.835855949846352e-07,
			1.356109041702937e-06
		],
		"eco": 294,
		"efo": 294000.0,
		"cfr": 0.52166748046875
	},
	{
		"tim": 56.100186375,
		"tid": 4266,
		"loc": [
			-6.868437470309601e-07,
			1.3574987923086554e-06
		],
		"eco": 257,
		"efo": 257000.0,
		"cfr": 0.538726806640625
	},
	{
		"tim": 56.104562824999995,
		"tid": 4266,
		"loc": [
			-6.865161556395235e-07,
			1.358199148318499e-06
		],
		"eco": 269,
		"efo": 269000.0,
		"cfr": 0.572357177734375
	},
	{
		"tim": 56.108939325,
		"tid": 4266,
		"loc": [
			-6.872297563427677e-07,
			1.3530535195574936e-06
		],
		"eco": 165,
		"efo": 165000.0,
		"cfr": 0.8338623046875
	},
	{
		"tim": 56.115513325,
		"tid": 4266,
		"loc": [
			-6.849800685056141e-07,
			1.3605610765636938e-06
		],
		"eco": 316,
		"efo": 316000.0,
		"cfr": 0.65380859375
	},
	{
		"tim": 56.119889824999994,
		"tid": 4266,
		"loc": [
			-6.84802500735759e-07,
			1.3570757977306763e-06
		],
		"eco": 317,
		"efo": 317000.0,
		"cfr": 0.58465576171875
	},
	{
		"tim": 56.1242665,
		"tid": 4266,
		"loc": [
			-6.86640076583955e-07,
			1.35787552261027e-06
		],
		"eco": 306,
		"efo": 306000.0,
		"cfr": 0.54205322265625
	},
	{
		"tim": 56.12864294999999,
		"tid": 4266,
		"loc": [
			-6.829530365754515e-07,
			1.3564895580077619e-06
		],
		"eco": 251,
		"efo": 251000.0,
		"cfr": 0.6109619140625
	},
	{
		"tim": 56.13301945,
		"tid": 4266,
		"loc": [
			-6.850066817532851e-07,
			1.3546013410700452e-06
		],
		"eco": 393,
		"efo": 393000.0,
		"cfr": 0.60791015625
	},
	{
		"tim": 56.13739619999999,
		"tid": 4266,
		"loc": [
			-6.869580994133194e-07,
			1.353727418260012e-06
		],
		"eco": 284,
		"efo": 284000.0,
		"cfr": 0.5755615234375
	},
	{
		"tim": 56.141772749999994,
		"tid": 4266,
		"loc": [
			-6.867851579959841e-07,
			1.3600259568874453e-06
		],
		"eco": 271,
		"efo": 271000.0,
		"cfr": 0.545654296875
	},
	{
		"tim": 56.146149224999995,
		"tid": 4266,
		"loc": [
			-6.867199105822644e-07,
			1.3575966009431346e-06
		],
		"eco": 284,
		"efo": 284000.0,
		"cfr": 0.62469482421875
	},
	{
		"tim": 56.150525824999995,
		"tid": 4266,
		"loc": [
			-6.874552165719021e-07,
			1.3563390283787774e-06
		],
		"eco": 228,
		"efo": 228000.0,
		"cfr": 0.676422119140625
	},
	{
		"tim": 56.154902325,
		"tid": 4266,
		"loc": [
			-6.900385272324312e-07,
			1.3579647674745546e-06
		],
		"eco": 267,
		"efo": 267000.0,
		"cfr": 0.551025390625
	},
	{
		"tim": 56.15927887499999,
		"tid": 4266,
		"loc": [
			-6.865393322841916e-07,
			1.357333970005652e-06
		],
		"eco": 257,
		"efo": 257000.0,
		"cfr": 0.623992919921875
	},
	{
		"tim": 56.16365534999999,
		"tid": 4266,
		"loc": [
			-6.86982393775076e-07,
			1.3583069786333497e-06
		],
		"eco": 284,
		"efo": 284000.0,
		"cfr": 0.54046630859375
	},
	{
		"tim": 56.16803185,
		"tid": 4266,
		"loc": [
			-6.881030541045342e-07,
			1.358573388710803e-06
		],
		"eco": 284,
		"efo": 284000.0,
		"cfr": 0.65277099609375
	},
	{
		"tim": 56.172408525,
		"tid": 4266,
		"loc": [
			-6.851460562983045e-07,
			1.353158753212091e-06
		],
		"eco": 945,
		"efo": 945000.0,
		"cfr": 0.88922119140625
	},
	{
		"tim": 56.176784975,
		"tid": 4266,
		"loc": [
			-6.794869623231924e-07,
			1.3461723127083312e-06
		],
		"eco": 705,
		"efo": 705000.0,
		"cfr": 0.92230224609375
	},
	{
		"tim": 56.181161475,
		"tid": 4266,
		"loc": [
			-6.716392654093075e-07,
			1.342211888048466e-06
		],
		"eco": 172,
		"efo": 172000.0,
		"cfr": 0.97412109375
	},
	{
		"tim": 56.185538224999995,
		"tid": 4266,
		"loc": [
			-6.769804399760558e-07,
			1.3485324889587714e-06
		],
		"eco": 215,
		"efo": 215000.0,
		"cfr": 1.015869140625
	},
	{
		"tim": 56.189914775,
		"tid": 4266,
		"loc": [
			-6.80850472132024e-07,
			1.3567289442932354e-06
		],
		"eco": 247,
		"efo": 247000.0,
		"cfr": 0.7210693359375
	},
	{
		"tim": 56.19429125,
		"tid": 4266,
		"loc": [
			-6.825613612342526e-07,
			1.3554570364445646e-06
		],
		"eco": 251,
		"efo": 251000.0,
		"cfr": 0.64666748046875
	},
	{
		"tim": 56.19866785,
		"tid": 4266,
		"loc": [
			-6.859856780108292e-07,
			1.357975316906161e-06
		],
		"eco": 233,
		"efo": 233000.0,
		"cfr": 0.538330078125
	},
	{
		"tim": 56.20304434999999,
		"tid": 4266,
		"loc": [
			-6.842234553760411e-07,
			1.3528997646975911e-06
		],
		"eco": 247,
		"efo": 247000.0,
		"cfr": 0.4874267578125
	},
	{
		"tim": 56.207420899999995,
		"tid": 4266,
		"loc": [
			-6.84422201085578e-07,
			1.3573802035219694e-06
		],
		"eco": 289,
		"efo": 289000.0,
		"cfr": 0.4552001953125
	},
	{
		"tim": 56.211797374999996,
		"tid": 4266,
		"loc": [
			-6.879794276928884e-07,
			1.3543472363683021e-06
		],
		"eco": 324,
		"efo": 324000.0,
		"cfr": 0.533233642578125
	},
	{
		"tim": 56.216173875,
		"tid": 4266,
		"loc": [
			-6.899158508487391e-07,
			1.352231562686494e-06
		],
		"eco": 204,
		"efo": 204000.0,
		"cfr": 0.703125
	},
	{
		"tim": 56.22055054999999,
		"tid": 4266,
		"loc": [
			-6.892758906443009e-07,
			1.3552277718766615e-06
		],
		"eco": 237,
		"efo": 237000.0,
		"cfr": 0.6148681640625
	},
	{
		"tim": 56.224927,
		"tid": 4266,
		"loc": [
			-6.900399199999539e-07,
			1.35780387634548e-06
		],
		"eco": 271,
		"efo": 271000.0,
		"cfr": 0.501708984375
	},
	{
		"tim": 56.22930349999999,
		"tid": 4266,
		"loc": [
			-6.934561625697641e-07,
			1.353181945624859e-06
		],
		"eco": 462,
		"efo": 462000.0,
		"cfr": 0.6964111328125
	},
	{
		"tim": 56.23368025,
		"tid": 4266,
		"loc": [
			-6.934924785011126e-07,
			1.3552911192903193e-06
		],
		"eco": 435,
		"efo": 435000.0,
		"cfr": 0.70037841796875
	},
	{
		"tim": 56.2380568,
		"tid": 4266,
		"loc": [
			-6.86944325764974e-07,
			1.3542822510477186e-06
		],
		"eco": 446,
		"efo": 446000.0,
		"cfr": 0.741851806640625
	},
	{
		"tim": 56.242433275,
		"tid": 4266,
		"loc": [
			-6.875354601018926e-07,
			1.3545944518701699e-06
		],
		"eco": 352,
		"efo": 352000.0,
		"cfr": 0.837249755859375
	},
	{
		"tim": 56.246809875000004,
		"tid": 4266,
		"loc": [
			-6.868433634440104e-07,
			1.355720402585858e-06
		],
		"eco": 420,
		"efo": 420000.0,
		"cfr": 0.72125244140625
	},
	{
		"tim": 56.251186374999996,
		"tid": 4266,
		"loc": [
			-6.882003149223944e-07,
			1.3576900919935024e-06
		],
		"eco": 411,
		"efo": 411000.0,
		"cfr": 0.682281494140625
	},
	{
		"tim": 56.255562925,
		"tid": 4266,
		"loc": [
			-6.874849533753593e-07,
			1.3584097355515943e-06
		],
		"eco": 285,
		"efo": 285000.0,
		"cfr": 0.56011962890625
	},
	{
		"tim": 56.2599394,
		"tid": 4266,
		"loc": [
			-6.878735777129643e-07,
			1.3577914063242153e-06
		],
		"eco": 263,
		"efo": 263000.0,
		"cfr": 0.507080078125
	},
	{
		"tim": 56.26431589999999,
		"tid": 4266,
		"loc": [
			-6.874490689995763e-07,
			1.3558586620277907e-06
		],
		"eco": 304,
		"efo": 304000.0,
		"cfr": 0.610626220703125
	},
	{
		"tim": 56.268692574999996,
		"tid": 4266,
		"loc": [
			-6.884182507560703e-07,
			1.3559142794871143e-06
		],
		"eco": 255,
		"efo": 255000.0,
		"cfr": 0.48828125
	},
	{
		"tim": 56.27306902499999,
		"tid": 4266,
		"loc": [
			-6.912308927471288e-07,
			1.3549457158078978e-06
		],
		"eco": 316,
		"efo": 316000.0,
		"cfr": 0.57208251953125
	},
	{
		"tim": 56.277445525,
		"tid": 4266,
		"loc": [
			-6.872414474258985e-07,
			1.3575134536897734e-06
		],
		"eco": 307,
		"efo": 307000.0,
		"cfr": 0.5111083984375
	},
	{
		"tim": 56.281822275,
		"tid": 4266,
		"loc": [
			-6.881391346609375e-07,
			1.3564229056910192e-06
		],
		"eco": 251,
		"efo": 251000.0,
		"cfr": 0.45623779296875
	},
	{
		"tim": 56.28619882499999,
		"tid": 4266,
		"loc": [
			-6.871505200857123e-07,
			1.3570851448499901e-06
		],
		"eco": 309,
		"efo": 309000.0,
		"cfr": 0.4205322265625
	},
	{
		"tim": 56.29057529999999,
		"tid": 4266,
		"loc": [
			-6.882822718989483e-07,
			1.354959202102151e-06
		],
		"eco": 451,
		"efo": 451000.0,
		"cfr": 0.896484375
	},
	{
		"tim": 56.294951899999994,
		"tid": 4266,
		"loc": [
			-6.910711688001184e-07,
			1.3539025600851696e-06
		],
		"eco": 244,
		"efo": 244000.0,
		"cfr": 0.572509765625
	},
	{
		"tim": 56.2993284,
		"tid": 4266,
		"loc": [
			-6.86458497991189e-07,
			1.3559880393935787e-06
		],
		"eco": 248,
		"efo": 248000.0,
		"cfr": 0.5035400390625
	},
	{
		"tim": 56.303704950000004,
		"tid": 4266,
		"loc": [
			-6.881818962920118e-07,
			1.3563987481162391e-06
		],
		"eco": 224,
		"efo": 224000.0,
		"cfr": 0.45001220703125
	},
	{
		"tim": 56.30808142499999,
		"tid": 4266,
		"loc": [
			-6.898269880104432e-07,
			1.3556349994662516e-06
		],
		"eco": 244,
		"efo": 244000.0,
		"cfr": 0.572509765625
	},
	{
		"tim": 56.312457925,
		"tid": 4266,
		"loc": [
			-6.861584011645721e-07,
			1.3580657840469599e-06
		],
		"eco": 235,
		"efo": 235000.0,
		"cfr": 0.589630126953125
	},
	{
		"tim": 56.3168346,
		"tid": 4266,
		"loc": [
			-6.887385601069772e-07,
			1.3547100742278028e-06
		],
		"eco": 305,
		"efo": 305000.0,
		"cfr": 0.48980712890625
	},
	{
		"tim": 56.321211049999995,
		"tid": 4266,
		"loc": [
			-6.880302183662251e-07,
			1.3530073293856823e-06
		],
		"eco": 222,
		"efo": 222000.0,
		"cfr": 0.49346923828125
	},
	{
		"tim": 56.32558755,
		"tid": 4266,
		"loc": [
			-6.848872108230527e-07,
			1.3538426609257422e-06
		],
		"eco": 430,
		"efo": 430000.0,
		"cfr": 0.630859375
	},
	{
		"tim": 56.32996429999999,
		"tid": 4266,
		"loc": [
			-6.778569390498538e-07,
			1.351743438585073e-06
		],
		"eco": 381,
		"efo": 381000.0,
		"cfr": 0.60101318359375
	},
	{
		"tim": 56.33434085,
		"tid": 4266,
		"loc": [
			-6.795458570615243e-07,
			1.3518458874127941e-06
		],
		"eco": 287,
		"efo": 287000.0,
		"cfr": 0.71319580078125
	},
	{
		"tim": 56.338717325,
		"tid": 4266,
		"loc": [
			-6.807201603519854e-07,
			1.3525111023439788e-06
		],
		"eco": 288,
		"efo": 288000.0,
		"cfr": 0.617279052734375
	},
	{
		"tim": 56.343093925,
		"tid": 4266,
		"loc": [
			-6.814882642244591e-07,
			1.3545719723343676e-06
		],
		"eco": 272,
		"efo": 272000.0,
		"cfr": 0.498046875
	},
	{
		"tim": 56.34747042499999,
		"tid": 4266,
		"loc": [
			-6.871114125680532e-07,
			1.3565099435948272e-06
		],
		"eco": 242,
		"efo": 242000.0,
		"cfr": 0.43670654296875
	},
	{
		"tim": 56.351846974999994,
		"tid": 4266,
		"loc": [
			-6.86852434131533e-07,
			1.356088522483142e-06
		],
		"eco": 237,
		"efo": 237000.0,
		"cfr": 0.45062255859375
	},
	{
		"tim": 56.356223449999995,
		"tid": 4266,
		"loc": [
			-6.825152791351552e-07,
			1.3553979260426173e-06
		],
		"eco": 363,
		"efo": 363000.0,
		"cfr": 0.5328369140625
	},
	{
		"tim": 56.36059995,
		"tid": 4266,
		"loc": [
			-6.870033536633723e-07,
			1.3571417702439188e-06
		],
		"eco": 209,
		"efo": 209000.0,
		"cfr": 0.55224609375
	},
	{
		"tim": 56.36497662499999,
		"tid": 4266,
		"loc": [
			-6.861228311335517e-07,
			1.3566604390452866e-06
		],
		"eco": 249,
		"efo": 249000.0,
		"cfr": 0.55169677734375
	},
	{
		"tim": 56.369353075,
		"tid": 4266,
		"loc": [
			-6.83975584901995e-07,
			1.356146600294083e-06
		],
		"eco": 256,
		"efo": 256000.0,
		"cfr": 0.5546875
	},
	{
		"tim": 56.37372957499999,
		"tid": 4266,
		"loc": [
			-6.840809407488405e-07,
			1.3566261067432908e-06
		],
		"eco": 274,
		"efo": 137000.0,
		"cfr": 0.79168701171875
	},
	{
		"tim": 56.38028105,
		"tid": 4266,
		"loc": [
			-6.853672602296992e-07,
			1.3569295323308113e-06
		],
		"eco": 199,
		"efo": 199000.0,
		"cfr": 0.400390625
	},
	{
		"tim": 56.38465754999999,
		"tid": 4266,
		"loc": [
			-6.879579646536145e-07,
			1.3543326307953871e-06
		],
		"eco": 207,
		"efo": 207000.0,
		"cfr": 0.50146484375
	},
	{
		"tim": 56.389034224999996,
		"tid": 4266,
		"loc": [
			-6.889956660328597e-07,
			1.3549736281986322e-06
		],
		"eco": 193,
		"efo": 193000.0,
		"cfr": 0.56732177734375
	},
	{
		"tim": 56.39341067499999,
		"tid": 4266,
		"loc": [
			-6.882272585253843e-07,
			1.354161949322623e-06
		],
		"eco": 287,
		"efo": 287000.0,
		"cfr": 0.52880859375
	},
	{
		"tim": 56.397787175,
		"tid": 4266,
		"loc": [
			-6.880297336328059e-07,
			1.3527451675577691e-06
		],
		"eco": 152,
		"efo": 152000.0,
		"cfr": 0.6561279296875
	},
	{
		"tim": 56.402163925,
		"tid": 4266,
		"loc": [
			-6.862600071154533e-07,
			1.355575738260326e-06
		],
		"eco": 235,
		"efo": 235000.0,
		"cfr": 0.581146240234375
	},
	{
		"tim": 56.40654047499999,
		"tid": 4266,
		"loc": [
			-6.851262028530843e-07,
			1.3589195713374973e-06
		],
		"eco": 277,
		"efo": 277000.0,
		"cfr": 0.5545654296875
	},
	{
		"tim": 56.410916949999994,
		"tid": 4266,
		"loc": [
			-6.835744875330357e-07,
			1.356901189302546e-06
		],
		"eco": 295,
		"efo": 295000.0,
		"cfr": 0.4471435546875
	},
	{
		"tim": 56.415293549999994,
		"tid": 4266,
		"loc": [
			-6.785252515703266e-07,
			1.357129745874254e-06
		],
		"eco": 570,
		"efo": 570000.0,
		"cfr": 0.648834228515625
	},
	{
		"tim": 56.41967005,
		"tid": 4266,
		"loc": [
			-6.806219903457473e-07,
			1.35515837400487e-06
		],
		"eco": 524,
		"efo": 524000.0,
		"cfr": 0.68304443359375
	},
	{
		"tim": 56.42404659999999,
		"tid": 4266,
		"loc": [
			-6.75789507280245e-07,
			1.3610047961337552e-06
		],
		"eco": 438,
		"efo": 438000.0,
		"cfr": 0.64813232421875
	},
	{
		"tim": 56.42842307499999,
		"tid": 4266,
		"loc": [
			-6.756823736941877e-07,
			1.3668324547342026e-06
		],
		"eco": 553,
		"efo": 553000.0,
		"cfr": 0.502349853515625
	},
	{
		"tim": 56.432799575,
		"tid": 4266,
		"loc": [
			-6.857575771206097e-07,
			1.3615738988247054e-06
		],
		"eco": 252,
		"efo": 252000.0,
		"cfr": 0.5474853515625
	},
	{
		"tim": 56.43717625,
		"tid": 4266,
		"loc": [
			-6.814131091623206e-07,
			1.3549964439463415e-06
		],
		"eco": 400,
		"efo": 400000.0,
		"cfr": 0.57843017578125
	},
	{
		"tim": 56.441552699999995,
		"tid": 4266,
		"loc": [
			-6.825008914975016e-07,
			1.3590401937622217e-06
		],
		"eco": 393,
		"efo": 393000.0,
		"cfr": 0.509124755859375
	},
	{
		"tim": 56.4459292,
		"tid": 4266,
		"loc": [
			-6.841154267427889e-07,
			1.3581686199034853e-06
		],
		"eco": 366,
		"efo": 366000.0,
		"cfr": 0.719757080078125
	},
	{
		"tim": 56.45030594999999,
		"tid": 4266,
		"loc": [
			-6.79479086786589e-07,
			1.362414042154948e-06
		],
		"eco": 574,
		"efo": 574000.0,
		"cfr": 0.774078369140625
	},
	{
		"tim": 56.4546825,
		"tid": 4266,
		"loc": [
			-6.797560274926771e-07,
			1.3670034718922183e-06
		],
		"eco": 663,
		"efo": 663000.0,
		"cfr": 0.80450439453125
	},
	{
		"tim": 56.459058975,
		"tid": 4266,
		"loc": [
			-6.866350779092868e-07,
			1.3585025499770815e-06
		],
		"eco": 307,
		"efo": 307000.0,
		"cfr": 0.51434326171875
	},
	{
		"tim": 56.463435575,
		"tid": 4266,
		"loc": [
			-6.864646301448705e-07,
			1.3572031871296656e-06
		],
		"eco": 381,
		"efo": 381000.0,
		"cfr": 0.60101318359375
	},
	{
		"tim": 56.46781207499999,
		"tid": 4266,
		"loc": [
			-6.818222655171766e-07,
			1.353212461227557e-06
		],
		"eco": 315,
		"efo": 315000.0,
		"cfr": 0.46337890625
	},
	{
		"tim": 56.472188624999994,
		"tid": 4266,
		"loc": [
			-6.806989119258891e-07,
			1.3538315762357014e-06
		],
		"eco": 440,
		"efo": 440000.0,
		"cfr": 0.7000732421875
	},
	{
		"tim": 56.476565099999995,
		"tid": 4266,
		"loc": [
			-6.840212969028825e-07,
			1.3573875430719668e-06
		],
		"eco": 226,
		"efo": 226000.0,
		"cfr": 0.52734375
	},
	{
		"tim": 56.4809416,
		"tid": 4266,
		"loc": [
			-6.875396426180594e-07,
			1.3572110626723451e-06
		],
		"eco": 261,
		"efo": 261000.0,
		"cfr": 0.63323974609375
	},
	{
		"tim": 56.48531827499999,
		"tid": 4266,
		"loc": [
			-6.854022973242447e-07,
			1.3550148100139344e-06
		],
		"eco": 283,
		"efo": 283000.0,
		"cfr": 0.431671142578125
	},
	{
		"tim": 56.489694725,
		"tid": 4266,
		"loc": [
			-6.881976418863942e-07,
			1.3545292158196739e-06
		],
		"eco": 195,
		"efo": 195000.0,
		"cfr": 0.589599609375
	},
	{
		"tim": 56.49407122499999,
		"tid": 4266,
		"loc": [
			-6.878511236958804e-07,
			1.3561983437215597e-06
		],
		"eco": 230,
		"efo": 230000.0,
		"cfr": 0.45501708984375
	},
	{
		"tim": 56.498447975,
		"tid": 4266,
		"loc": [
			-6.883026022846547e-07,
			1.3571468509286475e-06
		],
		"eco": 288,
		"efo": 288000.0,
		"cfr": 0.465545654296875
	},
	{
		"tim": 56.502824525,
		"tid": 4266,
		"loc": [
			-6.858876371719784e-07,
			1.3602825402835205e-06
		],
		"eco": 251,
		"efo": 251000.0,
		"cfr": 0.73394775390625
	},
	{
		"tim": 56.507201,
		"tid": 4266,
		"loc": [
			-6.874216720189415e-07,
			1.3573131885356932e-06
		],
		"eco": 202,
		"efo": 202000.0,
		"cfr": 0.69708251953125
	},
	{
		"tim": 56.5115776,
		"tid": 4266,
		"loc": [
			-6.86786504144515e-07,
			1.3567653201604993e-06
		],
		"eco": 247,
		"efo": 247000.0,
		"cfr": 0.451171875
	},
	{
		"tim": 56.515954099999995,
		"tid": 4266,
		"loc": [
			-6.863167518368751e-07,
			1.3567814916893198e-06
		],
		"eco": 368,
		"efo": 368000.0,
		"cfr": 0.578521728515625
	},
	{
		"tim": 56.52033065,
		"tid": 4266,
		"loc": [
			-6.828568614058909e-07,
			1.3628419016175164e-06
		],
		"eco": 357,
		"efo": 357000.0,
		"cfr": 0.56097412109375
	},
	{
		"tim": 56.524707125,
		"tid": 4266,
		"loc": [
			-6.827788173778113e-07,
			1.3594978834460773e-06
		],
		"eco": 351,
		"efo": 351000.0,
		"cfr": 0.51654052734375
	},
	{
		"tim": 56.52908362499999,
		"tid": 4266,
		"loc": [
			-6.834103267809731e-07,
			1.3552705146525298e-06
		],
		"eco": 241,
		"efo": 241000.0,
		"cfr": 0.46142578125
	},
	{
		"tim": 56.533460299999994,
		"tid": 4266,
		"loc": [
			-6.829159890020242e-07,
			1.3569691385553594e-06
		],
		"eco": 240,
		"efo": 240000.0,
		"cfr": 0.5478515625
	},
	{
		"tim": 56.537836750000004,
		"tid": 4266,
		"loc": [
			-6.86741290125093e-07,
			1.3564211141277146e-06
		],
		"eco": 295,
		"efo": 295000.0,
		"cfr": 0.60296630859375
	},
	{
		"tim": 56.542213249999996,
		"tid": 4266,
		"loc": [
			-6.872509956251586e-07,
			1.3592578004880954e-06
		],
		"eco": 266,
		"efo": 266000.0,
		"cfr": 0.5855712890625
	},
	{
		"tim": 56.54659,
		"tid": 4266,
		"loc": [
			-6.848337764971703e-07,
			1.3574955621432556e-06
		],
		"eco": 468,
		"efo": 468000.0,
		"cfr": 0.51910400390625
	},
	{
		"tim": 56.55096654999999,
		"tid": 4266,
		"loc": [
			-6.858897860467329e-07,
			1.3578781645551007e-06
		],
		"eco": 228,
		"efo": 228000.0,
		"cfr": 0.56732177734375
	},
	{
		"tim": 56.55534302499999,
		"tid": 4266,
		"loc": [
			-6.812529593003236e-07,
			1.3601436965978585e-06
		],
		"eco": 523,
		"efo": 523000.0,
		"cfr": 0.6168212890625
	},
	{
		"tim": 56.55971962499999,
		"tid": 4266,
		"loc": [
			-6.777865367660801e-07,
			1.3622217977515398e-06
		],
		"eco": 582,
		"efo": 582000.0,
		"cfr": 0.57421875
	},
	{
		"tim": 56.564096125,
		"tid": 4266,
		"loc": [
			-6.738770292521043e-07,
			1.364640512332075e-06
		],
		"eco": 477,
		"efo": 477000.0,
		"cfr": 0.796875
	},
	{
		"tim": 56.568472675,
		"tid": 4266,
		"loc": [
			-6.792027722605863e-07,
			1.3589476108696916e-06
		],
		"eco": 298,
		"efo": 298000.0,
		"cfr": 0.60540771484375
	},
	{
		"tim": 56.57284915,
		"tid": 4266,
		"loc": [
			-6.860358278970321e-07,
			1.3583452239922458e-06
		],
		"eco": 288,
		"efo": 288000.0,
		"cfr": 0.465545654296875
	},
	{
		"tim": 56.577225649999995,
		"tid": 4266,
		"loc": [
			-6.885880023883548e-07,
			1.3560046467208553e-06
		],
		"eco": 268,
		"efo": 268000.0,
		"cfr": 0.4542236328125
	},
	{
		"tim": 56.581602325,
		"tid": 4266,
		"loc": [
			-6.885554245699885e-07,
			1.3574550558861867e-06
		],
		"eco": 260,
		"efo": 260000.0,
		"cfr": 0.74212646484375
	},
	{
		"tim": 56.585978774999994,
		"tid": 4266,
		"loc": [
			-6.829400412522268e-07,
			1.3584759372244735e-06
		],
		"eco": 461,
		"efo": 461000.0,
		"cfr": 0.572021484375
	},
	{
		"tim": 56.590355275,
		"tid": 4266,
		"loc": [
			-6.817307746123138e-07,
			1.366394174203396e-06
		],
		"eco": 414,
		"efo": 414000.0,
		"cfr": 0.55450439453125
	},
	{
		"tim": 56.59473202499999,
		"tid": 4266,
		"loc": [
			-6.793726478494812e-07,
			1.36225721239589e-06
		],
		"eco": 552,
		"efo": 552000.0,
		"cfr": 0.574371337890625
	},
	{
		"tim": 56.599108574999995,
		"tid": 4266,
		"loc": [
			-6.744119138762913e-07,
			1.3607233323922456e-06
		],
		"eco": 1415,
		"efo": 1415000.0,
		"cfr": 0.72857666015625
	},
	{
		"tim": 56.603485049999996,
		"tid": 4266,
		"loc": [
			-6.743130253052351e-07,
			1.3594581963937041e-06
		],
		"eco": 605,
		"efo": 605000.0,
		"cfr": 0.60809326171875
	},
	{
		"tim": 56.60786165,
		"tid": 4266,
		"loc": [
			-6.808945608024018e-07,
			1.3651351194817437e-06
		],
		"eco": 396,
		"efo": 396000.0,
		"cfr": 0.850830078125
	},
	{
		"tim": 56.61223815,
		"tid": 4266,
		"loc": [
			-6.818718828344572e-07,
			1.3637272081606582e-06
		],
		"eco": 390,
		"efo": 390000.0,
		"cfr": 0.651123046875
	},
	{
		"tim": 56.61661469999999,
		"tid": 4266,
		"loc": [
			-6.789595980263497e-07,
			1.364420506345638e-06
		],
		"eco": 359,
		"efo": 359000.0,
		"cfr": 0.752593994140625
	},
	{
		"tim": 56.62099117499999,
		"tid": 4266,
		"loc": [
			-6.805899559082036e-07,
			1.3608889729750997e-06
		],
		"eco": 300,
		"efo": 300000.0,
		"cfr": 0.655303955078125
	},
	{
		"tim": 56.625367675,
		"tid": 4266,
		"loc": [
			-6.864472402600455e-07,
			1.3574670058685507e-06
		],
		"eco": 285,
		"efo": 285000.0,
		"cfr": 0.5218505859375
	},
	{
		"tim": 56.62974435,
		"tid": 4266,
		"loc": [
			-6.840809549940312e-07,
			1.358768040245332e-06
		],
		"eco": 391,
		"efo": 391000.0,
		"cfr": 0.61297607421875
	},
	{
		"tim": 56.6341208,
		"tid": 4266,
		"loc": [
			-6.880181651477386e-07,
			1.3566509684003623e-06
		],
		"eco": 264,
		"efo": 264000.0,
		"cfr": 0.552490234375
	},
	{
		"tim": 56.63849729999999,
		"tid": 4266,
		"loc": [
			-6.898172141391885e-07,
			1.3576062639225816e-06
		],
		"eco": 247,
		"efo": 247000.0,
		"cfr": 0.5599365234375
	},
	{
		"tim": 56.642874049999996,
		"tid": 4266,
		"loc": [
			-6.870931385441178e-07,
			1.35762345396534e-06
		],
		"eco": 294,
		"efo": 294000.0,
		"cfr": 0.586029052734375
	},
	{
		"tim": 56.6472506,
		"tid": 4266,
		"loc": [
			-6.824236569456755e-07,
			1.3595191637022886e-06
		],
		"eco": 215,
		"efo": 215000.0,
		"cfr": 0.941650390625
	},
	{
		"tim": 56.651627075,
		"tid": 4266,
		"loc": [
			-6.848544190744267e-07,
			1.3565273278440664e-06
		],
		"eco": 298,
		"efo": 298000.0,
		"cfr": 0.449066162109375
	},
	{
		"tim": 56.656003675,
		"tid": 4266,
		"loc": [
			-6.825858518091239e-07,
			1.3562239242118294e-06
		],
		"eco": 437,
		"efo": 437000.0,
		"cfr": 0.67974853515625
	},
	{
		"tim": 56.66038017499999,
		"tid": 4266,
		"loc": [
			-6.850187433357989e-07,
			1.354804067454692e-06
		],
		"eco": 279,
		"efo": 279000.0,
		"cfr": 0.49273681640625
	},
	{
		"tim": 56.664756725,
		"tid": 4266,
		"loc": [
			-6.787708465538561e-07,
			1.3603368769513197e-06
		],
		"eco": 397,
		"efo": 397000.0,
		"cfr": 0.72320556640625
	},
	{
		"tim": 56.6691332,
		"tid": 4266,
		"loc": [
			-6.76973955780586e-07,
			1.3643064030424313e-06
		],
		"eco": 433,
		"efo": 433000.0,
		"cfr": 0.5218505859375
	},
	{
		"tim": 56.673509700000004,
		"tid": 4266,
		"loc": [
			-6.743237125044991e-07,
			1.3676865209740187e-06
		],
		"eco": 521,
		"efo": 521000.0,
		"cfr": 0.5184326171875
	},
	{
		"tim": 56.67788637499999,
		"tid": 4266,
		"loc": [
			-6.787787242448783e-07,
			1.3671523882397274e-06
		],
		"eco": 318,
		"efo": 318000.0,
		"cfr": 0.600372314453125
	},
	{
		"tim": 56.682262825,
		"tid": 4266,
		"loc": [
			-6.843296431771147e-07,
			1.3592553846630195e-06
		],
		"eco": 223,
		"efo": 223000.0,
		"cfr": 0.766357421875
	},
	{
		"tim": 56.686639324999994,
		"tid": 4266,
		"loc": [
			-6.916719514110588e-07,
			1.3548383818112445e-06
		],
		"eco": 221,
		"efo": 221000.0,
		"cfr": 0.5826416015625
	},
	{
		"tim": 56.691016075,
		"tid": 4266,
		"loc": [
			-6.907397224126082e-07,
			1.355353528536076e-06
		],
		"eco": 321,
		"efo": 321000.0,
		"cfr": 0.585205078125
	},
	{
		"tim": 56.695392625000004,
		"tid": 4266,
		"loc": [
			-6.880115678551911e-07,
			1.3543406694489039e-06
		],
		"eco": 208,
		"efo": 208000.0,
		"cfr": 0.694732666015625
	},
	{
		"tim": 56.69976909999999,
		"tid": 4266,
		"loc": [
			-6.894808325610686e-07,
			1.3546422875545373e-06
		],
		"eco": 290,
		"efo": 290000.0,
		"cfr": 0.5263671875
	},
	{
		"tim": 56.70414569999999,
		"tid": 4266,
		"loc": [
			-6.894778705899009e-07,
			1.3541193985009664e-06
		],
		"eco": 266,
		"efo": 266000.0,
		"cfr": 0.59307861328125
	},
	{
		"tim": 56.7085222,
		"tid": 4266,
		"loc": [
			-6.869705482978828e-07,
			1.3566765783595454e-06
		],
		"eco": 339,
		"efo": 339000.0,
		"cfr": 0.451171875
	},
	{
		"tim": 56.71289875,
		"tid": 4266,
		"loc": [
			-6.852498268035511e-07,
			1.3567968339367502e-06
		],
		"eco": 272,
		"efo": 272000.0,
		"cfr": 0.6298828125
	},
	{
		"tim": 56.717275225,
		"tid": 4266,
		"loc": [
			-6.867035792752263e-07,
			1.3522383222788964e-06
		],
		"eco": 268,
		"efo": 134000.0,
		"cfr": 1.146728515625
	},
	{
		"tim": 57.31011845,
		"tid": 4295,
		"loc": [
			-6.823810288763223e-07,
			1.321903577134346e-06
		],
		"eco": 1600,
		"efo": 1600000.0,
		"cfr": 0.970458984375
	},
	{
		"tim": 57.325684125,
		"tid": 4295,
		"loc": [
			-6.827259986405491e-07,
			1.3172106990627777e-06
		],
		"eco": 1555,
		"efo": 1555000.0,
		"cfr": 0.895294189453125
	},
	{
		"tim": 57.330060350000004,
		"tid": 4295,
		"loc": [
			-6.840962027070753e-07,
			1.317608785869073e-06
		],
		"eco": 1878,
		"efo": 1878000.0,
		"cfr": 0.801544189453125
	},
	{
		"tim": 57.334436649999994,
		"tid": 4295,
		"loc": [
			-6.825907613575574e-07,
			1.316396803893791e-06
		],
		"eco": 1876,
		"efo": 1876000.0,
		"cfr": 0.93695068359375
	},
	{
		"tim": 57.338812850000004,
		"tid": 4295,
		"loc": [
			-6.846230650604937e-07,
			1.3187492252249625e-06
		],
		"eco": 1015,
		"efo": 1015000.0,
		"cfr": 0.8486328125
	},
	{
		"tim": 57.343189125,
		"tid": 4295,
		"loc": [
			-6.820308932244601e-07,
			1.3300346139356053e-06
		],
		"eco": 698,
		"efo": 698000.0,
		"cfr": 0.87176513671875
	},
	{
		"tim": 57.34756529999999,
		"tid": 4295,
		"loc": [
			-6.832889607866592e-07,
			1.3401678271697602e-06
		],
		"eco": 675,
		"efo": 675000.0,
		"cfr": 0.81005859375
	},
	{
		"tim": 57.351941225,
		"tid": 4295,
		"loc": [
			-6.812464215502815e-07,
			1.3412444053301711e-06
		],
		"eco": 1308,
		"efo": 1308000.0,
		"cfr": 1.009368896484375
	},
	{
		"tim": 57.35631742499999,
		"tid": 4295,
		"loc": [
			-6.834706500999938e-07,
			1.3440497488358968e-06
		],
		"eco": 1065,
		"efo": 1065000.0,
		"cfr": 1.051025390625
	},
	{
		"tim": 57.8150224,
		"tid": 4322,
		"loc": [
			-9.723646924945455e-07,
			1.097209529450877e-06
		],
		"eco": 681,
		"efo": 681000.0,
		"cfr": 0.9521484375
	},
	{
		"tim": 57.8305873,
		"tid": 4322,
		"loc": [
			-9.728882761157478e-07,
			1.0883062451778347e-06
		],
		"eco": 525,
		"efo": 525000.0,
		"cfr": 1.06903076171875
	},
	{
		"tim": 57.837160625,
		"tid": 4322,
		"loc": [
			-9.723199497261034e-07,
			1.0859366931457772e-06
		],
		"eco": 776,
		"efo": 776000.0,
		"cfr": 0.7972412109375
	},
	{
		"tim": 57.84373362499999,
		"tid": 4322,
		"loc": [
			-9.72764822311426e-07,
			1.0881831072904006e-06
		],
		"eco": 900,
		"efo": 900000.0,
		"cfr": 0.617431640625
	},
	{
		"tim": 57.84810984999999,
		"tid": 4322,
		"loc": [
			-9.744002028021438e-07,
			1.0880881598399858e-06
		],
		"eco": 759,
		"efo": 759000.0,
		"cfr": 0.639068603515625
	},
	{
		"tim": 57.85248587499999,
		"tid": 4322,
		"loc": [
			-9.741672223385426e-07,
			1.081974985794007e-06
		],
		"eco": 424,
		"efo": 424000.0,
		"cfr": 0.820098876953125
	},
	{
		"tim": 57.856861875,
		"tid": 4322,
		"loc": [
			-9.742574132937008e-07,
			1.0802128679050266e-06
		],
		"eco": 511,
		"efo": 511000.0,
		"cfr": 0.859375
	},
	{
		"tim": 57.861238074999996,
		"tid": 4322,
		"loc": [
			-9.752408070085319e-07,
			1.0846029023457526e-06
		],
		"eco": 338,
		"efo": 338000.0,
		"cfr": 0.767578125
	},
	{
		"tim": 57.867811575,
		"tid": 4322,
		"loc": [
			-9.74893403846198e-07,
			1.0856810135963547e-06
		],
		"eco": 857,
		"efo": 857000.0,
		"cfr": 0.81756591796875
	},
	{
		"tim": 57.87218802499999,
		"tid": 4322,
		"loc": [
			-9.78791156038352e-07,
			1.084323348342737e-06
		],
		"eco": 468,
		"efo": 468000.0,
		"cfr": 0.897216796875
	},
	{
		"tim": 57.876564225,
		"tid": 4322,
		"loc": [
			-9.771706187884302e-07,
			1.0796282775111858e-06
		],
		"eco": 423,
		"efo": 423000.0,
		"cfr": 0.791900634765625
	},
	{
		"tim": 57.880940625,
		"tid": 4322,
		"loc": [
			-9.740667051961548e-07,
			1.0845154075695958e-06
		],
		"eco": 492,
		"efo": 492000.0,
		"cfr": 1.17022705078125
	},
	{
		"tim": 57.88531712499999,
		"tid": 4322,
		"loc": [
			-9.726399662536111e-07,
			1.0840590481852089e-06
		],
		"eco": 423,
		"efo": 423000.0,
		"cfr": 0.89764404296875
	},
	{
		"tim": 57.89189092499999,
		"tid": 4322,
		"loc": [
			-9.769454274010526e-07,
			1.0778163718645706e-06
		],
		"eco": 387,
		"efo": 387000.0,
		"cfr": 0.743408203125
	},
	{
		"tim": 57.896267575,
		"tid": 4322,
		"loc": [
			-9.789419015563112e-07,
			1.0745185579459384e-06
		],
		"eco": 404,
		"efo": 404000.0,
		"cfr": 0.931915283203125
	},
	{
		"tim": 57.900644074999995,
		"tid": 4322,
		"loc": [
			-9.719925485975676e-07,
			1.0769642876802653e-06
		],
		"eco": 391,
		"efo": 391000.0,
		"cfr": 0.843475341796875
	},
	{
		"tim": 57.905020575,
		"tid": 4322,
		"loc": [
			-9.707424382559868e-07,
			1.0778489856554184e-06
		],
		"eco": 390,
		"efo": 390000.0,
		"cfr": 1.01513671875
	},
	{
		"tim": 57.909397175,
		"tid": 4322,
		"loc": [
			-9.7154428386599e-07,
			1.0756929573698062e-06
		],
		"eco": 430,
		"efo": 430000.0,
		"cfr": 0.8465576171875
	},
	{
		"tim": 57.91377375,
		"tid": 4322,
		"loc": [
			-9.740132431511865e-07,
			1.075514008971965e-06
		],
		"eco": 446,
		"efo": 446000.0,
		"cfr": 0.95794677734375
	},
	{
		"tim": 57.91815019999999,
		"tid": 4322,
		"loc": [
			-9.735940852464583e-07,
			1.077129229410795e-06
		],
		"eco": 456,
		"efo": 456000.0,
		"cfr": 0.86236572265625
	},
	{
		"tim": 57.922526775,
		"tid": 4322,
		"loc": [
			-9.743439124176755e-07,
			1.0719302790391095e-06
		],
		"eco": 470,
		"efo": 470000.0,
		"cfr": 0.88018798828125
	},
	{
		"tim": 57.9269033,
		"tid": 4322,
		"loc": [
			-9.761056171529227e-07,
			1.0762853719610946e-06
		],
		"eco": 466,
		"efo": 466000.0,
		"cfr": 0.89508056640625
	},
	{
		"tim": 57.93127995,
		"tid": 4322,
		"loc": [
			-9.716301204876648e-07,
			1.0760385066193933e-06
		],
		"eco": 446,
		"efo": 446000.0,
		"cfr": 0.96240234375
	},
	{
		"tim": 57.935656575,
		"tid": 4322,
		"loc": [
			-9.721180143621071e-07,
			1.0761108487428334e-06
		],
		"eco": 490,
		"efo": 490000.0,
		"cfr": 0.85400390625
	},
	{
		"tim": 57.9400331,
		"tid": 4322,
		"loc": [
			-9.734434292034253e-07,
			1.0763783317138104e-06
		],
		"eco": 461,
		"efo": 461000.0,
		"cfr": 0.864532470703125
	},
	{
		"tim": 57.94440984999999,
		"tid": 4322,
		"loc": [
			-9.734017223079782e-07,
			1.0786194541093382e-06
		],
		"eco": 299,
		"efo": 299000.0,
		"cfr": 1.054473876953125
	},
	{
		"tim": 57.94878635,
		"tid": 4322,
		"loc": [
			-9.702873720207133e-07,
			1.0814636495380822e-06
		],
		"eco": 426,
		"efo": 426000.0,
		"cfr": 0.9439697265625
	},
	{
		"tim": 57.95316284999999,
		"tid": 4322,
		"loc": [
			-9.708478824474383e-07,
			1.0761985063500038e-06
		],
		"eco": 493,
		"efo": 493000.0,
		"cfr": 0.79559326171875
	},
	{
		"tim": 57.95753944999999,
		"tid": 4322,
		"loc": [
			-9.730473825478e-07,
			1.0729552328459396e-06
		],
		"eco": 521,
		"efo": 521000.0,
		"cfr": 0.98199462890625
	},
	{
		"tim": 57.9619159,
		"tid": 4322,
		"loc": [
			-9.745559187288606e-07,
			1.072444889774391e-06
		],
		"eco": 546,
		"efo": 546000.0,
		"cfr": 0.8184814453125
	},
	{
		"tim": 57.96629232499999,
		"tid": 4322,
		"loc": [
			-9.751744643428848e-07,
			1.0749001235043789e-06
		],
		"eco": 420,
		"efo": 420000.0,
		"cfr": 0.84503173828125
	},
	{
		"tim": 57.970668749999994,
		"tid": 4322,
		"loc": [
			-9.756549790135988e-07,
			1.079004844167246e-06
		],
		"eco": 447,
		"efo": 447000.0,
		"cfr": 0.960174560546875
	},
	{
		"tim": 57.97504507499999,
		"tid": 4322,
		"loc": [
			-9.770008711279162e-07,
			1.0787604052249935e-06
		],
		"eco": 412,
		"efo": 412000.0,
		"cfr": 0.96917724609375
	},
	{
		"tim": 57.97942154999999,
		"tid": 4322,
		"loc": [
			-9.772146500506476e-07,
			1.080041615244103e-06
		],
		"eco": 448,
		"efo": 448000.0,
		"cfr": 0.857696533203125
	},
	{
		"tim": 57.9837978,
		"tid": 4322,
		"loc": [
			-9.76347595420742e-07,
			1.0786803623440475e-06
		],
		"eco": 517,
		"efo": 517000.0,
		"cfr": 0.840179443359375
	},
	{
		"tim": 57.988174225,
		"tid": 4322,
		"loc": [
			-9.766103838961507e-07,
			1.0790310168249944e-06
		],
		"eco": 353,
		"efo": 353000.0,
		"cfr": 0.926513671875
	},
	{
		"tim": 57.9925507,
		"tid": 4322,
		"loc": [
			-9.789605250933283e-07,
			1.0763408438701104e-06
		],
		"eco": 463,
		"efo": 463000.0,
		"cfr": 0.9442138671875
	},
	{
		"tim": 57.99692712499999,
		"tid": 4322,
		"loc": [
			-9.787711771016482e-07,
			1.0769172268873378e-06
		],
		"eco": 384,
		"efo": 384000.0,
		"cfr": 1.00128173828125
	},
	{
		"tim": 58.00130347499999,
		"tid": 4322,
		"loc": [
			-9.822411493872221e-07,
			1.0769113622596702e-06
		],
		"eco": 442,
		"efo": 442000.0,
		"cfr": 0.95751953125
	},
	{
		"tim": 58.0056798,
		"tid": 4322,
		"loc": [
			-9.819904794304092e-07,
			1.0775266874360987e-06
		],
		"eco": 504,
		"efo": 504000.0,
		"cfr": 0.88470458984375
	},
	{
		"tim": 58.010056,
		"tid": 4322,
		"loc": [
			-9.768698465663934e-07,
			1.080820210789513e-06
		],
		"eco": 356,
		"efo": 356000.0,
		"cfr": 0.9068603515625
	},
	{
		"tim": 58.0144323,
		"tid": 4322,
		"loc": [
			-9.768092403237518e-07,
			1.082159124892524e-06
		],
		"eco": 564,
		"efo": 564000.0,
		"cfr": 0.80712890625
	},
	{
		"tim": 58.41568985,
		"tid": 4351,
		"loc": [
			-9.277522092447403e-07,
			5.181056537095582e-07
		],
		"eco": 219,
		"efo": 219000.0,
		"cfr": 1.068572998046875
	},
	{
		"tim": 58.446775949999996,
		"tid": 4351,
		"loc": [
			-9.428492004628602e-07,
			5.224928989863596e-07
		],
		"eco": 320,
		"efo": 320000.0,
		"cfr": 1.1517333984375
	},
	{
		"tim": 58.453326749999995,
		"tid": 4351,
		"loc": [
			-9.425560563527271e-07,
			5.168414719588469e-07
		],
		"eco": 240,
		"efo": 240000.0,
		"cfr": 0.859130859375
	},
	{
		"tim": 58.459877549999995,
		"tid": 4351,
		"loc": [
			-9.434497888037205e-07,
			5.222254974350082e-07
		],
		"eco": 219,
		"efo": 219000.0,
		"cfr": 1.0367431640625
	},
	{
		"tim": 58.466428325,
		"tid": 4351,
		"loc": [
			-9.486028184425351e-07,
			5.256053389985341e-07
		],
		"eco": 226,
		"efo": 226000.0,
		"cfr": 0.9931640625
	},
	{
		"tim": 58.47735085,
		"tid": 4351,
		"loc": [
			-9.494640386429143e-07,
			5.189708051331555e-07
		],
		"eco": 184,
		"efo": 184000.0,
		"cfr": 0.91802978515625
	},
	{
		"tim": 58.488250875,
		"tid": 4351,
		"loc": [
			-9.470441540777231e-07,
			5.196808121923906e-07
		],
		"eco": 202,
		"efo": 202000.0,
		"cfr": 0.84539794921875
	},
	{
		"tim": 58.49697642499999,
		"tid": 4351,
		"loc": [
			-9.449172683607426e-07,
			5.178928229479615e-07
		],
		"eco": 195,
		"efo": 195000.0,
		"cfr": 0.989501953125
	},
	{
		"tim": 58.50570199999999,
		"tid": 4351,
		"loc": [
			-9.453779597637515e-07,
			5.079640161602427e-07
		],
		"eco": 192,
		"efo": 192000.0,
		"cfr": 0.87158203125
	},
	{
		"tim": 58.514427225,
		"tid": 4351,
		"loc": [
			-9.48339381671798e-07,
			5.045828585338456e-07
		],
		"eco": 197,
		"efo": 197000.0,
		"cfr": 1.0435791015625
	},
	{
		"tim": 58.527524074999995,
		"tid": 4351,
		"loc": [
			-9.451188496671625e-07,
			5.172676952383643e-07
		],
		"eco": 272,
		"efo": 272000.0,
		"cfr": 0.999755859375
	},
	{
		"tim": 58.53407467499999,
		"tid": 4351,
		"loc": [
			-9.390442515023903e-07,
			5.182074705353292e-07
		],
		"eco": 248,
		"efo": 248000.0,
		"cfr": 0.837890625
	},
	{
		"tim": 58.54062547499999,
		"tid": 4351,
		"loc": [
			-9.366152564323336e-07,
			5.17690922628019e-07
		],
		"eco": 229,
		"efo": 229000.0,
		"cfr": 0.942626953125
	},
	{
		"tim": 58.547176125,
		"tid": 4351,
		"loc": [
			-9.394502878468036e-07,
			5.12122730407462e-07
		],
		"eco": 211,
		"efo": 211000.0,
		"cfr": 0.941314697265625
	},
	{
		"tim": 58.555901775,
		"tid": 4351,
		"loc": [
			-9.370860198508557e-07,
			5.103926135620945e-07
		],
		"eco": 220,
		"efo": 220000.0,
		"cfr": 0.8988037109375
	},
	{
		"tim": 58.56462765,
		"tid": 4351,
		"loc": [
			-9.462456752825205e-07,
			5.233260446360409e-07
		],
		"eco": 261,
		"efo": 261000.0,
		"cfr": 1.06048583984375
	},
	{
		"tim": 58.571178499999995,
		"tid": 4351,
		"loc": [
			-9.45438694623683e-07,
			5.089237315446438e-07
		],
		"eco": 188,
		"efo": 188000.0,
		"cfr": 0.87615966796875
	},
	{
		"tim": 58.57990455,
		"tid": 4351,
		"loc": [
			-9.304624707076944e-07,
			5.15517064120901e-07
		],
		"eco": 224,
		"efo": 224000.0,
		"cfr": 0.97576904296875
	},
	{
		"tim": 58.58863052499999,
		"tid": 4351,
		"loc": [
			-9.41472956863286e-07,
			5.103889107215682e-07
		],
		"eco": 231,
		"efo": 231000.0,
		"cfr": 0.66265869140625
	},
	{
		"tim": 58.59735622499999,
		"tid": 4351,
		"loc": [
			-9.409179876093417e-07,
			5.106273002986725e-07
		],
		"eco": 165,
		"efo": 165000.0,
		"cfr": 1.135986328125
	},
	{
		"tim": 58.60390722499999,
		"tid": 4351,
		"loc": [
			-9.40317653076814e-07,
			5.145162445051943e-07
		],
		"eco": 207,
		"efo": 207000.0,
		"cfr": 0.96917724609375
	},
	{
		"tim": 58.616981974999995,
		"tid": 4351,
		"loc": [
			-9.380076682727888e-07,
			5.160834698096018e-07
		],
		"eco": 212,
		"efo": 212000.0,
		"cfr": 0.921142578125
	},
	{
		"tim": 58.63007989999999,
		"tid": 4351,
		"loc": [
			-9.370517036222018e-07,
			5.16402198558678e-07
		],
		"eco": 187,
		"efo": 187000.0,
		"cfr": 0.859832763671875
	},
	{
		"tim": 58.6388059,
		"tid": 4351,
		"loc": [
			-9.445133676167618e-07,
			5.192773348415279e-07
		],
		"eco": 157,
		"efo": 157000.0,
		"cfr": 0.89501953125
	},
	{
		"tim": 58.6497063,
		"tid": 4351,
		"loc": [
			-9.482920999644297e-07,
			5.162502204451126e-07
		],
		"eco": 403,
		"efo": 403000.0,
		"cfr": 0.6427001953125
	},
	{
		"tim": 58.658432375,
		"tid": 4351,
		"loc": [
			-9.704186915494453e-07,
			5.491256175777839e-07
		],
		"eco": 250,
		"efo": 250000.0,
		"cfr": 0.955474853515625
	},
	{
		"tim": 58.669333099999996,
		"tid": 4351,
		"loc": [
			-9.576135219903217e-07,
			5.246476347787735e-07
		],
		"eco": 199,
		"efo": 199000.0,
		"cfr": 0.8558349609375
	},
	{
		"tim": 58.675884125,
		"tid": 4351,
		"loc": [
			-9.423896688561572e-07,
			5.128281531254061e-07
		],
		"eco": 172,
		"efo": 172000.0,
		"cfr": 0.88134765625
	},
	{
		"tim": 58.684609875,
		"tid": 4351,
		"loc": [
			-9.485740094318141e-07,
			5.069904722342319e-07
		],
		"eco": 172,
		"efo": 172000.0,
		"cfr": 0.92193603515625
	},
	{
		"tim": 58.90528642499999,
		"tid": 4360,
		"loc": [
			-6.90154349971841e-07,
			1.3488877500765165e-06
		],
		"eco": 352,
		"efo": 352000.0,
		"cfr": 0.581817626953125
	},
	{
		"tim": 58.920852000000004,
		"tid": 4360,
		"loc": [
			-6.890863033967558e-07,
			1.3478525105725214e-06
		],
		"eco": 308,
		"efo": 308000.0,
		"cfr": 0.659912109375
	},
	{
		"tim": 58.925228249999996,
		"tid": 4360,
		"loc": [
			-6.873350515331025e-07,
			1.3587401506484067e-06
		],
		"eco": 342,
		"efo": 342000.0,
		"cfr": 0.571136474609375
	},
	{
		"tim": 58.9296046,
		"tid": 4360,
		"loc": [
			-6.858621416522514e-07,
			1.35920897913366e-06
		],
		"eco": 312,
		"efo": 312000.0,
		"cfr": 0.4998779296875
	},
	{
		"tim": 58.93398092499999,
		"tid": 4360,
		"loc": [
			-6.883325686436641e-07,
			1.355006011595068e-06
		],
		"eco": 287,
		"efo": 287000.0,
		"cfr": 0.556640625
	},
	{
		"tim": 58.938357024999995,
		"tid": 4360,
		"loc": [
			-6.874679419780126e-07,
			1.3575872309314872e-06
		],
		"eco": 308,
		"efo": 308000.0,
		"cfr": 0.452880859375
	},
	{
		"tim": 58.94273329999999,
		"tid": 4360,
		"loc": [
			-6.893267904472572e-07,
			1.3546488368920337e-06
		],
		"eco": 251,
		"efo": 251000.0,
		"cfr": 0.67840576171875
	},
	{
		"tim": 58.94710944999999,
		"tid": 4360,
		"loc": [
			-6.902025816876009e-07,
			1.351981771365473e-06
		],
		"eco": 289,
		"efo": 289000.0,
		"cfr": 0.54486083984375
	},
	{
		"tim": 58.95148565,
		"tid": 4360,
		"loc": [
			-6.899421811563462e-07,
			1.3575252310199545e-06
		],
		"eco": 255,
		"efo": 255000.0,
		"cfr": 0.66015625
	},
	{
		"tim": 58.955861750000004,
		"tid": 4360,
		"loc": [
			-6.883630985087978e-07,
			1.3537286251772972e-06
		],
		"eco": 340,
		"efo": 340000.0,
		"cfr": 0.603515625
	},
	{
		"tim": 58.960237799999994,
		"tid": 4360,
		"loc": [
			-6.876122520995463e-07,
			1.3567663024328447e-06
		],
		"eco": 253,
		"efo": 253000.0,
		"cfr": 0.6771240234375
	},
	{
		"tim": 58.964613899999996,
		"tid": 4360,
		"loc": [
			-6.898711357732139e-07,
			1.3587695446734618e-06
		],
		"eco": 254,
		"efo": 254000.0,
		"cfr": 0.767669677734375
	},
	{
		"tim": 58.968990075,
		"tid": 4360,
		"loc": [
			-6.799192264556586e-07,
			1.3589263241173228e-06
		],
		"eco": 1317,
		"efo": 1317000.0,
		"cfr": 0.903076171875
	},
	{
		"tim": 58.9755633,
		"tid": 4360,
		"loc": [
			-6.807532628981428e-07,
			1.3541957354520953e-06
		],
		"eco": 294,
		"efo": 294000.0,
		"cfr": 0.5555419921875
	},
	{
		"tim": 58.9799394,
		"tid": 4360,
		"loc": [
			-6.882320877996559e-07,
			1.3520952081270557e-06
		],
		"eco": 283,
		"efo": 283000.0,
		"cfr": 0.5615234375
	},
	{
		"tim": 58.98431525,
		"tid": 4360,
		"loc": [
			-6.888057085887994e-07,
			1.3550700509902238e-06
		],
		"eco": 342,
		"efo": 342000.0,
		"cfr": 0.41168212890625
	},
	{
		"tim": 58.98869115,
		"tid": 4360,
		"loc": [
			-6.868702507004518e-07,
			1.3558362535567686e-06
		],
		"eco": 158,
		"efo": 158000.0,
		"cfr": 0.87176513671875
	},
	{
		"tim": 58.993067125,
		"tid": 4360,
		"loc": [
			-6.887050202416418e-07,
			1.357497969106683e-06
		],
		"eco": 313,
		"efo": 313000.0,
		"cfr": 0.5078125
	},
	{
		"tim": 58.997442875,
		"tid": 4360,
		"loc": [
			-6.868159834534308e-07,
			1.3560940465263177e-06
		],
		"eco": 296,
		"efo": 296000.0,
		"cfr": 0.50689697265625
	},
	{
		"tim": 59.001818775,
		"tid": 4360,
		"loc": [
			-6.908004364940323e-07,
			1.3576659448176712e-06
		],
		"eco": 301,
		"efo": 301000.0,
		"cfr": 0.560302734375
	},
	{
		"tim": 59.00619475,
		"tid": 4360,
		"loc": [
			-6.883673668318147e-07,
			1.3565334618471073e-06
		],
		"eco": 253,
		"efo": 253000.0,
		"cfr": 0.657440185546875
	},
	{
		"tim": 59.010570449999996,
		"tid": 4360,
		"loc": [
			-6.869165886729514e-07,
			1.354256526911792e-06
		],
		"eco": 327,
		"efo": 327000.0,
		"cfr": 0.9918212890625
	},
	{
		"tim": 59.01494655,
		"tid": 4360,
		"loc": [
			-6.880019151905837e-07,
			1.3554023804970935e-06
		],
		"eco": 986,
		"efo": 986000.0,
		"cfr": 0.709991455078125
	},
	{
		"tim": 59.019322374999994,
		"tid": 4360,
		"loc": [
			-6.857405121735488e-07,
			1.3507078931577999e-06
		],
		"eco": 988,
		"efo": 988000.0,
		"cfr": 0.818756103515625
	},
	{
		"tim": 59.023698175,
		"tid": 4360,
		"loc": [
			-6.835567153365755e-07,
			1.3521120589836963e-06
		],
		"eco": 833,
		"efo": 833000.0,
		"cfr": 0.831939697265625
	},
	{
		"tim": 59.028074275,
		"tid": 4360,
		"loc": [
			-6.866158179540141e-07,
			1.3561882793818808e-06
		],
		"eco": 265,
		"efo": 265000.0,
		"cfr": 0.57806396484375
	},
	{
		"tim": 59.032450225,
		"tid": 4360,
		"loc": [
			-6.835131181982194e-07,
			1.3545774429509565e-06
		],
		"eco": 285,
		"efo": 285000.0,
		"cfr": 0.5775146484375
	},
	{
		"tim": 59.036826325,
		"tid": 4360,
		"loc": [
			-6.830962711672363e-07,
			1.3552169598513062e-06
		],
		"eco": 241,
		"efo": 241000.0,
		"cfr": 0.688018798828125
	},
	{
		"tim": 59.04120249999999,
		"tid": 4360,
		"loc": [
			-6.884516022773075e-07,
			1.3582071789145529e-06
		],
		"eco": 303,
		"efo": 303000.0,
		"cfr": 0.5504150390625
	},
	{
		"tim": 59.04557865,
		"tid": 4360,
		"loc": [
			-6.899715841603404e-07,
			1.357464750435041e-06
		],
		"eco": 318,
		"efo": 318000.0,
		"cfr": 0.52178955078125
	},
	{
		"tim": 59.04995505,
		"tid": 4360,
		"loc": [
			-6.881894919711348e-07,
			1.3534527153412168e-06
		],
		"eco": 335,
		"efo": 335000.0,
		"cfr": 0.53875732421875
	},
	{
		"tim": 59.054331375,
		"tid": 4360,
		"loc": [
			-6.903197952366891e-07,
			1.3559111852637845e-06
		],
		"eco": 325,
		"efo": 325000.0,
		"cfr": 0.482177734375
	},
	{
		"tim": 59.058707725,
		"tid": 4360,
		"loc": [
			-6.883122021596402e-07,
			1.3544570247749514e-06
		],
		"eco": 312,
		"efo": 312000.0,
		"cfr": 0.55755615234375
	},
	{
		"tim": 59.06308422499999,
		"tid": 4360,
		"loc": [
			-6.881960753603418e-07,
			1.3550328618733537e-06
		],
		"eco": 254,
		"efo": 254000.0,
		"cfr": 0.62200927734375
	},
	{
		"tim": 59.06746055,
		"tid": 4360,
		"loc": [
			-6.884193419044026e-07,
			1.3546549737719472e-06
		],
		"eco": 265,
		"efo": 265000.0,
		"cfr": 0.634368896484375
	},
	{
		"tim": 59.071836874999995,
		"tid": 4360,
		"loc": [
			-6.867359543047725e-07,
			1.3576169885378093e-06
		],
		"eco": 297,
		"efo": 297000.0,
		"cfr": 0.5975341796875
	},
	{
		"tim": 59.0762133,
		"tid": 4360,
		"loc": [
			-6.855237176620507e-07,
			1.3544151870818933e-06
		],
		"eco": 296,
		"efo": 296000.0,
		"cfr": 0.54046630859375
	},
	{
		"tim": 59.08058965,
		"tid": 4360,
		"loc": [
			-6.849317352601851e-07,
			1.3558843125661857e-06
		],
		"eco": 270,
		"efo": 270000.0,
		"cfr": 0.550201416015625
	},
	{
		"tim": 59.084965875,
		"tid": 4360,
		"loc": [
			-6.880699157714844e-07,
			1.357894953739695e-06
		],
		"eco": 293,
		"efo": 293000.0,
		"cfr": 0.579254150390625
	},
	{
		"tim": 59.089342275,
		"tid": 4360,
		"loc": [
			-6.894098297871296e-07,
			1.3546941815022053e-06
		],
		"eco": 305,
		"efo": 305000.0,
		"cfr": 0.519195556640625
	},
	{
		"tim": 59.093718599999995,
		"tid": 4360,
		"loc": [
			-6.883792821968057e-07,
			1.3522341926858181e-06
		],
		"eco": 235,
		"efo": 235000.0,
		"cfr": 0.70416259765625
	},
	{
		"tim": 59.09809517499999,
		"tid": 4360,
		"loc": [
			-6.829454845621065e-07,
			1.3608016594139367e-06
		],
		"eco": 325,
		"efo": 325000.0,
		"cfr": 0.6103515625
	},
	{
		"tim": 59.10247175,
		"tid": 4360,
		"loc": [
			-6.89178684464281e-07,
			1.3569729441787125e-06
		],
		"eco": 309,
		"efo": 309000.0,
		"cfr": 0.58551025390625
	},
	{
		"tim": 59.106848275,
		"tid": 4360,
		"loc": [
			-6.904258782442618e-07,
			1.3531090219180438e-06
		],
		"eco": 267,
		"efo": 267000.0,
		"cfr": 0.62548828125
	},
	{
		"tim": 59.11122497499999,
		"tid": 4360,
		"loc": [
			-6.862480288015895e-07,
			1.3555308883819439e-06
		],
		"eco": 259,
		"efo": 259000.0,
		"cfr": 0.5767822265625
	},
	{
		"tim": 59.115601500000004,
		"tid": 4360,
		"loc": [
			-6.846671418262594e-07,
			1.3561941165173246e-06
		],
		"eco": 334,
		"efo": 334000.0,
		"cfr": 0.69085693359375
	},
	{
		"tim": 59.119977999999996,
		"tid": 4360,
		"loc": [
			-6.901772578024292e-07,
			1.3575410323678547e-06
		],
		"eco": 258,
		"efo": 258000.0,
		"cfr": 0.56585693359375
	},
	{
		"tim": 59.12435469999999,
		"tid": 4360,
		"loc": [
			-6.878210979874454e-07,
			1.357677941735014e-06
		],
		"eco": 296,
		"efo": 296000.0,
		"cfr": 0.5035400390625
	},
	{
		"tim": 59.128731225,
		"tid": 4360,
		"loc": [
			-6.894548058821882e-07,
			1.3578947554330455e-06
		],
		"eco": 251,
		"efo": 251000.0,
		"cfr": 0.6109619140625
	},
	{
		"tim": 59.133107724999995,
		"tid": 4360,
		"loc": [
			-6.879239099893903e-07,
			1.3560301227977412e-06
		],
		"eco": 321,
		"efo": 321000.0,
		"cfr": 0.3797607421875
	},
	{
		"tim": 59.13748424999999,
		"tid": 4360,
		"loc": [
			-6.84941468178324e-07,
			1.3553260935179362e-06
		],
		"eco": 367,
		"efo": 367000.0,
		"cfr": 0.59210205078125
	},
	{
		"tim": 59.141860599999994,
		"tid": 4360,
		"loc": [
			-6.891564001643795e-07,
			1.3556437034542907e-06
		],
		"eco": 254,
		"efo": 254000.0,
		"cfr": 0.62200927734375
	},
	{
		"tim": 59.14623712499999,
		"tid": 4360,
		"loc": [
			-6.916153428487465e-07,
			1.3535781814661872e-06
		],
		"eco": 266,
		"efo": 266000.0,
		"cfr": 0.51800537109375
	},
	{
		"tim": 59.15061359999999,
		"tid": 4360,
		"loc": [
			-6.937655399062273e-07,
			1.3566368154651544e-06
		],
		"eco": 307,
		"efo": 307000.0,
		"cfr": 0.48846435546875
	},
	{
		"tim": 59.154989975,
		"tid": 4360,
		"loc": [
			-6.924130501491945e-07,
			1.3553538349247395e-06
		],
		"eco": 271,
		"efo": 271000.0,
		"cfr": 0.479736328125
	},
	{
		"tim": 59.159366549999994,
		"tid": 4360,
		"loc": [
			-6.883485789229042e-07,
			1.3583196395272862e-06
		],
		"eco": 268,
		"efo": 268000.0,
		"cfr": 0.6925048828125
	},
	{
		"tim": 59.16374305,
		"tid": 4360,
		"loc": [
			-6.889043206159976e-07,
			1.3573851462476127e-06
		],
		"eco": 300,
		"efo": 300000.0,
		"cfr": 0.582122802734375
	},
	{
		"tim": 59.16811942499999,
		"tid": 4360,
		"loc": [
			-6.877382826255605e-07,
			1.3570640809171406e-06
		],
		"eco": 266,
		"efo": 266000.0,
		"cfr": 0.574310302734375
	},
	{
		"tim": 59.172496,
		"tid": 4360,
		"loc": [
			-6.902824770165596e-07,
			1.356643354834739e-06
		],
		"eco": 279,
		"efo": 279000.0,
		"cfr": 0.4998779296875
	},
	{
		"tim": 59.1768724,
		"tid": 4360,
		"loc": [
			-6.923194997198385e-07,
			1.355364605104037e-06
		],
		"eco": 301,
		"efo": 301000.0,
		"cfr": 0.494384765625
	},
	{
		"tim": 59.18124877499999,
		"tid": 4360,
		"loc": [
			-6.923415375598451e-07,
			1.3568007568790756e-06
		],
		"eco": 258,
		"efo": 258000.0,
		"cfr": 0.507720947265625
	},
	{
		"tim": 59.185625275,
		"tid": 4360,
		"loc": [
			-6.878897932732656e-07,
			1.3558278500105568e-06
		],
		"eco": 241,
		"efo": 241000.0,
		"cfr": 0.6591796875
	},
	{
		"tim": 59.190001625,
		"tid": 4360,
		"loc": [
			-6.914030754929608e-07,
			1.3537333983473558e-06
		],
		"eco": 285,
		"efo": 285000.0,
		"cfr": 0.61578369140625
	},
	{
		"tim": 59.19437815,
		"tid": 4360,
		"loc": [
			-6.907065749428276e-07,
			1.3565164144367076e-06
		],
		"eco": 291,
		"efo": 291000.0,
		"cfr": 0.50927734375
	},
	{
		"tim": 59.198754625,
		"tid": 4360,
		"loc": [
			-6.888763892057015e-07,
			1.358499374116965e-06
		],
		"eco": 263,
		"efo": 263000.0,
		"cfr": 0.46923828125
	},
	{
		"tim": 59.20313099999999,
		"tid": 4360,
		"loc": [
			-6.873844527668887e-07,
			1.3570189803205591e-06
		],
		"eco": 289,
		"efo": 289000.0,
		"cfr": 0.5517578125
	},
	{
		"tim": 59.207507575,
		"tid": 4360,
		"loc": [
			-6.862943030367563e-07,
			1.3547076776052355e-06
		],
		"eco": 260,
		"efo": 260000.0,
		"cfr": 0.5537109375
	},
	{
		"tim": 59.21188407499999,
		"tid": 4360,
		"loc": [
			-6.839492945611773e-07,
			1.3554119062618884e-06
		],
		"eco": 265,
		"efo": 265000.0,
		"cfr": 0.57806396484375
	},
	{
		"tim": 59.21626045,
		"tid": 4360,
		"loc": [
			-6.927821050322315e-07,
			1.3543401651584623e-06
		],
		"eco": 302,
		"efo": 302000.0,
		"cfr": 0.5833740234375
	},
	{
		"tim": 59.220637024999995,
		"tid": 4360,
		"loc": [
			-6.868634541829427e-07,
			1.3559203283138302e-06
		],
		"eco": 257,
		"efo": 257000.0,
		"cfr": 0.465087890625
	},
	{
		"tim": 59.22501342499999,
		"tid": 4360,
		"loc": [
			-6.875279075870114e-07,
			1.3582403562074318e-06
		],
		"eco": 244,
		"efo": 244000.0,
		"cfr": 0.5234375
	},
	{
		"tim": 59.2293898,
		"tid": 4360,
		"loc": [
			-6.868629685161555e-07,
			1.3560074054564592e-06
		],
		"eco": 257,
		"efo": 257000.0,
		"cfr": 0.523223876953125
	},
	{
		"tim": 59.23376629999999,
		"tid": 4360,
		"loc": [
			-6.913086296252186e-07,
			1.3558314047506025e-06
		],
		"eco": 252,
		"efo": 252000.0,
		"cfr": 0.6109619140625
	},
	{
		"tim": 59.23814264999999,
		"tid": 4360,
		"loc": [
			-6.89281717936198e-07,
			1.3560262433784088e-06
		],
		"eco": 231,
		"efo": 231000.0,
		"cfr": 0.572296142578125
	},
	{
		"tim": 59.24251917499999,
		"tid": 4360,
		"loc": [
			-6.890005448514674e-07,
			1.3571668813868964e-06
		],
		"eco": 278,
		"efo": 278000.0,
		"cfr": 0.446319580078125
	},
	{
		"tim": 59.24689564999999,
		"tid": 4360,
		"loc": [
			-6.900043534626511e-07,
			1.3566204404015418e-06
		],
		"eco": 267,
		"efo": 267000.0,
		"cfr": 0.4765625
	},
	{
		"tim": 59.251272025,
		"tid": 4360,
		"loc": [
			-7.001111275997252e-07,
			1.3506518647267491e-06
		],
		"eco": 419,
		"efo": 419000.0,
		"cfr": 0.656982421875
	},
	{
		"tim": 59.255648599999994,
		"tid": 4360,
		"loc": [
			-6.93482047608605e-07,
			1.3581809598732779e-06
		],
		"eco": 279,
		"efo": 279000.0,
		"cfr": 0.574859619140625
	},
	{
		"tim": 59.2600251,
		"tid": 4360,
		"loc": [
			-6.909849582647603e-07,
			1.3592351770740214e-06
		],
		"eco": 283,
		"efo": 283000.0,
		"cfr": 0.593109130859375
	},
	{
		"tim": 59.26440147499999,
		"tid": 4360,
		"loc": [
			-6.889297093349418e-07,
			1.355353401139043e-06
		],
		"eco": 325,
		"efo": 325000.0,
		"cfr": 0.42724609375
	},
	{
		"tim": 59.26877805,
		"tid": 4360,
		"loc": [
			-6.851103140475281e-07,
			1.3523623022599756e-06
		],
		"eco": 307,
		"efo": 307000.0,
		"cfr": 0.45611572265625
	},
	{
		"tim": 59.27315445,
		"tid": 4360,
		"loc": [
			-6.905881686974974e-07,
			1.356503548599504e-06
		],
		"eco": 255,
		"efo": 255000.0,
		"cfr": 0.5703125
	},
	{
		"tim": 59.27753082499999,
		"tid": 4360,
		"loc": [
			-6.873472014743886e-07,
			1.3576608978768598e-06
		],
		"eco": 208,
		"efo": 208000.0,
		"cfr": 0.665985107421875
	},
	{
		"tim": 59.281907325,
		"tid": 4360,
		"loc": [
			-6.928782625263562e-07,
			1.3573757241103793e-06
		],
		"eco": 245,
		"efo": 245000.0,
		"cfr": 0.645355224609375
	},
	{
		"tim": 59.286283675,
		"tid": 4360,
		"loc": [
			-6.875076643377626e-07,
			1.3579867508056043e-06
		],
		"eco": 271,
		"efo": 271000.0,
		"cfr": 0.62255859375
	},
	{
		"tim": 59.2906602,
		"tid": 4360,
		"loc": [
			-6.885861650009868e-07,
			1.3570778877875594e-06
		],
		"eco": 270,
		"efo": 270000.0,
		"cfr": 0.550201416015625
	},
	{
		"tim": 59.295036675,
		"tid": 4360,
		"loc": [
			-6.876189984366011e-07,
			1.355434358426473e-06
		],
		"eco": 269,
		"efo": 269000.0,
		"cfr": 0.708984375
	},
	{
		"tim": 59.29941304999999,
		"tid": 4360,
		"loc": [
			-6.87669886696842e-07,
			1.35643698650407e-06
		],
		"eco": 258,
		"efo": 258000.0,
		"cfr": 0.585235595703125
	},
	{
		"tim": 59.303789625,
		"tid": 4360,
		"loc": [
			-6.826279238983262e-07,
			1.3586649623123364e-06
		],
		"eco": 302,
		"efo": 302000.0,
		"cfr": 0.4779052734375
	},
	{
		"tim": 59.30816612499999,
		"tid": 4360,
		"loc": [
			-6.881492614746094e-07,
			1.3547531095332053e-06
		],
		"eco": 204,
		"efo": 204000.0,
		"cfr": 0.6591796875
	},
	{
		"tim": 59.3125425,
		"tid": 4360,
		"loc": [
			-6.924978372477513e-07,
			1.3572560376166211e-06
		],
		"eco": 277,
		"efo": 277000.0,
		"cfr": 0.60137939453125
	},
	{
		"tim": 59.316919074999994,
		"tid": 4360,
		"loc": [
			-6.878652676288169e-07,
			1.352765151405643e-06
		],
		"eco": 264,
		"efo": 264000.0,
		"cfr": 0.65087890625
	},
	{
		"tim": 59.32129547499999,
		"tid": 4360,
		"loc": [
			-6.845548313819355e-07,
			1.3576983153065548e-06
		],
		"eco": 283,
		"efo": 283000.0,
		"cfr": 0.614166259765625
	},
	{
		"tim": 59.32567185,
		"tid": 4360,
		"loc": [
			-6.85292854510155e-07,
			1.3570127973660127e-06
		],
		"eco": 309,
		"efo": 309000.0,
		"cfr": 0.56610107421875
	},
	{
		"tim": 59.33004834999999,
		"tid": 4360,
		"loc": [
			-6.875117656952845e-07,
			1.3551353109462253e-06
		],
		"eco": 302,
		"efo": 302000.0,
		"cfr": 0.59326171875
	},
	{
		"tim": 59.33442469999999,
		"tid": 4360,
		"loc": [
			-6.897193448624022e-07,
			1.3535796371936804e-06
		],
		"eco": 247,
		"efo": 247000.0,
		"cfr": 0.620361328125
	},
	{
		"tim": 59.33880122499999,
		"tid": 4360,
		"loc": [
			-6.84672369252727e-07,
			1.354446265453719e-06
		],
		"eco": 286,
		"efo": 286000.0,
		"cfr": 0.4522705078125
	},
	{
		"tim": 59.34317769999999,
		"tid": 4360,
		"loc": [
			-6.858435995522151e-07,
			1.3537596871241075e-06
		],
		"eco": 226,
		"efo": 226000.0,
		"cfr": 0.6591796875
	},
	{
		"tim": 59.347554075,
		"tid": 4360,
		"loc": [
			-6.850499076728988e-07,
			1.3567656377724911e-06
		],
		"eco": 273,
		"efo": 273000.0,
		"cfr": 0.63720703125
	},
	{
		"tim": 59.35193064999999,
		"tid": 4360,
		"loc": [
			-6.866807623319423e-07,
			1.354469882077481e-06
		],
		"eco": 344,
		"efo": 344000.0,
		"cfr": 0.64361572265625
	},
	{
		"tim": 59.35630715,
		"tid": 4360,
		"loc": [
			-6.829784938317752e-07,
			1.3530774633995254e-06
		],
		"eco": 350,
		"efo": 350000.0,
		"cfr": 0.831573486328125
	},
	{
		"tim": 59.36068352499999,
		"tid": 4360,
		"loc": [
			-6.830964384356952e-07,
			1.3570825149628056e-06
		],
		"eco": 254,
		"efo": 254000.0,
		"cfr": 0.586578369140625
	},
	{
		"tim": 59.3650601,
		"tid": 4360,
		"loc": [
			-6.865890052173617e-07,
			1.3572972688732585e-06
		],
		"eco": 254,
		"efo": 254000.0,
		"cfr": 0.535400390625
	},
	{
		"tim": 59.3694365,
		"tid": 4360,
		"loc": [
			-6.851124851789968e-07,
			1.355837212943548e-06
		],
		"eco": 229,
		"efo": 229000.0,
		"cfr": 0.580413818359375
	},
	{
		"tim": 59.37381287499999,
		"tid": 4360,
		"loc": [
			-6.897184527037667e-07,
			1.3570034003783657e-06
		],
		"eco": 263,
		"efo": 263000.0,
		"cfr": 0.4503173828125
	},
	{
		"tim": 59.378189375,
		"tid": 4360,
		"loc": [
			-6.859540303548177e-07,
			1.353437060236056e-06
		],
		"eco": 296,
		"efo": 296000.0,
		"cfr": 0.58074951171875
	},
	{
		"tim": 59.382565725,
		"tid": 4360,
		"loc": [
			-6.86656633034532e-07,
			1.3561871883278368e-06
		],
		"eco": 311,
		"efo": 311000.0,
		"cfr": 0.4486083984375
	},
	{
		"tim": 59.38694225,
		"tid": 4360,
		"loc": [
			-6.888588591210591e-07,
			1.3599374747399926e-06
		],
		"eco": 267,
		"efo": 267000.0,
		"cfr": 0.51007080078125
	},
	{
		"tim": 59.391318725,
		"tid": 4360,
		"loc": [
			-6.863195119131765e-07,
			1.3543915998075657e-06
		],
		"eco": 262,
		"efo": 262000.0,
		"cfr": 0.46539306640625
	},
	{
		"tim": 59.39569509999999,
		"tid": 4360,
		"loc": [
			-6.906583913931539e-07,
			1.354094687529359e-06
		],
		"eco": 170,
		"efo": 170000.0,
		"cfr": 0.779296875
	},
	{
		"tim": 59.400071675,
		"tid": 4360,
		"loc": [
			-6.90057362044995e-07,
			1.3545913365722307e-06
		],
		"eco": 280,
		"efo": 280000.0,
		"cfr": 0.4713134765625
	},
	{
		"tim": 59.40444817499999,
		"tid": 4360,
		"loc": [
			-6.84019134783956e-07,
			1.3567052110619448e-06
		],
		"eco": 273,
		"efo": 273000.0,
		"cfr": 0.538330078125
	},
	{
		"tim": 59.40882455,
		"tid": 4360,
		"loc": [
			-6.833578777317375e-07,
			1.3550329663937273e-06
		],
		"eco": 243,
		"efo": 243000.0,
		"cfr": 0.6461181640625
	},
	{
		"tim": 59.41320112499999,
		"tid": 4360,
		"loc": [
			-6.872061735605215e-07,
			1.3545504039575628e-06
		],
		"eco": 249,
		"efo": 249000.0,
		"cfr": 0.53570556640625
	},
	{
		"tim": 59.41757752499999,
		"tid": 4360,
		"loc": [
			-6.850560470327711e-07,
			1.3553980375638406e-06
		],
		"eco": 190,
		"efo": 190000.0,
		"cfr": 0.766357421875
	},
	{
		"tim": 59.4219539,
		"tid": 4360,
		"loc": [
			-6.841938131041634e-07,
			1.3551487870860412e-06
		],
		"eco": 261,
		"efo": 261000.0,
		"cfr": 0.545501708984375
	},
	{
		"tim": 59.42633039999999,
		"tid": 4360,
		"loc": [
			-6.86851771444119e-07,
			1.353338833097029e-06
		],
		"eco": 279,
		"efo": 279000.0,
		"cfr": 0.5712890625
	},
	{
		"tim": 59.43070674999999,
		"tid": 4360,
		"loc": [
			-6.879224398637853e-07,
			1.3568327533850586e-06
		],
		"eco": 234,
		"efo": 234000.0,
		"cfr": 0.5340576171875
	},
	{
		"tim": 59.435083275000004,
		"tid": 4360,
		"loc": [
			-6.87438280049143e-07,
			1.3571709892280357e-06
		],
		"eco": 267,
		"efo": 267000.0,
		"cfr": 0.5584716796875
	},
	{
		"tim": 59.43945974999999,
		"tid": 4360,
		"loc": [
			-6.83790671428652e-07,
			1.3564067964058833e-06
		],
		"eco": 171,
		"efo": 171000.0,
		"cfr": 0.751922607421875
	},
	{
		"tim": 59.443836125,
		"tid": 4360,
		"loc": [
			-6.863596598307291e-07,
			1.3551815830016987e-06
		],
		"eco": 265,
		"efo": 265000.0,
		"cfr": 0.5555419921875
	},
	{
		"tim": 59.44821269999999,
		"tid": 4360,
		"loc": [
			-6.865284987975508e-07,
			1.3518401505051733e-06
		],
		"eco": 306,
		"efo": 306000.0,
		"cfr": 0.558380126953125
	},
	{
		"tim": 59.4525892,
		"tid": 4360,
		"loc": [
			-6.909095976082596e-07,
			1.3607915663720339e-06
		],
		"eco": 266,
		"efo": 266000.0,
		"cfr": 0.581817626953125
	},
	{
		"tim": 59.45696557499999,
		"tid": 4360,
		"loc": [
			-6.864106443413889e-07,
			1.3556132874472461e-06
		],
		"eco": 253,
		"efo": 253000.0,
		"cfr": 0.8660888671875
	},
	{
		"tim": 59.46134215,
		"tid": 4360,
		"loc": [
			-6.840060901086347e-07,
			1.355493160887244e-06
		],
		"eco": 399,
		"efo": 399000.0,
		"cfr": 0.7557373046875
	},
	{
		"tim": 59.46571855,
		"tid": 4360,
		"loc": [
			-6.845693820791166e-07,
			1.3542513315126572e-06
		],
		"eco": 378,
		"efo": 378000.0,
		"cfr": 0.5721435546875
	},
	{
		"tim": 59.47009492499999,
		"tid": 4360,
		"loc": [
			-6.865559086046488e-07,
			1.3569904424745292e-06
		],
		"eco": 321,
		"efo": 321000.0,
		"cfr": 0.759521484375
	},
	{
		"tim": 59.474471425,
		"tid": 4360,
		"loc": [
			-6.877022591464302e-07,
			1.3552948634995843e-06
		],
		"eco": 287,
		"efo": 287000.0,
		"cfr": 0.49749755859375
	},
	{
		"tim": 59.478847775,
		"tid": 4360,
		"loc": [
			-6.865033272520203e-07,
			1.358581294508926e-06
		],
		"eco": 206,
		"efo": 206000.0,
		"cfr": 0.635650634765625
	},
	{
		"tim": 59.483224299999996,
		"tid": 4360,
		"loc": [
			-6.846309476369875e-07,
			1.3592252002506368e-06
		],
		"eco": 259,
		"efo": 259000.0,
		"cfr": 0.44219970703125
	},
	{
		"tim": 59.487600775,
		"tid": 4360,
		"loc": [
			-6.846697783416296e-07,
			1.3558112839281787e-06
		],
		"eco": 265,
		"efo": 265000.0,
		"cfr": 0.476715087890625
	},
	{
		"tim": 59.491977150000004,
		"tid": 4360,
		"loc": [
			-6.866998285961144e-07,
			1.355077513966661e-06
		],
		"eco": 245,
		"efo": 245000.0,
		"cfr": 0.58447265625
	},
	{
		"tim": 59.496353725,
		"tid": 4360,
		"loc": [
			-6.85553460525382e-07,
			1.3566033007427117e-06
		],
		"eco": 256,
		"efo": 256000.0,
		"cfr": 0.4453125
	},
	{
		"tim": 59.50073022499999,
		"tid": 4360,
		"loc": [
			-6.853749048145619e-07,
			1.3524087997482613e-06
		],
		"eco": 285,
		"efo": 285000.0,
		"cfr": 0.58447265625
	},
	{
		"tim": 59.5051066,
		"tid": 4360,
		"loc": [
			-6.858530239568539e-07,
			1.356478072140519e-06
		],
		"eco": 260,
		"efo": 260000.0,
		"cfr": 0.4537353515625
	},
	{
		"tim": 59.50948317499999,
		"tid": 4360,
		"loc": [
			-6.875122653457664e-07,
			1.355769266243419e-06
		],
		"eco": 234,
		"efo": 234000.0,
		"cfr": 0.4913330078125
	},
	{
		"tim": 59.51385957499999,
		"tid": 4360,
		"loc": [
			-6.870475590217336e-07,
			1.3541750142843512e-06
		],
		"eco": 234,
		"efo": 234000.0,
		"cfr": 0.623779296875
	},
	{
		"tim": 59.51823595,
		"tid": 4360,
		"loc": [
			-6.88634349097822e-07,
			1.3523766080301616e-06
		],
		"eco": 247,
		"efo": 247000.0,
		"cfr": 0.523681640625
	},
	{
		"tim": 59.52261244999999,
		"tid": 4360,
		"loc": [
			-6.834487986643417e-07,
			1.3559199232101054e-06
		],
		"eco": 268,
		"efo": 268000.0,
		"cfr": 0.4989013671875
	},
	{
		"tim": 59.52698879999999,
		"tid": 4360,
		"loc": [
			-6.81792539910066e-07,
			1.3551122029622398e-06
		],
		"eco": 307,
		"efo": 307000.0,
		"cfr": 1.02545166015625
	},
	{
		"tim": 59.531365325,
		"tid": 4360,
		"loc": [
			-6.883212851486008e-07,
			1.3517539409422942e-06
		],
		"eco": 217,
		"efo": 217000.0,
		"cfr": 0.741912841796875
	},
	{
		"tim": 59.535741800000004,
		"tid": 4360,
		"loc": [
			-6.861061502297778e-07,
			1.3580265419322815e-06
		],
		"eco": 240,
		"efo": 240000.0,
		"cfr": 0.502197265625
	},
	{
		"tim": 59.540118174999996,
		"tid": 4360,
		"loc": [
			-6.889934270984798e-07,
			1.3557404232886813e-06
		],
		"eco": 313,
		"efo": 313000.0,
		"cfr": 0.428466796875
	},
	{
		"tim": 59.54449474999999,
		"tid": 4360,
		"loc": [
			-6.87112506011514e-07,
			1.35887400459638e-06
		],
		"eco": 255,
		"efo": 255000.0,
		"cfr": 0.64453125
	},
	{
		"tim": 59.54887125,
		"tid": 4360,
		"loc": [
			-6.864715097478493e-07,
			1.3579209171393616e-06
		],
		"eco": 262,
		"efo": 262000.0,
		"cfr": 0.57220458984375
	},
	{
		"tim": 59.55324762499999,
		"tid": 4360,
		"loc": [
			-6.853287193962777e-07,
			1.3550988233427532e-06
		],
		"eco": 264,
		"efo": 264000.0,
		"cfr": 0.552490234375
	},
	{
		"tim": 59.5576242,
		"tid": 4360,
		"loc": [
			-6.885022557813312e-07,
			1.3566173095590122e-06
		],
		"eco": 260,
		"efo": 260000.0,
		"cfr": 0.51141357421875
	},
	{
		"tim": 59.5620006,
		"tid": 4360,
		"loc": [
			-6.846073533624285e-07,
			1.3508085897948424e-06
		],
		"eco": 330,
		"efo": 330000.0,
		"cfr": 0.652587890625
	},
	{
		"tim": 59.56637697499999,
		"tid": 4360,
		"loc": [
			-6.863956996932154e-07,
			1.3484705843855244e-06
		],
		"eco": 541,
		"efo": 541000.0,
		"cfr": 0.4925537109375
	},
	{
		"tim": 59.570753475,
		"tid": 4360,
		"loc": [
			-6.877525290749146e-07,
			1.3474299421355513e-06
		],
		"eco": 444,
		"efo": 444000.0,
		"cfr": 0.732940673828125
	},
	{
		"tim": 59.575129825,
		"tid": 4360,
		"loc": [
			-6.867468806335989e-07,
			1.3480662311369143e-06
		],
		"eco": 502,
		"efo": 502000.0,
		"cfr": 0.589141845703125
	},
	{
		"tim": 59.579506349999996,
		"tid": 4360,
		"loc": [
			-6.861578048630438e-07,
			1.3491328177465626e-06
		],
		"eco": 522,
		"efo": 522000.0,
		"cfr": 0.567626953125
	},
	{
		"tim": 59.583882824999996,
		"tid": 4360,
		"loc": [
			-6.881509398590953e-07,
			1.3508971136811448e-06
		],
		"eco": 471,
		"efo": 471000.0,
		"cfr": 0.66119384765625
	},
	{
		"tim": 59.5882592,
		"tid": 4360,
		"loc": [
			-6.84555021418001e-07,
			1.3477277456967687e-06
		],
		"eco": 494,
		"efo": 494000.0,
		"cfr": 0.83184814453125
	},
	{
		"tim": 59.592635775,
		"tid": 4360,
		"loc": [
			-6.813901655249931e-07,
			1.34611341449611e-06
		],
		"eco": 476,
		"efo": 476000.0,
		"cfr": 0.7989501953125
	},
	{
		"tim": 59.59701227499999,
		"tid": 4360,
		"loc": [
			-6.885454828079719e-07,
			1.3424506461210556e-06
		],
		"eco": 569,
		"efo": 569000.0,
		"cfr": 0.572296142578125
	},
	{
		"tim": 59.60138865,
		"tid": 4360,
		"loc": [
			-6.854349795044888e-07,
			1.3448402984748419e-06
		],
		"eco": 483,
		"efo": 483000.0,
		"cfr": 0.684967041015625
	},
	{
		"tim": 59.60576522499999,
		"tid": 4360,
		"loc": [
			-6.843634595215647e-07,
			1.3438952597068323e-06
		],
		"eco": 484,
		"efo": 484000.0,
		"cfr": 0.63385009765625
	},
	{
		"tim": 59.61014162499999,
		"tid": 4360,
		"loc": [
			-6.81058704066114e-07,
			1.3428249967871622e-06
		],
		"eco": 521,
		"efo": 521000.0,
		"cfr": 0.7568359375
	},
	{
		"tim": 59.614518,
		"tid": 4360,
		"loc": [
			-6.831872778539003e-07,
			1.3483716727965549e-06
		],
		"eco": 462,
		"efo": 462000.0,
		"cfr": 0.70281982421875
	},
	{
		"tim": 59.6188945,
		"tid": 4360,
		"loc": [
			-6.838386468844811e-07,
			1.3479361437890946e-06
		],
		"eco": 552,
		"efo": 552000.0,
		"cfr": 0.59417724609375
	},
	{
		"tim": 59.62327084999999,
		"tid": 4360,
		"loc": [
			-6.77815247437856e-07,
			1.3465138431215518e-06
		],
		"eco": 443,
		"efo": 443000.0,
		"cfr": 0.9713134765625
	},
	{
		"tim": 59.627647375,
		"tid": 4360,
		"loc": [
			-6.798059600109217e-07,
			1.3419540660558521e-06
		],
		"eco": 452,
		"efo": 452000.0,
		"cfr": 0.82177734375
	},
	{
		"tim": 59.63202385,
		"tid": 4360,
		"loc": [
			-6.803170449016206e-07,
			1.3428196183587971e-06
		],
		"eco": 514,
		"efo": 514000.0,
		"cfr": 0.63446044921875
	},
	{
		"tim": 59.636400224999996,
		"tid": 4360,
		"loc": [
			-6.837147853134953e-07,
			1.3458894880462985e-06
		],
		"eco": 546,
		"efo": 546000.0,
		"cfr": 0.7763671875
	},
	{
		"tim": 59.64077679999999,
		"tid": 4360,
		"loc": [
			-6.860021953731483e-07,
			1.3435733195841828e-06
		],
		"eco": 418,
		"efo": 418000.0,
		"cfr": 0.599853515625
	},
	{
		"tim": 59.6451533,
		"tid": 4360,
		"loc": [
			-6.835324895383558e-07,
			1.3623066957596843e-06
		],
		"eco": 283,
		"efo": 283000.0,
		"cfr": 0.543975830078125
	},
	{
		"tim": 59.649529675000004,
		"tid": 4360,
		"loc": [
			-6.86587375644376e-07,
			1.3599149948695764e-06
		],
		"eco": 294,
		"efo": 294000.0,
		"cfr": 0.49456787109375
	},
	{
		"tim": 59.65390625,
		"tid": 4360,
		"loc": [
			-6.892886262344476e-07,
			1.352805323827359e-06
		],
		"eco": 251,
		"efo": 251000.0,
		"cfr": 0.57525634765625
	},
	{
		"tim": 59.65828265,
		"tid": 4360,
		"loc": [
			-6.883021790650156e-07,
			1.3526788216735398e-06
		],
		"eco": 265,
		"efo": 265000.0,
		"cfr": 0.484222412109375
	},
	{
		"tim": 59.662659025,
		"tid": 4360,
		"loc": [
			-6.878346424554945e-07,
			1.3597710006031867e-06
		],
		"eco": 246,
		"efo": 246000.0,
		"cfr": 0.499237060546875
	},
	{
		"tim": 59.667035524999996,
		"tid": 4360,
		"loc": [
			-6.878112869107356e-07,
			1.3545563788966524e-06
		],
		"eco": 202,
		"efo": 202000.0,
		"cfr": 0.771240234375
	},
	{
		"tim": 59.671411875,
		"tid": 4360,
		"loc": [
			-6.90948349780734e-07,
			1.3563795709613871e-06
		],
		"eco": 238,
		"efo": 238000.0,
		"cfr": 0.597869873046875
	},
	{
		"tim": 59.675788399999995,
		"tid": 4360,
		"loc": [
			-6.897782525911128e-07,
			1.3551841167046367e-06
		],
		"eco": 225,
		"efo": 225000.0,
		"cfr": 0.52215576171875
	},
	{
		"tim": 59.680164874999996,
		"tid": 4360,
		"loc": [
			-6.891104941221671e-07,
			1.3559696322936769e-06
		],
		"eco": 274,
		"efo": 274000.0,
		"cfr": 0.519317626953125
	},
	{
		"tim": 59.68454125,
		"tid": 4360,
		"loc": [
			-6.881959101305684e-07,
			1.355804577166684e-06
		],
		"eco": 265,
		"efo": 265000.0,
		"cfr": 0.686920166015625
	},
	{
		"tim": 59.688917825,
		"tid": 4360,
		"loc": [
			-6.87318094192263e-07,
			1.3566460668394629e-06
		],
		"eco": 279,
		"efo": 279000.0,
		"cfr": 0.617706298828125
	},
	{
		"tim": 59.693294325000004,
		"tid": 4360,
		"loc": [
			-6.854253133138022e-07,
			1.3579172453117858e-06
		],
		"eco": 247,
		"efo": 247000.0,
		"cfr": 0.459228515625
	},
	{
		"tim": 59.697670699999996,
		"tid": 4360,
		"loc": [
			-6.857008542707704e-07,
			1.3559247860102016e-06
		],
		"eco": 320,
		"efo": 320000.0,
		"cfr": 0.4482421875
	},
	{
		"tim": 59.70204727499999,
		"tid": 4360,
		"loc": [
			-6.89083731913965e-07,
			1.3553602577953507e-06
		],
		"eco": 294,
		"efo": 294000.0,
		"cfr": 0.443756103515625
	},
	{
		"tim": 59.706423675,
		"tid": 4360,
		"loc": [
			-6.900201965026708e-07,
			1.3585286430553653e-06
		],
		"eco": 316,
		"efo": 316000.0,
		"cfr": 0.543792724609375
	},
	{
		"tim": 59.710800049999996,
		"tid": 4360,
		"loc": [
			-6.87319785968008e-07,
			1.355632541060812e-06
		],
		"eco": 298,
		"efo": 298000.0,
		"cfr": 0.52557373046875
	},
	{
		"tim": 59.71517655,
		"tid": 4360,
		"loc": [
			-6.879856171699021e-07,
			1.3531226021103833e-06
		],
		"eco": 291,
		"efo": 291000.0,
		"cfr": 0.50244140625
	},
	{
		"tim": 59.719552900000004,
		"tid": 4360,
		"loc": [
			-6.956324487541142e-07,
			1.3573694503729567e-06
		],
		"eco": 243,
		"efo": 121500.0,
		"cfr": 0.97735595703125
	},
	{
		"tim": 59.73484505,
		"tid": 4360,
		"loc": [
			-6.925037353949189e-07,
			1.3603123395596862e-06
		],
		"eco": 235,
		"efo": 58750.0,
		"cfr": 0.576904296875
	},
	{
		"tim": 59.75226915,
		"tid": 4360,
		"loc": [
			-6.884317217528504e-07,
			1.3561829756138183e-06
		],
		"eco": 160,
		"efo": 160000.0,
		"cfr": 0.4046630859375
	},
	{
		"tim": 59.7566455,
		"tid": 4360,
		"loc": [
			-6.887612167389094e-07,
			1.3552810911602517e-06
		],
		"eco": 163,
		"efo": 163000.0,
		"cfr": 0.40484619140625
	},
	{
		"tim": 59.76102207499999,
		"tid": 4360,
		"loc": [
			-6.854707643507103e-07,
			1.354644515888603e-06
		],
		"eco": 170,
		"efo": 170000.0,
		"cfr": 0.31640625
	},
	{
		"tim": 59.765398575,
		"tid": 4360,
		"loc": [
			-6.85990083709807e-07,
			1.3539721427721767e-06
		],
		"eco": 319,
		"efo": 159500.0,
		"cfr": 0.37664794921875
	},
	{
		"tim": 59.771949775,
		"tid": 4360,
		"loc": [
			-6.884112651898798e-07,
			1.3538069383505018e-06
		],
		"eco": 220,
		"efo": 220000.0,
		"cfr": 0.424560546875
	},
	{
		"tim": 59.793762824999995,
		"tid": 4360,
		"loc": [
			-6.600899106940327e-07,
			1.3442645761826066e-06
		],
		"eco": 376,
		"efo": 376000.0,
		"cfr": 0.878814697265625
	},
	{
		"tim": 59.798139400000004,
		"tid": 4360,
		"loc": [
			-6.578134134249172e-07,
			1.3256109333934165e-06
		],
		"eco": 178,
		"efo": 178000.0,
		"cfr": 1.016357421875
	},
	{
		"tim": 59.8025158,
		"tid": 4360,
		"loc": [
			-6.510137231880765e-07,
			1.3109904882069086e-06
		],
		"eco": 188,
		"efo": 188000.0,
		"cfr": 0.85491943359375
	},
	{
		"tim": 59.80689225,
		"tid": 4360,
		"loc": [
			-6.511834899553932e-07,
			1.3258797756369238e-06
		],
		"eco": 542,
		"efo": 542000.0,
		"cfr": 1.1480712890625
	},
	{
		"tim": 59.81126875,
		"tid": 4360,
		"loc": [
			-6.584415295036409e-07,
			1.3383704261491626e-06
		],
		"eco": 634,
		"efo": 634000.0,
		"cfr": 0.8155517578125
	},
	{
		"tim": 59.81564509999999,
		"tid": 4360,
		"loc": [
			-6.700328066667233e-07,
			1.3391701525951871e-06
		],
		"eco": 562,
		"efo": 562000.0,
		"cfr": 0.8602294921875
	},
	{
		"tim": 59.8200216,
		"tid": 4360,
		"loc": [
			-6.731927218494161e-07,
			1.3410181965470608e-06
		],
		"eco": 452,
		"efo": 452000.0,
		"cfr": 0.74267578125
	},
	{
		"tim": 59.824398075,
		"tid": 4360,
		"loc": [
			-6.781271236198002e-07,
			1.3560047140724655e-06
		],
		"eco": 167,
		"efo": 167000.0,
		"cfr": 0.4486083984375
	},
	{
		"tim": 59.828774425,
		"tid": 4360,
		"loc": [
			-6.826690348472568e-07,
			1.356535939874033e-06
		],
		"eco": 179,
		"efo": 179000.0,
		"cfr": 0.374176025390625
	},
	{
		"tim": 59.833150999999994,
		"tid": 4360,
		"loc": [
			-6.870265534535672e-07,
			1.35550590431924e-06
		],
		"eco": 203,
		"efo": 203000.0,
		"cfr": 0.4716796875
	},
	{
		"tim": 59.8375275,
		"tid": 4360,
		"loc": [
			-6.873926770882481e-07,
			1.3597893248844446e-06
		],
		"eco": 325,
		"efo": 162500.0,
		"cfr": 0.3875732421875
	},
	{
		"tim": 59.84407869999999,
		"tid": 4360,
		"loc": [
			-6.884021519166104e-07,
			1.3535194968816832e-06
		],
		"eco": 183,
		"efo": 61000.0,
		"cfr": 0.682830810546875
	},
	{
		"tim": 59.8528047,
		"tid": 4360,
		"loc": [
			-6.891482849223535e-07,
			1.3561274012045026e-06
		],
		"eco": 177,
		"efo": 177000.0,
		"cfr": 0.412139892578125
	},
	{
		"tim": 59.859356125,
		"tid": 4360,
		"loc": [
			-6.861193403243848e-07,
			1.3592469289773723e-06
		],
		"eco": 317,
		"efo": 317000.0,
		"cfr": 0.788970947265625
	},
	{
		"tim": 59.863732475,
		"tid": 4360,
		"loc": [
			-6.895357181434716e-07,
			1.3560130690260605e-06
		],
		"eco": 321,
		"efo": 160500.0,
		"cfr": 0.38287353515625
	},
	{
		"tim": 59.87028387499999,
		"tid": 4360,
		"loc": [
			-6.879856079290849e-07,
			1.3538678165318698e-06
		],
		"eco": 184,
		"efo": 184000.0,
		"cfr": 0.27703857421875
	},
	{
		"tim": 59.874660275000004,
		"tid": 4360,
		"loc": [
			-6.915986565741405e-07,
			1.356938105722126e-06
		],
		"eco": 222,
		"efo": 111000.0,
		"cfr": 0.24224853515625
	},
	{
		"tim": 59.881211549999996,
		"tid": 4360,
		"loc": [
			-6.907752937050975e-07,
			1.3544689510395893e-06
		],
		"eco": 239,
		"efo": 239000.0,
		"cfr": 0.305206298828125
	},
	{
		"tim": 59.88558805,
		"tid": 4360,
		"loc": [
			-6.873657128688684e-07,
			1.355530967921978e-06
		],
		"eco": 182,
		"efo": 182000.0,
		"cfr": 0.2801513671875
	},
	{
		"tim": 59.889964400000004,
		"tid": 4360,
		"loc": [
			-6.83482362238972e-07,
			1.3561716586593007e-06
		],
		"eco": 156,
		"efo": 156000.0,
		"cfr": 0.3460693359375
	},
	{
		"tim": 59.894340975,
		"tid": 4360,
		"loc": [
			-6.857063527261067e-07,
			1.3621329440765872e-06
		],
		"eco": 156,
		"efo": 156000.0,
		"cfr": 0.3717041015625
	},
	{
		"tim": 59.898717375,
		"tid": 4360,
		"loc": [
			-6.878638227100746e-07,
			1.3572982449070966e-06
		],
		"eco": 316,
		"efo": 158000.0,
		"cfr": 0.1634521484375
	},
	{
		"tim": 59.905268650000004,
		"tid": 4360,
		"loc": [
			-6.907517246644459e-07,
			1.3522920081360328e-06
		],
		"eco": 246,
		"efo": 246000.0,
		"cfr": 0.369354248046875
	},
	{
		"tim": 59.909645149999996,
		"tid": 4360,
		"loc": [
			-6.888165124100575e-07,
			1.355065574468488e-06
		],
		"eco": 161,
		"efo": 161000.0,
		"cfr": 0.353118896484375
	},
	{
		"tim": 59.9140215,
		"tid": 4360,
		"loc": [
			-6.855970645342337e-07,
			1.3563827331012022e-06
		],
		"eco": 152,
		"efo": 152000.0,
		"cfr": 0.400238037109375
	},
	{
		"tim": 59.91839807499999,
		"tid": 4360,
		"loc": [
			-6.848881025471972e-07,
			1.3615059604462024e-06
		],
		"eco": 213,
		"efo": 213000.0,
		"cfr": 0.485595703125
	},
	{
		"tim": 59.92277447499999,
		"tid": 4360,
		"loc": [
			-6.762543300120042e-07,
			1.3522953350014428e-06
		],
		"eco": 482,
		"efo": 482000.0,
		"cfr": 0.8424072265625
	},
	{
		"tim": 59.927150925,
		"tid": 4360,
		"loc": [
			-6.794344011396716e-07,
			1.3525051443795112e-06
		],
		"eco": 275,
		"efo": 275000.0,
		"cfr": 0.519317626953125
	},
	{
		"tim": 59.93152742499999,
		"tid": 4360,
		"loc": [
			-6.79436693305871e-07,
			1.3478862934522434e-06
		],
		"eco": 314,
		"efo": 314000.0,
		"cfr": 0.79345703125
	},
	{
		"tim": 59.93590377499999,
		"tid": 4360,
		"loc": [
			-6.885706195827991e-07,
			1.3606476363336183e-06
		],
		"eco": 311,
		"efo": 155500.0,
		"cfr": 0.041656494140625
	},
	{
		"tim": 59.942455175,
		"tid": 4360,
		"loc": [
			-6.877176163421736e-07,
			1.3553948080157196e-06
		],
		"eco": 154,
		"efo": 154000.0,
		"cfr": 0.12939453125
	},
	{
		"tim": 59.946831575,
		"tid": 4360,
		"loc": [
			-6.92787039144615e-07,
			1.3597885045661758e-06
		],
		"eco": 184,
		"efo": 184000.0,
		"cfr": 0.173828125
	},
	{
		"tim": 59.95120802499999,
		"tid": 4360,
		"loc": [
			-6.891081610822976e-07,
			1.354671195498537e-06
		],
		"eco": 167,
		"efo": 167000.0,
		"cfr": 0.155517578125
	},
	{
		"tim": 59.955584525,
[truncated: 3,882,483 more chars]
