# Supplementary material for: MINFLUX nanometer-scale 3D imaging and microsecond-range tracking on a common fluorescence microscope
Source: Nat Commun. 2021 Mar 5;12:1478. doi: 10.1038/s41467-021-21652-z (PMC7935904; doi:10.1038/s41467-021-21652-z)
Supplement: Supplementary file 2 — Supplementary Software [file 41467_2021_21652_MOESM2_ESM.zip › readme.txt]

Generate Minflux images from instrument data

Example datasets: Raw data (*.json) of measurements discussed in the manuscript.
Expected output: Minflux images (*.png) as shown in the manuscript.

How to use this software:
    
    1. Install a Python 3.7 environment:
        E.g. go to www.anaconda.com and follow the instructions.
    
    2. Unzip this archive.
    
    3. From an environment command prompt:
        
        2a. Cd to the directory of the unzipped files.  
        2b. Execute "python mfxdta.py".
