# Supplementary material for: MINFLUX nanometer-scale 3D imaging and microsecond-range tracking on a common fluorescence microscope
Source: Nat Commun. 2021 Mar 5;12:1478. doi: 10.1038/s41467-021-21652-z (PMC7935904; doi:10.1038/s41467-021-21652-z)
Supplement: Supplementary file 2 — Supplementary Software [file 41467_2021_21652_MOESM2_ESM.zip › spectrin.json]

[
	{
		"tim": 5.981667775,
		"tid": 347,
		"loc": [
			-6.523203314737042e-07,
			-1.2758902695989978e-07
		],
		"eco": 133,
		"efo": 61574.07407407407,
		"cfr": 0.5555419921875
	},
	{
		"tim": 6.000390899999999,
		"tid": 347,
		"loc": [
			-6.51477843310445e-07,
			-1.3270771689528315e-07
		],
		"eco": 143,
		"efo": 132407.40740740742,
		"cfr": 0.915496826171875
	},
	{
		"tim": 6.007434699999999,
		"tid": 347,
		"loc": [
			-6.418489582309589e-07,
			-1.3422044703590496e-07
		],
		"eco": 154,
		"efo": 142592.59259259258,
		"cfr": 0.9381103515625
	},
	{
		"tim": 6.0144784499999995,
		"tid": 347,
		"loc": [
			-6.514502020198668e-07,
			-1.326429269638937e-07
		],
		"eco": 81,
		"efo": 75000.0,
		"cfr": 0.271240234375
	},
	{
		"tim": 6.023864349999999,
		"tid": 347,
		"loc": [
			-6.538040292256815e-07,
			-1.3407285183856413e-07
		],
		"eco": 150,
		"efo": 138888.88888888888,
		"cfr": 0.638671875
	},
	{
		"tim": 6.669573525,
		"tid": 381,
		"loc": [
			-4.4041044821320073e-07,
			2.0256049299053533e-07
		],
		"eco": 443,
		"efo": 410185.18518518517,
		"cfr": 0.873291015625
	},
	{
		"tim": 6.7023594,
		"tid": 381,
		"loc": [
			-4.4673126383927895e-07,
			2.0761033603229495e-07
		],
		"eco": 225,
		"efo": 208333.33333333334,
		"cfr": 1.243438720703125
	},
	{
		"tim": 6.7070608,
		"tid": 381,
		"loc": [
			-4.442515836012506e-07,
			1.952725543754927e-07
		],
		"eco": 90,
		"efo": 83333.33333333333,
		"cfr": 0.5443115234375
	},
	{
		"tim": 6.801827749999999,
		"tid": 385,
		"loc": [
			-4.6421690701152813e-07,
			2.0426978550176038e-07
		],
		"eco": 178,
		"efo": 164814.8148148148,
		"cfr": 0.43798828125
	},
	{
		"tim": 6.818208374999999,
		"tid": 385,
		"loc": [
			-4.649647745677812e-07,
			2.0492525802190057e-07
		],
		"eco": 89,
		"efo": 82407.4074074074,
		"cfr": 0.359375
	},
	{
		"tim": 6.82290965,
		"tid": 385,
		"loc": [
			-4.6054611490465926e-07,
			2.054715768460537e-07
		],
		"eco": 69,
		"efo": 63888.88888888889,
		"cfr": 0.39056396484375
	},
	{
		"tim": 6.839330524999999,
		"tid": 385,
		"loc": [
			-4.672322269403175e-07,
			2.0692314849203777e-07
		],
		"eco": 82,
		"efo": 75925.92592592593,
		"cfr": 0.097412109375
	},
	{
		"tim": 6.8440318,
		"tid": 385,
		"loc": [
			-4.5784801028247386e-07,
			2.0506620275680486e-07
		],
		"eco": 70,
		"efo": 64814.81481481482,
		"cfr": 0.6141357421875
	},
	{
		"tim": 6.8487332,
		"tid": 385,
		"loc": [
			-4.4520341510754925e-07,
			2.0970425863053502e-07
		],
		"eco": 750,
		"efo": 347222.2222222222,
		"cfr": 0.58001708984375
	},
	{
		"tim": 6.8675146499999995,
		"tid": 385,
		"loc": [
			-4.551887639180467e-07,
			2.1248184871130803e-07
		],
		"eco": 54,
		"efo": 16666.666666666668,
		"cfr": -0.61029052734375
	},
	{
		"tim": 6.89330985,
		"tid": 385,
		"loc": [
			-4.5771479027161657e-07,
			2.1472449692373105e-07
		],
		"eco": 281,
		"efo": 260185.18518518517,
		"cfr": 0.623046875
	},
	{
		"tim": 6.941304874999999,
		"tid": 388,
		"loc": [
			-4.994228458980815e-07,
			2.393473301971813e-07
		],
		"eco": 601,
		"efo": 556481.4814814815,
		"cfr": 0.76300048828125
	},
	{
		"tim": 6.9623684,
		"tid": 388,
		"loc": [
			-4.958645015015323e-07,
			2.3650738058913356e-07
		],
		"eco": 85,
		"efo": 78703.70370370371,
		"cfr": 1.31591796875
	},
	{
		"tim": 6.97410575,
		"tid": 388,
		"loc": [
			-5.081939154172636e-07,
			2.425032236955984e-07
		],
		"eco": 51,
		"efo": 47222.22222222222,
		"cfr": 0.9012451171875
	},
	{
		"tim": 7.5953436,
		"tid": 420,
		"loc": [
			-5.459367421069183e-07,
			2.1341011655451676e-08
		],
		"eco": 99,
		"efo": 91666.66666666667,
		"cfr": 0.79559326171875
	},
	{
		"tim": 7.611724925,
		"tid": 420,
		"loc": [
			-5.456963756858667e-07,
			1.4958509879538473e-08
		],
		"eco": 57,
		"efo": 52777.777777777774,
		"cfr": 0.43792724609375
	},
	{
		"tim": 7.61876825,
		"tid": 420,
		"loc": [
			-5.540704813575533e-07,
			1.1633563390523928e-08
		],
		"eco": 67,
		"efo": 31018.51851851852,
		"cfr": 0.835693359375
	},
	{
		"tim": 7.6258116,
		"tid": 420,
		"loc": [
			-5.474996086897277e-07,
			1.6157520860907583e-08
		],
		"eco": 65,
		"efo": 30092.59259259259,
		"cfr": -0.369140625
	},
	{
		"tim": 7.63519715,
		"tid": 420,
		"loc": [
			-5.460181379728069e-07,
			-1.9597172652879776e-09
		],
		"eco": 63,
		"efo": 29166.666666666668,
		"cfr": 0.523681640625
	},
	{
		"tim": 7.656301849999999,
		"tid": 420,
		"loc": [
			-5.40597263077179e-07,
			-1.7635948404710092e-08
		],
		"eco": 392,
		"efo": 362962.962962963,
		"cfr": 0.64337158203125
	},
	{
		"tim": 7.6633587499999996,
		"tid": 420,
		"loc": [
			-5.362663247427e-07,
			-1.866234501596824e-08
		],
		"eco": 79,
		"efo": 18287.037037037036,
		"cfr": 0.24005126953125
	},
	{
		"tim": 7.691492824999999,
		"tid": 420,
		"loc": [
			-5.394882560003897e-07,
			-1.208644013259622e-08
		],
		"eco": 676,
		"efo": 625925.925925926,
		"cfr": 0.97119140625
	},
	{
		"tim": 7.698549525,
		"tid": 420,
		"loc": [
			-5.389366047572323e-07,
			-1.1313583381231691e-08
		],
		"eco": 412,
		"efo": 190740.74074074073,
		"cfr": 1.03668212890625
	},
	{
		"tim": 7.710303625,
		"tid": 420,
		"loc": [
			-5.474109590426927e-07,
			-6.2468063306330945e-09
		],
		"eco": 697,
		"efo": 645370.3703703703,
		"cfr": 1.11016845703125
	},
	{
		"tim": 7.7173602,
		"tid": 420,
		"loc": [
			-5.429143916747582e-07,
			-5.388601758420858e-09
		],
		"eco": 333,
		"efo": 308333.3333333333,
		"cfr": 0.93609619140625
	},
	{
		"tim": 7.7244173,
		"tid": 420,
		"loc": [
			-5.326567347559632e-07,
			-1.2641392835644733e-08
		],
		"eco": 628,
		"efo": 581481.4814814815,
		"cfr": 0.8331298828125
	},
	{
		"tim": 7.729118849999999,
		"tid": 420,
		"loc": [
			-5.321568848607974e-07,
			-1.7457182838040204e-08
		],
		"eco": 357,
		"efo": 330555.55555555556,
		"cfr": 1.407989501953125
	},
	{
		"tim": 7.73616245,
		"tid": 420,
		"loc": [
			-5.292177484003103e-07,
			-1.754325325883574e-08
		],
		"eco": 284,
		"efo": 262962.962962963,
		"cfr": 1.035308837890625
	},
	{
		"tim": 7.754941499999999,
		"tid": 420,
		"loc": [
			-5.4398235306075e-07,
			-1.9556282015697165e-08
		],
		"eco": 105,
		"efo": 97222.22222222222,
		"cfr": 0.0380859375
	},
	{
		"tim": 7.7619850249999995,
		"tid": 420,
		"loc": [
			-5.341062771077917e-07,
			-3.146065441536577e-08
		],
		"eco": 54,
		"efo": 50000.0,
		"cfr": 0.0369873046875
	},
	{
		"tim": 7.769028275,
		"tid": 420,
		"loc": [
			-5.308699553869228e-07,
			-3.518031283673894e-08
		],
		"eco": 50,
		"efo": 46296.2962962963,
		"cfr": 0.259857177734375
	},
	{
		"tim": 7.86146085,
		"tid": 426,
		"loc": [
			-2.3927128060210253e-08,
			1.4010229663332972e-07
		],
		"eco": 218,
		"efo": 201851.85185185185,
		"cfr": 0.58135986328125
	},
	{
		"tim": 7.880184,
		"tid": 426,
		"loc": [
			-2.6385306952346697e-08,
			1.4015008363670374e-07
		],
		"eco": 163,
		"efo": 150925.92592592593,
		"cfr": 0.791290283203125
	},
	{
		"tim": 7.8848856000000005,
		"tid": 426,
		"loc": [
			-2.831076049050232e-08,
			1.4035612093117831e-07
		],
		"eco": 117,
		"efo": 108333.33333333333,
		"cfr": 0.5126953125
	},
	{
		"tim": 7.891929299999999,
		"tid": 426,
		"loc": [
			-2.29561549434984e-08,
			1.425302758589265e-07
		],
		"eco": 56,
		"efo": 51851.851851851854,
		"cfr": 0.339202880859375
	},
	{
		"tim": 7.896630974999999,
		"tid": 426,
		"loc": [
			-3.3983033738016546e-08,
			1.3961724469529047e-07
		],
		"eco": 380,
		"efo": 351851.85185185185,
		"cfr": 0.67449951171875
	},
	{
		"tim": 7.901332575,
		"tid": 426,
		"loc": [
			-2.3260494724815063e-08,
			1.3660539658759767e-07
		],
		"eco": 94,
		"efo": 87037.03703703704,
		"cfr": 0.33984375
	},
	{
		"tim": 7.9060343,
		"tid": 426,
		"loc": [
			-3.206684588875437e-08,
			1.3848155478572463e-07
		],
		"eco": 256,
		"efo": 237037.03703703702,
		"cfr": 0.90234375
	},
	{
		"tim": 7.910736049999999,
		"tid": 426,
		"loc": [
			-2.7938211144201813e-08,
			1.409562446635911e-07
		],
		"eco": 85,
		"efo": 78703.70370370371,
		"cfr": 0.44647216796875
	},
	{
		"tim": 7.915437749999999,
		"tid": 426,
		"loc": [
			-2.682172990096295e-08,
			1.4003363980733448e-07
		],
		"eco": 130,
		"efo": 120370.37037037036,
		"cfr": 0.7152099609375
	},
	{
		"tim": 7.920139375,
		"tid": 426,
		"loc": [
			-3.323206122050842e-08,
			1.393351672491563e-07
		],
		"eco": 227,
		"efo": 210185.1851851852,
		"cfr": 0.861328125
	},
	{
		"tim": 7.924840999999999,
		"tid": 426,
		"loc": [
			-2.624937313822868e-08,
			1.3992067575536695e-07
		],
		"eco": 360,
		"efo": 333333.3333333333,
		"cfr": 0.77203369140625
	},
	{
		"tim": 7.92954265,
		"tid": 426,
		"loc": [
			-3.302679513702575e-08,
			1.3792988163294032e-07
		],
		"eco": 76,
		"efo": 70370.37037037036,
		"cfr": 0.3682861328125
	},
	{
		"tim": 7.934244549999999,
		"tid": 426,
		"loc": [
			-3.148514492716603e-08,
			1.384476013523703e-07
		],
		"eco": 100,
		"efo": 92592.5925925926,
		"cfr": 0.289398193359375
	},
	{
		"tim": 7.938946175,
		"tid": 426,
		"loc": [
			-2.8964393004815637e-08,
			1.437795748099615e-07
		],
		"eco": 82,
		"efo": 75925.92592592593,
		"cfr": 0.450531005859375
	},
	{
		"tim": 7.94364805,
		"tid": 426,
		"loc": [
			-3.501275423582124e-08,
			1.4457350169328392e-07
		],
		"eco": 439,
		"efo": 406481.48148148146,
		"cfr": 0.85137939453125
	},
	{
		"tim": 7.948349499999999,
		"tid": 426,
		"loc": [
			-3.720237075981537e-08,
			1.4531570523406042e-07
		],
		"eco": 480,
		"efo": 444444.44444444444,
		"cfr": 1.1351318359375
	},
	{
		"tim": 7.957761999999999,
		"tid": 426,
		"loc": [
			-3.6037484453155846e-08,
			1.3964464248640618e-07
		],
		"eco": 106,
		"efo": 98148.14814814815,
		"cfr": 0.7921142578125
	},
	{
		"tim": 7.962463699999999,
		"tid": 426,
		"loc": [
			-2.8795423877339856e-08,
			1.3406577548308564e-07
		],
		"eco": 98,
		"efo": 90740.74074074074,
		"cfr": 0.530029296875
	},
	{
		"tim": 7.967165375,
		"tid": 426,
		"loc": [
			-3.0708363792159816e-08,
			1.3754161850278223e-07
		],
		"eco": 84,
		"efo": 77777.77777777778,
		"cfr": 0.2142333984375
	},
	{
		"tim": 7.97186715,
		"tid": 426,
		"loc": [
			-3.774351398465523e-08,
			1.3714353766750594e-07
		],
		"eco": 225,
		"efo": 208333.33333333334,
		"cfr": 0.6903076171875
	},
	{
		"tim": 7.976568725,
		"tid": 426,
		"loc": [
			-2.4407941003764718e-08,
			1.460306408807521e-07
		],
		"eco": 51,
		"efo": 47222.22222222222,
		"cfr": 0.48980712890625
	},
	{
		"tim": 7.981270425,
		"tid": 426,
		"loc": [
			-3.396482580429267e-08,
			1.3763058644957833e-07
		],
		"eco": 79,
		"efo": 73148.14814814815,
		"cfr": 0.404296875
	},
	{
		"tim": 7.985972224999999,
		"tid": 426,
		"loc": [
			-2.8983024084936318e-08,
			1.3743765344251415e-07
		],
		"eco": 71,
		"efo": 65740.74074074074,
		"cfr": 0.5064697265625
	},
	{
		"tim": 7.990673899999999,
		"tid": 426,
		"loc": [
			-2.9510361479180127e-08,
			1.4312735223480226e-07
		],
		"eco": 192,
		"efo": 177777.77777777778,
		"cfr": 0.99090576171875
	},
	{
		"tim": 7.995375525,
		"tid": 426,
		"loc": [
			-3.189007854592582e-08,
			1.3914297961260869e-07
		],
		"eco": 103,
		"efo": 95370.37037037036,
		"cfr": 0.92193603515625
	},
	{
		"tim": 8.000077325,
		"tid": 426,
		"loc": [
			-3.634825535909735e-08,
			1.341075571252865e-07
		],
		"eco": 161,
		"efo": 149074.07407407407,
		"cfr": 0.53277587890625
	},
	{
		"tim": 8.004779075,
		"tid": 426,
		"loc": [
			-3.410948704376794e-08,
			1.395656638302886e-07
		],
		"eco": 74,
		"efo": 68518.51851851851,
		"cfr": 0.10791015625
	},
	{
		"tim": 8.009480674999999,
		"tid": 426,
		"loc": [
			-2.6613435372149138e-08,
			1.4013377422022987e-07
		],
		"eco": 116,
		"efo": 107407.4074074074,
		"cfr": 0.24957275390625
	},
	{
		"tim": 8.0141823,
		"tid": 426,
		"loc": [
			-3.1278499041893456e-08,
			1.395423157890336e-07
		],
		"eco": 626,
		"efo": 579629.6296296297,
		"cfr": 0.4951171875
	},
	{
		"tim": 8.0188839,
		"tid": 426,
		"loc": [
			-3.289195952811205e-08,
			1.355544330493888e-07
		],
		"eco": 211,
		"efo": 195370.37037037036,
		"cfr": 0.534515380859375
	},
	{
		"tim": 8.023585624999999,
		"tid": 426,
		"loc": [
			-3.084618960905902e-08,
			1.365427377833425e-07
		],
		"eco": 324,
		"efo": 300000.0,
		"cfr": 0.835296630859375
	},
	{
		"tim": 8.028287425,
		"tid": 426,
		"loc": [
			-3.505859855422864e-08,
			1.3384532230169757e-07
		],
		"eco": 90,
		"efo": 83333.33333333333,
		"cfr": 0.9219970703125
	},
	{
		"tim": 8.032989174999999,
		"tid": 426,
		"loc": [
			-3.5732317035886665e-08,
			1.3875106568316364e-07
		],
		"eco": 185,
		"efo": 171296.2962962963,
		"cfr": 0.5833740234375
	},
	{
		"tim": 8.037690825,
		"tid": 426,
		"loc": [
			-3.12652939473996e-08,
			1.4682315455025904e-07
		],
		"eco": 131,
		"efo": 121296.29629629629,
		"cfr": 0.61798095703125
	},
	{
		"tim": 8.042392475,
		"tid": 426,
		"loc": [
			-3.076444233654209e-08,
			1.4555443080537225e-07
		],
		"eco": 186,
		"efo": 172222.22222222222,
		"cfr": 0.66064453125
	},
	{
		"tim": 8.04709415,
		"tid": 426,
		"loc": [
			-2.6501925401956055e-08,
			1.4525329234730552e-07
		],
		"eco": 524,
		"efo": 485185.18518518517,
		"cfr": 1.42474365234375
	},
	{
		"tim": 8.05415125,
		"tid": 426,
		"loc": [
			-2.8859826791464475e-08,
			1.4995676920158392e-07
		],
		"eco": 235,
		"efo": 217592.59259259258,
		"cfr": 0.691436767578125
	},
	{
		"tim": 8.058853025,
		"tid": 426,
		"loc": [
			-2.2147419129107254e-08,
			1.507296520910809e-07
		],
		"eco": 1250,
		"efo": 1157407.4074074074,
		"cfr": 1.3822021484375
	},
	{
		"tim": 8.0635547,
		"tid": 426,
		"loc": [
			-1.9868078932630548e-08,
			1.4553791845687052e-07
		],
		"eco": 436,
		"efo": 403703.7037037037,
		"cfr": 0.87890625
	},
	{
		"tim": 8.763116925,
		"tid": 467,
		"loc": [
			1.0304099582386295e-07,
			2.6918643378452617e-07
		],
		"eco": 240,
		"efo": 222222.22222222222,
		"cfr": 0.751220703125
	},
	{
		"tim": 8.77949795,
		"tid": 467,
		"loc": [
			9.659600993823393e-08,
			2.585344771765514e-07
		],
		"eco": 174,
		"efo": 161111.1111111111,
		"cfr": 0.6942138671875
	},
	{
		"tim": 8.784199574999999,
		"tid": 467,
		"loc": [
			9.742479199487724e-08,
			2.6004571490605936e-07
		],
		"eco": 138,
		"efo": 127777.77777777778,
		"cfr": 0.6075439453125
	},
	{
		"tim": 8.7889013,
		"tid": 467,
		"loc": [
			9.969560601378544e-08,
			2.597264543541897e-07
		],
		"eco": 128,
		"efo": 118518.51851851851,
		"cfr": 0.96875
	},
	{
		"tim": 8.7936029,
		"tid": 467,
		"loc": [
			1.0174600935373238e-07,
			2.607034122387834e-07
		],
		"eco": 98,
		"efo": 90740.74074074074,
		"cfr": 0.4688720703125
	},
	{
		"tim": 8.7983045,
		"tid": 467,
		"loc": [
			1.0456106758605242e-07,
			2.6310084134730966e-07
		],
		"eco": 165,
		"efo": 152777.77777777778,
		"cfr": 0.36859130859375
	},
	{
		"tim": 8.80300605,
		"tid": 467,
		"loc": [
			1.0404375368581651e-07,
			2.653761304589938e-07
		],
		"eco": 160,
		"efo": 148148.14814814815,
		"cfr": 0.62255859375
	},
	{
		"tim": 8.80770765,
		"tid": 467,
		"loc": [
			1.0784457585842897e-07,
			2.62010435283804e-07
		],
		"eco": 195,
		"efo": 180555.55555555556,
		"cfr": 0.548583984375
	},
	{
		"tim": 8.812409449999999,
		"tid": 467,
		"loc": [
			1.0522868565091761e-07,
			2.5902661359565417e-07
		],
		"eco": 239,
		"efo": 221296.2962962963,
		"cfr": 0.706573486328125
	},
	{
		"tim": 8.8171111,
		"tid": 467,
		"loc": [
			1.0509661914420502e-07,
			2.5584931540484856e-07
		],
		"eco": 155,
		"efo": 143518.5185185185,
		"cfr": 0.740509033203125
	},
	{
		"tim": 8.82181265,
		"tid": 467,
		"loc": [
			1.1388982038263139e-07,
			2.602207828186199e-07
		],
		"eco": 177,
		"efo": 163888.88888888888,
		"cfr": 0.587158203125
	},
	{
		"tim": 8.8265145,
		"tid": 467,
		"loc": [
			1.141644659769552e-07,
			2.6058668800019395e-07
		],
		"eco": 175,
		"efo": 162037.03703703702,
		"cfr": 0.867431640625
	},
	{
		"tim": 8.83121605,
		"tid": 467,
		"loc": [
			1.1414623596803489e-07,
			2.6074741441326244e-07
		],
		"eco": 148,
		"efo": 137037.03703703702,
		"cfr": 0.79583740234375
	},
	{
		"tim": 8.8382732,
		"tid": 467,
		"loc": [
			1.2381405885699678e-07,
			2.623013067867674e-07
		],
		"eco": 313,
		"efo": 289814.81481481483,
		"cfr": 0.8505859375
	},
	{
		"tim": 8.842974775,
		"tid": 467,
		"loc": [
			1.1333060730678172e-07,
			2.5534396609804597e-07
		],
		"eco": 92,
		"efo": 85185.18518518518,
		"cfr": 1.08642578125
	},
	{
		"tim": 8.847676425,
		"tid": 467,
		"loc": [
			1.1804475675024056e-07,
			2.5354498243834193e-07
		],
		"eco": 144,
		"efo": 133333.33333333334,
		"cfr": 0.699676513671875
	},
	{
		"tim": 8.852378175,
		"tid": 467,
		"loc": [
			1.189644069202502e-07,
			2.5683291598833386e-07
		],
		"eco": 207,
		"efo": 191666.66666666666,
		"cfr": 0.81488037109375
	},
	{
		"tim": 8.857079774999999,
		"tid": 467,
		"loc": [
			1.1658882970144204e-07,
			2.561803354109809e-07
		],
		"eco": 178,
		"efo": 164814.8148148148,
		"cfr": 0.847900390625
	},
	{
		"tim": 8.861781575,
		"tid": 467,
		"loc": [
			1.1195454754807437e-07,
			2.5836348565896954e-07
		],
		"eco": 86,
		"efo": 79629.62962962964,
		"cfr": 0.6046142578125
	},
	{
		"tim": 8.8664832,
		"tid": 467,
		"loc": [
			1.1486871679028526e-07,
			2.6035789202396723e-07
		],
		"eco": 233,
		"efo": 215740.74074074073,
		"cfr": 0.6451416015625
	},
	{
		"tim": 8.871184825,
		"tid": 467,
		"loc": [
			1.1203252861865831e-07,
			2.577101313194941e-07
		],
		"eco": 214,
		"efo": 198148.14814814815,
		"cfr": 0.9151611328125
	},
	{
		"tim": 8.875886475,
		"tid": 467,
		"loc": [
			1.1405905460439336e-07,
			2.602883632872604e-07
		],
		"eco": 154,
		"efo": 142592.59259259258,
		"cfr": 0.6405029296875
	},
	{
		"tim": 8.880588275,
		"tid": 467,
		"loc": [
			1.2221146380852058e-07,
			2.5645401544192134e-07
		],
		"eco": 132,
		"efo": 122222.22222222222,
		"cfr": 0.673583984375
	},
	{
		"tim": 8.8876317,
		"tid": 467,
		"loc": [
			1.1901398133623593e-07,
			2.653315863072296e-07
		],
		"eco": 176,
		"efo": 162962.96296296295,
		"cfr": 0.94793701171875
	},
	{
		"tim": 8.892333299999999,
		"tid": 467,
		"loc": [
			1.0905575705777528e-07,
			2.645970845669443e-07
		],
		"eco": 134,
		"efo": 124074.07407407407,
		"cfr": 0.80419921875
	},
	{
		"tim": 8.897034849999999,
		"tid": 467,
		"loc": [
			1.1227006928957966e-07,
			2.589820173701837e-07
		],
		"eco": 332,
		"efo": 307407.4074074074,
		"cfr": 0.6998291015625
	},
	{
		"tim": 8.901736475,
		"tid": 467,
		"loc": [
			1.2001832337450158e-07,
			2.60852347134411e-07
		],
		"eco": 96,
		"efo": 88888.88888888889,
		"cfr": 0.343414306640625
	},
	{
		"tim": 8.906438275,
		"tid": 467,
		"loc": [
			1.2102311470455097e-07,
			2.6253717592224724e-07
		],
		"eco": 106,
		"efo": 98148.14814814815,
		"cfr": 0.4903564453125
	},
	{
		"tim": 8.9111399,
		"tid": 467,
		"loc": [
			1.2031774649237013e-07,
			2.583124514572807e-07
		],
		"eco": 91,
		"efo": 84259.25925925926,
		"cfr": 0.406494140625
	},
	{
		"tim": 8.91584155,
		"tid": 467,
		"loc": [
			1.1549717711738279e-07,
			2.5446537990003073e-07
		],
		"eco": 109,
		"efo": 100925.92592592593,
		"cfr": 0.347900390625
	},
	{
		"tim": 8.9205433,
		"tid": 467,
		"loc": [
			1.143742234978673e-07,
			2.611644184803203e-07
		],
		"eco": 102,
		"efo": 94444.44444444444,
		"cfr": 0.617156982421875
	},
	{
		"tim": 8.925244874999999,
		"tid": 467,
		"loc": [
			1.1369334671763321e-07,
			2.5752920453755736e-07
		],
		"eco": 131,
		"efo": 121296.29629629629,
		"cfr": 0.37384033203125
	},
	{
		"tim": 8.932288524999999,
		"tid": 467,
		"loc": [
			1.2060404690047397e-07,
			2.603210241549735e-07
		],
		"eco": 124,
		"efo": 114814.81481481482,
		"cfr": 0.346435546875
	},
	{
		"tim": 8.93699015,
		"tid": 467,
		"loc": [
			1.1404190407871406e-07,
			2.546297549185056e-07
		],
		"eco": 81,
		"efo": 75000.0,
		"cfr": 0.6534423828125
	},
	{
		"tim": 8.9416918,
		"tid": 467,
		"loc": [
			1.092941772328679e-07,
			2.564249657062355e-07
		],
		"eco": 146,
		"efo": 135185.1851851852,
		"cfr": 0.95703125
	},
	{
		"tim": 9.561792425,
		"tid": 499,
		"loc": [
			3.041895828295396e-08,
			1.2459047023186944e-07
		],
		"eco": 152,
		"efo": 140740.74074074073,
		"cfr": 0.780792236328125
	},
	{
		"tim": 9.578173399999999,
		"tid": 499,
		"loc": [
			1.657059883115971e-08,
			1.1807440048221358e-07
		],
		"eco": 116,
		"efo": 107407.4074074074,
		"cfr": 0.59381103515625
	},
	{
		"tim": 9.582875025,
		"tid": 499,
		"loc": [
			1.0494453867709468e-08,
			1.1329604167385853e-07
		],
		"eco": 88,
		"efo": 81481.48148148147,
		"cfr": 1.021728515625
	},
	{
		"tim": 9.587576725,
		"tid": 499,
		"loc": [
			2.0741783470558766e-08,
			1.1813784382010828e-07
		],
		"eco": 91,
		"efo": 84259.25925925926,
		"cfr": 0.626220703125
	},
	{
		"tim": 9.592278499999999,
		"tid": 499,
		"loc": [
			1.15375445615919e-08,
			1.1491259715679578e-07
		],
		"eco": 81,
		"efo": 75000.0,
		"cfr": 0.7027587890625
	},
	{
		"tim": 9.601677425,
		"tid": 499,
		"loc": [
			4.406332041989943e-09,
			1.1979555261804083e-07
		],
		"eco": 195,
		"efo": 180555.55555555556,
		"cfr": 0.558837890625
	},
	{
		"tim": 9.60872085,
		"tid": 499,
		"loc": [
			3.0447760037868203e-09,
			1.1241187612073438e-07
		],
		"eco": 501,
		"efo": 463888.8888888889,
		"cfr": 0.751800537109375
	},
	{
		"tim": 9.636865575,
		"tid": 499,
		"loc": [
			3.904947482281255e-09,
			1.0933772334517426e-07
		],
		"eco": 557,
		"efo": 515740.74074074073,
		"cfr": 0.99298095703125
	},
	{
		"tim": 9.719960675,
		"tid": 503,
		"loc": [
			1.0471403723430213e-07,
			2.5725174020689565e-07
		],
		"eco": 377,
		"efo": 349074.07407407404,
		"cfr": 1.29913330078125
	},
	{
		"tim": 9.7363421,
		"tid": 503,
		"loc": [
			1.0535165408751394e-07,
			2.5653182611501086e-07
		],
		"eco": 117,
		"efo": 108333.33333333333,
		"cfr": 0.76904296875
	},
	{
		"tim": 9.74104385,
		"tid": 503,
		"loc": [
			1.102864995259168e-07,
			2.573314840954898e-07
		],
		"eco": 219,
		"efo": 202777.77777777778,
		"cfr": 0.550201416015625
	},
	{
		"tim": 9.745745525,
		"tid": 503,
		"loc": [
			1.1973796285690176e-07,
			2.542633362357719e-07
		],
		"eco": 150,
		"efo": 138888.88888888888,
		"cfr": 0.60540771484375
	},
	{
		"tim": 9.750447025,
		"tid": 503,
		"loc": [
			1.1487813833365685e-07,
			2.5487266703792155e-07
		],
		"eco": 131,
		"efo": 121296.29629629629,
		"cfr": 0.87738037109375
	},
	{
		"tim": 9.75514885,
		"tid": 503,
		"loc": [
			1.1566891236978736e-07,
			2.579381411311649e-07
		],
		"eco": 224,
		"efo": 207407.40740740742,
		"cfr": 0.6326904296875
	},
	{
		"tim": 9.75985055,
		"tid": 503,
		"loc": [
			1.1159165048658153e-07,
			2.598399510388046e-07
		],
		"eco": 290,
		"efo": 134259.25925925927,
		"cfr": 0.63916015625
	},
	{
		"tim": 9.7692494,
		"tid": 503,
		"loc": [
			1.1303455710746803e-07,
			2.6065487696617517e-07
		],
		"eco": 754,
		"efo": 698148.1481481481,
		"cfr": 0.835906982421875
	},
	{
		"tim": 9.773951024999999,
		"tid": 503,
		"loc": [
			1.1538806949619792e-07,
			2.5895577733092547e-07
		],
		"eco": 207,
		"efo": 191666.66666666666,
		"cfr": 0.57379150390625
	},
	{
		"tim": 9.7786527,
		"tid": 503,
		"loc": [
			1.1666881535389775e-07,
			2.5311763524708637e-07
		],
		"eco": 113,
		"efo": 104629.62962962964,
		"cfr": 0.590911865234375
	},
	{
		"tim": 9.783354625,
		"tid": 503,
		"loc": [
			1.1815278918636524e-07,
			2.5259309512534533e-07
		],
		"eco": 148,
		"efo": 137037.03703703702,
		"cfr": 0.424896240234375
	},
	{
		"tim": 9.788056175,
		"tid": 503,
		"loc": [
			1.1672310553589103e-07,
			2.549015854235494e-07
		],
		"eco": 67,
		"efo": 31018.51851851852,
		"cfr": 0.358154296875
	},
	{
		"tim": 9.795099425,
		"tid": 503,
		"loc": [
			9.87035417199482e-08,
			2.5497771078225444e-07
		],
		"eco": 53,
		"efo": 24537.037037037036,
		"cfr": 0.58465576171875
	},
	{
		"tim": 9.809168825,
		"tid": 503,
		"loc": [
			9.390825320504783e-08,
			2.607162540446008e-07
		],
		"eco": 174,
		"efo": 80555.55555555555,
		"cfr": 0.61962890625
	},
	{
		"tim": 9.82323735,
		"tid": 503,
		"loc": [
			9.921762020667143e-08,
			2.560194903513683e-07
		],
		"eco": 61,
		"efo": 18827.160493827163,
		"cfr": 0.835784912109375
	},
	{
		"tim": 9.837306674999999,
		"tid": 503,
		"loc": [
			9.49558587030685e-08,
			2.5805644529356255e-07
		],
		"eco": 172,
		"efo": 159259.25925925927,
		"cfr": 0.34210205078125
	},
	{
		"tim": 10.45494615,
		"tid": 533,
		"loc": [
			-2.1135619435716313e-07,
			7.243237064129504e-08
		],
		"eco": 104,
		"efo": 48148.148148148146,
		"cfr": 0.644073486328125
	},
	{
		"tim": 10.490062074999999,
		"tid": 533,
		"loc": [
			-2.0974346562049525e-07,
			7.174561131629571e-08
		],
		"eco": 145,
		"efo": 134259.25925925927,
		"cfr": 0.295257568359375
	},
	{
		"tim": 10.4947638,
		"tid": 533,
		"loc": [
			-2.0939909647031606e-07,
			6.788389851230371e-08
		],
		"eco": 73,
		"efo": 67592.5925925926,
		"cfr": 1.421875
	},
	{
		"tim": 10.49946535,
		"tid": 533,
		"loc": [
			-2.1300875009777705e-07,
			6.686514953428195e-08
		],
		"eco": 376,
		"efo": 348148.14814814815,
		"cfr": 0.730133056640625
	},
	{
		"tim": 10.5041672,
		"tid": 533,
		"loc": [
			-2.1089582074125197e-07,
			6.843630111672203e-08
		],
		"eco": 198,
		"efo": 183333.33333333334,
		"cfr": 0.850982666015625
	},
	{
		"tim": 10.5088689,
		"tid": 533,
		"loc": [
			-2.101163457910148e-07,
			7.08906896533896e-08
		],
		"eco": 240,
		"efo": 222222.22222222222,
		"cfr": 0.767822265625
	},
	{
		"tim": 10.51357065,
		"tid": 533,
		"loc": [
			-2.0691415226300518e-07,
			6.823923270935044e-08
		],
		"eco": 173,
		"efo": 160185.1851851852,
		"cfr": 0.784423828125
	},
	{
		"tim": 10.663194875,
		"tid": 542,
		"loc": [
			1.1677957067169335e-07,
			2.728091283215156e-07
		],
		"eco": 133,
		"efo": 123148.14814814815,
		"cfr": 1.111083984375
	},
	{
		"tim": 10.68426,
		"tid": 542,
		"loc": [
			9.754669357670535e-08,
			2.6279648028601485e-07
		],
		"eco": 76,
		"efo": 70370.37037037036,
		"cfr": 0.670806884765625
	},
	{
		"tim": 10.693658975,
		"tid": 542,
		"loc": [
			1.0354400673569972e-07,
			2.5965260657132886e-07
		],
		"eco": 121,
		"efo": 112037.03703703704,
		"cfr": 1.07940673828125
	},
	{
		"tim": 10.703058075,
		"tid": 542,
		"loc": [
			9.936786935591039e-08,
			2.5685380719236385e-07
		],
		"eco": 83,
		"efo": 76851.85185185185,
		"cfr": 0.73345947265625
	},
	{
		"tim": 10.710101725,
		"tid": 542,
		"loc": [
			9.748375563038268e-08,
			2.590470425358983e-07
		],
		"eco": 71,
		"efo": 65740.74074074074,
		"cfr": 0.75970458984375
	},
	{
		"tim": 10.7241979,
		"tid": 542,
		"loc": [
			9.272646805907591e-08,
			2.611868568333528e-07
		],
		"eco": 89,
		"efo": 82407.4074074074,
		"cfr": 0.62890625
	},
	{
		"tim": 10.738281025,
		"tid": 542,
		"loc": [
			9.533738607888673e-08,
			2.57669487965968e-07
		],
		"eco": 362,
		"efo": 335185.18518518517,
		"cfr": 0.889892578125
	},
	{
		"tim": 10.7429826,
		"tid": 542,
		"loc": [
			9.282712660236521e-08,
			2.5526584369966673e-07
		],
		"eco": 105,
		"efo": 97222.22222222222,
		"cfr": 1.06640625
	},
	{
		"tim": 10.7500263,
		"tid": 542,
		"loc": [
			9.542140874507378e-08,
			2.5072288309595447e-07
		],
		"eco": 273,
		"efo": 252777.77777777778,
		"cfr": 0.99609375
	},
	{
		"tim": 10.75941185,
		"tid": 542,
		"loc": [
			9.943559849343976e-08,
			2.582407557641815e-07
		],
		"eco": 1167,
		"efo": 1080555.5555555555,
		"cfr": 0.904052734375
	},
	{
		"tim": 10.766468775,
		"tid": 542,
		"loc": [
			9.547237862185518e-08,
			2.619964366967809e-07
		],
		"eco": 182,
		"efo": 168518.5185185185,
		"cfr": 0.4229736328125
	},
	{
		"tim": 10.771170525,
		"tid": 542,
		"loc": [
			9.805211556830591e-08,
			2.608462514254982e-07
		],
		"eco": 621,
		"efo": 575000.0,
		"cfr": 0.3824462890625
	},
	{
		"tim": 10.775872525,
		"tid": 542,
		"loc": [
			9.399608527112934e-08,
			2.583947751244276e-07
		],
		"eco": 256,
		"efo": 237037.03703703702,
		"cfr": 0.671875
	},
	{
		"tim": 10.780573975,
		"tid": 542,
		"loc": [
			9.885890877762706e-08,
			2.609311920448693e-07
		],
		"eco": 134,
		"efo": 124074.07407407407,
		"cfr": 0.789306640625
	},
	{
		"tim": 10.797012,
		"tid": 542,
		"loc": [
			1.0479178304496723e-07,
			2.5767639931760906e-07
		],
		"eco": 795,
		"efo": 736111.1111111111,
		"cfr": 1.019744873046875
	},
	{
		"tim": 10.804069199999999,
		"tid": 542,
		"loc": [
			9.513049560830584e-08,
			2.573840345331375e-07
		],
		"eco": 58,
		"efo": 26851.85185185185,
		"cfr": 0.722900390625
	},
	{
		"tim": 10.811112825,
		"tid": 542,
		"loc": [
			9.726789368889243e-08,
			2.545304591347642e-07
		],
		"eco": 54,
		"efo": 16666.666666666668,
		"cfr": 0.38836669921875
	},
	{
		"tim": 10.827523975,
		"tid": 542,
		"loc": [
			9.968655023215465e-08,
			2.5736248074863315e-07
		],
		"eco": 70,
		"efo": 32407.40740740741,
		"cfr": 0.3856201171875
	},
	{
		"tim": 10.839250775,
		"tid": 542,
		"loc": [
			9.628524603682138e-08,
			2.607990781033551e-07
		],
		"eco": 122,
		"efo": 56481.48148148148,
		"cfr": 0.35986328125
	},
	{
		"tim": 10.84863655,
		"tid": 542,
		"loc": [
			1.0267825937602585e-07,
			2.620615370634286e-07
		],
		"eco": 64,
		"efo": 29629.629629629628,
		"cfr": 0.21875
	},
	{
		"tim": 10.860364024999999,
		"tid": 542,
		"loc": [
			9.975955345478294e-08,
			2.564524041566163e-07
		],
		"eco": 54,
		"efo": 50000.0,
		"cfr": 0.44384765625
	},
	{
		"tim": 10.867407674999999,
		"tid": 542,
		"loc": [
			9.521656288063427e-08,
			2.540941090180941e-07
		],
		"eco": 1086,
		"efo": 1005555.5555555555,
		"cfr": 0.96405029296875
	},
	{
		"tim": 12.201933799999999,
		"tid": 616,
		"loc": [
			-6.636379540099803e-08,
			2.941778392823813e-07
		],
		"eco": 214,
		"efo": 198148.14814814815,
		"cfr": 0.71905517578125
	},
	{
		"tim": 12.21831485,
		"tid": 616,
		"loc": [
			-7.667892366241192e-08,
			3.021026358117571e-07
		],
		"eco": 95,
		"efo": 87962.96296296296,
		"cfr": 0.755859375
	},
	{
		"tim": 12.22537185,
		"tid": 616,
		"loc": [
			-7.977569432557124e-08,
			3.009044889750926e-07
		],
		"eco": 150,
		"efo": 138888.88888888888,
		"cfr": 0.69854736328125
	},
	{
		"tim": 12.230073425,
		"tid": 616,
		"loc": [
			-8.054441438101399e-08,
			3.0304934368285356e-07
		],
		"eco": 93,
		"efo": 86111.11111111111,
		"cfr": 0.5263671875
	},
	{
		"tim": 12.23477495,
		"tid": 616,
		"loc": [
			-7.512407449520341e-08,
			3.0148936295399235e-07
		],
		"eco": 104,
		"efo": 48148.148148148146,
		"cfr": 0.74981689453125
	},
	{
		"tim": 12.251199475,
		"tid": 616,
		"loc": [
			-7.46736000288929e-08,
			2.999116642762102e-07
		],
		"eco": 75,
		"efo": 23148.14814814815,
		"cfr": 1.11767578125
	},
	{
		"tim": 12.262926825,
		"tid": 616,
		"loc": [
			-7.699975494526468e-08,
			2.8914848891630276e-07
		],
		"eco": 364,
		"efo": 337037.037037037,
		"cfr": 0.96405029296875
	},
	{
		"tim": 12.3693542,
		"tid": 623,
		"loc": [
			9.939929119183552e-08,
			2.450156281267285e-07
		],
		"eco": 102,
		"efo": 94444.44444444444,
		"cfr": 0.617156982421875
	},
	{
		"tim": 12.391567925,
		"tid": 623,
		"loc": [
			9.360446148999098e-08,
			2.467533420531804e-07
		],
		"eco": 189,
		"efo": 175000.0,
		"cfr": 0.807769775390625
	},
	{
		"tim": 12.396269575,
		"tid": 623,
		"loc": [
			8.864788295046336e-08,
			2.464312896371752e-07
		],
		"eco": 287,
		"efo": 265740.74074074073,
		"cfr": 0.89410400390625
	},
	{
		"tim": 12.400971175,
		"tid": 623,
		"loc": [
			9.455739545583565e-08,
			2.5373509097144353e-07
		],
		"eco": 96,
		"efo": 88888.88888888889,
		"cfr": 1.071868896484375
	},
	{
		"tim": 12.405672749999999,
		"tid": 623,
		"loc": [
			9.421251039107292e-08,
			2.512094632925682e-07
		],
		"eco": 109,
		"efo": 100925.92592592593,
		"cfr": 1.0162353515625
	},
	{
		"tim": 12.410374525,
		"tid": 623,
		"loc": [
			9.615301594529363e-08,
			2.600539958712253e-07
		],
		"eco": 108,
		"efo": 100000.0,
		"cfr": 0.27740478515625
	},
	{
		"tim": 12.415076075,
		"tid": 623,
		"loc": [
			1.0048838878962907e-07,
			2.557922490540884e-07
		],
		"eco": 268,
		"efo": 248148.14814814815,
		"cfr": 0.83026123046875
	},
	{
		"tim": 12.431511075,
		"tid": 623,
		"loc": [
			9.928609361839026e-08,
			2.5300250230517583e-07
		],
		"eco": 86,
		"efo": 79629.62962962964,
		"cfr": 0.523223876953125
	},
	{
		"tim": 12.4362127,
		"tid": 623,
		"loc": [
			9.618188400257621e-08,
			2.578052329254839e-07
		],
		"eco": 75,
		"efo": 34722.22222222222,
		"cfr": 0.5189208984375
	},
	{
		"tim": 12.455001475,
		"tid": 623,
		"loc": [
			9.285377899904465e-08,
			2.640035873923243e-07
		],
		"eco": 83,
		"efo": 76851.85185185185,
		"cfr": 0.34869384765625
	},
	{
		"tim": 12.45970315,
		"tid": 623,
		"loc": [
			9.708329952790959e-08,
			2.561773594992447e-07
		],
		"eco": 69,
		"efo": 31944.444444444445,
		"cfr": 0.6075439453125
	},
	{
		"tim": 13.1263269,
		"tid": 656,
		"loc": [
			9.198950271379243e-08,
			2.639115424838742e-07
		],
		"eco": 111,
		"efo": 102777.77777777778,
		"cfr": 0.783233642578125
	},
	{
		"tim": 13.142707999999999,
		"tid": 656,
		"loc": [
			8.958919835693094e-08,
			2.621128266495133e-07
		],
		"eco": 129,
		"efo": 119444.44444444444,
		"cfr": 0.86041259765625
	},
	{
		"tim": 13.1474095,
		"tid": 656,
		"loc": [
			9.035908472173255e-08,
			2.5873823207683594e-07
		],
		"eco": 139,
		"efo": 128703.70370370371,
		"cfr": 0.824737548828125
	},
	{
		"tim": 13.154453125,
		"tid": 656,
		"loc": [
			9.377119435588029e-08,
			2.5822242755491776e-07
		],
		"eco": 76,
		"efo": 70370.37037037036,
		"cfr": 1.23638916015625
	},
	{
		"tim": 13.159154625,
		"tid": 656,
		"loc": [
			9.462069475828739e-08,
			2.5907982202436533e-07
		],
		"eco": 79,
		"efo": 73148.14814814815,
		"cfr": 0.56854248046875
	},
	{
		"tim": 13.1638562,
		"tid": 656,
		"loc": [
			9.509761760215086e-08,
			2.576258238444471e-07
		],
		"eco": 63,
		"efo": 58333.333333333336,
		"cfr": 0.34912109375
	},
	{
		"tim": 13.17089955,
		"tid": 656,
		"loc": [
			9.492077566738407e-08,
			2.5763052335665847e-07
		],
		"eco": 304,
		"efo": 281481.48148148146,
		"cfr": 1.1102294921875
	},
	{
		"tim": 13.177943149999999,
		"tid": 656,
		"loc": [
			9.600784620691497e-08,
			2.6008549759960797e-07
		],
		"eco": 808,
		"efo": 748148.1481481481,
		"cfr": 0.8447265625
	},
	{
		"tim": 13.1850001,
		"tid": 656,
		"loc": [
			9.876299105967277e-08,
			2.6358418885991535e-07
		],
		"eco": 110,
		"efo": 50925.92592592593,
		"cfr": 0.34442138671875
	},
	{
		"tim": 13.201428725,
		"tid": 656,
		"loc": [
			1.041923124037943e-07,
			2.557160133959383e-07
		],
		"eco": 98,
		"efo": 90740.74074074074,
		"cfr": 0.6319580078125
	},
	{
		"tim": 13.206130325,
		"tid": 656,
		"loc": [
			8.874449691669593e-08,
			2.5863992058499464e-07
		],
		"eco": 72,
		"efo": 66666.66666666667,
		"cfr": 0.347137451171875
	},
	{
		"tim": 13.210831924999999,
		"tid": 656,
		"loc": [
			1.0004915989805221e-07,
			2.523143940013327e-07
		],
		"eco": 81,
		"efo": 75000.0,
		"cfr": 0.5548095703125
	},
	{
		"tim": 13.215533474999999,
		"tid": 656,
		"loc": [
			1.0261848510001408e-07,
			2.5491164706797925e-07
		],
		"eco": 55,
		"efo": 25462.962962962964,
		"cfr": 0.453948974609375
	},
	{
		"tim": 13.224918675,
		"tid": 656,
		"loc": [
			9.789135692160542e-08,
			2.528207179032891e-07
		],
		"eco": 119,
		"efo": 110185.18518518518,
		"cfr": 1.02386474609375
	},
	{
		"tim": 13.229620324999999,
		"tid": 656,
		"loc": [
			9.95890237886449e-08,
			2.5470677028357924e-07
		],
		"eco": 53,
		"efo": 24537.037037037036,
		"cfr": 0.528076171875
	},
	{
		"tim": 16.550289175,
		"tid": 846,
		"loc": [
			2.7769049501728163e-07,
			5.4929805726296583e-08
		],
		"eco": 424,
		"efo": 392592.5925925926,
		"cfr": 1.04803466796875
	},
	{
		"tim": 16.56902505,
		"tid": 846,
		"loc": [
			2.786357376412821e-07,
			8.074216047991462e-08
		],
		"eco": 254,
		"efo": 235185.18518518517,
		"cfr": 0.657440185546875
	},
	{
		"tim": 16.57372635,
		"tid": 846,
		"loc": [
			2.7787178588481665e-07,
			8.484141085885265e-08
		],
		"eco": 175,
		"efo": 162037.03703703702,
		"cfr": 0.633453369140625
	},
	{
		"tim": 16.578427700000002,
		"tid": 846,
		"loc": [
			2.704754380216468e-07,
			8.325777019471872e-08
		],
		"eco": 182,
		"efo": 168518.5185185185,
		"cfr": 0.85693359375
	},
	{
		"tim": 16.583129225,
		"tid": 846,
		"loc": [
			2.7421814620336194e-07,
			8.094591717206568e-08
		],
		"eco": 148,
		"efo": 137037.03703703702,
		"cfr": 0.6474609375
	},
	{
		"tim": 16.587830875,
		"tid": 846,
		"loc": [
			2.715447847831462e-07,
			8.508107316412184e-08
		],
		"eco": 537,
		"efo": 497222.2222222222,
		"cfr": 0.932647705078125
	},
	{
		"tim": 18.5800318,
		"tid": 955,
		"loc": [
			2.56626697837689e-07,
			-2.3873363166956214e-08
		],
		"eco": 180,
		"efo": 166666.66666666666,
		"cfr": 0.7220458984375
	},
	{
		"tim": 18.603393625000002,
		"tid": 955,
		"loc": [
			2.5417142541504174e-07,
			-2.357614944602025e-08
		],
		"eco": 204,
		"efo": 188888.88888888888,
		"cfr": 0.5810546875
	},
	{
		"tim": 18.608095425000002,
		"tid": 955,
		"loc": [
			2.516999488791326e-07,
			-2.6074214395662862e-08
		],
		"eco": 141,
		"efo": 130555.55555555555,
		"cfr": 0.516845703125
	},
	{
		"tim": 18.612797125,
		"tid": 955,
		"loc": [
			2.510531776111471e-07,
			-2.533826529638118e-08
		],
		"eco": 163,
		"efo": 150925.92592592593,
		"cfr": 0.889434814453125
	},
	{
		"tim": 18.631577225,
		"tid": 955,
		"loc": [
			2.550941236202907e-07,
			-2.700908011821017e-08
		],
		"eco": 144,
		"efo": 133333.33333333334,
		"cfr": 1.09454345703125
	},
	{
		"tim": 18.636279075,
		"tid": 955,
		"loc": [
			2.4981022865902823e-07,
			-2.44402268331677e-08
		],
		"eco": 133,
		"efo": 123148.14814814815,
		"cfr": 0.60809326171875
	},
	{
		"tim": 18.640980850000002,
		"tid": 955,
		"loc": [
			2.54089772228662e-07,
			-2.098651526866938e-08
		],
		"eco": 155,
		"efo": 143518.5185185185,
		"cfr": 0.75982666015625
	},
	{
		"tim": 18.64568255,
		"tid": 955,
		"loc": [
			2.55227565927832e-07,
			-2.4116947419264864e-08
		],
		"eco": 138,
		"efo": 127777.77777777778,
		"cfr": 0.658172607421875
	},
	{
		"tim": 18.650384300000002,
		"tid": 955,
		"loc": [
			2.5072350273590467e-07,
			-2.8660078991270077e-08
		],
		"eco": 145,
		"efo": 134259.25925925927,
		"cfr": 0.844573974609375
	},
	{
		"tim": 18.655086100000002,
		"tid": 955,
		"loc": [
			2.527963878835101e-07,
			-2.344766117242063e-08
		],
		"eco": 167,
		"efo": 154629.62962962964,
		"cfr": 0.57421875
	},
	{
		"tim": 18.6597879,
		"tid": 955,
		"loc": [
			2.57389385905233e-07,
			-2.4100557497155165e-08
		],
		"eco": 169,
		"efo": 156481.4814814815,
		"cfr": 0.712677001953125
	},
	{
		"tim": 20.0110108,
		"tid": 1035,
		"loc": [
			8.510967308675125e-07,
			3.777343939747775e-07
		],
		"eco": 1347,
		"efo": 1247222.2222222222,
		"cfr": 0.85107421875
	},
	{
		"tim": 22.114186150000002,
		"tid": 1156,
		"loc": [
			8.488644982648095e-07,
			3.7228447174295305e-07
		],
		"eco": 246,
		"efo": 227777.77777777778,
		"cfr": 0.888885498046875
	},
	{
		"tim": 22.13056715,
		"tid": 1156,
		"loc": [
			8.55375860665377e-07,
			3.811060882370047e-07
		],
		"eco": 173,
		"efo": 160185.1851851852,
		"cfr": 1.055511474609375
	},
	{
		"tim": 22.135268800000002,
		"tid": 1156,
		"loc": [
			8.552893919090825e-07,
			3.7441211263926663e-07
		],
		"eco": 268,
		"efo": 248148.14814814815,
		"cfr": 0.86749267578125
	},
	{
		"tim": 22.171561175,
		"tid": 1159,
		"loc": [
			8.679435962155202e-07,
			3.629531331122529e-07
		],
		"eco": 278,
		"efo": 257407.40740740742,
		"cfr": 0.8140869140625
	},
	{
		"tim": 22.187941825000003,
		"tid": 1159,
		"loc": [
			8.664707135382237e-07,
			3.6093956350074307e-07
		],
		"eco": 217,
		"efo": 200925.92592592593,
		"cfr": 0.72808837890625
	},
	{
		"tim": 22.192643475,
		"tid": 1159,
		"loc": [
			8.654961437517582e-07,
			3.6218301744197387e-07
		],
		"eco": 296,
		"efo": 274074.07407407404,
		"cfr": 0.80902099609375
	},
	{
		"tim": 22.197345025,
		"tid": 1159,
		"loc": [
			8.641401866694266e-07,
			3.6396469464962553e-07
		],
		"eco": 362,
		"efo": 335185.18518518517,
		"cfr": 0.58502197265625
	},
	{
		"tim": 22.20204645,
		"tid": 1159,
		"loc": [
			8.64937440420139e-07,
			3.6076510260859305e-07
		],
		"eco": 289,
		"efo": 267592.5925925926,
		"cfr": 0.865570068359375
	},
	{
		"tim": 22.206747975000003,
		"tid": 1159,
		"loc": [
			8.636443531469346e-07,
			3.6320314477418096e-07
		],
		"eco": 664,
		"efo": 614814.8148148148,
		"cfr": 0.801513671875
	},
	{
		"tim": 22.211449525000003,
		"tid": 1159,
		"loc": [
			8.605884934352145e-07,
			3.6076062359526526e-07
		],
		"eco": 752,
		"efo": 696296.2962962963,
		"cfr": 0.94219970703125
	},
	{
		"tim": 22.2161511,
		"tid": 1159,
		"loc": [
			8.633402420870422e-07,
			3.6241593035000645e-07
		],
		"eco": 518,
		"efo": 479629.6296296296,
		"cfr": 0.73828125
	},
	{
		"tim": 22.220852675,
		"tid": 1159,
		"loc": [
			8.608615944940902e-07,
			3.609707063037787e-07
		],
		"eco": 512,
		"efo": 474074.07407407404,
		"cfr": 0.72265625
	},
	{
		"tim": 22.225554225,
		"tid": 1159,
		"loc": [
			8.621236635612106e-07,
			3.621804534636788e-07
		],
		"eco": 391,
		"efo": 362037.037037037,
		"cfr": 0.82574462890625
	},
	{
		"tim": 22.230255500000002,
		"tid": 1159,
		"loc": [
			8.687000178130861e-07,
			3.640948156980357e-07
		],
		"eco": 519,
		"efo": 480555.55555555556,
		"cfr": 1.020904541015625
	},
	{
		"tim": 22.234957075,
		"tid": 1159,
		"loc": [
			8.636697237454117e-07,
			3.6464714079055e-07
		],
		"eco": 567,
		"efo": 525000.0,
		"cfr": 0.951507568359375
	},
	{
		"tim": 22.23965875,
		"tid": 1159,
		"loc": [
			8.670429190837627e-07,
			3.639733536422538e-07
		],
		"eco": 700,
		"efo": 648148.1481481481,
		"cfr": 1.07952880859375
	},
	{
		"tim": 22.244360425,
		"tid": 1159,
		"loc": [
			8.672181424029901e-07,
			3.664045517480532e-07
		],
		"eco": 874,
		"efo": 809259.2592592592,
		"cfr": 0.97332763671875
	},
	{
		"tim": 22.6601815,
		"tid": 1180,
		"loc": [
			-9.160440448403348e-07,
			-3.279865595857179e-08
		],
		"eco": 58,
		"efo": 53703.7037037037,
		"cfr": 0.61962890625
	},
	{
		"tim": 22.698796725,
		"tid": 1180,
		"loc": [
			-9.183416904746099e-07,
			-3.669280984019273e-08
		],
		"eco": 108,
		"efo": 100000.0,
		"cfr": 0.8876953125
	},
	{
		"tim": 22.70349815,
		"tid": 1180,
		"loc": [
			-9.044598963776119e-07,
			-3.316030276536769e-08
		],
		"eco": 74,
		"efo": 68518.51851851851,
		"cfr": 0.431640625
	},
	{
		"tim": 22.715235550000003,
		"tid": 1180,
		"loc": [
			-9.097413402850113e-07,
			-3.3472858134137956e-08
		],
		"eco": 151,
		"efo": 139814.8148148148,
		"cfr": 0.761566162109375
	},
	{
		"tim": 22.719936825,
		"tid": 1180,
		"loc": [
			-9.131824720313476e-07,
			-3.496963651805931e-08
		],
		"eco": 81,
		"efo": 75000.0,
		"cfr": 0.5301513671875
	},
	{
		"tim": 23.84235275,
		"tid": 1243,
		"loc": [
			7.958473702721162e-07,
			4.814219865721559e-07
		],
		"eco": 160,
		"efo": 148148.14814814815,
		"cfr": 0.759521484375
	},
	{
		"tim": 23.863429775,
		"tid": 1243,
		"loc": [
			7.918312645947583e-07,
			4.856632740494551e-07
		],
		"eco": 122,
		"efo": 112962.96296296296,
		"cfr": 0.94873046875
	},
	{
		"tim": 29.149908550000003,
		"tid": 1526,
		"loc": [
			-9.23297825684999e-07,
			-3.439528116937865e-08
		],
		"eco": 156,
		"efo": 144444.44444444444,
		"cfr": 0.8331298828125
	},
	{
		"tim": 29.168630975000003,
		"tid": 1526,
		"loc": [
			-9.306551275965448e-07,
			-4.2876917397480233e-08
		],
		"eco": 120,
		"efo": 111111.11111111111,
		"cfr": 0.733154296875
	},
	{
		"tim": 29.173332425,
		"tid": 1526,
		"loc": [
			-9.338366431626148e-07,
			-3.8414863514986466e-08
		],
		"eco": 73,
		"efo": 67592.5925925926,
		"cfr": 0.57421875
	},
	{
		"tim": 29.194436800000002,
		"tid": 1526,
		"loc": [
			-9.278970236263065e-07,
			-3.033962535074656e-08
		],
		"eco": 292,
		"efo": 270370.3703703704,
		"cfr": 0.724609375
	},
	{
		"tim": 29.199138025,
		"tid": 1526,
		"loc": [
			-9.3138857986637e-07,
			-2.403000261158986e-08
		],
		"eco": 227,
		"efo": 210185.1851851852,
		"cfr": 0.83056640625
	},
	{
		"tim": 29.208541,
		"tid": 1526,
		"loc": [
			-9.279703589280171e-07,
			-3.7227454802789186e-08
		],
		"eco": 147,
		"efo": 136111.1111111111,
		"cfr": 0.4471435546875
	},
	{
		"tim": 29.213242450000003,
		"tid": 1526,
		"loc": [
			-9.297694482265026e-07,
			-2.6032879750941887e-08
		],
		"eco": 311,
		"efo": 287962.962962963,
		"cfr": 0.7049560546875
	},
	{
		"tim": 29.2179438,
		"tid": 1526,
		"loc": [
			-9.32339504956826e-07,
			-1.113720786469631e-08
		],
		"eco": 127,
		"efo": 117592.59259259258,
		"cfr": 0.66925048828125
	},
	{
		"tim": 29.222645275,
		"tid": 1526,
		"loc": [
			-9.354331568856341e-07,
			-1.5614944761387494e-08
		],
		"eco": 459,
		"efo": 425000.0,
		"cfr": 0.58502197265625
	},
	{
		"tim": 29.2273469,
		"tid": 1526,
		"loc": [
			-9.315288830106364e-07,
			-1.4142522186796822e-08
		],
		"eco": 111,
		"efo": 102777.77777777778,
		"cfr": 0.765228271484375
	},
	{
		"tim": 29.232048275,
		"tid": 1526,
		"loc": [
			-9.288144334144501e-07,
			-7.521693119027734e-10
		],
		"eco": 283,
		"efo": 262037.03703703702,
		"cfr": 0.937042236328125
	},
	{
		"tim": 29.23674975,
		"tid": 1526,
		"loc": [
			-9.232524843493468e-07,
			-2.9608508577636394e-08
		],
		"eco": 193,
		"efo": 178703.7037037037,
		"cfr": 0.66015625
	},
	{
		"tim": 29.241450875,
		"tid": 1526,
		"loc": [
			-9.365958123565422e-07,
			-4.402052858528815e-08
		],
		"eco": 95,
		"efo": 87962.96296296296,
		"cfr": 0.388427734375
	},
	{
		"tim": 29.246152475000002,
		"tid": 1526,
		"loc": [
			-9.312973208789725e-07,
			-4.3355423923611455e-08
		],
		"eco": 250,
		"efo": 231481.4814814815,
		"cfr": 0.931488037109375
	},
	{
		"tim": 29.25085405,
		"tid": 1526,
		"loc": [
			-9.312200686825054e-07,
			-3.922493689701367e-08
		],
		"eco": 206,
		"efo": 190740.74074074073,
		"cfr": 0.30084228515625
	},
	{
		"tim": 30.94047365,
		"tid": 1614,
		"loc": [
			-8.571592127727752e-07,
			-7.566042799765843e-07
		],
		"eco": 66,
		"efo": 30555.555555555555,
		"cfr": 0.666015625
	},
	{
		"tim": 30.96153805,
		"tid": 1614,
		"loc": [
			-8.450993507721767e-07,
			-7.528821235954688e-07
		],
		"eco": 55,
		"efo": 50925.92592592593,
		"cfr": 0.9442138671875
	},
	{
		"tim": 30.97562075,
		"tid": 1614,
		"loc": [
			-8.533553737483081e-07,
			-7.542580339509386e-07
		],
		"eco": 122,
		"efo": 112962.96296296296,
		"cfr": 0.6951904296875
	},
	{
		"tim": 31.1228933,
		"tid": 1620,
		"loc": [
			-7.46345131526675e-07,
			-3.023824936391424e-08
		],
		"eco": 264,
		"efo": 244444.44444444444,
		"cfr": 0.8135986328125
	},
	{
		"tim": 31.139273775000003,
		"tid": 1620,
		"loc": [
			-7.565011245221758e-07,
			-3.732681536272616e-08
		],
		"eco": 82,
		"efo": 75925.92592592593,
		"cfr": 0.280059814453125
	},
	{
		"tim": 31.143975325000003,
		"tid": 1620,
		"loc": [
			-7.503727460077337e-07,
			-4.46267410250538e-08
		],
		"eco": 145,
		"efo": 134259.25925925927,
		"cfr": 0.913238525390625
	},
	{
		"tim": 31.167434675000003,
		"tid": 1620,
		"loc": [
			-7.473236021391851e-07,
			-4.460412675928396e-08
		],
		"eco": 804,
		"efo": 744444.4444444444,
		"cfr": 0.953369140625
	},
	{
		"tim": 31.652098300000002,
		"tid": 1645,
		"loc": [
			-8.643436496396081e-07,
			-7.535121094126941e-07
		],
		"eco": 106,
		"efo": 98148.14814814815,
		"cfr": 0.612945556640625
	},
	{
		"tim": 31.668479625,
		"tid": 1645,
		"loc": [
			-8.659127329265786e-07,
			-7.537685277798757e-07
		],
		"eco": 133,
		"efo": 123148.14814814815,
		"cfr": 0.3753662109375
	},
	{
		"tim": 31.673181475,
		"tid": 1645,
		"loc": [
			-8.674378961152406e-07,
			-7.49883043654214e-07
		],
		"eco": 80,
		"efo": 74074.07407407407,
		"cfr": 0.92364501953125
	},
	{
		"tim": 31.677883150000003,
		"tid": 1645,
		"loc": [
			-8.58421198766678e-07,
			-7.543033475078495e-07
		],
		"eco": 89,
		"efo": 82407.4074074074,
		"cfr": 0.5390625
	},
	{
		"tim": 31.68258475,
		"tid": 1645,
		"loc": [
			-8.593756998701504e-07,
			-7.567218649408562e-07
		],
		"eco": 134,
		"efo": 124074.07407407407,
		"cfr": 0.62548828125
	},
	{
		"tim": 31.6919703,
		"tid": 1645,
		"loc": [
			-8.604223406972677e-07,
			-7.547194863974749e-07
		],
		"eco": 145,
		"efo": 134259.25925925927,
		"cfr": 0.666046142578125
	},
	{
		"tim": 31.69667215,
		"tid": 1645,
		"loc": [
			-8.607672626302709e-07,
			-7.555473354472514e-07
		],
		"eco": 93,
		"efo": 43055.555555555555,
		"cfr": 1.138671875
	},
	{
		"tim": 31.72013325,
		"tid": 1645,
		"loc": [
			-8.609843206964581e-07,
			-7.601772985227982e-07
		],
		"eco": 91,
		"efo": 84259.25925925926,
		"cfr": 0.63720703125
	},
	{
		"tim": 31.7248349,
		"tid": 1645,
		"loc": [
			-8.626799929847705e-07,
			-7.565083070149595e-07
		],
		"eco": 154,
		"efo": 71296.29629629629,
		"cfr": 0.5758056640625
	},
	{
		"tim": 31.741246375000003,
		"tid": 1645,
		"loc": [
			-8.604648922527622e-07,
			-7.591722930250322e-07
		],
		"eco": 161,
		"efo": 149074.07407407407,
		"cfr": 0.489410400390625
	},
	{
		"tim": 31.745948,
		"tid": 1645,
		"loc": [
			-8.654978800264296e-07,
			-7.590601101417107e-07
		],
		"eco": 66,
		"efo": 30555.555555555555,
		"cfr": 1.28662109375
	},
	{
		"tim": 31.752991550000004,
		"tid": 1645,
		"loc": [
			-8.701895613774173e-07,
			-7.621576849972203e-07
		],
		"eco": 59,
		"efo": 13657.407407407407,
		"cfr": 1.033172607421875
	},
	{
		"tim": 31.774086525,
		"tid": 1645,
		"loc": [
			-8.653643858557251e-07,
			-7.596217386936674e-07
		],
		"eco": 55,
		"efo": 16975.30864197531,
		"cfr": 0.39947509765625
	},
	{
		"tim": 31.7998761,
		"tid": 1645,
		"loc": [
			-8.59348469853314e-07,
			-7.497021357932355e-07
		],
		"eco": 116,
		"efo": 107407.4074074074,
		"cfr": 0.64544677734375
	},
	{
		"tim": 31.804577700000003,
		"tid": 1645,
		"loc": [
			-8.657274152413254e-07,
			-7.538819835021572e-07
		],
		"eco": 72,
		"efo": 66666.66666666667,
		"cfr": 0.680389404296875
	},
	{
		"tim": 31.830382450000002,
		"tid": 1645,
		"loc": [
			-8.608856321044146e-07,
			-7.57540729710337e-07
		],
		"eco": 133,
		"efo": 123148.14814814815,
		"cfr": 0.390380859375
	},
	{
		"tim": 31.842109425000004,
		"tid": 1645,
		"loc": [
			-8.583813201183497e-07,
			-7.588241112781634e-07
		],
		"eco": 86,
		"efo": 79629.62962962964,
		"cfr": 0.465087890625
	},
	{
		"tim": 31.846811100000004,
		"tid": 1645,
		"loc": [
			-8.627245904900257e-07,
			-7.571431334593502e-07
		],
		"eco": 108,
		"efo": 100000.0,
		"cfr": 0.379119873046875
	},
	{
		"tim": 31.851512624999998,
		"tid": 1645,
		"loc": [
			-8.667744487854409e-07,
			-7.567136955005053e-07
		],
		"eco": 103,
		"efo": 95370.37037037036,
		"cfr": 0.427001953125
	},
	{
		"tim": 31.85621415,
		"tid": 1645,
		"loc": [
			-8.668585547832843e-07,
			-7.519665245110523e-07
		],
		"eco": 125,
		"efo": 115740.74074074074,
		"cfr": 0.56768798828125
	},
	{
		"tim": 31.860915675,
		"tid": 1645,
		"loc": [
			-8.623098176402526e-07,
			-7.47594637483642e-07
		],
		"eco": 90,
		"efo": 83333.33333333333,
		"cfr": 0.7220458984375
	},
	{
		"tim": 31.86561725,
		"tid": 1645,
		"loc": [
			-8.602153253995814e-07,
			-7.478754478874131e-07
		],
		"eco": 91,
		"efo": 84259.25925925926,
		"cfr": 0.4833984375
	},
	{
		"tim": 31.870318975000004,
		"tid": 1645,
		"loc": [
			-8.594845134831487e-07,
			-7.51133042934841e-07
		],
		"eco": 78,
		"efo": 72222.22222222222,
		"cfr": 0.5126953125
	},
	{
		"tim": 31.8750206,
		"tid": 1645,
		"loc": [
			-8.582129554590529e-07,
			-7.518263362410177e-07
		],
		"eco": 54,
		"efo": 16666.666666666668,
		"cfr": 1.05413818359375
	},
	{
		"tim": 31.907836175,
		"tid": 1645,
		"loc": [
			-8.550693230276298e-07,
			-7.584382291327488e-07
		],
		"eco": 88,
		"efo": 40740.74074074074,
		"cfr": 0.7152099609375
	},
	{
		"tim": 31.926588600000002,
		"tid": 1645,
		"loc": [
			-8.610887043598361e-07,
			-7.565398142252112e-07
		],
		"eco": 93,
		"efo": 86111.11111111111,
		"cfr": 0.5693359375
	},
	{
		"tim": 31.9336319,
		"tid": 1645,
		"loc": [
			-8.684559319015232e-07,
			-7.599392661201099e-07
		],
		"eco": 59,
		"efo": 27314.814814814814,
		"cfr": 1.0162353515625
	},
	{
		"tim": 31.94067545,
		"tid": 1645,
		"loc": [
			-8.678840225962986e-07,
			-7.521024941511798e-07
		],
		"eco": 102,
		"efo": 94444.44444444444,
		"cfr": 0.382049560546875
	},
	{
		"tim": 31.9524021,
		"tid": 1645,
		"loc": [
			-8.665601971784171e-07,
			-7.547389130302401e-07
		],
		"eco": 51,
		"efo": 15740.74074074074,
		"cfr": 1.018798828125
	},
	{
		"tim": 31.98052095,
		"tid": 1645,
		"loc": [
			-8.657573275462377e-07,
			-7.638323052745127e-07
		],
		"eco": 50,
		"efo": 11574.074074074075,
		"cfr": 0.659637451171875
	},
	{
		"tim": 32.010981775000005,
		"tid": 1645,
		"loc": [
			-8.614194800346729e-07,
			-7.590313076732303e-07
		],
		"eco": 91,
		"efo": 84259.25925925926,
		"cfr": 0.615234375
	},
	{
		"tim": 32.034417725000004,
		"tid": 1645,
		"loc": [
			-8.636186166539743e-07,
			-7.544387347090246e-07
		],
		"eco": 72,
		"efo": 66666.66666666667,
		"cfr": 0.791473388671875
	},
	{
		"tim": 32.0414613,
		"tid": 1645,
		"loc": [
			-8.62035542047032e-07,
			-7.55607335780938e-07
		],
		"eco": 117,
		"efo": 108333.33333333333,
		"cfr": 0.42724609375
	},
	{
		"tim": 32.04616275,
		"tid": 1645,
		"loc": [
			-8.639861115909535e-07,
			-7.545479908476315e-07
		],
		"eco": 115,
		"efo": 106481.48148148147,
		"cfr": 0.433349609375
	},
	{
		"tim": 32.050864250000004,
		"tid": 1645,
		"loc": [
			-8.608615941778367e-07,
			-7.545914561434257e-07
		],
		"eco": 112,
		"efo": 103703.70370370371,
		"cfr": 0.5079345703125
	},
	{
		"tim": 32.05556585,
		"tid": 1645,
		"loc": [
			-8.614869709955605e-07,
			-7.549279328909332e-07
		],
		"eco": 114,
		"efo": 35185.18518518519,
		"cfr": 0.656890869140625
	},
	{
		"tim": 32.071976425,
		"tid": 1645,
		"loc": [
			-8.655415747135235e-07,
			-7.590233406395334e-07
		],
		"eco": 53,
		"efo": 12268.518518518518,
		"cfr": 1.03729248046875
	},
	{
		"tim": 32.0907275,
		"tid": 1645,
		"loc": [
			-8.618937134020649e-07,
			-7.536951669806595e-07
		],
		"eco": 140,
		"efo": 129629.62962962964,
		"cfr": 0.228515625
	},
	{
		"tim": 32.095429075,
		"tid": 1645,
		"loc": [
			-8.664630500002701e-07,
			-7.617931848247405e-07
		],
		"eco": 109,
		"efo": 100925.92592592593,
		"cfr": 0.860595703125
	},
	{
		"tim": 32.100130675,
		"tid": 1645,
		"loc": [
			-8.637905810914795e-07,
			-7.637355488402685e-07
		],
		"eco": 65,
		"efo": 30092.59259259259,
		"cfr": 0.599853515625
	},
	{
		"tim": 34.397197225,
		"tid": 1760,
		"loc": [
			-6.619874989188907e-07,
			-2.499396360276594e-07
		],
		"eco": 157,
		"efo": 145370.37037037036,
		"cfr": 0.94580078125
	},
	{
		"tim": 37.42962505,
		"tid": 1926,
		"loc": [
			8.814421754452705e-08,
			2.7392541628565155e-07
		],
		"eco": 95,
		"efo": 87962.96296296296,
		"cfr": 0.755859375
	},
	{
		"tim": 37.446005325,
		"tid": 1926,
		"loc": [
			9.293382001953242e-08,
			2.659489310792171e-07
		],
		"eco": 89,
		"efo": 82407.4074074074,
		"cfr": 0.44921875
	},
	{
		"tim": 37.450706775,
		"tid": 1926,
		"loc": [
			9.646726885216555e-08,
			2.5819215482464226e-07
		],
		"eco": 98,
		"efo": 90740.74074074074,
		"cfr": 0.96832275390625
	},
	{
		"tim": 37.457750175,
		"tid": 1926,
		"loc": [
			9.871261536753461e-08,
			2.5930883273606253e-07
		],
		"eco": 142,
		"efo": 131481.4814814815,
		"cfr": 0.59661865234375
	},
	{
		"tim": 37.46245145,
		"tid": 1926,
		"loc": [
			9.66017115309559e-08,
			2.6752883262776345e-07
		],
		"eco": 145,
		"efo": 134259.25925925927,
		"cfr": 0.666046142578125
	},
	{
		"tim": 37.4671529,
		"tid": 1926,
		"loc": [
			9.299028216255209e-08,
			2.562367024416897e-07
		],
		"eco": 85,
		"efo": 78703.70370370371,
		"cfr": 0.72845458984375
	},
	{
		"tim": 37.471854275,
		"tid": 1926,
		"loc": [
			9.649806230380026e-08,
			2.6028226164993367e-07
		],
		"eco": 81,
		"efo": 75000.0,
		"cfr": 0.419189453125
	},
	{
		"tim": 37.476555725000004,
		"tid": 1926,
		"loc": [
			8.864349757068673e-08,
			2.640118861448814e-07
		],
		"eco": 106,
		"efo": 49074.07407407407,
		"cfr": 0.980712890625
	},
	{
		"tim": 37.488282475,
		"tid": 1926,
		"loc": [
			8.356208756653472e-08,
			2.738626664367672e-07
		],
		"eco": 255,
		"efo": 236111.1111111111,
		"cfr": 0.91015625
	},
	{
		"tim": 37.492983875,
		"tid": 1926,
		"loc": [
			8.816299587450645e-08,
			2.8003772667037244e-07
		],
		"eco": 161,
		"efo": 149074.07407407407,
		"cfr": 1.0159912109375
	},
	{
		"tim": 37.7779983,
		"tid": 1944,
		"loc": [
			-7.85708671581875e-07,
			-8.979530391919247e-07
		],
		"eco": 68,
		"efo": 31481.48148148148,
		"cfr": 0.601837158203125
	},
	{
		"tim": 37.836488975,
		"tid": 1944,
		"loc": [
			-7.932875241856176e-07,
			-8.950242779578456e-07
		],
		"eco": 64,
		"efo": 29629.629629629628,
		"cfr": 1.015625
	},
	{
		"tim": 37.852899625,
		"tid": 1944,
		"loc": [
			-7.9039664748288e-07,
			-8.960621647899501e-07
		],
		"eco": 61,
		"efo": 18827.160493827163,
		"cfr": 0.88494873046875
	},
	{
		"tim": 37.873994525,
		"tid": 1944,
		"loc": [
			-7.88615353616094e-07,
			-8.959594263272204e-07
		],
		"eco": 77,
		"efo": 23765.432098765432,
		"cfr": 0.95977783203125
	},
	{
		"tim": 37.906811325,
		"tid": 1944,
		"loc": [
			-7.95356996572554e-07,
			-8.887098646787849e-07
		],
		"eco": 59,
		"efo": 27314.814814814814,
		"cfr": 0.948486328125
	},
	{
		"tim": 37.923222425,
		"tid": 1944,
		"loc": [
			-7.937795538669169e-07,
			-8.905080230213529e-07
		],
		"eco": 69,
		"efo": 21296.2962962963,
		"cfr": 0.65093994140625
	},
	{
		"tim": 37.949000725000005,
		"tid": 1944,
		"loc": [
			-7.927134007205854e-07,
			-8.8794417593298e-07
		],
		"eco": 77,
		"efo": 23765.432098765432,
		"cfr": 0.90789794921875
	},
	{
		"tim": 38.009934725,
		"tid": 1944,
		"loc": [
			-8.103884250843515e-07,
			-8.936511560860459e-07
		],
		"eco": 65,
		"efo": 20061.72839506173,
		"cfr": 1.32275390625
	},
	{
		"tim": 38.054468575,
		"tid": 1944,
		"loc": [
			-8.043296408609898e-07,
			-8.849711980353477e-07
		],
		"eco": 65,
		"efo": 60185.18518518518,
		"cfr": 1.50732421875
	},
	{
		"tim": 38.0708896,
		"tid": 1944,
		"loc": [
			-8.199635114448264e-07,
			-8.819793223252684e-07
		],
		"eco": 52,
		"efo": 12037.037037037036,
		"cfr": 1.24969482421875
	},
	{
		"tim": 41.502823775,
		"tid": 2122,
		"loc": [
			3.3394044096929463e-07,
			2.071746471187761e-07
		],
		"eco": 157,
		"efo": 145370.37037037036,
		"cfr": 1.07275390625
	},
	{
		"tim": 41.519204375,
		"tid": 2122,
		"loc": [
			3.2293640149575004e-07,
			2.041569366748732e-07
		],
		"eco": 51,
		"efo": 47222.22222222222,
		"cfr": 1.03839111328125
	},
	{
		"tim": 41.5426675,
		"tid": 2122,
		"loc": [
			3.1961299424884456e-07,
			2.0924880324671123e-07
		],
		"eco": 110,
		"efo": 101851.85185185185,
		"cfr": 0.716033935546875
	},
	{
		"tim": 41.54736925,
		"tid": 2122,
		"loc": [
			3.175644148615468e-07,
			2.0601158226325246e-07
		],
		"eco": 62,
		"efo": 57407.40740740741,
		"cfr": 0.75732421875
	},
	{
		"tim": 41.5684905,
		"tid": 2122,
		"loc": [
			3.229367888184363e-07,
			2.0940447498425704e-07
		],
		"eco": 102,
		"efo": 94444.44444444444,
		"cfr": 0.76409912109375
	},
	{
		"tim": 41.577875925,
		"tid": 2122,
		"loc": [
			3.187752615784801e-07,
			2.0733251767713528e-07
		],
		"eco": 141,
		"efo": 130555.55555555555,
		"cfr": 0.60888671875
	},
	{
		"tim": 41.587260675,
		"tid": 2122,
		"loc": [
			3.2798952981392603e-07,
			2.0664113035208343e-07
		],
		"eco": 122,
		"efo": 112962.96296296296,
		"cfr": 0.637939453125
	},
	{
		"tim": 41.591962425,
		"tid": 2122,
		"loc": [
			3.320904428019268e-07,
			2.0595138319681295e-07
		],
		"eco": 78,
		"efo": 36111.11111111111,
		"cfr": 1.025390625
	},
	{
		"tim": 41.798827025,
		"tid": 2136,
		"loc": [
			-8.632602761175298e-07,
			-7.518145574774543e-07
		],
		"eco": 134,
		"efo": 124074.07407407407,
		"cfr": 0.6925048828125
	},
	{
		"tim": 41.815207525,
		"tid": 2136,
		"loc": [
			-8.682576217149766e-07,
			-7.559558037405733e-07
		],
		"eco": 127,
		"efo": 117592.59259259258,
		"cfr": 0.77947998046875
	},
	{
		"tim": 41.819909100000004,
		"tid": 2136,
		"loc": [
			-8.638521490089486e-07,
			-7.563966600076985e-07
		],
		"eco": 149,
		"efo": 137962.96296296295,
		"cfr": 0.594818115234375
	},
	{
		"tim": 41.8246108,
		"tid": 2136,
		"loc": [
			-8.588129005755109e-07,
			-7.51632448118573e-07
		],
		"eco": 174,
		"efo": 161111.1111111111,
		"cfr": 0.4647216796875
	},
	{
		"tim": 41.82931225,
		"tid": 2136,
		"loc": [
			-8.606016078691824e-07,
			-7.647842018067715e-07
		],
		"eco": 50,
		"efo": 46296.2962962963,
		"cfr": 1.099395751953125
	},
	{
		"tim": 41.834013500000005,
		"tid": 2136,
		"loc": [
			-8.61931241751859e-07,
			-7.72025206798789e-07
		],
		"eco": 52,
		"efo": 48148.148148148146,
		"cfr": 1.1151123046875
	},
	{
		"tim": 41.84574085,
		"tid": 2136,
		"loc": [
			-8.635461445384543e-07,
			-7.768549006458942e-07
		],
		"eco": 106,
		"efo": 49074.07407407407,
		"cfr": 0.92413330078125
	},
	{
		"tim": 44.97288695,
		"tid": 2308,
		"loc": [
			5.555760061105106e-07,
			4.298704803732148e-07
		],
		"eco": 148,
		"efo": 137037.03703703702,
		"cfr": 0.667694091796875
	},
	{
		"tim": 45.00334575,
		"tid": 2308,
		"loc": [
			5.591898834599656e-07,
			4.3356011819180037e-07
		],
		"eco": 94,
		"efo": 87037.03703703704,
		"cfr": 0.5203857421875
	},
	{
		"tim": 45.008047250000004,
		"tid": 2308,
		"loc": [
			5.533017585463177e-07,
			4.384672768076177e-07
		],
		"eco": 106,
		"efo": 98148.14814814815,
		"cfr": 0.575225830078125
	},
	{
		"tim": 45.0127487,
		"tid": 2308,
		"loc": [
			5.577762688056262e-07,
			4.293934409632905e-07
		],
		"eco": 99,
		"efo": 91666.66666666667,
		"cfr": 0.7049560546875
	},
	{
		"tim": 45.017450175,
		"tid": 2308,
		"loc": [
			5.56171928958073e-07,
			4.299831608785668e-07
		],
		"eco": 101,
		"efo": 93518.51851851851,
		"cfr": 0.75146484375
	},
	{
		"tim": 45.02449355,
		"tid": 2308,
		"loc": [
			5.539708923367217e-07,
			4.2964228359317204e-07
		],
		"eco": 141,
		"efo": 65277.777777777774,
		"cfr": 0.686767578125
	},
	{
		"tim": 45.031536825,
		"tid": 2308,
		"loc": [
			5.532844365703806e-07,
			4.1785172102259174e-07
		],
		"eco": 139,
		"efo": 64351.851851851854,
		"cfr": 0.6884765625
	},
	{
		"tim": 45.038580075,
		"tid": 2308,
		"loc": [
			5.567214131762464e-07,
			4.1377986815489934e-07
		],
		"eco": 175,
		"efo": 162037.03703703702,
		"cfr": 0.7076416015625
	},
	{
		"tim": 45.043281625,
		"tid": 2308,
		"loc": [
			5.57364798819996e-07,
			4.2856183923725257e-07
		],
		"eco": 74,
		"efo": 68518.51851851851,
		"cfr": 0.8363037109375
	},
	{
		"tim": 45.047983125,
		"tid": 2308,
		"loc": [
			5.566702609490767e-07,
			4.213237758685066e-07
		],
		"eco": 320,
		"efo": 296296.2962962963,
		"cfr": 0.9525146484375
	},
	{
		"tim": 45.0526848,
		"tid": 2308,
		"loc": [
			5.604265280082331e-07,
			4.2847952499264146e-07
		],
		"eco": 101,
		"efo": 93518.51851851851,
		"cfr": 0.6328125
	},
	{
		"tim": 45.05738635,
		"tid": 2308,
		"loc": [
			5.574181793272829e-07,
			4.289850934199097e-07
		],
		"eco": 120,
		"efo": 111111.11111111111,
		"cfr": 0.791473388671875
	},
	{
		"tim": 45.062087850000005,
		"tid": 2308,
		"loc": [
			5.517569032339875e-07,
			4.298108373217249e-07
		],
		"eco": 101,
		"efo": 93518.51851851851,
		"cfr": 0.8404541015625
	},
	{
		"tim": 45.0667891,
		"tid": 2308,
		"loc": [
			5.50472647716985e-07,
			4.304440236089552e-07
		],
		"eco": 118,
		"efo": 109259.25925925926,
		"cfr": 0.583282470703125
	},
	{
		"tim": 45.0714905,
		"tid": 2308,
		"loc": [
			5.559364787179646e-07,
			4.291394448044712e-07
		],
		"eco": 141,
		"efo": 130555.55555555555,
		"cfr": 0.26904296875
	},
	{
		"tim": 45.076192075,
		"tid": 2308,
		"loc": [
			5.59999335748305e-07,
			4.3323238076638977e-07
		],
		"eco": 69,
		"efo": 31944.444444444445,
		"cfr": 1.27294921875
	},
	{
		"tim": 45.083235425,
		"tid": 2308,
		"loc": [
			5.572508536086372e-07,
			4.2830708180052745e-07
		],
		"eco": 114,
		"efo": 105555.55555555555,
		"cfr": 0.68316650390625
	},
	{
		"tim": 45.090278600000005,
		"tid": 2308,
		"loc": [
			5.537393610141685e-07,
			4.3665246949626786e-07
		],
		"eco": 123,
		"efo": 113888.88888888889,
		"cfr": 0.44647216796875
	},
	{
		"tim": 45.094980050000004,
		"tid": 2308,
		"loc": [
			5.500915163549729e-07,
			4.321766889264804e-07
		],
		"eco": 173,
		"efo": 160185.1851851852,
		"cfr": 0.663299560546875
	},
	{
		"tim": 45.099681600000004,
		"tid": 2308,
		"loc": [
			5.51266016466442e-07,
			4.3093673597980164e-07
		],
		"eco": 93,
		"efo": 86111.11111111111,
		"cfr": 0.5048828125
	},
	{
		"tim": 45.1090667,
		"tid": 2308,
		"loc": [
			5.558680589706939e-07,
			4.2807592379977575e-07
		],
		"eco": 116,
		"efo": 107407.4074074074,
		"cfr": 1.04132080078125
	},
	{
		"tim": 45.113768075,
		"tid": 2308,
		"loc": [
			5.448627516025216e-07,
			4.2227931275030156e-07
		],
		"eco": 62,
		"efo": 19135.802469135804,
		"cfr": 1.01513671875
	},
	{
		"tim": 45.65698665,
		"tid": 2335,
		"loc": [
			5.322369745696059e-07,
			1.22708654508666e-07
		],
		"eco": 239,
		"efo": 221296.2962962963,
		"cfr": 0.91143798828125
	},
	{
		"tim": 45.676857825,
		"tid": 2335,
		"loc": [
			5.319571809206033e-07,
			1.214941203390715e-07
		],
		"eco": 69,
		"efo": 63888.88888888889,
		"cfr": 0.867919921875
	},
	{
		"tim": 45.68155945,
		"tid": 2335,
		"loc": [
			5.353857828206516e-07,
			1.204299179906698e-07
		],
		"eco": 54,
		"efo": 25000.0,
		"cfr": 1.0726318359375
	},
	{
		"tim": 45.695627975,
		"tid": 2335,
		"loc": [
			5.286586505088356e-07,
			1.283124494731949e-07
		],
		"eco": 250,
		"efo": 231481.4814814815,
		"cfr": 0.51171875
	},
	{
		"tim": 45.709696575,
		"tid": 2335,
		"loc": [
			5.323944129742607e-07,
			1.3145514955144258e-07
		],
		"eco": 212,
		"efo": 196296.2962962963,
		"cfr": 0.54046630859375
	},
	{
		"tim": 45.714398025,
		"tid": 2335,
		"loc": [
			5.334382246742353e-07,
			1.282168191953669e-07
		],
		"eco": 58,
		"efo": 26851.85185185185,
		"cfr": 1.0843505859375
	},
	{
		"tim": 45.73316365,
		"tid": 2335,
		"loc": [
			5.333712446953723e-07,
			1.2929595960334806e-07
		],
		"eco": 334,
		"efo": 309259.25925925927,
		"cfr": 0.2392578125
	},
	{
		"tim": 45.7378651,
		"tid": 2335,
		"loc": [
			5.338673399604519e-07,
			1.2803328049754565e-07
		],
		"eco": 105,
		"efo": 97222.22222222222,
		"cfr": 0.618896484375
	},
	{
		"tim": 45.7425664,
		"tid": 2335,
		"loc": [
			5.355160584783298e-07,
			1.2827121712056595e-07
		],
		"eco": 119,
		"efo": 110185.18518518518,
		"cfr": 0.444793701171875
	},
	{
		"tim": 45.747267925,
		"tid": 2335,
		"loc": [
			5.34274899058448e-07,
			1.3119708003985614e-07
		],
		"eco": 143,
		"efo": 132407.40740740742,
		"cfr": 0.468231201171875
	},
	{
		"tim": 45.751969275,
		"tid": 2335,
		"loc": [
			5.264176661510385e-07,
			1.2709186645677194e-07
		],
		"eco": 144,
		"efo": 133333.33333333334,
		"cfr": 0.644256591796875
	},
	{
		"tim": 45.759026025000004,
		"tid": 2335,
		"loc": [
			5.257190609449566e-07,
			1.3183870541307966e-07
		],
		"eco": 585,
		"efo": 541666.6666666666,
		"cfr": 1.020263671875
	},
	{
		"tim": 45.763727375,
		"tid": 2335,
		"loc": [
			5.285890248537825e-07,
			1.3086527970920005e-07
		],
		"eco": 138,
		"efo": 127777.77777777778,
		"cfr": 1.583953857421875
	},
	{
		"tim": 45.76842885,
		"tid": 2335,
		"loc": [
			5.256036608223618e-07,
			1.279754732380585e-07
		],
		"eco": 863,
		"efo": 799074.074074074,
		"cfr": 1.430633544921875
	},
	{
		"tim": 45.773130325000004,
		"tid": 2335,
		"loc": [
			5.280132714889192e-07,
			1.2877391200747267e-07
		],
		"eco": 1384,
		"efo": 1281481.4814814816,
		"cfr": 0.52362060546875
	},
	{
		"tim": 47.890444025,
		"tid": 2463,
		"loc": [
			7.469997729787305e-07,
			1.573290768769882e-07
		],
		"eco": 596,
		"efo": 551851.8518518518,
		"cfr": 0.99700927734375
	},
	{
		"tim": 47.906824675,
		"tid": 2463,
		"loc": [
			7.471505523911002e-07,
			1.6829418886119368e-07
		],
		"eco": 1219,
		"efo": 1128703.7037037036,
		"cfr": 0.75537109375
	},
	{
		"tim": 47.913881475000004,
		"tid": 2463,
		"loc": [
			7.459272115952565e-07,
			1.7193542954338255e-07
		],
		"eco": 829,
		"efo": 767592.5925925926,
		"cfr": 0.701019287109375
	},
	{
		"tim": 47.918582975,
		"tid": 2463,
		"loc": [
			7.502166814657204e-07,
			1.6770536406539288e-07
		],
		"eco": 345,
		"efo": 319444.44444444444,
		"cfr": 0.61102294921875
	},
	{
		"tim": 47.923284375,
		"tid": 2463,
		"loc": [
			7.457059918337836e-07,
			1.6543357785871276e-07
		],
		"eco": 450,
		"efo": 416666.6666666667,
		"cfr": 0.832763671875
	},
	{
		"tim": 47.927985675,
		"tid": 2463,
		"loc": [
			7.472353514549662e-07,
			1.6589923145271133e-07
		],
		"eco": 366,
		"efo": 338888.8888888889,
		"cfr": 0.681732177734375
	},
	{
		"tim": 47.932687425000005,
		"tid": 2463,
		"loc": [
			7.446198473355049e-07,
			1.677614943203804e-07
		],
		"eco": 555,
		"efo": 513888.8888888889,
		"cfr": 0.78863525390625
	},
	{
		"tim": 47.9373889,
		"tid": 2463,
		"loc": [
			7.494148960755713e-07,
			1.6724944829137653e-07
		],
		"eco": 424,
		"efo": 392592.5925925926,
		"cfr": 0.655609130859375
	},
	{
		"tim": 47.942090475,
		"tid": 2463,
		"loc": [
			7.482946537133953e-07,
			1.6310575379672555e-07
		],
		"eco": 292,
		"efo": 270370.3703703704,
		"cfr": 0.8203125
	},
	{
		"tim": 48.5026305,
		"tid": 2496,
		"loc": [
			7.39557414949266e-07,
			1.8293287996308752e-07
		],
		"eco": 397,
		"efo": 367592.5925925926,
		"cfr": 1.04852294921875
	},
	{
		"tim": 48.5213661,
		"tid": 2496,
		"loc": [
			7.425061266231125e-07,
			1.7710809988657355e-07
		],
		"eco": 366,
		"efo": 338888.8888888889,
		"cfr": 1.1407470703125
	},
	{
		"tim": 48.526067575,
		"tid": 2496,
		"loc": [
			7.428075376655785e-07,
			1.7571769954635497e-07
		],
		"eco": 145,
		"efo": 134259.25925925927,
		"cfr": 0.94757080078125
	},
	{
		"tim": 48.53076895,
		"tid": 2496,
		"loc": [
			7.38530995631597e-07,
			1.7137730617903414e-07
		],
		"eco": 465,
		"efo": 430555.55555555556,
		"cfr": 0.8203125
	},
	{
		"tim": 48.535470375,
		"tid": 2496,
		"loc": [
			7.408572442383624e-07,
			1.610122585009702e-07
		],
		"eco": 563,
		"efo": 521296.2962962963,
		"cfr": 0.86199951171875
	},
	{
		"tim": 48.54486875,
		"tid": 2496,
		"loc": [
			7.368218693232855e-07,
			1.661342648942017e-07
		],
		"eco": 142,
		"efo": 131481.4814814815,
		"cfr": 0.8282470703125
	},
	{
		"tim": 48.5495703,
		"tid": 2496,
		"loc": [
			7.379670744484985e-07,
			1.6424394750308761e-07
		],
		"eco": 212,
		"efo": 196296.2962962963,
		"cfr": 0.80364990234375
	},
	{
		"tim": 48.556613325,
		"tid": 2496,
		"loc": [
			7.332179339875736e-07,
			1.7569013062751706e-07
		],
		"eco": 156,
		"efo": 144444.44444444444,
		"cfr": 0.897216796875
	},
	{
		"tim": 48.56131475,
		"tid": 2496,
		"loc": [
			7.50655602257146e-07,
			1.730664360622381e-07
		],
		"eco": 162,
		"efo": 150000.0,
		"cfr": 0.54248046875
	},
	{
		"tim": 48.5660163,
		"tid": 2496,
		"loc": [
			7.465607622497684e-07,
			1.7694799517430036e-07
		],
		"eco": 204,
		"efo": 188888.88888888888,
		"cfr": 1.0546875
	},
	{
		"tim": 48.577756325,
		"tid": 2496,
		"loc": [
			7.419923344654213e-07,
			1.681841178052626e-07
		],
		"eco": 129,
		"efo": 119444.44444444444,
		"cfr": 0.89141845703125
	},
	{
		"tim": 49.01328935,
		"tid": 2518,
		"loc": [
			-8.207377259349365e-07,
			-1.5657726839262754e-07
		],
		"eco": 84,
		"efo": 77777.77777777778,
		"cfr": 0.41656494140625
	},
	{
		"tim": 49.02967,
		"tid": 2518,
		"loc": [
			-8.218939171870459e-07,
			-1.5413911472973439e-07
		],
		"eco": 68,
		"efo": 62962.96296296296,
		"cfr": 0.4697265625
	},
	{
		"tim": 49.03437135,
		"tid": 2518,
		"loc": [
			-8.254446456924404e-07,
			-1.5030143752816227e-07
		],
		"eco": 79,
		"efo": 73148.14814814815,
		"cfr": 0.36639404296875
	},
	{
		"tim": 49.039072875,
		"tid": 2518,
		"loc": [
			-8.207889315269647e-07,
			-1.538918067925053e-07
		],
		"eco": 126,
		"efo": 116666.66666666667,
		"cfr": 0.206298828125
	},
	{
		"tim": 49.043774225,
		"tid": 2518,
		"loc": [
			-8.167111028556799e-07,
			-1.4774501330717838e-07
		],
		"eco": 82,
		"efo": 75925.92592592593,
		"cfr": 0.572296142578125
	},
	{
		"tim": 49.048475825000004,
		"tid": 2518,
		"loc": [
			-8.196948994869499e-07,
			-1.5306480588836803e-07
		],
		"eco": 79,
		"efo": 73148.14814814815,
		"cfr": 0.64434814453125
	},
	{
		"tim": 49.05317745,
		"tid": 2518,
		"loc": [
			-8.201869394350711e-07,
			-1.525953910419377e-07
		],
		"eco": 98,
		"efo": 90740.74074074074,
		"cfr": 0.43829345703125
	},
	{
		"tim": 49.05787875,
		"tid": 2518,
		"loc": [
			-8.306624355292668e-07,
			-1.480033529684414e-07
		],
		"eco": 100,
		"efo": 92592.5925925926,
		"cfr": 0.37921142578125
	},
	{
		"tim": 49.062580425,
		"tid": 2518,
		"loc": [
			-8.213794605942834e-07,
			-1.551870625930534e-07
		],
		"eco": 94,
		"efo": 87037.03703703704,
		"cfr": 0.4354248046875
	},
	{
		"tim": 49.067282,
		"tid": 2518,
		"loc": [
			-8.247513758425496e-07,
			-1.483624297079638e-07
		],
		"eco": 68,
		"efo": 62962.96296296296,
		"cfr": 0.455047607421875
	},
	{
		"tim": 49.381501650000004,
		"tid": 2538,
		"loc": [
			-7.56997532203378e-07,
			-4.5865260622860945e-07
		],
		"eco": 83,
		"efo": 76851.85185185185,
		"cfr": 0.73345947265625
	},
	{
		"tim": 49.40486345,
		"tid": 2538,
		"loc": [
			-7.640977857555725e-07,
			-4.590442840653814e-07
		],
		"eco": 66,
		"efo": 61111.11111111111,
		"cfr": 0.71142578125
	},
	{
		"tim": 49.40956515,
		"tid": 2538,
		"loc": [
			-7.570309655595489e-07,
			-4.6194011459031135e-07
		],
		"eco": 86,
		"efo": 79629.62962962964,
		"cfr": 0.546478271484375
	},
	{
		"tim": 49.4142667,
		"tid": 2538,
		"loc": [
			-7.654789959734316e-07,
			-4.637633965324058e-07
		],
		"eco": 127,
		"efo": 117592.59259259258,
		"cfr": 0.57476806640625
	},
	{
		"tim": 49.418968275000005,
		"tid": 2538,
		"loc": [
			-7.649287433555075e-07,
			-4.6226381135015926e-07
		],
		"eco": 87,
		"efo": 80555.55555555555,
		"cfr": 0.5966796875
	},
	{
		"tim": 49.423669825000005,
		"tid": 2538,
		"loc": [
			-7.538169540154485e-07,
			-4.669233841087407e-07
		],
		"eco": 79,
		"efo": 73148.14814814815,
		"cfr": 0.46746826171875
	},
	{
		"tim": 49.4283713,
		"tid": 2538,
		"loc": [
			-7.590884365764854e-07,
			-4.665593517254134e-07
		],
		"eco": 72,
		"efo": 66666.66666666667,
		"cfr": 0.624847412109375
	},
	{
		"tim": 49.433072725,
		"tid": 2538,
		"loc": [
			-7.625035997478163e-07,
			-4.6367666452630657e-07
		],
		"eco": 74,
		"efo": 68518.51851851851,
		"cfr": 0.39117431640625
	},
	{
		"tim": 49.437774375000004,
		"tid": 2538,
		"loc": [
			-7.605364182158535e-07,
			-4.6523598316355046e-07
		],
		"eco": 95,
		"efo": 87962.96296296296,
		"cfr": 0.535400390625
	},
	{
		"tim": 49.442475775,
		"tid": 2538,
		"loc": [
			-7.591634021062733e-07,
			-4.628229849794864e-07
		],
		"eco": 89,
		"efo": 82407.4074074074,
		"cfr": 0.494140625
	},
	{
		"tim": 49.4518611,
		"tid": 2538,
		"loc": [
			-7.591890533945035e-07,
			-4.674915823322869e-07
		],
		"eco": 78,
		"efo": 72222.22222222222,
		"cfr": 0.2691650390625
	},
	{
		"tim": 49.45656265,
		"tid": 2538,
		"loc": [
			-7.602544696612213e-07,
			-4.595511159105283e-07
		],
		"eco": 100,
		"efo": 92592.5925925926,
		"cfr": 0.5189208984375
	},
	{
		"tim": 49.4612643,
		"tid": 2538,
		"loc": [
			-7.585437341147605e-07,
			-4.594047391279076e-07
		],
		"eco": 87,
		"efo": 80555.55555555555,
		"cfr": 0.309814453125
	},
	{
		"tim": 49.465965675,
		"tid": 2538,
		"loc": [
			-7.652755598522273e-07,
			-4.645649675352501e-07
		],
		"eco": 66,
		"efo": 30555.555555555555,
		"cfr": 0.52978515625
	},
	{
		"tim": 52.500415075,
		"tid": 2717,
		"loc": [
			8.497951406261111e-07,
			3.5555957797482183e-07
		],
		"eco": 304,
		"efo": 281481.48148148146,
		"cfr": 0.59429931640625
	},
	{
		"tim": 52.516795975,
		"tid": 2717,
		"loc": [
			8.476170367042638e-07,
			3.5703353581722853e-07
		],
		"eco": 309,
		"efo": 286111.1111111111,
		"cfr": 0.80224609375
	},
	{
		"tim": 52.521497625,
		"tid": 2717,
		"loc": [
			8.484555319770047e-07,
			3.641300906948473e-07
		],
		"eco": 212,
		"efo": 196296.2962962963,
		"cfr": 0.469970703125
	},
	{
		"tim": 52.526199275,
		"tid": 2717,
		"loc": [
			8.555236564339869e-07,
			3.6125053286419246e-07
		],
		"eco": 203,
		"efo": 187962.96296296295,
		"cfr": 0.732086181640625
	},
	{
		"tim": 52.530900975,
		"tid": 2717,
		"loc": [
			8.561337903335351e-07,
			3.6774084542471474e-07
		],
		"eco": 262,
		"efo": 242592.59259259258,
		"cfr": 0.95367431640625
	},
	{
		"tim": 52.535602425,
		"tid": 2717,
		"loc": [
			8.482385844213884e-07,
			3.6725095604703784e-07
		],
		"eco": 458,
		"efo": 424074.07407407404,
		"cfr": 0.51568603515625
	},
	{
		"tim": 52.540303875,
		"tid": 2717,
		"loc": [
			8.413817809916965e-07,
			3.6222094573151566e-07
		],
		"eco": 523,
		"efo": 484259.25925925927,
		"cfr": 1.4114990234375
	},
	{
		"tim": 52.5450056,
		"tid": 2717,
		"loc": [
			8.394036637605722e-07,
			3.660106380946251e-07
		],
		"eco": 200,
		"efo": 185185.1851851852,
		"cfr": 0.979949951171875
	},
	{
		"tim": 52.5497072,
		"tid": 2717,
		"loc": [
			8.421817361202126e-07,
			3.660867107768134e-07
		],
		"eco": 339,
		"efo": 313888.8888888889,
		"cfr": 0.99609375
	},
	{
		"tim": 52.5544087,
		"tid": 2717,
		"loc": [
			8.474723978462269e-07,
			3.6408286514379076e-07
		],
		"eco": 493,
		"efo": 456481.48148148146,
		"cfr": 0.837890625
	},
	{
		"tim": 52.559110350000005,
		"tid": 2717,
		"loc": [
			8.470852868426744e-07,
			3.653850005918455e-07
		],
		"eco": 276,
		"efo": 255555.55555555556,
		"cfr": 0.9794921875
	},
	{
		"tim": 53.132427975,
		"tid": 2746,
		"loc": [
			6.487208594826322e-07,
			4.007925876172524e-07
		],
		"eco": 453,
		"efo": 419444.44444444444,
		"cfr": 0.876708984375
	},
	{
		"tim": 53.148809225,
		"tid": 2746,
		"loc": [
			6.447863399860363e-07,
			3.996551455640915e-07
		],
		"eco": 478,
		"efo": 442592.5925925926,
		"cfr": 0.444091796875
	},
	{
		"tim": 53.15351115,
		"tid": 2746,
		"loc": [
			6.46942392455371e-07,
			4.00742161456015e-07
		],
		"eco": 467,
		"efo": 432407.4074074074,
		"cfr": 0.48065185546875
	},
	{
		"tim": 53.158212725,
		"tid": 2746,
		"loc": [
			6.462046552746928e-07,
			4.0321375259852897e-07
		],
		"eco": 398,
		"efo": 368518.51851851854,
		"cfr": 0.42791748046875
	},
	{
		"tim": 53.16291445,
		"tid": 2746,
		"loc": [
			6.430654958911204e-07,
			3.9921832212025316e-07
		],
		"eco": 490,
		"efo": 453703.7037037037,
		"cfr": 0.3746337890625
	},
	{
		"tim": 53.16761605,
		"tid": 2746,
		"loc": [
			6.448085136459531e-07,
			4.001352580057235e-07
		],
		"eco": 354,
		"efo": 327777.77777777775,
		"cfr": 0.48291015625
	},
	{
		"tim": 53.172318075,
		"tid": 2746,
		"loc": [
			6.467608713602986e-07,
			4.0127398501875473e-07
		],
		"eco": 367,
		"efo": 339814.81481481483,
		"cfr": 0.44000244140625
	},
	{
		"tim": 53.177019775,
		"tid": 2746,
		"loc": [
			6.478245110939422e-07,
			3.9357555785802276e-07
		],
		"eco": 224,
		"efo": 207407.40740740742,
		"cfr": 0.552490234375
	},
	{
		"tim": 53.181721325,
		"tid": 2746,
		"loc": [
			6.424350823379916e-07,
			3.983016068637246e-07
		],
		"eco": 379,
		"efo": 350925.9259259259,
		"cfr": 0.3936767578125
	},
	{
		"tim": 53.18642295,
		"tid": 2746,
		"loc": [
			6.400611717644173e-07,
			3.9583459581882136e-07
		],
		"eco": 833,
		"efo": 771296.2962962963,
		"cfr": 0.784332275390625
	},
	{
		"tim": 53.191124675000005,
		"tid": 2746,
		"loc": [
			6.453241816318365e-07,
			3.935085853463352e-07
		],
		"eco": 796,
		"efo": 737037.0370370371,
		"cfr": 0.774505615234375
	},
	{
		"tim": 53.195826725,
		"tid": 2746,
		"loc": [
			6.417437985618146e-07,
			3.924959417979355e-07
		],
		"eco": 751,
		"efo": 695370.3703703703,
		"cfr": 1.02093505859375
	},
	{
		"tim": 53.2005282,
		"tid": 2746,
		"loc": [
			6.401585046811585e-07,
			3.9840838017372517e-07
		],
		"eco": 204,
		"efo": 188888.88888888888,
		"cfr": 0.478515625
	},
	{
		"tim": 53.205229875,
		"tid": 2746,
		"loc": [
			6.475702952842361e-07,
			3.9700542162203357e-07
		],
		"eco": 146,
		"efo": 135185.1851851852,
		"cfr": 0.5263671875
	},
	{
		"tim": 53.209931525,
		"tid": 2746,
		"loc": [
			6.492619384736753e-07,
			3.991573305306866e-07
		],
		"eco": 154,
		"efo": 142592.59259259258,
		"cfr": 0.375244140625
	},
	{
		"tim": 53.21463325,
		"tid": 2746,
		"loc": [
			6.44249040949241e-07,
			3.944682199141484e-07
		],
		"eco": 161,
		"efo": 149074.07407407407,
		"cfr": 0.452239990234375
	},
	{
		"tim": 53.21933505,
		"tid": 2746,
		"loc": [
			6.461285842874725e-07,
			3.9386609311052084e-07
		],
		"eco": 129,
		"efo": 119444.44444444444,
		"cfr": 0.6046142578125
	},
	{
		"tim": 53.2240366,
		"tid": 2746,
		"loc": [
			6.435628883180082e-07,
			3.935256208685217e-07
		],
		"eco": 159,
		"efo": 147222.22222222222,
		"cfr": 0.3143310546875
	},
	{
		"tim": 53.228738275000005,
		"tid": 2746,
		"loc": [
			6.506777889952402e-07,
			3.947763960732817e-07
		],
		"eco": 159,
		"efo": 147222.22222222222,
		"cfr": 0.43377685546875
	},
	{
		"tim": 53.233440125,
		"tid": 2746,
		"loc": [
			6.487794567511053e-07,
			3.97902448592764e-07
		],
		"eco": 167,
		"efo": 154629.62962962964,
		"cfr": 0.3529052734375
	},
	{
		"tim": 53.238141875000004,
		"tid": 2746,
		"loc": [
			6.400587586693583e-07,
			3.925727131966088e-07
		],
		"eco": 186,
		"efo": 172222.22222222222,
		"cfr": 0.5693359375
	},
	{
		"tim": 53.24284355,
		"tid": 2746,
		"loc": [
			6.427109714207029e-07,
			3.9638103602122263e-07
		],
		"eco": 190,
		"efo": 175925.92592592593,
		"cfr": 0.598388671875
	},
	{
		"tim": 53.25222895,
		"tid": 2746,
		"loc": [
			6.436506237168769e-07,
			3.988886763449246e-07
		],
		"eco": 409,
		"efo": 378703.7037037037,
		"cfr": 0.439453125
	},
	{
		"tim": 53.25693065,
		"tid": 2746,
		"loc": [
			6.435223179241377e-07,
			3.972204280532382e-07
		],
		"eco": 183,
		"efo": 169444.44444444444,
		"cfr": 0.480712890625
	},
	{
		"tim": 53.261632500000005,
		"tid": 2746,
		"loc": [
			6.452278428645073e-07,
			3.920033849920764e-07
		],
		"eco": 168,
		"efo": 155555.55555555556,
		"cfr": 0.398712158203125
	},
	{
		"tim": 53.266334125,
		"tid": 2746,
		"loc": [
			6.486420110213915e-07,
			3.9445768890806715e-07
		],
		"eco": 172,
		"efo": 159259.25925925927,
		"cfr": 0.3131103515625
	},
	{
		"tim": 53.271035775,
		"tid": 2746,
		"loc": [
			6.487417832758931e-07,
			3.945280026908272e-07
		],
		"eco": 177,
		"efo": 163888.88888888888,
		"cfr": 0.496826171875
	},
	{
		"tim": 53.2757375,
		"tid": 2746,
		"loc": [
			6.45933533977256e-07,
			3.922149201346987e-07
		],
		"eco": 143,
		"efo": 132407.40740740742,
		"cfr": 0.272552490234375
	},
	{
		"tim": 53.280439175,
		"tid": 2746,
		"loc": [
			6.526760545358998e-07,
			3.948183003746142e-07
		],
		"eco": 459,
		"efo": 425000.0,
		"cfr": 0.652191162109375
	},
	{
		"tim": 53.285141025,
		"tid": 2746,
		"loc": [
			6.558726346464306e-07,
			4.014449371891583e-07
		],
		"eco": 376,
		"efo": 348148.14814814815,
		"cfr": 0.9451904296875
	},
	{
		"tim": 53.28984255,
		"tid": 2746,
		"loc": [
			6.415822234179913e-07,
			3.912171321435836e-07
		],
		"eco": 110,
		"efo": 101851.85185185185,
		"cfr": 0.389739990234375
	},
	{
		"tim": 53.29454425,
		"tid": 2746,
		"loc": [
			6.46922874569706e-07,
			3.970451881678045e-07
		],
		"eco": 449,
		"efo": 415740.74074074073,
		"cfr": 0.771240234375
	},
	{
		"tim": 53.299246025,
		"tid": 2746,
		"loc": [
			6.466660876376616e-07,
			3.962196800141975e-07
		],
		"eco": 62,
		"efo": 57407.40740740741,
		"cfr": 1.41796875
	},
	{
		"tim": 53.303947775000005,
		"tid": 2746,
		"loc": [
			6.484004790122604e-07,
			3.989554248549516e-07
		],
		"eco": 1262,
		"efo": 1168518.5185185184,
		"cfr": 0.87127685546875
	},
	{
		"tim": 53.308649675,
		"tid": 2746,
		"loc": [
			6.471373532212431e-07,
			4.0791288527573955e-07
		],
		"eco": 826,
		"efo": 764814.8148148148,
		"cfr": 0.96881103515625
	},
	{
		"tim": 53.31335115,
		"tid": 2746,
		"loc": [
			6.46111362917637e-07,
			4.0854527340727673e-07
		],
		"eco": 184,
		"efo": 170370.37037037036,
		"cfr": 0.890869140625
	},
	{
		"tim": 53.3204084,
		"tid": 2746,
		"loc": [
			6.426831171613639e-07,
			4.0480343699113437e-07
		],
		"eco": 307,
		"efo": 284259.25925925927,
		"cfr": 1.21630859375
	},
	{
		"tim": 53.32511005,
		"tid": 2746,
		"loc": [
			6.460886273515093e-07,
			4.0051413167105326e-07
		],
		"eco": 214,
		"efo": 198148.14814814815,
		"cfr": 0.471588134765625
	},
	{
		"tim": 53.32981195,
		"tid": 2746,
		"loc": [
			6.433202994856558e-07,
			4.0562439082067656e-07
		],
		"eco": 110,
		"efo": 50925.92592592593,
		"cfr": 0.897308349609375
	},
	{
		"tim": 53.343881175,
		"tid": 2746,
		"loc": [
			6.472479250886013e-07,
			4.0059252428336366e-07
		],
		"eco": 116,
		"efo": 107407.4074074074,
		"cfr": 0.4647216796875
	},
	{
		"tim": 53.34858285,
		"tid": 2746,
		"loc": [
			6.464803088985104e-07,
			4.0452198695778116e-07
		],
		"eco": 149,
		"efo": 137962.96296296295,
		"cfr": 0.68170166015625
	},
	{
		"tim": 53.3626657,
		"tid": 2746,
		"loc": [
			6.417657968278779e-07,
			4.030561228889591e-07
		],
		"eco": 104,
		"efo": 96296.29629629629,
		"cfr": 0.51910400390625
	},
	{
		"tim": 53.372051325,
		"tid": 2746,
		"loc": [
			6.470998054866346e-07,
			4.090446228668119e-07
		],
		"eco": 108,
		"efo": 33333.333333333336,
		"cfr": 0.61029052734375
	},
	{
		"tim": 53.381437,
		"tid": 2746,
		"loc": [
			6.517283239554045e-07,
			4.051625827508087e-07
		],
		"eco": 118,
		"efo": 109259.25925925926,
		"cfr": 0.5748291015625
	},
	{
		"tim": 53.390822475,
		"tid": 2746,
		"loc": [
			6.493342624482176e-07,
			3.953206654169207e-07
		],
		"eco": 222,
		"efo": 205555.55555555556,
		"cfr": 0.6998291015625
	},
	{
		"tim": 53.395524225,
		"tid": 2746,
		"loc": [
			6.478583396354066e-07,
			4.017168167820847e-07
		],
		"eco": 606,
		"efo": 561111.1111111111,
		"cfr": 1.14532470703125
	},
	{
		"tim": 53.4002262,
		"tid": 2746,
		"loc": [
			6.432337996386431e-07,
			4.0801654209651334e-07
		],
		"eco": 283,
		"efo": 262037.03703703702,
		"cfr": 1.123046875
	},
	{
		"tim": 53.40492785,
		"tid": 2746,
		"loc": [
			6.39842521546958e-07,
			4.2489996189959665e-07
		],
		"eco": 713,
		"efo": 660185.1851851852,
		"cfr": 0.806121826171875
	},
	{
		"tim": 53.4213529,
		"tid": 2746,
		"loc": [
			6.419288406969574e-07,
			4.0354229517833716e-07
		],
		"eco": 116,
		"efo": 107407.4074074074,
		"cfr": 0.66265869140625
	},
	{
		"tim": 53.4260545,
		"tid": 2746,
		"loc": [
			6.440525332606003e-07,
			4.006866319503329e-07
		],
		"eco": 154,
		"efo": 142592.59259259258,
		"cfr": 0.4722900390625
	},
	{
		"tim": 53.430756200000005,
		"tid": 2746,
		"loc": [
			6.456298321416007e-07,
			3.9707149022131346e-07
		],
		"eco": 84,
		"efo": 77777.77777777778,
		"cfr": 0.809326171875
	},
	{
		"tim": 53.44483945,
		"tid": 2746,
		"loc": [
			6.455437291643087e-07,
			4.051217116415916e-07
		],
		"eco": 106,
		"efo": 98148.14814814815,
		"cfr": 0.7166748046875
	},
	{
		"tim": 53.449541125,
		"tid": 2746,
		"loc": [
			6.392922322855054e-07,
			4.049120902111244e-07
		],
		"eco": 406,
		"efo": 375925.9259259259,
		"cfr": 0.56884765625
	},
	{
		"tim": 58.194519275000005,
		"tid": 3000,
		"loc": [
			-6.422618393697038e-07,
			-2.1361540246299403e-07
		],
		"eco": 82,
		"efo": 75925.92592592593,
		"cfr": 0.70623779296875
	},
	{
		"tim": 58.210900625,
		"tid": 3000,
		"loc": [
			-6.402134774968541e-07,
			-2.063007001350409e-07
		],
		"eco": 62,
		"efo": 57407.40740740741,
		"cfr": 0.53173828125
	},
	{
		"tim": 58.215602350000005,
		"tid": 3000,
		"loc": [
			-6.414347011068559e-07,
			-2.0561941585974552e-07
		],
		"eco": 90,
		"efo": 83333.33333333333,
		"cfr": 0.3443603515625
	},
	{
		"tim": 58.220303925,
		"tid": 3000,
		"loc": [
			-6.36302833084464e-07,
			-2.0404479935216222e-07
		],
		"eco": 61,
		"efo": 56481.48148148148,
		"cfr": 0.29498291015625
	},
	{
		"tim": 58.22500565,
		"tid": 3000,
		"loc": [
			-6.333731088015233e-07,
			-2.06212980373091e-07
		],
		"eco": 90,
		"efo": 83333.33333333333,
		"cfr": 0.2554931640625
	},
	{
		"tim": 58.232049525,
		"tid": 3000,
		"loc": [
			-6.368163546096047e-07,
			-2.1145804867549634e-07
		],
		"eco": 98,
		"efo": 90740.74074074074,
		"cfr": 0.24462890625
	},
	{
		"tim": 58.2367514,
		"tid": 3000,
		"loc": [
			-6.324881312511587e-07,
			-2.081916948624627e-07
		],
		"eco": 77,
		"efo": 71296.29629629629,
		"cfr": 0.194549560546875
	},
	{
		"tim": 58.241453375,
		"tid": 3000,
		"loc": [
			-6.3906047493066e-07,
			-2.0735786042291203e-07
		],
		"eco": 163,
		"efo": 150925.92592592593,
		"cfr": 0.828094482421875
	},
	{
		"tim": 58.2461551,
		"tid": 3000,
		"loc": [
			-6.354712561184056e-07,
			-2.1141463788474346e-07
		],
		"eco": 81,
		"efo": 25000.0,
		"cfr": 0.9000244140625
	},
	{
		"tim": 58.25788285,
		"tid": 3000,
		"loc": [
			-6.317788185120492e-07,
			-2.084541784918846e-07
		],
		"eco": 92,
		"efo": 85185.18518518518,
		"cfr": 0.6083984375
	},
	{
		"tim": 58.26258475,
		"tid": 3000,
		"loc": [
			-6.386346989131974e-07,
			-2.07791983045016e-07
		],
		"eco": 106,
		"efo": 98148.14814814815,
		"cfr": 0.47149658203125
	},
	{
		"tim": 58.267286625000004,
		"tid": 3000,
		"loc": [
			-6.31928017277276e-07,
			-2.1059925794242783e-07
		],
		"eco": 102,
		"efo": 94444.44444444444,
		"cfr": 0.64654541015625
	},
	{
		"tim": 58.271988425,
		"tid": 3000,
		"loc": [
			-6.323135075020466e-07,
			-2.0563926110246783e-07
		],
		"eco": 91,
		"efo": 84259.25925925926,
		"cfr": 0.670166015625
	},
	{
		"tim": 58.276690325000004,
		"tid": 3000,
		"loc": [
			-6.313980312990027e-07,
			-2.0880550005619525e-07
		],
		"eco": 55,
		"efo": 50925.92592592593,
		"cfr": 0.435791015625
	},
	{
		"tim": 58.290770525,
		"tid": 3000,
		"loc": [
			-6.313926821219317e-07,
			-2.1238662120302073e-07
		],
		"eco": 69,
		"efo": 63888.88888888889,
		"cfr": 0.34716796875
	},
	{
		"tim": 59.54831765,
		"tid": 3075,
		"loc": [
			-5.8488748906034e-07,
			-4.72243721634428e-08
		],
		"eco": 69,
		"efo": 31944.444444444445,
		"cfr": 1.6201171875
	},
	{
		"tim": 59.595141025000004,
		"tid": 3075,
		"loc": [
			-5.831952446119423e-07,
			-5.081041791949954e-08
		],
		"eco": 118,
		"efo": 109259.25925925926,
		"cfr": 0.82843017578125
	},
	{
		"tim": 59.696929850000004,
		"tid": 3081,
		"loc": [
			-4.3349635093412766e-08,
			2.15721048470179e-07
		],
		"eco": 305,
		"efo": 282407.4074074074,
		"cfr": 0.793487548828125
	},
	{
		"tim": 59.71331055,
		"tid": 3081,
		"loc": [
			-3.783821869714627e-08,
			2.2377598102830463e-07
		],
		"eco": 261,
		"efo": 241666.66666666666,
		"cfr": 0.61798095703125
	},
	{
		"tim": 59.718012225,
		"tid": 3081,
		"loc": [
			-3.057141134157393e-08,
			2.2102309333633595e-07
		],
		"eco": 207,
		"efo": 191666.66666666666,
		"cfr": 0.40985107421875
	},
	{
		"tim": 59.7227138,
		"tid": 3081,
		"loc": [
			-3.021966342689482e-08,
			2.2086245744238845e-07
		],
		"eco": 188,
		"efo": 174074.07407407407,
		"cfr": 0.6903076171875
	},
	{
		"tim": 59.72741555,
		"tid": 3081,
		"loc": [
			-3.605118222244737e-08,
			2.1918047333529643e-07
		],
		"eco": 205,
		"efo": 189814.8148148148,
		"cfr": 0.5628662109375
	},
	{
		"tim": 59.732117075,
		"tid": 3081,
		"loc": [
			-3.429841564637885e-08,
			2.1532026028209825e-07
		],
		"eco": 202,
		"efo": 187037.03703703702,
		"cfr": 0.52899169921875
	},
	{
		"tim": 59.73681855,
		"tid": 3081,
		"loc": [
			-3.098337888042784e-08,
			2.210067495686604e-07
		],
		"eco": 101,
		"efo": 93518.51851851851,
		"cfr": 0.533935546875
	},
	{
		"tim": 59.741520175,
		"tid": 3081,
		"loc": [
			-3.7607817734014055e-08,
			2.20676788460002e-07
		],
		"eco": 137,
		"efo": 126851.85185185185,
		"cfr": 0.867950439453125
	},
	{
		"tim": 59.748563775,
		"tid": 3081,
		"loc": [
			-4.6307620138294035e-08,
			2.2217065791887287e-07
		],
		"eco": 136,
		"efo": 125925.92592592593,
		"cfr": 0.673828125
	},
	{
		"tim": 59.75326565,
		"tid": 3081,
		"loc": [
			-3.627224514688427e-08,
			2.2457968057539625e-07
		],
		"eco": 79,
		"efo": 73148.14814814815,
		"cfr": 0.3790283203125
	},
	{
		"tim": 59.7579669,
		"tid": 3081,
		"loc": [
			-2.9045510486961223e-08,
			2.1411649264471925e-07
		],
		"eco": 100,
		"efo": 92592.5925925926,
		"cfr": 0.9979248046875
	},
	{
		"tim": 59.7650102,
		"tid": 3081,
		"loc": [
			-3.7850895548210016e-08,
			2.2421396075138478e-07
		],
		"eco": 158,
		"efo": 146296.2962962963,
		"cfr": 0.69488525390625
	},
	{
		"tim": 59.769711725,
		"tid": 3081,
		"loc": [
			-4.041536070672794e-08,
			2.211047040792279e-07
		],
		"eco": 73,
		"efo": 67592.5925925926,
		"cfr": 0.259765625
	},
	{
		"tim": 59.774413425,
		"tid": 3081,
		"loc": [
			-3.6437696219579085e-08,
			2.2312439185842998e-07
		],
		"eco": 85,
		"efo": 78703.70370370371,
		"cfr": 0.364227294921875
	},
	{
		"tim": 59.7791147,
		"tid": 3081,
		"loc": [
			-4.719845765020577e-08,
			2.1812314208968108e-07
		],
		"eco": 109,
		"efo": 50462.96296296296,
		"cfr": 1.025390625
	},
	{
		"tim": 59.786158125,
		"tid": 3081,
		"loc": [
			-3.423079602299309e-08,
			2.156469928001865e-07
		],
		"eco": 165,
		"efo": 152777.77777777778,
		"cfr": 0.8580322265625
	},
	{
		"tim": 59.790859725000004,
		"tid": 3081,
		"loc": [
			-3.660485627789278e-08,
			2.2740783074459793e-07
		],
		"eco": 820,
		"efo": 759259.2592592592,
		"cfr": 0.89501953125
	},
	{
		"tim": 59.8353491,
		"tid": 3085,
		"loc": [
			-4.2110687059017486e-08,
			2.608976750154892e-07
		],
		"eco": 321,
		"efo": 297222.2222222222,
		"cfr": 0.958740234375
	},
	{
		"tim": 59.85756245,
		"tid": 3085,
		"loc": [
			-4.033869207175448e-08,
			2.4349949024559644e-07
		],
		"eco": 404,
		"efo": 374074.07407407404,
		"cfr": 0.650115966796875
	},
	{
		"tim": 59.866977850000005,
		"tid": 3085,
		"loc": [
			-3.755345544480869e-08,
			2.348813623838569e-07
		],
		"eco": 350,
		"efo": 324074.07407407404,
		"cfr": 0.859954833984375
	},
	{
		"tim": 59.87403475,
		"tid": 3085,
		"loc": [
			-3.451735967031041e-08,
			2.27105012556683e-07
		],
		"eco": 105,
		"efo": 97222.22222222222,
		"cfr": 0.771240234375
	},
	{
		"tim": 59.878736325,
		"tid": 3085,
		"loc": [
			-3.722751255934897e-08,
			2.1274236459868274e-07
		],
		"eco": 371,
		"efo": 343518.51851851854,
		"cfr": 0.7734375
	},
	{
		"tim": 59.885793375,
		"tid": 3085,
		"loc": [
			-3.0489944664494904e-08,
			2.1499420117329538e-07
		],
		"eco": 270,
		"efo": 250000.0,
		"cfr": 0.738525390625
	},
	{
		"tim": 59.890494950000004,
		"tid": 3085,
		"loc": [
			-3.1000322199866175e-08,
			2.2165841922049625e-07
		],
		"eco": 458,
		"efo": 424074.07407407404,
		"cfr": 0.74969482421875
	},
	{
		"tim": 59.897538125000004,
		"tid": 3085,
		"loc": [
			-2.746782196570574e-08,
			2.0541807502526866e-07
		],
		"eco": 460,
		"efo": 425925.9259259259,
		"cfr": 0.825531005859375
	},
	{
		"tim": 59.902239675000004,
		"tid": 3085,
		"loc": [
			-3.0283416013822804e-08,
			1.8940950682608588e-07
		],
		"eco": 357,
		"efo": 330555.55555555556,
		"cfr": 0.79425048828125
	},
	{
		"tim": 59.906941325,
		"tid": 3085,
		"loc": [
			-2.8977803631162395e-08,
			1.905685226351818e-07
		],
		"eco": 514,
		"efo": 475925.9259259259,
		"cfr": 0.89208984375
	},
	{
		"tim": 59.91164285,
		"tid": 3085,
		"loc": [
			-2.9932986645589384e-08,
			1.9334507117024564e-07
		],
		"eco": 400,
		"efo": 370370.3703703704,
		"cfr": 1.015960693359375
	},
	{
		"tim": 60.6215519,
		"tid": 3120,
		"loc": [
			-7.733250841995838e-08,
			3.0377628384904073e-07
		],
		"eco": 125,
		"efo": 115740.74074074074,
		"cfr": 1.06341552734375
	},
	{
		"tim": 60.640274775,
		"tid": 3120,
		"loc": [
			-7.884074193028468e-08,
			2.9794593707458064e-07
		],
		"eco": 94,
		"efo": 43518.51851851852,
		"cfr": 0.8177490234375
	},
	{
		"tim": 60.647318150000004,
		"tid": 3120,
		"loc": [
			-8.577352313516818e-08,
			2.971439072814035e-07
		],
		"eco": 103,
		"efo": 95370.37037037036,
		"cfr": 0.70843505859375
	},
	{
		"tim": 60.652019825,
		"tid": 3120,
		"loc": [
			-7.872343421686405e-08,
			3.080085144955959e-07
		],
		"eco": 78,
		"efo": 72222.22222222222,
		"cfr": 0.487060546875
	},
	{
		"tim": 60.6567213,
		"tid": 3120,
		"loc": [
			-8.133105375740446e-08,
			3.0338982221142864e-07
		],
		"eco": 273,
		"efo": 252777.77777777778,
		"cfr": 0.992431640625
	},
	{
		"tim": 60.661422800000004,
		"tid": 3120,
		"loc": [
			-7.767041286191622e-08,
			3.0167396931165055e-07
		],
		"eco": 167,
		"efo": 154629.62962962964,
		"cfr": 1.4176025390625
	},
	{
		"tim": 60.666124525,
		"tid": 3120,
		"loc": [
			-8.28109072632121e-08,
			3.0333371745312206e-07
		],
		"eco": 137,
		"efo": 126851.85185185185,
		"cfr": 0.795013427734375
	},
	{
		"tim": 60.670826075,
		"tid": 3120,
		"loc": [
			-8.148984744521364e-08,
			3.0089115029365084e-07
		],
		"eco": 51,
		"efo": 15740.74074074074,
		"cfr": 0.9404296875
	},
	{
		"tim": 60.684894775000004,
		"tid": 3120,
		"loc": [
			-8.029769941060141e-08,
			2.99180167442177e-07
		],
		"eco": 96,
		"efo": 44444.444444444445,
		"cfr": 0.405853271484375
	},
	{
		"tim": 60.812296875,
		"tid": 3125,
		"loc": [
			3.86538930317091e-07,
			3.935460963197589e-07
		],
		"eco": 279,
		"efo": 258333.33333333334,
		"cfr": 0.574859619140625
	},
	{
		"tim": 60.831019825,
		"tid": 3125,
		"loc": [
			3.872615706448729e-07,
			3.895194847820275e-07
		],
		"eco": 455,
		"efo": 421296.2962962963,
		"cfr": 1.28759765625
	},
	{
		"tim": 60.838076575,
		"tid": 3125,
		"loc": [
			3.8922409699502503e-07,
			3.854320571774776e-07
		],
		"eco": 724,
		"efo": 670370.3703703703,
		"cfr": 1.47216796875
	},
	{
		"tim": 60.845133625,
		"tid": 3125,
		"loc": [
			3.903294944759931e-07,
			4.0036187795791845e-07
		],
		"eco": 221,
		"efo": 204629.62962962964,
		"cfr": 0.876220703125
	},
	{
		"tim": 60.84983535,
		"tid": 3125,
		"loc": [
			3.8584549162275237e-07,
			3.988952099799049e-07
		],
		"eco": 155,
		"efo": 143518.5185185185,
		"cfr": 0.573089599609375
	},
	{
		"tim": 60.854537,
		"tid": 3125,
		"loc": [
			3.937181711233185e-07,
			4.00356374240339e-07
		],
		"eco": 123,
		"efo": 113888.88888888889,
		"cfr": 0.4708251953125
	},
	{
		"tim": 60.859238600000005,
		"tid": 3125,
		"loc": [
			3.887477086701519e-07,
			3.9172611908892213e-07
		],
		"eco": 170,
		"efo": 157407.40740740742,
		"cfr": 0.369140625
	},
	{
		"tim": 60.863940175,
		"tid": 3125,
		"loc": [
			3.889087917823485e-07,
			3.9714899290373866e-07
		],
		"eco": 152,
		"efo": 140740.74074074073,
		"cfr": 0.31494140625
	},
	{
		"tim": 60.868641700000005,
		"tid": 3125,
		"loc": [
			3.909713875990856e-07,
			3.9676676274099764e-07
		],
		"eco": 135,
		"efo": 125000.0,
		"cfr": 0.3544921875
	},
	{
		"tim": 60.873343475,
		"tid": 3125,
		"loc": [
			3.9085273458028756e-07,
			3.966121347568794e-07
		],
		"eco": 174,
		"efo": 161111.1111111111,
		"cfr": 0.3729248046875
	},
	{
		"tim": 60.878045125,
		"tid": 3125,
		"loc": [
			3.8328543150225224e-07,
			3.959901721624518e-07
		],
		"eco": 81,
		"efo": 37500.0,
		"cfr": 0.6781005859375
	},
	{
		"tim": 60.885088725,
		"tid": 3125,
		"loc": [
			3.950179003655666e-07,
			3.986334828930652e-07
		],
		"eco": 170,
		"efo": 157407.40740740742,
		"cfr": 0.498046875
	},
	{
		"tim": 60.88978995,
		"tid": 3125,
		"loc": [
			3.8387390287507104e-07,
			3.9780585835852813e-07
		],
		"eco": 147,
		"efo": 136111.1111111111,
		"cfr": 0.48101806640625
	},
	{
		"tim": 60.89449165,
		"tid": 3125,
		"loc": [
			3.8918171774432684e-07,
			3.9912702986608163e-07
		],
		"eco": 144,
		"efo": 133333.33333333334,
		"cfr": 0.51263427734375
	},
	{
		"tim": 60.89919355,
		"tid": 3125,
		"loc": [
			3.899788836344674e-07,
			3.9756013656788163e-07
		],
		"eco": 118,
		"efo": 109259.25925925926,
		"cfr": 0.667816162109375
	},
	{
		"tim": 60.903895025000004,
		"tid": 3125,
		"loc": [
			3.908892477778549e-07,
			3.968016826141897e-07
		],
		"eco": 121,
		"efo": 112037.03703703704,
		"cfr": 0.32958984375
	},
	{
		"tim": 60.908596575000004,
		"tid": 3125,
		"loc": [
			3.860088458652747e-07,
			3.9697606493229975e-07
		],
		"eco": 147,
		"efo": 136111.1111111111,
		"cfr": 0.48101806640625
	},
	{
		"tim": 60.9132981,
		"tid": 3125,
		"loc": [
			3.930785102834605e-07,
			3.959818060694237e-07
		],
		"eco": 126,
		"efo": 116666.66666666667,
		"cfr": 0.3411865234375
	},
	{
		"tim": 60.917999625,
		"tid": 3125,
		"loc": [
			3.8986358705168326e-07,
			3.947943860988999e-07
		],
		"eco": 135,
		"efo": 125000.0,
		"cfr": 0.384033203125
	},
	{
		"tim": 60.9227012,
		"tid": 3125,
		"loc": [
			3.9205835502087046e-07,
			3.9773816266018533e-07
		],
		"eco": 180,
		"efo": 166666.66666666666,
		"cfr": 0.510986328125
	},
	{
		"tim": 60.927402825,
		"tid": 3125,
		"loc": [
			3.7901252919216247e-07,
			4.0309495007212205e-07
		],
		"eco": 69,
		"efo": 31944.444444444445,
		"cfr": 0.983642578125
	},
	{
		"tim": 60.9672588,
		"tid": 3125,
		"loc": [
			3.707797077710102e-07,
			4.1928885660816476e-07
		],
		"eco": 72,
		"efo": 33333.333333333336,
		"cfr": 1.2774658203125
	},
	{
		"tim": 62.33817395,
		"tid": 3194,
		"loc": [
			-2.0932831333321662e-07,
			4.774095004548e-08
		],
		"eco": 249,
		"efo": 230555.55555555556,
		"cfr": 1.067413330078125
	},
	{
		"tim": 65.60992759999999,
		"tid": 3390,
		"loc": [
			2.967769935160259e-07,
			2.492211724888524e-07
		],
		"eco": 998,
		"efo": 924074.074074074,
		"cfr": 0.90234375
	},
	{
		"tim": 65.62979912499999,
		"tid": 3390,
		"loc": [
			3.0169837244045986e-07,
			2.496562086169549e-07
		],
		"eco": 784,
		"efo": 725925.925925926,
		"cfr": 0.990966796875
	},
	{
		"tim": 65.63450055,
		"tid": 3390,
		"loc": [
			2.973782275372885e-07,
			2.5336339368220517e-07
		],
		"eco": 595,
		"efo": 550925.925925926,
		"cfr": 0.679779052734375
	},
	{
		"tim": 65.63920189999999,
		"tid": 3390,
		"loc": [
			2.8706426545188614e-07,
			2.5236337985402313e-07
		],
		"eco": 429,
		"efo": 397222.2222222222,
		"cfr": 0.6146240234375
	},
	{
		"tim": 65.643903325,
		"tid": 3390,
		"loc": [
			2.874265189658218e-07,
			2.5532366181417805e-07
		],
		"eco": 478,
		"efo": 442592.5925925926,
		"cfr": 1.1019287109375
	},
	{
		"tim": 65.64860487499999,
		"tid": 3390,
		"loc": [
			2.967183508606903e-07,
			2.538720531776905e-07
		],
		"eco": 510,
		"efo": 472222.2222222222,
		"cfr": 0.541015625
	},
	{
		"tim": 65.653306475,
		"tid": 3390,
		"loc": [
			3.011213692902713e-07,
			2.45525172391634e-07
		],
		"eco": 438,
		"efo": 405555.55555555556,
		"cfr": 0.77685546875
	},
	{
		"tim": 65.65800815,
		"tid": 3390,
		"loc": [
			2.985119957448335e-07,
			2.433594346366677e-07
		],
		"eco": 177,
		"efo": 163888.88888888888,
		"cfr": 1.1968994140625
	},
	{
		"tim": 65.662709575,
		"tid": 3390,
		"loc": [
			3.188615754383206e-07,
			2.3640794952602555e-07
		],
		"eco": 200,
		"efo": 185185.1851851852,
		"cfr": 0.56707763671875
	},
	{
		"tim": 65.667411,
		"tid": 3390,
		"loc": [
			3.169233111486033e-07,
			2.250892045681876e-07
		],
		"eco": 202,
		"efo": 187037.03703703702,
		"cfr": 0.66741943359375
	},
	{
		"tim": 65.672112625,
		"tid": 3390,
		"loc": [
			3.1111021504619106e-07,
			2.3559558152882067e-07
		],
		"eco": 94,
		"efo": 87037.03703703704,
		"cfr": 0.913330078125
	},
	{
		"tim": 65.68385302499999,
		"tid": 3390,
		"loc": [
			3.1011396917010366e-07,
			2.465951164433894e-07
		],
		"eco": 638,
		"efo": 590740.7407407408,
		"cfr": 1.100372314453125
	},
	{
		"tim": 65.68855465,
		"tid": 3390,
		"loc": [
			2.9631635261049344e-07,
			2.452623487395606e-07
		],
		"eco": 382,
		"efo": 353703.7037037037,
		"cfr": 0.6536865234375
	},
	{
		"tim": 65.693256425,
		"tid": 3390,
		"loc": [
			3.0902747571933067e-07,
			2.3772796630781678e-07
		],
		"eco": 444,
		"efo": 411111.1111111111,
		"cfr": 0.581451416015625
	},
	{
		"tim": 65.697957925,
		"tid": 3390,
		"loc": [
			2.972736029924398e-07,
			2.536310656750456e-07
		],
		"eco": 165,
		"efo": 152777.77777777778,
		"cfr": 0.749267578125
	},
	{
		"tim": 65.70265945,
		"tid": 3390,
		"loc": [
			2.88830195105365e-07,
			2.556683206933586e-07
		],
		"eco": 108,
		"efo": 100000.0,
		"cfr": 0.517822265625
	},
	{
		"tim": 65.70736087499999,
		"tid": 3390,
		"loc": [
			2.923880449335737e-07,
			2.591882668097253e-07
		],
		"eco": 161,
		"efo": 149074.07407407407,
		"cfr": 0.439849853515625
	},
	{
		"tim": 65.71206237499999,
		"tid": 3390,
		"loc": [
			2.9194650196879677e-07,
			2.5753484311083823e-07
		],
		"eco": 780,
		"efo": 722222.2222222222,
		"cfr": 0.77032470703125
	},
	{
		"tim": 65.71911942499999,
		"tid": 3390,
		"loc": [
			2.8893044703364834e-07,
			2.5546833661667884e-07
		],
		"eco": 144,
		"efo": 133333.33333333334,
		"cfr": 0.574981689453125
	},
	{
		"tim": 65.72382094999999,
		"tid": 3390,
		"loc": [
			2.895346058259661e-07,
			2.532476487709528e-07
		],
		"eco": 114,
		"efo": 105555.55555555555,
		"cfr": 0.54302978515625
	},
	{
		"tim": 65.72852239999999,
		"tid": 3390,
		"loc": [
			2.9383898873841e-07,
			2.579885383733912e-07
		],
		"eco": 50,
		"efo": 23148.14814814815,
		"cfr": 0.67962646484375
	},
	{
		"tim": 65.73790712499999,
		"tid": 3390,
		"loc": [
			2.930681690788779e-07,
			2.5500494013082765e-07
		],
		"eco": 51,
		"efo": 47222.22222222222,
		"cfr": 0.391845703125
	},
	{
		"tim": 65.744950675,
		"tid": 3390,
		"loc": [
			2.859121102020146e-07,
			2.6019257954967635e-07
		],
		"eco": 66,
		"efo": 30555.555555555555,
		"cfr": 0.96875
	},
	{
		"tim": 65.75199405,
		"tid": 3390,
		"loc": [
			2.912864941901737e-07,
			2.597973955875763e-07
		],
		"eco": 114,
		"efo": 105555.55555555555,
		"cfr": 0.604339599609375
	},
	{
		"tim": 65.756695825,
		"tid": 3390,
		"loc": [
			2.8953984053957744e-07,
			2.5304301848970075e-07
		],
		"eco": 50,
		"efo": 46296.2962962963,
		"cfr": 0.3997802734375
	},
	{
		"tim": 65.761397275,
		"tid": 3390,
		"loc": [
			2.8736053147530123e-07,
			2.6175128779114776e-07
		],
		"eco": 93,
		"efo": 43055.555555555555,
		"cfr": 0.751953125
	},
	{
		"tim": 65.770782375,
		"tid": 3390,
		"loc": [
			2.914090873401022e-07,
			2.6273926134684014e-07
		],
		"eco": 59,
		"efo": 54629.62962962963,
		"cfr": 0.37261962890625
	},
	{
		"tim": 65.777825975,
		"tid": 3390,
		"loc": [
			2.9633410019089e-07,
			2.622164542128339e-07
		],
		"eco": 187,
		"efo": 173148.14814814815,
		"cfr": 0.678253173828125
	},
	{
		"tim": 65.782527425,
		"tid": 3390,
		"loc": [
			2.885646389109559e-07,
			2.5292329066209425e-07
		],
		"eco": 126,
		"efo": 116666.66666666667,
		"cfr": 0.5792236328125
	},
	{
		"tim": 65.78722902499999,
		"tid": 3390,
		"loc": [
			2.9568300462522504e-07,
			2.5852740175429287e-07
		],
		"eco": 151,
		"efo": 139814.8148148148,
		"cfr": 0.549652099609375
	},
	{
		"tim": 65.79193045,
		"tid": 3390,
		"loc": [
			2.8595155218979876e-07,
			2.576136629365438e-07
		],
		"eco": 63,
		"efo": 58333.333333333336,
		"cfr": 0.999755859375
	},
	{
		"tim": 65.796632025,
		"tid": 3390,
		"loc": [
			2.893447594844641e-07,
			2.622374450365086e-07
		],
		"eco": 65,
		"efo": 60185.18518518518,
		"cfr": 0.33837890625
	},
	{
		"tim": 65.80601727499999,
		"tid": 3390,
		"loc": [
			2.9522600268195023e-07,
			2.6000498262957594e-07
		],
		"eco": 99,
		"efo": 45833.333333333336,
		"cfr": 0.845947265625
	},
	{
		"tim": 65.813060725,
		"tid": 3390,
		"loc": [
			2.9660806781167084e-07,
			2.5704642980693907e-07
		],
		"eco": 233,
		"efo": 215740.74074074073,
		"cfr": 0.555419921875
	},
	{
		"tim": 67.191188325,
		"tid": 3467,
		"loc": [
			2.9723814184749586e-07,
			6.462594037001485e-08
		],
		"eco": 156,
		"efo": 144444.44444444444,
		"cfr": 0.5511474609375
	},
	{
		"tim": 67.20756885,
		"tid": 3467,
		"loc": [
			2.9250921339993356e-07,
			5.329291677690602e-08
		],
		"eco": 112,
		"efo": 103703.70370370371,
		"cfr": 0.6505126953125
	},
	{
		"tim": 67.21227035,
		"tid": 3467,
		"loc": [
			2.9358792833814537e-07,
			5.049212167674004e-08
		],
		"eco": 96,
		"efo": 88888.88888888889,
		"cfr": 0.49951171875
	},
	{
		"tim": 67.216971725,
		"tid": 3467,
		"loc": [
			2.929371683219899e-07,
			5.065604553263068e-08
		],
		"eco": 74,
		"efo": 68518.51851851851,
		"cfr": 0.63397216796875
	},
	{
		"tim": 67.22167322499999,
		"tid": 3467,
		"loc": [
			3.016514379486812e-07,
			5.77309477092961e-08
		],
		"eco": 1003,
		"efo": 928703.7037037037,
		"cfr": 0.78125
	},
	{
		"tim": 67.22637492499999,
		"tid": 3467,
		"loc": [
			3.02691234468166e-07,
			5.701006878487482e-08
		],
		"eco": 261,
		"efo": 241666.66666666666,
		"cfr": 0.583648681640625
	},
	{
		"tim": 67.2310763,
		"tid": 3467,
		"loc": [
			2.982106551127979e-07,
			5.5712655481951586e-08
		],
		"eco": 78,
		"efo": 72222.22222222222,
		"cfr": 0.4998779296875
	},
	{
		"tim": 67.23811914999999,
		"tid": 3467,
		"loc": [
			2.935161609431232e-07,
			5.32322343021602e-08
		],
		"eco": 74,
		"efo": 68518.51851851851,
		"cfr": 0.79583740234375
	},
	{
		"tim": 67.242820825,
		"tid": 3467,
		"loc": [
			2.938471156497325e-07,
			5.256504208539626e-08
		],
		"eco": 69,
		"efo": 63888.88888888889,
		"cfr": 0.67987060546875
	},
	{
		"tim": 67.2475223,
		"tid": 3467,
		"loc": [
			2.9691807233075205e-07,
			4.714828619609019e-08
		],
		"eco": 58,
		"efo": 53703.7037037037,
		"cfr": 0.6884765625
	},
	{
		"tim": 67.25456577499999,
		"tid": 3467,
		"loc": [
			3.0101379235900275e-07,
			4.917403982546129e-08
		],
		"eco": 159,
		"efo": 147222.22222222222,
		"cfr": 0.779541015625
	},
	{
		"tim": 67.263950975,
		"tid": 3467,
		"loc": [
			2.9929423213412457e-07,
			5.2270194987724756e-08
		],
		"eco": 97,
		"efo": 89814.81481481482,
		"cfr": 0.88446044921875
	},
	{
		"tim": 67.28271645,
		"tid": 3467,
		"loc": [
			2.9713469345116415e-07,
			5.0906477840666055e-08
		],
		"eco": 109,
		"efo": 100925.92592592593,
		"cfr": 0.5126953125
	},
	{
		"tim": 67.294461325,
		"tid": 3467,
		"loc": [
			2.8478847769952336e-07,
			5.640877635926287e-08
		],
		"eco": 54,
		"efo": 8333.333333333334,
		"cfr": 0.38836669921875
	},
	{
		"tim": 68.707453,
		"tid": 3549,
		"loc": [
			7.535709123006696e-07,
			4.4095650081261827e-07
		],
		"eco": 384,
		"efo": 355555.55555555556,
		"cfr": 0.977935791015625
	},
	{
		"tim": 68.72618887499999,
		"tid": 3549,
		"loc": [
			7.509872013716951e-07,
			4.375560572019977e-07
		],
		"eco": 1050,
		"efo": 972222.2222222222,
		"cfr": 0.8968505859375
	},
	{
		"tim": 68.733245875,
		"tid": 3549,
		"loc": [
			7.524078992543448e-07,
			4.319458814386552e-07
		],
		"eco": 1172,
		"efo": 1085185.1851851852,
		"cfr": 1.045623779296875
	},
	{
		"tim": 68.73794737499999,
		"tid": 3549,
		"loc": [
			7.532114463091932e-07,
			4.334480254841713e-07
		],
		"eco": 87,
		"efo": 80555.55555555555,
		"cfr": 0.5966796875
	},
	{
		"tim": 68.74264869999999,
		"tid": 3549,
		"loc": [
			7.511834399953385e-07,
			4.295891154876414e-07
		],
		"eco": 254,
		"efo": 235185.18518518517,
		"cfr": 0.850341796875
	},
	{
		"tim": 68.74735009999999,
		"tid": 3549,
		"loc": [
			7.544264675221005e-07,
			4.3148800535349763e-07
		],
		"eco": 803,
		"efo": 743518.5185185185,
		"cfr": 0.855712890625
	},
	{
		"tim": 68.75205159999999,
		"tid": 3549,
		"loc": [
			7.521173595454126e-07,
			4.3502578994011236e-07
		],
		"eco": 122,
		"efo": 112962.96296296296,
		"cfr": 0.7115478515625
	},
	{
		"tim": 68.756753175,
		"tid": 3549,
		"loc": [
			7.492657398890712e-07,
			4.3066241964030165e-07
		],
		"eco": 62,
		"efo": 57407.40740740741,
		"cfr": 0.6123046875
	},
	{
		"tim": 68.7614546,
		"tid": 3549,
		"loc": [
			7.51310344733093e-07,
			4.2911215581113484e-07
		],
		"eco": 331,
		"efo": 306481.48148148146,
		"cfr": 0.48150634765625
	},
	{
		"tim": 68.766156,
		"tid": 3549,
		"loc": [
			7.531932355959509e-07,
			4.3309482874021665e-07
		],
		"eco": 201,
		"efo": 186111.1111111111,
		"cfr": 1.129180908203125
	},
	{
		"tim": 68.7708576,
		"tid": 3549,
		"loc": [
			7.590798673016252e-07,
			4.274727949706763e-07
		],
		"eco": 512,
		"efo": 474074.07407407404,
		"cfr": 1.1171875
	},
	{
		"tim": 68.775558975,
		"tid": 3549,
		"loc": [
			7.604787005449963e-07,
			4.289034976144603e-07
		],
		"eco": 403,
		"efo": 373148.14814814815,
		"cfr": 0.758880615234375
	},
	{
		"tim": 69.26958535,
		"tid": 3575,
		"loc": [
			4.6327389062504824e-07,
			6.792952956126862e-08
		],
		"eco": 121,
		"efo": 112037.03703703704,
		"cfr": 0.58502197265625
	},
	{
		"tim": 69.28596615,
		"tid": 3575,
		"loc": [
			4.6515129650353276e-07,
			6.924127368607704e-08
		],
		"eco": 120,
		"efo": 111111.11111111111,
		"cfr": 0.54986572265625
	},
	{
		"tim": 69.29066775,
		"tid": 3575,
		"loc": [
			4.6377540990527044e-07,
			7.798903356143864e-08
		],
		"eco": 136,
		"efo": 125925.92592592593,
		"cfr": 0.52001953125
	},
	{
		"tim": 69.295369275,
		"tid": 3575,
		"loc": [
			4.6023604362030117e-07,
			8.383404724096329e-08
		],
		"eco": 83,
		"efo": 25617.283950617286,
		"cfr": 0.76953125
	},
	{
		"tim": 69.30475432499999,
		"tid": 3575,
		"loc": [
			4.6259760799354077e-07,
			7.326447631915894e-08
		],
		"eco": 64,
		"efo": 29629.629629629628,
		"cfr": 1.34375
	},
	{
		"tim": 69.31413959999999,
		"tid": 3575,
		"loc": [
			4.677380329949502e-07,
			6.747922478194259e-08
		],
		"eco": 208,
		"efo": 96296.29629629629,
		"cfr": 1.0157470703125
	},
	{
		"tim": 69.34228655,
		"tid": 3575,
		"loc": [
			4.589764380321791e-07,
			7.235354770675102e-08
		],
		"eco": 94,
		"efo": 87037.03703703704,
		"cfr": 1.083251953125
	},
	{
		"tim": 69.34698805,
		"tid": 3575,
		"loc": [
			4.5685799445089756e-07,
			7.338061729882111e-08
		],
		"eco": 151,
		"efo": 139814.8148148148,
		"cfr": 0.476806640625
	},
	{
		"tim": 69.3516897,
		"tid": 3575,
		"loc": [
			4.5304544087167565e-07,
			8.402325508999632e-08
		],
		"eco": 55,
		"efo": 50925.92592592593,
		"cfr": 1.325531005859375
	},
	{
		"tim": 69.356391175,
		"tid": 3575,
		"loc": [
			4.594286276496917e-07,
			7.101285958058918e-08
		],
		"eco": 58,
		"efo": 26851.85185185185,
		"cfr": 0.9810791015625
	},
	{
		"tim": 70.27108002499999,
		"tid": 3625,
		"loc": [
			-7.196935875167778e-07,
			9.987211066510718e-07
		],
		"eco": 76,
		"efo": 70370.37037037036,
		"cfr": 1.065399169921875
	},
	{
		"tim": 71.45514487499999,
		"tid": 3686,
		"loc": [
			8.321329125833099e-07,
			3.822756040450961e-07
		],
		"eco": 263,
		"efo": 243518.5185185185,
		"cfr": 0.89306640625
	},
	{
		"tim": 71.47152605,
		"tid": 3686,
		"loc": [
			8.315166631556591e-07,
			3.7682825561298646e-07
		],
		"eco": 865,
		"efo": 800925.925925926,
		"cfr": 0.927032470703125
	},
	{
		"tim": 71.47622754999999,
		"tid": 3686,
		"loc": [
			8.307178263032055e-07,
			3.7522067856633895e-07
		],
		"eco": 929,
		"efo": 860185.1851851852,
		"cfr": 0.59600830078125
	},
	{
		"tim": 71.48092932499999,
		"tid": 3686,
		"loc": [
			8.327703069053198e-07,
			3.724560225734012e-07
		],
		"eco": 882,
		"efo": 816666.6666666666,
		"cfr": 0.86041259765625
	},
	{
		"tim": 71.485630875,
		"tid": 3686,
		"loc": [
			8.19696067760865e-07,
			3.7511996229500607e-07
		],
		"eco": 160,
		"efo": 148148.14814814815,
		"cfr": 0.5665283203125
	},
	{
		"tim": 71.49033259999999,
		"tid": 3686,
		"loc": [
			8.270594737610293e-07,
			3.760906963821639e-07
		],
		"eco": 595,
		"efo": 550925.925925926,
		"cfr": 0.837554931640625
	},
	{
		"tim": 71.495034175,
		"tid": 3686,
		"loc": [
			8.313546893130111e-07,
			3.816273862560723e-07
		],
		"eco": 236,
		"efo": 218518.5185185185,
		"cfr": 0.50115966796875
	},
	{
		"tim": 71.49973564999999,
		"tid": 3686,
		"loc": [
			8.269163228535797e-07,
			3.7824696431294515e-07
		],
		"eco": 84,
		"efo": 77777.77777777778,
		"cfr": 0.55938720703125
	},
	{
		"tim": 71.51381844999999,
		"tid": 3686,
		"loc": [
			8.252708234492817e-07,
			3.832869519643827e-07
		],
		"eco": 64,
		"efo": 59259.259259259255,
		"cfr": 0.765625
	},
	{
		"tim": 71.52086179999999,
		"tid": 3686,
		"loc": [
			8.24454852378152e-07,
			3.814194438710307e-07
		],
		"eco": 116,
		"efo": 107407.4074074074,
		"cfr": 0.4991455078125
	},
	{
		"tim": 71.525563475,
		"tid": 3686,
		"loc": [
			8.204398207591577e-07,
			3.8443993001185373e-07
		],
		"eco": 86,
		"efo": 79629.62962962964,
		"cfr": 0.802276611328125
	},
	{
		"tim": 71.53964604999999,
		"tid": 3686,
		"loc": [
			8.282108140790698e-07,
			3.80099925514475e-07
		],
		"eco": 113,
		"efo": 104629.62962962964,
		"cfr": 0.65264892578125
	},
	{
		"tim": 71.549031375,
		"tid": 3686,
		"loc": [
			8.30974466958178e-07,
			3.8306005792358613e-07
		],
		"eco": 66,
		"efo": 61111.11111111111,
		"cfr": 0.83251953125
	},
	{
		"tim": 71.553733025,
		"tid": 3686,
		"loc": [
			8.270975832233627e-07,
			3.7914292205569157e-07
		],
		"eco": 118,
		"efo": 54629.62962962963,
		"cfr": 0.82843017578125
	},
	{
		"tim": 71.567815625,
		"tid": 3686,
		"loc": [
			8.241885084594645e-07,
			3.76183051467404e-07
		],
		"eco": 135,
		"efo": 125000.0,
		"cfr": 0.561279296875
	},
	{
		"tim": 71.5725172,
		"tid": 3686,
		"loc": [
			8.205564038722533e-07,
			3.75576828556754e-07
		],
		"eco": 167,
		"efo": 154629.62962962964,
		"cfr": 0.634033203125
	},
	{
		"tim": 71.57721889999999,
		"tid": 3686,
		"loc": [
			8.25720210037476e-07,
			3.820167191082122e-07
		],
		"eco": 175,
		"efo": 162037.03703703702,
		"cfr": 0.6619873046875
	},
	{
		"tim": 71.58192054999999,
		"tid": 3686,
		"loc": [
			8.257100479816022e-07,
			3.8267065229719597e-07
		],
		"eco": 154,
		"efo": 142592.59259259258,
		"cfr": 0.6016845703125
	},
	{
		"tim": 71.586622075,
		"tid": 3686,
		"loc": [
			8.269994252797204e-07,
			3.8094711048053236e-07
		],
		"eco": 270,
		"efo": 250000.0,
		"cfr": 0.624053955078125
	},
	{
		"tim": 71.5913236,
		"tid": 3686,
		"loc": [
			8.2537842858178e-07,
			3.817599152063532e-07
		],
		"eco": 210,
		"efo": 194444.44444444444,
		"cfr": 0.6903076171875
	},
	{
		"tim": 71.596025375,
		"tid": 3686,
		"loc": [
			8.249179851349202e-07,
			3.8251564823574335e-07
		],
		"eco": 191,
		"efo": 176851.85185185185,
		"cfr": 0.51141357421875
	},
	{
		"tim": 71.60072699999999,
		"tid": 3686,
		"loc": [
			8.239783978532982e-07,
			3.8372771134002927e-07
		],
		"eco": 192,
		"efo": 177777.77777777778,
		"cfr": 0.52398681640625
	},
	{
		"tim": 71.60542855,
		"tid": 3686,
		"loc": [
			8.251736233401196e-07,
			3.804324802565207e-07
		],
		"eco": 200,
		"efo": 185185.1851851852,
		"cfr": 0.552154541015625
	},
	{
		"tim": 71.61013014999999,
		"tid": 3686,
		"loc": [
			8.232646919795555e-07,
			3.778924792293304e-07
		],
		"eco": 392,
		"efo": 362962.962962963,
		"cfr": 0.48126220703125
	},
	{
		"tim": 71.6148317,
		"tid": 3686,
		"loc": [
			8.249955128004965e-07,
			3.80034904358368e-07
		],
		"eco": 226,
		"efo": 209259.25925925927,
		"cfr": 0.5625
	},
	{
		"tim": 71.619533425,
		"tid": 3686,
		"loc": [
			8.239734883174738e-07,
			3.8229210355197555e-07
		],
		"eco": 236,
		"efo": 218518.5185185185,
		"cfr": 0.35797119140625
	},
	{
		"tim": 71.62423507499999,
		"tid": 3686,
		"loc": [
			8.240744893153228e-07,
			3.85969299573971e-07
		],
		"eco": 258,
		"efo": 238888.88888888888,
		"cfr": 0.43408203125
	},
	{
		"tim": 71.628936625,
		"tid": 3686,
		"loc": [
			8.215538508819467e-07,
			3.845835459810135e-07
		],
		"eco": 129,
		"efo": 119444.44444444444,
		"cfr": 0.75189208984375
	},
	{
		"tim": 71.63363817499999,
		"tid": 3686,
		"loc": [
			8.256139150818669e-07,
			3.8392740200994334e-07
		],
		"eco": 231,
		"efo": 213888.88888888888,
		"cfr": 0.684173583984375
	},
	{
		"tim": 71.63833985,
		"tid": 3686,
		"loc": [
			8.25735470815942e-07,
			3.8192046940747163e-07
		],
		"eco": 252,
		"efo": 233333.33333333334,
		"cfr": 0.40863037109375
	},
	{
		"tim": 71.6430414,
		"tid": 3686,
		"loc": [
			8.253374837096959e-07,
			3.7777406656099607e-07
		],
		"eco": 145,
		"efo": 134259.25925925927,
		"cfr": 0.50811767578125
	},
	{
		"tim": 71.6477431,
		"tid": 3686,
		"loc": [
			8.228552031523981e-07,
			3.8338502973999997e-07
		],
		"eco": 250,
		"efo": 231481.4814814815,
		"cfr": 0.411773681640625
	},
	{
		"tim": 71.65244464999999,
		"tid": 3686,
		"loc": [
			8.247737755718438e-07,
			3.836414613105851e-07
		],
		"eco": 233,
		"efo": 215740.74074074073,
		"cfr": 0.6622314453125
	},
	{
		"tim": 71.65714609999999,
		"tid": 3686,
		"loc": [
			8.191101885816846e-07,
			3.7615687234785196e-07
		],
		"eco": 112,
		"efo": 103703.70370370371,
		"cfr": 0.5435791015625
	},
	{
		"tim": 71.661847825,
		"tid": 3686,
		"loc": [
			8.22456699996148e-07,
			3.7966791980334593e-07
		],
		"eco": 296,
		"efo": 274074.07407407404,
		"cfr": 0.5706787109375
	},
	{
		"tim": 71.666549475,
		"tid": 3686,
		"loc": [
			8.20042487004503e-07,
			3.7383725044987423e-07
		],
		"eco": 149,
		"efo": 137962.96296296295,
		"cfr": 0.554718017578125
	},
	{
		"tim": 71.6712512,
		"tid": 3686,
		"loc": [
			8.211458094925965e-07,
			3.7295898826580895e-07
		],
		"eco": 655,
		"efo": 606481.4814814815,
		"cfr": 0.726318359375
	},
	{
		"tim": 72.104555775,
		"tid": 3709,
		"loc": [
			6.863637736971788e-07,
			9.939553257332618e-08
		],
		"eco": 678,
		"efo": 627777.7777777778,
		"cfr": 1.00927734375
	},
	{
		"tim": 72.612612575,
		"tid": 3740,
		"loc": [
			-7.679099936340625e-07,
			-7.789117500156993e-09
		],
		"eco": 88,
		"efo": 81481.48148148147,
		"cfr": 0.703857421875
	},
	{
		"tim": 72.628993125,
		"tid": 3740,
		"loc": [
			-7.712728603611501e-07,
			-3.7141420123995085e-09
		],
		"eco": 418,
		"efo": 387037.037037037,
		"cfr": 0.62841796875
	},
	{
		"tim": 72.63369457499999,
		"tid": 3740,
		"loc": [
			-7.725432572572399e-07,
			-4.032787427527981e-09
		],
		"eco": 304,
		"efo": 281481.48148148146,
		"cfr": 0.806549072265625
	},
	{
		"tim": 72.638396125,
		"tid": 3740,
		"loc": [
			-7.697059877267024e-07,
			-3.594787719156044e-09
		],
		"eco": 207,
		"efo": 191666.66666666666,
		"cfr": 0.6171875
	},
	{
		"tim": 72.6430977,
		"tid": 3740,
		"loc": [
			-7.766251255016818e-07,
			9.082809547878587e-11
		],
		"eco": 76,
		"efo": 70370.37037037036,
		"cfr": 0.407745361328125
	},
	{
		"tim": 72.64779887499999,
		"tid": 3740,
		"loc": [
			-7.73102490865633e-07,
			-4.821850089276112e-09
		],
		"eco": 113,
		"efo": 104629.62962962964,
		"cfr": 0.802581787109375
	},
	{
		"tim": 72.659539325,
		"tid": 3740,
		"loc": [
			-7.780289681610477e-07,
			-5.898054849634262e-09
		],
		"eco": 50,
		"efo": 46296.2962962963,
		"cfr": 0.6396484375
	},
	{
		"tim": 72.6665826,
		"tid": 3740,
		"loc": [
			-7.73451334050099e-07,
			-3.727459184502456e-09
		],
		"eco": 207,
		"efo": 191666.66666666666,
		"cfr": 0.86309814453125
	},
	{
		"tim": 72.671283875,
		"tid": 3740,
		"loc": [
			-7.765424715768426e-07,
			-4.968370288168522e-09
		],
		"eco": 136,
		"efo": 125925.92592592593,
		"cfr": 0.75439453125
	},
	{
		"tim": 72.675985325,
		"tid": 3740,
		"loc": [
			-7.716223239104806e-07,
			1.9048087970900847e-09
		],
		"eco": 232,
		"efo": 214814.8148148148,
		"cfr": 0.62823486328125
	},
	{
		"tim": 72.68068685,
		"tid": 3740,
		"loc": [
			-7.707699200795244e-07,
			2.489195455961755e-09
		],
		"eco": 230,
		"efo": 212962.96296296295,
		"cfr": 0.5286865234375
	},
	{
		"tim": 72.6853884,
		"tid": 3740,
		"loc": [
			-7.534105282585531e-07,
			-1.3968248212541792e-09
		],
		"eco": 250,
		"efo": 231481.4814814815,
		"cfr": 0.747589111328125
	},
	{
		"tim": 72.69008975,
		"tid": 3740,
		"loc": [
			-7.55052263009522e-07,
			-4.632925963202194e-09
		],
		"eco": 514,
		"efo": 475925.9259259259,
		"cfr": 0.7305908203125
	},
	{
		"tim": 72.69479104999999,
		"tid": 3740,
		"loc": [
			-7.611464470919294e-07,
			-2.6255610189166773e-09
		],
		"eco": 715,
		"efo": 662037.0370370371,
		"cfr": 0.723724365234375
	},
	{
		"tim": 72.699492525,
		"tid": 3740,
		"loc": [
			-7.703294013010587e-07,
			-2.1021561044225787e-09
		],
		"eco": 913,
		"efo": 845370.3703703703,
		"cfr": 0.988006591796875
	},
	{
		"tim": 72.704194,
		"tid": 3740,
		"loc": [
			-7.667461403799115e-07,
			-1.6404043253976356e-09
		],
		"eco": 147,
		"efo": 136111.1111111111,
		"cfr": 0.48779296875
	},
	{
		"tim": 72.70889555,
		"tid": 3740,
		"loc": [
			-7.687685123616709e-07,
			-3.7393154574505614e-09
		],
		"eco": 96,
		"efo": 88888.88888888889,
		"cfr": 0.39544677734375
	},
	{
		"tim": 72.71359684999999,
		"tid": 3740,
		"loc": [
			-7.682182406892623e-07,
			-2.1029590041984326e-09
		],
		"eco": 89,
		"efo": 82407.4074074074,
		"cfr": 0.46044921875
	},
	{
		"tim": 72.71829819999999,
		"tid": 3740,
		"loc": [
			-7.664496199012853e-07,
			-4.92518805101736e-09
		],
		"eco": 202,
		"efo": 187037.03703703702,
		"cfr": 0.86517333984375
	},
	{
		"tim": 72.72299969999999,
		"tid": 3740,
		"loc": [
			-7.683921986286186e-07,
			-3.665397946990996e-09
		],
		"eco": 175,
		"efo": 162037.03703703702,
		"cfr": 0.576385498046875
	},
	{
		"tim": 72.72770125,
		"tid": 3740,
		"loc": [
			-7.697711651461107e-07,
			-3.720884300916411e-09
		],
		"eco": 250,
		"efo": 231481.4814814815,
		"cfr": 0.5596923828125
	},
	{
		"tim": 72.7324027,
		"tid": 3740,
		"loc": [
			-7.69476880477789e-07,
			-6.333357899198949e-09
		],
		"eco": 172,
		"efo": 159259.25925925927,
		"cfr": 0.64361572265625
	},
	{
		"tim": 72.73710399999999,
		"tid": 3740,
		"loc": [
			-7.694050957567741e-07,
			-4.839477077212885e-09
		],
		"eco": 201,
		"efo": 186111.1111111111,
		"cfr": 0.52728271484375
	},
	{
		"tim": 72.74180545,
		"tid": 3740,
		"loc": [
			-7.697471343150974e-07,
			-5.226061487951776e-09
		],
		"eco": 195,
		"efo": 180555.55555555556,
		"cfr": 0.692138671875
	},
	{
		"tim": 72.7465069,
		"tid": 3740,
		"loc": [
			-7.724509933598934e-07,
			-4.96033258695434e-09
		],
		"eco": 140,
		"efo": 129629.62962962964,
		"cfr": 0.7283935546875
	},
	{
		"tim": 72.75120845,
		"tid": 3740,
		"loc": [
			-7.709752240787563e-07,
			-5.170907814165337e-09
		],
		"eco": 229,
		"efo": 212037.03703703702,
		"cfr": 0.53240966796875
	},
	{
		"tim": 72.75591002499999,
		"tid": 3740,
		"loc": [
			-7.695980437261845e-07,
			2.7495303164255254e-09
		],
		"eco": 134,
		"efo": 124074.07407407407,
		"cfr": 0.670166015625
	},
	{
		"tim": 72.7606112,
		"tid": 3740,
		"loc": [
			-7.70621202077589e-07,
			-2.604214819451866e-09
		],
		"eco": 295,
		"efo": 273148.14814814815,
		"cfr": 0.63006591796875
	},
	{
		"tim": 72.76531259999999,
		"tid": 3740,
		"loc": [
			-7.668166500071851e-07,
			-3.1927081775762276e-10
		],
		"eco": 275,
		"efo": 254629.62962962964,
		"cfr": 0.650054931640625
	},
	{
		"tim": 72.77001424999999,
		"tid": 3740,
		"loc": [
			-7.702864378140704e-07,
			5.046126432742792e-11
		],
		"eco": 112,
		"efo": 103703.70370370371,
		"cfr": 0.7396240234375
	},
	{
		"tim": 72.774715625,
		"tid": 3740,
		"loc": [
			-7.763166114815643e-07,
			2.2573001825149434e-10
		],
		"eco": 131,
		"efo": 121296.29629629629,
		"cfr": 0.4119873046875
	},
	{
		"tim": 72.77941715,
		"tid": 3740,
		"loc": [
			-7.701872153009887e-07,
			-4.362260824245009e-09
		],
		"eco": 66,
		"efo": 61111.11111111111,
		"cfr": 0.5751953125
	},
	{
		"tim": 72.78411842499999,
		"tid": 3740,
		"loc": [
			-7.686439645401193e-07,
			-4.9456673312258166e-09
		],
		"eco": 68,
		"efo": 62962.96296296296,
		"cfr": 0.5284423828125
	},
	{
		"tim": 72.7911616,
		"tid": 3740,
		"loc": [
			-7.649353170243637e-07,
			-8.442716751019533e-09
		],
		"eco": 109,
		"efo": 100925.92592592593,
		"cfr": 0.604248046875
	},
	{
		"tim": 72.79586314999999,
		"tid": 3740,
		"loc": [
			-7.655229915807286e-07,
			-1.1223816526469243e-09
		],
		"eco": 66,
		"efo": 61111.11111111111,
		"cfr": 0.7568359375
	},
	{
		"tim": 72.8005647,
		"tid": 3740,
		"loc": [
			-7.733077604546163e-07,
			-4.495015928185027e-09
		],
		"eco": 58,
		"efo": 53703.7037037037,
		"cfr": 0.2926025390625
	},
	{
		"tim": 72.8052659,
		"tid": 3740,
		"loc": [
			-7.703078861264556e-07,
			-3.1055166773415196e-09
		],
		"eco": 128,
		"efo": 118518.51851851851,
		"cfr": 0.578125
	},
	{
		"tim": 72.81230922499999,
		"tid": 3740,
		"loc": [
			-7.73207134049056e-07,
			-5.119252053432605e-09
		],
		"eco": 214,
		"efo": 198148.14814814815,
		"cfr": 0.723724365234375
	},
	{
		"tim": 72.8170107,
		"tid": 3740,
		"loc": [
			-7.680616791691739e-07,
			-3.837477607591715e-09
		],
		"eco": 160,
		"efo": 148148.14814814815,
		"cfr": 0.684814453125
	},
	{
		"tim": 72.82171224999999,
		"tid": 3740,
		"loc": [
			-7.70260307095712e-07,
			-1.4652943598068728e-09
		],
		"eco": 66,
		"efo": 61111.11111111111,
		"cfr": 0.43896484375
	},
	{
		"tim": 72.82641355,
		"tid": 3740,
		"loc": [
			-7.681197713640722e-07,
			-7.180368907804079e-09
		],
		"eco": 193,
		"efo": 178703.7037037037,
		"cfr": 0.520904541015625
	},
	{
		"tim": 72.83111489999999,
		"tid": 3740,
		"loc": [
			-7.709314819058916e-07,
			-4.989334050930082e-09
		],
		"eco": 96,
		"efo": 88888.88888888889,
		"cfr": 0.405853271484375
	},
	{
		"tim": 72.8358164,
		"tid": 3740,
		"loc": [
			-7.715766639046371e-07,
			-4.406524631042379e-09
		],
		"eco": 119,
		"efo": 110185.18518518518,
		"cfr": 0.52032470703125
	},
	{
		"tim": 72.8428598,
		"tid": 3740,
		"loc": [
			-7.682860540276617e-07,
			-1.9437288075978006e-09
		],
		"eco": 129,
		"efo": 119444.44444444444,
		"cfr": 0.651123046875
	},
	{
		"tim": 72.847561175,
		"tid": 3740,
		"loc": [
			-7.683695664539249e-07,
			-4.026424405914295e-09
		],
		"eco": 129,
		"efo": 119444.44444444444,
		"cfr": 0.55035400390625
	},
	{
		"tim": 72.85226254999999,
		"tid": 3740,
		"loc": [
			-7.730132217910921e-07,
			-6.62876257504901e-09
		],
		"eco": 146,
		"efo": 135185.1851851852,
		"cfr": 0.546875
	},
	{
		"tim": 72.856964025,
		"tid": 3740,
		"loc": [
			-7.679704794661441e-07,
			-1.4329459893111792e-09
		],
		"eco": 101,
		"efo": 93518.51851851851,
		"cfr": 0.4647216796875
	},
	{
		"tim": 72.86166555,
		"tid": 3740,
		"loc": [
			-7.70577673295953e-07,
			-7.996327674450566e-09
		],
		"eco": 83,
		"efo": 76851.85185185185,
		"cfr": 0.4088134765625
	},
	{
		"tim": 72.89917502499999,
		"tid": 3740,
		"loc": [
			-7.857567969531161e-07,
			-1.1090623375419472e-08
		],
		"eco": 967,
		"efo": 895370.3703703703,
		"cfr": 1.06146240234375
	},
	{
		"tim": 72.90387659999999,
		"tid": 3740,
		"loc": [
			-7.906546305508056e-07,
			-1.190907139562948e-08
		],
		"eco": 682,
		"efo": 631481.4814814815,
		"cfr": 1.15283203125
	},
	{
		"tim": 75.68990989999999,
		"tid": 3901,
		"loc": [
			-7.754202650935109e-07,
			-4.3263680398165e-07
		],
		"eco": 89,
		"efo": 82407.4074074074,
		"cfr": 0.359375
	},
	{
		"tim": 75.706290875,
		"tid": 3901,
		"loc": [
			-7.892352251985074e-07,
			-4.3569324236699784e-07
		],
		"eco": 99,
		"efo": 45833.333333333336,
		"cfr": 0.362548828125
	},
	{
		"tim": 75.71567607499999,
		"tid": 3901,
		"loc": [
			-7.863264281842247e-07,
			-4.3680600205102416e-07
		],
		"eco": 54,
		"efo": 50000.0,
		"cfr": 0.591796875
	},
	{
		"tim": 75.72271955,
		"tid": 3901,
		"loc": [
			-7.883592200218661e-07,
			-4.400434949909757e-07
		],
		"eco": 57,
		"efo": 52777.777777777774,
		"cfr": 0.26275634765625
	},
	{
		"tim": 75.74148642499999,
		"tid": 3901,
		"loc": [
			-7.901515750246682e-07,
			-4.281412873502597e-07
		],
		"eco": 56,
		"efo": 51851.851851851854,
		"cfr": 0.85693359375
	},
	{
		"tim": 75.74852985,
		"tid": 3901,
		"loc": [
			-7.901770635459972e-07,
			-4.291550912962821e-07
		],
		"eco": 58,
		"efo": 53703.7037037037,
		"cfr": 0.516357421875
	},
	{
		"tim": 78.1415234,
		"tid": 4023,
		"loc": [
			7.345692704477616e-07,
			2.408930300475711e-07
		],
		"eco": 371,
		"efo": 343518.51851851854,
		"cfr": 0.77880859375
	},
	{
		"tim": 78.157903925,
		"tid": 4023,
		"loc": [
			7.370819406743578e-07,
			2.4393319252554517e-07
		],
		"eco": 463,
		"efo": 428703.7037037037,
		"cfr": 0.743408203125
	},
	{
		"tim": 78.162605425,
		"tid": 4023,
		"loc": [
			7.354424989375224e-07,
			2.435435917874301e-07
		],
		"eco": 314,
		"efo": 290740.74074074073,
		"cfr": 0.4951171875
	},
	{
		"tim": 78.16730704999999,
		"tid": 4023,
		"loc": [
			7.416646802915319e-07,
			2.427214397104192e-07
		],
		"eco": 130,
		"efo": 120370.37037037036,
		"cfr": 0.7921142578125
	},
	{
		"tim": 78.17200862499999,
		"tid": 4023,
		"loc": [
			7.389953528667247e-07,
			2.3899369378285406e-07
		],
		"eco": 202,
		"efo": 187037.03703703702,
		"cfr": 0.692138671875
	},
	{
		"tim": 78.1767101,
		"tid": 4023,
		"loc": [
			7.3859993633743e-07,
			2.4072887347762436e-07
		],
		"eco": 210,
		"efo": 194444.44444444444,
		"cfr": 0.7236328125
	},
	{
		"tim": 78.181411425,
		"tid": 4023,
		"loc": [
			7.369737821129854e-07,
			2.4057280134243825e-07
		],
		"eco": 432,
		"efo": 400000.0,
		"cfr": 0.656890869140625
	},
	{
		"tim": 78.18611299999999,
		"tid": 4023,
		"loc": [
			7.402182040809986e-07,
			2.454050054710702e-07
		],
		"eco": 167,
		"efo": 154629.62962962964,
		"cfr": 0.5921630859375
	},
	{
		"tim": 78.19081457499999,
		"tid": 4023,
		"loc": [
			7.343001697434081e-07,
			2.435152745174445e-07
		],
		"eco": 169,
		"efo": 156481.4814814815,
		"cfr": 0.67144775390625
	},
	{
		"tim": 78.19551602499999,
		"tid": 4023,
		"loc": [
			7.418483023683334e-07,
			2.402378986130483e-07
		],
		"eco": 56,
		"efo": 51851.851851851854,
		"cfr": 1.053314208984375
	},
	{
		"tim": 78.21195345,
		"tid": 4023,
		"loc": [
			7.484109939539956e-07,
			2.4134486095679965e-07
		],
		"eco": 473,
		"efo": 437962.962962963,
		"cfr": 1.09918212890625
	},
	{
		"tim": 78.794780625,
		"tid": 4055,
		"loc": [
			6.624517744311835e-07,
			2.9486793943092487e-07
		],
		"eco": 88,
		"efo": 81481.48148148147,
		"cfr": 0.6697998046875
	},
	{
		"tim": 78.81350334999999,
		"tid": 4055,
		"loc": [
			6.596110354582726e-07,
			2.9366663485093346e-07
		],
		"eco": 82,
		"efo": 75925.92592592593,
		"cfr": 0.7305908203125
	},
	{
		"tim": 78.81820517499999,
		"tid": 4055,
		"loc": [
			6.602273312247533e-07,
			2.9172317494582917e-07
		],
		"eco": 112,
		"efo": 103703.70370370371,
		"cfr": 0.6326904296875
	},
	{
		"tim": 78.8229068,
		"tid": 4055,
		"loc": [
			6.622040977119618e-07,
			2.81701742860104e-07
		],
		"eco": 64,
		"efo": 59259.259259259255,
		"cfr": 0.5625
	},
	{
		"tim": 78.827608325,
		"tid": 4055,
		"loc": [
			6.598390350193759e-07,
			2.851823220709649e-07
		],
		"eco": 75,
		"efo": 69444.44444444444,
		"cfr": 0.7052001953125
	},
	{
		"tim": 78.832309825,
		"tid": 4055,
		"loc": [
			6.616065840025452e-07,
			2.8804204428017074e-07
		],
		"eco": 109,
		"efo": 100925.92592592593,
		"cfr": 0.5767822265625
	},
	{
		"tim": 78.83701137499999,
		"tid": 4055,
		"loc": [
			6.560021856034069e-07,
			2.919816869890702e-07
		],
		"eco": 120,
		"efo": 111111.11111111111,
		"cfr": 0.51654052734375
	},
	{
		"tim": 80.69634637499999,
		"tid": 4143,
		"loc": [
			-4.858093451325923e-07,
			2.2973761467077309e-07
		],
		"eco": 470,
		"efo": 435185.18518518517,
		"cfr": 1.25921630859375
	},
	{
		"tim": 80.71742445,
		"tid": 4143,
		"loc": [
			-4.776428960939267e-07,
			2.2421311227621396e-07
		],
		"eco": 50,
		"efo": 11574.074074074075,
		"cfr": 1.1993408203125
	},
	{
		"tim": 80.74557057499999,
		"tid": 4143,
		"loc": [
			-4.6898045587336394e-07,
			2.1862394764710017e-07
		],
		"eco": 92,
		"efo": 85185.18518518518,
		"cfr": 0.73876953125
	},
	{
		"tim": 80.75027204999999,
		"tid": 4143,
		"loc": [
			-4.6917459806281677e-07,
			2.2237914732074706e-07
		],
		"eco": 119,
		"efo": 110185.18518518518,
		"cfr": 0.965118408203125
	},
	{
		"tim": 80.757315475,
		"tid": 4143,
		"loc": [
			-4.6632920301170635e-07,
			2.225822247752029e-07
		],
		"eco": 109,
		"efo": 100925.92592592593,
		"cfr": 0.6500244140625
	},
	{
		"tim": 80.7620171,
		"tid": 4143,
		"loc": [
			-4.652767481355902e-07,
			2.166234204934878e-07
		],
		"eco": 177,
		"efo": 163888.88888888888,
		"cfr": 0.53070068359375
	},
	{
		"tim": 80.76906009999999,
		"tid": 4143,
		"loc": [
			-4.641450905334005e-07,
			2.1445391031849007e-07
		],
		"eco": 86,
		"efo": 26543.209876543213,
		"cfr": 1.244110107421875
	},
	{
		"tim": 80.7878367,
		"tid": 4143,
		"loc": [
			-4.628585834994526e-07,
			2.112437324522779e-07
		],
		"eco": 136,
		"efo": 125925.92592592593,
		"cfr": 0.908203125
	},
	{
		"tim": 80.792538,
		"tid": 4143,
		"loc": [
			-4.656257512890261e-07,
			2.168314705381164e-07
		],
		"eco": 138,
		"efo": 127777.77777777778,
		"cfr": 0.759429931640625
	},
	{
		"tim": 80.797239475,
		"tid": 4143,
		"loc": [
			-4.67051089185627e-07,
			2.1401532688123695e-07
		],
		"eco": 52,
		"efo": 48148.148148148146,
		"cfr": 0.55755615234375
	},
	{
		"tim": 80.80896655,
		"tid": 4143,
		"loc": [
			-4.6841210235637926e-07,
			2.1118430390430493e-07
		],
		"eco": 60,
		"efo": 55555.555555555555,
		"cfr": 0.93310546875
	},
	{
		"tim": 82.5335841,
		"tid": 4233,
		"loc": [
			-7.138277573179194e-07,
			-1.9997494849233103e-07
		],
		"eco": 56,
		"efo": 51851.851851851854,
		"cfr": 1.017608642578125
	},
	{
		"tim": 82.57335132499999,
		"tid": 4233,
		"loc": [
			-7.226081102327768e-07,
			-2.0913777327090676e-07
		],
		"eco": 92,
		"efo": 85185.18518518518,
		"cfr": 0.73876953125
	},
	{
		"tim": 82.578052825,
		"tid": 4233,
		"loc": [
			-7.224692824991835e-07,
			-2.0915131702939845e-07
		],
		"eco": 156,
		"efo": 72222.22222222222,
		"cfr": 1.08306884765625
	},
	{
		"tim": 82.60853759999999,
		"tid": 4233,
		"loc": [
			-7.176352807737616e-07,
			-2.1243822534072486e-07
		],
		"eco": 89,
		"efo": 82407.4074074074,
		"cfr": 1.02197265625
	},
	{
		"tim": 83.23689359999999,
		"tid": 4264,
		"loc": [
			-7.585119916591265e-07,
			-4.5560864091849974e-07
		],
		"eco": 71,
		"efo": 65740.74074074074,
		"cfr": 0.70343017578125
	},
	{
		"tim": 83.256764925,
		"tid": 4264,
		"loc": [
			-7.610137241688827e-07,
			-4.589367762741902e-07
		],
		"eco": 83,
		"efo": 76851.85185185185,
		"cfr": 0.67333984375
	},
	{
		"tim": 83.26146675,
		"tid": 4264,
		"loc": [
			-7.550878078053242e-07,
			-4.626208783169378e-07
		],
		"eco": 85,
		"efo": 78703.70370370371,
		"cfr": 0.458221435546875
	},
	{
		"tim": 83.26616842499999,
		"tid": 4264,
		"loc": [
			-7.574392928147344e-07,
			-4.583103843442992e-07
		],
		"eco": 82,
		"efo": 75925.92592592593,
		"cfr": 0.19482421875
	},
	{
		"tim": 83.28024864999999,
		"tid": 4264,
		"loc": [
			-7.575543366440213e-07,
			-4.598597164471374e-07
		],
		"eco": 86,
		"efo": 79629.62962962964,
		"cfr": 0.430206298828125
	},
	{
		"tim": 83.28495034999999,
		"tid": 4264,
		"loc": [
			-7.631287071611048e-07,
			-4.6447574366720124e-07
		],
		"eco": 110,
		"efo": 101851.85185185185,
		"cfr": 0.534759521484375
	},
	{
		"tim": 83.28965199999999,
		"tid": 4264,
		"loc": [
			-7.607564057106165e-07,
			-4.5950126742985873e-07
		],
		"eco": 77,
		"efo": 71296.29629629629,
		"cfr": 0.324249267578125
	},
	{
		"tim": 83.3013792,
		"tid": 4264,
		"loc": [
			-7.588041323031692e-07,
			-4.5848782292795854e-07
		],
		"eco": 65,
		"efo": 60185.18518518518,
		"cfr": 0.722900390625
	},
	{
		"tim": 83.306080975,
		"tid": 4264,
		"loc": [
			-7.580270841959502e-07,
			-4.6745347973486904e-07
		],
		"eco": 106,
		"efo": 98148.14814814815,
		"cfr": 0.4903564453125
	},
	{
		"tim": 83.31078285,
		"tid": 4264,
		"loc": [
			-7.613034920442954e-07,
			-4.6736064564118444e-07
		],
		"eco": 90,
		"efo": 83333.33333333333,
		"cfr": 0.599853515625
	},
	{
		"tim": 83.31548445,
		"tid": 4264,
		"loc": [
			-7.577219293539979e-07,
			-4.6520802793736574e-07
		],
		"eco": 108,
		"efo": 100000.0,
		"cfr": 0.3328857421875
	},
	{
		"tim": 83.32018637499999,
		"tid": 4264,
		"loc": [
			-7.634928982243004e-07,
			-4.576496893497591e-07
		],
		"eco": 70,
		"efo": 64814.81481481482,
		"cfr": 0.6141357421875
	},
	{
		"tim": 83.32488835,
		"tid": 4264,
		"loc": [
			-7.622213218139077e-07,
			-4.5990123229203235e-07
		],
		"eco": 113,
		"efo": 104629.62962962964,
		"cfr": 0.4586181640625
	},
	{
		"tim": 83.32958995,
		"tid": 4264,
		"loc": [
			-7.609857670568029e-07,
			-4.659306546101906e-07
		],
		"eco": 66,
		"efo": 61111.11111111111,
		"cfr": 0.2724609375
	},
	{
		"tim": 83.33429162499999,
		"tid": 4264,
		"loc": [
			-7.636274165348433e-07,
			-4.5876662748381867e-07
		],
		"eco": 67,
		"efo": 62037.03703703704,
		"cfr": 0.6566162109375
	},
	{
		"tim": 83.338993375,
		"tid": 4264,
		"loc": [
			-7.6365731446288e-07,
			-4.6075294561352373e-07
		],
		"eco": 79,
		"efo": 73148.14814814815,
		"cfr": 0.49273681640625
	},
	{
		"tim": 83.34369502499999,
		"tid": 4264,
		"loc": [
			-7.65602605097824e-07,
			-4.5984471769850633e-07
		],
		"eco": 77,
		"efo": 71296.29629629629,
		"cfr": 0.64849853515625
	},
	{
		"tim": 83.348397025,
		"tid": 4264,
		"loc": [
			-7.599578161745743e-07,
			-4.6050513756204673e-07
		],
		"eco": 93,
		"efo": 86111.11111111111,
		"cfr": 0.4833984375
	},
	{
		"tim": 84.04788497499999,
		"tid": 4304,
		"loc": [
			-7.453044597947105e-07,
			-4.67364698147407e-07
		],
		"eco": 63,
		"efo": 19444.444444444445,
		"cfr": 0.98388671875
	},
	{
		"tim": 84.07832794999999,
		"tid": 4304,
		"loc": [
			-7.591334511765121e-07,
			-4.763975494646252e-07
		],
		"eco": 59,
		"efo": 54629.62962962963,
		"cfr": 0.660552978515625
	},
	{
		"tim": 84.251334675,
		"tid": 4313,
		"loc": [
			-4.5346928119624227e-07,
			1.9650974062705864e-07
		],
		"eco": 201,
		"efo": 186111.1111111111,
		"cfr": 0.58697509765625
	},
	{
		"tim": 84.26771642499999,
		"tid": 4313,
		"loc": [
			-4.520272338980141e-07,
			1.9162503775476589e-07
		],
		"eco": 191,
		"efo": 176851.85185185185,
		"cfr": 0.84539794921875
	},
	{
		"tim": 84.27241805,
		"tid": 4313,
		"loc": [
			-4.794689750194579e-07,
			1.9116853656699705e-07
		],
		"eco": 310,
		"efo": 287037.037037037,
		"cfr": 1.118316650390625
	},
	{
		"tim": 84.28648765,
		"tid": 4313,
		"loc": [
			-4.810479423085769e-07,
			1.9899801804047873e-07
		],
		"eco": 230,
		"efo": 212962.96296296295,
		"cfr": 0.9273681640625
	},
	{
		"tim": 84.29118949999999,
		"tid": 4313,
		"loc": [
			-4.5709441049666304e-07,
			1.9486002841987691e-07
		],
		"eco": 130,
		"efo": 120370.37037037036,
		"cfr": 0.7998046875
	},
	{
		"tim": 84.295891425,
		"tid": 4313,
		"loc": [
			-4.4798272126412037e-07,
			1.8500750916636797e-07
		],
		"eco": 86,
		"efo": 79629.62962962964,
		"cfr": 0.639495849609375
	},
	{
		"tim": 84.30059304999999,
		"tid": 4313,
		"loc": [
			-4.503580701347023e-07,
			1.896140656593875e-07
		],
		"eco": 120,
		"efo": 111111.11111111111,
		"cfr": 0.48321533203125
	},
	{
		"tim": 84.30529465,
		"tid": 4313,
		"loc": [
			-4.5369359496381533e-07,
			1.899893355945255e-07
		],
		"eco": 145,
		"efo": 134259.25925925927,
		"cfr": 0.34332275390625
	},
	{
		"tim": 84.3099965,
		"tid": 4313,
		"loc": [
			-4.5505063803051174e-07,
			1.9152130997114947e-07
		],
		"eco": 148,
		"efo": 137037.03703703702,
		"cfr": 0.8363037109375
	},
	{
		"tim": 84.31469849999999,
		"tid": 4313,
		"loc": [
			-4.4745836203609265e-07,
			1.9169970126039784e-07
		],
		"eco": 119,
		"efo": 110185.18518518518,
		"cfr": 0.35247802734375
	},
	{
		"tim": 84.319400175,
		"tid": 4313,
		"loc": [
			-4.482646234240732e-07,
			1.9286174194818153e-07
		],
		"eco": 108,
		"efo": 100000.0,
		"cfr": 0.379119873046875
	},
	{
		"tim": 84.33112799999999,
		"tid": 4313,
		"loc": [
			-4.5116672138419053e-07,
			1.9575442285149704e-07
		],
		"eco": 98,
		"efo": 90740.74074074074,
		"cfr": 0.326171875
	},
	{
		"tim": 84.34520859999999,
		"tid": 4313,
		"loc": [
			-4.450236997338222e-07,
			2.0019216164493123e-07
		],
		"eco": 424,
		"efo": 392592.5925925926,
		"cfr": 0.773101806640625
	},
	{
		"tim": 84.34991025,
		"tid": 4313,
		"loc": [
			-4.390055011947352e-07,
			2.0468119776044538e-07
		],
		"eco": 173,
		"efo": 160185.1851851852,
		"cfr": 0.986297607421875
	},
	{
		"tim": 84.3546121,
		"tid": 4313,
		"loc": [
			-4.4441672187702254e-07,
			1.9183679151439174e-07
		],
		"eco": 156,
		"efo": 144444.44444444444,
		"cfr": 0.743408203125
	},
	{
		"tim": 84.359313825,
		"tid": 4313,
		"loc": [
			-4.432838371398524e-07,
			1.9223487563706666e-07
		],
		"eco": 172,
		"efo": 159259.25925925927,
		"cfr": 0.89874267578125
	},
	{
		"tim": 84.36401567499999,
		"tid": 4313,
		"loc": [
			-4.4590396931820395e-07,
			1.9429318609009383e-07
		],
		"eco": 230,
		"efo": 212962.96296296295,
		"cfr": 0.502685546875
	},
	{
		"tim": 84.368717525,
		"tid": 4313,
		"loc": [
			-4.538114439272007e-07,
			1.873041982593139e-07
		],
		"eco": 125,
		"efo": 115740.74074074074,
		"cfr": 0.66363525390625
	},
	{
		"tim": 84.37341914999999,
		"tid": 4313,
		"loc": [
			-4.5438173304234197e-07,
			1.9379107247819257e-07
		],
		"eco": 84,
		"efo": 77777.77777777778,
		"cfr": 0.4046630859375
	},
	{
		"tim": 84.3921828,
		"tid": 4313,
		"loc": [
			-4.4615277510536774e-07,
			1.8754145157512978e-07
		],
		"eco": 77,
		"efo": 71296.29629629629,
		"cfr": 0.350189208984375
	},
	{
		"tim": 84.3968845,
		"tid": 4313,
		"loc": [
			-4.442866925370023e-07,
			1.9007208149277922e-07
		],
		"eco": 88,
		"efo": 81481.48148148147,
		"cfr": 0.7152099609375
	},
	{
		"tim": 84.40627029999999,
		"tid": 4313,
		"loc": [
			-4.4618953421295145e-07,
			1.938552677391359e-07
		],
		"eco": 109,
		"efo": 50462.96296296296,
		"cfr": 0.4119873046875
	},
	{
		"tim": 84.413314225,
		"tid": 4313,
		"loc": [
			-4.472324473444429e-07,
			1.9421453574824567e-07
		],
		"eco": 90,
		"efo": 83333.33333333333,
		"cfr": 0.5665283203125
	},
	{
		"tim": 84.41801595,
		"tid": 4313,
		"loc": [
			-4.46850968737478e-07,
			1.920970812310735e-07
		],
		"eco": 81,
		"efo": 75000.0,
		"cfr": 0.4561767578125
	},
	{
		"tim": 84.42271774999999,
		"tid": 4313,
		"loc": [
			-4.521213134182951e-07,
			1.9206139386610065e-07
		],
		"eco": 76,
		"efo": 35185.18518518518,
		"cfr": 1.012786865234375
	},
	{
		"tim": 84.453191975,
		"tid": 4313,
		"loc": [
			-4.475211651874063e-07,
			1.9959349727357887e-07
		],
		"eco": 304,
		"efo": 281481.48148148146,
		"cfr": 0.93389892578125
	},
	{
		"tim": 84.457893875,
		"tid": 4313,
		"loc": [
			-4.503504372143676e-07,
			1.9767933690977586e-07
		],
		"eco": 470,
		"efo": 435185.18518518517,
		"cfr": 0.84649658203125
	},
	{
		"tim": 84.4625957,
		"tid": 4313,
		"loc": [
			-4.2531409152356473e-07,
			2.0121811041077964e-07
		],
		"eco": 258,
		"efo": 238888.88888888888,
		"cfr": 0.70538330078125
	},
	{
		"tim": 84.46729727499999,
		"tid": 4313,
		"loc": [
			-4.353515825108654e-07,
			1.9767325437995886e-07
		],
		"eco": 301,
		"efo": 278703.7037037037,
		"cfr": 1.3018798828125
	},
	{
		"tim": 84.4719992,
		"tid": 4313,
		"loc": [
			-4.417165410849872e-07,
			2.0057933661371723e-07
		],
		"eco": 239,
		"efo": 221296.2962962963,
		"cfr": 0.464080810546875
	},
	{
		"tim": 84.47670112499999,
		"tid": 4313,
		"loc": [
			-4.233770207481055e-07,
			1.9784745681144726e-07
		],
		"eco": 125,
		"efo": 115740.74074074074,
		"cfr": 0.71160888671875
	},
	{
		"tim": 84.481403,
		"tid": 4313,
		"loc": [
			-4.224572483574504e-07,
			1.961724221177263e-07
		],
		"eco": 558,
		"efo": 516666.6666666667,
		"cfr": 1.04608154296875
	},
	{
		"tim": 84.48844667499999,
		"tid": 4313,
		"loc": [
			-4.239632659307469e-07,
			1.954381385571729e-07
		],
		"eco": 844,
		"efo": 781481.4814814815,
		"cfr": 0.77001953125
	},
	{
		"tim": 84.49314844999999,
		"tid": 4313,
		"loc": [
			-4.236953066799276e-07,
			1.9289748153898078e-07
		],
		"eco": 414,
		"efo": 383333.3333333333,
		"cfr": 1.08489990234375
	},
	{
		"tim": 84.56100155,
		"tid": 4317,
		"loc": [
			-2.7589195302136228e-08,
			2.165649185005037e-07
		],
		"eco": 127,
		"efo": 117592.59259259258,
		"cfr": 0.95269775390625
	},
	{
		"tim": 84.58557442499999,
		"tid": 4317,
		"loc": [
			-3.609030340431387e-08,
			2.1703587670327397e-07
		],
		"eco": 143,
		"efo": 66203.70370370371,
		"cfr": 1.083221435546875
	},
	{
		"tim": 84.6019996,
		"tid": 4317,
		"loc": [
			-3.421047276011831e-08,
			2.1111635772429985e-07
		],
		"eco": 52,
		"efo": 48148.148148148146,
		"cfr": 0.538330078125
	},
	{
		"tim": 84.611384925,
		"tid": 4317,
		"loc": [
			-2.993081772753248e-08,
			2.2069932449032058e-07
		],
		"eco": 54,
		"efo": 50000.0,
		"cfr": 0.57330322265625
	},
	{
		"tim": 84.616086775,
		"tid": 4317,
		"loc": [
			-3.107830313931655e-08,
			2.2011682073526353e-07
		],
		"eco": 110,
		"efo": 50925.92592592593,
		"cfr": 0.317230224609375
	},
	{
		"tim": 84.625472475,
		"tid": 4317,
		"loc": [
			-3.2371145041132445e-08,
			2.1488785890189535e-07
		],
		"eco": 141,
		"efo": 130555.55555555555,
		"cfr": 0.9912109375
	},
	{
		"tim": 84.63017434999999,
		"tid": 4317,
		"loc": [
			-2.655094357732218e-08,
			2.1415566843220792e-07
		],
		"eco": 93,
		"efo": 86111.11111111111,
		"cfr": 0.3115234375
	},
	{
		"tim": 84.637218225,
		"tid": 4317,
		"loc": [
			-3.251041959715844e-08,
			2.2144044413349795e-07
		],
		"eco": 80,
		"efo": 74074.07407407407,
		"cfr": 0.386932373046875
	},
	{
		"tim": 84.641919975,
		"tid": 4317,
		"loc": [
			-2.7798926844620908e-08,
			2.163951784671319e-07
		],
		"eco": 110,
		"efo": 50925.92592592593,
		"cfr": 0.63446044921875
	},
	{
		"tim": 84.6489637,
		"tid": 4317,
		"loc": [
			-3.7851271669622866e-08,
			2.2215400350223678e-07
		],
		"eco": 122,
		"efo": 112962.96296296296,
		"cfr": 0.7115478515625
	},
	{
		"tim": 84.65600777499999,
		"tid": 4317,
		"loc": [
			-2.5212981366873074e-08,
			2.1562900559930341e-07
		],
		"eco": 52,
		"efo": 48148.148148148146,
		"cfr": 0.44219970703125
	},
	{
		"tim": 84.6607095,
		"tid": 4317,
		"loc": [
			-2.9119370589567383e-08,
			2.1576974876977448e-07
		],
		"eco": 359,
		"efo": 332407.4074074074,
		"cfr": 0.402679443359375
	},
	{
		"tim": 84.6724644,
		"tid": 4317,
		"loc": [
			-2.9469686964853663e-08,
			2.1948325309599297e-07
		],
		"eco": 131,
		"efo": 121296.29629629629,
		"cfr": 0.762939453125
	},
	{
		"tim": 84.684202925,
		"tid": 4317,
		"loc": [
			-3.5770789530184006e-08,
			2.1762128191101517e-07
		],
		"eco": 77,
		"efo": 35648.148148148146,
		"cfr": 0.479888916015625
	},
	{
		"tim": 84.6935888,
		"tid": 4317,
		"loc": [
			-3.2005867763644006e-08,
			2.1904200295618563e-07
		],
		"eco": 66,
		"efo": 61111.11111111111,
		"cfr": 0.36328125
	},
	{
		"tim": 84.700632825,
		"tid": 4317,
		"loc": [
			-3.3117612912034535e-08,
			2.1621429883726653e-07
		],
		"eco": 91,
		"efo": 84259.25925925926,
		"cfr": 0.4833984375
	},
	{
		"tim": 84.70533462499999,
		"tid": 4317,
		"loc": [
			-3.191134824262133e-08,
			2.155808545261215e-07
		],
		"eco": 61,
		"efo": 56481.48148148148,
		"cfr": 0.376922607421875
	},
	{
		"tim": 84.71003635,
		"tid": 4317,
		"loc": [
			-3.0957471740863977e-08,
			2.181669280089379e-07
		],
		"eco": 376,
		"efo": 116049.38271604938,
		"cfr": 0.55224609375
	},
	{
		"tim": 84.7194222,
		"tid": 4317,
		"loc": [
			-3.913371672624363e-08,
			2.176711897676759e-07
		],
		"eco": 149,
		"efo": 137962.96296296295,
		"cfr": 1.39013671875
	},
	{
		"tim": 84.724123925,
		"tid": 4317,
		"loc": [
			-4.378428602951798e-08,
			2.1674620157316143e-07
		],
		"eco": 82,
		"efo": 37962.96296296296,
		"cfr": 1.33941650390625
	},
	{
		"tim": 84.73116772499999,
		"tid": 4317,
		"loc": [
			-3.703465143904632e-08,
			2.1447895543158843e-07
		],
		"eco": 90,
		"efo": 41666.666666666664,
		"cfr": 0.5220947265625
	},
	{
		"tim": 84.74055345,
		"tid": 4317,
		"loc": [
			-2.9115654048605923e-08,
			2.1940915715389772e-07
		],
		"eco": 82,
		"efo": 37962.96296296296,
		"cfr": 0.60882568359375
	},
	{
		"tim": 84.749939425,
		"tid": 4317,
		"loc": [
			-2.8991097199222307e-08,
			2.15024102440919e-07
		],
		"eco": 152,
		"efo": 140740.74074074073,
		"cfr": 0.85296630859375
	},
	{
		"tim": 84.754641225,
		"tid": 4317,
		"loc": [
			-3.022581184965789e-08,
			2.0865361151967065e-07
		],
		"eco": 108,
		"efo": 100000.0,
		"cfr": 0.44384765625
	},
	{
		"tim": 84.75934307499999,
		"tid": 4317,
		"loc": [
			-3.5206145990600295e-08,
			2.0907920907147016e-07
		],
		"eco": 94,
		"efo": 43518.51851851852,
		"cfr": 0.4779052734375
	},
	{
		"tim": 84.77343055,
		"tid": 4317,
		"loc": [
			-3.2870932832409885e-08,
			2.1677636204679735e-07
		],
		"eco": 103,
		"efo": 47685.18518518518,
		"cfr": 0.45611572265625
	},
	{
		"tim": 84.78281622499999,
		"tid": 4317,
		"loc": [
			-4.132596820387652e-08,
			2.1863098431876967e-07
		],
		"eco": 94,
		"efo": 87037.03703703704,
		"cfr": 0.8602294921875
	},
	{
		"tim": 84.787518075,
		"tid": 4317,
		"loc": [
			-2.7024131938514127e-08,
			2.1513536057267756e-07
		],
		"eco": 122,
		"efo": 112962.96296296296,
		"cfr": 0.6624755859375
	},
	{
		"tim": 84.79456194999999,
		"tid": 4317,
		"loc": [
			-3.194071256521799e-08,
			2.1705658996519246e-07
		],
		"eco": 50,
		"efo": 46296.2962962963,
		"cfr": 0.339813232421875
	},
	{
		"tim": 84.808648975,
		"tid": 4317,
		"loc": [
			-4.355561838355383e-08,
			2.17791430752482e-07
		],
		"eco": 173,
		"efo": 160185.1851851852,
		"cfr": 0.8997802734375
	},
	{
		"tim": 84.813351075,
		"tid": 4317,
		"loc": [
			-3.9282563475110804e-08,
			2.176058614449604e-07
		],
		"eco": 96,
		"efo": 44444.444444444445,
		"cfr": 0.405853271484375
	},
	{
		"tim": 84.820394825,
		"tid": 4317,
		"loc": [
			-3.4969332553451725e-08,
			2.1492320312499903e-07
		],
		"eco": 82,
		"efo": 37962.96296296296,
		"cfr": 0.46270751953125
	},
	{
		"tim": 84.829780625,
		"tid": 4317,
		"loc": [
			-2.925255000395612e-08,
			2.180944526038973e-07
		],
		"eco": 766,
		"efo": 709259.2592592592,
		"cfr": 0.85748291015625
	},
	{
		"tim": 84.84153565,
		"tid": 4317,
		"loc": [
			-4.617095154784023e-08,
			2.1814077339802324e-07
		],
		"eco": 87,
		"efo": 80555.55555555555,
		"cfr": 0.378662109375
	},
	{
		"tim": 84.84623744999999,
		"tid": 4317,
		"loc": [
			-3.203316642626409e-08,
			2.2099417361445998e-07
		],
		"eco": 59,
		"efo": 54629.62962962963,
		"cfr": 0.694427490234375
	},
	{
		"tim": 84.85565025,
		"tid": 4317,
		"loc": [
			-3.291579355597055e-08,
			2.1636238020169683e-07
		],
		"eco": 664,
		"efo": 614814.8148148148,
		"cfr": 0.6639404296875
	},
	{
		"tim": 84.86035224999999,
		"tid": 4317,
		"loc": [
			-3.983846248395382e-08,
			2.2341484853882823e-07
		],
		"eco": 51,
		"efo": 47222.22222222222,
		"cfr": 0.45062255859375
	},
	{
		"tim": 84.865054225,
		"tid": 4317,
		"loc": [
			-3.680368176051375e-08,
			2.1572519475776298e-07
		],
		"eco": 119,
		"efo": 55092.59259259259,
		"cfr": 0.344085693359375
	},
	{
		"tim": 84.87209779999999,
		"tid": 4317,
		"loc": [
			-3.820662087518144e-08,
			2.152702000601558e-07
		],
		"eco": 58,
		"efo": 26851.85185185185,
		"cfr": 0.8089599609375
	},
	{
		"tim": 84.87914165,
		"tid": 4317,
		"loc": [
			-3.358308514791737e-08,
			2.14268928587716e-07
		],
		"eco": 53,
		"efo": 49074.07407407407,
		"cfr": 0.603515625
	},
	{
		"tim": 84.886185375,
		"tid": 4317,
		"loc": [
			-3.361615542062515e-08,
			2.149816794604088e-07
		],
		"eco": 75,
		"efo": 69444.44444444444,
		"cfr": 0.58544921875
	},
	{
		"tim": 84.89792382499999,
		"tid": 4317,
		"loc": [
			-3.039455498164647e-08,
			2.180648003861356e-07
		],
		"eco": 94,
		"efo": 43518.51851851852,
		"cfr": 0.233642578125
	},
	{
		"tim": 84.90730972499999,
		"tid": 4317,
		"loc": [
			-2.8091999951323688e-08,
			2.1489104692261526e-07
		],
		"eco": 50,
		"efo": 46296.2962962963,
		"cfr": -0.019989013671875
	},
	{
		"tim": 84.91435362499999,
		"tid": 4317,
		"loc": [
			-2.8999894722976642e-08,
			2.1187593999926597e-07
		],
		"eco": 72,
		"efo": 33333.333333333336,
		"cfr": 0.3887939453125
	},
	{
		"tim": 84.9237393,
		"tid": 4317,
		"loc": [
			-3.29392026517595e-08,
			2.2119688289018408e-07
		],
		"eco": 75,
		"efo": 34722.22222222222,
		"cfr": 0.3858642578125
	},
	{
		"tim": 84.933125175,
		"tid": 4317,
		"loc": [
			-3.017360771710465e-08,
			2.188786899336945e-07
		],
		"eco": 80,
		"efo": 37037.03703703704,
		"cfr": 0.37445068359375
	},
	{
		"tim": 84.94251095,
		"tid": 4317,
		"loc": [
			-2.940016502608023e-08,
			2.2047091677111913e-07
		],
		"eco": 68,
		"efo": 31481.48148148148,
		"cfr": 0.1761474609375
	},
	{
		"tim": 84.9518968,
		"tid": 4317,
		"loc": [
			-2.8720666239216318e-08,
			2.142260982224197e-07
		],
		"eco": 86,
		"efo": 39814.81481481482,
		"cfr": 0.18603515625
	},
	{
		"tim": 84.96128259999999,
		"tid": 4317,
		"loc": [
			-3.267882813543089e-08,
			2.0959426356863523e-07
		],
		"eco": 69,
		"efo": 31944.444444444445,
		"cfr": 0.27484130859375
	},
	{
		"tim": 84.97066819999999,
		"tid": 4317,
		"loc": [
			-3.441071490425947e-08,
			2.1078214323143863e-07
		],
		"eco": 54,
		"efo": 50000.0,
		"cfr": 0.16644287109375
	},
	{
		"tim": 84.977712125,
		"tid": 4317,
		"loc": [
			-3.43431212880116e-08,
			2.1913239243441008e-07
		],
		"eco": 81,
		"efo": 37500.0,
		"cfr": 0.2095947265625
	},
	{
		"tim": 84.98709799999999,
		"tid": 4317,
		"loc": [
			-2.3040250674312487e-08,
			2.1657548385861106e-07
		],
		"eco": 53,
		"efo": 49074.07407407407,
		"cfr": 0.226318359375
	},
	{
		"tim": 84.99414164999999,
		"tid": 4317,
		"loc": [
			-2.6784322009864162e-08,
			2.1607571379967428e-07
		],
		"eco": 62,
		"efo": 57407.40740740741,
		"cfr": 0.08056640625
	},
	{
		"tim": 84.998843775,
		"tid": 4317,
		"loc": [
			-3.275183976478201e-08,
			2.1912847347403412e-07
		],
		"eco": 79,
		"efo": 36574.07407407407,
		"cfr": 0.3284912109375
	},
	{
		"tim": 85.00822944999999,
		"tid": 4317,
		"loc": [
			-3.042473547753048e-08,
			2.1913807209426218e-07
		],
		"eco": 50,
		"efo": 46296.2962962963,
		"cfr": 0.219879150390625
	},
	{
		"tim": 85.015273225,
		"tid": 4317,
		"loc": [
			-3.2014395900304955e-08,
			2.152604231263551e-07
		],
		"eco": 63,
		"efo": 58333.333333333336,
		"cfr": 0.301513671875
	},
	{
		"tim": 85.0223171,
		"tid": 4317,
		"loc": [
			-2.6258787169508126e-08,
			2.217273318602115e-07
		],
		"eco": 77,
		"efo": 35648.148148148146,
		"cfr": 0.4669189453125
	},
	{
		"tim": 85.04108827499999,
		"tid": 4317,
		"loc": [
			-2.7661269213621824e-08,
			2.1868089630475146e-07
		],
		"eco": 92,
		"efo": 42592.59259259259,
		"cfr": 0.3150634765625
	},
	{
		"tim": 85.0481322,
		"tid": 4317,
		"loc": [
			-3.446543832722091e-08,
			2.2431822301789722e-07
		],
		"eco": 64,
		"efo": 59259.259259259255,
		"cfr": 0.140625
	},
	{
		"tim": 85.05517612499999,
		"tid": 4317,
		"loc": [
			-3.1432158062165836e-08,
			2.2205993174044238e-07
		],
		"eco": 61,
		"efo": 28240.74074074074,
		"cfr": 0.344146728515625
	},
	{
		"tim": 85.064561825,
		"tid": 4317,
		"loc": [
			-3.622451593016317e-08,
			2.1293831090845608e-07
		],
		"eco": 81,
		"efo": 37500.0,
		"cfr": 0.616455078125
	},
	{
		"tim": 85.073947925,
		"tid": 4317,
		"loc": [
			-3.374330709261384e-08,
			2.155507062357906e-07
		],
		"eco": 102,
		"efo": 47222.22222222222,
		"cfr": 0.3526611328125
	},
	{
		"tim": 85.08333375,
		"tid": 4317,
		"loc": [
			-3.036834573240529e-08,
			2.1759307684307968e-07
		],
		"eco": 50,
		"efo": 46296.2962962963,
		"cfr": 0.379791259765625
	},
	{
		"tim": 85.09976334999999,
		"tid": 4317,
		"loc": [
			-3.081161274794348e-08,
			2.1657388698912225e-07
		],
		"eco": 51,
		"efo": 47222.22222222222,
		"cfr": 0.17633056640625
	},
	{
		"tim": 85.106806925,
		"tid": 4317,
		"loc": [
			-3.2197604512643465e-08,
			2.2831104650030914e-07
		],
		"eco": 55,
		"efo": 50925.92592592593,
		"cfr": 0.2178955078125
	},
	{
		"tim": 85.113850825,
		"tid": 4317,
		"loc": [
			-3.2098351086496804e-08,
			2.1614973319448427e-07
		],
		"eco": 78,
		"efo": 36111.11111111111,
		"cfr": 0.5255126953125
	},
	{
		"tim": 85.132621875,
		"tid": 4317,
		"loc": [
			-3.2794239626781606e-08,
			2.1671168940611257e-07
		],
		"eco": 64,
		"efo": 29629.629629629628,
		"cfr": 0.46875
	},
	{
		"tim": 85.142008025,
		"tid": 4317,
		"loc": [
			-3.055901200140413e-08,
			2.136206262145839e-07
		],
		"eco": 84,
		"efo": 38888.88888888889,
		"cfr": 0.41656494140625
	},
	{
		"tim": 85.15373505,
		"tid": 4317,
		"loc": [
			-3.069653718098102e-08,
			2.1643515338100642e-07
		],
		"eco": 535,
		"efo": 495370.37037037034,
		"cfr": 0.6925048828125
	},
	{
		"tim": 85.163134925,
		"tid": 4317,
		"loc": [
			-2.9559593167002466e-08,
			2.1180700409249756e-07
		],
		"eco": 56,
		"efo": 25925.925925925927,
		"cfr": 0.53558349609375
	},
	{
		"tim": 85.17252054999999,
		"tid": 4317,
		"loc": [
			-3.639962792542131e-08,
			2.220863352475893e-07
		],
		"eco": 89,
		"efo": 41203.7037037037,
		"cfr": 0.4716796875
	},
	{
		"tim": 85.191289,
		"tid": 4317,
		"loc": [
			-3.673034888724077e-08,
			2.1777244367852582e-07
		],
		"eco": 54,
		"efo": 50000.0,
		"cfr": 0.1849365234375
	},
	{
		"tim": 85.19599074999999,
		"tid": 4317,
		"loc": [
			-3.164545006048312e-08,
			2.1803069525494162e-07
		],
		"eco": 55,
		"efo": 50925.92592592593,
		"cfr": 0.090789794921875
	},
	{
		"tim": 85.20303455,
		"tid": 4317,
		"loc": [
			-3.298747823734883e-08,
			2.1419892017129518e-07
		],
		"eco": 63,
		"efo": 58333.333333333336,
		"cfr": -0.0634765625
	},
	{
		"tim": 85.21007822499999,
		"tid": 4317,
		"loc": [
			-3.5542492495539916e-08,
			2.1993652750681425e-07
		],
		"eco": 84,
		"efo": 38888.88888888889,
		"cfr": 0.1904296875
	},
	{
		"tim": 85.21946415,
		"tid": 4317,
		"loc": [
			-3.297087670606058e-08,
			2.1747057539689774e-07
		],
		"eco": 112,
		"efo": 51851.851851851854,
		"cfr": 0.302978515625
	},
	{
		"tim": 85.228849825,
		"tid": 4317,
		"loc": [
			-3.018962074644893e-08,
			2.1587977524592112e-07
		],
		"eco": 85,
		"efo": 39351.851851851854,
		"cfr": 0.68145751953125
	},
	{
		"tim": 85.2382358,
		"tid": 4317,
		"loc": [
			-2.9335261371683842e-08,
			2.1555467483951726e-07
		],
		"eco": 110,
		"efo": 50925.92592592593,
		"cfr": 0.30816650390625
	},
	{
		"tim": 85.2546654,
		"tid": 4317,
		"loc": [
			-3.7433972638514116e-08,
			2.1574772879795795e-07
		],
		"eco": 67,
		"efo": 31018.51851851852,
		"cfr": 0.23876953125
	},
	{
		"tim": 85.26405109999999,
		"tid": 4317,
		"loc": [
			-3.622068106825488e-08,
			2.1887714348820467e-07
		],
		"eco": 78,
		"efo": 36111.11111111111,
		"cfr": 0.179443359375
	},
	{
		"tim": 85.273436675,
		"tid": 4317,
		"loc": [
			-3.660862884605653e-08,
			2.175624892467186e-07
		],
		"eco": 53,
		"efo": 49074.07407407407,
		"cfr": 0.1885986328125
	},
	{
		"tim": 85.28048052499999,
		"tid": 4317,
		"loc": [
			-3.163546863356561e-08,
			2.2056688991683258e-07
		],
		"eco": 83,
		"efo": 38425.92592592593,
		"cfr": 0.2645263671875
	},
	{
		"tim": 85.28986619999999,
		"tid": 4317,
		"loc": [
			-2.9604281804204978e-08,
			2.1702052011123523e-07
		],
		"eco": 70,
		"efo": 32407.40740740741,
		"cfr": 0.6141357421875
	},
	{
		"tim": 85.3062887,
		"tid": 4317,
		"loc": [
			-3.47881470588585e-08,
			2.1627749741312423e-07
		],
		"eco": 60,
		"efo": 55555.555555555555,
		"cfr": 0.4332275390625
	},
	{
		"tim": 85.313332475,
		"tid": 4317,
		"loc": [
			-3.23877018106391e-08,
			2.1634190283325956e-07
		],
		"eco": 87,
		"efo": 40277.777777777774,
		"cfr": 0.057373046875
	},
	{
		"tim": 85.3227184,
		"tid": 4317,
		"loc": [
			-3.296428773010593e-08,
			2.215569640599831e-07
		],
		"eco": 105,
		"efo": 48611.11111111111,
		"cfr": 0.228515625
	},
	{
		"tim": 85.332104225,
		"tid": 4317,
		"loc": [
			-2.9762470224633743e-08,
			2.145608688172571e-07
		],
		"eco": 74,
		"efo": 34259.259259259255,
		"cfr": 0.33721923828125
	},
	{
		"tim": 85.34148979999999,
		"tid": 4317,
		"loc": [
			-2.63948696342404e-08,
			2.2257329515769956e-07
		],
		"eco": 93,
		"efo": 43055.555555555555,
		"cfr": 0.5048828125
	},
	{
		"tim": 85.350889325,
		"tid": 4317,
		"loc": [
			-3.878910908761159e-08,
			2.1309841398462576e-07
		],
		"eco": 62,
		"efo": 57407.40740740741,
		"cfr": 0.064453125
	},
	{
		"tim": 85.3579331,
		"tid": 4317,
		"loc": [
			-2.712306750160805e-08,
			2.1598300621380512e-07
		],
		"eco": 106,
		"efo": 49074.07407407407,
		"cfr": 0.179168701171875
	},
	{
		"tim": 85.367318775,
		"tid": 4317,
		"loc": [
			-3.032054276557575e-08,
			2.1611421619744803e-07
		],
		"eco": 85,
		"efo": 39351.851851851854,
		"cfr": 0.293731689453125
	},
	{
		"tim": 85.388432075,
		"tid": 4317,
		"loc": [
			-3.215893565421111e-08,
			2.1905991279002054e-07
		],
		"eco": 56,
		"efo": 25925.925925925927,
		"cfr": 0.767669677734375
	},
	{
		"tim": 85.39781825,
		"tid": 4317,
		"loc": [
			-3.48258127928163e-08,
			2.0748689606777566e-07
		],
		"eco": 89,
		"efo": 41203.7037037037,
		"cfr": 0.5166015625
	},
	{
		"tim": 85.40720412499999,
		"tid": 4317,
		"loc": [
			-3.598175900610776e-08,
			2.106510704142392e-07
		],
		"eco": 102,
		"efo": 47222.22222222222,
		"cfr": 0.56817626953125
	},
	{
		"tim": 85.416590175,
		"tid": 4317,
		"loc": [
			-3.2623994799436816e-08,
			2.1601035142601066e-07
		],
		"eco": 60,
		"efo": 55555.555555555555,
		"cfr": 0.1666259765625
	},
	{
		"tim": 85.42363384999999,
		"tid": 4317,
		"loc": [
			-3.6120752938082e-08,
			2.167073057080929e-07
		],
		"eco": 53,
		"efo": 49074.07407407407,
		"cfr": 0.0
	},
	{
		"tim": 85.433019025,
		"tid": 4317,
		"loc": [
			-3.2051764536999816e-08,
			2.231821203872168e-07
		],
		"eco": 90,
		"efo": 41666.666666666664,
		"cfr": 0.4443359375
	},
	{
		"tim": 86.376683575,
		"tid": 4372,
		"loc": [
			-9.587972685386912e-07,
			-5.756053850085943e-07
		],
		"eco": 66,
		"efo": 20370.370370370372,
		"cfr": 0.98388671875
	},
	{
		"tim": 89.85888179999999,
		"tid": 4566,
		"loc": [
			-7.043758885702577e-07,
			8.95006858137647e-07
		],
		"eco": 55,
		"efo": 50925.92592592593,
		"cfr": 0.962371826171875
	},
	{
		"tim": 91.263634325,
		"tid": 4641,
		"loc": [
			-6.965792490238516e-07,
			9.6630551511834e-07
		],
		"eco": 98,
		"efo": 90740.74074074074,
		"cfr": 0.96832275390625
	},
	{
		"tim": 91.3068801,
		"tid": 4641,
		"loc": [
			-7.000760091605686e-07,
			9.539587795098026e-07
		],
		"eco": 95,
		"efo": 87962.96296296296,
		"cfr": 0.9658203125
	},
	{
		"tim": 91.66192542499999,
		"tid": 4657,
		"loc": [
			-1.9510673944224904e-07,
			1.3890675739954367e-07
		],
		"eco": 639,
		"efo": 591666.6666666666,
		"cfr": 0.9400634765625
	},
	{
		"tim": 91.68528699999999,
		"tid": 4657,
		"loc": [
			-1.9707096960587107e-07,
			1.4388258838021181e-07
		],
		"eco": 52,
		"efo": 48148.148148148146,
		"cfr": 1.24969482421875
	},
	{
		"tim": 91.6899885,
		"tid": 4657,
		"loc": [
			-1.9373985869334133e-07,
			1.469011172590825e-07
		],
		"eco": 106,
		"efo": 98148.14814814815,
		"cfr": 0.45263671875
	},
	{
		"tim": 91.6946899,
		"tid": 4657,
		"loc": [
			-1.9198122368794398e-07,
			1.4540091080398026e-07
		],
		"eco": 334,
		"efo": 309259.25925925927,
		"cfr": 1.0587158203125
	},
	{
		"tim": 91.6993914,
		"tid": 4657,
		"loc": [
			-1.968308226615706e-07,
			1.286960100109974e-07
		],
		"eco": 214,
		"efo": 198148.14814814815,
		"cfr": 0.891815185546875
	},
	{
		"tim": 91.70879409999999,
		"tid": 4657,
		"loc": [
			-1.9712686535123815e-07,
			1.1540432731673025e-07
		],
		"eco": 248,
		"efo": 229629.62962962964,
		"cfr": 0.9144287109375
	},
	{
		"tim": 95.105637025,
		"tid": 4851,
		"loc": [
			7.365175862643131e-07,
			1.5908611516348767e-07
		],
		"eco": 204,
		"efo": 188888.88888888888,
		"cfr": 0.68359375
	},
	{
		"tim": 95.12201789999999,
		"tid": 4851,
		"loc": [
			7.426945902323571e-07,
			1.6300958225516793e-07
		],
		"eco": 283,
		"efo": 262037.03703703702,
		"cfr": 0.9967041015625
	},
	{
		"tim": 95.7024763,
		"tid": 4882,
		"loc": [
			4.3450168539185105e-07,
			1.849101868321113e-08
		],
		"eco": 543,
		"efo": 502777.77777777775,
		"cfr": 0.88623046875
	},
	{
		"tim": 95.787807725,
		"tid": 4888,
		"loc": [
			3.4568044627284454e-07,
			2.2781142293083547e-07
		],
		"eco": 177,
		"efo": 163888.88888888888,
		"cfr": 0.739593505859375
	},
	{
		"tim": 95.81122707499999,
		"tid": 4888,
		"loc": [
			3.37515105741023e-07,
			2.2945594685258607e-07
		],
		"eco": 54,
		"efo": 25000.0,
		"cfr": 0.5548095703125
	},
	{
		"tim": 95.81827025,
		"tid": 4888,
		"loc": [
			3.375320216594164e-07,
			2.3518670482475814e-07
		],
		"eco": 63,
		"efo": 58333.333333333336,
		"cfr": 0.5078125
	},
	{
		"tim": 95.82765512499999,
		"tid": 4888,
		"loc": [
			3.353391011936059e-07,
			2.2721296376021893e-07
		],
		"eco": 62,
		"efo": 14351.851851851852,
		"cfr": 0.580078125
	},
	{
		"tim": 95.855798525,
		"tid": 4888,
		"loc": [
			3.2501403432740777e-07,
			2.2396922834080436e-07
		],
		"eco": 165,
		"efo": 152777.77777777778,
		"cfr": 0.69488525390625
	},
	{
		"tim": 95.87456197499999,
		"tid": 4888,
		"loc": [
			3.3373699966974963e-07,
			2.2912653818970457e-07
		],
		"eco": 79,
		"efo": 73148.14814814815,
		"cfr": 0.656982421875
	},
	{
		"tim": 95.87926347499999,
		"tid": 4888,
		"loc": [
			3.273123997813177e-07,
			2.3135945887974842e-07
		],
		"eco": 386,
		"efo": 357407.4074074074,
		"cfr": 1.102294921875
	},
	{
		"tim": 95.88396507499999,
		"tid": 4888,
		"loc": [
			3.3082942498395893e-07,
			2.306919555447712e-07
		],
		"eco": 93,
		"efo": 86111.11111111111,
		"cfr": 0.537109375
	},
	{
		"tim": 95.888666875,
		"tid": 4888,
		"loc": [
			3.33269454826018e-07,
			2.2917996012187905e-07
		],
		"eco": 78,
		"efo": 72222.22222222222,
		"cfr": 0.5126953125
	},
	{
		"tim": 95.89336829999999,
		"tid": 4888,
		"loc": [
			3.363006203509407e-07,
			2.250767665908287e-07
		],
		"eco": 139,
		"efo": 128703.70370370371,
		"cfr": 0.753021240234375
	},
	{
		"tim": 95.91916997499999,
		"tid": 4888,
		"loc": [
			3.3574798330612397e-07,
			2.217967794156405e-07
		],
		"eco": 559,
		"efo": 517592.5925925926,
		"cfr": 0.64251708984375
	},
	{
		"tim": 95.9238716,
		"tid": 4888,
		"loc": [
			3.399238036448365e-07,
			2.1545885269649083e-07
		],
		"eco": 538,
		"efo": 498148.14814814815,
		"cfr": 0.6829833984375
	},
	{
		"tim": 95.928573,
		"tid": 4888,
		"loc": [
			3.4771079153618185e-07,
			2.168528604993914e-07
		],
		"eco": 469,
		"efo": 434259.25925925927,
		"cfr": 0.7664794921875
	},
	{
		"tim": 95.93327465,
		"tid": 4888,
		"loc": [
			3.4147861995750984e-07,
			2.2387479238742522e-07
		],
		"eco": 270,
		"efo": 250000.0,
		"cfr": 0.8123779296875
	},
	{
		"tim": 95.937976275,
		"tid": 4888,
		"loc": [
			3.4122206534019025e-07,
			2.1836415101922926e-07
		],
		"eco": 209,
		"efo": 193518.5185185185,
		"cfr": 0.6331787109375
	},
	{
		"tim": 95.94267782499999,
		"tid": 4888,
		"loc": [
			3.493208629958726e-07,
			2.1524140449697874e-07
		],
		"eco": 582,
		"efo": 538888.8888888889,
		"cfr": 0.873291015625
	},
	{
		"tim": 95.947379325,
		"tid": 4888,
		"loc": [
			3.38355732113841e-07,
			2.231867915538669e-07
		],
		"eco": 535,
		"efo": 495370.37037037034,
		"cfr": 0.593841552734375
	},
	{
		"tim": 95.952081075,
		"tid": 4888,
		"loc": [
			3.3555832390773633e-07,
			2.2134227098495686e-07
		],
		"eco": 478,
		"efo": 442592.5925925926,
		"cfr": 0.8155517578125
	},
	{
		"tim": 95.9567828,
		"tid": 4888,
		"loc": [
			3.426841539448714e-07,
			2.1869930073337226e-07
		],
		"eco": 327,
		"efo": 302777.77777777775,
		"cfr": 0.64697265625
	},
	{
		"tim": 95.96148439999999,
		"tid": 4888,
		"loc": [
			3.4568334660858425e-07,
			2.1310440492769196e-07
		],
		"eco": 124,
		"efo": 114814.81481481482,
		"cfr": 0.765380859375
	},
	{
		"tim": 95.9661859,
		"tid": 4888,
		"loc": [
			3.4128938749168686e-07,
			2.0893116064646767e-07
		],
		"eco": 132,
		"efo": 122222.22222222222,
		"cfr": 0.416259765625
	},
	{
		"tim": 95.97088732499999,
		"tid": 4888,
		"loc": [
			3.4378063294877155e-07,
			2.098444807979715e-07
		],
		"eco": 201,
		"efo": 186111.1111111111,
		"cfr": 0.71630859375
	},
	{
		"tim": 95.975589,
		"tid": 4888,
		"loc": [
			3.4056148685838156e-07,
			2.1475332268458687e-07
		],
		"eco": 240,
		"efo": 222222.22222222222,
		"cfr": 0.63916015625
	},
	{
		"tim": 95.98029079999999,
		"tid": 4888,
		"loc": [
			3.4407821970021757e-07,
			2.142861367905189e-07
		],
		"eco": 229,
		"efo": 212037.03703703702,
		"cfr": 0.868438720703125
	},
	{
		"tim": 95.984992275,
		"tid": 4888,
		"loc": [
			3.4611542430734903e-07,
			2.1751344741497256e-07
		],
		"eco": 308,
		"efo": 285185.18518518517,
		"cfr": 0.56610107421875
	},
	{
		"tim": 95.9896938,
		"tid": 4888,
		"loc": [
			3.4446136621257846e-07,
			2.1996791562630133e-07
		],
		"eco": 219,
		"efo": 202777.77777777778,
		"cfr": 0.618408203125
	},
	{
		"tim": 95.994395325,
		"tid": 4888,
		"loc": [
			3.4463822848948104e-07,
			2.1482306376266196e-07
		],
		"eco": 214,
		"efo": 198148.14814814815,
		"cfr": 0.5416259765625
	},
	{
		"tim": 95.99909704999999,
		"tid": 4888,
		"loc": [
			3.4766524398969203e-07,
			2.1084852634305222e-07
		],
		"eco": 180,
		"efo": 166666.66666666666,
		"cfr": 0.644287109375
	},
	{
		"tim": 96.00379874999999,
		"tid": 4888,
		"loc": [
			3.4862320633497643e-07,
			2.1192365075983452e-07
		],
		"eco": 185,
		"efo": 171296.2962962963,
		"cfr": 0.6697998046875
	},
	{
		"tim": 96.008500175,
		"tid": 4888,
		"loc": [
			3.501669303180587e-07,
			2.1254887510909276e-07
		],
		"eco": 239,
		"efo": 221296.2962962963,
		"cfr": 0.489166259765625
	},
	{
		"tim": 96.0132017,
		"tid": 4888,
		"loc": [
			3.4719027314671316e-07,
			2.0920623400640794e-07
		],
		"eco": 221,
		"efo": 204629.62962962964,
		"cfr": 0.5103759765625
	},
	{
		"tim": 96.01790319999999,
		"tid": 4888,
		"loc": [
			3.513680064554426e-07,
			2.099985826326086e-07
		],
		"eco": 189,
		"efo": 175000.0,
		"cfr": 0.628265380859375
	},
	{
		"tim": 96.02260477499999,
		"tid": 4888,
		"loc": [
			3.5063229383899637e-07,
			2.1180228149307015e-07
		],
		"eco": 228,
		"efo": 211111.1111111111,
		"cfr": 0.63714599609375
	},
	{
		"tim": 96.0273064,
		"tid": 4888,
		"loc": [
			3.5116141175508166e-07,
			2.126797388507904e-07
		],
		"eco": 160,
		"efo": 148148.14814814815,
		"cfr": 0.659912109375
	},
	{
		"tim": 96.03200785,
		"tid": 4888,
		"loc": [
			3.495227634620673e-07,
			2.11495198117766e-07
		],
		"eco": 197,
		"efo": 182407.40740740742,
		"cfr": 0.486328125
	},
	{
		"tim": 96.03670932499999,
		"tid": 4888,
		"loc": [
			3.454115905683454e-07,
			2.1201049517946714e-07
		],
		"eco": 241,
		"efo": 111574.07407407407,
		"cfr": 0.490264892578125
	},
	{
		"tim": 96.043752625,
		"tid": 4888,
		"loc": [
			3.469537251015934e-07,
			2.1313152072429783e-07
		],
		"eco": 170,
		"efo": 157407.40740740742,
		"cfr": 0.369140625
	},
	{
		"tim": 96.0484542,
		"tid": 4888,
		"loc": [
			3.474234949366007e-07,
			2.1630296396635427e-07
		],
		"eco": 122,
		"efo": 112962.96296296296,
		"cfr": 0.4661865234375
	},
	{
		"tim": 96.05315574999999,
		"tid": 4888,
		"loc": [
			3.498377229031295e-07,
			2.108123695443923e-07
		],
		"eco": 207,
		"efo": 191666.66666666666,
		"cfr": 0.3760986328125
	},
	{
		"tim": 96.06019902499999,
		"tid": 4888,
		"loc": [
			3.475132662831814e-07,
			2.1466232755606905e-07
		],
		"eco": 169,
		"efo": 156481.4814814815,
		"cfr": 0.329833984375
	},
	{
		"tim": 96.06490059999999,
		"tid": 4888,
		"loc": [
			3.4551872851885737e-07,
			2.103358051437949e-07
		],
		"eco": 138,
		"efo": 127777.77777777778,
		"cfr": 0.520751953125
	},
	{
		"tim": 96.06960237499999,
		"tid": 4888,
		"loc": [
			3.5385805594379424e-07,
			2.1104936670058662e-07
		],
		"eco": 165,
		"efo": 152777.77777777778,
		"cfr": 0.43505859375
	},
	{
		"tim": 96.074303875,
		"tid": 4888,
		"loc": [
			3.4614012665014234e-07,
			2.1255620864001614e-07
		],
		"eco": 197,
		"efo": 182407.40740740742,
		"cfr": 0.4154052734375
	},
	{
		"tim": 96.07900542499999,
		"tid": 4888,
		"loc": [
			3.508256041244256e-07,
			2.09177723079007e-07
		],
		"eco": 120,
		"efo": 111111.11111111111,
		"cfr": 0.64984130859375
	},
	{
		"tim": 96.083707025,
		"tid": 4888,
		"loc": [
			3.375883875901449e-07,
			2.1045722744400752e-07
		],
		"eco": 50,
		"efo": 46296.2962962963,
		"cfr": 1.71905517578125
	},
	{
		"tim": 96.111850225,
		"tid": 4888,
		"loc": [
			3.382840029097414e-07,
			2.1128022666024018e-07
		],
		"eco": 674,
		"efo": 624074.074074074,
		"cfr": 1.32568359375
	},
	{
		"tim": 96.118907075,
		"tid": 4888,
		"loc": [
			3.276961227559128e-07,
			2.0837541297009855e-07
		],
		"eco": 337,
		"efo": 312037.037037037,
		"cfr": 0.938385009765625
	},
	{
		"tim": 96.14469522499999,
		"tid": 4888,
		"loc": [
			3.2535984513607925e-07,
			2.1119877474236065e-07
		],
		"eco": 182,
		"efo": 168518.5185185185,
		"cfr": 0.999755859375
	},
	{
		"tim": 96.156432875,
		"tid": 4888,
		"loc": [
			3.3057702262639477e-07,
			2.141761245642241e-07
		],
		"eco": 1437,
		"efo": 1330555.5555555555,
		"cfr": 1.20245361328125
	},
	{
		"tim": 96.16113462499999,
		"tid": 4888,
		"loc": [
			3.269089038312664e-07,
			2.1764784876123647e-07
		],
		"eco": 683,
		"efo": 632407.4074074074,
		"cfr": 0.672698974609375
	},
	{
		"tim": 96.165836175,
		"tid": 4888,
		"loc": [
			3.253894434215429e-07,
			2.1994056176485454e-07
		],
		"eco": 1939,
		"efo": 1795370.3703703703,
		"cfr": 0.9404296875
	},
	{
		"tim": 96.172892975,
		"tid": 4888,
		"loc": [
			3.251608025055225e-07,
			2.1766969497303436e-07
		],
		"eco": 629,
		"efo": 582407.4074074074,
		"cfr": 1.139404296875
	},
	{
		"tim": 96.18699455,
		"tid": 4888,
		"loc": [
			3.359130125742057e-07,
			2.1473857430166675e-07
		],
		"eco": 746,
		"efo": 690740.7407407408,
		"cfr": 0.686309814453125
	},
	{
		"tim": 96.19169604999999,
		"tid": 4888,
		"loc": [
			3.283376551024422e-07,
			2.1618539320750989e-07
		],
		"eco": 675,
		"efo": 625000.0,
		"cfr": 1.00048828125
	},
	{
		"tim": 96.19639749999999,
		"tid": 4888,
		"loc": [
			3.298306395151446e-07,
			2.1293450109231077e-07
		],
		"eco": 599,
		"efo": 554629.6296296297,
		"cfr": 0.55865478515625
	},
	{
		"tim": 97.508822325,
		"tid": 4957,
		"loc": [
			9.146126623594434e-07,
			3.588149318278238e-07
		],
		"eco": 67,
		"efo": 62037.03703703704,
		"cfr": 1.059539794921875
	},
	{
		"tim": 97.52989995,
		"tid": 4957,
		"loc": [
			9.113616942337504e-07,
			3.6733986054269975e-07
		],
		"eco": 111,
		"efo": 102777.77777777778,
		"cfr": 1.6204833984375
	},
	{
		"tim": 98.759694125,
		"tid": 5028,
		"loc": [
			9.269583914510853e-07,
			4.97376210415078e-07
		],
		"eco": 854,
		"efo": 790740.7407407408,
		"cfr": 0.941650390625
	},
	{
		"tim": 98.77607492499999,
		"tid": 5028,
		"loc": [
			9.297113854380235e-07,
			4.913244366165405e-07
		],
		"eco": 2040,
		"efo": 1888888.8888888888,
		"cfr": 0.9580078125
	},
	{
		"tim": 98.78313172499999,
		"tid": 5028,
		"loc": [
			9.300727274848172e-07,
			4.873335153434498e-07
		],
		"eco": 481,
		"efo": 445370.37037037034,
		"cfr": 0.825927734375
	},
	{
		"tim": 98.787833325,
		"tid": 5028,
		"loc": [
			9.351306121892115e-07,
			4.84350035691101e-07
		],
		"eco": 899,
		"efo": 832407.4074074074,
		"cfr": 1.0623779296875
	},
	{
		"tim": 98.79724549999999,
		"tid": 5028,
		"loc": [
			9.319944808525433e-07,
			4.831969712374237e-07
		],
		"eco": 1372,
		"efo": 1270370.3703703703,
		"cfr": 1.0135498046875
	},
	{
		"tim": 100.668947725,
		"tid": 5135,
		"loc": [
			-7.479431369053927e-07,
			-4.865062864556214e-08
		],
		"eco": 127,
		"efo": 58796.29629629629,
		"cfr": 0.77947998046875
	},
	{
		"tim": 100.68767027499999,
		"tid": 5135,
		"loc": [
			-7.463627200446906e-07,
			-3.5202904791916934e-08
		],
		"eco": 91,
		"efo": 84259.25925925926,
		"cfr": 1.219482421875
	},
	{
		"tim": 100.7087906,
		"tid": 5135,
		"loc": [
			-7.505570309445692e-07,
			-3.896298733389565e-08
		],
		"eco": 128,
		"efo": 118518.51851851851,
		"cfr": 0.5703125
	},
	{
		"tim": 100.715834,
		"tid": 5135,
		"loc": [
			-7.456822385479528e-07,
			-3.6872117031949793e-08
		],
		"eco": 188,
		"efo": 174074.07407407407,
		"cfr": 0.90802001953125
	},
	{
		"tim": 100.72053539999999,
		"tid": 5135,
		"loc": [
			-7.532581876717115e-07,
			-4.0669423055886345e-08
		],
		"eco": 112,
		"efo": 103703.70370370371,
		"cfr": 1.283203125
	},
	{
		"tim": 102.13233665,
		"tid": 5213,
		"loc": [
			7.765476041639647e-07,
			1.325188086915463e-07
		],
		"eco": 782,
		"efo": 724074.074074074,
		"cfr": 0.912139892578125
	},
	{
		"tim": 102.14871732499999,
		"tid": 5213,
		"loc": [
			7.769434185284078e-07,
			1.264105196627421e-07
		],
		"eco": 131,
		"efo": 121296.29629629629,
		"cfr": 1.89971923828125
	},
	{
		"tim": 102.15341869999999,
		"tid": 5213,
		"loc": [
			7.75825870840655e-07,
			1.334241526923611e-07
		],
		"eco": 127,
		"efo": 117592.59259259258,
		"cfr": 0.6456298828125
	},
	{
		"tim": 102.158120175,
		"tid": 5213,
		"loc": [
			7.720347712820899e-07,
			1.3463167531663928e-07
		],
		"eco": 154,
		"efo": 142592.59259259258,
		"cfr": 0.64697265625
	},
	{
		"tim": 102.16750535,
		"tid": 5213,
		"loc": [
			7.741859567946041e-07,
			1.359791719552784e-07
		],
		"eco": 308,
		"efo": 285185.18518518517,
		"cfr": 0.56610107421875
	},
	{
		"tim": 102.17456215,
		"tid": 5213,
		"loc": [
			7.717144983586409e-07,
			1.3667534984440537e-07
		],
		"eco": 131,
		"efo": 121296.29629629629,
		"cfr": 0.58746337890625
	},
	{
		"tim": 102.18160549999999,
		"tid": 5213,
		"loc": [
			7.751555197111903e-07,
			1.3489368229980747e-07
		],
		"eco": 120,
		"efo": 111111.11111111111,
		"cfr": 0.558197021484375
	},
	{
		"tim": 102.18630707499999,
		"tid": 5213,
		"loc": [
			7.693190798295922e-07,
			1.3128516494837164e-07
		],
		"eco": 169,
		"efo": 156481.4814814815,
		"cfr": 0.64788818359375
	},
	{
		"tim": 102.191008625,
		"tid": 5213,
		"loc": [
			7.754964406732703e-07,
			1.317974086680959e-07
		],
		"eco": 105,
		"efo": 97222.22222222222,
		"cfr": 0.685546875
	},
	{
		"tim": 102.19571004999999,
		"tid": 5213,
		"loc": [
			7.748022482357909e-07,
			1.372997405474001e-07
		],
		"eco": 239,
		"efo": 221296.2962962963,
		"cfr": 0.631317138671875
	},
	{
		"tim": 102.200411625,
		"tid": 5213,
		"loc": [
			7.737389385496385e-07,
			1.329367981075804e-07
		],
		"eco": 145,
		"efo": 134259.25925925927,
		"cfr": 0.542449951171875
	},
	{
		"tim": 102.205113175,
		"tid": 5213,
		"loc": [
			7.791312063001952e-07,
			1.339398232007505e-07
		],
		"eco": 113,
		"efo": 104629.62962962964,
		"cfr": 0.54681396484375
	},
	{
		"tim": 102.209814575,
		"tid": 5213,
		"loc": [
			7.699838906944682e-07,
			1.3482147923056078e-07
		],
		"eco": 51,
		"efo": 47222.22222222222,
		"cfr": 0.68572998046875
	},
	{
		"tim": 102.22391024999999,
		"tid": 5213,
		"loc": [
			7.676467609119343e-07,
			1.3379775853239985e-07
		],
		"eco": 106,
		"efo": 98148.14814814815,
		"cfr": 0.678955078125
	},
	{
		"tim": 102.22861169999999,
		"tid": 5213,
		"loc": [
			7.693431676087361e-07,
			1.339014248943313e-07
		],
		"eco": 151,
		"efo": 139814.8148148148,
		"cfr": 0.84765625
	},
	{
		"tim": 102.23331315,
		"tid": 5213,
		"loc": [
			7.685695031667664e-07,
			1.3806906156643634e-07
		],
		"eco": 126,
		"efo": 116666.66666666667,
		"cfr": 0.85693359375
	},
	{
		"tim": 102.23801454999999,
		"tid": 5213,
		"loc": [
			7.700794943313129e-07,
			1.3653902226408902e-07
		],
		"eco": 189,
		"efo": 175000.0,
		"cfr": 0.681060791015625
	},
	{
		"tim": 102.24271599999999,
		"tid": 5213,
		"loc": [
			7.649422294395538e-07,
			1.3404934391883732e-07
		],
		"eco": 72,
		"efo": 66666.66666666667,
		"cfr": 0.97198486328125
	},
	{
		"tim": 102.247417375,
		"tid": 5213,
		"loc": [
			7.598985559856606e-07,
			1.3730499049463557e-07
		],
		"eco": 115,
		"efo": 106481.48148148147,
		"cfr": 0.9013671875
	},
	{
		"tim": 102.25211879999999,
		"tid": 5213,
		"loc": [
			7.663326448380871e-07,
			1.3357551245039225e-07
		],
		"eco": 139,
		"efo": 128703.70370370371,
		"cfr": 0.595245361328125
	},
	{
		"tim": 102.25682035,
		"tid": 5213,
		"loc": [
			7.723192687918162e-07,
			1.3630781067904072e-07
		],
		"eco": 230,
		"efo": 212962.96296296295,
		"cfr": 0.9273681640625
	},
	{
		"tim": 102.261521875,
		"tid": 5213,
		"loc": [
			7.707020204049398e-07,
			1.333561222523718e-07
		],
		"eco": 235,
		"efo": 217592.59259259258,
		"cfr": 0.7296142578125
	},
	{
		"tim": 102.27324895,
		"tid": 5213,
		"loc": [
			7.71945997894231e-07,
			1.3238521962145863e-07
		],
		"eco": 161,
		"efo": 149074.07407407407,
		"cfr": 0.89208984375
	},
	{
		"tim": 102.2779506,
		"tid": 5213,
		"loc": [
			7.757776138160699e-07,
			1.332414135666672e-07
		],
		"eco": 68,
		"efo": 62962.96296296296,
		"cfr": 0.85137939453125
	},
	{
		"tim": 102.2849942,
		"tid": 5213,
		"loc": [
			7.609736926207103e-07,
			1.3588109463702423e-07
		],
		"eco": 69,
		"efo": 31944.444444444445,
		"cfr": 1.28741455078125
	},
	{
		"tim": 102.29203749999999,
		"tid": 5213,
		"loc": [
			7.522073609586074e-07,
			1.2946312041984195e-07
		],
		"eco": 308,
		"efo": 285185.18518518517,
		"cfr": 0.996337890625
	},
	{
		"tim": 102.3400619,
		"tid": 5215,
		"loc": [
			-9.374416071296181e-07,
			-3.2018247748295506e-08
		],
		"eco": 102,
		"efo": 94444.44444444444,
		"cfr": 0.950225830078125
	},
	{
		"tim": 102.356442375,
		"tid": 5215,
		"loc": [
			-9.383317901867683e-07,
			-3.400706323172339e-08
		],
		"eco": 92,
		"efo": 85185.18518518518,
		"cfr": 0.6844482421875
	},
	{
		"tim": 102.36114372499999,
		"tid": 5215,
		"loc": [
			-9.356988857367605e-07,
			-4.1511337857707864e-08
		],
		"eco": 103,
		"efo": 95370.37037037036,
		"cfr": 0.659912109375
	},
	{
		"tim": 102.36584529999999,
		"tid": 5215,
		"loc": [
			-9.371433817275278e-07,
			-4.3288578096884266e-08
		],
		"eco": 65,
		"efo": 60185.18518518518,
		"cfr": 0.33837890625
	},
	{
		"tim": 102.3705469,
		"tid": 5215,
		"loc": [
			-9.374283306249869e-07,
			-4.1654572181057515e-08
		],
		"eco": 67,
		"efo": 62037.03703703704,
		"cfr": 0.194000244140625
	},
	{
		"tim": 102.37524839999999,
		"tid": 5215,
		"loc": [
			-9.297790041400159e-07,
			-4.5473742624067834e-08
		],
		"eco": 87,
		"efo": 80555.55555555555,
		"cfr": 0.61962890625
	},
	{
		"tim": 102.379949875,
		"tid": 5215,
		"loc": [
			-9.351074942183356e-07,
			-4.2364136267611184e-08
		],
		"eco": 69,
		"efo": 15972.222222222223,
		"cfr": 0.99810791015625
	},
	{
		"tim": 102.970773025,
		"tid": 5241,
		"loc": [
			7.228729413813364e-07,
			2.3057982291720712e-07
		],
		"eco": 328,
		"efo": 303703.7037037037,
		"cfr": 0.577056884765625
	},
	{
		"tim": 102.99413519999999,
		"tid": 5241,
		"loc": [
			7.188167625845127e-07,
			2.3366041181016126e-07
		],
		"eco": 283,
		"efo": 262037.03703703702,
		"cfr": 1.231842041015625
	},
	{
		"tim": 102.99883675,
		"tid": 5241,
		"loc": [
			7.207356679699281e-07,
			2.4046935285772606e-07
		],
		"eco": 386,
		"efo": 357407.4074074074,
		"cfr": 0.70751953125
	},
	{
		"tim": 103.00823514999999,
		"tid": 5241,
		"loc": [
			7.189424681916406e-07,
			2.459027558634136e-07
		],
		"eco": 104,
		"efo": 48148.148148148146,
		"cfr": 0.913238525390625
	},
	{
		"tim": 103.0176204,
		"tid": 5241,
		"loc": [
			7.209479042971157e-07,
			2.3975628598775624e-07
		],
		"eco": 168,
		"efo": 155555.55555555556,
		"cfr": 0.850982666015625
	},
	{
		"tim": 103.024663775,
		"tid": 5241,
		"loc": [
			7.18292886323879e-07,
			2.41617740384289e-07
		],
		"eco": 133,
		"efo": 123148.14814814815,
		"cfr": 0.750732421875
	},
	{
		"tim": 103.02936539999999,
		"tid": 5241,
		"loc": [
			7.181153068236797e-07,
			2.3882050120052884e-07
		],
		"eco": 130,
		"efo": 120370.37037037036,
		"cfr": 0.6844482421875
	},
	{
		"tim": 103.03406697499999,
		"tid": 5241,
		"loc": [
			7.221067427109781e-07,
			2.398636811728164e-07
		],
		"eco": 142,
		"efo": 131481.4814814815,
		"cfr": 0.65277099609375
	},
	{
		"tim": 103.038768425,
		"tid": 5241,
		"loc": [
			7.178775454696566e-07,
			2.3917580457949513e-07
		],
		"eco": 127,
		"efo": 117592.59259259258,
		"cfr": 0.66925048828125
	},
	{
		"tim": 103.04346982499999,
		"tid": 5241,
		"loc": [
			7.201631996092745e-07,
			2.399077486115576e-07
		],
		"eco": 142,
		"efo": 131481.4814814815,
		"cfr": 0.645751953125
	},
	{
		"tim": 103.04817127499999,
		"tid": 5241,
		"loc": [
			7.204606605628587e-07,
			2.3258806193028265e-07
		],
		"eco": 131,
		"efo": 121296.29629629629,
		"cfr": 0.91552734375
	},
	{
		"tim": 103.0552146,
		"tid": 5241,
		"loc": [
			7.200532241327304e-07,
			2.399589860462615e-07
		],
		"eco": 187,
		"efo": 173148.14814814815,
		"cfr": 0.71563720703125
	},
	{
		"tim": 103.05991602499999,
		"tid": 5241,
		"loc": [
			7.17598885987495e-07,
			2.4587353452560006e-07
		],
		"eco": 209,
		"efo": 193518.5185185185,
		"cfr": 0.5950927734375
	},
	{
		"tim": 103.064617575,
		"tid": 5241,
		"loc": [
			7.128022241185664e-07,
			2.447888520444769e-07
		],
		"eco": 91,
		"efo": 84259.25925925926,
		"cfr": 0.94482421875
	},
	{
		"tim": 103.069319275,
		"tid": 5241,
		"loc": [
			7.15639295930755e-07,
			2.490482652405068e-07
		],
		"eco": 110,
		"efo": 101851.85185185185,
		"cfr": 0.806671142578125
	},
	{
		"tim": 103.07402069999999,
		"tid": 5241,
		"loc": [
			7.187606792569165e-07,
			2.4354490745284434e-07
		],
		"eco": 65,
		"efo": 60185.18518518518,
		"cfr": 0.73828125
	},
	{
		"tim": 103.07872222499999,
		"tid": 5241,
		"loc": [
			7.214276894665343e-07,
			2.4292769153596243e-07
		],
		"eco": 80,
		"efo": 74074.07407407407,
		"cfr": 0.52423095703125
	},
	{
		"tim": 103.092791025,
		"tid": 5241,
		"loc": [
			7.202390351865418e-07,
			2.3570862853094618e-07
		],
		"eco": 90,
		"efo": 83333.33333333333,
		"cfr": 1.02197265625
	},
	{
		"tim": 103.0974925,
		"tid": 5241,
		"loc": [
			7.215080923318833e-07,
			2.3633711111989567e-07
		],
		"eco": 104,
		"efo": 96296.29629629629,
		"cfr": 0.797882080078125
	},
	{
		"tim": 103.102193925,
		"tid": 5241,
		"loc": [
			7.246782165799182e-07,
			2.3764429220134906e-07
		],
		"eco": 129,
		"efo": 119444.44444444444,
		"cfr": 0.72088623046875
	},
	{
		"tim": 103.10923729999999,
		"tid": 5241,
		"loc": [
			7.204132767002314e-07,
			2.504677869780018e-07
		],
		"eco": 141,
		"efo": 130555.55555555555,
		"cfr": 0.715087890625
	},
	{
		"tim": 103.11393885,
		"tid": 5241,
		"loc": [
			7.3247265034304e-07,
			2.4942413586101543e-07
		],
		"eco": 225,
		"efo": 208333.33333333334,
		"cfr": 0.3363037109375
	},
	{
		"tim": 103.118640175,
		"tid": 5241,
		"loc": [
			7.282582744683464e-07,
			2.4708032701614295e-07
		],
		"eco": 153,
		"efo": 141666.66666666666,
		"cfr": 0.76409912109375
	},
	{
		"tim": 103.123341625,
		"tid": 5241,
		"loc": [
			7.245063164651662e-07,
			2.4388731520431334e-07
		],
		"eco": 125,
		"efo": 115740.74074074074,
		"cfr": 0.95947265625
	},
	{
		"tim": 103.128043325,
		"tid": 5241,
		"loc": [
			7.195333541482527e-07,
			2.4327248479389957e-07
		],
		"eco": 59,
		"efo": 54629.62962962963,
		"cfr": 0.829925537109375
	},
	{
		"tim": 103.132744725,
		"tid": 5241,
		"loc": [
			7.224940773420057e-07,
			2.4453445324402134e-07
		],
		"eco": 130,
		"efo": 120370.37037037036,
		"cfr": 0.7767333984375
	},
	{
		"tim": 103.1468137,
		"tid": 5241,
		"loc": [
			7.222500427759712e-07,
			2.4883663839378194e-07
		],
		"eco": 131,
		"efo": 121296.29629629629,
		"cfr": 0.885009765625
	},
	{
		"tim": 103.15151524999999,
		"tid": 5241,
		"loc": [
			7.204914893831652e-07,
			2.45578097536563e-07
		],
		"eco": 81,
		"efo": 37500.0,
		"cfr": 0.961669921875
	},
	{
		"tim": 103.27770484999999,
		"tid": 5248,
		"loc": [
			8.099421589376844e-07,
			7.328376492729161e-07
		],
		"eco": 60,
		"efo": 13888.888888888889,
		"cfr": 1.2996826171875
	},
	{
		"tim": 103.3409446,
		"tid": 5248,
		"loc": [
			8.144482808361754e-07,
			7.305464098374042e-07
		],
		"eco": 57,
		"efo": 10555.555555555555,
		"cfr": 1.24371337890625
	},
	{
		"tim": 104.75383757499999,
		"tid": 5304,
		"loc": [
			8.945280415710453e-07,
			1.5828060094527285e-07
		],
		"eco": 355,
		"efo": 328703.7037037037,
		"cfr": 0.8843994140625
	},
	{
		"tim": 104.785431175,
		"tid": 5304,
		"loc": [
			9.02376297267924e-07,
			1.7718504063230056e-07
		],
		"eco": 190,
		"efo": 175925.92592592593,
		"cfr": 0.6561279296875
	},
	{
		"tim": 104.790132675,
		"tid": 5304,
		"loc": [
			8.915315077568556e-07,
			1.806607140114129e-07
		],
		"eco": 715,
		"efo": 662037.0370370371,
		"cfr": 0.88165283203125
	},
	{
		"tim": 105.38902602499999,
		"tid": 5333,
		"loc": [
			8.818466084705004e-07,
			1.6931753285379323e-07
		],
		"eco": 1085,
		"efo": 1004629.6296296297,
		"cfr": 0.655517578125
	},
	{
		"tim": 105.4077621,
		"tid": 5333,
		"loc": [
			8.844052322894877e-07,
			1.7022042886754537e-07
		],
		"eco": 1196,
		"efo": 1107407.4074074074,
		"cfr": 0.73004150390625
	},
	{
		"tim": 105.412463425,
		"tid": 5333,
		"loc": [
			8.859684675881991e-07,
			1.7168826377074497e-07
		],
		"eco": 1132,
		"efo": 1048148.1481481481,
		"cfr": 0.7322998046875
	},
	{
		"tim": 105.4195202,
		"tid": 5333,
		"loc": [
			8.869656951372767e-07,
			1.7423321205719441e-07
		],
		"eco": 1812,
		"efo": 1677777.7777777778,
		"cfr": 1.2008056640625
	},
	{
		"tim": 105.42422144999999,
		"tid": 5333,
		"loc": [
			8.951694980770375e-07,
			1.6972404688113788e-07
		],
		"eco": 921,
		"efo": 852777.7777777778,
		"cfr": 1.0382080078125
	},
	{
		"tim": 105.42892297499999,
		"tid": 5333,
		"loc": [
			8.942235230743451e-07,
			1.711059781410939e-07
		],
		"eco": 2360,
		"efo": 2185185.185185185,
		"cfr": 0.789886474609375
	},
	{
		"tim": 105.438334775,
		"tid": 5333,
		"loc": [
			8.981770864089231e-07,
			1.7787234007656403e-07
		],
		"eco": 605,
		"efo": 560185.1851851852,
		"cfr": 0.66412353515625
	},
	{
		"tim": 105.44303617499999,
		"tid": 5333,
		"loc": [
			8.951631138559583e-07,
			1.7837813866904685e-07
		],
		"eco": 1772,
		"efo": 1640740.7407407407,
		"cfr": 1.0184326171875
	},
	{
		"tim": 105.45009297499999,
		"tid": 5333,
		"loc": [
			8.936611603558511e-07,
			1.7979648932559e-07
		],
		"eco": 329,
		"efo": 304629.6296296296,
		"cfr": 1.229644775390625
	},
	{
		"tim": 105.45479449999999,
		"tid": 5333,
		"loc": [
			8.935055489335944e-07,
			1.820469077373506e-07
		],
		"eco": 58,
		"efo": 53703.7037037037,
		"cfr": 0.791748046875
	},
	{
		"tim": 105.459495775,
		"tid": 5333,
		"loc": [
			8.981896984053876e-07,
			1.8133162607921322e-07
		],
		"eco": 239,
		"efo": 221296.2962962963,
		"cfr": 1.367156982421875
	},
	{
		"tim": 105.46889399999999,
		"tid": 5333,
		"loc": [
			8.980971982352124e-07,
			1.7656507438873632e-07
		],
		"eco": 209,
		"efo": 193518.5185185185,
		"cfr": 0.904541015625
	},
	{
		"tim": 105.47359544999999,
		"tid": 5333,
		"loc": [
			8.98227117954488e-07,
			1.7614701180601345e-07
		],
		"eco": 165,
		"efo": 152777.77777777778,
		"cfr": 0.6163330078125
	},
	{
		"tim": 105.47829684999999,
		"tid": 5333,
		"loc": [
			9.000698297537233e-07,
			1.7583756049787457e-07
		],
		"eco": 529,
		"efo": 489814.81481481483,
		"cfr": 0.969879150390625
	},
	{
		"tim": 105.48299809999999,
		"tid": 5333,
		"loc": [
			8.989093470097995e-07,
			1.7253953260157262e-07
		],
		"eco": 719,
		"efo": 665740.7407407408,
		"cfr": 0.63446044921875
	},
	{
		"tim": 105.490054675,
		"tid": 5333,
		"loc": [
			8.915138984838155e-07,
			1.6768412804038676e-07
		],
		"eco": 195,
		"efo": 180555.55555555556,
		"cfr": 1.102294921875
	},
	{
		"tim": 105.494756075,
		"tid": 5333,
		"loc": [
			8.974401700102146e-07,
			1.7644289939641353e-07
		],
		"eco": 233,
		"efo": 215740.74074074073,
		"cfr": 0.6494140625
	},
	{
		"tim": 105.4994577,
		"tid": 5333,
		"loc": [
			8.995989178273434e-07,
			1.8421167790249966e-07
		],
		"eco": 225,
		"efo": 104166.66666666667,
		"cfr": 0.898284912109375
	},
	{
		"tim": 105.508842475,
		"tid": 5333,
		"loc": [
			8.992341764815849e-07,
			1.7907163558400603e-07
		],
		"eco": 170,
		"efo": 157407.40740740742,
		"cfr": 0.849609375
	},
	{
		"tim": 105.51354389999999,
		"tid": 5333,
		"loc": [
			8.919021496926426e-07,
			1.616429092598907e-07
		],
		"eco": 135,
		"efo": 125000.0,
		"cfr": 0.65728759765625
	},
	{
		"tim": 105.51824509999999,
		"tid": 5333,
		"loc": [
			8.934055763216676e-07,
			1.6870956119355262e-07
		],
		"eco": 229,
		"efo": 212037.03703703702,
		"cfr": 1.042999267578125
	},
	{
		"tim": 105.52294655,
		"tid": 5333,
		"loc": [
			8.920746542012593e-07,
			1.7573665402656957e-07
		],
		"eco": 127,
		"efo": 117592.59259259258,
		"cfr": 0.68499755859375
	},
	{
		"tim": 105.52764777499999,
		"tid": 5333,
		"loc": [
			9.011315069226509e-07,
			1.686950776815039e-07
		],
		"eco": 336,
		"efo": 311111.1111111111,
		"cfr": 0.568359375
	},
	{
		"tim": 105.5323492,
		"tid": 5333,
		"loc": [
			9.031898939809846e-07,
			1.710234149171506e-07
		],
		"eco": 410,
		"efo": 379629.6296296296,
		"cfr": 0.6075439453125
	},
	{
		"tim": 105.53705054999999,
		"tid": 5333,
		"loc": [
			8.978358590344946e-07,
			1.6745210220232487e-07
		],
		"eco": 240,
		"efo": 222222.22222222222,
		"cfr": 0.4482421875
	},
	{
		"tim": 105.54175207499999,
		"tid": 5333,
		"loc": [
			8.988677181380714e-07,
			1.721778064944338e-07
		],
		"eco": 285,
		"efo": 263888.8888888889,
		"cfr": 0.56011962890625
	},
	{
		"tim": 105.54645339999999,
		"tid": 5333,
		"loc": [
			9.001603376502782e-07,
			1.7438074084549388e-07
		],
		"eco": 199,
		"efo": 184259.25925925927,
		"cfr": 0.430419921875
	},
	{
		"tim": 105.55115467499999,
		"tid": 5333,
		"loc": [
			8.966589895684328e-07,
			1.6950477246595492e-07
		],
		"eco": 431,
		"efo": 399074.07407407404,
		"cfr": 0.9254150390625
	},
	{
		"tim": 105.5582111,
		"tid": 5333,
		"loc": [
			8.799937376337902e-07,
			1.6622895768098273e-07
		],
		"eco": 254,
		"efo": 235185.18518518517,
		"cfr": 1.15740966796875
	},
	{
		"tim": 107.084346575,
		"tid": 5413,
		"loc": [
			-6.826478148171828e-07,
			-2.1087074132178247e-07
		],
		"eco": 151,
		"efo": 139814.8148148148,
		"cfr": 0.7681884765625
	},
	{
		"tim": 107.105410925,
		"tid": 5413,
		"loc": [
			-6.778381051684953e-07,
			-2.0801567592799025e-07
		],
		"eco": 480,
		"efo": 444444.44444444444,
		"cfr": 1.041748046875
	},
	{
		"tim": 107.114822975,
		"tid": 5413,
		"loc": [
			-6.867480665811454e-07,
			-2.0608406016036614e-07
		],
		"eco": 102,
		"efo": 94444.44444444444,
		"cfr": 0.64654541015625
	},
	{
		"tim": 107.11952455,
		"tid": 5413,
		"loc": [
			-6.779366984215722e-07,
			-2.0655995796264394e-07
		],
		"eco": 67,
		"efo": 62037.03703703704,
		"cfr": 0.44769287109375
	},
	{
		"tim": 107.135948175,
		"tid": 5413,
		"loc": [
			-6.95097278816143e-07,
			-2.1141857627497352e-07
		],
		"eco": 362,
		"efo": 335185.18518518517,
		"cfr": 1.1260986328125
	},
	{
		"tim": 107.154700325,
		"tid": 5413,
		"loc": [
			-7.111673975980171e-07,
			-2.1850899498132075e-07
		],
		"eco": 297,
		"efo": 275000.0,
		"cfr": 0.84259033203125
	},
	{
		"tim": 107.15940175,
		"tid": 5413,
		"loc": [
			-7.022202498532302e-07,
			-2.2625629416564096e-07
		],
		"eco": 341,
		"efo": 315740.74074074073,
		"cfr": 0.931640625
	},
	{
		"tim": 107.16410295,
		"tid": 5413,
		"loc": [
			-7.031372003663355e-07,
			-2.2320995455007947e-07
		],
		"eco": 160,
		"efo": 148148.14814814815,
		"cfr": 0.9151611328125
	},
	{
		"tim": 107.16880445,
		"tid": 5413,
		"loc": [
			-6.837651656223225e-07,
			-2.0702782425566317e-07
		],
		"eco": 383,
		"efo": 354629.6296296296,
		"cfr": 0.81451416015625
	},
	{
		"tim": 107.1735061,
		"tid": 5413,
		"loc": [
			-6.788709750174321e-07,
			-2.0172239198690662e-07
		],
		"eco": 56,
		"efo": 51851.851851851854,
		"cfr": 0.767669677734375
	},
	{
		"tim": 107.18289145,
		"tid": 5413,
		"loc": [
			-6.827936095037682e-07,
			-2.139229120897111e-07
		],
		"eco": 494,
		"efo": 457407.4074074074,
		"cfr": 0.8258056640625
	},
	{
		"tim": 107.18759279999999,
		"tid": 5413,
		"loc": [
			-6.982166971430491e-07,
			-2.2308663330701777e-07
		],
		"eco": 324,
		"efo": 300000.0,
		"cfr": 1.063385009765625
	},
	{
		"tim": 107.192294225,
		"tid": 5413,
		"loc": [
			-7.029721136333057e-07,
			-2.2285284114915278e-07
		],
		"eco": 395,
		"efo": 365740.74074074073,
		"cfr": 0.90838623046875
	},
	{
		"tim": 107.19699575,
		"tid": 5413,
		"loc": [
			-7.09709043977954e-07,
			-2.2313904013685155e-07
		],
		"eco": 442,
		"efo": 409259.25925925927,
		"cfr": 0.77008056640625
	},
	{
		"tim": 107.201697075,
		"tid": 5413,
		"loc": [
			-7.069557564515901e-07,
			-2.2199797991638226e-07
		],
		"eco": 420,
		"efo": 388888.8888888889,
		"cfr": 0.809326171875
	},
	{
		"tim": 107.20639837499999,
		"tid": 5413,
		"loc": [
			-7.059212192625736e-07,
			-2.2024690664917362e-07
		],
		"eco": 426,
		"efo": 394444.44444444444,
		"cfr": 0.7352294921875
	},
	{
		"tim": 107.2110999,
		"tid": 5413,
		"loc": [
			-6.929943176607935e-07,
			-2.1186870787173155e-07
		],
		"eco": 544,
		"efo": 503703.7037037037,
		"cfr": 0.791015625
	},
	{
		"tim": 107.215801325,
		"tid": 5413,
		"loc": [
			-6.886396936960145e-07,
			-2.1344808112186723e-07
		],
		"eco": 193,
		"efo": 178703.7037037037,
		"cfr": 0.64984130859375
	},
	{
		"tim": 107.22050279999999,
		"tid": 5413,
		"loc": [
			-6.776397333121688e-07,
			-2.1051301101451268e-07
		],
		"eco": 176,
		"efo": 162962.96296296295,
		"cfr": 0.36895751953125
	},
	{
		"tim": 107.225204225,
		"tid": 5413,
		"loc": [
			-6.810897752032809e-07,
			-2.0827471329300479e-07
		],
		"eco": 251,
		"efo": 232407.40740740742,
		"cfr": 0.6903076171875
	},
	{
		"tim": 107.22990557499999,
		"tid": 5413,
		"loc": [
			-6.873936031599812e-07,
			-2.1245870364779115e-07
		],
		"eco": 295,
		"efo": 273148.14814814815,
		"cfr": 1.006072998046875
	},
	{
		"tim": 107.23460689999999,
		"tid": 5413,
		"loc": [
			-6.990286093959373e-07,
			-2.1303405279881796e-07
		],
		"eco": 488,
		"efo": 451851.85185185185,
		"cfr": 0.78924560546875
	},
	{
		"tim": 107.23930829999999,
		"tid": 5413,
		"loc": [
			-7.054197661767577e-07,
			-2.174858958679194e-07
		],
		"eco": 281,
		"efo": 260185.18518518517,
		"cfr": 0.6761474609375
	},
	{
		"tim": 107.24400974999999,
		"tid": 5413,
		"loc": [
			-7.343704701723562e-07,
			-2.302379295088893e-07
		],
		"eco": 76,
		"efo": 70370.37037037036,
		"cfr": 0.6839599609375
	},
	{
		"tim": 107.25575107499999,
		"tid": 5413,
		"loc": [
			-7.247407317644369e-07,
			-2.2588522345876067e-07
		],
		"eco": 282,
		"efo": 261111.1111111111,
		"cfr": 0.644287109375
	},
	{
		"tim": 107.26045255,
		"tid": 5413,
		"loc": [
			-7.169992922074222e-07,
			-2.2078797783486484e-07
		],
		"eco": 390,
		"efo": 361111.1111111111,
		"cfr": 0.8997802734375
	},
	{
		"tim": 107.26751085,
		"tid": 5413,
		"loc": [
			-7.066982586792516e-07,
			-2.1565052724889487e-07
		],
		"eco": 432,
		"efo": 400000.0,
		"cfr": 0.844573974609375
	},
	{
		"tim": 107.276922825,
		"tid": 5413,
		"loc": [
			-7.107372934472754e-07,
			-2.2268380466363323e-07
		],
		"eco": 249,
		"efo": 230555.55555555556,
		"cfr": 0.767578125
	},
	{
		"tim": 107.28162454999999,
		"tid": 5413,
		"loc": [
			-7.301023750515725e-07,
			-2.2891168237071778e-07
		],
		"eco": 89,
		"efo": 82407.4074074074,
		"cfr": 1.078125
	},
	{
		"tim": 107.28632605,
		"tid": 5413,
		"loc": [
			-7.319016174651331e-07,
			-2.311167445026231e-07
		],
		"eco": 76,
		"efo": 70370.37037037036,
		"cfr": 0.49981689453125
	},
	{
		"tim": 107.291027425,
		"tid": 5413,
		"loc": [
			-7.360306737763434e-07,
			-2.3754550813841497e-07
		],
		"eco": 52,
		"efo": 48148.148148148146,
		"cfr": 0.74981689453125
	},
	{
		"tim": 107.29572904999999,
		"tid": 5413,
		"loc": [
			-7.329154999945206e-07,
			-2.3632451664229774e-07
		],
		"eco": 76,
		"efo": 70370.37037037036,
		"cfr": 0.07891845703125
	},
	{
		"tim": 107.307470375,
		"tid": 5413,
		"loc": [
			-7.36070394673707e-07,
			-2.3119964584562842e-07
		],
		"eco": 118,
		"efo": 109259.25925925926,
		"cfr": 0.245147705078125
	},
	{
		"tim": 107.3121719,
		"tid": 5413,
		"loc": [
			-7.357641537125401e-07,
			-2.2858272247516878e-07
		],
		"eco": 95,
		"efo": 87962.96296296296,
		"cfr": 0.81884765625
	},
	{
		"tim": 107.32625114999999,
		"tid": 5413,
		"loc": [
			-7.151560777067278e-07,
			-2.1848611526586883e-07
		],
		"eco": 109,
		"efo": 100925.92592592593,
		"cfr": 0.6500244140625
	},
	{
		"tim": 107.34267254999999,
		"tid": 5413,
		"loc": [
			-6.937670539661042e-07,
			-2.074198738788332e-07
		],
		"eco": 97,
		"efo": 89814.81481481482,
		"cfr": 0.750762939453125
	},
	{
		"tim": 107.34737415,
		"tid": 5413,
		"loc": [
			-6.877063580856923e-07,
			-2.138627457334162e-07
		],
		"eco": 85,
		"efo": 39351.851851851854,
		"cfr": 1.1749267578125
	},
	{
		"tim": 107.35675925,
		"tid": 5413,
		"loc": [
			-6.925638866003255e-07,
			-2.1654308546582895e-07
		],
		"eco": 52,
		"efo": 48148.148148148146,
		"cfr": 0.4998779296875
	},
	{
		"tim": 107.37083854999999,
		"tid": 5413,
		"loc": [
			-6.840012003809268e-07,
			-2.0832485820477974e-07
		],
		"eco": 99,
		"efo": 45833.333333333336,
		"cfr": 0.49346923828125
	},
	{
		"tim": 107.37788177499999,
		"tid": 5413,
		"loc": [
			-6.880801627364854e-07,
			-2.1562003571343313e-07
		],
		"eco": 59,
		"efo": 27314.814814814814,
		"cfr": 0.16937255859375
	},
	{
		"tim": 108.096085625,
		"tid": 5447,
		"loc": [
			-5.952592645719737e-07,
			1.2010333091699314e-07
		],
		"eco": 190,
		"efo": 175925.92592592593,
		"cfr": 0.3831787109375
	},
	{
		"tim": 108.114808575,
		"tid": 5447,
		"loc": [
			-5.988303834238141e-07,
			1.226151141137075e-07
		],
		"eco": 93,
		"efo": 86111.11111111111,
		"cfr": 0.2900390625
	},
	{
		"tim": 108.11951044999999,
		"tid": 5447,
		"loc": [
			-6.017591503405981e-07,
			1.1942474363509767e-07
		],
		"eco": 75,
		"efo": 69444.44444444444,
		"cfr": 0.7850341796875
	},
	{
		"tim": 108.14764385,
		"tid": 5447,
		"loc": [
			-5.974590060015867e-07,
			1.2272253122476107e-07
		],
		"eco": 62,
		"efo": 57407.40740740741,
		"cfr": 0.75732421875
	},
	{
		"tim": 108.15468734999999,
		"tid": 5447,
		"loc": [
			-5.99555418531716e-07,
			1.2304139533834625e-07
		],
		"eco": 104,
		"efo": 96296.29629629629,
		"cfr": 0.384521484375
	},
	{
		"tim": 108.1593889,
		"tid": 5447,
		"loc": [
			-6.007290404570458e-07,
			1.1948094413664102e-07
		],
		"eco": 69,
		"efo": 63888.88888888889,
		"cfr": 0.8968505859375
	},
	{
		"tim": 108.21905472499999,
		"tid": 5449,
		"loc": [
			5.502536727551265e-07,
			1.7445670999869088e-07
		],
		"eco": 163,
		"efo": 75462.96296296296,
		"cfr": 1.294281005859375
	},
	{
		"tim": 108.860232375,
		"tid": 5482,
		"loc": [
			-5.421802899278e-07,
			-1.3676410904092248e-07
		],
		"eco": 139,
		"efo": 128703.70370370371,
		"cfr": 0.55938720703125
	},
	{
		"tim": 108.876613475,
		"tid": 5482,
		"loc": [
			-5.462307592609303e-07,
			-1.3089857214891622e-07
		],
		"eco": 291,
		"efo": 269444.44444444444,
		"cfr": 0.55029296875
	},
	{
		"tim": 108.886016325,
		"tid": 5482,
		"loc": [
			-5.556485728854404e-07,
			-1.3309538504463708e-07
		],
		"eco": 161,
		"efo": 149074.07407407407,
		"cfr": 0.563751220703125
	},
	{
		"tim": 108.89307332499999,
		"tid": 5482,
		"loc": [
			-5.578763235059208e-07,
			-1.2912076653889838e-07
		],
		"eco": 188,
		"efo": 174074.07407407407,
		"cfr": 0.20709228515625
	},
	{
		"tim": 108.89777484999999,
		"tid": 5482,
		"loc": [
			-5.522665432019528e-07,
			-1.288876659762236e-07
		],
		"eco": 108,
		"efo": 100000.0,
		"cfr": 0.804473876953125
	},
	{
		"tim": 108.902476275,
		"tid": 5482,
		"loc": [
			-5.56522488521884e-07,
			-1.291974953866992e-07
		],
		"eco": 101,
		"efo": 93518.51851851851,
		"cfr": 0.533935546875
	},
	{
		"tim": 108.90717769999999,
		"tid": 5482,
		"loc": [
			-5.542463570023268e-07,
			-1.2651591475792834e-07
		],
		"eco": 98,
		"efo": 45370.37037037037,
		"cfr": 0.41790771484375
	},
	{
		"tim": 108.91422134999999,
		"tid": 5482,
		"loc": [
			-5.444461054484695e-07,
			-1.3120293022284465e-07
		],
		"eco": 79,
		"efo": 36574.07407407407,
		"cfr": 0.46746826171875
	},
	{
		"tim": 108.92360604999999,
		"tid": 5482,
		"loc": [
			-5.546509681798917e-07,
			-1.2542936653019636e-07
		],
		"eco": 61,
		"efo": 56481.48148148148,
		"cfr": 0.29498291015625
	},
	{
		"tim": 108.92830755,
		"tid": 5482,
		"loc": [
			-5.566076626066747e-07,
			-1.2605332825530687e-07
		],
		"eco": 260,
		"efo": 240740.74074074073,
		"cfr": 0.9151611328125
	},
	{
		"tim": 108.9330093,
		"tid": 5482,
		"loc": [
			-5.576108188639256e-07,
			-1.2580537836095976e-07
		],
		"eco": 87,
		"efo": 80555.55555555555,
		"cfr": 0.539306640625
	},
	{
		"tim": 108.94241212499999,
		"tid": 5482,
		"loc": [
			-5.519892631724631e-07,
			-1.2597905120235037e-07
		],
		"eco": 93,
		"efo": 86111.11111111111,
		"cfr": 0.064453125
	},
	{
		"tim": 108.94711369999999,
		"tid": 5482,
		"loc": [
			-5.566643543874734e-07,
			-1.3751981587909338e-07
		],
		"eco": 75,
		"efo": 69444.44444444444,
		"cfr": 0.3060302734375
	},
	{
		"tim": 108.954156675,
		"tid": 5482,
		"loc": [
			-5.520315637661791e-07,
			-1.2887579515907863e-07
		],
		"eco": 74,
		"efo": 68518.51851851851,
		"cfr": 0.2158203125
	},
	{
		"tim": 108.95885817499999,
		"tid": 5482,
		"loc": [
			-5.485664410875682e-07,
			-1.2917642645860754e-07
		],
		"eco": 120,
		"efo": 111111.11111111111,
		"cfr": 0.358245849609375
	},
	{
		"tim": 108.96355969999999,
		"tid": 5482,
		"loc": [
			-5.483780419724359e-07,
			-1.2528161341881205e-07
		],
		"eco": 72,
		"efo": 66666.66666666667,
		"cfr": 0.152740478515625
	},
	{
		"tim": 108.96826122499999,
		"tid": 5482,
		"loc": [
			-5.544628542287762e-07,
			-1.3287239555722687e-07
		],
		"eco": 84,
		"efo": 77777.77777777778,
		"cfr": 0.17852783203125
	},
	{
		"tim": 108.97296242499999,
		"tid": 5482,
		"loc": [
			-5.514119890109949e-07,
			-1.2891464126227325e-07
		],
		"eco": 80,
		"efo": 74074.07407407407,
		"cfr": 0.1497802734375
	},
	{
		"tim": 108.97766392499999,
		"tid": 5482,
		"loc": [
			-5.508953312021425e-07,
			-1.2928501935226546e-07
		],
		"eco": 64,
		"efo": 59259.259259259255,
		"cfr": 0.421875
	},
	{
		"tim": 108.98706659999999,
		"tid": 5482,
		"loc": [
			-5.435326980980122e-07,
			-1.2553180606636905e-07
		],
		"eco": 97,
		"efo": 44907.40740740741,
		"cfr": 0.30853271484375
	},
	{
		"tim": 108.99410979999999,
		"tid": 5482,
		"loc": [
			-5.466510801867333e-07,
			-1.2991168484950853e-07
		],
		"eco": 139,
		"efo": 128703.70370370371,
		"cfr": 0.4876708984375
	},
	{
		"tim": 108.99881119999999,
		"tid": 5482,
		"loc": [
			-5.468488197231332e-07,
			-1.2913199748579702e-07
		],
		"eco": 172,
		"efo": 159259.25925925927,
		"cfr": 0.347900390625
	},
	{
		"tim": 109.00351289999999,
		"tid": 5482,
		"loc": [
			-5.534393131346783e-07,
			-1.2844273942761078e-07
		],
		"eco": 75,
		"efo": 69444.44444444444,
		"cfr": 0.37255859375
	},
	{
		"tim": 109.00821442499999,
		"tid": 5482,
		"loc": [
			-5.425518388370349e-07,
			-1.2521931934763203e-07
		],
		"eco": 432,
		"efo": 400000.0,
		"cfr": 0.780487060546875
	},
	{
		"tim": 109.01291574999999,
		"tid": 5482,
		"loc": [
			-5.502264520152021e-07,
			-1.2518528758409116e-07
		],
		"eco": 175,
		"efo": 162037.03703703702,
		"cfr": 0.410888671875
	},
	{
		"tim": 109.0176171,
		"tid": 5482,
		"loc": [
			-5.473532856469761e-07,
			-1.3730370776996276e-07
		],
		"eco": 61,
		"efo": 56481.48148148148,
		"cfr": 0.508026123046875
	},
	{
		"tim": 109.0223185,
		"tid": 5482,
		"loc": [
			-5.492935295899463e-07,
			-1.3551154606579042e-07
		],
		"eco": 59,
		"efo": 54629.62962962963,
		"cfr": 0.30487060546875
	},
	{
		"tim": 109.02701997499999,
		"tid": 5482,
		"loc": [
			-5.488260216778326e-07,
			-1.3115388290218515e-07
		],
		"eco": 108,
		"efo": 50000.0,
		"cfr": 0.490081787109375
	},
	{
		"tim": 109.03406357499999,
		"tid": 5482,
		"loc": [
			-5.508988666007649e-07,
			-1.2351757158610422e-07
		],
		"eco": 55,
		"efo": 50925.92592592593,
		"cfr": 0.272369384765625
	},
	{
		"tim": 109.038765075,
		"tid": 5482,
		"loc": [
			-5.520312744658744e-07,
			-1.2942779990777797e-07
		],
		"eco": 149,
		"efo": 137962.96296296295,
		"cfr": 0.22723388671875
	},
	{
		"tim": 109.043466575,
		"tid": 5482,
		"loc": [
			-5.418321485764601e-07,
			-1.2976705002692146e-07
		],
		"eco": 186,
		"efo": 172222.22222222222,
		"cfr": 0.47802734375
	},
	{
		"tim": 109.04816815,
		"tid": 5482,
		"loc": [
			-5.48760405883495e-07,
			-1.3181596385302938e-07
		],
		"eco": 122,
		"efo": 112962.96296296296,
		"cfr": 0.605224609375
	},
	{
		"tim": 109.05286985,
		"tid": 5482,
		"loc": [
			-5.467324470141805e-07,
			-1.3460571217633801e-07
		],
		"eco": 164,
		"efo": 151851.85185185185,
		"cfr": 0.406890869140625
	},
	{
		"tim": 109.057571275,
		"tid": 5482,
		"loc": [
			-5.501446727339479e-07,
			-1.3342137395040653e-07
		],
		"eco": 73,
		"efo": 67592.5925925926,
		"cfr": 0.423828125
	},
	{
		"tim": 109.062272525,
		"tid": 5482,
		"loc": [
			-5.519748449691546e-07,
			-1.277267464586123e-07
		],
		"eco": 51,
		"efo": 47222.22222222222,
		"cfr": 0.548583984375
	},
	{
		"tim": 109.08105004999999,
		"tid": 5482,
		"loc": [
			-5.520495756498456e-07,
			-1.3152885039911396e-07
		],
		"eco": 66,
		"efo": 61111.11111111111,
		"cfr": 0.1513671875
	},
	{
		"tim": 110.29093292499999,
		"tid": 5543,
		"loc": [
			-7.105880877249003e-07,
			-2.008315433134318e-07
		],
		"eco": 236,
		"efo": 218518.5185185185,
		"cfr": 0.55169677734375
	},
	{
		"tim": 110.30731412499999,
		"tid": 5543,
		"loc": [
			-7.116049662041371e-07,
			-2.0151498843263984e-07
		],
		"eco": 194,
		"efo": 179629.62962962964,
		"cfr": 0.487060546875
	},
	{
		"tim": 110.31201585,
		"tid": 5543,
		"loc": [
			-7.018657885974738e-07,
			-2.06051313401055e-07
		],
		"eco": 273,
		"efo": 252777.77777777778,
		"cfr": 1.614990234375
	},
	{
		"tim": 110.316717425,
		"tid": 5543,
		"loc": [
			-7.059269965658591e-07,
			-1.9943108120844336e-07
		],
		"eco": 156,
		"efo": 144444.44444444444,
		"cfr": 0.91644287109375
	},
	{
		"tim": 110.321419225,
		"tid": 5543,
		"loc": [
			-7.05884071003687e-07,
			-1.9581886608241594e-07
		],
		"eco": 79,
		"efo": 36574.07407407407,
		"cfr": -0.10107421875
	},
	{
		"tim": 110.330805075,
		"tid": 5543,
		"loc": [
			-7.041079196208313e-07,
			-1.9765812888963354e-07
		],
		"eco": 117,
		"efo": 108333.33333333333,
		"cfr": 0.555419921875
	},
	{
		"tim": 110.34020837499999,
		"tid": 5543,
		"loc": [
			-7.091373860172367e-07,
			-1.945042242024433e-07
		],
		"eco": 150,
		"efo": 138888.88888888888,
		"cfr": 0.43243408203125
	},
	{
		"tim": 110.349611875,
		"tid": 5543,
		"loc": [
			-7.018986887494414e-07,
			-1.9957573613367658e-07
		],
		"eco": 82,
		"efo": 37962.96296296296,
		"cfr": 0.085235595703125
	},
	{
		"tim": 110.356655775,
		"tid": 5543,
		"loc": [
			-6.99123627528218e-07,
			-1.9848272854325327e-07
		],
		"eco": 93,
		"efo": 43055.555555555555,
		"cfr": 0.04296875
	},
	{
		"tim": 110.36369934999999,
		"tid": 5543,
		"loc": [
			-6.998837006128725e-07,
			-1.9590673811155277e-07
		],
		"eco": 60,
		"efo": 55555.555555555555,
		"cfr": 0.0333251953125
	},
	{
		"tim": 110.377786675,
		"tid": 5543,
		"loc": [
			-6.942841786747332e-07,
			-2.001197883879737e-07
		],
		"eco": 58,
		"efo": 53703.7037037037,
		"cfr": 0.1893310546875
	},
	{
		"tim": 110.38483017499999,
		"tid": 5543,
		"loc": [
			-6.948830900106139e-07,
			-1.9718021336821023e-07
		],
		"eco": 52,
		"efo": 48148.148148148146,
		"cfr": 0.21148681640625
	},
	{
		"tim": 110.4012741,
		"tid": 5543,
		"loc": [
			-7.091053074582847e-07,
			-1.9348963756732422e-07
		],
		"eco": 147,
		"efo": 136111.1111111111,
		"cfr": 0.42681884765625
	},
	{
		"tim": 110.4059759,
		"tid": 5543,
		"loc": [
			-7.236745878192275e-07,
			-1.9792671389954842e-07
		],
		"eco": 66,
		"efo": 30555.555555555555,
		"cfr": -0.2724609375
	},
	{
		"tim": 110.41301957499999,
		"tid": 5543,
		"loc": [
			-7.187599343499739e-07,
			-1.91804118196327e-07
		],
		"eco": 71,
		"efo": 65740.74074074074,
		"cfr": 0.1688232421875
	},
	{
		"tim": 110.42242309999999,
		"tid": 5543,
		"loc": [
			-7.183964846515038e-07,
			-1.9138074120073677e-07
		],
		"eco": 55,
		"efo": 50925.92592592593,
		"cfr": -0.0726318359375
	},
	{
		"tim": 110.42712499999999,
		"tid": 5543,
		"loc": [
			-7.097114572455334e-07,
			-1.9205436470173753e-07
		],
		"eco": 146,
		"efo": 135185.1851851852,
		"cfr": 0.3828125
	},
	{
		"tim": 110.43182669999999,
		"tid": 5543,
		"loc": [
			-7.121849380526882e-07,
			-1.937284716959985e-07
		],
		"eco": 110,
		"efo": 101851.85185185185,
		"cfr": 0.262847900390625
	},
	{
		"tim": 110.4365284,
		"tid": 5543,
		"loc": [
			-7.180175112508736e-07,
			-1.9065655432084508e-07
		],
		"eco": 73,
		"efo": 67592.5925925926,
		"cfr": -0.013671875
	},
	{
		"tim": 110.441230175,
		"tid": 5543,
		"loc": [
			-7.120786026354595e-07,
			-1.9351482501840777e-07
		],
		"eco": 152,
		"efo": 140740.74074074073,
		"cfr": 0.360870361328125
	},
	{
		"tim": 110.445931975,
		"tid": 5543,
		"loc": [
			-7.14927124318012e-07,
			-1.934330312019898e-07
		],
		"eco": 94,
		"efo": 87037.03703703704,
		"cfr": 0.488525390625
	},
	{
		"tim": 110.46706252499999,
		"tid": 5543,
		"loc": [
			-7.176437790211693e-07,
			-1.909742066779777e-07
		],
		"eco": 86,
		"efo": 39814.81481481482,
		"cfr": -0.16278076171875
	},
	{
		"tim": 110.4834848,
		"tid": 5543,
		"loc": [
			-7.126206708401581e-07,
			-1.9682932916835965e-07
		],
		"eco": 131,
		"efo": 121296.29629629629,
		"cfr": 0.45013427734375
	},
	{
		"tim": 110.48818647499999,
		"tid": 5543,
		"loc": [
			-7.112401741209082e-07,
			-1.956955524850699e-07
		],
		"eco": 138,
		"efo": 127777.77777777778,
		"cfr": 0.397796630859375
	},
	{
		"tim": 110.49288817499999,
		"tid": 5543,
		"loc": [
			-7.064548970353705e-07,
			-1.9425940502257727e-07
		],
		"eco": 106,
		"efo": 98148.14814814815,
		"cfr": 0.24517822265625
	},
	{
		"tim": 110.49758999999999,
		"tid": 5543,
		"loc": [
			-7.039678619279312e-07,
			-1.9880020411671133e-07
		],
		"eco": 62,
		"efo": 28703.703703703704,
		"cfr": -0.01611328125
	},
	{
		"tim": 110.50697505,
		"tid": 5543,
		"loc": [
			-6.976710656713021e-07,
			-2.00508243309954e-07
		],
		"eco": 93,
		"efo": 43055.555555555555,
		"cfr": 0.47265625
	},
	{
		"tim": 110.53278689999999,
		"tid": 5543,
		"loc": [
			-7.078014254325354e-07,
			-2.0002300732687792e-07
		],
		"eco": 62,
		"efo": 28703.703703703704,
		"cfr": 0.0322265625
	},
	{
		"tim": 111.25929472499999,
		"tid": 5582,
		"loc": [
			-5.733461327578492e-07,
			6.43934634162681e-08
		],
		"eco": 799,
		"efo": 739814.8148148148,
		"cfr": 0.94842529296875
	},
	{
		"tim": 111.275675475,
		"tid": 5582,
		"loc": [
			-5.74814076211797e-07,
			5.690450485416046e-08
		],
		"eco": 459,
		"efo": 425000.0,
		"cfr": 0.69769287109375
	},
	{
		"tim": 111.28037694999999,
		"tid": 5582,
		"loc": [
			-5.668176944886124e-07,
			5.616377325955644e-08
		],
		"eco": 656,
		"efo": 607407.4074074074,
		"cfr": 1.030303955078125
	},
	{
		"tim": 111.28507802499999,
		"tid": 5582,
		"loc": [
			-5.620309101509333e-07,
			4.517320430237672e-08
		],
		"eco": 271,
		"efo": 250925.92592592593,
		"cfr": 0.9814453125
	},
	{
		"tim": 111.289779525,
		"tid": 5582,
		"loc": [
			-5.56853782649848e-07,
			4.4053603182893135e-08
		],
		"eco": 193,
		"efo": 178703.7037037037,
		"cfr": 0.799407958984375
	},
	{
		"tim": 111.33664399999999,
		"tid": 5584,
		"loc": [
			-5.810826826592865e-07,
			5.4530539052265396e-08
		],
		"eco": 175,
		"efo": 162037.03703703702,
		"cfr": 0.9359130859375
	},
	{
		"tim": 111.360049725,
		"tid": 5584,
		"loc": [
			-5.609119896160782e-07,
			4.0945013002990094e-08
		],
		"eco": 101,
		"efo": 46759.259259259255,
		"cfr": 0.6229248046875
	},
	{
		"tim": 111.36709275,
		"tid": 5584,
		"loc": [
			-5.572816210303966e-07,
			4.7083093936628154e-08
		],
		"eco": 61,
		"efo": 56481.48148148148,
		"cfr": 0.36053466796875
	},
	{
		"tim": 111.3717942,
		"tid": 5584,
		"loc": [
			-5.538974658162946e-07,
			4.047714134107273e-08
		],
		"eco": 74,
		"efo": 68518.51851851851,
		"cfr": 0.53955078125
	},
	{
		"tim": 111.37649582499999,
		"tid": 5584,
		"loc": [
			-5.523479823375676e-07,
			4.016558993944162e-08
		],
		"eco": 57,
		"efo": 52777.777777777774,
		"cfr": 0.43792724609375
	},
	{
		"tim": 111.381197225,
		"tid": 5584,
		"loc": [
			-5.669226043849557e-07,
			4.885113341933858e-08
		],
		"eco": 90,
		"efo": 83333.33333333333,
		"cfr": 0.2554931640625
	},
	{
		"tim": 111.414034425,
		"tid": 5584,
		"loc": [
			-5.600275638811666e-07,
			3.972454626957207e-08
		],
		"eco": 69,
		"efo": 63888.88888888889,
		"cfr": 0.21697998046875
	},
	{
		"tim": 112.007367675,
		"tid": 5613,
		"loc": [
			-6.425770659912287e-07,
			-1.7756777393913978e-07
		],
		"eco": 77,
		"efo": 71296.29629629629,
		"cfr": 0.583648681640625
	},
	{
		"tim": 112.02374855,
		"tid": 5613,
		"loc": [
			-6.319786429442629e-07,
			-1.779472307331684e-07
		],
		"eco": 73,
		"efo": 67592.5925925926,
		"cfr": 0.341796875
	},
	{
		"tim": 112.02845017499999,
		"tid": 5613,
		"loc": [
			-6.308357468779713e-07,
			-1.7360419280168736e-07
		],
		"eco": 115,
		"efo": 53240.74074074074,
		"cfr": 0.4593505859375
	},
	{
		"tim": 112.035494175,
		"tid": 5613,
		"loc": [
			-6.348698727276487e-07,
			-1.7680550495262122e-07
		],
		"eco": 72,
		"efo": 66666.66666666667,
		"cfr": 0.3887939453125
	},
	{
		"tim": 112.04019575,
		"tid": 5613,
		"loc": [
			-6.363304036881679e-07,
			-1.7456733465416484e-07
		],
		"eco": 91,
		"efo": 84259.25925925926,
		"cfr": 0.50537109375
	},
	{
		"tim": 112.044897325,
		"tid": 5613,
		"loc": [
			-6.348553913370683e-07,
			-1.7629194152649498e-07
		],
		"eco": 80,
		"efo": 74074.07407407407,
		"cfr": 0.19970703125
	},
	{
		"tim": 112.05900199999999,
		"tid": 5613,
		"loc": [
			-6.335006751218948e-07,
			-1.774156129279102e-07
		],
		"eco": 55,
		"efo": 50925.92592592593,
		"cfr": 0.3631591796875
	},
	{
		"tim": 112.06370355,
		"tid": 5613,
		"loc": [
			-6.340079448424138e-07,
			-1.80736093441606e-07
		],
		"eco": 71,
		"efo": 65740.74074074074,
		"cfr": 0.2813720703125
	},
	{
		"tim": 112.06840525,
		"tid": 5613,
		"loc": [
			-6.250061393585326e-07,
			-1.7611957681189827e-07
		],
		"eco": 86,
		"efo": 79629.62962962964,
		"cfr": 0.290679931640625
	},
	{
		"tim": 112.07310679999999,
		"tid": 5613,
		"loc": [
			-6.300881621483795e-07,
			-1.7663663690359254e-07
		],
		"eco": 106,
		"efo": 98148.14814814815,
		"cfr": 0.405487060546875
	},
	{
		"tim": 112.08719054999999,
		"tid": 5613,
		"loc": [
			-6.33035359822309e-07,
			-1.7551231083073577e-07
		],
		"eco": 56,
		"efo": 51851.851851851854,
		"cfr": 0.53558349609375
	},
	{
		"tim": 112.091892175,
		"tid": 5613,
		"loc": [
			-6.346663327659464e-07,
			-1.858439912370185e-07
		],
		"eco": 76,
		"efo": 70370.37037037036,
		"cfr": 0.4208984375
	},
	{
		"tim": 112.09659402499999,
		"tid": 5613,
		"loc": [
			-6.304709846238261e-07,
			-1.711164889927791e-07
		],
		"eco": 85,
		"efo": 78703.70370370371,
		"cfr": 0.35247802734375
	},
	{
		"tim": 112.1012957,
		"tid": 5613,
		"loc": [
			-6.237857083894029e-07,
			-1.7803303488019146e-07
		],
		"eco": 71,
		"efo": 65740.74074074074,
		"cfr": 0.070343017578125
	},
	{
		"tim": 112.105997225,
		"tid": 5613,
		"loc": [
			-6.360200506622459e-07,
			-1.8068229513862426e-07
		],
		"eco": 117,
		"efo": 108333.33333333333,
		"cfr": 0.281982421875
	},
	{
		"tim": 112.79626822499999,
		"tid": 5649,
		"loc": [
			-7.806598926237169e-07,
			-4.288477005694818e-07
		],
		"eco": 153,
		"efo": 141666.66666666666,
		"cfr": 0.9273681640625
	},
	{
		"tim": 112.8126494,
		"tid": 5649,
		"loc": [
			-7.860038868945374e-07,
			-4.3521103513113784e-07
		],
		"eco": 115,
		"efo": 53240.74074074074,
		"cfr": 0.5460205078125
	},
	{
		"tim": 112.82203374999999,
		"tid": 5649,
		"loc": [
			-7.862533807553436e-07,
			-4.3780309033384454e-07
		],
		"eco": 89,
		"efo": 82407.4074074074,
		"cfr": 0.6962890625
	},
	{
		"tim": 112.836117125,
		"tid": 5649,
		"loc": [
			-7.855134060694008e-07,
			-4.317629083497787e-07
		],
		"eco": 68,
		"efo": 62962.96296296296,
		"cfr": 0.32293701171875
	},
	{
		"tim": 112.84316059999999,
		"tid": 5649,
		"loc": [
			-7.785050426041149e-07,
			-4.3263731684348594e-07
		],
		"eco": 84,
		"efo": 77777.77777777778,
		"cfr": 0.27374267578125
	},
	{
		"tim": 112.85958215,
		"tid": 5649,
		"loc": [
			-7.838160996464163e-07,
			-4.3690436177130364e-07
		],
		"eco": 54,
		"efo": 50000.0,
		"cfr": 0.83221435546875
	},
	{
		"tim": 112.866625325,
		"tid": 5649,
		"loc": [
			-7.883686737637169e-07,
			-4.362152532619458e-07
		],
		"eco": 67,
		"efo": 62037.03703703704,
		"cfr": 0.522308349609375
	},
	{
		"tim": 112.88304642499999,
		"tid": 5649,
		"loc": [
			-7.908375095205994e-07,
			-4.3993853304351635e-07
		],
		"eco": 85,
		"efo": 78703.70370370371,
		"cfr": 0.35247802734375
	},
	{
		"tim": 112.897129475,
		"tid": 5649,
		"loc": [
			-7.864039895212344e-07,
			-4.3856292292222024e-07
		],
		"eco": 124,
		"efo": 38271.60493827161,
		"cfr": 0.20947265625
	},
	{
		"tim": 112.91119794999999,
		"tid": 5649,
		"loc": [
			-8.027425655637133e-07,
			-4.295706538282138e-07
		],
		"eco": 58,
		"efo": 26851.85185185185,
		"cfr": 0.2237548828125
	},
	{
		"tim": 112.92996079999999,
		"tid": 5649,
		"loc": [
			-7.945354939527474e-07,
			-4.336645530473734e-07
		],
		"eco": 65,
		"efo": 60185.18518518518,
		"cfr": 0.415283203125
	},
	{
		"tim": 112.93466249999999,
		"tid": 5649,
		"loc": [
			-7.955369096100855e-07,
			-4.3989219615285385e-07
		],
		"eco": 67,
		"efo": 62037.03703703704,
		"cfr": 0.358154296875
	},
	{
		"tim": 114.5228774,
		"tid": 5731,
		"loc": [
			-6.853787590793402e-08,
			6.137481559163128e-08
		],
		"eco": 149,
		"efo": 137962.96296296295,
		"cfr": 0.6148681640625
	},
	{
		"tim": 114.541600725,
		"tid": 5731,
		"loc": [
			-6.978118126246849e-08,
			5.6278852207556956e-08
		],
		"eco": 63,
		"efo": 58333.333333333336,
		"cfr": 0.714111328125
	},
	{
		"tim": 114.54630252499999,
		"tid": 5731,
		"loc": [
			-7.030809516972552e-08,
			5.7128057911032694e-08
		],
		"eco": 146,
		"efo": 67592.5925925926,
		"cfr": 0.65625
	},
	{
		"tim": 114.56506619999999,
		"tid": 5731,
		"loc": [
			-7.146413778682175e-08,
			5.234182353552326e-08
		],
		"eco": 293,
		"efo": 271296.2962962963,
		"cfr": 1.080596923828125
	},
	{
		"tim": 114.569768075,
		"tid": 5731,
		"loc": [
			-6.861794287649563e-08,
			6.013062342134958e-08
		],
		"eco": 65,
		"efo": 60185.18518518518,
		"cfr": 0.415283203125
	},
	{
		"tim": 114.57446965,
		"tid": 5731,
		"loc": [
			-7.477837301048052e-08,
			5.58419836139971e-08
		],
		"eco": 119,
		"efo": 110185.18518518518,
		"cfr": 0.444793701171875
	},
	{
		"tim": 114.588549625,
		"tid": 5731,
		"loc": [
			-6.545637691034783e-08,
			5.319085868125032e-08
		],
		"eco": 73,
		"efo": 16898.14814814815,
		"cfr": 0.8203125
	},
	{
		"tim": 114.614338675,
		"tid": 5731,
		"loc": [
			-4.827056973035635e-08,
			5.399401220196361e-08
		],
		"eco": 199,
		"efo": 184259.25925925927,
		"cfr": 1.251220703125
	},
	{
		"tim": 114.63778629999999,
		"tid": 5731,
		"loc": [
			-4.8185665502606965e-08,
			5.188280876315962e-08
		],
		"eco": 1113,
		"efo": 1030555.5555555555,
		"cfr": 1.11688232421875
	},
	{
		"tim": 114.69159392499999,
		"tid": 5734,
		"loc": [
			-7.130509541960434e-08,
			2.6224051316939844e-07
		],
		"eco": 140,
		"efo": 129629.62962962964,
		"cfr": 0.50701904296875
	},
	{
		"tim": 114.707975225,
		"tid": 5734,
		"loc": [
			-7.636339633936903e-08,
			2.5922332520872343e-07
		],
		"eco": 96,
		"efo": 88888.88888888889,
		"cfr": 1.248779296875
	},
	{
		"tim": 114.71267685,
		"tid": 5734,
		"loc": [
			-7.212714967796114e-08,
			2.645196111096172e-07
		],
		"eco": 225,
		"efo": 208333.33333333334,
		"cfr": 1.278839111328125
	},
	{
		"tim": 114.71737827499999,
		"tid": 5734,
		"loc": [
			-6.88860241931563e-08,
			2.6268418086848976e-07
		],
		"eco": 103,
		"efo": 95370.37037037036,
		"cfr": 0.92193603515625
	},
	{
		"tim": 114.72207985,
		"tid": 5734,
		"loc": [
			-7.335355867545887e-08,
			2.6605807907747075e-07
		],
		"eco": 110,
		"efo": 101851.85185185185,
		"cfr": 0.3988037109375
	},
	{
		"tim": 114.7525659,
		"tid": 5734,
		"loc": [
			-6.445941842410481e-08,
			2.6384128258614484e-07
		],
		"eco": 85,
		"efo": 78703.70370370371,
		"cfr": 0.4229736328125
	},
	{
		"tim": 114.7572675,
		"tid": 5734,
		"loc": [
			-7.232291629847099e-08,
			2.59570759198874e-07
		],
		"eco": 95,
		"efo": 87962.96296296296,
		"cfr": 0.535400390625
	},
	{
		"tim": 114.76196917499999,
		"tid": 5734,
		"loc": [
			-6.48975090632587e-08,
			2.6366746883628527e-07
		],
		"eco": 94,
		"efo": 87037.03703703704,
		"cfr": 0.6265869140625
	},
	{
		"tim": 114.771354725,
		"tid": 5734,
		"loc": [
			-7.114713964015921e-08,
			2.605083835593884e-07
		],
		"eco": 107,
		"efo": 99074.07407407407,
		"cfr": 0.336181640625
	},
	{
		"tim": 114.7760565,
		"tid": 5734,
		"loc": [
			-7.061135348393629e-08,
			2.6103293609080766e-07
		],
		"eco": 112,
		"efo": 103703.70370370371,
		"cfr": 0.4010009765625
	},
	{
		"tim": 114.78075815,
		"tid": 5734,
		"loc": [
			-6.864199971500606e-08,
			2.6054224437818763e-07
		],
		"eco": 96,
		"efo": 88888.88888888889,
		"cfr": 0.447479248046875
	},
	{
		"tim": 114.7854594,
		"tid": 5734,
		"loc": [
			-6.69359911811325e-08,
			2.619402116649137e-07
		],
		"eco": 80,
		"efo": 74074.07407407407,
		"cfr": 0.62408447265625
	},
	{
		"tim": 114.79016102499999,
		"tid": 5734,
		"loc": [
			-6.607616187480913e-08,
			2.591243758265814e-07
		],
		"eco": 104,
		"efo": 96296.29629629629,
		"cfr": 0.46142578125
	},
	{
		"tim": 114.794862825,
		"tid": 5734,
		"loc": [
			-6.74610788505089e-08,
			2.656439700660686e-07
		],
		"eco": 111,
		"efo": 102777.77777777778,
		"cfr": 0.657196044921875
	},
	{
		"tim": 114.799564425,
		"tid": 5734,
		"loc": [
			-7.11839846309975e-08,
			2.570958014014615e-07
		],
		"eco": 129,
		"efo": 119444.44444444444,
		"cfr": 0.0775146484375
	},
	{
		"tim": 114.81130465,
		"tid": 5734,
		"loc": [
			-6.555864851508156e-08,
			2.60081218254135e-07
		],
		"eco": 71,
		"efo": 65740.74074074074,
		"cfr": 0.492401123046875
	},
	{
		"tim": 114.82538455,
		"tid": 5734,
		"loc": [
			-6.720120959410368e-08,
			2.7060951039977793e-07
		],
		"eco": 821,
		"efo": 760185.1851851852,
		"cfr": 0.889068603515625
	},
	{
		"tim": 114.83008617499999,
		"tid": 5734,
		"loc": [
			-6.658803348527328e-08,
			2.80514120546886e-07
		],
		"eco": 330,
		"efo": 305555.55555555556,
		"cfr": 0.740203857421875
	},
	{
		"tim": 114.83478765,
		"tid": 5734,
		"loc": [
			-6.643803255903145e-08,
			2.7152157173389086e-07
		],
		"eco": 122,
		"efo": 112962.96296296296,
		"cfr": 0.5479736328125
	},
	{
		"tim": 114.839489475,
		"tid": 5734,
		"loc": [
			-5.442352927765164e-08,
			2.7097878449126576e-07
		],
		"eco": 165,
		"efo": 152777.77777777778,
		"cfr": 0.80364990234375
	},
	{
		"tim": 114.84419092499999,
		"tid": 5734,
		"loc": [
			-4.139983025136543e-08,
			2.776820934285757e-07
		],
		"eco": 133,
		"efo": 123148.14814814815,
		"cfr": 0.630615234375
	},
	{
		"tim": 114.8559343,
		"tid": 5734,
		"loc": [
			-6.029634593958434e-08,
			2.677564146586761e-07
		],
		"eco": 242,
		"efo": 224074.07407407407,
		"cfr": 0.704498291015625
	},
	{
		"tim": 114.862977475,
		"tid": 5734,
		"loc": [
			-5.870451842024786e-08,
			2.692961191719798e-07
		],
		"eco": 239,
		"efo": 221296.2962962963,
		"cfr": 0.664764404296875
	},
	{
		"tim": 114.86767915,
		"tid": 5734,
		"loc": [
			-5.602921469263819e-08,
			2.7334217042722105e-07
		],
		"eco": 377,
		"efo": 349074.07407407404,
		"cfr": 0.62725830078125
	},
	{
		"tim": 114.87238085,
		"tid": 5734,
		"loc": [
			-5.187086861129938e-08,
			2.788493576741652e-07
		],
		"eco": 255,
		"efo": 236111.1111111111,
		"cfr": 0.59375
	},
	{
		"tim": 114.87708219999999,
		"tid": 5734,
		"loc": [
			-4.0141427275953384e-08,
			2.76172269177085e-07
		],
		"eco": 93,
		"efo": 86111.11111111111,
		"cfr": 0.794921875
	},
	{
		"tim": 114.884140625,
		"tid": 5734,
		"loc": [
			-4.483312983359429e-08,
			2.71597033396086e-07
		],
		"eco": 231,
		"efo": 213888.88888888888,
		"cfr": 0.8089599609375
	},
	{
		"tim": 114.89118417499999,
		"tid": 5734,
		"loc": [
			-5.5461581797937316e-08,
			2.7076058264626895e-07
		],
		"eco": 242,
		"efo": 224074.07407407407,
		"cfr": 0.692138671875
	},
	{
		"tim": 114.895886025,
		"tid": 5734,
		"loc": [
			-5.7863036147036315e-08,
			2.651775688051383e-07
		],
		"eco": 244,
		"efo": 225925.92592592593,
		"cfr": 0.54388427734375
	},
	{
		"tim": 114.900587475,
		"tid": 5734,
		"loc": [
			-5.926717149131104e-08,
			2.755083925129054e-07
		],
		"eco": 102,
		"efo": 47222.22222222222,
		"cfr": 0.48980712890625
	},
	{
		"tim": 114.90763095,
		"tid": 5734,
		"loc": [
			-6.661936929824058e-08,
			2.779515614066815e-07
		],
		"eco": 84,
		"efo": 25925.925925925927,
		"cfr": 1.13067626953125
	},
	{
		"tim": 114.92873589999999,
		"tid": 5734,
		"loc": [
			-6.231211468051814e-08,
			2.8515321955155505e-07
		],
		"eco": 534,
		"efo": 494444.44444444444,
		"cfr": 0.65155029296875
	},
	{
		"tim": 114.9381348,
		"tid": 5734,
		"loc": [
			-5.9502523483448274e-08,
			2.944714399087558e-07
		],
		"eco": 303,
		"efo": 280555.55555555556,
		"cfr": 1.48974609375
	},
	{
		"tim": 114.95221357499999,
		"tid": 5734,
		"loc": [
			-6.394998590924888e-08,
			2.8721012085071516e-07
		],
		"eco": 125,
		"efo": 115740.74074074074,
		"cfr": 0.77557373046875
	},
	{
		"tim": 114.95691529999999,
		"tid": 5734,
		"loc": [
			-7.611339319479301e-08,
			2.761794374198254e-07
		],
		"eco": 74,
		"efo": 68518.51851851851,
		"cfr": 0.39117431640625
	},
	{
		"tim": 114.96161679999999,
		"tid": 5734,
		"loc": [
			-7.343505950109163e-08,
			2.788332348249334e-07
		],
		"eco": 96,
		"efo": 88888.88888888889,
		"cfr": 0.301788330078125
	},
	{
		"tim": 114.96631855,
		"tid": 5734,
		"loc": [
			-6.985702031465389e-08,
			2.8449570364000027e-07
		],
		"eco": 59,
		"efo": 27314.814814814814,
		"cfr": 0.525054931640625
	},
	{
		"tim": 114.982739275,
		"tid": 5734,
		"loc": [
			-8.016844745710562e-08,
			2.855661424222795e-07
		],
		"eco": 314,
		"efo": 290740.74074074073,
		"cfr": 1.120361328125
	},
	{
		"tim": 114.987441175,
		"tid": 5734,
		"loc": [
			-7.391476627706578e-08,
			2.8193863727900405e-07
		],
		"eco": 84,
		"efo": 77777.77777777778,
		"cfr": 0.44036865234375
	},
	{
		"tim": 114.99214257499999,
		"tid": 5734,
		"loc": [
			-7.70410194363877e-08,
			2.8228086011555145e-07
		],
		"eco": 112,
		"efo": 103703.70370370371,
		"cfr": 0.409912109375
	},
	{
		"tim": 114.99684417499999,
		"tid": 5734,
		"loc": [
			-7.72382693448823e-08,
			2.829891809516544e-07
		],
		"eco": 521,
		"efo": 482407.4074074074,
		"cfr": 0.7984619140625
	},
	{
		"tim": 115.00154592499999,
		"tid": 5734,
		"loc": [
			-7.888286120467803e-08,
			2.8834463621726584e-07
		],
		"eco": 283,
		"efo": 262037.03703703702,
		"cfr": 0.94757080078125
	},
	{
		"tim": 115.020312775,
		"tid": 5734,
		"loc": [
			-7.1167351838838e-08,
			2.812204011087151e-07
		],
		"eco": 208,
		"efo": 192592.59259259258,
		"cfr": 0.41204833984375
	},
	{
		"tim": 115.02501447499999,
		"tid": 5734,
		"loc": [
			-7.947253960873307e-08,
			2.782656188599353e-07
		],
		"eco": 193,
		"efo": 178703.7037037037,
		"cfr": 0.469329833984375
	},
	{
		"tim": 115.0297162,
		"tid": 5734,
		"loc": [
			-7.189669136418608e-08,
			2.787471819044193e-07
		],
		"eco": 192,
		"efo": 177777.77777777778,
		"cfr": 0.55511474609375
	},
	{
		"tim": 115.03441799999999,
		"tid": 5734,
		"loc": [
			-7.03175241738027e-08,
			2.7840949188716147e-07
		],
		"eco": 686,
		"efo": 635185.1851851852,
		"cfr": 0.715728759765625
	},
	{
		"tim": 115.039119225,
		"tid": 5734,
		"loc": [
			-7.228111575901327e-08,
			2.8064930106775625e-07
		],
		"eco": 177,
		"efo": 163888.88888888888,
		"cfr": 0.321807861328125
	},
	{
		"tim": 115.04382084999999,
		"tid": 5734,
		"loc": [
			-7.288787005643112e-08,
			2.746020789844408e-07
		],
		"eco": 240,
		"efo": 222222.22222222222,
		"cfr": 0.58935546875
	},
	{
		"tim": 115.04852249999999,
		"tid": 5734,
		"loc": [
			-7.030823707707605e-08,
			2.743352638993687e-07
		],
		"eco": 331,
		"efo": 306481.48148148146,
		"cfr": 0.42169189453125
	},
	{
		"tim": 115.05322432499999,
		"tid": 5734,
		"loc": [
			-7.346366411536303e-08,
			2.7989674104889487e-07
		],
		"eco": 156,
		"efo": 144444.44444444444,
		"cfr": 0.384521484375
	},
	{
		"tim": 115.05792584999999,
		"tid": 5734,
		"loc": [
			-8.01516896589184e-08,
			2.8452418571888083e-07
		],
		"eco": 133,
		"efo": 123148.14814814815,
		"cfr": 0.3153076171875
	},
	{
		"tim": 115.0626271,
		"tid": 5734,
		"loc": [
			-7.248229521266415e-08,
			2.804073383554257e-07
		],
		"eco": 91,
		"efo": 84259.25925925926,
		"cfr": 0.15380859375
	},
	{
		"tim": 115.06732865,
		"tid": 5734,
		"loc": [
			-7.524301462811097e-08,
			2.768983038174203e-07
		],
		"eco": 83,
		"efo": 76851.85185185185,
		"cfr": 0.3607177734375
	},
	{
		"tim": 115.07203022499999,
		"tid": 5734,
		"loc": [
			-7.553652687841671e-08,
			2.7964734646398575e-07
		],
		"eco": 72,
		"efo": 66666.66666666667,
		"cfr": 0.30548095703125
	},
	{
		"tim": 115.07673204999999,
		"tid": 5734,
		"loc": [
			-7.029754205843952e-08,
			2.8921374361872173e-07
		],
		"eco": 73,
		"efo": 67592.5925925926,
		"cfr": 0.396484375
	},
	{
		"tim": 115.08143355,
		"tid": 5734,
		"loc": [
			-7.143656828149001e-08,
			2.807144109772166e-07
		],
		"eco": 87,
		"efo": 80555.55555555555,
		"cfr": 0.55078125
	},
	{
		"tim": 115.08613527499999,
		"tid": 5734,
		"loc": [
			-6.840986985839633e-08,
			2.790446086683496e-07
		],
		"eco": 128,
		"efo": 118518.51851851851,
		"cfr": 0.4140625
	},
	{
		"tim": 115.09083697499999,
		"tid": 5734,
		"loc": [
			-7.063522135917882e-08,
			2.824287401456073e-07
		],
		"eco": 175,
		"efo": 162037.03703703702,
		"cfr": 0.313873291015625
	},
	{
		"tim": 115.095538725,
		"tid": 5734,
		"loc": [
			-6.54394906573588e-08,
			2.87196024498018e-07
		],
		"eco": 81,
		"efo": 75000.0,
		"cfr": 0.3575439453125
	},
	{
		"tim": 115.10024032499999,
		"tid": 5734,
		"loc": [
			-6.487873204750168e-08,
			2.8658068445683336e-07
		],
		"eco": 76,
		"efo": 70370.37037037036,
		"cfr": 0.460357666015625
	},
	{
		"tim": 115.10494192499999,
		"tid": 5734,
		"loc": [
			-6.255374288104003e-08,
			2.8487182140902096e-07
		],
		"eco": 58,
		"efo": 53703.7037037037,
		"cfr": 0.3270263671875
	},
	{
		"tim": 115.10964335,
		"tid": 5734,
		"loc": [
			-6.835675132458724e-08,
			2.808052892270217e-07
		],
		"eco": 66,
		"efo": 61111.11111111111,
		"cfr": 0.302734375
	},
	{
		"tim": 115.1143448,
		"tid": 5734,
		"loc": [
			-7.233004729445479e-08,
			2.822455265176752e-07
		],
		"eco": 83,
		"efo": 76851.85185185185,
		"cfr": 0.34869384765625
	},
	{
		"tim": 115.11904655,
		"tid": 5734,
		"loc": [
			-7.172973342967442e-08,
			2.87107290919737e-07
		],
		"eco": 65,
		"efo": 60185.18518518518,
		"cfr": 0.33837890625
	},
	{
		"tim": 115.12374804999999,
		"tid": 5734,
		"loc": [
			-6.536849777901509e-08,
			2.7923789452314416e-07
		],
		"eco": 52,
		"efo": 48148.148148148146,
		"cfr": 0.48065185546875
	},
	{
		"tim": 115.128449875,
		"tid": 5734,
		"loc": [
			-6.970062129535561e-08,
			2.8211275899882107e-07
		],
		"eco": 79,
		"efo": 73148.14814814815,
		"cfr": 0.66961669921875
	},
	{
		"tim": 115.144874975,
		"tid": 5734,
		"loc": [
			-6.616062935814441e-08,
			2.6843946108645654e-07
		],
		"eco": 277,
		"efo": 256481.4814814815,
		"cfr": 0.92547607421875
	},
	{
		"tim": 115.14957667499999,
		"tid": 5734,
		"loc": [
			-7.492545305840916e-08,
			2.636002013803404e-07
		],
		"eco": 101,
		"efo": 46759.259259259255,
		"cfr": 0.692138671875
	},
	{
		"tim": 115.15896149999999,
		"tid": 5734,
		"loc": [
			-6.732252619028706e-08,
			2.8168785070282343e-07
		],
		"eco": 80,
		"efo": 74074.07407407407,
		"cfr": 0.461822509765625
	},
	{
		"tim": 115.16366325,
		"tid": 5734,
		"loc": [
			-6.814117746785594e-08,
			2.8905526413510233e-07
		],
		"eco": 97,
		"efo": 89814.81481481482,
		"cfr": 0.339385986328125
	},
	{
		"tim": 115.16836484999999,
		"tid": 5734,
		"loc": [
			-6.33716759948738e-08,
			2.829162274825154e-07
		],
		"eco": 78,
		"efo": 72222.22222222222,
		"cfr": 0.5255126953125
	},
	{
		"tim": 115.1730666,
		"tid": 5734,
		"loc": [
			-6.600517639690519e-08,
			2.8385702506315913e-07
		],
		"eco": 88,
		"efo": 81481.48148148147,
		"cfr": 0.2611083984375
	},
	{
		"tim": 115.17776827499999,
		"tid": 5734,
		"loc": [
			-6.314687280866625e-08,
			2.7990536221796565e-07
		],
		"eco": 73,
		"efo": 67592.5925925926,
		"cfr": 0.451171875
	},
	{
		"tim": 115.182469875,
		"tid": 5734,
		"loc": [
			-6.713231641882767e-08,
			2.875859222555057e-07
		],
		"eco": 89,
		"efo": 82407.4074074074,
		"cfr": 0.23583984375
	},
	{
		"tim": 115.196553825,
		"tid": 5734,
		"loc": [
			-6.374069670273647e-08,
			2.801511408685292e-07
		],
		"eco": 163,
		"efo": 150925.92592592593,
		"cfr": 0.693145751953125
	},
	{
		"tim": 115.20125519999999,
		"tid": 5734,
		"loc": [
			-7.197405862242021e-08,
			2.8469011773172375e-07
		],
		"eco": 93,
		"efo": 86111.11111111111,
		"cfr": 0.2900390625
	},
	{
		"tim": 115.205956725,
		"tid": 5734,
		"loc": [
			-6.217695157025247e-08,
			2.7712441015642347e-07
		],
		"eco": 228,
		"efo": 211111.1111111111,
		"cfr": 0.60223388671875
	},
	{
		"tim": 115.210658275,
		"tid": 5734,
		"loc": [
			-6.636977580289505e-08,
			2.746620234264256e-07
		],
		"eco": 122,
		"efo": 112962.96296296296,
		"cfr": 0.637939453125
	},
	{
		"tim": 115.224737925,
		"tid": 5734,
		"loc": [
			-6.360243185481238e-08,
			2.6965597977895756e-07
		],
		"eco": 139,
		"efo": 128703.70370370371,
		"cfr": 1.039886474609375
	},
	{
		"tim": 117.46209897499999,
		"tid": 5848,
		"loc": [
			1.4647784066254366e-07,
			1.9304201086061095e-08
		],
		"eco": 354,
		"efo": 327777.77777777775,
		"cfr": 0.881591796875
	},
	{
		"tim": 117.498387525,
		"tid": 5848,
		"loc": [
			1.4896462034514677e-07,
			1.4389156533583605e-08
		],
		"eco": 530,
		"efo": 490740.74074074073,
		"cfr": 1.5115966796875
	},
	{
		"tim": 117.5030891,
		"tid": 5848,
		"loc": [
			1.5460529641252973e-07,
			1.0704272196824573e-08
		],
		"eco": 801,
		"efo": 741666.6666666666,
		"cfr": 1.002197265625
	},
	{
		"tim": 117.51484587499999,
		"tid": 5848,
		"loc": [
			1.4991286079147857e-07,
			5.670364544442167e-09
		],
		"eco": 110,
		"efo": 101851.85185185185,
		"cfr": 0.389739990234375
	},
	{
		"tim": 117.519547475,
		"tid": 5848,
		"loc": [
			1.5249064819160783e-07,
			7.1079973320956515e-09
		],
		"eco": 154,
		"efo": 142592.59259259258,
		"cfr": 0.38818359375
	},
	{
		"tim": 117.526604475,
		"tid": 5848,
		"loc": [
			1.5928772691749516e-07,
			4.955202392238424e-09
		],
		"eco": 864,
		"efo": 800000.0,
		"cfr": 1.003814697265625
	},
	{
		"tim": 119.86084527499999,
		"tid": 5970,
		"loc": [
			2.4805638007612064e-07,
			-4.0187296581161113e-08
		],
		"eco": 108,
		"efo": 50000.0,
		"cfr": 0.767486572265625
	},
	{
		"tim": 119.8795677,
		"tid": 5970,
		"loc": [
			2.4915941250312484e-07,
			-3.92960528719034e-08
		],
		"eco": 200,
		"efo": 185185.1851851852,
		"cfr": 0.517333984375
	},
	{
		"tim": 119.88661107499999,
		"tid": 5970,
		"loc": [
			2.3987350145887087e-07,
			-4.089640108148187e-08
		],
		"eco": 133,
		"efo": 123148.14814814815,
		"cfr": 0.59307861328125
	},
	{
		"tim": 119.89131272499999,
		"tid": 5970,
		"loc": [
			2.3970854822254805e-07,
			-3.599875382681774e-08
		],
		"eco": 549,
		"efo": 508333.3333333333,
		"cfr": 1.143341064453125
	},
	{
		"tim": 119.898369475,
		"tid": 5970,
		"loc": [
			2.499447751461922e-07,
			-4.265424320399463e-08
		],
		"eco": 57,
		"efo": 52777.777777777774,
		"cfr": 0.98095703125
	},
	{
		"tim": 119.905413,
		"tid": 5970,
		"loc": [
			2.496498534984047e-07,
			-3.633043210202398e-08
		],
		"eco": 92,
		"efo": 85185.18518518518,
		"cfr": 0.65185546875
	},
	{
		"tim": 119.91950892499999,
		"tid": 5970,
		"loc": [
			2.3975795052417723e-07,
			-3.592982571283948e-08
		],
		"eco": 96,
		"efo": 88888.88888888889,
		"cfr": 0.43707275390625
	},
	{
		"tim": 119.931235925,
		"tid": 5970,
		"loc": [
			2.451871662993529e-07,
			-3.4293424523900774e-08
		],
		"eco": 106,
		"efo": 98148.14814814815,
		"cfr": 0.24517822265625
	},
	{
		"tim": 119.938279275,
		"tid": 5970,
		"loc": [
			2.3898713197798034e-07,
			-3.997838390890458e-08
		],
		"eco": 50,
		"efo": 11574.074074074075,
		"cfr": 0.799560546875
	},
	{
		"tim": 120.00856565,
		"tid": 5972,
		"loc": [
			3.330422212716703e-07,
			5.854858050721651e-08
		],
		"eco": 463,
		"efo": 428703.7037037037,
		"cfr": 1.162109375
	},
	{
		"tim": 120.0273014,
		"tid": 5972,
		"loc": [
			3.3309878661691646e-07,
			5.004661750878303e-08
		],
		"eco": 467,
		"efo": 432407.4074074074,
		"cfr": 0.97625732421875
	},
	{
		"tim": 120.03200294999999,
		"tid": 5972,
		"loc": [
			3.359545067225546e-07,
			5.004238117917713e-08
		],
		"eco": 421,
		"efo": 389814.81481481483,
		"cfr": 1.040985107421875
	},
	{
		"tim": 120.821539475,
		"tid": 6019,
		"loc": [
			9.301421456410023e-07,
			4.892470339700527e-07
		],
		"eco": 123,
		"efo": 113888.88888888889,
		"cfr": 0.6656494140625
	},
	{
		"tim": 120.85314804999999,
		"tid": 6019,
		"loc": [
			9.256187221620966e-07,
			4.932770182070035e-07
		],
		"eco": 283,
		"efo": 262037.03703703702,
		"cfr": 0.972137451171875
	},
	{
		"tim": 120.85784975,
		"tid": 6019,
		"loc": [
			9.320416065010519e-07,
			4.899677937488004e-07
		],
		"eco": 132,
		"efo": 122222.22222222222,
		"cfr": 1.006591796875
	},
	{
		"tim": 120.86490662499999,
		"tid": 6019,
		"loc": [
			9.329848057777778e-07,
			4.91199827615129e-07
		],
		"eco": 151,
		"efo": 139814.8148148148,
		"cfr": 0.854278564453125
	},
	{
		"tim": 120.869608425,
		"tid": 6019,
		"loc": [
			9.383814084503189e-07,
			5.010688353112653e-07
		],
		"eco": 70,
		"efo": 64814.81481481482,
		"cfr": 0.7855224609375
	},
	{
		"tim": 120.8790095,
		"tid": 6019,
		"loc": [
			9.376005506738119e-07,
			5.034506076089957e-07
		],
		"eco": 748,
		"efo": 692592.5925925926,
		"cfr": 1.45660400390625
	},
	{
		"tim": 120.8837111,
		"tid": 6019,
		"loc": [
			9.277427134456992e-07,
			4.954612656688556e-07
		],
		"eco": 274,
		"efo": 253703.7037037037,
		"cfr": 0.9732666015625
	},
	{
		"tim": 120.89075452499999,
		"tid": 6019,
		"loc": [
			9.300919369945061e-07,
			4.884540396756662e-07
		],
		"eco": 95,
		"efo": 87962.96296296296,
		"cfr": 0.8818359375
	},
	{
		"tim": 120.89545634999999,
		"tid": 6019,
		"loc": [
			9.349364677401993e-07,
			5.018121474506192e-07
		],
		"eco": 428,
		"efo": 396296.2962962963,
		"cfr": 0.9857177734375
	},
	{
		"tim": 120.90249949999999,
		"tid": 6019,
		"loc": [
			9.294036195706204e-07,
			5.042637406704289e-07
		],
		"eco": 188,
		"efo": 174074.07407407407,
		"cfr": 0.07965087890625
	},
	{
		"tim": 120.90955659999999,
		"tid": 6019,
		"loc": [
			9.207652879643954e-07,
			4.87851136151686e-07
		],
		"eco": 447,
		"efo": 206944.44444444444,
		"cfr": 0.946807861328125
	},
	{
		"tim": 120.928336475,
		"tid": 6019,
		"loc": [
			9.104916568978126e-07,
			4.827514329961923e-07
		],
		"eco": 286,
		"efo": 264814.81481481483,
		"cfr": 1.36724853515625
	},
	{
		"tim": 123.5535336,
		"tid": 6162,
		"loc": [
			5.719310194740759e-07,
			4.40948366904618e-07
		],
		"eco": 148,
		"efo": 137037.03703703702,
		"cfr": 0.701416015625
	},
	{
		"tim": 123.57340484999999,
		"tid": 6162,
		"loc": [
			5.67263388631628e-07,
			4.383409341675485e-07
		],
		"eco": 188,
		"efo": 174074.07407407407,
		"cfr": 0.658447265625
	},
	{
		"tim": 123.57810635,
		"tid": 6162,
		"loc": [
			5.668455182641455e-07,
			4.2338461676426686e-07
		],
		"eco": 59,
		"efo": 54629.62962962963,
		"cfr": 0.64361572265625
	},
	{
		"tim": 123.59686897499999,
		"tid": 6162,
		"loc": [
			5.610374356005894e-07,
			4.185625285958165e-07
		],
		"eco": 297,
		"efo": 275000.0,
		"cfr": 0.8526611328125
	},
	{
		"tim": 123.6015705,
		"tid": 6162,
		"loc": [
			5.557575167864517e-07,
			4.099624649012455e-07
		],
		"eco": 97,
		"efo": 44907.40740740741,
		"cfr": 0.627349853515625
	},
	{
		"tim": 123.60861357499999,
		"tid": 6162,
		"loc": [
			5.669539819298504e-07,
			4.1770891046657276e-07
		],
		"eco": 50,
		"efo": 46296.2962962963,
		"cfr": 1.07940673828125
	},
	{
		"tim": 123.62269574999999,
		"tid": 6162,
		"loc": [
			5.571670594632925e-07,
			4.2014791548550295e-07
		],
		"eco": 86,
		"efo": 79629.62962962964,
		"cfr": 1.081329345703125
	},
	{
		"tim": 123.6367636,
		"tid": 6162,
		"loc": [
			5.496444436010748e-07,
			4.17697174808178e-07
		],
		"eco": 58,
		"efo": 17901.234567901236,
		"cfr": 1.0499267578125
	},
	{
		"tim": 123.66254029999999,
		"tid": 6162,
		"loc": [
			5.488745007664956e-07,
			4.1417994488254393e-07
		],
		"eco": 56,
		"efo": 17283.95061728395,
		"cfr": 0.946197509765625
	},
	{
		"tim": 123.69534175,
		"tid": 6162,
		"loc": [
			5.497712127221857e-07,
			3.9195865735870286e-07
		],
		"eco": 56,
		"efo": 51851.851851851854,
		"cfr": 1.4996337890625
	},
	{
		"tim": 123.70706817499999,
		"tid": 6162,
		"loc": [
			5.52782870448603e-07,
			3.8430549599086316e-07
		],
		"eco": 53,
		"efo": 49074.07407407407,
		"cfr": 0.66009521484375
	},
	{
		"tim": 123.71645335,
		"tid": 6162,
		"loc": [
			5.529778937867718e-07,
			3.7545558638543824e-07
		],
		"eco": 73,
		"efo": 33796.2962962963,
		"cfr": 1.12109375
	},
	{
		"tim": 123.74692725,
		"tid": 6162,
		"loc": [
			5.508335391885393e-07,
			3.8021268909988133e-07
		],
		"eco": 83,
		"efo": 38425.92592592593,
		"cfr": 1.05810546875
	},
	{
		"tim": 123.76099604999999,
		"tid": 6162,
		"loc": [
			5.578280389869619e-07,
			3.6845338007093814e-07
		],
		"eco": 58,
		"efo": 17901.234567901236,
		"cfr": 0.3614501953125
	},
	{
		"tim": 123.784431175,
		"tid": 6162,
		"loc": [
			5.548454113691996e-07,
			3.6106599726058553e-07
		],
		"eco": 211,
		"efo": 195370.37037037036,
		"cfr": 1.10687255859375
	},
	{
		"tim": 123.805551375,
		"tid": 6162,
		"loc": [
			5.611515958657549e-07,
			3.652493853763469e-07
		],
		"eco": 185,
		"efo": 171296.2962962963,
		"cfr": 1.582672119140625
	},
	{
		"tim": 123.81260797499999,
		"tid": 6162,
		"loc": [
			5.559503076357844e-07,
			3.638247299710766e-07
		],
		"eco": 50,
		"efo": 23148.14814814815,
		"cfr": 1.379241943359375
	},
	{
		"tim": 123.836056625,
		"tid": 6162,
		"loc": [
			5.661546709966273e-07,
			3.6063452887956037e-07
		],
		"eco": 554,
		"efo": 512962.962962963,
		"cfr": 1.204559326171875
	},
	{
		"tim": 123.84545469999999,
		"tid": 6162,
		"loc": [
			5.749573708839928e-07,
			3.512842918708674e-07
		],
		"eco": 271,
		"efo": 83641.97530864198,
		"cfr": 1.025390625
	},
	{
		"tim": 125.166267225,
		"tid": 6236,
		"loc": [
			7.95705944259562e-07,
			1.3476002977781675e-07
		],
		"eco": 55,
		"efo": 25462.962962962964,
		"cfr": 1.2347412109375
	},
	{
		"tim": 125.20608059999999,
		"tid": 6236,
		"loc": [
			7.712054436840307e-07,
			1.3652719442321247e-07
		],
		"eco": 73,
		"efo": 22530.864197530864,
		"cfr": 1.06640625
	},
	{
		"tim": 125.346276975,
		"tid": 6244,
		"loc": [
			9.241135906851348e-07,
			4.931757706169443e-07
		],
		"eco": 501,
		"efo": 463888.8888888889,
		"cfr": 0.902557373046875
	},
	{
		"tim": 127.55449917499999,
		"tid": 6361,
		"loc": [
			8.25617272947739e-07,
			1.212550969215562e-07
		],
		"eco": 313,
		"efo": 289814.81481481483,
		"cfr": 0.847412109375
	},
	{
		"tim": 127.57088044999999,
		"tid": 6361,
		"loc": [
			8.229308654628872e-07,
			1.2137622335210834e-07
		],
		"eco": 141,
		"efo": 130555.55555555555,
		"cfr": 0.743408203125
	},
	{
		"tim": 127.57558195,
		"tid": 6361,
		"loc": [
			8.215179868103568e-07,
			1.2414297837046143e-07
		],
		"eco": 129,
		"efo": 119444.44444444444,
		"cfr": 1.37200927734375
	},
	{
		"tim": 127.58028362499999,
		"tid": 6361,
		"loc": [
			8.190142559300023e-07,
			1.2525152521205405e-07
		],
		"eco": 190,
		"efo": 175925.92592592593,
		"cfr": 0.787353515625
	},
	{
		"tim": 127.59202434999999,
		"tid": 6361,
		"loc": [
			8.242209304649878e-07,
			1.2356174688087592e-07
		],
		"eco": 53,
		"efo": 49074.07407407407,
		"cfr": 0.5657958984375
	},
	{
		"tim": 127.60375185,
		"tid": 6361,
		"loc": [
			8.064342161477302e-07,
			1.1664462405247997e-07
		],
		"eco": 156,
		"efo": 72222.22222222222,
		"cfr": 1.358642578125
	},
	{
		"tim": 127.61313742499999,
		"tid": 6361,
		"loc": [
			7.964255478470749e-07,
			1.0884851185503447e-07
		],
		"eco": 86,
		"efo": 39814.81481481482,
		"cfr": 0.81390380859375
	},
	{
		"tim": 127.624864675,
		"tid": 6361,
		"loc": [
			7.866353215072063e-07,
			1.0247320187044836e-07
		],
		"eco": 157,
		"efo": 72685.18518518518,
		"cfr": 1.07275390625
	},
	{
		"tim": 127.6389341,
		"tid": 6361,
		"loc": [
			7.857711014167225e-07,
			1.0766093461138605e-07
		],
		"eco": 119,
		"efo": 36728.3950617284,
		"cfr": 1.46026611328125
	},
	{
		"tim": 127.65300327499999,
		"tid": 6361,
		"loc": [
			7.874879974075902e-07,
			1.1658912829497255e-07
		],
		"eco": 205,
		"efo": 189814.8148148148,
		"cfr": 0.9122314453125
	},
	{
		"tim": 127.66475774999999,
		"tid": 6361,
		"loc": [
			7.772151971009334e-07,
			9.197496113573003e-08
		],
		"eco": 67,
		"efo": 20679.012345679013,
		"cfr": 0.790924072265625
	},
	{
		"tim": 127.69758682499999,
		"tid": 6361,
		"loc": [
			7.781594497034595e-07,
			1.0563122922695136e-07
		],
		"eco": 58,
		"efo": 17901.234567901236,
		"cfr": 1.2564697265625
	},
	{
		"tim": 128.259510075,
		"tid": 6392,
		"loc": [
			8.102083096533264e-07,
			4.0804204028771177e-07
		],
		"eco": 846,
		"efo": 783333.3333333334,
		"cfr": 1.12835693359375
	},
	{
		"tim": 132.31610310000002,
		"tid": 6614,
		"loc": [
			-7.248139853247757e-07,
			-9.990855614987406e-08
		],
		"eco": 105,
		"efo": 97222.22222222222,
		"cfr": 0.533203125
	},
	{
		"tim": 132.33483950000002,
		"tid": 6614,
		"loc": [
			-7.260839252703265e-07,
			-1.0211105168093165e-07
		],
		"eco": 53,
		"efo": 24537.037037037036,
		"cfr": 0.43377685546875
	},
	{
		"tim": 132.3536028,
		"tid": 6614,
		"loc": [
			-7.323772093596537e-07,
			-1.0841611605856675e-07
		],
		"eco": 54,
		"efo": 25000.0,
		"cfr": 1.12811279296875
	},
	{
		"tim": 132.36298765,
		"tid": 6614,
		"loc": [
			-7.215377949526577e-07,
			-8.950941680213661e-08
		],
		"eco": 53,
		"efo": 49074.07407407407,
		"cfr": 0.39605712890625
	},
	{
		"tim": 132.85829040000002,
		"tid": 6637,
		"loc": [
			-9.504457297867589e-07,
			-3.4576870629815316e-08
		],
		"eco": 73,
		"efo": 67592.5925925926,
		"cfr": 0.123046875
	},
	{
		"tim": 132.880503275,
		"tid": 6637,
		"loc": [
			-9.506765226270601e-07,
			-3.2769166819957354e-08
		],
		"eco": 64,
		"efo": 59259.259259259255,
		"cfr": 0.078125
	},
	{
		"tim": 132.88754682500002,
		"tid": 6637,
		"loc": [
			-9.431219318900249e-07,
			-3.157502748501442e-08
		],
		"eco": 70,
		"efo": 64814.81481481482,
		"cfr": 0.4427490234375
	},
	{
		"tim": 132.89224842500002,
		"tid": 6637,
		"loc": [
			-9.485567222894677e-07,
			-3.0176964142258126e-08
		],
		"eco": 79,
		"efo": 73148.14814814815,
		"cfr": 0.30322265625
	},
	{
		"tim": 132.899292075,
		"tid": 6637,
		"loc": [
			-9.520818145542003e-07,
			-2.8962363973876586e-08
		],
		"eco": 66,
		"efo": 20370.370370370372,
		"cfr": 0.1513671875
	},
	{
		"tim": 132.92039672500002,
		"tid": 6637,
		"loc": [
			-9.533210409844004e-07,
			-2.6336171639567394e-08
		],
		"eco": 51,
		"efo": 47222.22222222222,
		"cfr": -0.01959228515625
	},
	{
		"tim": 132.92979952500002,
		"tid": 6637,
		"loc": [
			-9.473458535170164e-07,
			-2.3723963356731376e-08
		],
		"eco": 414,
		"efo": 383333.3333333333,
		"cfr": 0.426727294921875
	},
	{
		"tim": 132.93450105,
		"tid": 6637,
		"loc": [
			-9.447851068143673e-07,
			-3.041788449191185e-08
		],
		"eco": 194,
		"efo": 179629.62962962964,
		"cfr": 1.133056640625
	},
	{
		"tim": 132.93920267500002,
		"tid": 6637,
		"loc": [
			-9.480631678143194e-07,
			-2.8918106802993284e-08
		],
		"eco": 102,
		"efo": 94444.44444444444,
		"cfr": 0.29388427734375
	},
	{
		"tim": 132.9439043,
		"tid": 6637,
		"loc": [
			-9.472141885300499e-07,
			-3.245876580228521e-08
		],
		"eco": 59,
		"efo": 54629.62962962963,
		"cfr": 0.27099609375
	},
	{
		"tim": 133.155423025,
		"tid": 6648,
		"loc": [
			7.401119539709404e-07,
			4.3633617635695594e-07
		],
		"eco": 89,
		"efo": 82407.4074074074,
		"cfr": 0.99951171875
	},
	{
		"tim": 133.171803775,
		"tid": 6648,
		"loc": [
			7.466287966017436e-07,
			4.3340653565663264e-07
		],
		"eco": 115,
		"efo": 106481.48148148147,
		"cfr": 1.0140380859375
	},
	{
		"tim": 133.17884725000002,
		"tid": 6648,
		"loc": [
			7.528915244239447e-07,
			4.384780164683445e-07
		],
		"eco": 1291,
		"efo": 1195370.3703703703,
		"cfr": 0.97808837890625
	},
	{
		"tim": 133.188259375,
		"tid": 6648,
		"loc": [
			7.464968052207594e-07,
			4.339521699823676e-07
		],
		"eco": 136,
		"efo": 125925.92592592593,
		"cfr": 1.41357421875
	},
	{
		"tim": 133.195316225,
		"tid": 6648,
		"loc": [
			7.429183855142764e-07,
			4.308203944666736e-07
		],
		"eco": 85,
		"efo": 78703.70370370371,
		"cfr": 0.575714111328125
	},
	{
		"tim": 133.20001785,
		"tid": 6648,
		"loc": [
			7.333249463908338e-07,
			4.3549771172658773e-07
		],
		"eco": 74,
		"efo": 68518.51851851851,
		"cfr": 0.95770263671875
	},
	{
		"tim": 134.811387,
		"tid": 6723,
		"loc": [
			-7.423218455170652e-07,
			-4.83701295985423e-07
		],
		"eco": 79,
		"efo": 36574.07407407407,
		"cfr": 1.25079345703125
	},
	{
		"tim": 134.85938827500001,
		"tid": 6723,
		"loc": [
			-7.609900907231378e-07,
			-4.6633990461996946e-07
		],
		"eco": 78,
		"efo": 72222.22222222222,
		"cfr": 0.2178955078125
	},
	{
		"tim": 134.864089925,
		"tid": 6723,
		"loc": [
			-7.560904838740036e-07,
			-4.741323592801067e-07
		],
		"eco": 83,
		"efo": 76851.85185185185,
		"cfr": 0.240478515625
	},
	{
		"tim": 134.86879135,
		"tid": 6723,
		"loc": [
			-7.630738604817536e-07,
			-4.652865085898646e-07
		],
		"eco": 54,
		"efo": 50000.0,
		"cfr": 0.42535400390625
	},
	{
		"tim": 134.873493,
		"tid": 6723,
		"loc": [
			-7.571650753669413e-07,
			-4.6920752640081004e-07
		],
		"eco": 78,
		"efo": 72222.22222222222,
		"cfr": 0.25634765625
	},
	{
		"tim": 134.87819455000002,
		"tid": 6723,
		"loc": [
			-7.618141176660708e-07,
			-4.676989258153026e-07
		],
		"eco": 51,
		"efo": 47222.22222222222,
		"cfr": 0.41143798828125
	},
	{
		"tim": 134.882896375,
		"tid": 6723,
		"loc": [
			-7.563334427947849e-07,
			-4.730503607724014e-07
		],
		"eco": 147,
		"efo": 68055.55555555555,
		"cfr": 0.27099609375
	},
	{
		"tim": 134.8899399,
		"tid": 6723,
		"loc": [
			-7.579281518555882e-07,
			-4.6964793813218337e-07
		],
		"eco": 55,
		"efo": 50925.92592592593,
		"cfr": 0.453948974609375
	},
	{
		"tim": 134.89464162500002,
		"tid": 6723,
		"loc": [
			-7.58635559580873e-07,
			-4.715791902241835e-07
		],
		"eco": 53,
		"efo": 49074.07407407407,
		"cfr": 0.05657958984375
	},
	{
		"tim": 134.908725025,
		"tid": 6723,
		"loc": [
			-7.568385275185607e-07,
			-4.7322593779930686e-07
		],
		"eco": 90,
		"efo": 83333.33333333333,
		"cfr": 0.48876953125
	},
	{
		"tim": 134.91342655,
		"tid": 6723,
		"loc": [
			-7.572862997125137e-07,
			-4.6758930964235247e-07
		],
		"eco": 58,
		"efo": 53703.7037037037,
		"cfr": 0.447509765625
	},
	{
		"tim": 136.178109825,
		"tid": 6787,
		"loc": [
			-7.515219593509065e-07,
			-4.873409402600311e-07
		],
		"eco": 66,
		"efo": 30555.555555555555,
		"cfr": 0.92333984375
	},
	{
		"tim": 136.31028935,
		"tid": 6794,
		"loc": [
			-6.025325121476902e-07,
			8.428413363700317e-08
		],
		"eco": 117,
		"efo": 54166.666666666664,
		"cfr": 0.8544921875
	},
	{
		"tim": 136.339541225,
		"tid": 6794,
		"loc": [
			-5.962511234394122e-07,
			9.077749917387891e-08
		],
		"eco": 100,
		"efo": 92592.5925925926,
		"cfr": 0.548858642578125
	},
	{
		"tim": 136.348944175,
		"tid": 6794,
		"loc": [
			-5.97071303553107e-07,
			9.209956194196817e-08
		],
		"eco": 149,
		"efo": 68981.48148148147,
		"cfr": 0.65496826171875
	},
	{
		"tim": 136.35598727500002,
		"tid": 6794,
		"loc": [
			-5.964471423798877e-07,
			9.351614425273935e-08
		],
		"eco": 97,
		"efo": 89814.81481481482,
		"cfr": 0.82275390625
	},
	{
		"tim": 136.36068897500002,
		"tid": 6794,
		"loc": [
			-5.861687987132533e-07,
			9.905833203566349e-08
		],
		"eco": 79,
		"efo": 73148.14814814815,
		"cfr": 0.6064453125
	},
	{
		"tim": 136.7915745,
		"tid": 6814,
		"loc": [
			-7.390988331357094e-07,
			-3.463127969570463e-07
		],
		"eco": 108,
		"efo": 100000.0,
		"cfr": 0.591796875
	},
	{
		"tim": 136.82191747500002,
		"tid": 6814,
		"loc": [
			-7.351720388215902e-07,
			-3.3738057733303916e-07
		],
		"eco": 106,
		"efo": 49074.07407407407,
		"cfr": 0.43377685546875
	},
	{
		"tim": 136.82896085000002,
		"tid": 6814,
		"loc": [
			-7.316500390865934e-07,
			-3.379807474396996e-07
		],
		"eco": 94,
		"efo": 43518.51851851852,
		"cfr": 0.6053466796875
	},
	{
		"tim": 136.91784570000002,
		"tid": 6819,
		"loc": [
			-7.636309432611742e-07,
			-4.59228320992663e-07
		],
		"eco": 82,
		"efo": 75925.92592592593,
		"cfr": 0.487060546875
	},
	{
		"tim": 136.934227125,
		"tid": 6819,
		"loc": [
			-7.669973231369172e-07,
			-4.683647136422285e-07
		],
		"eco": 64,
		"efo": 59259.259259259255,
		"cfr": 0.734375
	},
	{
		"tim": 136.938928925,
		"tid": 6819,
		"loc": [
			-7.595534050295958e-07,
			-4.62840059090901e-07
		],
		"eco": 75,
		"efo": 69444.44444444444,
		"cfr": 0.4390869140625
	},
	{
		"tim": 136.9436305,
		"tid": 6819,
		"loc": [
			-7.641750684567866e-07,
			-4.609541275088072e-07
		],
		"eco": 64,
		"efo": 59259.259259259255,
		"cfr": 0.515625
	},
	{
		"tim": 136.94833245,
		"tid": 6819,
		"loc": [
			-7.635693530805409e-07,
			-4.613959004686807e-07
		],
		"eco": 108,
		"efo": 100000.0,
		"cfr": 0.24041748046875
	},
	{
		"tim": 136.95303415,
		"tid": 6819,
		"loc": [
			-7.610652092542701e-07,
			-4.6452545798750084e-07
		],
		"eco": 58,
		"efo": 53703.7037037037,
		"cfr": 0.4647216796875
	},
	{
		"tim": 136.957736,
		"tid": 6819,
		"loc": [
			-7.620579838300717e-07,
			-4.6799746961505597e-07
		],
		"eco": 72,
		"efo": 66666.66666666667,
		"cfr": 0.58319091796875
	},
	{
		"tim": 136.962437775,
		"tid": 6819,
		"loc": [
			-7.603803353101317e-07,
			-4.627947595602059e-07
		],
		"eco": 102,
		"efo": 94444.44444444444,
		"cfr": 0.25469970703125
	},
	{
		"tim": 136.96713952500002,
		"tid": 6819,
		"loc": [
			-7.649467065464789e-07,
			-4.632606287453396e-07
		],
		"eco": 85,
		"efo": 78703.70370370371,
		"cfr": 0.105743408203125
	},
	{
		"tim": 136.971841325,
		"tid": 6819,
		"loc": [
			-7.624149096881975e-07,
			-4.6418782874621674e-07
		],
		"eco": 83,
		"efo": 38425.92592592593,
		"cfr": 0.66131591796875
	},
	{
		"tim": 136.978885025,
		"tid": 6819,
		"loc": [
			-7.622320302146899e-07,
			-4.6656871368316587e-07
		],
		"eco": 92,
		"efo": 85185.18518518518,
		"cfr": 0.4888916015625
	},
	{
		"tim": 136.98358702500002,
		"tid": 6819,
		"loc": [
			-7.620208952340955e-07,
			-4.5593144641388935e-07
		],
		"eco": 75,
		"efo": 69444.44444444444,
		"cfr": 0.3060302734375
	},
	{
		"tim": 137.002361975,
		"tid": 6819,
		"loc": [
			-7.67350723495559e-07,
			-4.6183905155847186e-07
		],
		"eco": 66,
		"efo": 61111.11111111111,
		"cfr": 0.49951171875
	},
	{
		"tim": 137.122803,
		"tid": 6825,
		"loc": [
			-7.570182720562996e-07,
			-5.191310574359141e-09
		],
		"eco": 59,
		"efo": 54629.62962962963,
		"cfr": 0.491180419921875
	},
	{
		"tim": 137.139184425,
		"tid": 6825,
		"loc": [
			-7.599214383208821e-07,
			-1.2661943775148619e-08
		],
		"eco": 74,
		"efo": 68518.51851851851,
		"cfr": 0.3507080078125
	},
	{
		"tim": 137.143886125,
		"tid": 6825,
		"loc": [
			-7.536245512240837e-07,
			-1.2686323569319513e-08
		],
		"eco": 77,
		"efo": 71296.29629629629,
		"cfr": 0.44097900390625
	},
	{
		"tim": 137.14858782500002,
		"tid": 6825,
		"loc": [
			-7.552550570371213e-07,
			-2.549873362183022e-09
		],
		"eco": 58,
		"efo": 53703.7037037037,
		"cfr": 0.3614501953125
	},
	{
		"tim": 137.15328925,
		"tid": 6825,
		"loc": [
			-7.651810928995531e-07,
			-1.2949837585358777e-08
		],
		"eco": 114,
		"efo": 52777.777777777774,
		"cfr": 1.191162109375
	},
	{
		"tim": 137.162675,
		"tid": 6825,
		"loc": [
			-7.67286653154473e-07,
			-2.3634889519404872e-08
		],
		"eco": 107,
		"efo": 99074.07407407407,
		"cfr": 0.62567138671875
	},
	{
		"tim": 137.186125925,
		"tid": 6825,
		"loc": [
			-7.595907766221099e-07,
			-1.1083042456360943e-08
		],
		"eco": 122,
		"efo": 56481.48148148148,
		"cfr": 0.376220703125
	},
	{
		"tim": 141.935187775,
		"tid": 7077,
		"loc": [
			-2.3070334616965956e-08,
			6.61271590979195e-08
		],
		"eco": 451,
		"efo": 417592.5925925926,
		"cfr": 0.8525390625
	},
	{
		"tim": 141.95505995000002,
		"tid": 7077,
		"loc": [
			-2.0012791154541206e-08,
			6.817573048687954e-08
		],
		"eco": 427,
		"efo": 395370.3703703704,
		"cfr": 0.5009765625
	},
	{
		"tim": 141.95976155,
		"tid": 7077,
		"loc": [
			-1.7427583606972555e-08,
			6.465151236506949e-08
		],
		"eco": 134,
		"efo": 124074.07407407407,
		"cfr": 0.4691162109375
	},
	{
		"tim": 141.96446317500002,
		"tid": 7077,
		"loc": [
			-1.771875029107925e-08,
			6.342115119773767e-08
		],
		"eco": 188,
		"efo": 174074.07407407407,
		"cfr": 0.3717041015625
	},
	{
		"tim": 141.96916485,
		"tid": 7077,
		"loc": [
			-2.2710358479837873e-08,
			6.104404442772023e-08
		],
		"eco": 357,
		"efo": 330555.55555555556,
		"cfr": 0.313812255859375
	},
	{
		"tim": 141.980919425,
		"tid": 7077,
		"loc": [
			-2.0729599687401028e-08,
			6.548701825370603e-08
		],
		"eco": 458,
		"efo": 424074.07407407404,
		"cfr": 0.946868896484375
	},
	{
		"tim": 142.672241275,
		"tid": 7115,
		"loc": [
			-2.3389663534367908e-07,
			-2.056771605071325e-09
		],
		"eco": 178,
		"efo": 164814.8148148148,
		"cfr": 0.41552734375
	},
	{
		"tim": 142.68862185,
		"tid": 7115,
		"loc": [
			-2.355518698745992e-07,
			9.112045489588796e-10
		],
		"eco": 206,
		"efo": 190740.74074074073,
		"cfr": 0.538604736328125
	},
	{
		"tim": 142.693323525,
		"tid": 7115,
		"loc": [
			-2.3012405608524777e-07,
			8.774109204337098e-09
		],
		"eco": 414,
		"efo": 383333.3333333333,
		"cfr": 0.597900390625
	},
	{
		"tim": 142.698025175,
		"tid": 7115,
		"loc": [
			-2.314118568490273e-07,
			3.1276942170790405e-09
		],
		"eco": 425,
		"efo": 393518.51851851854,
		"cfr": 0.54986572265625
	},
	{
		"tim": 142.702726925,
		"tid": 7115,
		"loc": [
			-2.357173041242683e-07,
			-2.1580468504467506e-09
		],
		"eco": 146,
		"efo": 135185.1851851852,
		"cfr": 0.30078125
	},
	{
		"tim": 142.707428275,
		"tid": 7115,
		"loc": [
			-2.3532373559849277e-07,
			-5.6199820999971025e-09
		],
		"eco": 208,
		"efo": 192592.59259259258,
		"cfr": 0.39288330078125
	},
	{
		"tim": 142.71212965,
		"tid": 7115,
		"loc": [
			-2.3431852240918267e-07,
			-3.3724025377097253e-09
		],
		"eco": 166,
		"efo": 153703.7037037037,
		"cfr": 0.37274169921875
	},
	{
		"tim": 142.71683095,
		"tid": 7115,
		"loc": [
			-2.2929679046344682e-07,
			-6.550058117504633e-09
		],
		"eco": 165,
		"efo": 152777.77777777778,
		"cfr": 0.459228515625
	},
	{
		"tim": 142.72153245,
		"tid": 7115,
		"loc": [
			-2.2831789198797787e-07,
			-1.5029125988664513e-09
		],
		"eco": 498,
		"efo": 461111.1111111111,
		"cfr": 0.6982421875
	},
	{
		"tim": 142.726234525,
		"tid": 7115,
		"loc": [
			-2.3403150581934608e-07,
			-9.992344736942936e-10
		],
		"eco": 141,
		"efo": 130555.55555555555,
		"cfr": 0.5947265625
	},
	{
		"tim": 142.7309362,
		"tid": 7115,
		"loc": [
			-2.420259446729931e-07,
			-8.164346195482888e-10
		],
		"eco": 82,
		"efo": 75925.92592592593,
		"cfr": 0.65753173828125
	},
	{
		"tim": 142.735637475,
		"tid": 7115,
		"loc": [
			-2.3243275383387374e-07,
			1.7718006506050926e-09
		],
		"eco": 122,
		"efo": 112962.96296296296,
		"cfr": 0.392578125
	},
	{
		"tim": 142.740339175,
		"tid": 7115,
		"loc": [
			-2.327015261398437e-07,
			1.9255180305536898e-09
		],
		"eco": 170,
		"efo": 157407.40740740742,
		"cfr": 0.474609375
	},
	{
		"tim": 142.745040625,
		"tid": 7115,
		"loc": [
			-2.329626025167594e-07,
			-1.040500825350037e-09
		],
		"eco": 150,
		"efo": 138888.88888888888,
		"cfr": 0.4923095703125
	},
	{
		"tim": 142.74974242500002,
		"tid": 7115,
		"loc": [
			-2.344238447138518e-07,
			2.153663360023232e-09
		],
		"eco": 355,
		"efo": 328703.7037037037,
		"cfr": 1.1090087890625
	},
	{
		"tim": 142.754443825,
		"tid": 7115,
		"loc": [
			-2.3677870552583664e-07,
			7.862495375060975e-10
		],
		"eco": 181,
		"efo": 167592.59259259258,
		"cfr": 0.480560302734375
	},
	{
		"tim": 142.75914517500001,
		"tid": 7115,
		"loc": [
			-2.390372507521318e-07,
			3.337791522845331e-09
		],
		"eco": 170,
		"efo": 157407.40740740742,
		"cfr": 0.5625
	},
	{
		"tim": 142.763846475,
		"tid": 7115,
		"loc": [
			-2.3393055467483713e-07,
			-4.860858482464034e-10
		],
		"eco": 171,
		"efo": 158333.33333333334,
		"cfr": 0.33807373046875
	},
	{
		"tim": 142.7685481,
		"tid": 7115,
		"loc": [
			-2.3400486738228585e-07,
			-4.575391547442645e-09
		],
		"eco": 130,
		"efo": 120370.37037037036,
		"cfr": 0.3922119140625
	},
	{
		"tim": 142.77325005,
		"tid": 7115,
		"loc": [
			-2.3047926731621968e-07,
			-5.93482240255157e-09
		],
		"eco": 397,
		"efo": 367592.5925925926,
		"cfr": 1.0360107421875
	},
	{
		"tim": 142.777951825,
		"tid": 7115,
		"loc": [
			-2.3695232332404172e-07,
			-1.4945230631483486e-09
		],
		"eco": 115,
		"efo": 106481.48148148147,
		"cfr": 0.3033447265625
	},
	{
		"tim": 142.782653125,
		"tid": 7115,
		"loc": [
			-2.343810261435901e-07,
			1.1871453502790909e-09
		],
		"eco": 69,
		"efo": 63888.88888888889,
		"cfr": 0.57861328125
	},
	{
		"tim": 142.78735482500002,
		"tid": 7115,
		"loc": [
			-2.314925296498058e-07,
			-2.3242026829705675e-09
		],
		"eco": 85,
		"efo": 78703.70370370371,
		"cfr": 0.6109619140625
	},
	{
		"tim": 142.79205620000002,
		"tid": 7115,
		"loc": [
			-2.3373796449683932e-07,
			-5.804088966546985e-09
		],
		"eco": 85,
		"efo": 78703.70370370371,
		"cfr": 0.58746337890625
	},
	{
		"tim": 142.79675805000002,
		"tid": 7115,
		"loc": [
			-2.3405706380641884e-07,
			-4.9795397745380005e-09
		],
		"eco": 118,
		"efo": 109259.25925925926,
		"cfr": 0.35504150390625
	},
	{
		"tim": 142.80145945,
		"tid": 7115,
		"loc": [
			-2.313532189409624e-07,
			-9.451420254504972e-10
		],
		"eco": 142,
		"efo": 131481.4814814815,
		"cfr": 0.51239013671875
	},
	{
		"tim": 142.80616070000002,
		"tid": 7115,
		"loc": [
			-2.34868147648035e-07,
			-6.895587324858762e-09
		],
		"eco": 160,
		"efo": 148148.14814814815,
		"cfr": 0.37353515625
	},
	{
		"tim": 142.813204,
		"tid": 7115,
		"loc": [
			-2.3588523177082856e-07,
			-3.947355436713844e-09
		],
		"eco": 131,
		"efo": 121296.29629629629,
		"cfr": 0.42724609375
	},
	{
		"tim": 142.81790575000002,
		"tid": 7115,
		"loc": [
			-2.3538492001630167e-07,
			-5.769091688004253e-09
		],
		"eco": 77,
		"efo": 71296.29629629629,
		"cfr": 0.44097900390625
	},
	{
		"tim": 142.8226076,
		"tid": 7115,
		"loc": [
			-2.3365360661466336e-07,
			-3.7985041506041973e-10
		],
		"eco": 87,
		"efo": 80555.55555555555,
		"cfr": 0.5048828125
	},
	{
		"tim": 142.82730925,
		"tid": 7115,
		"loc": [
			-2.3517929264069727e-07,
			-4.634578188630919e-09
		],
		"eco": 113,
		"efo": 104629.62962962964,
		"cfr": 0.5291748046875
	},
	{
		"tim": 142.832010625,
		"tid": 7115,
		"loc": [
			-2.3569189816220217e-07,
			2.5099109457747213e-09
		],
		"eco": 177,
		"efo": 163888.88888888888,
		"cfr": 0.333099365234375
	},
	{
		"tim": 142.83671220000002,
		"tid": 7115,
		"loc": [
			-2.35538299613013e-07,
			-5.024872395599316e-09
		],
		"eco": 141,
		"efo": 130555.55555555555,
		"cfr": 0.3681640625
	},
	{
		"tim": 142.8414138,
		"tid": 7115,
		"loc": [
			-2.3286192566462255e-07,
			-9.742988248212188e-09
		],
		"eco": 60,
		"efo": 55555.555555555555,
		"cfr": 0.71649169921875
	},
	{
		"tim": 142.846115575,
		"tid": 7115,
		"loc": [
			-2.3488958267525017e-07,
			-8.810822188765754e-09
		],
		"eco": 123,
		"efo": 113888.88888888889,
		"cfr": 0.52764892578125
	},
	{
		"tim": 142.85081675,
		"tid": 7115,
		"loc": [
			-2.2991005615721801e-07,
			-2.001350521454734e-09
		],
		"eco": 173,
		"efo": 160185.1851851852,
		"cfr": 0.46142578125
	},
	{
		"tim": 142.855518225,
		"tid": 7115,
		"loc": [
			-2.3193140515365948e-07,
			-9.078194842549088e-09
		],
		"eco": 106,
		"efo": 98148.14814814815,
		"cfr": 0.5657958984375
	},
	{
		"tim": 142.860219625,
		"tid": 7115,
		"loc": [
			-2.2890922651560537e-07,
			-3.328102390174684e-09
		],
		"eco": 118,
		"efo": 109259.25925925926,
		"cfr": 0.541015625
	},
	{
		"tim": 142.864921275,
		"tid": 7115,
		"loc": [
			-2.3006504932690687e-07,
			-3.88342617908485e-10
		],
		"eco": 87,
		"efo": 80555.55555555555,
		"cfr": 0.4130859375
	},
	{
		"tim": 142.8696232,
		"tid": 7115,
		"loc": [
			-2.382900340097597e-07,
			-9.976882664163939e-10
		],
		"eco": 179,
		"efo": 165740.74074074073,
		"cfr": 0.497039794921875
	},
	{
		"tim": 142.874324875,
		"tid": 7115,
		"loc": [
			-2.345273646848525e-07,
			-4.692369339391853e-09
		],
		"eco": 100,
		"efo": 92592.5925925926,
		"cfr": 0.5189208984375
	},
	{
		"tim": 142.87902622500002,
		"tid": 7115,
		"loc": [
			-2.399281262608738e-07,
			-4.2836613930957303e-10
		],
		"eco": 84,
		"efo": 77777.77777777778,
		"cfr": 0.7855224609375
	},
	{
		"tim": 142.883727775,
		"tid": 7115,
		"loc": [
			-2.3345683647994301e-07,
			-9.070021509594579e-10
		],
		"eco": 198,
		"efo": 183333.33333333334,
		"cfr": 0.518646240234375
	},
	{
		"tim": 142.888429425,
		"tid": 7115,
		"loc": [
			-2.32064668009339e-07,
			-4.499523509312453e-09
		],
		"eco": 148,
		"efo": 137037.03703703702,
		"cfr": 0.370941162109375
	},
	{
		"tim": 142.893131175,
		"tid": 7115,
		"loc": [
			-2.2883295245213428e-07,
			-2.3690752446539147e-09
		],
		"eco": 143,
		"efo": 132407.40740740742,
		"cfr": 0.468231201171875
	},
	{
		"tim": 142.8978324,
		"tid": 7115,
		"loc": [
			-2.2957306356564675e-07,
			-1.3398511773717616e-09
		],
		"eco": 111,
		"efo": 102777.77777777778,
		"cfr": 0.819244384765625
	},
	{
		"tim": 142.9072308,
		"tid": 7115,
		"loc": [
			-2.3088850444742244e-07,
			-1.6134730818293133e-09
		],
		"eco": 172,
		"efo": 159259.25925925927,
		"cfr": 0.45806884765625
	},
	{
		"tim": 142.911932425,
		"tid": 7115,
		"loc": [
			-2.3233599658941673e-07,
			-4.604131080056281e-09
		],
		"eco": 122,
		"efo": 112962.96296296296,
		"cfr": 0.4825439453125
	},
	{
		"tim": 142.91663445,
		"tid": 7115,
		"loc": [
			-2.2823406268210686e-07,
			-4.774944708596691e-09
		],
		"eco": 163,
		"efo": 150925.92592592593,
		"cfr": 0.29443359375
	},
	{
		"tim": 143.06273145,
		"tid": 7122,
		"loc": [
			-7.049316803631393e-08,
			2.883142434390059e-07
		],
		"eco": 432,
		"efo": 400000.0,
		"cfr": 1.306915283203125
	},
	{
		"tim": 143.08380977500002,
		"tid": 7122,
		"loc": [
			-8.237709696283702e-08,
			2.986848179528977e-07
		],
		"eco": 275,
		"efo": 254629.62962962964,
		"cfr": 0.715423583984375
	},
	{
		"tim": 143.088511175,
		"tid": 7122,
		"loc": [
			-8.072363463375972e-08,
			2.8616734824145266e-07
		],
		"eco": 76,
		"efo": 70370.37037037036,
		"cfr": 0.854949951171875
	},
	{
		"tim": 143.09321255,
		"tid": 7122,
		"loc": [
			-7.648207977678086e-08,
			2.8626371373538145e-07
		],
		"eco": 95,
		"efo": 87962.96296296296,
		"cfr": 0.10498046875
	},
	{
		"tim": 143.097914025,
		"tid": 7122,
		"loc": [
			-7.967108560986742e-08,
			2.812270901449818e-07
		],
		"eco": 81,
		"efo": 75000.0,
		"cfr": 0.517822265625
	},
	{
		"tim": 143.866359925,
		"tid": 7159,
		"loc": [
			1.0468439695713065e-07,
			2.933769496084169e-07
		],
		"eco": 1068,
		"efo": 988888.8888888889,
		"cfr": 0.57769775390625
	},
	{
		"tim": 143.88509620000002,
		"tid": 7159,
		"loc": [
			1.0605467210952043e-07,
			2.934207584388104e-07
		],
		"eco": 611,
		"efo": 565740.7407407408,
		"cfr": 0.619476318359375
	},
	{
		"tim": 143.892152775,
		"tid": 7159,
		"loc": [
			1.0973325364783446e-07,
			2.9461251824455227e-07
		],
		"eco": 247,
		"efo": 228703.7037037037,
		"cfr": 0.9869384765625
	},
	{
		"tim": 143.896854125,
		"tid": 7159,
		"loc": [
			1.0304964066600777e-07,
			3.011476487941863e-07
		],
		"eco": 78,
		"efo": 72222.22222222222,
		"cfr": 0.6280517578125
	},
	{
		"tim": 143.90155570000002,
		"tid": 7159,
		"loc": [
			1.0730431915363268e-07,
			3.061320899012189e-07
		],
		"eco": 111,
		"efo": 102777.77777777778,
		"cfr": 0.513153076171875
	},
	{
		"tim": 143.90625722500002,
		"tid": 7159,
		"loc": [
			1.0796339742367956e-07,
			3.035138874226548e-07
		],
		"eco": 102,
		"efo": 94444.44444444444,
		"cfr": 0.989410400390625
	},
	{
		"tim": 143.910958625,
		"tid": 7159,
		"loc": [
			1.1139972865774571e-07,
			2.95558583301474e-07
		],
		"eco": 67,
		"efo": 62037.03703703704,
		"cfr": 0.432769775390625
	},
	{
		"tim": 143.915659925,
		"tid": 7159,
		"loc": [
			1.1053196584836433e-07,
			3.0067374537413957e-07
		],
		"eco": 73,
		"efo": 67592.5925925926,
		"cfr": 0.6015625
	},
	{
		"tim": 143.920361375,
		"tid": 7159,
		"loc": [
			1.1481167191315149e-07,
			3.06700634280557e-07
		],
		"eco": 68,
		"efo": 62962.96296296296,
		"cfr": 0.631195068359375
	},
	{
		"tim": 143.92506275,
		"tid": 7159,
		"loc": [
			1.082467807277803e-07,
			3.051881222051749e-07
		],
		"eco": 70,
		"efo": 64814.81481481482,
		"cfr": 0.314208984375
	},
	{
		"tim": 143.92976437500002,
		"tid": 7159,
		"loc": [
			1.1193204350899766e-07,
			3.025970622539652e-07
		],
		"eco": 74,
		"efo": 68518.51851851851,
		"cfr": 0.6204833984375
	},
	{
		"tim": 143.93446590000002,
		"tid": 7159,
		"loc": [
			1.1323143690601047e-07,
			2.934185832605046e-07
		],
		"eco": 70,
		"efo": 64814.81481481482,
		"cfr": 0.8712158203125
	},
	{
		"tim": 143.93916742500002,
		"tid": 7159,
		"loc": [
			1.1821229964673485e-07,
			3.0245388260767045e-07
		],
		"eco": 67,
		"efo": 62037.03703703704,
		"cfr": 0.38800048828125
	},
	{
		"tim": 143.94386880000002,
		"tid": 7159,
		"loc": [
			1.1110596576099448e-07,
			3.0833692351038566e-07
		],
		"eco": 83,
		"efo": 76851.85185185185,
		"cfr": 0.54107666015625
	},
	{
		"tim": 143.948570275,
		"tid": 7159,
		"loc": [
			1.0350835491021297e-07,
			2.9754642591278437e-07
		],
		"eco": 336,
		"efo": 311111.1111111111,
		"cfr": 0.6986083984375
	},
	{
		"tim": 143.953271825,
		"tid": 7159,
		"loc": [
			1.1126462041708557e-07,
			2.990501080785344e-07
		],
		"eco": 84,
		"efo": 77777.77777777778,
		"cfr": 0.60699462890625
	},
	{
		"tim": 143.957973375,
		"tid": 7159,
		"loc": [
			1.0891299700052232e-07,
			3.030585926807768e-07
		],
		"eco": 79,
		"efo": 73148.14814814815,
		"cfr": 0.404296875
	},
	{
		"tim": 143.96267457500002,
		"tid": 7159,
		"loc": [
			1.1032862329837702e-07,
			3.013168532833486e-07
		],
		"eco": 60,
		"efo": 55555.555555555555,
		"cfr": 0.4998779296875
	},
	{
		"tim": 143.967376,
		"tid": 7159,
		"loc": [
			1.1218026987977434e-07,
			2.970779426733269e-07
		],
		"eco": 59,
		"efo": 54629.62962962963,
		"cfr": 0.6097412109375
	},
	{
		"tim": 143.972077425,
		"tid": 7159,
		"loc": [
			1.1212586339252096e-07,
			2.9772507618296635e-07
		],
		"eco": 66,
		"efo": 61111.11111111111,
		"cfr": 0.2724609375
	},
	{
		"tim": 143.976779125,
		"tid": 7159,
		"loc": [
			1.140491106168944e-07,
			3.03271103308657e-07
		],
		"eco": 74,
		"efo": 68518.51851851851,
		"cfr": 0.5665283203125
	},
	{
		"tim": 143.981480525,
		"tid": 7159,
		"loc": [
			1.0619306242091116e-07,
			3.0089864056563975e-07
		],
		"eco": 422,
		"efo": 390740.74074074073,
		"cfr": 0.307830810546875
	},
	{
		"tim": 143.99089255,
		"tid": 7159,
		"loc": [
			9.918608847509984e-08,
			2.980253616357513e-07
		],
		"eco": 363,
		"efo": 336111.1111111111,
		"cfr": 0.78826904296875
	},
	{
		"tim": 143.995594025,
		"tid": 7159,
		"loc": [
			1.0496502716774878e-07,
			3.0251830248391603e-07
		],
		"eco": 462,
		"efo": 427777.77777777775,
		"cfr": 0.60028076171875
	},
	{
		"tim": 144.00265105,
		"tid": 7159,
		"loc": [
			1.1598393742527586e-07,
			3.003498871129919e-07
		],
		"eco": 50,
		"efo": 46296.2962962963,
		"cfr": 0.59967041015625
	},
	{
		"tim": 144.007352475,
		"tid": 7159,
		"loc": [
			1.1373892758557546e-07,
			3.072484989552681e-07
		],
		"eco": 70,
		"efo": 64814.81481481482,
		"cfr": 0.8140869140625
	},
	{
		"tim": 144.01205385,
		"tid": 7159,
		"loc": [
			1.1032219668715567e-07,
			3.0100435373690164e-07
		],
		"eco": 63,
		"efo": 58333.333333333336,
		"cfr": 0.41259765625
	},
	{
		"tim": 144.016755125,
		"tid": 7159,
		"loc": [
			1.134688062585163e-07,
			3.026961744928962e-07
		],
		"eco": 60,
		"efo": 55555.555555555555,
		"cfr": 0.51654052734375
	},
	{
		"tim": 144.021456875,
		"tid": 7159,
		"loc": [
			1.0901958138722624e-07,
			3.009985928972688e-07
		],
		"eco": 69,
		"efo": 63888.88888888889,
		"cfr": 0.53521728515625
	},
	{
		"tim": 144.0261584,
		"tid": 7159,
		"loc": [
			1.154730560168892e-07,
			3.034517785968925e-07
		],
		"eco": 84,
		"efo": 77777.77777777778,
		"cfr": 0.22613525390625
	},
	{
		"tim": 144.03086015,
		"tid": 7159,
		"loc": [
			1.1607642056189248e-07,
			3.0165752829827815e-07
		],
		"eco": 104,
		"efo": 96296.29629629629,
		"cfr": 0.24993896484375
	},
	{
		"tim": 144.0355615,
		"tid": 7159,
		"loc": [
			1.1319621770845264e-07,
			3.0314552338777933e-07
		],
		"eco": 85,
		"efo": 78703.70370370371,
		"cfr": 0.505218505859375
	},
	{
		"tim": 144.040263,
		"tid": 7159,
		"loc": [
			1.0319990098253656e-07,
			2.9679433985079114e-07
		],
		"eco": 58,
		"efo": 53703.7037037037,
		"cfr": 0.6884765625
	},
	{
		"tim": 144.044964325,
		"tid": 7159,
		"loc": [
			1.1308210315768771e-07,
			3.051666593253749e-07
		],
		"eco": 60,
		"efo": 55555.555555555555,
		"cfr": 0.39990234375
	},
	{
		"tim": 144.04966595000002,
		"tid": 7159,
		"loc": [
			1.1359836996938103e-07,
			3.0045567496062717e-07
		],
		"eco": 107,
		"efo": 49537.03703703704,
		"cfr": 0.70037841796875
	},
	{
		"tim": 144.05670907500001,
		"tid": 7159,
		"loc": [
			1.1120549295893374e-07,
			3.051115757232537e-07
		],
		"eco": 52,
		"efo": 48148.148148148146,
		"cfr": 0.538330078125
	},
	{
		"tim": 144.06141035000002,
		"tid": 7159,
		"loc": [
			1.0453260434126704e-07,
			3.0063193198182583e-07
		],
		"eco": 85,
		"efo": 78703.70370370371,
		"cfr": 0.35247802734375
	},
	{
		"tim": 144.06611185,
		"tid": 7159,
		"loc": [
			1.1225410401048395e-07,
			2.9657734000693134e-07
		],
		"eco": 71,
		"efo": 65740.74074074074,
		"cfr": 0.492401123046875
	},
	{
		"tim": 144.07081347500002,
		"tid": 7159,
		"loc": [
			1.0862001022105826e-07,
			2.969871367138787e-07
		],
		"eco": 84,
		"efo": 77777.77777777778,
		"cfr": 0.58319091796875
	},
	{
		"tim": 144.091918125,
		"tid": 7159,
		"loc": [
			1.1927816357415662e-07,
			2.801001770948671e-07
		],
		"eco": 86,
		"efo": 79629.62962962964,
		"cfr": 0.779022216796875
	},
	{
		"tim": 145.670652675,
		"tid": 7239,
		"loc": [
			-5.974057569149106e-08,
			2.56651902210082e-07
		],
		"eco": 179,
		"efo": 165740.74074074073,
		"cfr": 0.70367431640625
	},
	{
		"tim": 145.687033625,
		"tid": 7239,
		"loc": [
			-5.685114029877304e-08,
			2.4568347468579924e-07
		],
		"eco": 114,
		"efo": 105555.55555555555,
		"cfr": 0.47296142578125
	},
	{
		"tim": 145.691735275,
		"tid": 7239,
		"loc": [
			-6.022256284136579e-08,
			2.5191660252520813e-07
		],
		"eco": 130,
		"efo": 120370.37037037036,
		"cfr": 0.4306640625
	},
	{
		"tim": 145.69643675,
		"tid": 7239,
		"loc": [
			-6.281061297538753e-08,
			2.508299331165772e-07
		],
		"eco": 162,
		"efo": 150000.0,
		"cfr": 0.39453125
	},
	{
		"tim": 145.70113845,
		"tid": 7239,
		"loc": [
			-6.613556904898303e-08,
			2.5432347735643324e-07
		],
		"eco": 82,
		"efo": 75925.92592592593,
		"cfr": 0.669708251953125
	},
	{
		"tim": 145.70583995,
		"tid": 7239,
		"loc": [
			-5.7610604904434866e-08,
			2.484828912368902e-07
		],
		"eco": 179,
		"efo": 165740.74074074073,
		"cfr": 0.295989990234375
	},
	{
		"tim": 145.7105415,
		"tid": 7239,
		"loc": [
			-5.7043098371872645e-08,
			2.519437162167565e-07
		],
		"eco": 89,
		"efo": 82407.4074074074,
		"cfr": 0.72998046875
	},
	{
		"tim": 145.7269625,
		"tid": 7239,
		"loc": [
			-6.515270601924695e-08,
			2.669235154237398e-07
		],
		"eco": 406,
		"efo": 375925.9259259259,
		"cfr": 0.625
	},
	{
		"tim": 145.73166415,
		"tid": 7239,
		"loc": [
			-6.402297156977333e-08,
			2.594909484927611e-07
		],
		"eco": 293,
		"efo": 271296.2962962963,
		"cfr": 0.63006591796875
	},
	{
		"tim": 145.73636570000002,
		"tid": 7239,
		"loc": [
			-6.050835942355532e-08,
			2.48239326210792e-07
		],
		"eco": 155,
		"efo": 143518.5185185185,
		"cfr": 0.457183837890625
	},
	{
		"tim": 145.7410672,
		"tid": 7239,
		"loc": [
			-6.065701114939754e-08,
			2.4918227658110575e-07
		],
		"eco": 149,
		"efo": 137962.96296296295,
		"cfr": 0.541351318359375
	},
	{
		"tim": 145.7457689,
		"tid": 7239,
		"loc": [
			-5.6371530627145966e-08,
			2.5102677708800694e-07
		],
		"eco": 477,
		"efo": 441666.6666666667,
		"cfr": 0.9525146484375
	},
	{
		"tim": 145.7622038,
		"tid": 7239,
		"loc": [
			-5.8548032734336504e-08,
			2.5208223486636904e-07
		],
		"eco": 701,
		"efo": 649074.074074074,
		"cfr": 0.69769287109375
	},
	{
		"tim": 145.766905325,
		"tid": 7239,
		"loc": [
			-5.6814373923065534e-08,
			2.5468840395204475e-07
		],
		"eco": 524,
		"efo": 485185.18518518517,
		"cfr": 1.18634033203125
	},
	{
		"tim": 145.7716069,
		"tid": 7239,
		"loc": [
			-6.03491349757694e-08,
			2.453586464265678e-07
		],
		"eco": 119,
		"efo": 110185.18518518518,
		"cfr": 0.31890869140625
	},
	{
		"tim": 145.776308475,
		"tid": 7239,
		"loc": [
			-5.814468261399714e-08,
			2.5084206403345024e-07
		],
		"eco": 99,
		"efo": 91666.66666666667,
		"cfr": 0.51361083984375
	},
	{
		"tim": 146.59376822500002,
		"tid": 7281,
		"loc": [
			2.7052727412045834e-07,
			6.318535724615302e-08
		],
		"eco": 148,
		"efo": 137037.03703703702,
		"cfr": 0.593505859375
	},
	{
		"tim": 146.61014915,
		"tid": 7281,
		"loc": [
			2.751541206741979e-07,
			6.266811856719499e-08
		],
		"eco": 65,
		"efo": 60185.18518518518,
		"cfr": 0.58447265625
	},
	{
		"tim": 147.9156496,
		"tid": 7353,
		"loc": [
			2.367640458363487e-07,
			7.872246979742632e-08
		],
		"eco": 63,
		"efo": 19444.444444444445,
		"cfr": 1.380615234375
	},
	{
		"tim": 147.95783862500002,
		"tid": 7354,
		"loc": [
			2.3497349134248314e-07,
			5.079538440191768e-08
		],
		"eco": 76,
		"efo": 70370.37037037036,
		"cfr": 0.71026611328125
	},
	{
		"tim": 147.97421962500002,
		"tid": 7354,
		"loc": [
			2.2792615867428673e-07,
			5.180760834619718e-08
		],
		"eco": 83,
		"efo": 76851.85185185185,
		"cfr": 0.42083740234375
	},
	{
		"tim": 147.97892140000002,
		"tid": 7354,
		"loc": [
			2.2820903015746632e-07,
			5.6723426852083614e-08
		],
		"eco": 66,
		"efo": 61111.11111111111,
		"cfr": 0.80224609375
	},
	{
		"tim": 147.983623275,
		"tid": 7354,
		"loc": [
			2.281776658419426e-07,
			5.080156271572499e-08
		],
		"eco": 86,
		"efo": 79629.62962962964,
		"cfr": 0.686004638671875
	},
	{
		"tim": 147.98832485,
		"tid": 7354,
		"loc": [
			2.3086413104616895e-07,
			4.976539970724024e-08
		],
		"eco": 75,
		"efo": 69444.44444444444,
		"cfr": 0.8116455078125
	},
	{
		"tim": 147.99302665000002,
		"tid": 7354,
		"loc": [
			2.241305537220044e-07,
			5.030932010639775e-08
		],
		"eco": 105,
		"efo": 97222.22222222222,
		"cfr": 0.428466796875
	},
	{
		"tim": 147.99772835000002,
		"tid": 7354,
		"loc": [
			2.2234435271859472e-07,
			5.220153215408456e-08
		],
		"eco": 91,
		"efo": 84259.25925925926,
		"cfr": 0.5712890625
	},
	{
		"tim": 148.8070585,
		"tid": 7406,
		"loc": [
			6.885699476189115e-07,
			3.037875106751435e-07
		],
		"eco": 180,
		"efo": 166666.66666666666,
		"cfr": 0.76092529296875
	},
	{
		"tim": 148.8339693,
		"tid": 7406,
		"loc": [
			6.843291787787147e-07,
			3.0491894297381417e-07
		],
		"eco": 588,
		"efo": 544444.4444444444,
		"cfr": 0.9869384765625
	},
	{
		"tim": 148.838671075,
		"tid": 7406,
		"loc": [
			6.888688102411507e-07,
			3.008648761712281e-07
		],
		"eco": 383,
		"efo": 354629.6296296296,
		"cfr": 0.630340576171875
	},
	{
		"tim": 149.317476375,
		"tid": 7432,
		"loc": [
			4.572524273046403e-07,
			4.614700793155277e-08
		],
		"eco": 84,
		"efo": 77777.77777777778,
		"cfr": 0.7379150390625
	},
	{
		"tim": 149.336198625,
		"tid": 7432,
		"loc": [
			4.464972588446153e-07,
			4.149948205210394e-08
		],
		"eco": 111,
		"efo": 102777.77777777778,
		"cfr": 1.143341064453125
	},
	{
		"tim": 149.34558387500002,
		"tid": 7432,
		"loc": [
			4.517988544610994e-07,
			3.6295727329348914e-08
		],
		"eco": 193,
		"efo": 178703.7037037037,
		"cfr": 0.840667724609375
	},
	{
		"tim": 149.35264095000002,
		"tid": 7432,
		"loc": [
			4.5002705104910675e-07,
			4.312655369187386e-08
		],
		"eco": 111,
		"efo": 102777.77777777778,
		"cfr": 0.792236328125
	},
	{
		"tim": 149.35734235,
		"tid": 7432,
		"loc": [
			4.424507616697206e-07,
			3.5933614137563225e-08
		],
		"eco": 207,
		"efo": 95833.33333333333,
		"cfr": 1.27294921875
	},
	{
		"tim": 149.3831474,
		"tid": 7432,
		"loc": [
			4.357250381840629e-07,
			3.883905848360381e-08
		],
		"eco": 139,
		"efo": 128703.70370370371,
		"cfr": 0.652618408203125
	},
	{
		"tim": 149.3901908,
		"tid": 7432,
		"loc": [
			4.5391233921827714e-07,
			4.11983431231409e-08
		],
		"eco": 131,
		"efo": 121296.29629629629,
		"cfr": 0.51116943359375
	},
	{
		"tim": 149.401918325,
		"tid": 7432,
		"loc": [
			4.5326225998284527e-07,
			3.8930675754389485e-08
		],
		"eco": 117,
		"efo": 108333.33333333333,
		"cfr": 0.469970703125
	},
	{
		"tim": 149.40661970000002,
		"tid": 7432,
		"loc": [
			4.4961688431894385e-07,
			4.301709379110882e-08
		],
		"eco": 74,
		"efo": 68518.51851851851,
		"cfr": 0.75537109375
	},
	{
		"tim": 149.4113213,
		"tid": 7432,
		"loc": [
			4.499921684626438e-07,
			3.552906846196857e-08
		],
		"eco": 77,
		"efo": 71296.29629629629,
		"cfr": 0.95977783203125
	},
	{
		"tim": 149.416023,
		"tid": 7432,
		"loc": [
			4.565409806905274e-07,
			3.837093631754726e-08
		],
		"eco": 52,
		"efo": 24074.074074074073,
		"cfr": 1.0382080078125
	},
	{
		"tim": 149.423066675,
		"tid": 7432,
		"loc": [
			4.5086880314243273e-07,
			3.8673757712216104e-08
		],
		"eco": 107,
		"efo": 99074.07407407407,
		"cfr": 0.68170166015625
	},
	{
		"tim": 149.427768125,
		"tid": 7432,
		"loc": [
			4.548384288928382e-07,
			4.0181315906133724e-08
		],
		"eco": 108,
		"efo": 100000.0,
		"cfr": 0.601043701171875
	},
	{
		"tim": 149.432469475,
		"tid": 7432,
		"loc": [
			4.5187494907188863e-07,
			4.04083480128325e-08
		],
		"eco": 104,
		"efo": 96296.29629629629,
		"cfr": 0.5767822265625
	},
	{
		"tim": 149.437171075,
		"tid": 7432,
		"loc": [
			4.474717169760935e-07,
			3.3502752379815985e-08
		],
		"eco": 129,
		"efo": 119444.44444444444,
		"cfr": 0.4805908203125
	},
	{
		"tim": 149.44187282500002,
		"tid": 7432,
		"loc": [
			4.497072105135672e-07,
			3.9010193015670336e-08
		],
		"eco": 106,
		"efo": 98148.14814814815,
		"cfr": 0.5657958984375
	},
	{
		"tim": 149.446574475,
		"tid": 7432,
		"loc": [
			4.5157329116671264e-07,
			4.064585831012461e-08
		],
		"eco": 148,
		"efo": 137037.03703703702,
		"cfr": 0.71490478515625
	},
	{
		"tim": 149.455977225,
		"tid": 7432,
		"loc": [
			4.533391481877297e-07,
			3.9906227655732624e-08
		],
		"eco": 93,
		"efo": 86111.11111111111,
		"cfr": 0.64453125
	},
	{
		"tim": 149.4677316,
		"tid": 7432,
		"loc": [
			4.548338292014871e-07,
			4.1364404246489925e-08
		],
		"eco": 167,
		"efo": 154629.62962962964,
		"cfr": 0.610107421875
	},
	{
		"tim": 149.472432975,
		"tid": 7432,
		"loc": [
			4.5487001322963433e-07,
			4.4378884738560326e-08
		],
		"eco": 71,
		"efo": 65740.74074074074,
		"cfr": 0.562744140625
	},
	{
		"tim": 149.47713437500002,
		"tid": 7432,
		"loc": [
			4.5454977479381056e-07,
			3.2681925759301523e-08
		],
		"eco": 59,
		"efo": 18209.876543209877,
		"cfr": 1.5582275390625
	},
	{
		"tim": 149.50058427500002,
		"tid": 7432,
		"loc": [
			4.4985504248628113e-07,
			4.020041585382245e-08
		],
		"eco": 75,
		"efo": 34722.22222222222,
		"cfr": 0.4923095703125
	},
	{
		"tim": 149.509969775,
		"tid": 7432,
		"loc": [
			4.542548000671508e-07,
			3.9465244474914024e-08
		],
		"eco": 102,
		"efo": 94444.44444444444,
		"cfr": 0.52899169921875
	},
	{
		"tim": 149.5146714,
		"tid": 7432,
		"loc": [
			4.4736104930984073e-07,
			3.867971066717394e-08
		],
		"eco": 105,
		"efo": 97222.22222222222,
		"cfr": 0.5712890625
	},
	{
		"tim": 149.5193729,
		"tid": 7432,
		"loc": [
			4.5788088277948545e-07,
			4.362190043276284e-08
		],
		"eco": 492,
		"efo": 455555.55555555556,
		"cfr": 1.0272216796875
	},
	{
		"tim": 149.52407440000002,
		"tid": 7432,
		"loc": [
			4.5460976983604643e-07,
			4.178734012958621e-08
		],
		"eco": 51,
		"efo": 9444.444444444443,
		"cfr": 1.11676025390625
	},
	{
		"tim": 149.54048467500002,
		"tid": 7432,
		"loc": [
			4.5465891575736334e-07,
			4.691259995305007e-08
		],
		"eco": 145,
		"efo": 33564.81481481482,
		"cfr": 0.48065185546875
	},
	{
		"tim": 149.56392042500002,
		"tid": 7432,
		"loc": [
			4.529629727076971e-07,
			3.784615226440793e-08
		],
		"eco": 83,
		"efo": 76851.85185185185,
		"cfr": 0.51702880859375
	},
	{
		"tim": 149.56862195000002,
		"tid": 7432,
		"loc": [
			4.537441348173685e-07,
			3.711474565475898e-08
		],
		"eco": 56,
		"efo": 51851.851851851854,
		"cfr": 0.428466796875
	},
	{
		"tim": 149.58504580000002,
		"tid": 7432,
		"loc": [
			4.560248702274641e-07,
			3.2477106533152475e-08
		],
		"eco": 79,
		"efo": 73148.14814814815,
		"cfr": 0.89703369140625
	},
	{
		"tim": 149.592089025,
		"tid": 7432,
		"loc": [
			4.526791889672928e-07,
			3.7864122336957747e-08
		],
		"eco": 91,
		"efo": 84259.25925925926,
		"cfr": 0.252685546875
	},
	{
		"tim": 149.60382702500002,
		"tid": 7432,
		"loc": [
			4.567289820289963e-07,
			4.382360524171407e-08
		],
		"eco": 99,
		"efo": 91666.66666666667,
		"cfr": 0.49346923828125
	},
	{
		"tim": 149.6085285,
		"tid": 7432,
		"loc": [
			4.471635083306409e-07,
			3.82444266606483e-08
		],
		"eco": 73,
		"efo": 67592.5925925926,
		"cfr": 0.65625
	},
	{
		"tim": 149.61322990000002,
		"tid": 7432,
		"loc": [
			4.5716089231603784e-07,
			3.574931154251554e-08
		],
		"eco": 84,
		"efo": 77777.77777777778,
		"cfr": 0.6903076171875
	},
	{
		"tim": 151.58571732500002,
		"tid": 7546,
		"loc": [
			8.304182766505252e-07,
			3.698427513475825e-07
		],
		"eco": 356,
		"efo": 329629.6296296296,
		"cfr": 0.9630126953125
	},
	{
		"tim": 151.6044536,
		"tid": 7546,
		"loc": [
			8.376530296663238e-07,
			3.7502887288485744e-07
		],
		"eco": 354,
		"efo": 327777.77777777775,
		"cfr": 1.3167724609375
	},
	{
		"tim": 153.933032825,
		"tid": 7669,
		"loc": [
			7.87709721780312e-07,
			1.3428474707540755e-07
		],
		"eco": 330,
		"efo": 305555.55555555556,
		"cfr": 0.510589599609375
	},
	{
		"tim": 153.94941400000002,
		"tid": 7669,
		"loc": [
			7.872602965444782e-07,
			1.3815534390148592e-07
		],
		"eco": 344,
		"efo": 318518.51851851854,
		"cfr": 0.4638671875
	},
	{
		"tim": 153.954115825,
		"tid": 7669,
		"loc": [
			7.919080217171893e-07,
			1.3441812412118909e-07
		],
		"eco": 201,
		"efo": 186111.1111111111,
		"cfr": 0.552154541015625
	},
	{
		"tim": 153.958817275,
		"tid": 7669,
		"loc": [
			7.930006517397564e-07,
			1.3570976401555767e-07
		],
		"eco": 323,
		"efo": 299074.07407407404,
		"cfr": 0.909271240234375
	},
	{
		"tim": 153.96351892500002,
		"tid": 7669,
		"loc": [
			8.038013725021007e-07,
			1.3395100726981399e-07
		],
		"eco": 254,
		"efo": 235185.18518518517,
		"cfr": 0.728302001953125
	},
	{
		"tim": 154.05361125000002,
		"tid": 7675,
		"loc": [
			7.839902168497139e-07,
			1.4104662013126682e-07
		],
		"eco": 251,
		"efo": 232407.40740740742,
		"cfr": 1.1346435546875
	},
	{
		"tim": 155.040419025,
		"tid": 7730,
		"loc": [
			8.324024736225845e-07,
			3.8053656315389484e-07
		],
		"eco": 246,
		"efo": 227777.77777777778,
		"cfr": 1.449005126953125
	},
	{
		"tim": 160.031839625,
		"tid": 8004,
		"loc": [
			8.649936026273382e-07,
			1.2646753681123392e-07
		],
		"eco": 171,
		"efo": 158333.33333333334,
		"cfr": 0.775238037109375
	},
	{
		"tim": 160.05171115000002,
		"tid": 8004,
		"loc": [
			8.655431671566536e-07,
			1.259555902416233e-07
		],
		"eco": 133,
		"efo": 123148.14814814815,
		"cfr": 1.01348876953125
	},
	{
		"tim": 160.05641275000002,
		"tid": 8004,
		"loc": [
			8.629386811227504e-07,
			1.226941155280147e-07
		],
		"eco": 82,
		"efo": 75925.92592592593,
		"cfr": 0.97412109375
	},
	{
		"tim": 160.0658115,
		"tid": 8004,
		"loc": [
			8.58311736715434e-07,
			1.227346697611796e-07
		],
		"eco": 97,
		"efo": 89814.81481481482,
		"cfr": 0.730194091796875
	},
	{
		"tim": 160.0705134,
		"tid": 8004,
		"loc": [
			8.647655723026244e-07,
			1.2053457757802726e-07
		],
		"eco": 88,
		"efo": 81481.48148148147,
		"cfr": 1.1011962890625
	},
	{
		"tim": 160.111498,
		"tid": 8006,
		"loc": [
			8.637646051479593e-07,
			1.23583688332766e-07
		],
		"eco": 174,
		"efo": 161111.1111111111,
		"cfr": 0.929443359375
	},
	{
		"tim": 160.13136945000002,
		"tid": 8006,
		"loc": [
			8.66937169739865e-07,
			1.2794168596032217e-07
		],
		"eco": 114,
		"efo": 105555.55555555555,
		"cfr": 0.726959228515625
	},
	{
		"tim": 163.251659525,
		"tid": 8171,
		"loc": [
			-7.864791473714778e-07,
			7.936558282888557e-08
		],
		"eco": 733,
		"efo": 678703.7037037037,
		"cfr": 0.90771484375
	},
	{
		"tim": 163.268039775,
		"tid": 8171,
		"loc": [
			-7.931386920347732e-07,
			7.842896562976471e-08
		],
		"eco": 319,
		"efo": 295370.3703703704,
		"cfr": 1.19219970703125
	},
	{
		"tim": 163.286818675,
		"tid": 8171,
		"loc": [
			-7.889317101465704e-07,
			6.571548426898856e-08
		],
		"eco": 138,
		"efo": 127777.77777777778,
		"cfr": 0.513519287109375
	},
	{
		"tim": 163.291519975,
		"tid": 8171,
		"loc": [
			-7.804604497312096e-07,
			7.37011791101743e-08
		],
		"eco": 61,
		"efo": 56481.48148148148,
		"cfr": 0.655517578125
	},
	{
		"tim": 163.29622120000002,
		"tid": 8171,
		"loc": [
			-7.788467807561162e-07,
			7.518017031909945e-08
		],
		"eco": 130,
		"efo": 120370.37037037036,
		"cfr": 0.5767822265625
	},
	{
		"tim": 163.300922675,
		"tid": 8171,
		"loc": [
			-7.816530087065376e-07,
			7.961512210920415e-08
		],
		"eco": 115,
		"efo": 106481.48148148147,
		"cfr": 0.398681640625
	},
	{
		"tim": 163.3056239,
		"tid": 8171,
		"loc": [
			-7.868209294662326e-07,
			7.23555486043236e-08
		],
		"eco": 113,
		"efo": 104629.62962962964,
		"cfr": 0.68792724609375
	},
	{
		"tim": 163.312667025,
		"tid": 8171,
		"loc": [
			-7.847023200704064e-07,
			7.825079461060208e-08
		],
		"eco": 106,
		"efo": 98148.14814814815,
		"cfr": 0.9052734375
	},
	{
		"tim": 163.317368625,
		"tid": 8171,
		"loc": [
			-7.836988407651189e-07,
			6.918581744917835e-08
		],
		"eco": 126,
		"efo": 116666.66666666667,
		"cfr": 0.8251953125
	},
	{
		"tim": 163.32207010000002,
		"tid": 8171,
		"loc": [
			-7.803011900372634e-07,
			7.663347311326011e-08
		],
		"eco": 103,
		"efo": 95370.37037037036,
		"cfr": 0.737548828125
	},
	{
		"tim": 163.3267715,
		"tid": 8171,
		"loc": [
			-7.801022106636454e-07,
			7.539478687225314e-08
		],
		"eco": 149,
		"efo": 137962.96296296295,
		"cfr": 0.86883544921875
	},
	{
		"tim": 163.331472925,
		"tid": 8171,
		"loc": [
			-7.745721805446939e-07,
			7.423069809072718e-08
		],
		"eco": 92,
		"efo": 85185.18518518518,
		"cfr": 1.3363037109375
	},
	{
		"tim": 163.33617427500002,
		"tid": 8171,
		"loc": [
			-7.720576926717184e-07,
			7.7103634439027e-08
		],
		"eco": 237,
		"efo": 219444.44444444444,
		"cfr": 0.8675537109375
	},
	{
		"tim": 163.340875575,
		"tid": 8171,
		"loc": [
			-7.708302701576546e-07,
			7.41518002078396e-08
		],
		"eco": 214,
		"efo": 198148.14814814815,
		"cfr": 0.658355712890625
	},
	{
		"tim": 163.34557675000002,
		"tid": 8171,
		"loc": [
			-7.710041375053857e-07,
			6.817634950106063e-08
		],
		"eco": 254,
		"efo": 235185.18518518517,
		"cfr": 0.586578369140625
	},
	{
		"tim": 163.350278075,
		"tid": 8171,
		"loc": [
			-7.768860815432388e-07,
			7.743274569203222e-08
		],
		"eco": 127,
		"efo": 117592.59259259258,
		"cfr": 0.6141357421875
	},
	{
		"tim": 163.35497922500002,
		"tid": 8171,
		"loc": [
			-7.823771652782678e-07,
			7.564786426490218e-08
		],
		"eco": 143,
		"efo": 132407.40740740742,
		"cfr": 0.608001708984375
	},
	{
		"tim": 163.3596808,
		"tid": 8171,
		"loc": [
			-7.654783353409479e-07,
			7.167378359143471e-08
		],
		"eco": 136,
		"efo": 125925.92592592593,
		"cfr": 0.62255859375
	},
	{
		"tim": 163.364382025,
		"tid": 8171,
		"loc": [
			-7.648238306960187e-07,
			7.279328566188144e-08
		],
		"eco": 212,
		"efo": 196296.2962962963,
		"cfr": 0.78485107421875
	},
	{
		"tim": 163.3690833,
		"tid": 8171,
		"loc": [
			-7.634403980197938e-07,
			6.70160047053368e-08
		],
		"eco": 140,
		"efo": 129629.62962962964,
		"cfr": 0.485595703125
	},
	{
		"tim": 163.3737848,
		"tid": 8171,
		"loc": [
			-7.600713131307096e-07,
			6.588506231262652e-08
		],
		"eco": 260,
		"efo": 240740.74074074073,
		"cfr": 0.5306396484375
	},
	{
		"tim": 163.378486075,
		"tid": 8171,
		"loc": [
			-7.629284357560706e-07,
			6.756503883728713e-08
		],
		"eco": 114,
		"efo": 105555.55555555555,
		"cfr": 0.64813232421875
	},
	{
		"tim": 163.39726485,
		"tid": 8171,
		"loc": [
			-7.586627777201014e-07,
			5.871032197645564e-08
		],
		"eco": 55,
		"efo": 25462.962962962964,
		"cfr": 1.8157958984375
	},
	{
		"tim": 163.41602775,
		"tid": 8171,
		"loc": [
			-7.555450653378027e-07,
			5.9126043158151924e-08
		],
		"eco": 110,
		"efo": 101851.85185185185,
		"cfr": 0.88824462890625
	},
	{
		"tim": 163.420729225,
		"tid": 8171,
		"loc": [
			-7.565711160204506e-07,
			6.471419561028892e-08
		],
		"eco": 87,
		"efo": 40277.777777777774,
		"cfr": 1.2392578125
	},
	{
		"tim": 163.446520075,
		"tid": 8171,
		"loc": [
			-7.636394294109499e-07,
			7.01883622038574e-08
		],
		"eco": 58,
		"efo": 53703.7037037037,
		"cfr": 0.48193359375
	},
	{
		"tim": 164.80248695,
		"tid": 8242,
		"loc": [
			-2.5554546966112516e-07,
			1.59721255956471e-07
		],
		"eco": 144,
		"efo": 133333.33333333334,
		"cfr": 0.62347412109375
	},
	{
		"tim": 164.818867575,
		"tid": 8242,
		"loc": [
			-2.6576758570807296e-07,
			1.547198019046628e-07
		],
		"eco": 59,
		"efo": 54629.62962962963,
		"cfr": 1.083984375
	},
	{
		"tim": 164.823569025,
		"tid": 8242,
		"loc": [
			-2.5515714730148236e-07,
			1.5716497012572313e-07
		],
		"eco": 136,
		"efo": 125925.92592592593,
		"cfr": 0.79833984375
	},
	{
		"tim": 164.83763727500002,
		"tid": 8242,
		"loc": [
			-2.5264379137497053e-07,
			1.6331555995059564e-07
		],
		"eco": 122,
		"efo": 112962.96296296296,
		"cfr": 0.932373046875
	},
	{
		"tim": 164.84468047500002,
		"tid": 8242,
		"loc": [
			-2.462973617713514e-07,
			1.66323081322872e-07
		],
		"eco": 77,
		"efo": 71296.29629629629,
		"cfr": 0.4150390625
	},
	{
		"tim": 164.8517242,
		"tid": 8242,
		"loc": [
			-2.3536106217042245e-07,
			1.567048857756143e-07
		],
		"eco": 84,
		"efo": 77777.77777777778,
		"cfr": 0.714111328125
	},
	{
		"tim": 164.858767575,
		"tid": 8242,
		"loc": [
			-2.457118392365131e-07,
			1.6116778539204567e-07
		],
		"eco": 111,
		"efo": 51388.88888888889,
		"cfr": 0.792236328125
	},
	{
		"tim": 164.8658111,
		"tid": 8242,
		"loc": [
			-2.47978606415509e-07,
			1.65947528011467e-07
		],
		"eco": 153,
		"efo": 70833.33333333333,
		"cfr": 0.65960693359375
	},
	{
		"tim": 164.87519595,
		"tid": 8242,
		"loc": [
			-2.446123018272949e-07,
			1.6515310434864027e-07
		],
		"eco": 65,
		"efo": 60185.18518518518,
		"cfr": 0.24609375
	},
	{
		"tim": 164.8822393,
		"tid": 8242,
		"loc": [
			-2.4033399626669804e-07,
			1.6891283250049644e-07
		],
		"eco": 174,
		"efo": 161111.1111111111,
		"cfr": 0.9237060546875
	},
	{
		"tim": 164.962960025,
		"tid": 8248,
		"loc": [
			-4.349536005631916e-08,
			3.0250646790175373e-07
		],
		"eco": 273,
		"efo": 252777.77777777778,
		"cfr": 0.919189453125
	},
	{
		"tim": 164.9921984,
		"tid": 8248,
		"loc": [
			-5.789967682638124e-08,
			2.806902941472491e-07
		],
		"eco": 131,
		"efo": 121296.29629629629,
		"cfr": 0.823974609375
	},
	{
		"tim": 165.00393870000002,
		"tid": 8248,
		"loc": [
			-6.35071528896746e-08,
			2.755625430001524e-07
		],
		"eco": 109,
		"efo": 100925.92592592593,
		"cfr": 0.3204345703125
	},
	{
		"tim": 165.010982175,
		"tid": 8248,
		"loc": [
			-6.703962018620443e-08,
			2.7912719152983543e-07
		],
		"eco": 69,
		"efo": 63888.88888888889,
		"cfr": 0.85345458984375
	},
	{
		"tim": 165.02506465000002,
		"tid": 8248,
		"loc": [
			-6.202863433261915e-08,
			2.776934276729143e-07
		],
		"eco": 118,
		"efo": 109259.25925925926,
		"cfr": 0.481842041015625
	},
	{
		"tim": 165.03444975000002,
		"tid": 8248,
		"loc": [
			-5.920114899301071e-08,
			2.8215792651786327e-07
		],
		"eco": 117,
		"efo": 108333.33333333333,
		"cfr": 0.49560546875
	},
	{
		"tim": 165.0391511,
		"tid": 8248,
		"loc": [
			-6.554289077724903e-08,
			2.7536617140056335e-07
		],
		"eco": 87,
		"efo": 80555.55555555555,
		"cfr": 0.470458984375
	},
	{
		"tim": 165.043852625,
		"tid": 8248,
		"loc": [
			-5.8737090636347366e-08,
			2.81906019228849e-07
		],
		"eco": 60,
		"efo": 55555.555555555555,
		"cfr": 0.2999267578125
	},
	{
		"tim": 165.04855410000002,
		"tid": 8248,
		"loc": [
			-6.471457582455357e-08,
			2.7561050326008733e-07
		],
		"eco": 64,
		"efo": 19753.086419753086,
		"cfr": 0.4375
	},
	{
		"tim": 165.06262287500002,
		"tid": 8248,
		"loc": [
			-6.216279629998503e-08,
			2.813824398624179e-07
		],
		"eco": 68,
		"efo": 62962.96296296296,
		"cfr": 0.6458740234375
	},
	{
		"tim": 165.07669115000002,
		"tid": 8248,
		"loc": [
			-6.421332071993977e-08,
			2.686722720763995e-07
		],
		"eco": 69,
		"efo": 63888.88888888889,
		"cfr": 0.65093994140625
	},
	{
		"tim": 169.1535431,
		"tid": 8473,
		"loc": [
			2.0972611508067084e-07,
			4.20587798865152e-07
		],
		"eco": 84,
		"efo": 77777.77777777778,
		"cfr": 0.8331298828125
	},
	{
		"tim": 169.174608,
		"tid": 8473,
		"loc": [
			2.2551863381558461e-07,
			4.0268317749756895e-07
		],
		"eco": 118,
		"efo": 109259.25925925926,
		"cfr": 0.608642578125
	},
	{
		"tim": 169.17930957500002,
		"tid": 8473,
		"loc": [
			2.3797751096555825e-07,
			3.9872200919179816e-07
		],
		"eco": 90,
		"efo": 83333.33333333333,
		"cfr": 1.77734375
	},
	{
		"tim": 169.184011125,
		"tid": 8473,
		"loc": [
			2.388279661577433e-07,
			4.0357980403863026e-07
		],
		"eco": 228,
		"efo": 211111.1111111111,
		"cfr": 1.9376220703125
	},
	{
		"tim": 169.1887129,
		"tid": 8473,
		"loc": [
			2.3456939017825557e-07,
			4.04591394106445e-07
		],
		"eco": 377,
		"efo": 349074.07407407404,
		"cfr": 0.3621826171875
	},
	{
		"tim": 169.195769775,
		"tid": 8473,
		"loc": [
			2.2942653028444515e-07,
			3.958221512359341e-07
		],
		"eco": 104,
		"efo": 96296.29629629629,
		"cfr": 1.989898681640625
	},
	{
		"tim": 169.200471225,
		"tid": 8473,
		"loc": [
			2.3397737771499409e-07,
			3.9722839705439166e-07
		],
		"eco": 94,
		"efo": 87037.03703703704,
		"cfr": 0.615966796875
	},
	{
		"tim": 169.212198675,
		"tid": 8473,
		"loc": [
			2.2908737034214118e-07,
			3.983468446949301e-07
		],
		"eco": 136,
		"efo": 125925.92592592593,
		"cfr": 0.732421875
	},
	{
		"tim": 169.216900275,
		"tid": 8473,
		"loc": [
			2.2796071373511885e-07,
			3.9589000071878224e-07
		],
		"eco": 107,
		"efo": 99074.07407407407,
		"cfr": 0.94317626953125
	},
	{
		"tim": 169.22160200000002,
		"tid": 8473,
		"loc": [
			2.3337232443227074e-07,
			3.950828399977611e-07
		],
		"eco": 132,
		"efo": 122222.22222222222,
		"cfr": 0.734130859375
	},
	{
		"tim": 169.226303625,
		"tid": 8473,
		"loc": [
			2.343436498583065e-07,
			3.9724751330273806e-07
		],
		"eco": 109,
		"efo": 100925.92592592593,
		"cfr": 0.5035400390625
	},
	{
		"tim": 169.231005325,
		"tid": 8473,
		"loc": [
			2.3017763209288632e-07,
			3.9940805321735197e-07
		],
		"eco": 294,
		"efo": 272222.2222222222,
		"cfr": 0.569091796875
	},
	{
		"tim": 169.235706975,
		"tid": 8473,
		"loc": [
			2.3032932343528973e-07,
			4.015175056600734e-07
		],
		"eco": 242,
		"efo": 224074.07407407407,
		"cfr": 0.52734375
	},
	{
		"tim": 169.245105525,
		"tid": 8473,
		"loc": [
			2.23137421286278e-07,
			4.0558745061892193e-07
		],
		"eco": 81,
		"efo": 75000.0,
		"cfr": 0.715087890625
	},
	{
		"tim": 169.259188375,
		"tid": 8473,
		"loc": [
			2.313951549339201e-07,
			4.090944262382759e-07
		],
		"eco": 58,
		"efo": 26851.85185185185,
		"cfr": 1.342529296875
	},
	{
		"tim": 169.268573675,
		"tid": 8473,
		"loc": [
			2.396044290630544e-07,
			4.135893948759069e-07
		],
		"eco": 199,
		"efo": 184259.25925925927,
		"cfr": 0.990966796875
	},
	{
		"tim": 169.974000425,
		"tid": 8512,
		"loc": [
			2.7276268236505416e-07,
			2.8510460486818665e-07
		],
		"eco": 623,
		"efo": 576851.8518518518,
		"cfr": 0.9315185546875
	},
	{
		"tim": 169.99273645,
		"tid": 8512,
		"loc": [
			2.762656759286124e-07,
			2.8181764154598953e-07
		],
		"eco": 1959,
		"efo": 1813888.8888888888,
		"cfr": 0.8701171875
	},
	{
		"tim": 169.99979325,
		"tid": 8512,
		"loc": [
			2.892360407947529e-07,
			2.809917525949226e-07
		],
		"eco": 557,
		"efo": 257870.37037037036,
		"cfr": 0.93280029296875
	},
	{
		"tim": 170.79492007500002,
		"tid": 8556,
		"loc": [
			5.604751174522454e-07,
			3.679583502250938e-07
		],
		"eco": 353,
		"efo": 326851.85185185185,
		"cfr": 1.20166015625
	},
	{
		"tim": 170.8113011,
		"tid": 8556,
		"loc": [
			5.523203289212727e-07,
			3.7052952192337823e-07
		],
		"eco": 302,
		"efo": 279629.6296296296,
		"cfr": 0.903076171875
	},
	{
		"tim": 171.454682625,
		"tid": 8588,
		"loc": [
			-4.53740974427796e-08,
			2.0049113009177595e-07
		],
		"eco": 93,
		"efo": 86111.11111111111,
		"cfr": 0.494140625
	},
	{
		"tim": 171.47106395,
		"tid": 8588,
		"loc": [
			-5.1565592146295046e-08,
			1.994040799413851e-07
		],
		"eco": 678,
		"efo": 627777.7777777778,
		"cfr": 1.0546875
	},
	{
		"tim": 171.47576567500002,
		"tid": 8588,
		"loc": [
			-5.367376595705073e-08,
			2.0780364254727413e-07
		],
		"eco": 796,
		"efo": 737037.0370370371,
		"cfr": 0.89337158203125
	},
	{
		"tim": 171.480467575,
		"tid": 8588,
		"loc": [
			-5.285873801038331e-08,
			2.1207426447753825e-07
		],
		"eco": 971,
		"efo": 899074.074074074,
		"cfr": 1.175262451171875
	},
	{
		"tim": 171.487524575,
		"tid": 8588,
		"loc": [
			-4.7061318021795755e-08,
			1.99551666335365e-07
		],
		"eco": 115,
		"efo": 106481.48148148147,
		"cfr": 0.24267578125
	},
	{
		"tim": 171.492226275,
		"tid": 8588,
		"loc": [
			-4.40213856462946e-08,
			1.941639277239027e-07
		],
		"eco": 81,
		"efo": 75000.0,
		"cfr": 0.6781005859375
	},
	{
		"tim": 171.49692795,
		"tid": 8588,
		"loc": [
			-4.7701355222982074e-08,
			1.9078095385627665e-07
		],
		"eco": 70,
		"efo": 64814.81481481482,
		"cfr": 0.5284423828125
	},
	{
		"tim": 171.50397175,
		"tid": 8588,
		"loc": [
			-4.942393053745421e-08,
			1.942088346852139e-07
		],
		"eco": 98,
		"efo": 90740.74074074074,
		"cfr": 0.27520751953125
	},
	{
		"tim": 171.50867335,
		"tid": 8588,
		"loc": [
			-4.392730980995323e-08,
			1.9465202049673454e-07
		],
		"eco": 59,
		"efo": 54629.62962962963,
		"cfr": 0.491180419921875
	},
	{
		"tim": 171.51337505,
		"tid": 8588,
		"loc": [
			-5.080030350257153e-08,
			1.962252793151084e-07
		],
		"eco": 88,
		"efo": 81481.48148148147,
		"cfr": 0.31787109375
	},
	{
		"tim": 171.51807647500002,
		"tid": 8588,
		"loc": [
			-4.9463071487838836e-08,
			1.9398024207961024e-07
		],
		"eco": 89,
		"efo": 82407.4074074074,
		"cfr": 0.32568359375
	},
	{
		"tim": 171.5227781,
		"tid": 8588,
		"loc": [
			-5.367135597024781e-08,
			2.0152828124939394e-07
		],
		"eco": 89,
		"efo": 82407.4074074074,
		"cfr": 0.4716796875
	},
	{
		"tim": 171.52982177500002,
		"tid": 8588,
		"loc": [
			-4.3623481854527704e-08,
			2.017807722417555e-07
		],
		"eco": 84,
		"efo": 77777.77777777778,
		"cfr": 0.3570556640625
	},
	{
		"tim": 171.5345234,
		"tid": 8588,
		"loc": [
			-5.0454102180980324e-08,
			2.013106807395526e-07
		],
		"eco": 105,
		"efo": 97222.22222222222,
		"cfr": 0.51416015625
	},
	{
		"tim": 171.539224875,
		"tid": 8588,
		"loc": [
			-4.7417818997187606e-08,
			1.9515969155713547e-07
		],
		"eco": 99,
		"efo": 91666.66666666667,
		"cfr": 0.3021240234375
	},
	{
		"tim": 171.5509666,
		"tid": 8588,
		"loc": [
			-4.468007320010967e-08,
			2.0303607293718334e-07
		],
		"eco": 230,
		"efo": 212962.96296296295,
		"cfr": 0.19500732421875
	},
	{
		"tim": 174.235225525,
		"tid": 8740,
		"loc": [
			2.8537594332118275e-07,
			2.3304071666160121e-07
		],
		"eco": 151,
		"efo": 139814.8148148148,
		"cfr": 0.960235595703125
	},
	{
		"tim": 174.255097425,
		"tid": 8740,
		"loc": [
			2.8441344199738826e-07,
			2.307995884903172e-07
		],
		"eco": 231,
		"efo": 213888.88888888888,
		"cfr": 1.52325439453125
	},
	{
		"tim": 177.4593434,
		"tid": 8917,
		"loc": [
			8.286462511001559e-07,
			1.1309313257269698e-07
		],
		"eco": 430,
		"efo": 398148.14814814815,
		"cfr": 1.298828125
	},
	{
		"tim": 177.4757242,
		"tid": 8917,
		"loc": [
			8.303791430627311e-07,
			1.0869176977228306e-07
		],
		"eco": 83,
		"efo": 76851.85185185185,
		"cfr": 0.54107666015625
	},
	{
		"tim": 178.0727142,
		"tid": 8953,
		"loc": [
			9.161929092802647e-07,
			4.532331378276454e-07
		],
		"eco": 65,
		"efo": 30092.59259259259,
		"cfr": 1.215087890625
	},
	{
		"tim": 178.103159775,
		"tid": 8953,
		"loc": [
			9.202883811874389e-07,
			4.4106223938445796e-07
		],
		"eco": 76,
		"efo": 35185.18518518518,
		"cfr": 1.196929931640625
	},
	{
		"tim": 180.74369295,
		"tid": 9092,
		"loc": [
			7.838694258935564e-07,
			3.306739633961331e-07
		],
		"eco": 185,
		"efo": 171296.2962962963,
		"cfr": 0.664398193359375
	},
	{
		"tim": 180.76945452500001,
		"tid": 9092,
		"loc": [
			7.848755869876625e-07,
			3.158280515280052e-07
		],
		"eco": 140,
		"efo": 129629.62962962964,
		"cfr": 0.52130126953125
	},
	{
		"tim": 180.77415605000002,
		"tid": 9092,
		"loc": [
			7.806468896917929e-07,
			3.168035360812475e-07
		],
		"eco": 110,
		"efo": 101851.85185185185,
		"cfr": 0.3988037109375
	},
	{
		"tim": 180.778857675,
		"tid": 9092,
		"loc": [
			7.822234702890553e-07,
			3.234355047507537e-07
		],
		"eco": 387,
		"efo": 179166.66666666666,
		"cfr": 0.835693359375
	},
	{
		"tim": 180.792939625,
		"tid": 9092,
		"loc": [
			7.747875049041218e-07,
			3.2334118746396357e-07
		],
		"eco": 281,
		"efo": 260185.18518518517,
		"cfr": 1.0301513671875
	},
	{
		"tim": 181.17489525000002,
		"tid": 9111,
		"loc": [
			-7.50056266318462e-07,
			-3.304154857341027e-07
		],
		"eco": 90,
		"efo": 83333.33333333333,
		"cfr": 0.4110107421875
	},
	{
		"tim": 181.214708,
		"tid": 9111,
		"loc": [
			-7.546089992142909e-07,
			-3.3168680791746695e-07
		],
		"eco": 50,
		"efo": 46296.2962962963,
		"cfr": 0.539703369140625
	},
	{
		"tim": 181.2194093,
		"tid": 9111,
		"loc": [
			-7.535556782689114e-07,
			-3.2620578493866716e-07
		],
		"eco": 85,
		"efo": 78703.70370370371,
		"cfr": 0.35247802734375
	},
	{
		"tim": 181.235834675,
		"tid": 9111,
		"loc": [
			-7.49112118879063e-07,
			-3.2679679193497847e-07
		],
		"eco": 69,
		"efo": 63888.88888888889,
		"cfr": 0.7232666015625
	},
	{
		"tim": 181.240536275,
		"tid": 9111,
		"loc": [
			-7.50241284224864e-07,
			-3.290574363227219e-07
		],
		"eco": 58,
		"efo": 53703.7037037037,
		"cfr": 0.447509765625
	},
	{
		"tim": 181.24523777500002,
		"tid": 9111,
		"loc": [
			-7.553568925982731e-07,
			-3.274062737701428e-07
		],
		"eco": 72,
		"efo": 66666.66666666667,
		"cfr": 0.208282470703125
	},
	{
		"tim": 181.25462305000002,
		"tid": 9111,
		"loc": [
			-7.546533099400815e-07,
			-3.267020706860003e-07
		],
		"eco": 76,
		"efo": 70370.37037037036,
		"cfr": 0.565582275390625
	},
	{
		"tim": 181.4078316,
		"tid": 9118,
		"loc": [
			8.725953071973064e-07,
			1.4461367677182586e-07
		],
		"eco": 219,
		"efo": 202777.77777777778,
		"cfr": 0.79119873046875
	},
	{
		"tim": 181.440605775,
		"tid": 9118,
		"loc": [
			8.713882609373951e-07,
			1.3849902515623347e-07
		],
		"eco": 216,
		"efo": 200000.0,
		"cfr": 0.4423828125
	},
	{
		"tim": 181.4453073,
		"tid": 9118,
		"loc": [
			8.673228142378341e-07,
			1.3408457845170732e-07
		],
		"eco": 353,
		"efo": 326851.85185185185,
		"cfr": 0.8114013671875
	},
	{
		"tim": 181.45000895,
		"tid": 9118,
		"loc": [
			8.684181771048732e-07,
			1.3332930114413933e-07
		],
		"eco": 144,
		"efo": 133333.33333333334,
		"cfr": 1.323150634765625
	},
	{
		"tim": 181.4547104,
		"tid": 9118,
		"loc": [
			8.645301812071055e-07,
			1.392643136034342e-07
		],
		"eco": 188,
		"efo": 174074.07407407407,
		"cfr": 0.40887451171875
	},
	{
		"tim": 181.45941205,
		"tid": 9118,
		"loc": [
			8.687447258166032e-07,
			1.4329181210040106e-07
		],
		"eco": 120,
		"efo": 111111.11111111111,
		"cfr": 0.724822998046875
	},
	{
		"tim": 181.46411385000002,
		"tid": 9118,
		"loc": [
			8.645529382558432e-07,
			1.4324186466048087e-07
		],
		"eco": 87,
		"efo": 40277.777777777774,
		"cfr": 0.929443359375
	},
	{
		"tim": 181.48991940000002,
		"tid": 9118,
		"loc": [
			8.697106044026584e-07,
			1.3055949707794815e-07
		],
		"eco": 121,
		"efo": 112037.03703703704,
		"cfr": 0.6427001953125
	},
	{
		"tim": 181.49930455,
		"tid": 9118,
		"loc": [
			8.697333977121095e-07,
			1.31317881098224e-07
		],
		"eco": 130,
		"efo": 120370.37037037036,
		"cfr": 0.661376953125
	},
	{
		"tim": 181.504006175,
		"tid": 9118,
		"loc": [
			8.692783595315779e-07,
			1.3515070443060998e-07
		],
		"eco": 75,
		"efo": 69444.44444444444,
		"cfr": 0.878173828125
	},
	{
		"tim": 181.5204443,
		"tid": 9118,
		"loc": [
			8.56293186456746e-07,
			1.3312153470243574e-07
		],
		"eco": 233,
		"efo": 215740.74074074073,
		"cfr": 1.153564453125
	},
	{
		"tim": 181.52982970000002,
		"tid": 9118,
		"loc": [
			8.619627872617011e-07,
			1.312628590376134e-07
		],
		"eco": 923,
		"efo": 854629.6296296297,
		"cfr": 0.955963134765625
	},
	{
		"tim": 181.5345315,
		"tid": 9118,
		"loc": [
			8.573217184910076e-07,
			1.3325970115138542e-07
		],
		"eco": 707,
		"efo": 654629.6296296297,
		"cfr": 1.02056884765625
	},
	{
		"tim": 181.53923295,
		"tid": 9118,
		"loc": [
			8.720893747822508e-07,
			1.3865987170072808e-07
		],
		"eco": 195,
		"efo": 180555.55555555556,
		"cfr": 0.451171875
	},
	{
		"tim": 181.5439345,
		"tid": 9118,
		"loc": [
			8.731475462706225e-07,
			1.357157231510004e-07
		],
		"eco": 442,
		"efo": 409259.25925925927,
		"cfr": 0.78363037109375
	},
	{
		"tim": 181.548636175,
		"tid": 9118,
		"loc": [
			8.64126261505337e-07,
			1.3844269426521668e-07
		],
		"eco": 88,
		"efo": 81481.48148148147,
		"cfr": 0.59033203125
	},
	{
		"tim": 181.553337825,
		"tid": 9118,
		"loc": [
			8.65292086271239e-07,
			1.3834104303583802e-07
		],
		"eco": 63,
		"efo": 58333.333333333336,
		"cfr": 0.682373046875
	},
	{
		"tim": 181.558039525,
		"tid": 9118,
		"loc": [
			8.710490612945587e-07,
			1.3602093074446926e-07
		],
		"eco": 209,
		"efo": 193518.5185185185,
		"cfr": 0.3570556640625
	},
	{
		"tim": 181.562741275,
		"tid": 9118,
		"loc": [
			8.697419411448977e-07,
			1.3880686889962142e-07
		],
		"eco": 178,
		"efo": 164814.8148148148,
		"cfr": 0.79736328125
	},
	{
		"tim": 181.567442625,
		"tid": 9118,
		"loc": [
			8.690364818640963e-07,
			1.4124460883887022e-07
		],
		"eco": 104,
		"efo": 96296.29629629629,
		"cfr": 0.71136474609375
	},
	{
		"tim": 181.572144275,
		"tid": 9118,
		"loc": [
			8.666590178128995e-07,
			1.3707134652600284e-07
		],
		"eco": 84,
		"efo": 77777.77777777778,
		"cfr": 0.4998779296875
	},
	{
		"tim": 181.57684607500002,
		"tid": 9118,
		"loc": [
			8.647589384654163e-07,
			1.399455664874477e-07
		],
		"eco": 380,
		"efo": 351851.85185185185,
		"cfr": 0.90545654296875
	},
	{
		"tim": 181.586244975,
		"tid": 9118,
		"loc": [
			8.62319231273647e-07,
			1.4376473078704085e-07
		],
		"eco": 719,
		"efo": 665740.7407407408,
		"cfr": 0.92559814453125
	},
	{
		"tim": 181.60266955,
		"tid": 9118,
		"loc": [
			8.741564993202173e-07,
			1.3596036537254355e-07
		],
		"eco": 81,
		"efo": 75000.0,
		"cfr": 0.7274169921875
	},
	{
		"tim": 181.61439660000002,
		"tid": 9118,
		"loc": [
			8.732037268320792e-07,
			1.3253324272980008e-07
		],
		"eco": 81,
		"efo": 75000.0,
		"cfr": 0.6904296875
	},
	{
		"tim": 181.64956947500002,
		"tid": 9118,
		"loc": [
			8.691642035615646e-07,
			1.3995801457214178e-07
		],
		"eco": 66,
		"efo": 12222.22222222222,
		"cfr": 1.28662109375
	},
	{
		"tim": 181.66363845,
		"tid": 9118,
		"loc": [
			8.741779370842727e-07,
			1.3598147843635095e-07
		],
		"eco": 85,
		"efo": 78703.70370370371,
		"cfr": 0.35247802734375
	},
	{
		"tim": 181.67302395000002,
		"tid": 9118,
		"loc": [
			8.716325262609439e-07,
			1.306820918384044e-07
		],
		"eco": 121,
		"efo": 112037.03703703704,
		"cfr": 0.42022705078125
	},
	{
		"tim": 181.6777256,
		"tid": 9118,
		"loc": [
			8.744993517257985e-07,
			1.3650208322277347e-07
		],
		"eco": 159,
		"efo": 147222.22222222222,
		"cfr": 0.44635009765625
	},
	{
		"tim": 181.68478247500002,
		"tid": 9118,
		"loc": [
			8.780661009554334e-07,
			1.350491782852219e-07
		],
		"eco": 445,
		"efo": 412037.037037037,
		"cfr": 0.659423828125
	},
	{
		"tim": 181.691839625,
		"tid": 9118,
		"loc": [
			8.654900909499074e-07,
			1.3630319352130366e-07
		],
		"eco": 58,
		"efo": 26851.85185185185,
		"cfr": 0.8089599609375
	},
	{
		"tim": 181.69888317500002,
		"tid": 9118,
		"loc": [
			8.706613597293912e-07,
			1.3639708776375727e-07
		],
		"eco": 101,
		"efo": 93518.51851851851,
		"cfr": 0.4251708984375
	},
	{
		"tim": 181.70592655000002,
		"tid": 9118,
		"loc": [
			8.769910496265493e-07,
			1.316457691286646e-07
		],
		"eco": 91,
		"efo": 84259.25925925926,
		"cfr": 0.68115234375
	},
	{
		"tim": 181.71062822500002,
		"tid": 9118,
		"loc": [
			8.707338338478355e-07,
			1.326339912337356e-07
		],
		"eco": 83,
		"efo": 76851.85185185185,
		"cfr": 0.54107666015625
	},
	{
		"tim": 181.715329975,
		"tid": 9118,
		"loc": [
			8.690277803590834e-07,
			1.3179780775963703e-07
		],
		"eco": 94,
		"efo": 87037.03703703704,
		"cfr": 0.6690673828125
	},
	{
		"tim": 181.720031525,
		"tid": 9118,
		"loc": [
			8.724479662496319e-07,
			1.4316412213274527e-07
		],
		"eco": 107,
		"efo": 99074.07407407407,
		"cfr": 0.3175048828125
	},
	{
		"tim": 181.724732975,
		"tid": 9118,
		"loc": [
			8.726915454396826e-07,
			1.4383139048990638e-07
		],
		"eco": 139,
		"efo": 128703.70370370371,
		"cfr": 0.767364501953125
	},
	{
		"tim": 181.72943460000002,
		"tid": 9118,
		"loc": [
			8.716378498031526e-07,
			1.3273949158791608e-07
		],
		"eco": 83,
		"efo": 76851.85185185185,
		"cfr": 0.56512451171875
	},
	{
		"tim": 181.73413645000002,
		"tid": 9118,
		"loc": [
			8.733473890544015e-07,
			1.363664110955832e-07
		],
		"eco": 81,
		"efo": 75000.0,
		"cfr": 0.616455078125
	},
	{
		"tim": 181.738838025,
		"tid": 9118,
		"loc": [
			8.71123440162571e-07,
			1.2859532258198082e-07
		],
		"eco": 57,
		"efo": 13194.444444444443,
		"cfr": 1.20867919921875
	},
	{
		"tim": 181.76698545000002,
		"tid": 9118,
		"loc": [
			8.70425576956387e-07,
			1.3926083637230243e-07
		],
		"eco": 91,
		"efo": 84259.25925925926,
		"cfr": 0.59326171875
	},
	{
		"tim": 181.771686925,
		"tid": 9118,
		"loc": [
			8.718671122514925e-07,
			1.4014220680891855e-07
		],
		"eco": 151,
		"efo": 139814.8148148148,
		"cfr": 0.496673583984375
	},
	{
		"tim": 181.77638860000002,
		"tid": 9118,
		"loc": [
			8.763781548141069e-07,
			1.3717546863483599e-07
		],
		"eco": 121,
		"efo": 112037.03703703704,
		"cfr": 0.50262451171875
	},
	{
		"tim": 181.78109030000002,
		"tid": 9118,
		"loc": [
			8.741180392489379e-07,
			1.3589490226417417e-07
		],
		"eco": 102,
		"efo": 94444.44444444444,
		"cfr": 0.480010986328125
	},
	{
		"tim": 181.78579195,
		"tid": 9118,
		"loc": [
			8.713366570115779e-07,
			1.3582988466100656e-07
		],
		"eco": 146,
		"efo": 135185.1851851852,
		"cfr": 0.7724609375
	},
	{
		"tim": 181.79049360000002,
		"tid": 9118,
		"loc": [
			8.728815123565091e-07,
			1.3641764763952972e-07
		],
		"eco": 77,
		"efo": 71296.29629629629,
		"cfr": 0.972747802734375
	},
	{
		"tim": 181.79519512500002,
		"tid": 9118,
		"loc": [
			8.709358909721106e-07,
			1.3297488798507044e-07
		],
		"eco": 93,
		"efo": 86111.11111111111,
		"cfr": 0.5478515625
	},
	{
		"tim": 181.81394765000002,
		"tid": 9118,
		"loc": [
			8.777215406094123e-07,
			1.3857634246656659e-07
		],
		"eco": 123,
		"efo": 113888.88888888889,
		"cfr": 0.45458984375
	},
	{
		"tim": 181.818649275,
		"tid": 9118,
		"loc": [
			8.725580777882038e-07,
			1.39174279594755e-07
		],
		"eco": 55,
		"efo": 10185.185185185184,
		"cfr": 1.325531005859375
	},
	{
		"tim": 181.8561505,
		"tid": 9118,
		"loc": [
			8.701375279586754e-07,
			1.346333015892724e-07
		],
		"eco": 110,
		"efo": 101851.85185185185,
		"cfr": 0.661651611328125
	},
	{
		"tim": 181.86085185000002,
		"tid": 9118,
		"loc": [
			8.724420546777619e-07,
			1.3635323672146255e-07
		],
		"eco": 113,
		"efo": 104629.62962962964,
		"cfr": 0.467437744140625
	},
	{
		"tim": 181.8655535,
		"tid": 9118,
		"loc": [
			8.690611332327028e-07,
			1.33929367441632e-07
		],
		"eco": 107,
		"efo": 99074.07407407407,
		"cfr": 0.410888671875
	},
	{
		"tim": 181.87025525,
		"tid": 9118,
		"loc": [
			8.725271800275322e-07,
			1.3493204255527332e-07
		],
		"eco": 138,
		"efo": 127777.77777777778,
		"cfr": 0.2314453125
	},
	{
		"tim": 181.874957,
		"tid": 9118,
		"loc": [
			8.756239696457251e-07,
			1.3712149018960296e-07
		],
		"eco": 110,
		"efo": 101851.85185185185,
		"cfr": 0.5438232421875
	},
	{
		"tim": 181.879658525,
		"tid": 9118,
		"loc": [
			8.738557090198743e-07,
			1.3208830423167738e-07
		],
		"eco": 128,
		"efo": 118518.51851851851,
		"cfr": 0.640625
	},
	{
		"tim": 181.88436000000002,
		"tid": 9118,
		"loc": [
			8.77789080436261e-07,
			1.3549233664491769e-07
		],
		"eco": 70,
		"efo": 64814.81481481482,
		"cfr": 0.9854736328125
	},
	{
		"tim": 181.88906167500002,
		"tid": 9118,
		"loc": [
			8.662403389798861e-07,
			1.3831389958279033e-07
		],
		"eco": 112,
		"efo": 103703.70370370371,
		"cfr": 0.6416015625
	},
	{
		"tim": 181.896105325,
		"tid": 9118,
		"loc": [
			8.701184212173833e-07,
			1.359560380861227e-07
		],
		"eco": 51,
		"efo": 47222.22222222222,
		"cfr": 0.6661376953125
	},
	{
		"tim": 181.928935975,
		"tid": 9118,
		"loc": [
			8.726019816279588e-07,
			1.3191951246501382e-07
		],
		"eco": 54,
		"efo": 16666.666666666668,
		"cfr": 1.05413818359375
	},
	{
		"tim": 181.985186325,
		"tid": 9118,
		"loc": [
			8.785726815886976e-07,
			1.2358991252635518e-07
		],
		"eco": 61,
		"efo": 18827.160493827163,
		"cfr": 1.5076904296875
	},
	{
		"tim": 182.03206887500002,
		"tid": 9118,
		"loc": [
			8.843077601493283e-07,
			1.2277267237595694e-07
		],
		"eco": 59,
		"efo": 27314.814814814814,
		"cfr": 1.0162353515625
	},
	{
		"tim": 184.3348558,
		"tid": 9232,
		"loc": [
			8.146780659461305e-07,
			1.3347512668438314e-07
		],
		"eco": 108,
		"efo": 100000.0,
		"cfr": 1.09112548828125
	},
	{
		"tim": 184.360616875,
		"tid": 9232,
		"loc": [
			8.090213205650258e-07,
			1.1611877091918645e-07
		],
		"eco": 58,
		"efo": 53703.7037037037,
		"cfr": 0.5679931640625
	},
	{
		"tim": 184.3864215,
		"tid": 9232,
		"loc": [
			8.067552981322064e-07,
			1.1629352055115358e-07
		],
		"eco": 56,
		"efo": 25925.925925925927,
		"cfr": 1.267547607421875
	},
	{
		"tim": 184.39580650000002,
		"tid": 9232,
		"loc": [
			8.146623131290693e-07,
			1.1131413385163504e-07
		],
		"eco": 107,
		"efo": 99074.07407407407,
		"cfr": 0.92449951171875
	},
	{
		"tim": 184.4005079,
		"tid": 9232,
		"loc": [
			8.13895545202288e-07,
			1.1265278408027132e-07
		],
		"eco": 78,
		"efo": 72222.22222222222,
		"cfr": 0.8587646484375
	},
	{
		"tim": 184.40520922500002,
		"tid": 9232,
		"loc": [
			8.132632180095384e-07,
			1.0770156356407907e-07
		],
		"eco": 71,
		"efo": 65740.74074074074,
		"cfr": 0.745635986328125
	},
	{
		"tim": 184.409910725,
		"tid": 9232,
		"loc": [
			8.111811939686231e-07,
			1.0504484911594279e-07
		],
		"eco": 86,
		"efo": 39814.81481481482,
		"cfr": 0.779022216796875
	},
	{
		"tim": 184.416953775,
		"tid": 9232,
		"loc": [
			8.112355423627504e-07,
			1.1180525158641711e-07
		],
		"eco": 51,
		"efo": 15740.74074074074,
		"cfr": 0.78369140625
	},
	{
		"tim": 184.4427448,
		"tid": 9232,
		"loc": [
			8.086720221757173e-07,
			1.1476451253669594e-07
		],
		"eco": 54,
		"efo": 50000.0,
		"cfr": 0.98016357421875
	},
	{
		"tim": 184.45212990000002,
		"tid": 9232,
		"loc": [
			8.145808500120517e-07,
			1.1688446564048146e-07
		],
		"eco": 54,
		"efo": 50000.0,
		"cfr": 0.4808349609375
	},
	{
		"tim": 184.459172875,
		"tid": 9232,
		"loc": [
			8.083070464212658e-07,
			1.1774688250329731e-07
		],
		"eco": 75,
		"efo": 34722.22222222222,
		"cfr": 1.064453125
	},
	{
		"tim": 184.47089945000002,
		"tid": 9232,
		"loc": [
			8.123281162785095e-07,
			1.148832093042565e-07
		],
		"eco": 90,
		"efo": 83333.33333333333,
		"cfr": 0.533203125
	},
	{
		"tim": 184.49904592500002,
		"tid": 9232,
		"loc": [
			8.207016849904695e-07,
			1.1478063274612234e-07
		],
		"eco": 92,
		"efo": 85185.18518518518,
		"cfr": 0.56494140625
	},
	{
		"tim": 184.506089075,
		"tid": 9232,
		"loc": [
			8.217073555868364e-07,
			1.1415569175054807e-07
		],
		"eco": 101,
		"efo": 93518.51851851851,
		"cfr": 0.6031494140625
	},
	{
		"tim": 184.51079055,
		"tid": 9232,
		"loc": [
			8.226623759495939e-07,
			1.1686543952025236e-07
		],
		"eco": 102,
		"efo": 94444.44444444444,
		"cfr": 0.773895263671875
	},
	{
		"tim": 184.51549195,
		"tid": 9232,
		"loc": [
			8.193243193382034e-07,
			1.1163612188161598e-07
		],
		"eco": 59,
		"efo": 54629.62962962963,
		"cfr": 1.541290283203125
	},
	{
		"tim": 184.520193475,
		"tid": 9232,
		"loc": [
			8.2740742428675e-07,
			1.1115742556349055e-07
		],
		"eco": 96,
		"efo": 88888.88888888889,
		"cfr": 1.16552734375
	},
	{
		"tim": 184.524894925,
		"tid": 9232,
		"loc": [
			8.108842326400127e-07,
			1.1220239202081939e-07
		],
		"eco": 81,
		"efo": 75000.0,
		"cfr": 0.517822265625
	},
	{
		"tim": 184.529596475,
		"tid": 9232,
		"loc": [
			8.117469329482444e-07,
			1.1487994263258786e-07
		],
		"eco": 76,
		"efo": 35185.18518518518,
		"cfr": 1.07855224609375
	},
	{
		"tim": 184.56242635,
		"tid": 9232,
		"loc": [
			8.173845007408639e-07,
			1.1494190147983842e-07
		],
		"eco": 83,
		"efo": 76851.85185185185,
		"cfr": 0.63726806640625
	},
	{
		"tim": 184.57883695,
		"tid": 9232,
		"loc": [
			8.176966869583024e-07,
			1.1038766856130844e-07
		],
		"eco": 97,
		"efo": 89814.81481481482,
		"cfr": 0.5347900390625
	},
	{
		"tim": 184.583538225,
		"tid": 9232,
		"loc": [
			8.172410018983903e-07,
			1.1033881190083359e-07
		],
		"eco": 98,
		"efo": 90740.74074074074,
		"cfr": 0.611572265625
	},
	{
		"tim": 184.58823985,
		"tid": 9232,
		"loc": [
			8.176159908585414e-07,
			1.1423236828518813e-07
		],
		"eco": 95,
		"efo": 87962.96296296296,
		"cfr": 1.060302734375
	},
	{
		"tim": 185.924047875,
		"tid": 9293,
		"loc": [
			7.500288184827381e-07,
			4.4344269025522397e-07
		],
		"eco": 830,
		"efo": 768518.5185185185,
		"cfr": 0.99261474609375
	},
	{
		"tim": 185.942784425,
		"tid": 9293,
		"loc": [
			7.489910563579232e-07,
			4.429039665002353e-07
		],
		"eco": 364,
		"efo": 337037.037037037,
		"cfr": 1.00799560546875
	},
	{
		"tim": 185.9498412,
		"tid": 9293,
		"loc": [
			7.32589176960213e-07,
			4.354530214942996e-07
		],
		"eco": 285,
		"efo": 263888.8888888889,
		"cfr": 0.8975830078125
	},
	{
		"tim": 185.954542825,
		"tid": 9293,
		"loc": [
			7.387434416796664e-07,
			4.350463389498775e-07
		],
		"eco": 1118,
		"efo": 1035185.1851851852,
		"cfr": 1.03546142578125
	},
	{
		"tim": 185.96159965,
		"tid": 9293,
		"loc": [
			7.423958300215707e-07,
			4.374482285877009e-07
		],
		"eco": 295,
		"efo": 273148.14814814815,
		"cfr": 1.219482421875
	},
	{
		"tim": 185.966301375,
		"tid": 9293,
		"loc": [
			7.280639356118043e-07,
			4.358587355258217e-07
		],
		"eco": 333,
		"efo": 308333.3333333333,
		"cfr": 0.23028564453125
	},
	{
		"tim": 185.97100255,
		"tid": 9293,
		"loc": [
			7.326450559714414e-07,
			4.3694505634547755e-07
		],
		"eco": 75,
		"efo": 69444.44444444444,
		"cfr": 0.5987548828125
	},
	{
		"tim": 185.97805915,
		"tid": 9293,
		"loc": [
			7.296345453654819e-07,
			4.4401062506360964e-07
		],
		"eco": 243,
		"efo": 225000.0,
		"cfr": 1.3740234375
	},
	{
		"tim": 186.93912565000002,
		"tid": 9345,
		"loc": [
			-1.0423877471195327e-06,
			2.738915838255719e-07
		],
		"eco": 59,
		"efo": 54629.62962962963,
		"cfr": 0.728302001953125
	},
	{
		"tim": 186.98007420000002,
		"tid": 9345,
		"loc": [
			9.372213629899412e-07,
			2.7430790527194607e-07
		],
		"eco": 129,
		"efo": 119444.44444444444,
		"cfr": 0.9456787109375
	},
	{
		"tim": 188.18636015,
		"tid": 9404,
		"loc": [
			7.589366654550835e-07,
			-1.8912680870147522e-07
		],
		"eco": 54,
		"efo": 12500.0,
		"cfr": 1.1466064453125
	},
	{
		"tim": 188.226159825,
		"tid": 9404,
		"loc": [
			7.651915086682805e-07,
			-1.8154650199780777e-07
		],
		"eco": 58,
		"efo": 53703.7037037037,
		"cfr": 0.7745361328125
	},
	{
		"tim": 188.23788702500002,
		"tid": 9404,
		"loc": [
			7.713807273429711e-07,
			-1.9273083152989368e-07
		],
		"eco": 67,
		"efo": 62037.03703703704,
		"cfr": 0.552154541015625
	},
	{
		"tim": 188.24258847500002,
		"tid": 9404,
		"loc": [
			7.750360268391523e-07,
			-1.887940736657156e-07
		],
		"eco": 61,
		"efo": 56481.48148148148,
		"cfr": 0.655517578125
	},
	{
		"tim": 188.247290125,
		"tid": 9404,
		"loc": [
			7.722918454045708e-07,
			-1.9181440298823935e-07
		],
		"eco": 55,
		"efo": 50925.92592592593,
		"cfr": 0.708160400390625
	},
	{
		"tim": 188.25433335,
		"tid": 9404,
		"loc": [
			7.738198540456308e-07,
			-1.9003974568743132e-07
		],
		"eco": 109,
		"efo": 50462.96296296296,
		"cfr": 0.6683349609375
	},
	{
		"tim": 188.263718875,
		"tid": 9404,
		"loc": [
			7.637389577421562e-07,
			-1.912226110021879e-07
		],
		"eco": 91,
		"efo": 84259.25925925926,
		"cfr": 0.977783203125
	},
	{
		"tim": 188.270762525,
		"tid": 9404,
		"loc": [
			7.658539517211788e-07,
			-1.8764683201318773e-07
		],
		"eco": 72,
		"efo": 66666.66666666667,
		"cfr": 0.541534423828125
	},
	{
		"tim": 188.2801478,
		"tid": 9404,
		"loc": [
			7.747106140849806e-07,
			-1.880448024550989e-07
		],
		"eco": 78,
		"efo": 36111.11111111111,
		"cfr": 0.897216796875
	},
	{
		"tim": 188.28953315,
		"tid": 9404,
		"loc": [
			7.697951114472478e-07,
			-1.9312639983979772e-07
		],
		"eco": 69,
		"efo": 63888.88888888889,
		"cfr": 0.44842529296875
	},
	{
		"tim": 188.2965767,
		"tid": 9404,
		"loc": [
			7.742236399548128e-07,
			-1.8510220169323995e-07
		],
		"eco": 86,
		"efo": 39814.81481481482,
		"cfr": 0.53485107421875
	},
	{
		"tim": 188.30362015,
		"tid": 9404,
		"loc": [
			7.655080034572674e-07,
			-1.8850987387026172e-07
		],
		"eco": 124,
		"efo": 114814.81481481482,
		"cfr": 0.85400390625
	},
	{
		"tim": 188.30832187500002,
		"tid": 9404,
		"loc": [
			7.641788677445431e-07,
			-1.953292726498309e-07
		],
		"eco": 59,
		"efo": 54629.62962962963,
		"cfr": 0.762176513671875
	},
	{
		"tim": 188.31302347500002,
		"tid": 9404,
		"loc": [
			7.732270677070329e-07,
			-1.8459374624666854e-07
		],
		"eco": 91,
		"efo": 42129.62962962963,
		"cfr": 0.8349609375
	},
	{
		"tim": 188.341154525,
		"tid": 9404,
		"loc": [
			7.801213388140473e-07,
			-1.8825109479676986e-07
		],
		"eco": 72,
		"efo": 16666.666666666668,
		"cfr": 1.180267333984375
	},
	{
		"tim": 189.62236222500002,
		"tid": 9473,
		"loc": [
			-6.772943839910506e-07,
			-2.1945134976273686e-07
		],
		"eco": 81,
		"efo": 75000.0,
		"cfr": 0.271240234375
	},
	{
		"tim": 189.63874280000002,
		"tid": 9473,
		"loc": [
			-6.781204410550441e-07,
			-2.1631668830535757e-07
		],
		"eco": 51,
		"efo": 47222.22222222222,
		"cfr": 0.41143798828125
	},
	{
		"tim": 189.645786425,
		"tid": 9473,
		"loc": [
			-6.784805780641919e-07,
			-2.2070237348457346e-07
		],
		"eco": 98,
		"efo": 45370.37037037037,
		"cfr": 0.5096435546875
	},
	{
		"tim": 189.65517160000002,
		"tid": 9473,
		"loc": [
			-6.768285230763941e-07,
			-2.2547368063499374e-07
		],
		"eco": 95,
		"efo": 87962.96296296296,
		"cfr": 0.251953125
	},
	{
		"tim": 189.6598731,
		"tid": 9473,
		"loc": [
			-6.805003155598733e-07,
			-2.25410452228529e-07
		],
		"eco": 60,
		"efo": 55555.555555555555,
		"cfr": 0.44989013671875
	},
	{
		"tim": 189.66457475,
		"tid": 9473,
		"loc": [
			-6.706631002004877e-07,
			-2.1159351644429424e-07
		],
		"eco": 50,
		"efo": 46296.2962962963,
		"cfr": 0.7196044921875
	},
	{
		"tim": 189.67865355,
		"tid": 9473,
		"loc": [
			-6.797143196049213e-07,
			-2.1407460761649262e-07
		],
		"eco": 55,
		"efo": 50925.92592592593,
		"cfr": 0.87158203125
	},
	{
		"tim": 189.683355,
		"tid": 9473,
		"loc": [
			-6.771136361939411e-07,
			-2.2182819038682432e-07
		],
		"eco": 69,
		"efo": 63888.88888888889,
		"cfr": 0.5496826171875
	},
	{
		"tim": 189.709164525,
		"tid": 9473,
		"loc": [
			-6.777283928061767e-07,
			-2.1929321038893892e-07
		],
		"eco": 72,
		"efo": 66666.66666666667,
		"cfr": 0.24993896484375
	},
	{
		"tim": 189.7138659,
		"tid": 9473,
		"loc": [
			-6.751073635147054e-07,
			-2.178363491557255e-07
		],
		"eco": 62,
		"efo": 57407.40740740741,
		"cfr": 0.4833984375
	},
	{
		"tim": 189.7185676,
		"tid": 9473,
		"loc": [
			-6.75958217973453e-07,
			-2.161477840519468e-07
		],
		"eco": 71,
		"efo": 65740.74074074074,
		"cfr": 0.239166259765625
	},
	{
		"tim": 189.72326890000002,
		"tid": 9473,
		"loc": [
			-6.773415644470623e-07,
			-2.164968345765652e-07
		],
		"eco": 109,
		"efo": 50462.96296296296,
		"cfr": 0.677490234375
	},
	{
		"tim": 189.73265410000002,
		"tid": 9473,
		"loc": [
			-6.77790167229445e-07,
			-2.2010824200409522e-07
		],
		"eco": 50,
		"efo": 46296.2962962963,
		"cfr": 0.3997802734375
	},
	{
		"tim": 189.73735565,
		"tid": 9473,
		"loc": [
			-6.788031024093182e-07,
			-2.2161789281394675e-07
		],
		"eco": 72,
		"efo": 66666.66666666667,
		"cfr": 0.2777099609375
	},
	{
		"tim": 189.742057175,
		"tid": 9473,
		"loc": [
			-6.776017863577313e-07,
			-2.2329805388264658e-07
		],
		"eco": 81,
		"efo": 37500.0,
		"cfr": 0.44384765625
	},
	{
		"tim": 189.77488355,
		"tid": 9473,
		"loc": [
			-6.7470768659234e-07,
			-2.22975795162499e-07
		],
		"eco": 81,
		"efo": 75000.0,
		"cfr": 0.468505859375
	},
	{
		"tim": 189.779585,
		"tid": 9473,
		"loc": [
			-6.789159195678325e-07,
			-2.20589870705553e-07
		],
		"eco": 94,
		"efo": 43518.51851851852,
		"cfr": 0.4354248046875
	},
	{
		"tim": 189.78897005000002,
		"tid": 9473,
		"loc": [
			-6.775620819882338e-07,
			-2.143631555325179e-07
		],
		"eco": 204,
		"efo": 188888.88888888888,
		"cfr": 0.849609375
	},
	{
		"tim": 189.803062625,
		"tid": 9473,
		"loc": [
			-6.814120154284715e-07,
			-2.2082114871869004e-07
		],
		"eco": 70,
		"efo": 64814.81481481482,
		"cfr": 0.371337890625
	},
	{
		"tim": 189.807764225,
		"tid": 9473,
		"loc": [
			-6.746777393331132e-07,
			-2.1708945712116932e-07
		],
		"eco": 63,
		"efo": 58333.333333333336,
		"cfr": 0.53955078125
	},
	{
		"tim": 189.817148725,
		"tid": 9473,
		"loc": [
			-6.755142780199169e-07,
			-2.182998648757494e-07
		],
		"eco": 65,
		"efo": 60185.18518518518,
		"cfr": 0.230712890625
	},
	{
		"tim": 189.82185022500002,
		"tid": 9473,
		"loc": [
			-6.762542540818788e-07,
			-2.2225850215304646e-07
		],
		"eco": 71,
		"efo": 65740.74074074074,
		"cfr": 0.64715576171875
	},
	{
		"tim": 189.8265517,
		"tid": 9473,
		"loc": [
			-6.714691679270689e-07,
			-2.1716652037247782e-07
		],
		"eco": 73,
		"efo": 67592.5925925926,
		"cfr": 0.19140625
	},
	{
		"tim": 189.83125335,
		"tid": 9473,
		"loc": [
			-6.745506211265399e-07,
			-2.1984069410435323e-07
		],
		"eco": 59,
		"efo": 54629.62962962963,
		"cfr": 0.457305908203125
	},
	{
		"tim": 189.83595475,
		"tid": 9473,
		"loc": [
			-6.771562879334737e-07,
			-2.1696441581097243e-07
		],
		"eco": 52,
		"efo": 48148.148148148146,
		"cfr": 0.74981689453125
	},
	{
		"tim": 189.840656125,
		"tid": 9473,
		"loc": [
			-6.839546927421563e-07,
			-2.2108271274534173e-07
		],
		"eco": 59,
		"efo": 54629.62962962963,
		"cfr": 0.626678466796875
	},
	{
		"tim": 189.84535762500002,
		"tid": 9473,
		"loc": [
			-6.789068418045849e-07,
			-2.1457459763600363e-07
		],
		"eco": 80,
		"efo": 74074.07407407407,
		"cfr": 0.32452392578125
	},
	{
		"tim": 189.850059275,
		"tid": 9473,
		"loc": [
			-6.739854996673775e-07,
			-2.2232775728996531e-07
		],
		"eco": 70,
		"efo": 64814.81481481482,
		"cfr": 0.28564453125
	},
	{
		"tim": 189.8547607,
		"tid": 9473,
		"loc": [
			-6.712907693034305e-07,
			-2.1864359873629457e-07
		],
		"eco": 67,
		"efo": 62037.03703703704,
		"cfr": 0.432769775390625
	},
	{
		"tim": 189.859462,
		"tid": 9473,
		"loc": [
			-6.782998437355442e-07,
			-2.2015011052252928e-07
		],
		"eco": 57,
		"efo": 52777.777777777774,
		"cfr": 0.22772216796875
	},
	{
		"tim": 189.91681730000002,
		"tid": 9476,
		"loc": [
			-5.534578858777624e-07,
			-1.7518998563672782e-07
		],
		"eco": 146,
		"efo": 135185.1851851852,
		"cfr": 0.3623046875
	},
	{
		"tim": 189.9331981,
		"tid": 9476,
		"loc": [
			-5.510707437474463e-07,
			-1.710459434997358e-07
		],
		"eco": 166,
		"efo": 153703.7037037037,
		"cfr": 0.294586181640625
	},
	{
		"tim": 189.93789965000002,
		"tid": 9476,
		"loc": [
			-5.52214096706083e-07,
			-1.6893524687922651e-07
		],
		"eco": 171,
		"efo": 158333.33333333334,
		"cfr": 0.31475830078125
	},
	{
		"tim": 189.9426014,
		"tid": 9476,
		"loc": [
			-5.52371926351712e-07,
			-1.6539976648206737e-07
		],
		"eco": 110,
		"efo": 101851.85185185185,
		"cfr": 0.38067626953125
	},
	{
		"tim": 189.947302775,
		"tid": 9476,
		"loc": [
			-5.547332942118759e-07,
			-1.6703125069275907e-07
		],
		"eco": 81,
		"efo": 75000.0,
		"cfr": 0.221923828125
	},
	{
		"tim": 189.963731225,
		"tid": 9476,
		"loc": [
			-5.529279077128415e-07,
			-1.6661019291859105e-07
		],
		"eco": 78,
		"efo": 72222.22222222222,
		"cfr": 0.179443359375
	},
	{
		"tim": 189.96843285,
		"tid": 9476,
		"loc": [
			-5.564955559947065e-07,
			-1.63928020795398e-07
		],
		"eco": 51,
		"efo": 47222.22222222222,
		"cfr": 0.41143798828125
	},
	{
		"tim": 189.973134375,
		"tid": 9476,
		"loc": [
			-5.607787857645748e-07,
			-1.702348610011616e-07
		],
		"eco": 72,
		"efo": 66666.66666666667,
		"cfr": 0.24993896484375
	},
	{
		"tim": 190.0609283,
		"tid": 9479,
		"loc": [
			-4.5868898889386383e-07,
			1.8138819078385155e-07
		],
		"eco": 69,
		"efo": 63888.88888888889,
		"cfr": 0.34716796875
	},
	{
		"tim": 190.079664325,
		"tid": 9479,
		"loc": [
			-4.5423274239038616e-07,
			1.890572764205173e-07
		],
		"eco": 97,
		"efo": 44907.40740740741,
		"cfr": 0.668487548828125
	},
	{
		"tim": 190.08904945,
		"tid": 9479,
		"loc": [
			-4.538172829302236e-07,
			1.8980022726629413e-07
		],
		"eco": 145,
		"efo": 134259.25925925927,
		"cfr": 1.091766357421875
	},
	{
		"tim": 190.10781607500002,
		"tid": 9479,
		"loc": [
			-4.571753761511791e-07,
			1.8398113643357965e-07
		],
		"eco": 64,
		"efo": 59259.259259259255,
		"cfr": 0.203125
	},
	{
		"tim": 190.112517575,
		"tid": 9479,
		"loc": [
			-4.576952518341724e-07,
			1.8606069648533365e-07
		],
		"eco": 78,
		"efo": 72222.22222222222,
		"cfr": 0.589599609375
	},
	{
		"tim": 190.119560975,
		"tid": 9479,
		"loc": [
			-4.5969474060686967e-07,
			1.8214805857484396e-07
		],
		"eco": 62,
		"efo": 57407.40740740741,
		"cfr": 0.2900390625
	},
	{
		"tim": 190.12426240000002,
		"tid": 9479,
		"loc": [
			-4.6138629479360347e-07,
			1.819349590049533e-07
		],
		"eco": 60,
		"efo": 55555.555555555555,
		"cfr": 0.51654052734375
	},
	{
		"tim": 190.131305975,
		"tid": 9479,
		"loc": [
			-4.520384995848687e-07,
			1.860862146399254e-07
		],
		"eco": 63,
		"efo": 58333.333333333336,
		"cfr": 0.269775390625
	},
	{
		"tim": 190.140690525,
		"tid": 9479,
		"loc": [
			-4.582885616976269e-07,
			1.8717651193111482e-07
		],
		"eco": 101,
		"efo": 46759.259259259255,
		"cfr": 0.454833984375
	},
	{
		"tim": 190.147733875,
		"tid": 9479,
		"loc": [
			-4.556773335787035e-07,
			1.9392353353723608e-07
		],
		"eco": 50,
		"efo": 46296.2962962963,
		"cfr": 0.8795166015625
	},
	{
		"tim": 190.15243542500002,
		"tid": 9479,
		"loc": [
			-4.639927691478349e-07,
			1.8855401392469184e-07
		],
		"eco": 50,
		"efo": 46296.2962962963,
		"cfr": 0.499725341796875
	},
	{
		"tim": 190.157137025,
		"tid": 9479,
		"loc": [
			-4.536933655850407e-07,
			1.810531060533499e-07
		],
		"eco": 105,
		"efo": 32407.40740740741,
		"cfr": 0.7236328125
	},
	{
		"tim": 190.16886365000002,
		"tid": 9479,
		"loc": [
			-4.5926482902852843e-07,
			1.8720601646908313e-07
		],
		"eco": 51,
		"efo": 23611.11111111111,
		"cfr": 0.33306884765625
	},
	{
		"tim": 190.17590710000002,
		"tid": 9479,
		"loc": [
			-4.5949125130865365e-07,
			1.8753537468531223e-07
		],
		"eco": 72,
		"efo": 16666.666666666668,
		"cfr": 1.0552978515625
	},
	{
		"tim": 190.199343075,
		"tid": 9479,
		"loc": [
			-4.597622669223438e-07,
			1.8664966005717618e-07
		],
		"eco": 102,
		"efo": 47222.22222222222,
		"cfr": 0.68572998046875
	},
	{
		"tim": 190.2134114,
		"tid": 9479,
		"loc": [
			-4.5336498818797955e-07,
			1.8271935513418005e-07
		],
		"eco": 93,
		"efo": 43055.555555555555,
		"cfr": 0.4619140625
	},
	{
		"tim": 190.22279675000001,
		"tid": 9479,
		"loc": [
			-4.490265596322782e-07,
			1.8126075323396374e-07
		],
		"eco": 198,
		"efo": 183333.33333333334,
		"cfr": 0.59417724609375
	},
	{
		"tim": 190.22749827500002,
		"tid": 9479,
		"loc": [
			-4.607165811418366e-07,
			1.7855530501009893e-07
		],
		"eco": 50,
		"efo": 46296.2962962963,
		"cfr": 0.859527587890625
	},
	{
		"tim": 190.23219985,
		"tid": 9479,
		"loc": [
			-4.600018798566295e-07,
			1.8887211103765605e-07
		],
		"eco": 75,
		"efo": 69444.44444444444,
		"cfr": 0.3193359375
	},
	{
		"tim": 190.239243425,
		"tid": 9479,
		"loc": [
			-4.580889781101973e-07,
			1.8343008496215275e-07
		],
		"eco": 56,
		"efo": 25925.925925925927,
		"cfr": 0.267791748046875
	},
	{
		"tim": 190.250970225,
		"tid": 9479,
		"loc": [
			-4.56798987651172e-07,
			1.8594090235575431e-07
		],
		"eco": 67,
		"efo": 62037.03703703704,
		"cfr": 0.582000732421875
	},
	{
		"tim": 190.25801362500002,
		"tid": 9479,
		"loc": [
			-4.4979082478137167e-07,
			1.937229273202124e-07
		],
		"eco": 456,
		"efo": 211111.1111111111,
		"cfr": 0.7626953125
	},
	{
		"tim": 190.26975445000002,
		"tid": 9479,
		"loc": [
			-4.607970867406643e-07,
			1.9033855167104209e-07
		],
		"eco": 187,
		"efo": 173148.14814814815,
		"cfr": 0.30975341796875
	},
	{
		"tim": 190.281492175,
		"tid": 9479,
		"loc": [
			-4.519264918730489e-07,
			1.7954744541120793e-07
		],
		"eco": 192,
		"efo": 177777.77777777778,
		"cfr": 1.1102294921875
	},
	{
		"tim": 190.293229825,
		"tid": 9479,
		"loc": [
			-4.567175729198799e-07,
			1.905860147230779e-07
		],
		"eco": 84,
		"efo": 38888.88888888889,
		"cfr": 0.4046630859375
	},
	{
		"tim": 190.302614825,
		"tid": 9479,
		"loc": [
			-4.506463864336388e-07,
			1.8202891799817593e-07
		],
		"eco": 51,
		"efo": 47222.22222222222,
		"cfr": 0.4310302734375
	},
	{
		"tim": 190.30731635,
		"tid": 9479,
		"loc": [
			-4.5485162067544067e-07,
			1.8734133586829626e-07
		],
		"eco": 106,
		"efo": 49074.07407407407,
		"cfr": 0.462066650390625
	},
	{
		"tim": 190.316701775,
		"tid": 9479,
		"loc": [
			-4.556427079561219e-07,
			1.8971889354915797e-07
		],
		"eco": 57,
		"efo": 52777.777777777774,
		"cfr": 0.47296142578125
	},
	{
		"tim": 190.32140312500002,
		"tid": 9479,
		"loc": [
			-4.568741052232319e-07,
			1.8570787213479158e-07
		],
		"eco": 101,
		"efo": 46759.259259259255,
		"cfr": 0.454833984375
	},
	{
		"tim": 190.34485377500002,
		"tid": 9479,
		"loc": [
			-4.599255023552935e-07,
			1.8868038536639626e-07
		],
		"eco": 81,
		"efo": 37500.0,
		"cfr": 0.419189453125
	},
	{
		"tim": 190.35189722500002,
		"tid": 9479,
		"loc": [
			-4.5583186244322116e-07,
			1.8675618540334025e-07
		],
		"eco": 67,
		"efo": 62037.03703703704,
		"cfr": 0.462615966796875
	},
	{
		"tim": 190.3589408,
		"tid": 9479,
		"loc": [
			-4.563918075696151e-07,
			1.855309478765246e-07
		],
		"eco": 102,
		"efo": 47222.22222222222,
		"cfr": 0.41143798828125
	},
	{
		"tim": 190.37302017500002,
		"tid": 9479,
		"loc": [
			-4.520174326112637e-07,
			1.8221184167193061e-07
		],
		"eco": 93,
		"efo": 43055.555555555555,
		"cfr": 0.4404296875
	},
	{
		"tim": 190.382405575,
		"tid": 9479,
		"loc": [
			-4.5190061594150393e-07,
			1.84361615855974e-07
		],
		"eco": 101,
		"efo": 46759.259259259255,
		"cfr": 0.4053955078125
	},
	{
		"tim": 190.389448925,
		"tid": 9479,
		"loc": [
			-4.519666658726067e-07,
			1.8555987152773965e-07
		],
		"eco": 62,
		"efo": 57407.40740740741,
		"cfr": 0.37060546875
	},
	{
		"tim": 190.39649235000002,
		"tid": 9479,
		"loc": [
			-4.5590103428001246e-07,
			1.8856100205644214e-07
		],
		"eco": 62,
		"efo": 57407.40740740741,
		"cfr": 0.322265625
	},
	{
		"tim": 190.422291575,
		"tid": 9479,
		"loc": [
			-4.5929382178486695e-07,
			1.909436719743652e-07
		],
		"eco": 223,
		"efo": 206481.4814814815,
		"cfr": 1.23419189453125
	},
	{
		"tim": 190.43402930000002,
		"tid": 9479,
		"loc": [
			-4.5982857615259905e-07,
			1.77534829502363e-07
		],
		"eco": 53,
		"efo": 49074.07407407407,
		"cfr": 0.1131591796875
	},
	{
		"tim": 190.44810857500002,
		"tid": 9479,
		"loc": [
			-4.559375780194764e-07,
			2.0005477351874929e-07
		],
		"eco": 160,
		"efo": 148148.14814814815,
		"cfr": 0.77197265625
	},
	{
		"tim": 190.45750710000002,
		"tid": 9479,
		"loc": [
			-4.517775982359794e-07,
			1.9668629027042923e-07
		],
		"eco": 79,
		"efo": 73148.14814814815,
		"cfr": 0.64434814453125
	},
	{
		"tim": 190.958508525,
		"tid": 9504,
		"loc": [
			-7.2812729119606e-07,
			-2.249624698792703e-07
		],
		"eco": 52,
		"efo": 48148.148148148146,
		"cfr": 0.44219970703125
	},
	{
		"tim": 191.12800945,
		"tid": 9512,
		"loc": [
			-7.689938305262379e-07,
			-7.243143526017842e-10
		],
		"eco": 1575,
		"efo": 1458333.3333333333,
		"cfr": 0.9735107421875
	},
	{
		"tim": 191.17485240000002,
		"tid": 9514,
		"loc": [
			-5.801491773905392e-07,
			1.1729563171083949e-07
		],
		"eco": 121,
		"efo": 112037.03703703704,
		"cfr": 0.6427001953125
	},
	{
		"tim": 191.191233625,
		"tid": 9514,
		"loc": [
			-5.802920853839874e-07,
			1.1707845307860378e-07
		],
		"eco": 60,
		"efo": 55555.555555555555,
		"cfr": 0.34991455078125
	},
	{
		"tim": 191.226401025,
		"tid": 9514,
		"loc": [
			-5.807380855965779e-07,
			1.2982986838034237e-07
		],
		"eco": 427,
		"efo": 395370.3703703704,
		"cfr": 1.3243408203125
	},
	{
		"tim": 191.240496825,
		"tid": 9514,
		"loc": [
			-5.675132663700237e-07,
			1.5674707311965078e-07
		],
		"eco": 276,
		"efo": 255555.55555555556,
		"cfr": 1.03350830078125
	},
	{
		"tim": 191.76616957500002,
		"tid": 9541,
		"loc": [
			-9.622881124110602e-07,
			-5.729810236988849e-07
		],
		"eco": 108,
		"efo": 100000.0,
		"cfr": 0.231170654296875
	},
	{
		"tim": 191.78489195,
		"tid": 9541,
		"loc": [
			-9.603748732992366e-07,
			-5.75307875514447e-07
		],
		"eco": 99,
		"efo": 45833.333333333336,
		"cfr": 0.8056640625
	},
	{
		"tim": 191.79193560000002,
		"tid": 9541,
		"loc": [
			-9.577786639741137e-07,
			-5.743123116581563e-07
		],
		"eco": 90,
		"efo": 83333.33333333333,
		"cfr": 0.5220947265625
	},
	{
		"tim": 191.79663712500002,
		"tid": 9541,
		"loc": [
			-9.60302415694326e-07,
			-5.667458441681776e-07
		],
		"eco": 60,
		"efo": 27777.777777777777,
		"cfr": 0.599853515625
	},
	{
		"tim": 191.806021925,
		"tid": 9541,
		"loc": [
			-9.628799359033717e-07,
			-5.731743127759857e-07
		],
		"eco": 77,
		"efo": 71296.29629629629,
		"cfr": 0.28533935546875
	},
	{
		"tim": 191.81072345,
		"tid": 9541,
		"loc": [
			-9.629951045415016e-07,
			-5.72090454071018e-07
		],
		"eco": 72,
		"efo": 66666.66666666667,
		"cfr": 0.555419921875
	},
	{
		"tim": 193.410787625,
		"tid": 9623,
		"loc": [
			-3.915222581656428e-07,
			1.4003272891202233e-07
		],
		"eco": 72,
		"efo": 33333.333333333336,
		"cfr": 1.0552978515625
	},
	{
		"tim": 193.42951035000002,
		"tid": 9623,
		"loc": [
			-3.94141537444455e-07,
			1.350111669506022e-07
		],
		"eco": 100,
		"efo": 92592.5925925926,
		"cfr": 0.548858642578125
	},
	{
		"tim": 193.43889520000002,
		"tid": 9623,
		"loc": [
			-3.8882059924129005e-07,
			1.3704965833536936e-07
		],
		"eco": 144,
		"efo": 133333.33333333334,
		"cfr": 0.464141845703125
	},
	{
		"tim": 193.46236005,
		"tid": 9623,
		"loc": [
			-3.9431682579877904e-07,
			1.282049906505938e-07
		],
		"eco": 329,
		"efo": 304629.6296296296,
		"cfr": 1.302154541015625
	},
	{
		"tim": 193.4811345,
		"tid": 9623,
		"loc": [
			-4.063806732720515e-07,
			1.4205618037352284e-07
		],
		"eco": 239,
		"efo": 221296.2962962963,
		"cfr": 1.09539794921875
	},
	{
		"tim": 194.8298397,
		"tid": 9697,
		"loc": [
			-4.370050335891696e-08,
			2.1141848368698287e-07
		],
		"eco": 1316,
		"efo": 1218518.5185185184,
		"cfr": 0.800537109375
	},
	{
		"tim": 194.871979125,
		"tid": 9700,
		"loc": [
			-4.9332529937253717e-08,
			1.928116289332198e-07
		],
		"eco": 322,
		"efo": 298148.14814814815,
		"cfr": 0.958587646484375
	},
	{
		"tim": 194.888360275,
		"tid": 9700,
		"loc": [
			-4.919461839519581e-08,
			1.963153023663539e-07
		],
		"eco": 283,
		"efo": 262037.03703703702,
		"cfr": 0.347442626953125
	},
	{
		"tim": 194.89306195,
		"tid": 9700,
		"loc": [
			-5.0064247132573236e-08,
			2.0138040951284861e-07
		],
		"eco": 200,
		"efo": 185185.1851851852,
		"cfr": 0.4974365234375
	},
	{
		"tim": 194.897763725,
		"tid": 9700,
		"loc": [
			-5.287428808309804e-08,
			1.9870313326776584e-07
		],
		"eco": 195,
		"efo": 180555.55555555556,
		"cfr": 1.05615234375
	},
	{
		"tim": 194.90246545000002,
		"tid": 9700,
		"loc": [
			-4.961446930806139e-08,
			2.0532170385255216e-07
		],
		"eco": 268,
		"efo": 248148.14814814815,
		"cfr": 1.34405517578125
	},
	{
		"tim": 194.907166725,
		"tid": 9700,
		"loc": [
			-5.203985058524756e-08,
			2.029893084094533e-07
		],
		"eco": 66,
		"efo": 61111.11111111111,
		"cfr": 0.16650390625
	},
	{
		"tim": 194.911868425,
		"tid": 9700,
		"loc": [
			-4.871351187469784e-08,
			1.9578997220247313e-07
		],
		"eco": 232,
		"efo": 214814.8148148148,
		"cfr": 0.641143798828125
	},
	{
		"tim": 194.916570025,
		"tid": 9700,
		"loc": [
			-5.0763113110866226e-08,
			2.0107311372877715e-07
		],
		"eco": 136,
		"efo": 125925.92592592593,
		"cfr": 0.5419921875
	},
	{
		"tim": 194.921271625,
		"tid": 9700,
		"loc": [
			-5.111188027863347e-08,
			1.9914475325743984e-07
		],
		"eco": 132,
		"efo": 122222.22222222222,
		"cfr": 0.582763671875
	},
	{
		"tim": 194.925973325,
		"tid": 9700,
		"loc": [
			-4.944840798339054e-08,
			1.979083861546097e-07
		],
		"eco": 192,
		"efo": 177777.77777777778,
		"cfr": 0.53955078125
	},
	{
		"tim": 194.93067495,
		"tid": 9700,
		"loc": [
			-5.4287463812257514e-08,
			2.0130664574735318e-07
		],
		"eco": 202,
		"efo": 187037.03703703702,
		"cfr": 0.64764404296875
	},
	{
		"tim": 194.935376375,
		"tid": 9700,
		"loc": [
			-5.13252969325327e-08,
			2.0068240345760738e-07
		],
		"eco": 147,
		"efo": 136111.1111111111,
		"cfr": 0.650390625
	},
	{
		"tim": 194.940078125,
		"tid": 9700,
		"loc": [
			-4.834422629767285e-08,
			1.9751034283736152e-07
		],
		"eco": 202,
		"efo": 187037.03703703702,
		"cfr": 0.73663330078125
	},
	{
		"tim": 194.94478005000002,
		"tid": 9700,
		"loc": [
			-4.653978453796423e-08,
			2.0008268243202052e-07
		],
		"eco": 90,
		"efo": 83333.33333333333,
		"cfr": 0.733154296875
	},
	{
		"tim": 194.949481375,
		"tid": 9700,
		"loc": [
			-4.584966846480695e-08,
			1.9841835044129847e-07
		],
		"eco": 143,
		"efo": 132407.40740740742,
		"cfr": 0.279541015625
	},
	{
		"tim": 194.95418285,
		"tid": 9700,
		"loc": [
			-4.762056856899884e-08,
			2.0310815096656527e-07
		],
		"eco": 305,
		"efo": 282407.4074074074,
		"cfr": 0.48980712890625
	},
	{
		"tim": 194.95888440000002,
		"tid": 9700,
		"loc": [
			-4.59574810018489e-08,
			1.9407948496749216e-07
		],
		"eco": 102,
		"efo": 94444.44444444444,
		"cfr": 0.3526611328125
	},
	{
		"tim": 194.96358600000002,
		"tid": 9700,
		"loc": [
			-4.516970082564803e-08,
			1.939720412746519e-07
		],
		"eco": 78,
		"efo": 72222.22222222222,
		"cfr": 0.41015625
	},
	{
		"tim": 194.9682878,
		"tid": 9700,
		"loc": [
			-5.048837728890625e-08,
			1.977777346901898e-07
		],
		"eco": 168,
		"efo": 155555.55555555556,
		"cfr": 0.523681640625
	},
	{
		"tim": 194.972989425,
		"tid": 9700,
		"loc": [
			-5.07711100995609e-08,
			2.0081458860141245e-07
		],
		"eco": 135,
		"efo": 125000.0,
		"cfr": 0.39141845703125
	},
	{
		"tim": 194.97769095,
		"tid": 9700,
		"loc": [
			-4.667777492142498e-08,
			1.9972214347992064e-07
		],
		"eco": 186,
		"efo": 172222.22222222222,
		"cfr": 0.4404296875
	},
	{
		"tim": 194.98239275,
		"tid": 9700,
		"loc": [
			-4.757445742322693e-08,
			1.9333829155624064e-07
		],
		"eco": 306,
		"efo": 283333.3333333333,
		"cfr": 0.597564697265625
	},
	{
		"tim": 194.98709447500002,
		"tid": 9700,
		"loc": [
			-4.990021927415995e-08,
			1.9757214536361405e-07
		],
		"eco": 195,
		"efo": 180555.55555555556,
		"cfr": 0.548583984375
	},
	{
		"tim": 194.991795975,
		"tid": 9700,
		"loc": [
			-4.7380498187076006e-08,
			1.9670586271495273e-07
		],
		"eco": 262,
		"efo": 242592.59259259258,
		"cfr": 0.644683837890625
	},
	{
		"tim": 194.9964975,
		"tid": 9700,
		"loc": [
			-5.003966241544006e-08,
			1.9416486661130938e-07
		],
		"eco": 201,
		"efo": 186111.1111111111,
		"cfr": 0.517333984375
	},
	{
		"tim": 195.01057735,
		"tid": 9700,
		"loc": [
			-4.738326983328355e-08,
			1.9909201317554952e-07
		],
		"eco": 120,
		"efo": 111111.11111111111,
		"cfr": 0.841461181640625
	},
	{
		"tim": 195.01527895,
		"tid": 9700,
		"loc": [
			-5.177958539676781e-08,
			1.9892169542147885e-07
		],
		"eco": 61,
		"efo": 56481.48148148148,
		"cfr": 0.68829345703125
	},
	{
		"tim": 195.019980675,
		"tid": 9700,
		"loc": [
			-4.9506807039395564e-08,
			2.0121791296973315e-07
		],
		"eco": 60,
		"efo": 55555.555555555555,
		"cfr": 0.84979248046875
	},
	{
		"tim": 195.024682125,
		"tid": 9700,
		"loc": [
			-4.303347869934452e-08,
			1.9665080074785248e-07
		],
		"eco": 92,
		"efo": 85185.18518518518,
		"cfr": 0.5323486328125
	},
	{
		"tim": 195.043449,
		"tid": 9700,
		"loc": [
			-5.020509834745579e-08,
			1.9565202247204075e-07
		],
		"eco": 544,
		"efo": 503703.7037037037,
		"cfr": 0.7379150390625
	},
	{
		"tim": 195.04815075000002,
		"tid": 9700,
		"loc": [
			-5.3527801665691115e-08,
			1.9157279169247913e-07
		],
		"eco": 543,
		"efo": 502777.77777777775,
		"cfr": 1.0162353515625
	},
	{
		"tim": 195.052852475,
		"tid": 9700,
		"loc": [
			-5.867006328013199e-08,
			1.9809947649289785e-07
		],
		"eco": 144,
		"efo": 66666.66666666667,
		"cfr": 1.087615966796875
	},
	{
		"tim": 195.071615525,
		"tid": 9700,
		"loc": [
			-4.627362741952821e-08,
			2.0191521493178238e-07
		],
		"eco": 197,
		"efo": 182407.40740740742,
		"cfr": 0.54205322265625
	},
	{
		"tim": 195.076317125,
		"tid": 9700,
		"loc": [
			-4.775241965766246e-08,
			2.0176697151134006e-07
		],
		"eco": 83,
		"efo": 76851.85185185185,
		"cfr": 0.58917236328125
	},
	{
		"tim": 195.081018925,
		"tid": 9700,
		"loc": [
			-4.487278937112012e-08,
			1.993869249850266e-07
		],
		"eco": 422,
		"efo": 390740.74074074073,
		"cfr": 0.585113525390625
	},
	{
		"tim": 195.088075675,
		"tid": 9700,
		"loc": [
			-4.495034742993923e-08,
			2.0252827216614438e-07
		],
		"eco": 610,
		"efo": 564814.8148148148,
		"cfr": 1.2421875
	},
	{
		"tim": 195.0927772,
		"tid": 9700,
		"loc": [
			-4.15477182040259e-08,
			1.9886524181263624e-07
		],
		"eco": 243,
		"efo": 225000.0,
		"cfr": 1.8074951171875
	},
	{
		"tim": 195.7337931,
		"tid": 9734,
		"loc": [
			-1.0170744599889556e-07,
			5.850635658229222e-08
		],
		"eco": 133,
		"efo": 123148.14814814815,
		"cfr": 0.7357177734375
	},
	{
		"tim": 195.8028361,
		"tid": 9737,
		"loc": [
			-3.6529447082665535e-08,
			1.428384561361591e-07
		],
		"eco": 219,
		"efo": 202777.77777777778,
		"cfr": 0.486541748046875
	},
	{
		"tim": 195.819217325,
		"tid": 9737,
		"loc": [
			-3.6582786005888535e-08,
			1.4744169649777195e-07
		],
		"eco": 241,
		"efo": 223148.14814814815,
		"cfr": 0.6756591796875
	},
	{
		"tim": 195.823918775,
		"tid": 9737,
		"loc": [
			-3.320814109262031e-08,
			1.470312340310747e-07
		],
		"eco": 207,
		"efo": 191666.66666666666,
		"cfr": 0.462890625
	},
	{
		"tim": 195.828620075,
		"tid": 9737,
		"loc": [
			-3.5565873101192966e-08,
			1.4983513189688408e-07
		],
		"eco": 187,
		"efo": 173148.14814814815,
		"cfr": 0.52337646484375
	},
	{
		"tim": 195.83332180000002,
		"tid": 9737,
		"loc": [
			-4.016340222188334e-08,
			1.4924615835534832e-07
		],
		"eco": 179,
		"efo": 165740.74074074073,
		"cfr": 0.541717529296875
	},
	{
		"tim": 195.83802355,
		"tid": 9737,
		"loc": [
			-3.5722299288704854e-08,
			1.4811709462165196e-07
		],
		"eco": 253,
		"efo": 234259.25925925927,
		"cfr": 1.04718017578125
	},
	{
		"tim": 195.84272527500002,
		"tid": 9737,
		"loc": [
			-3.095793768719153e-08,
			1.4586598061881707e-07
		],
		"eco": 386,
		"efo": 357407.4074074074,
		"cfr": 0.7613525390625
	},
	{
		"tim": 195.847426675,
		"tid": 9737,
		"loc": [
			-3.443175156131839e-08,
			1.447582308690821e-07
		],
		"eco": 128,
		"efo": 118518.51851851851,
		"cfr": 0.3203125
	},
	{
		"tim": 195.852128275,
		"tid": 9737,
		"loc": [
			-3.6266747529694606e-08,
			1.4682526439004874e-07
		],
		"eco": 168,
		"efo": 155555.55555555556,
		"cfr": 0.34515380859375
	},
	{
		"tim": 195.8568299,
		"tid": 9737,
		"loc": [
			-3.7010055180581905e-08,
			1.417957218612815e-07
		],
		"eco": 134,
		"efo": 124074.07407407407,
		"cfr": 0.32763671875
	},
	{
		"tim": 195.8615317,
		"tid": 9737,
		"loc": [
			-3.830689424048426e-08,
			1.4725787540614738e-07
		],
		"eco": 165,
		"efo": 152777.77777777778,
		"cfr": 0.40484619140625
	},
	{
		"tim": 195.866233325,
		"tid": 9737,
		"loc": [
			-3.697386362335627e-08,
			1.4245215474422023e-07
		],
		"eco": 139,
		"efo": 128703.70370370371,
		"cfr": 0.21514892578125
	},
	{
		"tim": 195.87093480000001,
		"tid": 9737,
		"loc": [
			-3.703297274083955e-08,
			1.4345507193230696e-07
		],
		"eco": 228,
		"efo": 211111.1111111111,
		"cfr": 0.597869873046875
	},
	{
		"tim": 195.87563632500002,
		"tid": 9737,
		"loc": [
			-3.623469001879386e-08,
			1.4518780891368997e-07
		],
		"eco": 59,
		"efo": 54629.62962962963,
		"cfr": 0.423431396484375
	},
	{
		"tim": 195.880337875,
		"tid": 9737,
		"loc": [
			-3.857987680319559e-08,
			1.3548446001431795e-07
		],
		"eco": 581,
		"efo": 537962.9629629629,
		"cfr": 0.733154296875
	},
	{
		"tim": 195.8850396,
		"tid": 9737,
		"loc": [
			-3.8907984076038057e-08,
			1.3069325244842682e-07
		],
		"eco": 207,
		"efo": 191666.66666666666,
		"cfr": 1.00775146484375
	},
	{
		"tim": 195.889741375,
		"tid": 9737,
		"loc": [
			-4.1114999151396754e-08,
			1.2495988403054192e-07
		],
		"eco": 586,
		"efo": 542592.5925925926,
		"cfr": 0.874481201171875
	},
	{
		"tim": 197.410127225,
		"tid": 9821,
		"loc": [
			2.892866226840864e-07,
			2.6090854157821103e-07
		],
		"eco": 345,
		"efo": 319444.44444444444,
		"cfr": 1.23065185546875
	},
	{
		"tim": 199.66708505,
		"tid": 9941,
		"loc": [
			5.149760270520808e-07,
			3.6242836705803394e-07
		],
		"eco": 1367,
		"efo": 1265740.7407407407,
		"cfr": 0.88018798828125
	},
	{
		"tim": 199.68582080000002,
		"tid": 9941,
		"loc": [
			5.248024636548852e-07,
			3.7211918251212355e-07
		],
		"eco": 135,
		"efo": 125000.0,
		"cfr": 1.3145751953125
	},
	{
		"tim": 199.690522525,
		"tid": 9941,
		"loc": [
			5.380576362243257e-07,
			3.825182924058598e-07
		],
		"eco": 170,
		"efo": 157407.40740740742,
		"cfr": 1.01953125
	},
	{
		"tim": 199.6952242,
		"tid": 9941,
		"loc": [
			5.337843234604171e-07,
			3.8653047066962456e-07
		],
		"eco": 484,
		"efo": 448148.14814814815,
		"cfr": 0.78924560546875
	},
	{
		"tim": 199.6999257,
		"tid": 9941,
		"loc": [
			5.300776411228997e-07,
			3.9107343507472963e-07
		],
		"eco": 377,
		"efo": 349074.07407407404,
		"cfr": 0.6298828125
	},
	{
		"tim": 199.706982375,
		"tid": 9941,
		"loc": [
			5.174491186609054e-07,
			3.9833957586676336e-07
		],
		"eco": 340,
		"efo": 314814.81481481483,
		"cfr": 0.7705078125
	},
	{
		"tim": 199.71402595,
		"tid": 9941,
		"loc": [
			5.315569530875621e-07,
			3.8165983121704315e-07
		],
		"eco": 101,
		"efo": 93518.51851851851,
		"cfr": 0.5240478515625
	},
	{
		"tim": 199.718727575,
		"tid": 9941,
		"loc": [
			5.25095679906945e-07,
			3.807161355367991e-07
		],
		"eco": 256,
		"efo": 237037.03703703702,
		"cfr": 0.5625
	},
	{
		"tim": 199.72577090000001,
		"tid": 9941,
		"loc": [
			5.281526251256543e-07,
			3.748444958169144e-07
		],
		"eco": 247,
		"efo": 228703.7037037037,
		"cfr": 0.7694091796875
	},
	{
		"tim": 199.7304724,
		"tid": 9941,
		"loc": [
			5.276234626082234e-07,
			3.7961702550968065e-07
		],
		"eco": 108,
		"efo": 100000.0,
		"cfr": 0.804473876953125
	},
	{
		"tim": 199.735173925,
		"tid": 9941,
		"loc": [
			5.298622127357328e-07,
			3.8545519927430835e-07
		],
		"eco": 258,
		"efo": 238888.88888888888,
		"cfr": 0.748016357421875
	},
	{
		"tim": 199.739875875,
		"tid": 9941,
		"loc": [
			5.326203143624714e-07,
			3.7939487933440556e-07
		],
		"eco": 131,
		"efo": 121296.29629629629,
		"cfr": 0.396728515625
	},
	{
		"tim": 199.744577325,
		"tid": 9941,
		"loc": [
			5.314937380217189e-07,
			3.8155180957765886e-07
		],
		"eco": 207,
		"efo": 191666.66666666666,
		"cfr": 0.713623046875
	},
	{
		"tim": 199.749278825,
		"tid": 9941,
		"loc": [
			5.28153038363519e-07,
			3.810239833300673e-07
		],
		"eco": 112,
		"efo": 103703.70370370371,
		"cfr": 0.516845703125
	},
	{
		"tim": 199.75398040000002,
		"tid": 9941,
		"loc": [
			5.298904105127783e-07,
			3.8204929680780537e-07
		],
		"eco": 104,
		"efo": 96296.29629629629,
		"cfr": 0.644073486328125
	},
	{
		"tim": 199.758681975,
		"tid": 9941,
		"loc": [
			5.26695082035629e-07,
			3.8284270790434254e-07
		],
		"eco": 231,
		"efo": 213888.88888888888,
		"cfr": 0.9466552734375
	},
	{
		"tim": 199.7633836,
		"tid": 9941,
		"loc": [
			5.334492735063866e-07,
			3.8283066507434956e-07
		],
		"eco": 140,
		"efo": 129629.62962962964,
		"cfr": 0.74267578125
	},
	{
		"tim": 199.7680852,
		"tid": 9941,
		"loc": [
			5.357030282282136e-07,
			3.807078302393783e-07
		],
		"eco": 207,
		"efo": 191666.66666666666,
		"cfr": 0.68951416015625
	},
	{
		"tim": 199.77278660000002,
		"tid": 9941,
		"loc": [
			5.315386064723896e-07,
			3.802709358168527e-07
		],
		"eco": 97,
		"efo": 89814.81481481482,
		"cfr": 1.141571044921875
	},
	{
		"tim": 199.777488,
		"tid": 9941,
		"loc": [
			5.310892684361244e-07,
			3.826696359174654e-07
		],
		"eco": 192,
		"efo": 177777.77777777778,
		"cfr": 0.6951904296875
	},
	{
		"tim": 199.782189775,
		"tid": 9941,
		"loc": [
			5.319862810420531e-07,
			3.781654051784225e-07
		],
		"eco": 193,
		"efo": 178703.7037037037,
		"cfr": 0.4951171875
	},
	{
		"tim": 199.78689127500002,
		"tid": 9941,
		"loc": [
			5.311536904435728e-07,
			3.811857024165334e-07
		],
		"eco": 116,
		"efo": 107407.4074074074,
		"cfr": 0.37005615234375
	},
	{
		"tim": 199.79159297500001,
		"tid": 9941,
		"loc": [
			5.318985180643499e-07,
			3.8301809736749094e-07
		],
		"eco": 116,
		"efo": 107407.4074074074,
		"cfr": 0.585205078125
	},
	{
		"tim": 199.79629435,
		"tid": 9941,
		"loc": [
			5.293890552865066e-07,
			3.899417639492468e-07
		],
		"eco": 178,
		"efo": 164814.8148148148,
		"cfr": 0.769287109375
	},
	{
		"tim": 199.810374,
		"tid": 9941,
		"loc": [
			5.481549043269173e-07,
			3.7621602126444727e-07
		],
		"eco": 92,
		"efo": 85185.18518518518,
		"cfr": 0.4454345703125
	},
	{
		"tim": 199.815075575,
		"tid": 9941,
		"loc": [
			5.528996628658423e-07,
			3.6794362446995703e-07
		],
		"eco": 112,
		"efo": 103703.70370370371,
		"cfr": 0.445556640625
	},
	{
		"tim": 199.81977695,
		"tid": 9941,
		"loc": [
			5.436243263037987e-07,
			3.7210079957946693e-07
		],
		"eco": 134,
		"efo": 124074.07407407407,
		"cfr": 0.491455078125
	},
	{
		"tim": 199.8244784,
		"tid": 9941,
		"loc": [
			5.366772435024552e-07,
			3.673222059702052e-07
		],
		"eco": 56,
		"efo": 25925.925925925927,
		"cfr": 1.24969482421875
	},
	{
		"tim": 199.83387745000002,
		"tid": 9941,
		"loc": [
			5.406890554083698e-07,
			3.883414979084612e-07
		],
		"eco": 1751,
		"efo": 1621296.2962962962,
		"cfr": 0.89703369140625
	},
	{
		"tim": 199.857332175,
		"tid": 9943,
		"loc": [
			3.943284301826179e-07,
			3.780349198430328e-07
		],
		"eco": 87,
		"efo": 80555.55555555555,
		"cfr": 0.585205078125
	},
	{
		"tim": 199.8737132,
		"tid": 9943,
		"loc": [
			3.982071551588674e-07,
			3.82271638330766e-07
		],
		"eco": 267,
		"efo": 247222.22222222222,
		"cfr": 0.45050048828125
	},
	{
		"tim": 199.87841457500002,
		"tid": 9943,
		"loc": [
			3.932067815846056e-07,
			3.8157770854229824e-07
		],
		"eco": 399,
		"efo": 369444.44444444444,
		"cfr": 0.86834716796875
	},
	{
		"tim": 199.899536,
		"tid": 9943,
		"loc": [
			3.959408042364776e-07,
			3.844038659796165e-07
		],
		"eco": 129,
		"efo": 119444.44444444444,
		"cfr": 1.32550048828125
	},
	{
		"tim": 199.904237475,
		"tid": 9943,
		"loc": [
			3.996905270786511e-07,
			3.8087405671137474e-07
		],
		"eco": 146,
		"efo": 135185.1851851852,
		"cfr": 1.01171875
	},
	{
		"tim": 199.9089391,
		"tid": 9943,
		"loc": [
			3.94660296797744e-07,
			3.87745527247696e-07
		],
		"eco": 165,
		"efo": 152777.77777777778,
		"cfr": 1.1964111328125
	},
	{
		"tim": 199.92301865000002,
		"tid": 9943,
		"loc": [
			3.9847915334686873e-07,
			3.8312078900666573e-07
		],
		"eco": 309,
		"efo": 286111.1111111111,
		"cfr": 0.74078369140625
	},
	{
		"tim": 199.9277202,
		"tid": 9943,
		"loc": [
			3.958252100185873e-07,
			3.8169046504133385e-07
		],
		"eco": 286,
		"efo": 264814.81481481483,
		"cfr": 0.85931396484375
	},
	{
		"tim": 199.932421825,
		"tid": 9943,
		"loc": [
			3.979698668713106e-07,
			3.8255911787235985e-07
		],
		"eco": 274,
		"efo": 253703.7037037037,
		"cfr": 0.77716064453125
	},
	{
		"tim": 199.937123625,
		"tid": 9943,
		"loc": [
			3.9669304522090383e-07,
			3.844040563238575e-07
		],
		"eco": 178,
		"efo": 164814.8148148148,
		"cfr": 0.583984375
	},
	{
		"tim": 199.94182505,
		"tid": 9943,
		"loc": [
			4.0253859742763723e-07,
			3.872972433541454e-07
		],
		"eco": 434,
		"efo": 401851.85185185185,
		"cfr": 0.789642333984375
	},
	{
		"tim": 199.946526425,
		"tid": 9943,
		"loc": [
			3.9669947443327974e-07,
			3.8657467441217477e-07
		],
		"eco": 517,
		"efo": 478703.7037037037,
		"cfr": 0.682525634765625
	},
	{
		"tim": 199.951227875,
		"tid": 9943,
		"loc": [
			3.9569946532664274e-07,
			3.850215145632391e-07
		],
		"eco": 1449,
		"efo": 1341666.6666666667,
		"cfr": 0.7962646484375
	},
	{
		"tim": 199.95592977500002,
		"tid": 9943,
		"loc": [
			4.0008803570651293e-07,
			3.8476761003230735e-07
		],
		"eco": 425,
		"efo": 393518.51851851854,
		"cfr": 0.613311767578125
	},
	{
		"tim": 199.9606315,
		"tid": 9943,
		"loc": [
			3.9968550548484796e-07,
			3.8234588734383814e-07
		],
		"eco": 466,
		"efo": 431481.48148148146,
		"cfr": 0.14312744140625
	},
	{
		"tim": 199.96533290000002,
		"tid": 9943,
		"loc": [
			3.9781262147984837e-07,
			3.7721559342588614e-07
		],
		"eco": 251,
		"efo": 232407.40740740742,
		"cfr": 0.10711669921875
	},
	{
		"tim": 199.97003445,
		"tid": 9943,
		"loc": [
			3.9641566896187543e-07,
			3.717848151795251e-07
		],
		"eco": 100,
		"efo": 92592.5925925926,
		"cfr": 0.9580078125
	},
	{
		"tim": 199.97941930000002,
		"tid": 9943,
		"loc": [
			4.00291206471761e-07,
			3.835006314291155e-07
		],
		"eco": 315,
		"efo": 291666.6666666667,
		"cfr": 0.736328125
	},
	{
		"tim": 199.98412095,
		"tid": 9943,
		"loc": [
			4.040015099349009e-07,
			3.8637100346413067e-07
		],
		"eco": 841,
		"efo": 778703.7037037037,
		"cfr": 1.04486083984375
	},
	{
		"tim": 199.988822175,
		"tid": 9943,
		"loc": [
			4.002900155613316e-07,
			3.8327123636391463e-07
		],
		"eco": 273,
		"efo": 252777.77777777778,
		"cfr": 0.560302734375
	},
	{
		"tim": 199.99352375,
		"tid": 9943,
		"loc": [
			3.9414103260461523e-07,
			3.7989896467233124e-07
		],
		"eco": 197,
		"efo": 182407.40740740742,
		"cfr": 0.425537109375
	},
	{
		"tim": 199.998225275,
		"tid": 9943,
		"loc": [
			3.948699057434691e-07,
			3.817254601333787e-07
		],
		"eco": 232,
		"efo": 214814.8148148148,
		"cfr": 0.47332763671875
	},
	{
		"tim": 200.002927075,
		"tid": 9943,
		"loc": [
			3.9632371953533486e-07,
			3.8641620901507735e-07
		],
		"eco": 94,
		"efo": 87037.03703703704,
		"cfr": 0.3929443359375
	},
	{
		"tim": 200.007628625,
		"tid": 9943,
		"loc": [
			3.978181854445611e-07,
			3.8290782627920454e-07
		],
		"eco": 104,
		"efo": 96296.29629629629,
		"cfr": 0.413360595703125
	},
	{
		"tim": 200.02170785,
		"tid": 9943,
		"loc": [
			3.9891009973300495e-07,
			3.7983534349682187e-07
		],
		"eco": 258,
		"efo": 238888.88888888888,
		"cfr": 0.36431884765625
	},
	{
		"tim": 200.026409625,
		"tid": 9943,
		"loc": [
			3.946643441715969e-07,
			3.8137264232954085e-07
		],
		"eco": 167,
		"efo": 154629.62962962964,
		"cfr": 0.3828125
	},
	{
		"tim": 200.031111325,
		"tid": 9943,
		"loc": [
			3.9562680935675135e-07,
			3.830465870279996e-07
		],
		"eco": 64,
		"efo": 59259.259259259255,
		"cfr": 0.578125
	},
	{
		"tim": 200.0475322,
		"tid": 9943,
		"loc": [
			3.955400000696731e-07,
			3.8440675886645746e-07
		],
		"eco": 81,
		"efo": 75000.0,
		"cfr": 0.4808349609375
	},
	{
		"tim": 200.052233875,
		"tid": 9943,
		"loc": [
			4.006160205973356e-07,
			3.805531057725188e-07
		],
		"eco": 120,
		"efo": 111111.11111111111,
		"cfr": 0.908111572265625
	},
	{
		"tim": 200.05693547500002,
		"tid": 9943,
		"loc": [
			4.0156211268796025e-07,
			3.816557381771567e-07
		],
		"eco": 126,
		"efo": 116666.66666666667,
		"cfr": 0.587158203125
	},
	{
		"tim": 200.061636775,
		"tid": 9943,
		"loc": [
			3.967285942179673e-07,
			3.7570298515958396e-07
		],
		"eco": 100,
		"efo": 92592.5925925926,
		"cfr": 0.528900146484375
	},
	{
		"tim": 200.0663384,
		"tid": 9943,
		"loc": [
			3.971159506511439e-07,
			3.8724428145515054e-07
		],
		"eco": 119,
		"efo": 110185.18518518518,
		"cfr": 0.4364013671875
	},
	{
		"tim": 200.0733821,
		"tid": 9943,
		"loc": [
			3.96248784566279e-07,
			3.7971456694347585e-07
		],
		"eco": 136,
		"efo": 125925.92592592593,
		"cfr": 0.69580078125
	},
	{
		"tim": 200.078083375,
		"tid": 9943,
		"loc": [
			3.961065412660382e-07,
			3.854258225708549e-07
		],
		"eco": 147,
		"efo": 136111.1111111111,
		"cfr": 0.4471435546875
	},
	{
		"tim": 200.08278495000002,
		"tid": 9943,
		"loc": [
			3.9966141601891527e-07,
			3.845998706436566e-07
		],
		"eco": 98,
		"efo": 90740.74074074074,
		"cfr": 0.448486328125
	},
	{
		"tim": 200.83368385,
		"tid": 9984,
		"loc": [
			7.218810354153971e-07,
			1.7596164934766726e-07
		],
		"eco": 366,
		"efo": 338888.8888888889,
		"cfr": 0.9451904296875
	},
	{
		"tim": 200.8559107,
		"tid": 9984,
		"loc": [
			7.16827323070504e-07,
			1.6934414462468228e-07
		],
		"eco": 107,
		"efo": 99074.07407407407,
		"cfr": 0.6910400390625
	},
	{
		"tim": 200.8746897,
		"tid": 9984,
		"loc": [
			7.194277712249801e-07,
			1.7426977787106613e-07
		],
		"eco": 93,
		"efo": 86111.11111111111,
		"cfr": 1.740234375
	},
	{
		"tim": 201.507683875,
		"tid": 10015,
		"loc": [
			3.121617066399019e-07,
			2.7533059026138006e-07
		],
		"eco": 89,
		"efo": 82407.4074074074,
		"cfr": 0.48291015625
	},
	{
		"tim": 201.5240646,
		"tid": 10015,
		"loc": [
			3.168286860632374e-07,
			2.777107392249508e-07
		],
		"eco": 429,
		"efo": 397222.2222222222,
		"cfr": 0.607666015625
	},
	{
		"tim": 201.528765975,
		"tid": 10015,
		"loc": [
			3.0585328325763285e-07,
			2.6817291055073417e-07
		],
		"eco": 178,
		"efo": 164814.8148148148,
		"cfr": 0.943359375
	},
	{
		"tim": 201.5381795,
		"tid": 10015,
		"loc": [
			3.139478319152565e-07,
			2.6255081190236173e-07
		],
		"eco": 193,
		"efo": 178703.7037037037,
		"cfr": 0.912872314453125
	},
	{
		"tim": 201.55694497500002,
		"tid": 10015,
		"loc": [
			3.1659159419809614e-07,
			2.562551236522029e-07
		],
		"eco": 57,
		"efo": 13194.444444444443,
		"cfr": 1.051025390625
	},
	{
		"tim": 201.610850725,
		"tid": 10015,
		"loc": [
			3.234257087138146e-07,
			2.579113556406497e-07
		],
		"eco": 59,
		"efo": 13657.407407407407,
		"cfr": 1.18560791015625
	},
	{
		"tim": 201.65537605,
		"tid": 10015,
		"loc": [
			3.2228662178938503e-07,
			2.589320661801775e-07
		],
		"eco": 56,
		"efo": 25925.925925925927,
		"cfr": 1.267547607421875
	},
	{
		"tim": 201.68116700000002,
		"tid": 10015,
		"loc": [
			3.143043214964909e-07,
			2.598587735902174e-07
		],
		"eco": 52,
		"efo": 12037.037037037036,
		"cfr": 1.63421630859375
	},
	{
		"tim": 202.441585225,
		"tid": 10050,
		"loc": [
			4.958522102078671e-07,
			5.94600402778988e-08
		],
		"eco": 563,
		"efo": 521296.2962962963,
		"cfr": 1.0089111328125
	},
	{
		"tim": 202.46032135000002,
		"tid": 10050,
		"loc": [
			4.852583882140887e-07,
			4.5814820619544567e-08
		],
		"eco": 503,
		"efo": 465740.74074074073,
		"cfr": 0.63079833984375
	},
	{
		"tim": 202.465022975,
		"tid": 10050,
		"loc": [
			4.804508523138528e-07,
			3.8546766440575465e-08
		],
		"eco": 304,
		"efo": 281481.48148148146,
		"cfr": 0.9404296875
	},
	{
		"tim": 202.469724525,
		"tid": 10050,
		"loc": [
			4.785293835834271e-07,
			3.712344767398835e-08
		],
		"eco": 320,
		"efo": 296296.2962962963,
		"cfr": 0.63189697265625
	},
	{
		"tim": 202.474426075,
		"tid": 10050,
		"loc": [
			4.787606094553828e-07,
			3.7196871719268933e-08
		],
		"eco": 342,
		"efo": 316666.6666666667,
		"cfr": 0.803070068359375
	},
	{
		"tim": 202.479127525,
		"tid": 10050,
		"loc": [
			4.72847700316254e-07,
			3.749403594949329e-08
		],
		"eco": 256,
		"efo": 237037.03703703702,
		"cfr": 0.859375
	},
	{
		"tim": 204.019609975,
		"tid": 10132,
		"loc": [
			9.187549850433186e-07,
			5.008348583287638e-07
		],
		"eco": 414,
		"efo": 383333.3333333333,
		"cfr": 0.99810791015625
	},
	{
		"tim": 204.0359909,
		"tid": 10132,
		"loc": [
			9.305288887028102e-07,
			4.821660752522956e-07
		],
		"eco": 321,
		"efo": 297222.2222222222,
		"cfr": 0.7532958984375
	},
	{
		"tim": 204.04069225,
		"tid": 10132,
		"loc": [
			9.345915035538153e-07,
			4.7615708329165314e-07
		],
		"eco": 213,
		"efo": 197222.22222222222,
		"cfr": 0.59765625
	},
	{
		"tim": 204.04539357500002,
		"tid": 10132,
		"loc": [
			9.267016812057595e-07,
			4.81231351585258e-07
		],
		"eco": 133,
		"efo": 123148.14814814815,
		"cfr": 0.7957763671875
	},
	{
		"tim": 204.050095125,
		"tid": 10132,
		"loc": [
			9.313478121434923e-07,
			4.883782740473649e-07
		],
		"eco": 153,
		"efo": 141666.66666666666,
		"cfr": 0.653076171875
	},
	{
		"tim": 204.0547966,
		"tid": 10132,
		"loc": [
			9.317217086366746e-07,
			4.829950743206182e-07
		],
		"eco": 93,
		"efo": 86111.11111111111,
		"cfr": 0.8701171875
	},
	{
		"tim": 204.05949832500002,
		"tid": 10132,
		"loc": [
			9.368986723392895e-07,
			4.821230664702972e-07
		],
		"eco": 88,
		"efo": 81481.48148148147,
		"cfr": 1.0103759765625
	},
	{
		"tim": 204.06419965,
		"tid": 10132,
		"loc": [
			9.328951768513569e-07,
			4.850720948443137e-07
		],
		"eco": 100,
		"efo": 92592.5925925926,
		"cfr": 0.57879638671875
	},
	{
		"tim": 204.068901025,
		"tid": 10132,
		"loc": [
			9.363445128509175e-07,
			4.814566245109095e-07
		],
		"eco": 118,
		"efo": 109259.25925925926,
		"cfr": 0.600189208984375
	},
	{
		"tim": 204.073602525,
		"tid": 10132,
		"loc": [
			9.37931095712682e-07,
			4.829363330994632e-07
		],
		"eco": 120,
		"efo": 111111.11111111111,
		"cfr": 0.858123779296875
	},
	{
		"tim": 204.078304,
		"tid": 10132,
		"loc": [
			9.370637512913035e-07,
			4.828844475578533e-07
		],
		"eco": 115,
		"efo": 106481.48148148147,
		"cfr": 0.8233642578125
	},
	{
		"tim": 204.08300555,
		"tid": 10132,
		"loc": [
			9.369862944738411e-07,
			4.911561353435002e-07
		],
		"eco": 130,
		"efo": 120370.37037037036,
		"cfr": 0.815185546875
	},
	{
		"tim": 204.087706875,
		"tid": 10132,
		"loc": [
			9.298317515640782e-07,
			4.826559601561603e-07
		],
		"eco": 149,
		"efo": 137962.96296296295,
		"cfr": 0.52130126953125
	},
	{
		"tim": 204.092408275,
		"tid": 10132,
		"loc": [
			9.32463301590531e-07,
			4.845702592416868e-07
		],
		"eco": 119,
		"efo": 110185.18518518518,
		"cfr": 0.55389404296875
	},
	{
		"tim": 204.09710982500002,
		"tid": 10132,
		"loc": [
			9.300381729926498e-07,
			4.873996558255795e-07
		],
		"eco": 110,
		"efo": 101851.85185185185,
		"cfr": 0.589141845703125
	},
	{
		"tim": 204.101811325,
		"tid": 10132,
		"loc": [
			9.303388472370578e-07,
			4.81740949288439e-07
		],
		"eco": 129,
		"efo": 119444.44444444444,
		"cfr": 0.61236572265625
	},
	{
		"tim": 204.10651285,
		"tid": 10132,
		"loc": [
			9.314276836349044e-07,
			4.784001246795577e-07
		],
		"eco": 165,
		"efo": 152777.77777777778,
		"cfr": 0.48944091796875
	},
	{
		"tim": 204.111214225,
		"tid": 10132,
		"loc": [
			9.331512355480562e-07,
			4.804827002030922e-07
		],
		"eco": 154,
		"efo": 142592.59259259258,
		"cfr": 0.504638671875
	},
	{
		"tim": 204.115915625,
		"tid": 10132,
		"loc": [
			9.381111766068363e-07,
			4.809324694655184e-07
		],
		"eco": 137,
		"efo": 126851.85185185185,
		"cfr": 0.707489013671875
	},
	{
		"tim": 204.120617175,
		"tid": 10132,
		"loc": [
			9.348261649027858e-07,
			4.826252365884935e-07
		],
		"eco": 116,
		"efo": 107407.4074074074,
		"cfr": 0.75732421875
	},
	{
		"tim": 204.125318725,
		"tid": 10132,
		"loc": [
			9.300107069004985e-07,
			4.856320344407277e-07
		],
		"eco": 154,
		"efo": 142592.59259259258,
		"cfr": 0.6405029296875
	},
	{
		"tim": 204.13002027500002,
		"tid": 10132,
		"loc": [
			9.304988550950269e-07,
			4.847070787185281e-07
		],
		"eco": 138,
		"efo": 127777.77777777778,
		"cfr": 0.643707275390625
	},
	{
		"tim": 204.13472165000002,
		"tid": 10132,
		"loc": [
			9.339796653394445e-07,
			4.835744940219824e-07
		],
		"eco": 100,
		"efo": 92592.5925925926,
		"cfr": 0.888153076171875
	},
	{
		"tim": 204.13942300000002,
		"tid": 10132,
		"loc": [
			9.333412542624112e-07,
			4.783605185429161e-07
		],
		"eco": 102,
		"efo": 94444.44444444444,
		"cfr": 0.7445068359375
	},
	{
		"tim": 204.14412455000002,
		"tid": 10132,
		"loc": [
			9.291557837281688e-07,
			4.842976176218043e-07
		],
		"eco": 85,
		"efo": 78703.70370370371,
		"cfr": 1.233673095703125
	},
	{
		"tim": 204.14882622500002,
		"tid": 10132,
		"loc": [
			9.342366452951579e-07,
			4.824503421446095e-07
		],
		"eco": 74,
		"efo": 68518.51851851851,
		"cfr": 0.5665283203125
	},
	{
		"tim": 204.158238025,
		"tid": 10132,
		"loc": [
			9.354867130929049e-07,
			4.868570988386452e-07
		],
		"eco": 116,
		"efo": 107407.4074074074,
		"cfr": 0.585205078125
	},
	{
		"tim": 204.162939575,
		"tid": 10132,
		"loc": [
			9.362695480947538e-07,
			4.822755105222752e-07
		],
		"eco": 181,
		"efo": 167592.59259259258,
		"cfr": 0.646270751953125
	},
	{
		"tim": 204.16764105000001,
		"tid": 10132,
		"loc": [
			9.390623265210735e-07,
			4.832462561003916e-07
		],
		"eco": 169,
		"efo": 156481.4814814815,
		"cfr": 0.441741943359375
	},
	{
		"tim": 204.172342675,
		"tid": 10132,
		"loc": [
			9.364165634092881e-07,
			4.812184957073842e-07
		],
		"eco": 120,
		"efo": 111111.11111111111,
		"cfr": 1.0997314453125
	},
	{
		"tim": 204.17704402500001,
		"tid": 10132,
		"loc": [
			9.330697012066502e-07,
			4.805342185807285e-07
		],
		"eco": 138,
		"efo": 127777.77777777778,
		"cfr": 0.65093994140625
	},
	{
		"tim": 204.1817454,
		"tid": 10132,
		"loc": [
			9.306394938370791e-07,
			4.775947254662276e-07
		],
		"eco": 183,
		"efo": 169444.44444444444,
		"cfr": 0.8740234375
	},
	{
		"tim": 204.18644690000002,
		"tid": 10132,
		"loc": [
			9.346985627311486e-07,
			4.831907552024295e-07
		],
		"eco": 180,
		"efo": 166666.66666666666,
		"cfr": 0.8997802734375
	},
	{
		"tim": 204.191148375,
		"tid": 10132,
		"loc": [
			9.331651419023739e-07,
			4.867609651038843e-07
		],
		"eco": 77,
		"efo": 71296.29629629629,
		"cfr": 0.70037841796875
	},
	{
		"tim": 204.209915125,
		"tid": 10132,
		"loc": [
			9.350955504279483e-07,
			4.926923701698162e-07
		],
		"eco": 52,
		"efo": 9629.62962962963,
		"cfr": 1.0382080078125
	},
	{
		"tim": 204.233361175,
		"tid": 10132,
		"loc": [
			9.360590577446022e-07,
			4.927783072539384e-07
		],
		"eco": 862,
		"efo": 798148.1481481481,
		"cfr": 0.6470947265625
	},
	{
		"tim": 204.24509865000002,
		"tid": 10132,
		"loc": [
			9.372255424684033e-07,
			4.923220016274571e-07
		],
		"eco": 469,
		"efo": 434259.25925925927,
		"cfr": 1.2550048828125
	},
	{
		"tim": 204.25683605,
		"tid": 10132,
		"loc": [
			9.356943429869375e-07,
			4.976809236768127e-07
		],
		"eco": 50,
		"efo": 11574.074074074075,
		"cfr": 1.259307861328125
	},
	{
		"tim": 204.863003475,
		"tid": 10162,
		"loc": [
			7.183520832375595e-07,
			2.303637221214368e-07
		],
		"eco": 145,
		"efo": 134259.25925925927,
		"cfr": 1.05743408203125
	},
	{
		"tim": 204.88172595,
		"tid": 10162,
		"loc": [
			7.208172429773181e-07,
			2.409374804362446e-07
		],
		"eco": 75,
		"efo": 69444.44444444444,
		"cfr": 1.2906494140625
	},
	{
		"tim": 204.88642735000002,
		"tid": 10162,
		"loc": [
			7.212531864235692e-07,
			2.41104600718771e-07
		],
		"eco": 122,
		"efo": 112962.96296296296,
		"cfr": 0.9814453125
	},
	{
		"tim": 204.89347072500001,
		"tid": 10162,
		"loc": [
			7.248926255864606e-07,
			2.3537585066875593e-07
		],
		"eco": 121,
		"efo": 112037.03703703704,
		"cfr": 0.494384765625
	},
	{
		"tim": 204.8981721,
		"tid": 10162,
		"loc": [
			7.193495095588861e-07,
			2.3594895089164868e-07
		],
		"eco": 179,
		"efo": 165740.74074074073,
		"cfr": 0.6478271484375
	},
	{
		"tim": 204.90287360000002,
		"tid": 10162,
		"loc": [
			7.202833597541472e-07,
			2.3825519327375048e-07
		],
		"eco": 178,
		"efo": 164814.8148148148,
		"cfr": 0.77490234375
	},
	{
		"tim": 204.90757495,
		"tid": 10162,
		"loc": [
			7.253158184489997e-07,
			2.3758960389774324e-07
		],
		"eco": 308,
		"efo": 285185.18518518517,
		"cfr": 0.76019287109375
	},
	{
		"tim": 204.9122764,
		"tid": 10162,
		"loc": [
			7.233421664021978e-07,
			2.384830541356358e-07
		],
		"eco": 216,
		"efo": 200000.0,
		"cfr": 0.7188720703125
	},
	{
		"tim": 204.916978075,
		"tid": 10162,
		"loc": [
			7.242690598082471e-07,
			2.364651046401833e-07
		],
		"eco": 85,
		"efo": 78703.70370370371,
		"cfr": 0.669708251953125
	},
	{
		"tim": 204.921679375,
		"tid": 10162,
		"loc": [
			7.230067437540437e-07,
			2.389991904750928e-07
		],
		"eco": 127,
		"efo": 117592.59259259258,
		"cfr": 0.755859375
	},
	{
		"tim": 204.9263808,
		"tid": 10162,
		"loc": [
			7.235638182270105e-07,
			2.3693636788779236e-07
		],
		"eco": 194,
		"efo": 179629.62962962964,
		"cfr": 0.835693359375
	},
	{
		"tim": 204.931082275,
		"tid": 10162,
		"loc": [
			7.226357027415074e-07,
			2.411379684136852e-07
		],
		"eco": 162,
		"efo": 150000.0,
		"cfr": 1.09112548828125
	},
	{
		"tim": 204.93578382500002,
		"tid": 10162,
		"loc": [
			7.221646259278461e-07,
			2.3468712746180128e-07
		],
		"eco": 156,
		"efo": 144444.44444444444,
		"cfr": 1.17279052734375
	},
	{
		"tim": 204.94048535000002,
		"tid": 10162,
		"loc": [
			7.23614516122975e-07,
			2.4110218463643815e-07
		],
		"eco": 87,
		"efo": 80555.55555555555,
		"cfr": 1.021240234375
	},
	{
		"tim": 204.9451866,
		"tid": 10162,
		"loc": [
			7.154954202132614e-07,
			2.3563732904876957e-07
		],
		"eco": 129,
		"efo": 119444.44444444444,
		"cfr": 0.465087890625
	},
	{
		"tim": 204.949888125,
		"tid": 10162,
		"loc": [
			7.220531063908945e-07,
			2.3656766534378432e-07
		],
		"eco": 194,
		"efo": 179629.62962962964,
		"cfr": 0.5537109375
	},
	{
		"tim": 204.95458960000002,
		"tid": 10162,
		"loc": [
			7.218778502555188e-07,
			2.3776388559817333e-07
		],
		"eco": 88,
		"efo": 81481.48148148147,
		"cfr": 0.703857421875
	},
	{
		"tim": 204.95929105000002,
		"tid": 10162,
		"loc": [
			7.28646398087143e-07,
			2.3553406048026747e-07
		],
		"eco": 118,
		"efo": 109259.25925925926,
		"cfr": 0.52410888671875
	},
	{
		"tim": 204.963992525,
		"tid": 10162,
		"loc": [
			7.281406166914745e-07,
			2.4060293051726117e-07
		],
		"eco": 220,
		"efo": 203703.7037037037,
		"cfr": 0.8807373046875
	},
	{
		"tim": 204.968694075,
		"tid": 10162,
		"loc": [
			7.206075007565732e-07,
			2.3867375749328703e-07
		],
		"eco": 164,
		"efo": 151851.85185185185,
		"cfr": 0.844146728515625
	},
	{
		"tim": 204.973395575,
		"tid": 10162,
		"loc": [
			7.218715456187225e-07,
			2.381867843743623e-07
		],
		"eco": 114,
		"efo": 105555.55555555555,
		"cfr": 0.341583251953125
	},
	{
		"tim": 204.978097125,
		"tid": 10162,
		"loc": [
			7.16751178187119e-07,
			2.328505006944191e-07
		],
		"eco": 98,
		"efo": 90740.74074074074,
		"cfr": 1.02947998046875
	},
	{
		"tim": 204.9827988,
		"tid": 10162,
		"loc": [
			7.206136728461305e-07,
			2.390051696127859e-07
		],
		"eco": 89,
		"efo": 82407.4074074074,
		"cfr": 0.6513671875
	},
	{
		"tim": 204.98984195,
		"tid": 10162,
		"loc": [
			7.191036202682197e-07,
			2.321128819151411e-07
		],
		"eco": 101,
		"efo": 93518.51851851851,
		"cfr": 0.6031494140625
	},
	{
		"tim": 205.006266075,
		"tid": 10162,
		"loc": [
			7.13047829815987e-07,
			2.3230876884258547e-07
		],
		"eco": 55,
		"efo": 50925.92592592593,
		"cfr": 0.599212646484375
	},
	{
		"tim": 205.02034797500002,
		"tid": 10162,
		"loc": [
			7.093312468073729e-07,
			2.3608740831028666e-07
		],
		"eco": 136,
		"efo": 125925.92592592593,
		"cfr": 1.23779296875
	},
	{
		"tim": 205.66732935000002,
		"tid": 10195,
		"loc": [
			7.111685129296299e-07,
			1.9200505656506473e-07
		],
		"eco": 293,
		"efo": 271296.2962962963,
		"cfr": 0.75201416015625
	},
	{
		"tim": 205.687199625,
		"tid": 10195,
		"loc": [
			7.146779997220512e-07,
			2.130641896402577e-07
		],
		"eco": 409,
		"efo": 378703.7037037037,
		"cfr": 0.99609375
	},
	{
		"tim": 205.691900925,
		"tid": 10195,
		"loc": [
			7.166343117876785e-07,
			2.1552651379852496e-07
		],
		"eco": 244,
		"efo": 225925.92592592593,
		"cfr": 0.8096923828125
	},
	{
		"tim": 205.696602375,
		"tid": 10195,
		"loc": [
			7.17662229694218e-07,
			2.06129411640352e-07
		],
		"eco": 530,
		"efo": 490740.74074074073,
		"cfr": 0.534271240234375
	},
	{
		"tim": 205.701303575,
		"tid": 10195,
		"loc": [
			7.208349707749857e-07,
			2.1279562219325583e-07
		],
		"eco": 442,
		"efo": 409259.25925925927,
		"cfr": 0.66168212890625
	},
	{
		"tim": 209.539736525,
		"tid": 10395,
		"loc": [
			-6.35198643077941e-07,
			-2.1143217536773534e-07
		],
		"eco": 79,
		"efo": 73148.14814814815,
		"cfr": 0.5306396484375
	},
	{
		"tim": 209.558459175,
		"tid": 10395,
		"loc": [
			-6.335547711303531e-07,
			-2.0573907393136986e-07
		],
		"eco": 73,
		"efo": 67592.5925925926,
		"cfr": 0.287109375
	},
	{
		"tim": 209.563160675,
		"tid": 10395,
		"loc": [
			-6.375567469122424e-07,
			-2.0729498314310563e-07
		],
		"eco": 83,
		"efo": 76851.85185185185,
		"cfr": 0.5531005859375
	},
	{
		"tim": 209.567862275,
		"tid": 10395,
		"loc": [
			-6.320800426165136e-07,
			-2.0604559771787473e-07
		],
		"eco": 83,
		"efo": 76851.85185185185,
		"cfr": 0.5771484375
	},
	{
		"tim": 209.57256405,
		"tid": 10395,
		"loc": [
			-6.261364056465929e-07,
			-2.0834005417925854e-07
		],
		"eco": 55,
		"efo": 50925.92592592593,
		"cfr": 0.25421142578125
	},
	{
		"tim": 209.57726575,
		"tid": 10395,
		"loc": [
			-6.289968072001387e-07,
			-2.1179152918893693e-07
		],
		"eco": 95,
		"efo": 87962.96296296296,
		"cfr": 0.27294921875
	},
	{
		"tim": 209.5913451,
		"tid": 10395,
		"loc": [
			-6.280241516347776e-07,
			-2.0973043057730688e-07
		],
		"eco": 100,
		"efo": 92592.5925925926,
		"cfr": 0.389190673828125
	},
	{
		"tim": 209.59604665,
		"tid": 10395,
		"loc": [
			-6.299216423123962e-07,
			-2.1342875714461636e-07
		],
		"eco": 83,
		"efo": 76851.85185185185,
		"cfr": 0.61322021484375
	},
	{
		"tim": 209.6030902,
		"tid": 10395,
		"loc": [
			-6.327125264878735e-07,
			-2.105313563597281e-07
		],
		"eco": 69,
		"efo": 63888.88888888889,
		"cfr": 0.50628662109375
	},
	{
		"tim": 209.607791625,
		"tid": 10395,
		"loc": [
			-6.338261118810423e-07,
			-2.050466461041739e-07
		],
		"eco": 75,
		"efo": 69444.44444444444,
		"cfr": 0.5455322265625
	},
	{
		"tim": 209.61249327500002,
		"tid": 10395,
		"loc": [
			-6.319226397165698e-07,
			-2.079910718843983e-07
		],
		"eco": 62,
		"efo": 57407.40740740741,
		"cfr": 0.40283203125
	},
	{
		"tim": 209.61719495,
		"tid": 10395,
		"loc": [
			-6.320197365454974e-07,
			-2.0652643930572146e-07
		],
		"eco": 67,
		"efo": 62037.03703703704,
		"cfr": 0.6566162109375
	},
	{
		"tim": 209.62189650000002,
		"tid": 10395,
		"loc": [
			-6.332551314118334e-07,
			-2.0871371511899934e-07
		],
		"eco": 83,
		"efo": 76851.85185185185,
		"cfr": 0.27655029296875
	},
	{
		"tim": 209.62659815,
		"tid": 10395,
		"loc": [
			-6.352299975441332e-07,
			-2.0225765120443383e-07
		],
		"eco": 71,
		"efo": 65740.74074074074,
		"cfr": 0.5064697265625
	},
	{
		"tim": 209.6312995,
		"tid": 10395,
		"loc": [
			-6.271925003915862e-07,
			-2.0519368488340568e-07
		],
		"eco": 97,
		"efo": 89814.81481481482,
		"cfr": 0.658203125
	},
	{
		"tim": 209.6360012,
		"tid": 10395,
		"loc": [
			-6.365808696927633e-07,
			-2.1516092800151212e-07
		],
		"eco": 74,
		"efo": 68518.51851851851,
		"cfr": 0.66094970703125
	},
	{
		"tim": 209.76232995,
		"tid": 10402,
		"loc": [
			8.831118423772924e-07,
			1.4923540359183545e-07
		],
		"eco": 66,
		"efo": 61111.11111111111,
		"cfr": 0.8779296875
	},
	{
		"tim": 210.17929660000001,
		"tid": 10423,
		"loc": [
			-7.603756171210131e-07,
			2.956891092775865e-08
		],
		"eco": 245,
		"efo": 226851.85185185185,
		"cfr": 0.8604736328125
	},
	{
		"tim": 210.1980331,
		"tid": 10423,
		"loc": [
			-7.847871337425152e-07,
			3.9629690550952976e-08
		],
		"eco": 67,
		"efo": 62037.03703703704,
		"cfr": 1.52215576171875
	},
	{
		"tim": 210.219142675,
		"tid": 10423,
		"loc": [
			-7.809392318226198e-07,
			4.706470679515656e-08
		],
		"eco": 348,
		"efo": 322222.2222222222,
		"cfr": 1.19049072265625
	},
	{
		"tim": 210.22852797500002,
		"tid": 10423,
		"loc": [
			-7.861887025454297e-07,
			4.921789603118174e-08
		],
		"eco": 160,
		"efo": 148148.14814814815,
		"cfr": -0.0186767578125
	},
	{
		"tim": 210.310459275,
		"tid": 10428,
		"loc": [
			8.321630279292273e-07,
			1.0850228558561772e-07
		],
		"eco": 210,
		"efo": 194444.44444444444,
		"cfr": 0.55224609375
	},
	{
		"tim": 210.3268404,
		"tid": 10428,
		"loc": [
			8.390086102472866e-07,
			1.1181976265570736e-07
		],
		"eco": 130,
		"efo": 120370.37037037036,
		"cfr": 0.64599609375
	},
	{
		"tim": 210.33154175,
		"tid": 10428,
		"loc": [
			8.357116294773997e-07,
			1.1199810027267795e-07
		],
		"eco": 120,
		"efo": 111111.11111111111,
		"cfr": 0.6998291015625
	},
	{
		"tim": 210.336243375,
		"tid": 10428,
		"loc": [
			8.343944049294484e-07,
			1.1220361221625871e-07
		],
		"eco": 134,
		"efo": 124074.07407407407,
		"cfr": 0.461669921875
	},
	{
		"tim": 210.340944775,
		"tid": 10428,
		"loc": [
			8.375364257657624e-07,
			1.143241504516689e-07
		],
		"eco": 168,
		"efo": 155555.55555555556,
		"cfr": 0.589141845703125
	},
	{
		"tim": 210.345646475,
		"tid": 10428,
		"loc": [
			8.398009169466276e-07,
			1.0986580820423683e-07
		],
		"eco": 66,
		"efo": 61111.11111111111,
		"cfr": 1.16552734375
	},
	{
		"tim": 210.35034835000002,
		"tid": 10428,
		"loc": [
			8.38274215081479e-07,
			1.116905723606457e-07
		],
		"eco": 211,
		"efo": 195370.37037037036,
		"cfr": 0.629119873046875
	},
	{
		"tim": 210.3573915,
		"tid": 10428,
		"loc": [
			8.347973901355927e-07,
			1.1396407498987521e-07
		],
		"eco": 173,
		"efo": 160185.1851851852,
		"cfr": 0.56524658203125
	},
	{
		"tim": 210.362093125,
		"tid": 10428,
		"loc": [
			8.357369698372533e-07,
			1.149098206816559e-07
		],
		"eco": 164,
		"efo": 151851.85185185185,
		"cfr": 0.4129638671875
	},
	{
		"tim": 210.366794725,
		"tid": 10428,
		"loc": [
			8.30894764670974e-07,
			1.094208742588909e-07
		],
		"eco": 298,
		"efo": 275925.9259259259,
		"cfr": 0.9713134765625
	},
	{
		"tim": 210.371496425,
		"tid": 10428,
		"loc": [
			8.322958517655996e-07,
			1.1114119343246932e-07
		],
		"eco": 308,
		"efo": 285185.18518518517,
		"cfr": 0.84429931640625
	},
	{
		"tim": 210.37619807500002,
		"tid": 10428,
		"loc": [
			8.335883376261533e-07,
			1.0891298410938571e-07
		],
		"eco": 149,
		"efo": 137962.96296296295,
		"cfr": 0.554718017578125
	},
	{
		"tim": 210.38089960000002,
		"tid": 10428,
		"loc": [
			8.40982167067771e-07,
			1.0823362940459998e-07
		],
		"eco": 269,
		"efo": 249074.07407407407,
		"cfr": 0.505889892578125
	},
	{
		"tim": 210.385601,
		"tid": 10428,
		"loc": [
			8.359294829527469e-07,
			1.0799484244867473e-07
		],
		"eco": 345,
		"efo": 319444.44444444444,
		"cfr": 0.4130859375
	},
	{
		"tim": 210.39030255,
		"tid": 10428,
		"loc": [
			8.373351251482995e-07,
			1.0494472716378477e-07
		],
		"eco": 524,
		"efo": 485185.18518518517,
		"cfr": 0.64141845703125
	},
	{
		"tim": 210.39500465,
		"tid": 10428,
		"loc": [
			8.351112864749601e-07,
			1.0083697808592942e-07
		],
		"eco": 356,
		"efo": 329629.6296296296,
		"cfr": 0.68505859375
	},
	{
		"tim": 210.39970622500002,
		"tid": 10428,
		"loc": [
			8.349369239096234e-07,
			9.510947135969185e-08
		],
		"eco": 258,
		"efo": 238888.88888888888,
		"cfr": 0.96893310546875
	},
	{
		"tim": 210.40440767500002,
		"tid": 10428,
		"loc": [
			8.342351313411393e-07,
			1.0134989947256011e-07
		],
		"eco": 206,
		"efo": 190740.74074074073,
		"cfr": 0.616241455078125
	},
	{
		"tim": 210.40910927500002,
		"tid": 10428,
		"loc": [
			8.306651304890243e-07,
			9.959019992185223e-08
		],
		"eco": 175,
		"efo": 162037.03703703702,
		"cfr": 0.850311279296875
	},
	{
		"tim": 210.4138111,
		"tid": 10428,
		"loc": [
			8.409146224932396e-07,
			9.873375338483118e-08
		],
		"eco": 150,
		"efo": 138888.88888888888,
		"cfr": 0.59210205078125
	},
	{
		"tim": 210.43259077500002,
		"tid": 10428,
		"loc": [
			8.336466949020204e-07,
			1.007613371161322e-07
		],
		"eco": 134,
		"efo": 124074.07407407407,
		"cfr": 0.6180419921875
	},
	{
		"tim": 210.43963455000002,
		"tid": 10428,
		"loc": [
			8.306667878932805e-07,
			1.0161645672911809e-07
		],
		"eco": 111,
		"efo": 102777.77777777778,
		"cfr": 0.747222900390625
	},
	{
		"tim": 210.44433605,
		"tid": 10428,
		"loc": [
			8.299955312312667e-07,
			1.0688614083639501e-07
		],
		"eco": 110,
		"efo": 101851.85185185185,
		"cfr": 0.59820556640625
	},
	{
		"tim": 210.4490376,
		"tid": 10428,
		"loc": [
			8.317966924898453e-07,
			1.1058474544886398e-07
		],
		"eco": 209,
		"efo": 193518.5185185185,
		"cfr": 1.2330322265625
	},
	{
		"tim": 210.45842297500002,
		"tid": 10428,
		"loc": [
			8.335697503554313e-07,
			1.0881025235308376e-07
		],
		"eco": 143,
		"efo": 132407.40740740742,
		"cfr": 0.496185302734375
	},
	{
		"tim": 210.463124725,
		"tid": 10428,
		"loc": [
			8.32221767709255e-07,
			1.0429339697375978e-07
		],
		"eco": 119,
		"efo": 110185.18518518518,
		"cfr": 0.95672607421875
	},
	{
		"tim": 210.46782612500002,
		"tid": 10428,
		"loc": [
			8.329943764012869e-07,
			1.0340403464019553e-07
		],
		"eco": 144,
		"efo": 133333.33333333334,
		"cfr": 0.519561767578125
	},
	{
		"tim": 210.47252775,
		"tid": 10428,
		"loc": [
			8.295156707666591e-07,
			1.0618175527849129e-07
		],
		"eco": 147,
		"efo": 136111.1111111111,
		"cfr": 0.569091796875
	},
	{
		"tim": 210.477229225,
		"tid": 10428,
		"loc": [
			8.242116928769702e-07,
			1.0289053086134514e-07
		],
		"eco": 143,
		"efo": 132407.40740740742,
		"cfr": 0.4193115234375
	},
	{
		"tim": 210.481930775,
		"tid": 10428,
		"loc": [
			8.30901852129598e-07,
			9.992111137383936e-08
		],
		"eco": 97,
		"efo": 89814.81481481482,
		"cfr": 0.627349853515625
	},
	{
		"tim": 210.48663265000002,
		"tid": 10428,
		"loc": [
			8.318944498489548e-07,
			1.0174060343626587e-07
		],
		"eco": 112,
		"efo": 103703.70370370371,
		"cfr": 0.6148681640625
	},
	{
		"tim": 210.49133410000002,
		"tid": 10428,
		"loc": [
			8.231619289419291e-07,
			1.0185292425921238e-07
		],
		"eco": 127,
		"efo": 117592.59259259258,
		"cfr": 0.60626220703125
	},
	{
		"tim": 210.49603565,
		"tid": 10428,
		"loc": [
			8.260928705483452e-07,
			1.0202995740474565e-07
		],
		"eco": 122,
		"efo": 112962.96296296296,
		"cfr": 0.8505859375
	},
	{
		"tim": 210.50073705,
		"tid": 10428,
		"loc": [
			8.320966710658878e-07,
			1.0437952424177381e-07
		],
		"eco": 114,
		"efo": 105555.55555555555,
		"cfr": 0.674407958984375
	},
	{
		"tim": 210.50543867500002,
		"tid": 10428,
		"loc": [
			8.379023287020191e-07,
			1.0289684584831912e-07
		],
		"eco": 51,
		"efo": 47222.22222222222,
		"cfr": 0.9012451171875
	},
	{
		"tim": 210.5218632,
		"tid": 10428,
		"loc": [
			8.289908642950371e-07,
			9.442617148095875e-08
		],
		"eco": 108,
		"efo": 100000.0,
		"cfr": 0.822967529296875
	},
	{
		"tim": 210.52656472500001,
		"tid": 10428,
		"loc": [
			8.243042757307324e-07,
			9.225858399819029e-08
		],
		"eco": 117,
		"efo": 108333.33333333333,
		"cfr": 0.63232421875
	},
	{
		"tim": 210.53829232500001,
		"tid": 10428,
		"loc": [
			8.234089594486312e-07,
			9.99372045356664e-08
		],
		"eco": 143,
		"efo": 132407.40740740742,
		"cfr": 0.677886962890625
	},
	{
		"tim": 210.54299392500002,
		"tid": 10428,
		"loc": [
			8.315222774732625e-07,
			9.896070716587605e-08
		],
		"eco": 108,
		"efo": 100000.0,
		"cfr": 0.675018310546875
	},
	{
		"tim": 210.54769537500002,
		"tid": 10428,
		"loc": [
			8.307523159896616e-07,
			1.0088623451829042e-07
		],
		"eco": 108,
		"efo": 100000.0,
		"cfr": 0.7767333984375
	},
	{
		"tim": 210.5523973,
		"tid": 10428,
		"loc": [
			8.3066217066816e-07,
			1.0377669242976092e-07
		],
		"eco": 202,
		"efo": 187037.03703703702,
		"cfr": 0.61798095703125
	},
	{
		"tim": 210.5570989,
		"tid": 10428,
		"loc": [
			8.281261479160504e-07,
			1.0080166133306204e-07
		],
		"eco": 95,
		"efo": 87962.96296296296,
		"cfr": 0.661376953125
	},
	{
		"tim": 213.21708185,
		"tid": 10566,
		"loc": [
			7.455577603380377e-07,
			1.6556772300852967e-07
		],
		"eco": 109,
		"efo": 100925.92592592593,
		"cfr": 0.9063720703125
	},
	{
		"tim": 213.240502025,
		"tid": 10566,
		"loc": [
			7.452666059655259e-07,
			1.6483460777413532e-07
		],
		"eco": 150,
		"efo": 138888.88888888888,
		"cfr": 1.7696533203125
	},
	{
		"tim": 213.92135245,
		"tid": 10594,
		"loc": [
			7.28613768006705e-07,
			1.5933374364503294e-07
		],
		"eco": 101,
		"efo": 93518.51851851851,
		"cfr": 0.7020263671875
	},
	{
		"tim": 213.9447146,
		"tid": 10594,
		"loc": [
			7.289154434128046e-07,
			1.499517335076193e-07
		],
		"eco": 117,
		"efo": 108333.33333333333,
		"cfr": 0.8544921875
	},
	{
		"tim": 213.94941590000002,
		"tid": 10594,
		"loc": [
			7.329187917840269e-07,
			1.4428875978466552e-07
		],
		"eco": 73,
		"efo": 67592.5925925926,
		"cfr": 0.861328125
	},
	{
		"tim": 213.95411735000002,
		"tid": 10594,
		"loc": [
			7.26808734635055e-07,
[truncated: 1,569,177 more chars]
