# Supplementary material for: MINFLUX nanometer-scale 3D imaging and microsecond-range tracking on a common fluorescence microscope
Source: Nat Commun. 2021 Mar 5;12:1478. doi: 10.1038/s41467-021-21652-z (PMC7935904; doi:10.1038/s41467-021-21652-z)
Supplement: Supplementary file 6 — Source Data [file 41467_2021_21652_MOESM6_ESM.zip]

Archive with 20 entries (20 files):
- Figure_1c.json
- Figure_2.svg
- Figure_3d.json
- Figure_3e.json
- Figure_3f.json
- Figure_3g.json
- Figure_4a-e.json
- Figure_4f-h.json
- Figure_5b-d.json
- Figure_5f.vtu
- Figure_5g.vtu
- Figure_S2.svg
- Figure_S3_ab.json
- Figure_S3_cd.json
- Figure_S3_ef.json
- Figure_S4.json
- Figure_S5.json
- Figure_S6.json
- Figure_S7.png
- table_of_contents.txt
