# Supplementary material for: MINFLUX nanometer-scale 3D imaging and microsecond-range tracking on a common fluorescence microscope
Source: Nat Commun. 2021 Mar 5;12:1478. doi: 10.1038/s41467-021-21652-z (PMC7935904; doi:10.1038/s41467-021-21652-z)
Supplement: Supplementary file 6 — Source Data [file 41467_2021_21652_MOESM6_ESM.zip › Figure_1c.json]

{
	T: [
		0.0,
		0.019999980926513672,
		0.04999995231628418,
		0.07000017166137695,
		0.09000015258789062,
		0.1100001335144043,
		0.13000011444091797,
		0.15000009536743164,
		0.18000006675720215,
		0.20000004768371582,
		0.2200000286102295,
		0.25,
		0.26999998092651367,
		0.28999996185302734,
		0.32000017166137695,
		0.3400001525878906,
		0.3600001335144043,
		0.3900001049041748,
		0.4200000762939453,
		0.440000057220459,
		0.46000003814697266,
		0.49000000953674316,
		0.5099999904632568,
		0.5399999618530273,
		0.559999942779541,
		0.5800001621246338,
		0.6100001335144043,
		0.630000114440918,
		0.6500000953674316,
		0.6800000667572021,
		0.7000000476837158,
		0.7200000286102295,
		0.75,
		0.7699999809265137,
		0.7899999618530273,
		0.820000171661377,
		0.8400001525878906,
		0.8600001335144043,
		0.8900001049041748,
		0.9100000858306885,
		0.940000057220459,
		0.9700000286102295,
		0.9900000095367432,
		1.0099999904632568,
		1.0399999618530273,
		1.059999942779541,
		1.0800001621246338,
		1.1100001335144043,
		1.130000114440918,
		1.1500000953674316,
		1.1800000667572021,
		1.2000000476837158,
		1.2200000286102295,
		1.25,
		1.2699999809265137,
		1.2899999618530273,
		1.320000171661377,
		1.3400001525878906,
		1.3600001335144043,
		1.3900001049041748,
		1.4100000858306885,
		1.440000057220459,
		1.4600000381469727,
		1.4900000095367432,
		1.5099999904632568,
		1.5399999618530273,
		1.559999942779541,
		1.5800001621246338,
		1.6100001335144043,
		1.630000114440918,
		1.6500000953674316,
		1.6800000667572021,
		1.7000000476837158,
		1.7200000286102295,
		1.75,
		1.7699999809265137,
		1.7899999618530273,
		1.820000171661377,
		1.8400001525878906,
		1.8600001335144043,
		1.8900001049041748,
		1.9100000858306885,
		1.940000057220459,
		1.9700000286102295,
		1.9900000095367432,
		2.009999990463257,
		2.0399999618530273,
		2.070000171661377,
		2.0900001525878906,
		2.120000123977661,
		2.140000104904175,
		2.1600000858306885,
		2.180000066757202,
		2.200000047683716,
		2.2200000286102295,
		2.25,
		2.2699999809265137,
		2.2899999618530273,
		2.320000171661377,
		2.3400001525878906,
		2.3600001335144043,
		2.390000104904175,
		2.4100000858306885,
		2.430000066757202,
		2.4600000381469727,
		2.4800000190734863,
		2.5,
		2.5299999713897705,
		2.549999952316284,
		2.580000162124634,
		2.6000001430511475,
		2.620000123977661,
		2.6500000953674316,
		2.6700000762939453,
		2.700000047683716,
		2.7200000286102295,
		2.75,
		2.7699999809265137,
		2.7899999618530273,
		2.820000171661377,
		2.8400001525878906,
		2.8600001335144043,
		2.890000104904175,
		2.9100000858306885,
		2.930000066757202,
		2.9600000381469727,
		2.990000009536743,
		3.009999990463257,
		3.0399999618530273,
		3.059999942779541,
		3.080000162124634,
		3.1100001335144043,
		3.130000114440918,
		3.1500000953674316,
		3.180000066757202,
		3.200000047683716,
		3.2200000286102295,
		3.240000009536743,
		3.259999990463257,
		3.2899999618530273,
		3.320000171661377,
		3.3400001525878906,
		3.3600001335144043,
		3.390000104904175,
		3.4100000858306885,
		3.430000066757202,
		3.4600000381469727,
		3.4800000190734863,
		3.5,
		3.5299999713897705,
		3.549999952316284,
		3.570000171661377,
		3.6000001430511475,
		3.620000123977661,
		3.640000104904175,
		3.6700000762939453,
		3.690000057220459,
		3.7200000286102295,
		3.740000009536743,
		3.7699999809265137,
		3.7899999618530273,
		3.820000171661377,
		3.8400001525878906,
		3.8600001335144043,
		3.890000104904175,
		3.9100000858306885,
		3.930000066757202,
		3.9600000381469727,
		3.990000009536743,
		4.009999990463257,
		4.039999961853027,
		4.059999942779541,
		4.080000162124634,
		4.110000133514404,
		4.130000114440918,
		4.150000095367432,
		4.180000066757202,
		4.200000047683716,
		4.2200000286102295,
		4.25,
		4.269999980926514,
		4.289999961853027,
		4.320000171661377,
		4.340000152587891,
		4.360000133514404,
		4.390000104904175,
		4.4100000858306885,
		4.430000066757202,
		4.460000038146973,
		4.480000019073486,
		4.5,
		4.5299999713897705,
		4.549999952316284,
		4.580000162124634,
		4.610000133514404,
		4.630000114440918,
		4.650000095367432,
		4.680000066757202,
		4.700000047683716,
		4.7200000286102295,
		4.75,
		4.769999980926514,
		4.789999961853027,
		4.820000171661377,
		4.840000152587891,
		4.860000133514404,
		4.890000104904175,
		4.9100000858306885,
		4.940000057220459,
		4.9700000286102295,
		4.990000009536743,
		5.009999990463257,
		5.039999961853027,
		5.059999942779541,
		5.080000162124634,
		5.110000133514404,
		5.130000114440918,
		5.150000095367432,
		5.180000066757202,
		5.200000047683716,
		5.2200000286102295,
		5.25,
		5.269999980926514,
		5.289999961853027,
		5.320000171661377,
		5.340000152587891,
		5.360000133514404,
		5.390000104904175,
		5.4100000858306885,
		5.430000066757202,
		5.460000038146973,
		5.480000019073486,
		5.5,
		5.5299999713897705,
		5.549999952316284,
		5.570000171661377,
		5.6000001430511475,
		5.620000123977661,
		5.650000095367432,
		5.670000076293945,
		5.690000057220459,
		5.7200000286102295,
		5.75,
		5.769999980926514,
		5.789999961853027,
		5.820000171661377,
		5.840000152587891,
		5.860000133514404,
		5.890000104904175,
		5.9100000858306885,
		5.940000057220459,
		5.9700000286102295,
		5.990000009536743,
		6.009999990463257,
		6.039999961853027,
		6.059999942779541,
		6.080000162124634,
		6.110000133514404,
		6.130000114440918,
		6.150000095367432,
		6.180000066757202,
		6.200000047683716,
		6.2200000286102295,
		6.25,
		6.269999980926514,
		6.289999961853027,
		6.320000171661377,
		6.340000152587891,
		6.360000133514404,
		6.390000104904175,
		6.4100000858306885,
		6.430000066757202,
		6.460000038146973,
		6.480000019073486,
		6.5,
		6.5299999713897705,
		6.549999952316284,
		6.580000162124634,
		6.6000001430511475,
		6.630000114440918,
		6.650000095367432,
		6.680000066757202,
		6.700000047683716,
		6.7200000286102295,
		6.75,
		6.769999980926514,
		6.789999961853027,
		6.820000171661377,
		6.840000152587891,
		6.860000133514404,
		6.890000104904175,
		6.9100000858306885,
		6.940000057220459,
		6.9700000286102295,
		6.990000009536743,
		7.019999980926514,
		7.039999961853027,
		7.059999942779541,
		7.080000162124634,
		7.110000133514404,
		7.130000114440918,
		7.150000095367432,
		7.180000066757202,
		7.200000047683716,
		7.2200000286102295,
		7.25,
		7.269999980926514,
		7.289999961853027,
		7.320000171661377,
		7.340000152587891,
		7.360000133514404,
		7.390000104904175,
		7.4100000858306885,
		7.430000066757202,
		7.460000038146973,
		7.480000019073486,
		7.5,
		7.5299999713897705,
		7.549999952316284,
		7.570000171661377,
		7.6000001430511475,
		7.620000123977661,
		7.650000095367432,
		7.680000066757202,
		7.700000047683716,
		7.7200000286102295,
		7.75,
		7.769999980926514,
		7.789999961853027,
		7.820000171661377,
		7.840000152587891,
		7.860000133514404,
		7.890000104904175,
		7.9100000858306885,
		7.930000066757202,
		7.9700000286102295,
		7.990000009536743,
		8.009999990463257,
		8.039999961853027,
		8.070000171661377,
		8.09000015258789,
		8.120000123977661,
		8.140000104904175,
		8.160000085830688,
		8.180000066757202,
		8.200000047683716,
		8.22000002861023,
		8.25,
		8.269999980926514,
		8.289999961853027,
		8.320000171661377,
		8.34000015258789,
		8.360000133514404,
		8.390000104904175,
		8.410000085830688,
		8.430000066757202,
		8.460000038146973,
		8.480000019073486,
		8.5,
		8.52999997138977,
		8.559999942779541,
		8.580000162124634,
		8.600000143051147,
		8.630000114440918,
		8.650000095367432,
		8.680000066757202,
		8.700000047683716,
		8.72000002861023,
		8.75,
		8.769999980926514,
		8.789999961853027,
		8.820000171661377,
		8.84000015258789,
		8.860000133514404,
		8.890000104904175,
		8.910000085830688,
		8.940000057220459,
		8.97000002861023,
		8.990000009536743,
		9.009999990463257,
		9.039999961853027,
		9.059999942779541,
		9.080000162124634,
		9.110000133514404,
		9.130000114440918,
		9.150000095367432,
		9.170000076293945,
		9.190000057220459,
		9.22000002861023,
		9.240000009536743,
		9.269999980926514,
		9.289999961853027,
		9.320000171661377,
		9.34000015258789,
		9.360000133514404,
		9.390000104904175,
		9.410000085830688,
		9.430000066757202,
		9.460000038146973,
		9.480000019073486,
		9.5,
		9.52999997138977,
		9.549999952316284,
		9.570000171661377,
		9.600000143051147,
		9.620000123977661,
		9.640000104904175,
		9.670000076293945,
		9.700000047683716,
		9.72000002861023,
		9.740000009536743,
		9.769999980926514,
		9.789999961853027,
		9.820000171661377,
		9.84000015258789,
		9.860000133514404,
		9.890000104904175,
		9.910000085830688,
		9.930000066757202,
		9.97000002861023,
		9.990000009536743,
		10.009999990463257,
		10.039999961853027,
		10.059999942779541,
		10.080000162124634,
		10.110000133514404,
		10.130000114440918,
		10.150000095367432,
		10.170000076293945,
		10.190000057220459,
		10.22000002861023,
		10.240000009536743,
		10.269999980926514,
		10.289999961853027,
		10.320000171661377,
		10.34000015258789,
		10.360000133514404,
		10.390000104904175,
		10.410000085830688,
		10.430000066757202,
		10.460000038146973,
		10.480000019073486,
		10.5,
		10.52999997138977,
		10.549999952316284,
		10.570000171661377,
		10.600000143051147,
		10.620000123977661,
		10.640000104904175,
		10.670000076293945,
		10.690000057220459,
		10.72000002861023,
		10.740000009536743,
		10.769999980926514,
		10.789999961853027,
		10.820000171661377,
		10.84000015258789,
		10.860000133514404,
		10.890000104904175,
		10.910000085830688,
		10.940000057220459,
		10.97000002861023,
		10.990000009536743,
		11.009999990463257,
		11.039999961853027,
		11.059999942779541,
		11.080000162124634,
		11.110000133514404,
		11.130000114440918,
		11.150000095367432,
		11.180000066757202,
		11.200000047683716,
		11.22000002861023,
		11.25,
		11.269999980926514,
		11.289999961853027,
		11.320000171661377,
		11.34000015258789,
		11.360000133514404,
		11.390000104904175,
		11.410000085830688,
		11.430000066757202,
		11.460000038146973,
		11.480000019073486,
		11.5,
		11.52999997138977,
		11.549999952316284,
		11.570000171661377,
		11.600000143051147,
		11.620000123977661,
		11.650000095367432,
		11.680000066757202,
		11.700000047683716,
		11.72000002861023,
		11.75,
		11.769999980926514,
		11.789999961853027,
		11.820000171661377,
		11.84000015258789,
		11.860000133514404,
		11.890000104904175,
		11.910000085830688,
		11.940000057220459,
		11.97000002861023,
		11.990000009536743,
		12.009999990463257,
		12.039999961853027,
		12.059999942779541,
		12.080000162124634,
		12.110000133514404,
		12.130000114440918,
		12.150000095367432,
		12.180000066757202,
		12.200000047683716,
		12.22000002861023,
		12.25,
		12.269999980926514,
		12.289999961853027,
		12.320000171661377,
		12.34000015258789,
		12.360000133514404,
		12.390000104904175,
		12.410000085830688,
		12.430000066757202,
		12.460000038146973,
		12.480000019073486,
		12.5,
		12.52999997138977,
		12.549999952316284,
		12.580000162124634,
		12.600000143051147,
		12.630000114440918,
		12.650000095367432,
		12.680000066757202,
		12.700000047683716,
		12.72000002861023,
		12.75,
		12.769999980926514,
		12.789999961853027,
		12.820000171661377,
		12.84000015258789,
		12.860000133514404,
		12.890000104904175,
		12.910000085830688,
		12.940000057220459,
		12.97000002861023,
		12.990000009536743,
		13.009999990463257,
		13.039999961853027,
		13.059999942779541,
		13.080000162124634,
		13.110000133514404,
		13.130000114440918,
		13.150000095367432,
		13.170000076293945,
		13.190000057220459,
		13.22000002861023,
		13.25,
		13.269999980926514,
		13.289999961853027,
		13.320000171661377,
		13.34000015258789,
		13.360000133514404,
		13.390000104904175,
		13.410000085830688,
		13.430000066757202,
		13.460000038146973,
		13.480000019073486,
		13.5,
		13.52999997138977,
		13.549999952316284,
		13.570000171661377,
		13.600000143051147,
		13.620000123977661,
		13.640000104904175,
		13.670000076293945,
		13.690000057220459,
		13.72000002861023,
		13.75,
		13.769999980926514,
		13.789999961853027,
		13.820000171661377,
		13.84000015258789,
		13.860000133514404,
		13.890000104904175,
		13.910000085830688,
		13.930000066757202,
		13.97000002861023,
		13.990000009536743,
		14.009999990463257,
		14.039999961853027,
		14.059999942779541,
		14.080000162124634,
		14.110000133514404,
		14.130000114440918,
		14.150000095367432,
		14.180000066757202,
		14.200000047683716,
		14.22000002861023,
		14.25,
		14.269999980926514,
		14.289999961853027,
		14.320000171661377,
		14.34000015258789,
		14.360000133514404,
		14.390000104904175,
		14.410000085830688,
		14.430000066757202,
		14.460000038146973,
		14.480000019073486,
		14.5,
		14.52999997138977,
		14.549999952316284,
		14.570000171661377,
		14.600000143051147,
		14.620000123977661,
		14.650000095367432,
		14.680000066757202,
		14.700000047683716,
		14.72000002861023,
		14.75,
		14.769999980926514,
		14.789999961853027,
		14.820000171661377,
		14.84000015258789,
		14.860000133514404,
		14.890000104904175,
		14.910000085830688,
		14.940000057220459,
		14.97000002861023,
		15.0,
		15.019999980926514,
		15.049999952316284,
		15.070000171661377,
		15.09000015258789,
		15.110000133514404,
		15.130000114440918,
		15.150000095367432,
		15.180000066757202,
		15.200000047683716,
		15.22000002861023,
		15.25,
		15.269999980926514,
		15.289999961853027,
		15.320000171661377,
		15.34000015258789,
		15.360000133514404,
		15.390000104904175,
		15.410000085830688,
		15.440000057220459,
		15.460000038146973,
		15.490000009536743,
		15.509999990463257,
		15.539999961853027,
		15.559999942779541,
		15.580000162124634,
		15.610000133514404,
		15.630000114440918,
		15.650000095367432,
		15.680000066757202,
		15.700000047683716,
		15.72000002861023,
		15.75,
		15.769999980926514,
		15.789999961853027,
		15.820000171661377,
		15.84000015258789,
		15.870000123977661,
		15.890000104904175,
		15.920000076293945,
		15.940000057220459,
		15.980000019073486,
		16.0,
		16.019999980926514,
		16.049999952316284,
		16.070000171661377,
		16.09000015258789,
		16.12000012397766,
		16.140000104904175,
		16.16000008583069,
		16.180000066757202,
		16.200000047683716,
		16.22000002861023,
		16.25,
		16.269999980926514,
		16.299999952316284,
		16.330000162124634,
		16.350000143051147,
		16.37000012397766,
		16.40000009536743,
		16.420000076293945,
		16.44000005722046,
		16.47000002861023,
		16.490000009536743,
		16.509999990463257,
		16.539999961853027,
		16.55999994277954,
		16.580000162124634,
		16.610000133514404,
		16.630000114440918,
		16.65000009536743,
		16.680000066757202,
		16.700000047683716,
		16.730000019073486,
		16.75,
		16.77999997138977,
		16.799999952316284,
		16.820000171661377,
		16.850000143051147,
		16.87000012397766,
		16.90000009536743,
		16.920000076293945,
		16.94000005722046,
		16.97000002861023,
		16.990000009536743,
		17.019999980926514,
		17.049999952316284,
		17.070000171661377,
		17.09000015258789,
		17.110000133514404,
		17.130000114440918,
		17.15000009536743,
		17.180000066757202,
		17.200000047683716,
		17.22000002861023,
		17.25,
		17.269999980926514,
		17.289999961853027,
		17.320000171661377,
		17.34000015258789,
		17.360000133514404,
		17.390000104904175,
		17.41000008583069,
		17.430000066757202,
		17.460000038146973,
		17.480000019073486,
		17.509999990463257,
		17.52999997138977,
		17.55999994277954,
		17.580000162124634,
		17.610000133514404,
		17.630000114440918,
		17.65000009536743,
		17.680000066757202,
		17.700000047683716,
		17.72000002861023,
		17.75,
		17.769999980926514,
		17.789999961853027,
		17.820000171661377,
		17.84000015258789,
		17.860000133514404,
		17.890000104904175,
		17.91000008583069,
		17.94000005722046,
		17.97000002861023,
		17.990000009536743,
		18.009999990463257,
		18.039999961853027,
		18.05999994277954,
		18.080000162124634,
		18.100000143051147,
		18.12000012397766,
		18.15000009536743,
		18.170000076293945,
		18.200000047683716,
		18.22000002861023,
		18.25,
		18.269999980926514,
		18.289999961853027,
		18.320000171661377,
		18.34000015258789,
		18.360000133514404,
		18.390000104904175,
		18.41000008583069,
		18.430000066757202,
		18.460000038146973,
		18.480000019073486,
		18.5,
		18.52999997138977,
		18.549999952316284,
		18.580000162124634,
		18.600000143051147,
		18.630000114440918,
		18.65000009536743,
		18.680000066757202,
		18.700000047683716,
		18.72000002861023,
		18.75,
		18.769999980926514,
		18.789999961853027,
		18.820000171661377,
		18.84000015258789,
		18.860000133514404,
		18.890000104904175,
		18.91000008583069,
		18.94000005722046,
		18.97000002861023,
		18.990000009536743,
		19.019999980926514,
		19.039999961853027,
		19.05999994277954,
		19.080000162124634,
		19.110000133514404,
		19.130000114440918,
		19.15000009536743,
		19.180000066757202,
		19.200000047683716,
		19.22000002861023,
		19.25,
		19.269999980926514,
		19.289999961853027,
		19.320000171661377,
		19.34000015258789,
		19.360000133514404,
		19.390000104904175,
		19.41000008583069,
		19.44000005722046,
		19.460000038146973,
		19.490000009536743,
		19.509999990463257,
		19.539999961853027,
		19.55999994277954,
		19.580000162124634,
		19.610000133514404,
		19.630000114440918,
		19.65000009536743,
		19.680000066757202,
		19.700000047683716,
		19.72000002861023,
		19.75,
		19.769999980926514,
		19.799999952316284,
		19.820000171661377,
		19.850000143051147,
		19.87000012397766,
		19.890000104904175,
		19.920000076293945,
		19.94000005722046,
		19.97000002861023,
		19.990000009536743,
		20.019999980926514,
		20.039999961853027,
		20.070000171661377,
		20.09000015258789,
		20.110000133514404,
		20.130000114440918,
		20.15000009536743,
		20.180000066757202,
		20.200000047683716,
		20.22000002861023,
		20.25,
		20.269999980926514,
		20.289999961853027,
		20.320000171661377,
		20.34000015258789,
		20.37000012397766,
		20.390000104904175,
		20.420000076293945,
		20.44000005722046,
		20.47000002861023,
		20.490000009536743,
		20.509999990463257,
		20.539999961853027,
		20.55999994277954,
		20.580000162124634,
		20.610000133514404,
		20.630000114440918,
		20.65000009536743,
		20.680000066757202,
		20.700000047683716,
		20.72000002861023,
		20.75,
		20.769999980926514,
		20.789999961853027,
		20.820000171661377,
		20.84000015258789,
		20.860000133514404,
		20.890000104904175,
		20.91000008583069,
		20.94000005722046,
		20.97000002861023,
		20.990000009536743,
		21.019999980926514,
		21.049999952316284,
		21.070000171661377,
		21.09000015258789,
		21.110000133514404,
		21.130000114440918,
		21.15000009536743,
		21.180000066757202,
		21.200000047683716,
		21.22000002861023,
		21.25,
		21.269999980926514,
		21.289999961853027,
		21.320000171661377,
		21.34000015258789,
		21.360000133514404,
		21.390000104904175,
		21.41000008583069,
		21.430000066757202,
		21.460000038146973,
		21.480000019073486,
		21.5,
		21.52999997138977,
		21.549999952316284,
		21.580000162124634,
		21.610000133514404,
		21.630000114440918,
		21.65000009536743,
		21.680000066757202,
		21.700000047683716,
		21.72000002861023,
		21.75,
		21.769999980926514,
		21.789999961853027,
		21.820000171661377,
		21.84000015258789,
		21.860000133514404,
		21.890000104904175,
		21.91000008583069,
		21.930000066757202,
		21.97000002861023,
		21.990000009536743,
		22.009999990463257,
		22.039999961853027,
		22.05999994277954,
		22.080000162124634,
		22.110000133514404,
		22.130000114440918,
		22.15000009536743,
		22.170000076293945,
		22.19000005722046,
		22.22000002861023,
		22.240000009536743,
		22.259999990463257,
		22.289999961853027,
		22.320000171661377,
		22.34000015258789,
		22.360000133514404,
		22.390000104904175,
		22.41000008583069,
		22.430000066757202,
		22.460000038146973,
		22.480000019073486,
		22.5,
		22.52999997138977,
		22.549999952316284,
		22.570000171661377,
		22.600000143051147,
		22.62000012397766,
		22.640000104904175,
		22.670000076293945,
		22.69000005722046,
		22.72000002861023,
		22.740000009536743,
		22.769999980926514,
		22.789999961853027,
		22.820000171661377,
		22.84000015258789,
		22.860000133514404,
		22.890000104904175,
		22.91000008583069,
		22.94000005722046,
		22.97000002861023,
		22.990000009536743,
		23.009999990463257,
		23.039999961853027,
		23.05999994277954,
		23.080000162124634,
		23.110000133514404,
		23.130000114440918,
		23.15000009536743,
		23.170000076293945,
		23.19000005722046,
		23.22000002861023,
		23.240000009536743,
		23.269999980926514,
		23.289999961853027,
		23.320000171661377,
		23.34000015258789,
		23.360000133514404,
		23.390000104904175,
		23.41000008583069,
		23.430000066757202,
		23.460000038146973,
		23.480000019073486,
		23.5,
		23.52999997138977,
		23.549999952316284,
		23.570000171661377,
		23.600000143051147,
		23.62000012397766,
		23.640000104904175,
		23.670000076293945,
		23.700000047683716,
		23.72000002861023,
		23.75,
		23.769999980926514,
		23.789999961853027,
		23.820000171661377,
		23.84000015258789,
		23.860000133514404,
		23.890000104904175,
		23.91000008583069,
		23.930000066757202,
		23.97000002861023,
		23.990000009536743,
		24.009999990463257,
		24.039999961853027,
		24.05999994277954,
		24.080000162124634,
		24.110000133514404,
		24.130000114440918,
		24.15000009536743,
		24.180000066757202,
		24.200000047683716,
		24.22000002861023,
		24.25,
		24.269999980926514,
		24.289999961853027,
		24.320000171661377,
		24.34000015258789,
		24.360000133514404,
		24.390000104904175,
		24.41000008583069,
		24.44000005722046,
		24.460000038146973,
		24.480000019073486,
		24.509999990463257,
		24.52999997138977,
		24.55999994277954,
		24.580000162124634,
		24.610000133514404,
		24.630000114440918,
		24.65000009536743,
		24.680000066757202,
		24.700000047683716,
		24.72000002861023,
		24.75,
		24.769999980926514,
		24.789999961853027,
		24.820000171661377,
		24.84000015258789,
		24.860000133514404,
		24.890000104904175,
		24.91000008583069,
		24.94000005722046,
		24.980000019073486,
		25.0,
		25.019999980926514,
		25.039999961853027,
		25.05999994277954,
		25.080000162124634,
		25.110000133514404,
		25.130000114440918,
		25.15000009536743,
		25.180000066757202,
		25.200000047683716,
		25.22000002861023,
		25.25,
		25.269999980926514,
		25.289999961853027,
		25.320000171661377,
		25.34000015258789,
		25.37000012397766,
		25.390000104904175,
		25.420000076293945,
		25.44000005722046,
		25.460000038146973,
		25.490000009536743,
		25.509999990463257,
		25.539999961853027,
		25.55999994277954,
		25.580000162124634,
		25.610000133514404,
		25.630000114440918,
		25.65000009536743,
		25.680000066757202,
		25.700000047683716,
		25.72000002861023,
		25.75,
		25.769999980926514,
		25.799999952316284,
		25.820000171661377,
		25.850000143051147,
		25.87000012397766,
		25.90000009536743,
		25.920000076293945,
		25.950000047683716,
		25.980000019073486,
		26.0,
		26.019999980926514,
		26.049999952316284,
		26.070000171661377,
		26.09000015258789,
		26.12000012397766,
		26.140000104904175,
		26.16000008583069,
		26.180000066757202,
		26.200000047683716,
		26.230000019073486,
		26.25,
		26.27999997138977,
		26.299999952316284,
		26.320000171661377,
		26.350000143051147,
		26.37000012397766,
		26.40000009536743,
		26.420000076293945,
		26.44000005722046,
		26.47000002861023,
		26.490000009536743,
		26.509999990463257,
		26.539999961853027,
		26.55999994277954,
		26.580000162124634,
		26.610000133514404,
		26.630000114440918,
		26.65000009536743,
		26.680000066757202,
		26.700000047683716,
		26.730000019073486,
		26.75,
		26.77999997138977,
		26.799999952316284,
		26.830000162124634,
		26.850000143051147,
		26.87000012397766,
		26.90000009536743,
		26.920000076293945,
		26.94000005722046,
		26.97000002861023,
		27.0,
		27.019999980926514,
		27.039999961853027,
		27.05999994277954,
		27.09000015258789,
		27.110000133514404,
		27.130000114440918,
		27.15000009536743,
		27.180000066757202,
		27.200000047683716,
		27.22000002861023,
		27.25,
		27.269999980926514,
		27.289999961853027,
		27.320000171661377,
		27.34000015258789,
		27.360000133514404,
		27.390000104904175,
		27.420000076293945,
		27.44000005722046,
		27.460000038146973,
		27.490000009536743,
		27.509999990463257,
		27.539999961853027,
		27.55999994277954,
		27.580000162124634,
		27.610000133514404,
		27.630000114440918,
		27.65000009536743,
		27.680000066757202,
		27.700000047683716,
		27.72000002861023,
		27.75,
		27.769999980926514,
		27.799999952316284,
		27.830000162124634,
		27.850000143051147,
		27.87000012397766,
		27.90000009536743,
		27.920000076293945,
		27.94000005722046,
		27.97000002861023,
		27.990000009536743,
		28.019999980926514,
		28.049999952316284,
		28.070000171661377,
		28.09000015258789,
		28.12000012397766,
		28.140000104904175,
		28.16000008583069,
		28.180000066757202,
		28.200000047683716,
		28.22000002861023,
		28.25,
		28.269999980926514,
		28.289999961853027,
		28.320000171661377,
		28.34000015258789,
		28.360000133514404,
		28.390000104904175,
		28.420000076293945,
		28.44000005722046,
		28.460000038146973,
		28.490000009536743,
		28.509999990463257,
		28.539999961853027,
		28.55999994277954,
		28.580000162124634,
		28.610000133514404,
		28.630000114440918,
		28.65000009536743,
		28.680000066757202,
		28.700000047683716,
		28.72000002861023,
		28.75,
		28.769999980926514,
		28.789999961853027,
		28.820000171661377,
		28.84000015258789,
		28.860000133514404,
		28.890000104904175,
		28.91000008583069,
		28.94000005722046,
		28.97000002861023,
		28.990000009536743,
		29.019999980926514,
		29.039999961853027,
		29.05999994277954,
		29.080000162124634,
		29.110000133514404,
		29.130000114440918,
		29.15000009536743,
		29.180000066757202,
		29.200000047683716,
		29.22000002861023,
		29.25,
		29.269999980926514,
		29.289999961853027,
		29.320000171661377,
		29.34000015258789,
		29.360000133514404,
		29.390000104904175,
		29.41000008583069,
		29.430000066757202,
		29.460000038146973,
		29.480000019073486,
		29.509999990463257,
		29.52999997138977,
		29.549999952316284,
		29.580000162124634,
		29.600000143051147,
		29.630000114440918,
		29.65000009536743,
		29.680000066757202,
		29.700000047683716,
		29.72000002861023,
		29.75,
		29.769999980926514,
		29.789999961853027,
		29.820000171661377,
		29.84000015258789,
		29.860000133514404,
		29.890000104904175,
		29.91000008583069,
		29.930000066757202,
		29.97000002861023,
		29.990000009536743,
		30.009999990463257,
		30.039999961853027,
		30.05999994277954,
		30.080000162124634,
		30.110000133514404,
		30.130000114440918,
		30.15000009536743,
		30.180000066757202,
		30.200000047683716,
		30.22000002861023,
		30.25,
		30.269999980926514,
		30.289999961853027,
		30.320000171661377,
		30.34000015258789,
		30.360000133514404,
		30.390000104904175,
		30.41000008583069,
		30.430000066757202,
		30.460000038146973,
		30.480000019073486,
		30.5,
		30.52999997138977,
		30.549999952316284,
		30.580000162124634,
		30.600000143051147,
		30.630000114440918,
		30.65000009536743,
		30.680000066757202,
		30.700000047683716,
		30.72000002861023,
		30.75,
		30.769999980926514,
		30.789999961853027,
		30.820000171661377,
		30.84000015258789,
		30.860000133514404,
		30.890000104904175,
		30.91000008583069,
		30.94000005722046,
		30.97000002861023,
		30.990000009536743,
		31.019999980926514,
		31.039999961853027,
		31.05999994277954,
		31.080000162124634,
		31.110000133514404,
		31.130000114440918,
		31.15000009536743,
		31.180000066757202,
		31.200000047683716,
		31.22000002861023,
		31.25,
		31.269999980926514,
		31.289999961853027,
		31.320000171661377,
		31.34000015258789,
		31.360000133514404,
		31.390000104904175,
		31.41000008583069,
		31.430000066757202,
		31.460000038146973,
		31.480000019073486,
		31.5,
		31.52999997138977,
		31.549999952316284,
		31.570000171661377,
		31.600000143051147,
		31.62000012397766,
		31.65000009536743,
		31.670000076293945,
		31.700000047683716,
		31.72000002861023,
		31.75,
		31.769999980926514,
		31.789999961853027,
		31.820000171661377,
		31.84000015258789,
		31.860000133514404,
		31.890000104904175,
		31.91000008583069,
		31.94000005722046,
		31.97000002861023,
		31.990000009536743,
		32.00999999046326,
		32.03999996185303,
		32.05999994277954,
		32.080000162124634,
		32.110000133514404,
		32.13000011444092,
		32.15000009536743,
		32.1800000667572,
		32.19000005722046,
		32.22000002861023,
		32.24000000953674,
		32.269999980926514,
		32.28999996185303,
		32.32000017166138,
		32.34000015258789,
		32.360000133514404,
		32.390000104904175,
		32.41000008583069,
		32.4300000667572,
		32.46000003814697,
		32.480000019073486,
		32.5,
		32.52999997138977,
		32.549999952316284,
		32.57000017166138,
		32.60000014305115,
		32.62000012397766,
		32.640000104904175,
		32.670000076293945,
		32.69000005722046,
		32.71000003814697,
		32.74000000953674,
		32.75999999046326,
		32.78999996185303,
		32.80999994277954,
		32.84000015258789,
		32.860000133514404,
		32.890000104904175,
		32.91000008583069,
		32.9300000667572,
		32.96000003814697,
		32.99000000953674,
		33.00999999046326,
		33.02999997138977,
		33.049999952316284,
		33.07000017166138,
		33.10000014305115,
		33.12000012397766,
		33.140000104904175,
		33.170000076293945,
		33.19000005722046,
		33.21000003814697,
		33.24000000953674,
		33.25999999046326,
		33.27999997138977,
		33.30999994277954,
		33.330000162124634,
		33.35000014305115,
		33.38000011444092,
		33.41000008583069,
		33.4300000667572,
		33.450000047683716,
		33.480000019073486,
		33.5,
		33.52999997138977,
		33.549999952316284,
		33.57000017166138,
		33.60000014305115,
		33.62000012397766,
		33.640000104904175,
		33.670000076293945,
		33.69000005722046,
		33.71000003814697,
		33.74000000953674,
		33.75999999046326,
		33.77999997138977,
		33.80999994277954,
		33.830000162124634,
		33.85000014305115,
		33.88000011444092,
		33.91000008583069,
		33.9300000667572,
		33.96000003814697,
		33.980000019073486,
		34.00999999046326,
		34.02999997138977,
		34.049999952316284,
		34.07000017166138,
		34.10000014305115,
		34.12000012397766,
		34.140000104904175,
		34.170000076293945,
		34.19000005722046,
		34.21000003814697,
		34.24000000953674,
		34.25999999046326,
		34.27999997138977,
		34.30999994277954,
		34.330000162124634,
		34.35000014305115,
		34.38000011444092,
		34.40000009536743,
		34.420000076293945,
		34.450000047683716,
		34.47000002861023,
		34.5,
		34.52999997138977,
		34.549999952316284,
		34.57000017166138,
		34.60000014305115,
		34.62000012397766,
		34.640000104904175,
		34.670000076293945,
		34.69000005722046,
		34.71000003814697,
		34.74000000953674,
		34.75999999046326,
		34.77999997138977,
		34.80999994277954,
		34.830000162124634,
		34.85000014305115,
		34.88000011444092,
		34.90000009536743,
		34.9300000667572,
		34.950000047683716,
		34.980000019073486,
		35.0,
		35.02999997138977,
		35.049999952316284,
		35.07000017166138,
		35.10000014305115,
		35.12000012397766,
		35.140000104904175,
		35.170000076293945,
		35.19000005722046,
		35.21000003814697,
		35.24000000953674,
		35.25999999046326,
		35.27999997138977,
		35.30999994277954,
		35.330000162124634,
		35.35000014305115,
		35.38000011444092,
		35.40000009536743,
		35.420000076293945,
		35.450000047683716,
		35.47000002861023,
		35.49000000953674,
		35.519999980926514,
		35.53999996185303,
		35.55999994277954,
		35.59000015258789,
		35.610000133514404,
		35.63000011444092,
		35.66000008583069,
		35.6800000667572,
		35.71000003814697,
		35.730000019073486,
		35.75999999046326,
		35.77999997138977,
		35.80999994277954,
		35.830000162124634,
		35.85000014305115,
		35.88000011444092,
		35.90000009536743,
		35.920000076293945,
		35.950000047683716,
		35.97000002861023,
		36.0,
		36.02999997138977,
		36.049999952316284,
		36.07000017166138,
		36.10000014305115,
		36.12000012397766,
		36.140000104904175,
		36.170000076293945,
		36.19000005722046,
		36.21000003814697,
		36.230000019073486,
		36.25999999046326,
		36.27999997138977,
		36.30999994277954,
		36.330000162124634,
		36.35000014305115,
		36.38000011444092,
		36.40000009536743,
		36.420000076293945,
		36.450000047683716,
		36.47000002861023,
		36.49000000953674,
		36.519999980926514,
		36.549999952316284,
		36.57000017166138,
		36.59000015258789,
		36.62000012397766,
		36.640000104904175,
		36.670000076293945,
		36.69000005722046,
		36.71000003814697,
		36.74000000953674,
		36.75999999046326,
		36.77999997138977,
		36.80999994277954,
		36.830000162124634,
		36.85000014305115,
		36.88000011444092,
		36.90000009536743,
		36.9300000667572,
		36.96000003814697,
		36.980000019073486,
		37.00999999046326,
		37.03999996185303,
		37.05999994277954,
		37.080000162124634,
		37.10000014305115,
		37.12000012397766,
		37.140000104904175,
		37.170000076293945,
		37.19000005722046,
		37.21000003814697,
		37.24000000953674,
		37.25999999046326,
		37.27999997138977,
		37.30999994277954,
		37.330000162124634,
		37.35000014305115,
		37.38000011444092,
		37.40000009536743,
		37.420000076293945,
		37.450000047683716,
		37.480000019073486,
		37.5,
		37.519999980926514,
		37.549999952316284,
		37.57000017166138,
		37.60000014305115,
		37.62000012397766,
		37.640000104904175,
		37.670000076293945,
		37.69000005722046,
		37.71000003814697,
		37.74000000953674,
		37.75999999046326,
		37.77999997138977,
		37.80999994277954,
		37.830000162124634,
		37.85000014305115,
		37.88000011444092,
		37.90000009536743,
		37.9300000667572,
		37.96000003814697,
		37.980000019073486,
		38.00999999046326,
		38.03999996185303,
		38.05999994277954,
		38.080000162124634,
		38.110000133514404,
		38.13000011444092,
		38.15000009536743,
		38.1800000667572,
		38.19000005722046,
		38.21000003814697,
		38.24000000953674,
		38.25999999046326,
		38.28999996185303,
		38.30999994277954,
		38.34000015258789,
		38.360000133514404,
		38.390000104904175,
		38.41000008583069,
		38.4300000667572,
		38.46000003814697,
		38.480000019073486,
		38.5,
		38.52999997138977,
		38.549999952316284,
		38.57000017166138,
		38.60000014305115,
		38.62000012397766,
		38.640000104904175,
		38.670000076293945,
		38.69000005722046,
		38.72000002861023,
		38.75,
		38.769999980926514,
		38.78999996185303,
		38.82000017166138,
		38.84000015258789,
		38.860000133514404,
		38.890000104904175,
		38.91000008583069,
		38.9300000667572,
		38.96000003814697,
		38.99000000953674,
		39.00999999046326,
		39.03999996185303,
		39.05999994277954,
		39.080000162124634,
		39.110000133514404,
		39.13000011444092,
		39.15000009536743,
		39.170000076293945,
		39.19000005722046,
		39.21000003814697,
		39.24000000953674,
		39.25999999046326,
		39.28999996185303,
		39.30999994277954,
		39.330000162124634,
		39.360000133514404,
		39.390000104904175,
		39.41000008583069,
		39.4300000667572,
		39.46000003814697,
		39.480000019073486,
		39.5,
		39.52999997138977,
		39.549999952316284,
		39.57000017166138,
		39.60000014305115,
		39.62000012397766,
		39.640000104904175,
		39.670000076293945,
		39.69000005722046,
		39.71000003814697,
		39.74000000953674,
		39.769999980926514,
		39.78999996185303,
		39.82000017166138,
		39.84000015258789,
		39.860000133514404,
		39.890000104904175,
		39.91000008583069,
		39.9300000667572,
		39.97000002861023,
		39.99000000953674,
		40.00999999046326,
		40.03999996185303,
		40.05999994277954,
		40.080000162124634,
		40.10000014305115,
		40.12000012397766,
		40.15000009536743,
		40.170000076293945,
		40.19000005722046,
		40.21000003814697,
		40.24000000953674,
		40.25999999046326,
		40.28999996185303,
		40.30999994277954,
		40.34000015258789,
		40.360000133514404,
		40.390000104904175,
		40.41000008583069,
		40.4300000667572,
		40.46000003814697,
		40.480000019073486,
		40.5,
		40.52999997138977,
		40.549999952316284,
		40.57000017166138,
		40.60000014305115,
		40.62000012397766,
		40.640000104904175,
		40.670000076293945,
		40.69000005722046,
		40.71000003814697,
		40.74000000953674,
		40.75999999046326,
		40.77999997138977,
		40.80999994277954,
		40.830000162124634,
		40.85000014305115,
		40.88000011444092,
		40.91000008583069,
		40.9300000667572,
		40.97000002861023,
		40.99000000953674,
		41.00999999046326,
		41.03999996185303,
		41.05999994277954,
		41.080000162124634,
		41.10000014305115,
		41.12000012397766,
		41.15000009536743,
		41.170000076293945,
		41.19000005722046,
		41.21000003814697,
		41.24000000953674,
		41.25999999046326,
		41.27999997138977,
		41.30999994277954,
		41.330000162124634,
		41.35000014305115,
		41.38000011444092,
		41.40000009536743,
		41.4300000667572,
		41.450000047683716,
		41.480000019073486,
		41.5,
		41.519999980926514,
		41.549999952316284,
		41.57000017166138,
		41.59000015258789,
		41.62000012397766,
		41.640000104904175,
		41.670000076293945,
		41.69000005722046,
		41.71000003814697,
		41.74000000953674,
		41.75999999046326,
		41.77999997138977,
		41.80999994277954,
		41.830000162124634,
		41.85000014305115,
		41.88000011444092,
		41.90000009536743,
		41.920000076293945,
		41.96000003814697,
		41.980000019073486,
		42.00999999046326,
		42.02999997138977,
		42.049999952316284,
		42.080000162124634,
		42.10000014305115,
		42.12000012397766,
		42.140000104904175,
		42.170000076293945,
		42.19000005722046,
		42.21000003814697,
		42.24000000953674,
		42.25999999046326,
		42.27999997138977,
		42.30999994277954,
		42.330000162124634,
		42.35000014305115,
		42.38000011444092,
		42.40000009536743,
		42.420000076293945,
		42.450000047683716,
		42.47000002861023,
		42.49000000953674,
		42.519999980926514,
		42.53999996185303,
		42.57000017166138,
		42.59000015258789,
		42.62000012397766,
		42.640000104904175,
		42.670000076293945,
		42.69000005722046,
		42.71000003814697,
		42.74000000953674,
		42.75999999046326,
		42.77999997138977,
		42.80999994277954,
		42.830000162124634,
		42.85000014305115,
		42.88000011444092,
		42.90000009536743,
		42.9300000667572,
		42.96000003814697,
		42.980000019073486,
		43.00999999046326,
		43.02999997138977,
		43.049999952316284,
		43.07000017166138,
		43.10000014305115,
		43.12000012397766,
		43.140000104904175,
		43.170000076293945,
		43.19000005722046,
		43.21000003814697,
		43.24000000953674,
		43.25999999046326,
		43.27999997138977,
		43.30999994277954,
		43.330000162124634,
		43.35000014305115,
		43.38000011444092,
		43.40000009536743,
		43.420000076293945,
		43.450000047683716,
		43.47000002861023,
		43.5,
		43.519999980926514,
		43.549999952316284,
		43.57000017166138,
		43.60000014305115,
		43.62000012397766,
		43.640000104904175,
		43.670000076293945,
		43.69000005722046,
		43.71000003814697,
		43.74000000953674,
		43.75999999046326,
		43.77999997138977,
		43.80999994277954,
		43.830000162124634,
		43.85000014305115,
		43.88000011444092,
		43.90000009536743,
		43.920000076293945,
		43.96000003814697,
		43.980000019073486,
		44.0,
		44.02999997138977,
		44.049999952316284,
		44.07000017166138,
		44.10000014305115,
		44.12000012397766,
		44.140000104904175,
		44.170000076293945,
		44.19000005722046,
		44.21000003814697,
		44.230000019073486,
		44.25,
		44.27999997138977,
		44.299999952316284,
		44.330000162124634,
		44.35000014305115,
		44.38000011444092,
		44.40000009536743,
		44.420000076293945,
		44.450000047683716,
		44.47000002861023,
		44.49000000953674,
		44.519999980926514,
		44.53999996185303,
		44.55999994277954,
		44.59000015258789,
		44.610000133514404,
		44.63000011444092,
		44.66000008583069,
		44.6800000667572,
		44.700000047683716,
		44.730000019073486,
		44.75,
		44.77999997138977,
		44.80999994277954,
		44.830000162124634,
		44.85000014305115,
		44.88000011444092,
		44.90000009536743,
		44.920000076293945,
		44.950000047683716,
		44.980000019073486,
		45.0,
		45.02999997138977,
		45.049999952316284,
		45.07000017166138,
		45.10000014305115,
		45.12000012397766,
		45.140000104904175,
		45.16000008583069,
		45.1800000667572,
		45.21000003814697,
		45.230000019073486,
		45.25,
		45.27999997138977,
		45.30999994277954,
		45.330000162124634,
		45.35000014305115,
		45.38000011444092,
		45.40000009536743,
		45.420000076293945,
		45.450000047683716,
		45.47000002861023,
		45.49000000953674,
		45.519999980926514,
		45.53999996185303,
		45.55999994277954,
		45.59000015258789,
		45.610000133514404,
		45.63000011444092,
		45.66000008583069,
		45.6800000667572,
		45.700000047683716,
		45.730000019073486,
		45.75,
		45.77999997138977,
		45.799999952316284,
		45.830000162124634,
		45.85000014305115,
		45.87000012397766,
		45.90000009536743,
		45.920000076293945,
		45.950000047683716,
		45.980000019073486,
		46.0,
		46.02999997138977,
		46.049999952316284,
		46.07000017166138,
		46.09000015258789,
		46.110000133514404,
		46.13000011444092,
		46.16000008583069,
		46.1800000667572,
		46.200000047683716,
		46.230000019073486,
		46.25,
		46.269999980926514,
		46.299999952316284,
		46.330000162124634,
		46.35000014305115,
		46.38000011444092,
		46.40000009536743,
		46.420000076293945,
		46.450000047683716,
		46.47000002861023,
		46.49000000953674,
		46.519999980926514,
		46.53999996185303,
		46.55999994277954,
		46.59000015258789,
		46.610000133514404,
		46.63000011444092,
		46.66000008583069,
		46.6800000667572,
		46.700000047683716,
		46.730000019073486,
		46.75,
		46.77999997138977,
		46.80999994277954,
		46.830000162124634,
		46.85000014305115,
		46.88000011444092,
		46.90000009536743,
		46.920000076293945,
		46.96000003814697,
		46.980000019073486,
		47.0,
		47.02999997138977,
		47.049999952316284,
		47.07000017166138,
		47.10000014305115,
		47.12000012397766,
		47.140000104904175,
		47.16000008583069,
		47.1800000667572,
		47.21000003814697,
		47.230000019073486,
		47.25999999046326,
		47.27999997138977,
		47.30999994277954,
		47.330000162124634,
		47.35000014305115,
		47.38000011444092,
		47.40000009536743,
		47.420000076293945,
		47.450000047683716,
		47.47000002861023,
		47.49000000953674,
		47.519999980926514,
[truncated: 998,000+ more rows]
