# Supplementary material for: MINFLUX nanometer-scale 3D imaging and microsecond-range tracking on a common fluorescence microscope
Source: Nat Commun. 2021 Mar 5;12:1478. doi: 10.1038/s41467-021-21652-z (PMC7935904; doi:10.1038/s41467-021-21652-z)
Supplement: Supplementary file 6 — Source Data [file 41467_2021_21652_MOESM6_ESM.zip › Figure_4a-e.json]

[
	{
		"tim": 43.90004555,
		"tid": 7728,
		"loc": [
			-1.8253547330113046e-06,
			3.355202633733246e-06
		],
		"eco": 26,
		"efo": 260000.0,
		"cfr": NaN
	},
	{
		"tim": 43.90019327500001,
		"tid": 7728,
		"loc": [
			-1.8238830566406252e-06,
			3.357476681892339e-06
		],
		"eco": 15,
		"efo": 150000.0,
		"cfr": NaN
	},
	{
		"tim": 43.900341049999994,
		"tid": 7728,
		"loc": [
			-1.8467084928512954e-06,
			3.3309874159652094e-06
		],
		"eco": 18,
		"efo": 180000.0,
		"cfr": NaN
	},
	{
		"tim": 43.900488825,
		"tid": 7728,
		"loc": [
			-1.8242705077221677e-06,
			3.3468469165799387e-06
		],
		"eco": 10,
		"efo": 200000.0,
		"cfr": NaN
	},
	{
		"tim": 43.900569450000006,
		"tid": 7728,
		"loc": [
			-1.8393290958461079e-06,
			3.3571473302409575e-06
		],
		"eco": 10,
		"efo": 200000.0,
		"cfr": NaN
	},
	{
		"tim": 43.900650049999996,
		"tid": 7728,
		"loc": [
			-1.8310546875000001e-06,
			3.3528321309697322e-06
		],
		"eco": 11,
		"efo": 220000.0,
		"cfr": NaN
	},
	{
		"tim": 43.900730675000005,
		"tid": 7728,
		"loc": [
			-1.8610759131264898e-06,
			3.36240746992311e-06
		],
		"eco": 20,
		"efo": 400000.0,
		"cfr": NaN
	},
	{
		"tim": 43.9008113,
		"tid": 7728,
		"loc": [
			-1.8550629797066617e-06,
			3.355079679239927e-06
		],
		"eco": 10,
		"efo": 200000.0,
		"cfr": NaN
	},
	{
		"tim": 43.900891900000005,
		"tid": 7728,
		"loc": [
			-1.8861857193613233e-06,
			3.356111783008487e-06
		],
		"eco": 10,
		"efo": 200000.0,
		"cfr": NaN
	},
	{
		"tim": 43.900972525,
		"tid": 7728,
		"loc": [
			-1.8698640050972867e-06,
			3.3564529702555522e-06
		],
		"eco": 10,
		"efo": 100000.0,
		"cfr": NaN
	},
	{
		"tim": 43.901120275,
		"tid": 7728,
		"loc": [
			-1.8540306114924124e-06,
			3.355769305508717e-06
		],
		"eco": 16,
		"efo": 160000.0,
		"cfr": NaN
	},
	{
		"tim": 43.901268,
		"tid": 7728,
		"loc": [
			-1.8600523582030812e-06,
			3.3480979992833006e-06
		],
		"eco": 15,
		"efo": 150000.0,
		"cfr": NaN
	},
	{
		"tim": 43.901415775000004,
		"tid": 7728,
		"loc": [
			-1.8443735982906892e-06,
			3.3702802387517297e-06
		],
		"eco": 13,
		"efo": 130000.0,
		"cfr": NaN
	},
	{
		"tim": 43.901563499999995,
		"tid": 7728,
		"loc": [
			-1.8380074931760768e-06,
			3.366245590568965e-06
		],
		"eco": 17,
		"efo": 170000.0,
		"cfr": NaN
	},
	{
		"tim": 43.901711225,
		"tid": 7728,
		"loc": [
			-1.819168389799998e-06,
			3.3951950955718737e-06
		],
		"eco": 16,
		"efo": 160000.0,
		"cfr": NaN
	},
	{
		"tim": 43.901859,
		"tid": 7728,
		"loc": [
			-1.810302676169912e-06,
			3.35430110627981e-06
		],
		"eco": 13,
		"efo": 260000.0,
		"cfr": NaN
	},
	{
		"tim": 43.901939575,
		"tid": 7728,
		"loc": [
			-1.8128751113888987e-06,
			3.3698903273825157e-06
		],
		"eco": 18,
		"efo": 180000.0,
		"cfr": NaN
	},
	{
		"tim": 43.90208735,
		"tid": 7728,
		"loc": [
			-1.8089805068769497e-06,
			3.353591342668586e-06
		],
		"eco": 11,
		"efo": 220000.0,
		"cfr": NaN
	},
	{
		"tim": 43.902167975,
		"tid": 7728,
		"loc": [
			-1.7978930904781743e-06,
			3.3782013362813372e-06
		],
		"eco": 11,
		"efo": 220000.0,
		"cfr": NaN
	},
	{
		"tim": 43.90224860000001,
		"tid": 7728,
		"loc": [
			-1.8396028113500345e-06,
			3.362159026957039e-06
		],
		"eco": 16,
		"efo": 160000.0,
		"cfr": NaN
	},
	{
		"tim": 43.902396350000004,
		"tid": 7728,
		"loc": [
			-1.823577880859375e-06,
			3.3382804693952303e-06
		],
		"eco": 10,
		"efo": 200000.0,
		"cfr": NaN
	},
	{
		"tim": 43.902476975,
		"tid": 7728,
		"loc": [
			-1.8530875499431142e-06,
			3.3586120605468754e-06
		],
		"eco": 12,
		"efo": 240000.0,
		"cfr": NaN
	},
	{
		"tim": 43.902557599999994,
		"tid": 7728,
		"loc": [
			-1.854979790207777e-06,
			3.3669528172359465e-06
		],
		"eco": 12,
		"efo": 240000.0,
		"cfr": NaN
	},
	{
		"tim": 43.9026382,
		"tid": 7728,
		"loc": [
			-1.8368530273437502e-06,
			3.3605957031250003e-06
		],
		"eco": 12,
		"efo": 120000.0,
		"cfr": NaN
	},
	{
		"tim": 43.902785949999995,
		"tid": 7728,
		"loc": [
			-1.8664161157303789e-06,
			3.356328638865476e-06
		],
		"eco": 16,
		"efo": 160000.0,
		"cfr": NaN
	},
	{
		"tim": 43.902933725,
		"tid": 7728,
		"loc": [
			-1.8410470844439233e-06,
			3.368563586246298e-06
		],
		"eco": 17,
		"efo": 170000.0,
		"cfr": NaN
	},
	{
		"tim": 43.90308145,
		"tid": 7728,
		"loc": [
			-1.8257626007134853e-06,
			3.3759022698285352e-06
		],
		"eco": 16,
		"efo": 160000.0,
		"cfr": NaN
	},
	{
		"tim": 43.90322917500001,
		"tid": 7728,
		"loc": [
			-1.8355543248253376e-06,
			3.362708811258259e-06
		],
		"eco": 14,
		"efo": 140000.0,
		"cfr": NaN
	},
	{
		"tim": 43.903376949999995,
		"tid": 7728,
		"loc": [
			-1.7861582925224e-06,
			3.383499973806203e-06
		],
		"eco": 13,
		"efo": 130000.0,
		"cfr": NaN
	},
	{
		"tim": 43.903524675,
		"tid": 7728,
		"loc": [
			-1.8534629030033036e-06,
			3.3559749783280963e-06
		],
		"eco": 17,
		"efo": 170000.0,
		"cfr": NaN
	},
	{
		"tim": 43.903672400000005,
		"tid": 7728,
		"loc": [
			-1.8474828424083223e-06,
			3.3430166130931063e-06
		],
		"eco": 16,
		"efo": 160000.0,
		"cfr": NaN
	},
	{
		"tim": 43.90382017500001,
		"tid": 7728,
		"loc": [
			-1.8250172446765593e-06,
			3.362221639219552e-06
		],
		"eco": 16,
		"efo": 160000.0,
		"cfr": NaN
	},
	{
		"tim": 43.903967949999995,
		"tid": 7728,
		"loc": [
			-1.82135180988308e-06,
			3.343652210887085e-06
		],
		"eco": 18,
		"efo": 119999.99999999999,
		"cfr": NaN
	},
	{
		"tim": 43.90418285,
		"tid": 7728,
		"loc": [
			-1.8292040556265e-06,
			3.318162759501175e-06
		],
		"eco": 13,
		"efo": 130000.0,
		"cfr": NaN
	},
	{
		"tim": 43.904330599999994,
		"tid": 7728,
		"loc": [
			-1.8393146894295382e-06,
			3.3419587871181777e-06
		],
		"eco": 18,
		"efo": 180000.0,
		"cfr": NaN
	},
	{
		"tim": 43.904478350000005,
		"tid": 7728,
		"loc": [
			-1.8536896886910366e-06,
			3.3489761636149274e-06
		],
		"eco": 10,
		"efo": 200000.0,
		"cfr": NaN
	},
	{
		"tim": 43.904558975,
		"tid": 7728,
		"loc": [
			-1.7875706175113357e-06,
			3.3704538552288727e-06
		],
		"eco": 10,
		"efo": 100000.0,
		"cfr": NaN
	},
	{
		"tim": 43.904773399999996,
		"tid": 7728,
		"loc": [
			-1.833182403199825e-06,
			3.372357100458634e-06
		],
		"eco": 15,
		"efo": 150000.0,
		"cfr": NaN
	},
	{
		"tim": 43.904921125,
		"tid": 7728,
		"loc": [
			-1.82521737467175e-06,
			3.3569335937500004e-06
		],
		"eco": 15,
		"efo": 150000.0,
		"cfr": NaN
	},
	{
		"tim": 43.9050689,
		"tid": 7728,
		"loc": [
			-1.8426513671875e-06,
			3.3918915059483936e-06
		],
		"eco": 12,
		"efo": 240000.0,
		"cfr": NaN
	},
	{
		"tim": 43.905149475,
		"tid": 7728,
		"loc": [
			-1.8162266601862064e-06,
			3.362427253284909e-06
		],
		"eco": 11,
		"efo": 220000.0,
		"cfr": NaN
	},
	{
		"tim": 43.9052301,
		"tid": 7728,
		"loc": [
			-1.8099705566705815e-06,
			3.361664313831784e-06
		],
		"eco": 11,
		"efo": 110000.0,
		"cfr": NaN
	},
	{
		"tim": 43.905377825,
		"tid": 7728,
		"loc": [
			-1.8351048751087527e-06,
			3.3782874210414817e-06
		],
		"eco": 11,
		"efo": 220000.0,
		"cfr": NaN
	},
	{
		"tim": 43.90545845,
		"tid": 7728,
		"loc": [
			-1.8402543832848644e-06,
			3.362174316794101e-06
		],
		"eco": 18,
		"efo": 180000.0,
		"cfr": NaN
	},
	{
		"tim": 43.905606225,
		"tid": 7728,
		"loc": [
			-1.8471983560592642e-06,
			3.3581778623547398e-06
		],
		"eco": 12,
		"efo": 120000.0,
		"cfr": NaN
	},
	{
		"tim": 43.905753974999996,
		"tid": 7728,
		"loc": [
			-1.8412750708245222e-06,
			3.3564460206273997e-06
		],
		"eco": 12,
		"efo": 120000.0,
		"cfr": NaN
	},
	{
		"tim": 43.90590175,
		"tid": 7728,
		"loc": [
			-1.8575069693727358e-06,
			3.3606587581544225e-06
		],
		"eco": 20,
		"efo": 200000.0,
		"cfr": NaN
	},
	{
		"tim": 43.906049499999995,
		"tid": 7728,
		"loc": [
			-1.8621075649304314e-06,
			3.323624066835421e-06
		],
		"eco": 16,
		"efo": 320000.0,
		"cfr": NaN
	},
	{
		"tim": 43.906130125000004,
		"tid": 7728,
		"loc": [
			-1.8624313245450078e-06,
			3.349489000166704e-06
		],
		"eco": 11,
		"efo": 220000.0,
		"cfr": NaN
	},
	{
		"tim": 43.906210724999994,
		"tid": 7728,
		"loc": [
			-1.8744861980516022e-06,
			3.3650394528023853e-06
		],
		"eco": 15,
		"efo": 150000.0,
		"cfr": NaN
	},
	{
		"tim": 43.906425150000004,
		"tid": 7728,
		"loc": [
			-1.8621003418872075e-06,
			3.3578332447049387e-06
		],
		"eco": 10,
		"efo": 200000.0,
		"cfr": NaN
	},
	{
		"tim": 43.906505775,
		"tid": 7728,
		"loc": [
			-1.8506373546823925e-06,
			3.359782862106026e-06
		],
		"eco": 14,
		"efo": 280000.0,
		"cfr": NaN
	},
	{
		"tim": 43.906586399999995,
		"tid": 7728,
		"loc": [
			-1.8565368652343752e-06,
			3.3639492402073795e-06
		],
		"eco": 16,
		"efo": 160000.0,
		"cfr": NaN
	},
	{
		"tim": 43.906734125,
		"tid": 7728,
		"loc": [
			-1.8565368652343752e-06,
			3.3820812306784536e-06
		],
		"eco": 11,
		"efo": 220000.0,
		"cfr": NaN
	},
	{
		"tim": 43.9068147,
		"tid": 7728,
		"loc": [
			-1.8343900039670239e-06,
			3.3583201218362347e-06
		],
		"eco": 18,
		"efo": 180000.0,
		"cfr": NaN
	},
	{
		"tim": 43.906962475,
		"tid": 7728,
		"loc": [
			-1.8476087681847126e-06,
			3.360267405008259e-06
		],
		"eco": 14,
		"efo": 140000.0,
		"cfr": NaN
	},
	{
		"tim": 43.907110200000005,
		"tid": 7728,
		"loc": [
			-1.861606927877358e-06,
			3.3745423497722076e-06
		],
		"eco": 10,
		"efo": 200000.0,
		"cfr": NaN
	},
	{
		"tim": 43.907190825,
		"tid": 7728,
		"loc": [
			-1.863493013951184e-06,
			3.364715576171875e-06
		],
		"eco": 21,
		"efo": 210000.0,
		"cfr": NaN
	},
	{
		"tim": 43.9073386,
		"tid": 7728,
		"loc": [
			-1.8512426580187763e-06,
			3.3359381608850953e-06
		],
		"eco": 13,
		"efo": 260000.0,
		"cfr": NaN
	},
	{
		"tim": 43.907419225,
		"tid": 7728,
		"loc": [
			-1.8650687421976033e-06,
			3.371656963085456e-06
		],
		"eco": 16,
		"efo": 320000.0,
		"cfr": NaN
	},
	{
		"tim": 43.907499825,
		"tid": 7728,
		"loc": [
			-1.8714417505354396e-06,
			3.344571166421904e-06
		],
		"eco": 16,
		"efo": 160000.0,
		"cfr": NaN
	},
	{
		"tim": 43.907647600000004,
		"tid": 7728,
		"loc": [
			-1.8608093261718753e-06,
			3.3569335937500004e-06
		],
		"eco": 12,
		"efo": 240000.0,
		"cfr": NaN
	},
	{
		"tim": 43.907728199999994,
		"tid": 7728,
		"loc": [
			-1.8903532699498504e-06,
			3.3603450345286277e-06
		],
		"eco": 10,
		"efo": 100000.0,
		"cfr": NaN
	},
	{
		"tim": 43.907875974999996,
		"tid": 7728,
		"loc": [
			-1.8624062204385255e-06,
			3.380843239528513e-06
		],
		"eco": 10,
		"efo": 200000.0,
		"cfr": NaN
	},
	{
		"tim": 43.907956575,
		"tid": 7728,
		"loc": [
			-1.8424530103105807e-06,
			3.370206594082234e-06
		],
		"eco": 19,
		"efo": 190000.0,
		"cfr": NaN
	},
	{
		"tim": 43.908104300000005,
		"tid": 7728,
		"loc": [
			-1.85858813883607e-06,
			3.3662386638284755e-06
		],
		"eco": 22,
		"efo": 220000.0,
		"cfr": NaN
	},
	{
		"tim": 43.90825207500001,
		"tid": 7728,
		"loc": [
			-1.8859097557629695e-06,
			3.338771060262583e-06
		],
		"eco": 12,
		"efo": 240000.0,
		"cfr": NaN
	},
	{
		"tim": 43.908332650000006,
		"tid": 7728,
		"loc": [
			-1.8736688750067356e-06,
			3.3426572835384977e-06
		],
		"eco": 16,
		"efo": 320000.0,
		"cfr": NaN
	},
	{
		"tim": 43.908413275,
		"tid": 7728,
		"loc": [
			-1.8636231825834446e-06,
			3.3297750932140372e-06
		],
		"eco": 12,
		"efo": 240000.0,
		"cfr": NaN
	},
	{
		"tim": 43.908493899999996,
		"tid": 7728,
		"loc": [
			-1.842911902481089e-06,
			3.3204513701483394e-06
		],
		"eco": 10,
		"efo": 200000.0,
		"cfr": NaN
	},
	{
		"tim": 43.908574474999995,
		"tid": 7728,
		"loc": [
			-1.871581919883313e-06,
			3.3064717652459445e-06
		],
		"eco": 12,
		"efo": 79999.99999999999,
		"cfr": NaN
	},
	{
		"tim": 43.908789350000006,
		"tid": 7728,
		"loc": [
			-1.859591628394228e-06,
			3.3253180909398994e-06
		],
		"eco": 12,
		"efo": 120000.0,
		"cfr": NaN
	},
	{
		"tim": 43.908937124999994,
		"tid": 7728,
		"loc": [
			-1.8630981445312502e-06,
			3.3405950019747687e-06
		],
		"eco": 13,
		"efo": 130000.0,
		"cfr": NaN
	},
	{
		"tim": 43.909084899999996,
		"tid": 7728,
		"loc": [
			-1.8815094059419451e-06,
			3.3598568375320886e-06
		],
		"eco": 13,
		"efo": 260000.0,
		"cfr": NaN
	},
	{
		"tim": 43.909165525000006,
		"tid": 7728,
		"loc": [
			-1.87234061936412e-06,
			3.374703354141245e-06
		],
		"eco": 13,
		"efo": 130000.0,
		"cfr": NaN
	},
	{
		"tim": 43.909313275,
		"tid": 7728,
		"loc": [
			-1.8636381835034177e-06,
			3.3512719654080635e-06
		],
		"eco": 10,
		"efo": 200000.0,
		"cfr": NaN
	},
	{
		"tim": 43.9093939,
		"tid": 7728,
		"loc": [
			-1.8676757812500001e-06,
			3.3745396503421514e-06
		],
		"eco": 13,
		"efo": 260000.0,
		"cfr": NaN
	},
	{
		"tim": 43.9094745,
		"tid": 7728,
		"loc": [
			-1.8422701758776558e-06,
			3.3813522307530424e-06
		],
		"eco": 12,
		"efo": 240000.0,
		"cfr": NaN
	},
	{
		"tim": 43.909555125,
		"tid": 7728,
		"loc": [
			-1.9052592056894483e-06,
			3.364961880664737e-06
		],
		"eco": 10,
		"efo": 200000.0,
		"cfr": NaN
	},
	{
		"tim": 43.909635725,
		"tid": 7728,
		"loc": [
			-1.8571557373129408e-06,
			3.367404430021549e-06
		],
		"eco": 18,
		"efo": 360000.0,
		"cfr": NaN
	},
	{
		"tim": 43.90971635,
		"tid": 7728,
		"loc": [
			-1.8323649379590378e-06,
			3.390459925644039e-06
		],
		"eco": 12,
		"efo": 120000.0,
		"cfr": NaN
	},
	{
		"tim": 43.909864075,
		"tid": 7728,
		"loc": [
			-1.850043571764256e-06,
			3.371828607088669e-06
		],
		"eco": 16,
		"efo": 160000.0,
		"cfr": NaN
	},
	{
		"tim": 43.910011850000004,
		"tid": 7728,
		"loc": [
			-1.8458101872569737e-06,
			3.370208740234375e-06
		],
		"eco": 27,
		"efo": 270000.0,
		"cfr": NaN
	},
	{
		"tim": 43.910159574999994,
		"tid": 7728,
		"loc": [
			-1.8170199893448181e-06,
			3.3651470220031995e-06
		],
		"eco": 21,
		"efo": 210000.0,
		"cfr": NaN
	},
	{
		"tim": 43.9103073,
		"tid": 7728,
		"loc": [
			-1.8154286849729256e-06,
			3.351356493119554e-06
		],
		"eco": 14,
		"efo": 280000.0,
		"cfr": NaN
	},
	{
		"tim": 43.910387924999995,
		"tid": 7728,
		"loc": [
			-1.8016908517685081e-06,
			3.3573497810136475e-06
		],
		"eco": 10,
		"efo": 200000.0,
		"cfr": NaN
	},
	{
		"tim": 43.910468550000004,
		"tid": 7728,
		"loc": [
			-1.8202592490722678e-06,
			3.346523997648134e-06
		],
		"eco": 12,
		"efo": 120000.0,
		"cfr": NaN
	},
	{
		"tim": 43.910616274999995,
		"tid": 7728,
		"loc": [
			-1.8354100377188202e-06,
			3.3771275903657113e-06
		],
		"eco": 14,
		"efo": 140000.0,
		"cfr": NaN
	},
	{
		"tim": 43.91076405,
		"tid": 7728,
		"loc": [
			-1.834149384086978e-06,
			3.3602813222104467e-06
		],
		"eco": 11,
		"efo": 220000.0,
		"cfr": NaN
	},
	{
		"tim": 43.91084467500001,
		"tid": 7728,
		"loc": [
			-1.8248695993447755e-06,
			3.385420876247263e-06
		],
		"eco": 10,
		"efo": 200000.0,
		"cfr": NaN
	},
	{
		"tim": 43.910925275,
		"tid": 7728,
		"loc": [
			-1.8449266929302511e-06,
			3.3723004169774173e-06
		],
		"eco": 14,
		"efo": 280000.0,
		"cfr": NaN
	},
	{
		"tim": 43.911005900000006,
		"tid": 7728,
		"loc": [
			-1.8356195482701178e-06,
			3.3554230460568944e-06
		],
		"eco": 21,
		"efo": 210000.0,
		"cfr": NaN
	},
	{
		"tim": 43.91115365,
		"tid": 7728,
		"loc": [
			-1.8029731583672034e-06,
			3.3905491691064635e-06
		],
		"eco": 10,
		"efo": 200000.0,
		"cfr": NaN
	},
	{
		"tim": 43.911234275,
		"tid": 7728,
		"loc": [
			-1.8210661620190427e-06,
			3.3747705005643137e-06
		],
		"eco": 10,
		"efo": 200000.0,
		"cfr": NaN
	},
	{
		"tim": 43.91131490000001,
		"tid": 7728,
		"loc": [
			-1.8291344171457896e-06,
			3.3746720718265742e-06
		],
		"eco": 13,
		"efo": 130000.0,
		"cfr": NaN
	},
	{
		"tim": 43.911462650000004,
		"tid": 7728,
		"loc": [
			-1.8434147856447013e-06,
			3.3827579334773312e-06
		],
		"eco": 13,
		"efo": 130000.0,
		"cfr": NaN
	},
	{
		"tim": 43.911610374999995,
		"tid": 7728,
		"loc": [
			-1.800900392159525e-06,
			3.3785029935130026e-06
		],
		"eco": 10,
		"efo": 200000.0,
		"cfr": NaN
	},
	{
		"tim": 43.911691000000005,
		"tid": 7728,
		"loc": [
			-1.8171070828453158e-06,
			3.336697531973326e-06
		],
		"eco": 10,
		"efo": 200000.0,
		"cfr": NaN
	},
	{
		"tim": 43.911771625,
		"tid": 7728,
		"loc": [
			-1.8218994140625e-06,
			3.3537965114670367e-06
		],
		"eco": 15,
		"efo": 150000.0,
		"cfr": NaN
	},
	{
		"tim": 43.911919350000005,
		"tid": 7728,
		"loc": [
			-1.8387720966511617e-06,
			3.3388360776793382e-06
		],
		"eco": 14,
		"efo": 280000.0,
		"cfr": NaN
	},
	{
		"tim": 43.911999975,
		"tid": 7728,
		"loc": [
			-1.8321849093421846e-06,
			3.3180818093170762e-06
		],
		"eco": 10,
		"efo": 200000.0,
		"cfr": NaN
	},
	{
		"tim": 43.91208055,
		"tid": 7728,
		"loc": [
			-1.8218852784780275e-06,
			3.305145143707479e-06
		],
		"eco": 11,
		"efo": 110000.0,
		"cfr": NaN
	},
	{
		"tim": 43.912228325,
		"tid": 7728,
		"loc": [
			-1.8347631305041583e-06,
			3.348670883217423e-06
		],
		"eco": 19,
		"efo": 190000.0,
		"cfr": NaN
	},
	{
		"tim": 43.912376050000006,
		"tid": 7728,
		"loc": [
			-1.8437170283426638e-06,
			3.3546709929486274e-06
		],
		"eco": 11,
		"efo": 220000.0,
		"cfr": NaN
	},
	{
		"tim": 43.912456675,
		"tid": 7728,
		"loc": [
			-1.85784832122758e-06,
			3.3794239565501766e-06
		],
		"eco": 17,
		"efo": 170000.0,
		"cfr": NaN
	},
	{
		"tim": 43.91260445,
		"tid": 7728,
		"loc": [
			-1.8426864267463991e-06,
			3.3785907351831168e-06
		],
		"eco": 14,
		"efo": 280000.0,
		"cfr": NaN
	},
	{
		"tim": 43.91268505000001,
		"tid": 7728,
		"loc": [
			-1.8269450974335039e-06,
			3.3852484542011665e-06
		],
		"eco": 14,
		"efo": 140000.0,
		"cfr": NaN
	},
	{
		"tim": 43.912832824999995,
		"tid": 7728,
		"loc": [
			-1.8160026210639486e-06,
			3.370799061241951e-06
		],
		"eco": 11,
		"efo": 110000.0,
		"cfr": NaN
	},
	{
		"tim": 43.912980575000006,
		"tid": 7728,
		"loc": [
			-1.8281495460937941e-06,
			3.372330467513575e-06
		],
		"eco": 15,
		"efo": 300000.0,
		"cfr": NaN
	},
	{
		"tim": 43.9130612,
		"tid": 7728,
		"loc": [
			-1.8226024413811066e-06,
			3.3771983659182955e-06
		],
		"eco": 13,
		"efo": 130000.0,
		"cfr": NaN
	},
	{
		"tim": 43.91320895,
		"tid": 7728,
		"loc": [
			-1.8249212158077409e-06,
			3.3577714517818183e-06
		],
		"eco": 13,
		"efo": 130000.0,
		"cfr": NaN
	},
	{
		"tim": 43.913356675,
		"tid": 7728,
		"loc": [
			-1.8555111882546204e-06,
			3.3600830335710806e-06
		],
		"eco": 15,
		"efo": 150000.0,
		"cfr": NaN
	},
	{
		"tim": 43.9135711,
		"tid": 7728,
		"loc": [
			-1.8348693847656251e-06,
			3.374622101584144e-06
		],
		"eco": 13,
		"efo": 130000.0,
		"cfr": NaN
	},
	{
		"tim": 43.913718825000004,
		"tid": 7728,
		"loc": [
			-1.8605483088363988e-06,
			3.352483836587739e-06
		],
		"eco": 23,
		"efo": 230000.0,
		"cfr": NaN
	},
	{
		"tim": 43.91393325,
		"tid": 7728,
		"loc": [
			-1.84112548828125e-06,
			3.332403479781076e-06
		],
		"eco": 11,
		"efo": 220000.0,
		"cfr": NaN
	},
	{
		"tim": 43.914013874999995,
		"tid": 7728,
		"loc": [
			-1.8846142036916116e-06,
			3.375546683166493e-06
		],
		"eco": 13,
		"efo": 260000.0,
		"cfr": NaN
	},
	{
		"tim": 43.914094500000004,
		"tid": 7728,
		"loc": [
			-1.878455407373652e-06,
			3.348850176351931e-06
		],
		"eco": 20,
		"efo": 200000.0,
		"cfr": NaN
	},
	{
		"tim": 43.91424227500001,
		"tid": 7728,
		"loc": [
			-1.8712490729507137e-06,
			3.361523541348223e-06
		],
		"eco": 17,
		"efo": 170000.0,
		"cfr": NaN
	},
	{
		"tim": 43.91445672500001,
		"tid": 7728,
		"loc": [
			-1.8641534838169927e-06,
			3.3720244637087315e-06
		],
		"eco": 21,
		"efo": 210000.0,
		"cfr": NaN
	},
	{
		"tim": 43.914604475000004,
		"tid": 7728,
		"loc": [
			-1.8570769042065427e-06,
			3.3646996997830633e-06
		],
		"eco": 10,
		"efo": 200000.0,
		"cfr": NaN
	},
	{
		"tim": 43.9146851,
		"tid": 7728,
		"loc": [
			-1.888111321041672e-06,
			3.3856541010739293e-06
		],
		"eco": 18,
		"efo": 180000.0,
		"cfr": NaN
	},
	{
		"tim": 43.914832849999996,
		"tid": 7728,
		"loc": [
			-1.867828369140625e-06,
			3.374317150547501e-06
		],
		"eco": 19,
		"efo": 190000.0,
		"cfr": NaN
	},
	{
		"tim": 43.914980575,
		"tid": 7728,
		"loc": [
			-1.8425798434759573e-06,
			3.383870455979762e-06
		],
		"eco": 21,
		"efo": 210000.0,
		"cfr": NaN
	},
	{
		"tim": 43.91512835,
		"tid": 7728,
		"loc": [
			-1.8361474394756244e-06,
			3.362254786602737e-06
		],
		"eco": 16,
		"efo": 160000.0,
		"cfr": NaN
	},
	{
		"tim": 43.915276074999994,
		"tid": 7728,
		"loc": [
			-1.8446878996251742e-06,
			3.3386466226057438e-06
		],
		"eco": 11,
		"efo": 220000.0,
		"cfr": NaN
	},
	{
		"tim": 43.915356700000004,
		"tid": 7728,
		"loc": [
			-1.8359947582353281e-06,
			3.3525929899806094e-06
		],
		"eco": 23,
		"efo": 230000.0,
		"cfr": NaN
	},
	{
		"tim": 43.915504424999995,
		"tid": 7728,
		"loc": [
			-1.8269131973263988e-06,
			3.3654652785543905e-06
		],
		"eco": 18,
		"efo": 180000.0,
		"cfr": NaN
	},
	{
		"tim": 43.91565215,
		"tid": 7728,
		"loc": [
			-1.8253329512695355e-06,
			3.3612060546875005e-06
		],
		"eco": 12,
		"efo": 240000.0,
		"cfr": NaN
	},
	{
		"tim": 43.915732774999995,
		"tid": 7728,
		"loc": [
			-1.8603004989824256e-06,
			3.3491662938404613e-06
		],
		"eco": 11,
		"efo": 220000.0,
		"cfr": NaN
	},
	{
		"tim": 43.915813400000005,
		"tid": 7728,
		"loc": [
			-1.8542267899354842e-06,
			3.363780210397804e-06
		],
		"eco": 11,
		"efo": 220000.0,
		"cfr": NaN
	},
	{
		"tim": 43.915894025,
		"tid": 7728,
		"loc": [
			-1.8664635928939254e-06,
			3.379681319208634e-06
		],
		"eco": 15,
		"efo": 150000.0,
		"cfr": NaN
	},
	{
		"tim": 43.9160418,
		"tid": 7728,
		"loc": [
			-1.8774556393041805e-06,
			3.384002420889159e-06
		],
		"eco": 14,
		"efo": 140000.0,
		"cfr": NaN
	},
	{
		"tim": 43.91618955,
		"tid": 7728,
		"loc": [
			-1.8753056547853262e-06,
			3.3789432362117062e-06
		],
		"eco": 26,
		"efo": 260000.0,
		"cfr": NaN
	},
	{
		"tim": 43.916337299999995,
		"tid": 7728,
		"loc": [
			-1.8827608000232355e-06,
			3.383069578208668e-06
		],
		"eco": 14,
		"efo": 140000.0,
		"cfr": NaN
	},
	{
		"tim": 43.916485050000006,
		"tid": 7728,
		"loc": [
			-1.860452011484771e-06,
			3.401984602193449e-06
		],
		"eco": 17,
		"efo": 340000.0,
		"cfr": NaN
	},
	{
		"tim": 43.916565675,
		"tid": 7728,
		"loc": [
			-1.8529635735336614e-06,
			3.384411724941973e-06
		],
		"eco": 17,
		"efo": 170000.0,
		"cfr": NaN
	},
	{
		"tim": 43.916713400000006,
		"tid": 7728,
		"loc": [
			-1.8587623113698356e-06,
			3.3838273452640745e-06
		],
		"eco": 13,
		"efo": 130000.0,
		"cfr": NaN
	},
	{
		"tim": 43.916861174999994,
		"tid": 7728,
		"loc": [
			-1.818792161264067e-06,
			3.397787742959537e-06
		],
		"eco": 16,
		"efo": 160000.0,
		"cfr": NaN
	},
	{
		"tim": 43.917075600000004,
		"tid": 7728,
		"loc": [
			-1.813610188578631e-06,
			3.3803255946051563e-06
		],
		"eco": 13,
		"efo": 130000.0,
		"cfr": NaN
	},
	{
		"tim": 43.917223324999995,
		"tid": 7728,
		"loc": [
			-1.8157688965143314e-06,
			3.3813481517224094e-06
		],
		"eco": 11,
		"efo": 110000.0,
		"cfr": NaN
	},
	{
		"tim": 43.91737105,
		"tid": 7728,
		"loc": [
			-1.8173983809570356e-06,
			3.3836364746093755e-06
		],
		"eco": 12,
		"efo": 240000.0,
		"cfr": NaN
	},
	{
		"tim": 43.917451674999995,
		"tid": 7728,
		"loc": [
			-1.8039307898620894e-06,
			3.361342483194713e-06
		],
		"eco": 11,
		"efo": 220000.0,
		"cfr": NaN
	},
	{
		"tim": 43.917532300000005,
		"tid": 7728,
		"loc": [
			-1.80525881921545e-06,
			3.3578369913382417e-06
		],
		"eco": 15,
		"efo": 150000.0,
		"cfr": NaN
	},
	{
		"tim": 43.91768007500001,
		"tid": 7728,
		"loc": [
			-1.7861544914425278e-06,
			3.3752834857984804e-06
		],
		"eco": 16,
		"efo": 160000.0,
		"cfr": NaN
	},
	{
		"tim": 43.917827825,
		"tid": 7728,
		"loc": [
			-1.7990501852231998e-06,
			3.3612696256962324e-06
		],
		"eco": 13,
		"efo": 260000.0,
		"cfr": NaN
	},
	{
		"tim": 43.91790845,
		"tid": 7728,
		"loc": [
			-1.792161176886053e-06,
			3.3570836229121415e-06
		],
		"eco": 17,
		"efo": 170000.0,
		"cfr": NaN
	},
	{
		"tim": 43.918056199999995,
		"tid": 7728,
		"loc": [
			-1.7900547357706306e-06,
			3.3927131055056653e-06
		],
		"eco": 12,
		"efo": 240000.0,
		"cfr": NaN
	},
	{
		"tim": 43.918136825000005,
		"tid": 7728,
		"loc": [
			-1.828358130224951e-06,
			3.3888824886250873e-06
		],
		"eco": 11,
		"efo": 220000.0,
		"cfr": NaN
	},
	{
		"tim": 43.918217424999995,
		"tid": 7728,
		"loc": [
			-1.8495609637982983e-06,
			3.388916207032555e-06
		],
		"eco": 18,
		"efo": 180000.0,
		"cfr": NaN
	},
	{
		"tim": 43.9183652,
		"tid": 7728,
		"loc": [
			-1.8005109384207152e-06,
			3.4037018627941424e-06
		],
		"eco": 10,
		"efo": 200000.0,
		"cfr": NaN
	},
	{
		"tim": 43.918445774999995,
		"tid": 7728,
		"loc": [
			-1.8038693866405893e-06,
			3.4069917050797727e-06
		],
		"eco": 17,
		"efo": 170000.0,
		"cfr": NaN
	},
	{
		"tim": 43.91859355,
		"tid": 7728,
		"loc": [
			-1.8155122500772306e-06,
			3.4017297443555424e-06
		],
		"eco": 14,
		"efo": 140000.0,
		"cfr": NaN
	},
	{
		"tim": 43.918741275,
		"tid": 7728,
		"loc": [
			-1.812591552734375e-06,
			3.4189427265140264e-06
		],
		"eco": 13,
		"efo": 130000.0,
		"cfr": NaN
	},
	{
		"tim": 43.91888900000001,
		"tid": 7728,
		"loc": [
			-1.8086657877049373e-06,
			3.383487236868102e-06
		],
		"eco": 14,
		"efo": 280000.0,
		"cfr": NaN
	},
	{
		"tim": 43.918969625,
		"tid": 7728,
		"loc": [
			-1.791632376406075e-06,
			3.3932238888507707e-06
		],
		"eco": 14,
		"efo": 93333.33333333333,
		"cfr": NaN
	},
	{
		"tim": 43.9191845,
		"tid": 7728,
		"loc": [
			-1.8037636594966967e-06,
			3.382067507624971e-06
		],
		"eco": 17,
		"efo": 170000.0,
		"cfr": NaN
	},
	{
		"tim": 43.919332275,
		"tid": 7728,
		"loc": [
			-1.7954020109532992e-06,
			3.3601615151838687e-06
		],
		"eco": 11,
		"efo": 220000.0,
		"cfr": NaN
	},
	{
		"tim": 43.9194129,
		"tid": 7728,
		"loc": [
			-1.7915121035842944e-06,
			3.348638553505737e-06
		],
		"eco": 15,
		"efo": 150000.0,
		"cfr": NaN
	},
	{
		"tim": 43.919560649999994,
		"tid": 7728,
		"loc": [
			-1.8008422851562502e-06,
			3.370589938378102e-06
		],
		"eco": 13,
		"efo": 130000.0,
		"cfr": NaN
	},
	{
		"tim": 43.919708400000005,
		"tid": 7728,
		"loc": [
			-1.8008422851562502e-06,
			3.3522270112980807e-06
		],
		"eco": 18,
		"efo": 180000.0,
		"cfr": NaN
	},
	{
		"tim": 43.91985617500001,
		"tid": 7728,
		"loc": [
			-1.8116695067457605e-06,
			3.345762163897434e-06
		],
		"eco": 16,
		"efo": 160000.0,
		"cfr": NaN
	},
	{
		"tim": 43.920003925,
		"tid": 7728,
		"loc": [
			-1.8149761515313128e-06,
			3.3433137543312834e-06
		],
		"eco": 15,
		"efo": 150000.0,
		"cfr": NaN
	},
	{
		"tim": 43.920151649999994,
		"tid": 7728,
		"loc": [
			-1.8115937500903326e-06,
			3.3611901782986886e-06
		],
		"eco": 10,
		"efo": 200000.0,
		"cfr": NaN
	},
	{
		"tim": 43.920232275000004,
		"tid": 7728,
		"loc": [
			-1.807708740234375e-06,
			3.3587646484375e-06
		],
		"eco": 12,
		"efo": 120000.0,
		"cfr": NaN
	},
	{
		"tim": 43.920379999999994,
		"tid": 7728,
		"loc": [
			-1.8111592686467297e-06,
			3.316929214775393e-06
		],
		"eco": 18,
		"efo": 180000.0,
		"cfr": NaN
	},
	{
		"tim": 43.920527725,
		"tid": 7728,
		"loc": [
			-1.8262178343860273e-06,
			3.355160438896699e-06
		],
		"eco": 19,
		"efo": 190000.0,
		"cfr": NaN
	},
	{
		"tim": 43.9206755,
		"tid": 7728,
		"loc": [
			-1.8277938733731328e-06,
			3.347047593916704e-06
		],
		"eco": 11,
		"efo": 220000.0,
		"cfr": NaN
	},
	{
		"tim": 43.920756075,
		"tid": 7728,
		"loc": [
			-1.8237564877012559e-06,
			3.3505367996800253e-06
		],
		"eco": 22,
		"efo": 220000.0,
		"cfr": NaN
	},
	{
		"tim": 43.92090385,
		"tid": 7728,
		"loc": [
			-1.8065723150669351e-06,
			3.322165260880356e-06
		],
		"eco": 10,
		"efo": 100000.0,
		"cfr": NaN
	},
	{
		"tim": 43.921051625000004,
		"tid": 7728,
		"loc": [
			-1.8333696768136603e-06,
			3.366623005372267e-06
		],
		"eco": 10,
		"efo": 200000.0,
		"cfr": NaN
	},
	{
		"tim": 43.92113225,
		"tid": 7728,
		"loc": [
			-1.811173839371386e-06,
			3.343406006247226e-06
		],
		"eco": 18,
		"efo": 180000.0,
		"cfr": NaN
	},
	{
		"tim": 43.921279999999996,
		"tid": 7728,
		"loc": [
			-1.8088151572753928e-06,
			3.363375904695616e-06
		],
		"eco": 18,
		"efo": 180000.0,
		"cfr": NaN
	},
	{
		"tim": 43.92142775000001,
		"tid": 7728,
		"loc": [
			-1.815948486328125e-06,
			3.3566468282353572e-06
		],
		"eco": 11,
		"efo": 220000.0,
		"cfr": NaN
	},
	{
		"tim": 43.921508375,
		"tid": 7728,
		"loc": [
			-1.8467765974921718e-06,
			3.3772740226220884e-06
		],
		"eco": 10,
		"efo": 200000.0,
		"cfr": NaN
	},
	{
		"tim": 43.921589,
		"tid": 7728,
		"loc": [
			-1.8152782226311065e-06,
			3.3680430924807956e-06
		],
		"eco": 13,
		"efo": 260000.0,
		"cfr": NaN
	},
	{
		"tim": 43.9216696,
		"tid": 7728,
		"loc": [
			-1.7906967356058382e-06,
			3.3887663544983287e-06
		],
		"eco": 14,
		"efo": 280000.0,
		"cfr": NaN
	},
	{
		"tim": 43.921750225,
		"tid": 7728,
		"loc": [
			-1.7953937607286751e-06,
			3.356563945102166e-06
		],
		"eco": 18,
		"efo": 180000.0,
		"cfr": NaN
	},
	{
		"tim": 43.92189795,
		"tid": 7728,
		"loc": [
			-1.7636010400503621e-06,
			3.3723438464035205e-06
		],
		"eco": 19,
		"efo": 190000.0,
		"cfr": NaN
	},
	{
		"tim": 43.92204567500001,
		"tid": 7728,
		"loc": [
			-1.8084848967018805e-06,
			3.35507880340119e-06
		],
		"eco": 11,
		"efo": 220000.0,
		"cfr": NaN
	},
	{
		"tim": 43.9221263,
		"tid": 7728,
		"loc": [
			-1.7620516610321402e-06,
			3.3712946734747305e-06
		],
		"eco": 19,
		"efo": 190000.0,
		"cfr": NaN
	},
	{
		"tim": 43.92227402500001,
		"tid": 7728,
		"loc": [
			-1.8047391972697064e-06,
			3.380878662517795e-06
		],
		"eco": 17,
		"efo": 170000.0,
		"cfr": NaN
	},
	{
		"tim": 43.922421799999995,
		"tid": 7728,
		"loc": [
			-1.799471243952287e-06,
			3.3554791480954073e-06
		],
		"eco": 23,
		"efo": 230000.0,
		"cfr": NaN
	},
	{
		"tim": 43.922569525,
		"tid": 7728,
		"loc": [
			-1.800490740418724e-06,
			3.3370062761194705e-06
		],
		"eco": 13,
		"efo": 130000.0,
		"cfr": NaN
	},
	{
		"tim": 43.9227173,
		"tid": 7728,
		"loc": [
			-1.8106407852604647e-06,
			3.339335932171798e-06
		],
		"eco": 17,
		"efo": 340000.0,
		"cfr": NaN
	},
	{
		"tim": 43.922797925,
		"tid": 7728,
		"loc": [
			-1.7968044293634283e-06,
			3.3346388495428084e-06
		],
		"eco": 15,
		"efo": 300000.0,
		"cfr": NaN
	},
	{
		"tim": 43.92287855000001,
		"tid": 7728,
		"loc": [
			-1.7997741699218752e-06,
			3.3224113287702305e-06
		],
		"eco": 10,
		"efo": 200000.0,
		"cfr": NaN
	},
	{
		"tim": 43.92295915,
		"tid": 7728,
		"loc": [
			-1.7997741699218752e-06,
			3.355187863532964e-06
		],
		"eco": 10,
		"efo": 200000.0,
		"cfr": NaN
	},
	{
		"tim": 43.92303977500001,
		"tid": 7728,
		"loc": [
			-1.7997741699218752e-06,
			3.361464099509271e-06
		],
		"eco": 12,
		"efo": 120000.0,
		"cfr": NaN
	},
	{
		"tim": 43.923187525,
		"tid": 7728,
		"loc": [
			-1.826961776496718e-06,
			3.3597687138684886e-06
		],
		"eco": 13,
		"efo": 86666.66666666666,
		"cfr": NaN
	},
	{
		"tim": 43.923402425000006,
		"tid": 7728,
		"loc": [
			-1.8260278018783004e-06,
			3.372051924677384e-06
		],
		"eco": 15,
		"efo": 150000.0,
		"cfr": NaN
	},
	{
		"tim": 43.92361685,
		"tid": 7728,
		"loc": [
			-1.8163365645618778e-06,
			3.3709632022914815e-06
		],
		"eco": 11,
		"efo": 110000.0,
		"cfr": NaN
	},
	{
		"tim": 43.923831275,
		"tid": 7728,
		"loc": [
			-1.8163316615027876e-06,
			3.3578259987582587e-06
		],
		"eco": 14,
		"efo": 140000.0,
		"cfr": NaN
	},
	{
		"tim": 43.92404570000001,
		"tid": 7728,
		"loc": [
			-1.8248900074780922e-06,
			3.365946936198537e-06
		],
		"eco": 19,
		"efo": 190000.0,
		"cfr": NaN
	},
	{
		"tim": 43.924193425,
		"tid": 7728,
		"loc": [
			-1.8129844689142874e-06,
			3.362788348477467e-06
		],
		"eco": 16,
		"efo": 160000.0,
		"cfr": NaN
	},
	{
		"tim": 43.9243412,
		"tid": 7728,
		"loc": [
			-1.8017884603469861e-06,
			3.35329504985474e-06
		],
		"eco": 12,
		"efo": 120000.0,
		"cfr": NaN
	},
	{
		"tim": 43.924555624999996,
		"tid": 7728,
		"loc": [
			-1.8370114634190333e-06,
			3.363980757218318e-06
		],
		"eco": 14,
		"efo": 93333.33333333333,
		"cfr": NaN
	},
	{
		"tim": 43.92490395,
		"tid": 7728,
		"loc": [
			-1.8356328032228263e-06,
			3.3702457264460814e-06
		],
		"eco": 13,
		"efo": 130000.0,
		"cfr": NaN
	},
	{
		"tim": 43.9250517,
		"tid": 7728,
		"loc": [
			-1.8186316961354607e-06,
			3.364906446826574e-06
		],
		"eco": 13,
		"efo": 86666.66666666666,
		"cfr": NaN
	},
	{
		"tim": 43.925266574999995,
		"tid": 7728,
		"loc": [
			-1.7859713391945298e-06,
			3.367168106782352e-06
		],
		"eco": 17,
		"efo": 340000.0,
		"cfr": NaN
	},
	{
		"tim": 43.925347200000004,
		"tid": 7728,
		"loc": [
			-1.7706481515983336e-06,
			3.365584658313137e-06
		],
		"eco": 22,
		"efo": 220000.0,
		"cfr": NaN
	},
	{
		"tim": 43.925494924999995,
		"tid": 7728,
		"loc": [
			-1.7975370322191122e-06,
			3.3434996723719223e-06
		],
		"eco": 11,
		"efo": 110000.0,
		"cfr": NaN
	},
	{
		"tim": 43.92564265,
		"tid": 7728,
		"loc": [
			-1.7889032517645717e-06,
			3.3085046766391607e-06
		],
		"eco": 10,
		"efo": 200000.0,
		"cfr": NaN
	},
	{
		"tim": 43.925723274999996,
		"tid": 7728,
		"loc": [
			-1.773471283271607e-06,
			3.361528861744492e-06
		],
		"eco": 14,
		"efo": 140000.0,
		"cfr": NaN
	},
	{
		"tim": 43.925871,
		"tid": 7728,
		"loc": [
			-1.7974205285242953e-06,
			3.345724747948544e-06
		],
		"eco": 23,
		"efo": 230000.0,
		"cfr": NaN
	},
	{
		"tim": 43.926018775,
		"tid": 7728,
		"loc": [
			-1.79674634556661e-06,
			3.361261358192475e-06
		],
		"eco": 17,
		"efo": 170000.0,
		"cfr": NaN
	},
	{
		"tim": 43.926166550000005,
		"tid": 7728,
		"loc": [
			-1.7841087209820302e-06,
			3.353637743595221e-06
		],
		"eco": 21,
		"efo": 210000.0,
		"cfr": NaN
	},
	{
		"tim": 43.9263143,
		"tid": 7728,
		"loc": [
			-1.7617177474729255e-06,
			3.3779220713335717e-06
		],
		"eco": 12,
		"efo": 240000.0,
		"cfr": NaN
	},
	{
		"tim": 43.926394925,
		"tid": 7728,
		"loc": [
			-1.794412336810484e-06,
			3.3703414896946786e-06
		],
		"eco": 11,
		"efo": 220000.0,
		"cfr": NaN
	},
	{
		"tim": 43.926475525,
		"tid": 7728,
		"loc": [
			-1.7903701516015246e-06,
			3.3376971255670156e-06
		],
		"eco": 18,
		"efo": 180000.0,
		"cfr": NaN
	},
	{
		"tim": 43.9266233,
		"tid": 7728,
		"loc": [
			-1.8032751708901845e-06,
			3.3537869762284517e-06
		],
		"eco": 18,
		"efo": 360000.0,
		"cfr": NaN
	},
	{
		"tim": 43.92670390000001,
		"tid": 7728,
		"loc": [
			-1.7681309451301248e-06,
			3.355753661576555e-06
		],
		"eco": 17,
		"efo": 340000.0,
		"cfr": NaN
	},
	{
		"tim": 43.926784525,
		"tid": 7728,
		"loc": [
			-1.7888686145669916e-06,
			3.368512800030269e-06
		],
		"eco": 19,
		"efo": 190000.0,
		"cfr": NaN
	},
	{
		"tim": 43.92693225000001,
		"tid": 7728,
		"loc": [
			-1.7971671308694784e-06,
			3.373640605663581e-06
		],
		"eco": 16,
		"efo": 160000.0,
		"cfr": NaN
	},
	{
		"tim": 43.927080024999995,
		"tid": 7728,
		"loc": [
			-1.8011754884476885e-06,
			3.374217228966981e-06
		],
		"eco": 14,
		"efo": 140000.0,
		"cfr": NaN
	},
	{
		"tim": 43.92722775,
		"tid": 7728,
		"loc": [
			-1.825097678077603e-06,
			3.3717909391507265e-06
		],
		"eco": 11,
		"efo": 220000.0,
		"cfr": NaN
	},
	{
		"tim": 43.927308325,
		"tid": 7728,
		"loc": [
			-1.833184836280728e-06,
			3.3733168180569767e-06
		],
		"eco": 11,
		"efo": 220000.0,
		"cfr": NaN
	},
	{
		"tim": 43.927388949999994,
		"tid": 7728,
		"loc": [
			-1.8212501077455506e-06,
			3.3562342253056075e-06
		],
		"eco": 13,
		"efo": 260000.0,
		"cfr": NaN
	},
	{
		"tim": 43.927469575,
		"tid": 7728,
		"loc": [
			-1.8116760253906252e-06,
			3.352334643227926e-06
		],
		"eco": 19,
		"efo": 190000.0,
		"cfr": NaN
	},
	{
		"tim": 43.927617299999994,
		"tid": 7728,
		"loc": [
			-1.8028319384290814e-06,
			3.3622741699218753e-06
		],
		"eco": 12,
		"efo": 120000.0,
		"cfr": NaN
	},
	{
		"tim": 43.927765074999996,
		"tid": 7728,
		"loc": [
			-1.7864024738233981e-06,
			3.3757206051461354e-06
		],
		"eco": 15,
		"efo": 150000.0,
		"cfr": NaN
	},
	{
		"tim": 43.92791285,
		"tid": 7728,
		"loc": [
			-1.7884961586322493e-06,
			3.370011598618042e-06
		],
		"eco": 14,
		"efo": 140000.0,
		"cfr": NaN
	},
	{
		"tim": 43.928060599999995,
		"tid": 7728,
		"loc": [
			-1.777247200385898e-06,
			3.3799930660836355e-06
		],
		"eco": 10,
		"efo": 200000.0,
		"cfr": NaN
	},
	{
		"tim": 43.928141225000005,
		"tid": 7728,
		"loc": [
			-1.7995353574409786e-06,
			3.3204817345355466e-06
		],
		"eco": 14,
		"efo": 140000.0,
		"cfr": NaN
	},
	{
		"tim": 43.928288975,
		"tid": 7728,
		"loc": [
			-1.801400956062138e-06,
			3.3367858051844224e-06
		],
		"eco": 11,
		"efo": 220000.0,
		"cfr": NaN
	},
	{
		"tim": 43.928369599999996,
		"tid": 7728,
		"loc": [
			-1.8249936101296204e-06,
			3.3457397718523307e-06
		],
		"eco": 15,
		"efo": 150000.0,
		"cfr": NaN
	},
	{
		"tim": 43.92851735000001,
		"tid": 7728,
		"loc": [
			-1.8184937524885646e-06,
			3.334500365640654e-06
		],
		"eco": 16,
		"efo": 160000.0,
		"cfr": NaN
	},
	{
		"tim": 43.928665075,
		"tid": 7728,
		"loc": [
			-1.8254076830878862e-06,
			3.336732400207631e-06
		],
		"eco": 16,
		"efo": 160000.0,
		"cfr": NaN
	},
	{
		"tim": 43.9288128,
		"tid": 7728,
		"loc": [
			-1.8273585151048174e-06,
			3.3327013871469233e-06
		],
		"eco": 22,
		"efo": 220000.0,
		"cfr": NaN
	},
	{
		"tim": 43.928960575000005,
		"tid": 7728,
		"loc": [
			-1.8332899148705874e-06,
			3.3381554917645917e-06
		],
		"eco": 19,
		"efo": 190000.0,
		"cfr": NaN
	},
	{
		"tim": 43.929108299999996,
		"tid": 7728,
		"loc": [
			-1.8200683593750002e-06,
			3.340606689453125e-06
		],
		"eco": 18,
		"efo": 180000.0,
		"cfr": NaN
	},
	{
		"tim": 43.929256025,
		"tid": 7728,
		"loc": [
			-1.8503427994020747e-06,
			3.358085645552322e-06
		],
		"eco": 12,
		"efo": 120000.0,
		"cfr": NaN
	},
	{
		"tim": 43.9294038,
		"tid": 7728,
		"loc": [
			-1.8501591205798474e-06,
			3.3807836254671383e-06
		],
		"eco": 22,
		"efo": 220000.0,
		"cfr": NaN
	},
	{
		"tim": 43.929551575000005,
		"tid": 7728,
		"loc": [
			-1.8427373418224103e-06,
			3.362762710792432e-06
		],
		"eco": 17,
		"efo": 170000.0,
		"cfr": NaN
	},
	{
		"tim": 43.929699325,
		"tid": 7728,
		"loc": [
			-1.866307847492172e-06,
			3.3806309562158383e-06
		],
		"eco": 10,
		"efo": 200000.0,
		"cfr": NaN
	},
	{
		"tim": 43.92977995,
		"tid": 7728,
		"loc": [
			-1.8541952890043609e-06,
			3.3895523239369075e-06
		],
		"eco": 16,
		"efo": 160000.0,
		"cfr": NaN
	},
	{
		"tim": 43.9299944,
		"tid": 7728,
		"loc": [
			-1.8071990769703038e-06,
			3.396428297380704e-06
		],
		"eco": 13,
		"efo": 130000.0,
		"cfr": NaN
	},
	{
		"tim": 43.930142149999995,
		"tid": 7728,
		"loc": [
			-1.8131053546827731e-06,
			3.3619502932913655e-06
		],
		"eco": 15,
		"efo": 150000.0,
		"cfr": NaN
	},
	{
		"tim": 43.930356575000005,
		"tid": 7728,
		"loc": [
			-1.8456569341512447e-06,
			3.346483671838085e-06
		],
		"eco": 12,
		"efo": 120000.0,
		"cfr": NaN
	},
	{
		"tim": 43.930504299999996,
		"tid": 7728,
		"loc": [
			-1.8214854146969392e-06,
			3.3834027973454797e-06
		],
		"eco": 13,
		"efo": 130000.0,
		"cfr": NaN
	},
	{
		"tim": 43.930652075,
		"tid": 7728,
		"loc": [
			-1.8200037771120595e-06,
			3.367688719097642e-06
		],
		"eco": 14,
		"efo": 280000.0,
		"cfr": NaN
	},
	{
		"tim": 43.930732649999996,
		"tid": 7728,
		"loc": [
			-1.8386133475529932e-06,
			3.3562327350348097e-06
		],
		"eco": 17,
		"efo": 170000.0,
		"cfr": NaN
	},
	{
		"tim": 43.930880425,
		"tid": 7728,
		"loc": [
			-1.8400790594728743e-06,
			3.3459527461140955e-06
		],
		"eco": 13,
		"efo": 260000.0,
		"cfr": NaN
	},
	{
		"tim": 43.930960999999996,
		"tid": 7728,
		"loc": [
			-1.8771830338144482e-06,
			3.364809292774112e-06
		],
		"eco": 10,
		"efo": 200000.0,
		"cfr": NaN
	},
	{
		"tim": 43.931041625000006,
		"tid": 7728,
		"loc": [
			-1.8333963957189241e-06,
			3.330406876511994e-06
		],
		"eco": 11,
		"efo": 220000.0,
		"cfr": NaN
	},
	{
		"tim": 43.93112225,
		"tid": 7728,
		"loc": [
			-1.844862893477018e-06,
			3.3234951223508126e-06
		],
		"eco": 19,
		"efo": 380000.0,
		"cfr": NaN
	},
	{
		"tim": 43.931202875,
		"tid": 7728,
		"loc": [
			-1.8458219150134146e-06,
			3.3678149513836004e-06
		],
		"eco": 17,
		"efo": 170000.0,
		"cfr": NaN
	},
	{
		"tim": 43.93135065,
		"tid": 7728,
		"loc": [
			-1.8358363292917675e-06,
			3.356120752731026e-06
		],
		"eco": 14,
		"efo": 280000.0,
		"cfr": NaN
	},
	{
		"tim": 43.93143125,
		"tid": 7728,
		"loc": [
			-1.838908485042384e-06,
			3.3640877512021442e-06
		],
		"eco": 19,
		"efo": 190000.0,
		"cfr": NaN
	},
	{
		"tim": 43.931579,
		"tid": 7728,
		"loc": [
			-1.8519031255971178e-06,
			3.349032655147581e-06
		],
		"eco": 10,
		"efo": 200000.0,
		"cfr": NaN
	},
	{
		"tim": 43.931659624999995,
		"tid": 7728,
		"loc": [
			-1.843719482421875e-06,
			3.366174191657964e-06
		],
		"eco": 10,
		"efo": 200000.0,
		"cfr": NaN
	},
	{
		"tim": 43.931740250000004,
		"tid": 7728,
		"loc": [
			-1.8408000566642121e-06,
			3.3515718242275525e-06
		],
		"eco": 18,
		"efo": 180000.0,
		"cfr": NaN
	},
	{
		"tim": 43.931954700000006,
		"tid": 7728,
		"loc": [
			-1.8401897051017121e-06,
			3.360464308584948e-06
		],
		"eco": 18,
		"efo": 119999.99999999999,
		"cfr": NaN
	},
	{
		"tim": 43.932169575,
		"tid": 7728,
		"loc": [
			-1.7969089646517034e-06,
			3.3630561530175494e-06
		],
		"eco": 11,
		"efo": 220000.0,
		"cfr": NaN
	},
	{
		"tim": 43.93225015,
		"tid": 7728,
		"loc": [
			-1.8089922651953594e-06,
			3.3651761194154945e-06
		],
		"eco": 23,
		"efo": 230000.0,
		"cfr": NaN
	},
	{
		"tim": 43.932397925000004,
		"tid": 7728,
		"loc": [
			-1.8107690185629408e-06,
			3.3543973277909515e-06
		],
		"eco": 18,
		"efo": 180000.0,
		"cfr": NaN
	},
	{
		"tim": 43.932545649999994,
		"tid": 7728,
		"loc": [
			-1.7851244507772885e-06,
			3.3798913063566903e-06
		],
		"eco": 15,
		"efo": 300000.0,
		"cfr": NaN
	},
	{
		"tim": 43.932626275000004,
		"tid": 7728,
		"loc": [
			-1.787799965662834e-06,
			3.3567885490614074e-06
		],
		"eco": 25,
		"efo": 250000.0,
		"cfr": NaN
	},
	{
		"tim": 43.932773999999995,
		"tid": 7728,
		"loc": [
			-1.7583918709572437e-06,
			3.3900252240235595e-06
		],
		"eco": 29,
		"efo": 290000.0,
		"cfr": NaN
	},
	{
		"tim": 43.932921775,
		"tid": 7728,
		"loc": [
			-1.7830522216419723e-06,
			3.3709261783936366e-06
		],
		"eco": 13,
		"efo": 130000.0,
		"cfr": NaN
	},
	{
		"tim": 43.93306952500001,
		"tid": 7728,
		"loc": [
			-1.7885718816823357e-06,
			3.3713151382328242e-06
		],
		"eco": 13,
		"efo": 260000.0,
		"cfr": NaN
	},
	{
		"tim": 43.93315015,
		"tid": 7728,
		"loc": [
			-1.7886113204490154e-06,
			3.367670049598725e-06
		],
		"eco": 17,
		"efo": 170000.0,
		"cfr": NaN
	},
	{
		"tim": 43.9332979,
		"tid": 7728,
		"loc": [
			-1.7910766601562502e-06,
			3.339118587292706e-06
		],
		"eco": 16,
		"efo": 160000.0,
		"cfr": NaN
	},
	{
		"tim": 43.933445675,
		"tid": 7728,
		"loc": [
			-1.7940717175684645e-06,
			3.3841433820007187e-06
		],
		"eco": 19,
		"efo": 190000.0,
		"cfr": NaN
	},
	{
		"tim": 43.933593425,
		"tid": 7728,
		"loc": [
			-1.827407447130657e-06,
			3.3758051543916394e-06
		],
		"eco": 12,
		"efo": 240000.0,
		"cfr": NaN
	},
	{
		"tim": 43.93367405000001,
		"tid": 7728,
		"loc": [
			-1.8189201299623772e-06,
			3.3866828670415223e-06
		],
		"eco": 19,
		"efo": 190000.0,
		"cfr": NaN
	},
	{
		"tim": 43.933821775,
		"tid": 7728,
		"loc": [
			-1.8395625913548273e-06,
			3.3887293101736973e-06
		],
		"eco": 16,
		"efo": 320000.0,
		"cfr": NaN
	},
	{
		"tim": 43.93390240000001,
		"tid": 7728,
		"loc": [
			-1.8198661435746532e-06,
			3.380505917783662e-06
		],
		"eco": 17,
		"efo": 340000.0,
		"cfr": NaN
	},
	{
		"tim": 43.933982975000006,
		"tid": 7728,
		"loc": [
			-1.799266060326412e-06,
			3.4052589064075648e-06
		],
		"eco": 15,
		"efo": 300000.0,
		"cfr": NaN
	},
	{
		"tim": 43.9340636,
		"tid": 7728,
		"loc": [
			-1.8136633666638373e-06,
			3.391017340755078e-06
		],
		"eco": 23,
		"efo": 230000.0,
		"cfr": NaN
	},
	{
		"tim": 43.93421132500001,
		"tid": 7728,
		"loc": [
			-1.8036126126346113e-06,
			3.387535828583659e-06
		],
		"eco": 19,
		"efo": 190000.0,
		"cfr": NaN
	},
	{
		"tim": 43.93435905,
		"tid": 7728,
		"loc": [
			-1.7979099429282647e-06,
			3.3876438457136114e-06
		],
		"eco": 22,
		"efo": 220000.0,
		"cfr": NaN
	},
	{
		"tim": 43.934506825,
		"tid": 7728,
		"loc": [
			-1.7798953058860048e-06,
			3.379766871461706e-06
		],
		"eco": 15,
		"efo": 150000.0,
		"cfr": NaN
	},
	{
		"tim": 43.9346546,
		"tid": 7728,
		"loc": [
			-1.7837392237563844e-06,
			3.3979056583256445e-06
		],
		"eco": 20,
		"efo": 200000.0,
		"cfr": NaN
	},
	{
		"tim": 43.93480235,
		"tid": 7728,
		"loc": [
			-1.7905567898765657e-06,
			3.348751975332701e-06
		],
		"eco": 10,
		"efo": 200000.0,
		"cfr": NaN
	},
	{
		"tim": 43.93488297500001,
		"tid": 7728,
		"loc": [
			-1.7953491210937502e-06,
			3.3711292777139264e-06
		],
		"eco": 17,
		"efo": 170000.0,
		"cfr": NaN
	},
	{
		"tim": 43.935030725000004,
		"tid": 7728,
		"loc": [
			-1.8137603825044451e-06,
			3.4030392105789635e-06
		],
		"eco": 13,
		"efo": 130000.0,
		"cfr": NaN
	},
	{
		"tim": 43.935245175000006,
		"tid": 7728,
		"loc": [
			-1.8319838298877097e-06,
			3.404466387546979e-06
		],
		"eco": 23,
		"efo": 230000.0,
		"cfr": NaN
	},
	{
		"tim": 43.93539295000001,
		"tid": 7728,
		"loc": [
			-1.815119979630441e-06,
			3.4006338766393597e-06
		],
		"eco": 15,
		"efo": 300000.0,
		"cfr": NaN
	},
	{
		"tim": 43.935473525000006,
		"tid": 7728,
		"loc": [
			-1.8462239292284625e-06,
			3.4180783338471642e-06
		],
		"eco": 12,
		"efo": 79999.99999999999,
		"cfr": NaN
	},
	{
		"tim": 43.935688400000004,
		"tid": 7728,
		"loc": [
			-1.855383122840867e-06,
			3.3904613532792726e-06
		],
		"eco": 10,
		"efo": 100000.0,
		"cfr": NaN
	},
	{
		"tim": 43.935836124999994,
		"tid": 7728,
		"loc": [
			-1.8122888310323366e-06,
			3.4105181609173774e-06
		],
		"eco": 11,
		"efo": 220000.0,
		"cfr": NaN
	},
	{
		"tim": 43.935916750000004,
		"tid": 7728,
		"loc": [
			-1.8022376540521902e-06,
			3.401717454587301e-06
		],
		"eco": 13,
		"efo": 130000.0,
		"cfr": NaN
	},
	{
		"tim": 43.936064474999995,
		"tid": 7728,
		"loc": [
			-1.8188476562500002e-06,
			3.412103146736089e-06
		],
		"eco": 10,
		"efo": 200000.0,
		"cfr": NaN
	},
	{
		"tim": 43.936145100000005,
		"tid": 7728,
		"loc": [
			-1.775160716185552e-06,
			3.406160611133487e-06
		],
		"eco": 10,
		"efo": 100000.0,
		"cfr": NaN
	},
	{
		"tim": 43.93629287500001,
		"tid": 7728,
		"loc": [
			-1.7824842265339232e-06,
			3.4127561023436556e-06
		],
		"eco": 25,
		"efo": 250000.0,
		"cfr": NaN
	},
	{
		"tim": 43.936440649999994,
		"tid": 7728,
		"loc": [
			-1.7622785489663093e-06,
			3.4417041486062946e-06
		],
		"eco": 11,
		"efo": 110000.0,
		"cfr": NaN
	},
	{
		"tim": 43.936588400000005,
		"tid": 7728,
		"loc": [
			-1.7668009524926947e-06,
			3.434051249014159e-06
		],
		"eco": 14,
		"efo": 140000.0,
		"cfr": NaN
	},
	{
		"tim": 43.93673615,
		"tid": 7728,
		"loc": [
			-1.7863464355468751e-06,
			3.423355570842858e-06
		],
		"eco": 14,
		"efo": 140000.0,
		"cfr": NaN
	},
	{
		"tim": 43.9368839,
		"tid": 7728,
		"loc": [
			-1.800379681663693e-06,
			3.4483097370591468e-06
		],
		"eco": 17,
		"efo": 170000.0,
		"cfr": NaN
	},
	{
		"tim": 43.937031675,
		"tid": 7728,
		"loc": [
			-1.8005699931893685e-06,
			3.429911723486249e-06
		],
		"eco": 20,
		"efo": 200000.0,
		"cfr": NaN
	},
	{
		"tim": 43.937179400000005,
		"tid": 7728,
		"loc": [
			-1.801294038133419e-06,
			3.4274291992187502e-06
		],
		"eco": 12,
		"efo": 120000.0,
		"cfr": NaN
	},
	{
		"tim": 43.937327124999996,
		"tid": 7728,
		"loc": [
			-1.8111176672066616e-06,
			3.4306106850993023e-06
		],
		"eco": 10,
		"efo": 200000.0,
		"cfr": NaN
	},
	{
		"tim": 43.937474449999996,
		"tid": 7728,
		"loc": [
			-1.8180932315658006e-06,
			3.448345869989884e-06
		],
		"eco": 15,
		"efo": 150000.0,
		"cfr": NaN
	},
	{
		"tim": 43.937755525,
		"tid": 7728,
		"loc": [
			-1.8156364941340227e-06,
			3.4434880592618477e-06
		],
		"eco": 18,
		"efo": 180000.0,
		"cfr": NaN
	},
	{
		"tim": 43.9379033,
		"tid": 7728,
		"loc": [
			-1.809133916702317e-06,
			3.4430017660073914e-06
		],
		"eco": 20,
		"efo": 200000.0,
		"cfr": NaN
	},
	{
		"tim": 43.938051075000004,
		"tid": 7728,
		"loc": [
			-1.8242888806399005e-06,
			3.432123817075368e-06
		],
		"eco": 13,
		"efo": 86666.66666666666,
		"cfr": NaN
	},
	{
		"tim": 43.93826597500001,
		"tid": 7728,
		"loc": [
			-1.816144012993228e-06,
			3.4330657460385716e-06
		],
		"eco": 11,
		"efo": 110000.0,
		"cfr": NaN
	},
	{
		"tim": 43.938413725000004,
		"tid": 7728,
		"loc": [
			-1.8024036204247261e-06,
			3.425255251314231e-06
		],
		"eco": 16,
		"efo": 160000.0,
		"cfr": NaN
	},
	{
		"tim": 43.938561475,
		"tid": 7728,
		"loc": [
			-1.801318890061818e-06,
			3.4585513121628673e-06
		],
		"eco": 13,
		"efo": 260000.0,
		"cfr": NaN
	},
	{
		"tim": 43.938642099999996,
		"tid": 7728,
		"loc": [
			-1.8267234221368008e-06,
			3.4587704256677106e-06
		],
		"eco": 22,
		"efo": 220000.0,
		"cfr": NaN
	},
	{
		"tim": 43.938789825,
		"tid": 7728,
		"loc": [
			-1.8216386606286142e-06,
			3.4487387691433993e-06
		],
		"eco": 18,
		"efo": 180000.0,
		"cfr": NaN
	},
	{
		"tim": 43.9389376,
		"tid": 7728,
		"loc": [
			-1.8096220702221677e-06,
			3.4477075122830634e-06
		],
		"eco": 10,
		"efo": 100000.0,
		"cfr": NaN
	},
	{
		"tim": 43.93908532500001,
		"tid": 7728,
		"loc": [
			-1.8191701631574289e-06,
			3.429374553019116e-06
		],
		"eco": 10,
		"efo": 200000.0,
		"cfr": NaN
	},
	{
		"tim": 43.93916595,
		"tid": 7728,
		"loc": [
			-1.800522099147488e-06,
			3.393992808435919e-06
		],
		"eco": 13,
		"efo": 260000.0,
		"cfr": NaN
	},
	{
		"tim": 43.939246525,
		"tid": 7728,
		"loc": [
			-1.8015920075949949e-06,
			3.41825019011994e-06
		],
		"eco": 11,
		"efo": 220000.0,
		"cfr": NaN
	},
	{
		"tim": 43.93932715,
		"tid": 7728,
		"loc": [
			-1.790649508940868e-06,
			3.408193728387565e-06
		],
		"eco": 25,
		"efo": 250000.0,
		"cfr": NaN
	},
	{
		"tim": 43.939474875,
		"tid": 7728,
		"loc": [
			-1.795540010791018e-06,
			3.4384491468831163e-06
		],
		"eco": 12,
		"efo": 240000.0,
		"cfr": NaN
	},
	{
		"tim": 43.9395555,
		"tid": 7728,
		"loc": [
			-1.8026733398437501e-06,
			3.435657257834144e-06
		],
		"eco": 13,
		"efo": 130000.0,
		"cfr": NaN
	},
	{
		"tim": 43.939703275,
		"tid": 7728,
		"loc": [
			-1.7808753493646903e-06,
			3.4308617416966758e-06
		],
		"eco": 13,
		"efo": 86666.66666666666,
		"cfr": NaN
	},
	{
		"tim": 43.939918175,
		"tid": 7728,
		"loc": [
			-1.7699036902527144e-06,
			3.4065084988197128e-06
		],
		"eco": 11,
		"efo": 220000.0,
		"cfr": NaN
	},
	{
		"tim": 43.9399988,
		"tid": 7728,
		"loc": [
			-1.7955870224946805e-06,
			3.398287056104662e-06
		],
		"eco": 12,
		"efo": 240000.0,
		"cfr": NaN
	},
	{
		"tim": 43.9400794,
		"tid": 7728,
		"loc": [
			-1.8228202986640468e-06,
			3.4421238761377134e-06
		],
		"eco": 10,
		"efo": 200000.0,
		"cfr": NaN
	},
	{
		"tim": 43.940160025,
		"tid": 7728,
		"loc": [
			-1.8318412894999664e-06,
			3.4259667628547717e-06
		],
		"eco": 13,
		"efo": 130000.0,
		"cfr": NaN
	},
	{
		"tim": 43.94030777500001,
		"tid": 7728,
		"loc": [
			-1.813066647532429e-06,
			3.4080122483316157e-06
		],
		"eco": 10,
		"efo": 200000.0,
		"cfr": NaN
	},
	{
		"tim": 43.9403884,
		"tid": 7728,
		"loc": [
			-1.8450526393252803e-06,
			3.444752669550001e-06
		],
		"eco": 19,
		"efo": 190000.0,
		"cfr": NaN
	},
	{
		"tim": 43.940536124999994,
		"tid": 7728,
		"loc": [
			-1.7960652523753482e-06,
			3.45130560230603e-06
		],
		"eco": 11,
		"efo": 220000.0,
		"cfr": NaN
	},
	{
		"tim": 43.940616750000004,
		"tid": 7728,
		"loc": [
			-1.8285633272445367e-06,
			3.448599204803796e-06
		],
		"eco": 18,
		"efo": 119999.99999999999,
		"cfr": NaN
	},
	{
		"tim": 43.940831625,
		"tid": 7728,
		"loc": [
			-1.8018040033487555e-06,
			3.4615302441775405e-06
		],
		"eco": 12,
		"efo": 240000.0,
		"cfr": NaN
	},
	{
		"tim": 43.94091225,
		"tid": 7728,
		"loc": [
			-1.8323114688849715e-06,
			3.4587591500968926e-06
		],
		"eco": 12,
		"efo": 240000.0,
		"cfr": NaN
	},
	{
		"tim": 43.940992824999995,
		"tid": 7728,
		"loc": [
			-1.804077278706361e-06,
			3.4539559267077607e-06
		],
		"eco": 12,
		"efo": 120000.0,
		"cfr": NaN
	},
	{
		"tim": 43.94114055,
		"tid": 7728,
		"loc": [
			-1.8183153040809127e-06,
			3.445716623758259e-06
		],
		"eco": 14,
		"efo": 140000.0,
		"cfr": NaN
	},
	{
		"tim": 43.941288325,
		"tid": 7728,
		"loc": [
			-1.7714912791931717e-06,
			3.4726687155276023e-06
		],
		"eco": 10,
		"efo": 200000.0,
		"cfr": NaN
	},
	{
		"tim": 43.94136895,
		"tid": 7728,
		"loc": [
			-1.7839560928144497e-06,
			3.441329379777961e-06
		],
		"eco": 11,
		"efo": 110000.0,
		"cfr": NaN
	},
	{
		"tim": 43.941516725,
		"tid": 7728,
		"loc": [
			-1.7999267578125001e-06,
			3.445663180565602e-06
		],
		"eco": 13,
		"efo": 260000.0,
		"cfr": NaN
	},
	{
		"tim": 43.941597325000004,
		"tid": 7728,
		"loc": [
			-1.8146815923543697e-06,
			3.42354055660371e-06
		],
		"eco": 12,
		"efo": 240000.0,
		"cfr": NaN
	},
	{
		"tim": 43.94167795,
		"tid": 7728,
		"loc": [
			-1.814780768212992e-06,
			3.426686458497347e-06
		],
		"eco": 20,
		"efo": 200000.0,
		"cfr": NaN
	},
	{
		"tim": 43.941825699999995,
		"tid": 7728,
		"loc": [
			-1.830413139817152e-06,
			3.4472140477046963e-06
		],
		"eco": 12,
		"efo": 240000.0,
		"cfr": NaN
	},
	{
		"tim": 43.941906325000005,
		"tid": 7728,
		"loc": [
			-1.8441253500503018e-06,
			3.44085693359375e-06
		],
		"eco": 15,
		"efo": 300000.0,
		"cfr": NaN
	},
	{
		"tim": 43.94198695,
		"tid": 7728,
		"loc": [
			-1.838791333688335e-06,
			3.401221314641024e-06
		],
		"eco": 10,
		"efo": 200000.0,
		"cfr": NaN
	},
	{
		"tim": 43.942067550000004,
		"tid": 7728,
		"loc": [
			-1.8405073578343763e-06,
			3.3857439845390652e-06
		],
		"eco": 16,
		"efo": 160000.0,
		"cfr": NaN
	},
	{
		"tim": 43.94221532500001,
		"tid": 7728,
		"loc": [
			-1.8287658691406252e-06,
			3.3885558235310757e-06
		],
		"eco": 22,
		"efo": 220000.0,
		"cfr": NaN
	},
	{
		"tim": 43.94236305,
		"tid": 7728,
		"loc": [
			-1.8460087797853263e-06,
			3.4221256092585812e-06
		],
		"eco": 13,
		"efo": 260000.0,
		"cfr": NaN
	},
	{
		"tim": 43.942443624999996,
		"tid": 7728,
		"loc": [
			-1.8177880615316908e-06,
			3.419742076505924e-06
		],
		"eco": 18,
		"efo": 180000.0,
		"cfr": NaN
	},
	{
		"tim": 43.9425914,
		"tid": 7728,
		"loc": [
			-1.82952880859375e-06,
			3.3957695334359637e-06
		],
		"eco": 13,
		"efo": 260000.0,
		"cfr": NaN
	},
	{
		"tim": 43.942671974999996,
		"tid": 7728,
		"loc": [
			-1.8387983681152324e-06,
			3.394741771085634e-06
		],
		"eco": 12,
		"efo": 240000.0,
		"cfr": NaN
	},
	{
		"tim": 43.942752600000006,
		"tid": 7728,
		"loc": [
			-1.831817626953125e-06,
			3.4068298339843754e-06
		],
		"eco": 21,
		"efo": 210000.0,
		"cfr": NaN
	},
	{
		"tim": 43.942900325,
		"tid": 7728,
		"loc": [
			-1.8355503069646968e-06,
			3.426225408269692e-06
		],
		"eco": 15,
		"efo": 300000.0,
		"cfr": NaN
	},
	{
		"tim": 43.942980950000006,
		"tid": 7728,
		"loc": [
			-1.809443245307773e-06,
			3.4248539059273855e-06
		],
		"eco": 15,
		"efo": 300000.0,
		"cfr": NaN
	},
	{
		"tim": 43.943061575,
		"tid": 7728,
		"loc": [
			-1.8166701074338577e-06,
			3.439021915126976e-06
		],
		"eco": 11,
		"efo": 220000.0,
		"cfr": NaN
	},
	{
		"tim": 43.9431422,
		"tid": 7728,
		"loc": [
			-1.7939704728203285e-06,
			3.4453282218408387e-06
		],
		"eco": 10,
		"efo": 200000.0,
		"cfr": NaN
	},
	{
		"tim": 43.94322282500001,
		"tid": 7728,
		"loc": [
			-1.8173217773437502e-06,
			3.4320252462041072e-06
		],
		"eco": 11,
		"efo": 110000.0,
		"cfr": NaN
	},
	{
		"tim": 43.943370575,
		"tid": 7728,
		"loc": [
			-1.8173217773437502e-06,
			3.433245949329107e-06
		],
		"eco": 11,
		"efo": 110000.0,
		"cfr": NaN
	},
	{
		"tim": 43.943585025000004,
		"tid": 7728,
		"loc": [
			-1.822832272532429e-06,
			3.413047648722241e-06
		],
		"eco": 10,
		"efo": 100000.0,
		"cfr": NaN
	},
	{
		"tim": 43.943732749999995,
		"tid": 7728,
		"loc": [
			-1.8129677438760254e-06,
			3.4482870871847632e-06
		],
		"eco": 10,
		"efo": 200000.0,
		"cfr": NaN
	},
	{
		"tim": 43.943813399999996,
		"tid": 7728,
		"loc": [
			-1.8173217773437502e-06,
			3.410723146717214e-06
		],
		"eco": 13,
		"efo": 130000.0,
		"cfr": NaN
	},
	{
		"tim": 43.943961125,
		"tid": 7728,
		"loc": [
			-1.8343596814211506e-06,
			3.4208323131691183e-06
		],
		"eco": 13,
		"efo": 130000.0,
		"cfr": NaN
	},
	{
		"tim": 43.9441089,
		"tid": 7728,
		"loc": [
			-1.8331043280126832e-06,
			3.411063129167741e-06
		],
		"eco": 19,
		"efo": 190000.0,
		"cfr": NaN
	},
	{
		"tim": 43.944256624999994,
		"tid": 7728,
		"loc": [
			-1.834208859836688e-06,
			3.392686519324807e-06
		],
		"eco": 18,
		"efo": 360000.0,
		"cfr": NaN
	},
	{
		"tim": 43.944337250000004,
		"tid": 7728,
		"loc": [
			-1.8315553899463529e-06,
			3.4113982655698215e-06
		],
		"eco": 11,
		"efo": 110000.0,
		"cfr": NaN
	},
	{
		"tim": 43.944484974999995,
		"tid": 7728,
		"loc": [
			-1.833083176897467e-06,
			3.4045918669985776e-06
		],
		"eco": 21,
		"efo": 210000.0,
		"cfr": NaN
	},
	{
		"tim": 43.9446327,
		"tid": 7728,
		"loc": [
			-1.8164452047544499e-06,
			3.3989588346806074e-06
		],
		"eco": 13,
		"efo": 260000.0,
		"cfr": NaN
	},
	{
		"tim": 43.944713324999995,
		"tid": 7728,
		"loc": [
			-1.8316823701886789e-06,
			3.392295695597241e-06
		],
		"eco": 10,
		"efo": 200000.0,
		"cfr": NaN
	},
	{
		"tim": 43.944793950000005,
		"tid": 7728,
		"loc": [
			-1.8070287016671175e-06,
			3.4267626683616327e-06
		],
		"eco": 26,
		"efo": 260000.0,
		"cfr": NaN
	},
	{
		"tim": 43.94494172500001,
		"tid": 7728,
		"loc": [
			-1.8169350290322756e-06,
			3.432875710231638e-06
		],
		"eco": 10,
		"efo": 200000.0,
		"cfr": NaN
	},
	{
		"tim": 43.94502235,
		"tid": 7728,
		"loc": [
			-1.8212890625000001e-06,
			3.4091504051213738e-06
		],
		"eco": 10,
		"efo": 100000.0,
		"cfr": NaN
	},
	{
		"tim": 43.9451701,
		"tid": 7728,
		"loc": [
			-1.8323100528773578e-06,
			3.426422232584708e-06
		],
		"eco": 10,
		"efo": 100000.0,
		"cfr": NaN
	},
	{
		"tim": 43.945317849999995,
		"tid": 7728,
		"loc": [
			-1.8115861571888473e-06,
			3.418991363940512e-06
		],
		"eco": 13,
		"efo": 130000.0,
		"cfr": NaN
	},
	{
		"tim": 43.945465600000006,
		"tid": 7728,
		"loc": [
			-1.8101154842320177e-06,
			3.4297791661784578e-06
		],
		"eco": 10,
		"efo": 200000.0,
		"cfr": NaN
	},
	{
		"tim": 43.945546225,
		"tid": 7728,
		"loc": [
			-1.8036453356112425e-06,
			3.417085435713579e-06
		],
		"eco": 11,
		"efo": 220000.0,
		"cfr": NaN
	},
	{
		"tim": 43.94562685,
		"tid": 7728,
		"loc": [
			-1.8053380684626322e-06,
			3.406128975269185e-06
		],
		"eco": 17,
		"efo": 170000.0,
		"cfr": NaN
	},
	{
		"tim": 43.945774575,
		"tid": 7728,
		"loc": [
			-1.8175596787446805e-06,
			3.4410073774890884e-06
		],
		"eco": 12,
		"efo": 240000.0,
		"cfr": NaN
	},
	{
		"tim": 43.9458552,
		"tid": 7728,
		"loc": [
			-1.8213089658836665e-06,
			3.431829673901529e-06
		],
		"eco": 22,
		"efo": 220000.0,
		"cfr": NaN
	},
	{
		"tim": 43.946002925,
		"tid": 7728,
		"loc": [
			-1.8323273840035366e-06,
			3.4274063393961774e-06
		],
		"eco": 10,
		"efo": 200000.0,
		"cfr": NaN
	},
	{
		"tim": 43.94608355,
		"tid": 7728,
		"loc": [
			-1.8334654459030142e-06,
			3.4327462099108857e-06
		],
		"eco": 12,
		"efo": 120000.0,
		"cfr": NaN
	},
	{
		"tim": 43.946231275,
		"tid": 7728,
		"loc": [
			-1.8271507745676645e-06,
			3.4289933608890743e-06
		],
		"eco": 26,
		"efo": 260000.0,
		"cfr": NaN
	},
	{
		"tim": 43.94637900000001,
		"tid": 7728,
		"loc": [
			-1.8128009480780624e-06,
			3.4468473784812175e-06
		],
		"eco": 15,
		"efo": 150000.0,
		"cfr": NaN
	},
	{
		"tim": 43.946526774999995,
		"tid": 7728,
		"loc": [
			-1.8215942382812502e-06,
			3.425782485199499e-06
		],
		"eco": 10,
		"efo": 100000.0,
		"cfr": NaN
	},
	{
		"tim": 43.94667455,
		"tid": 7728,
		"loc": [
			-1.8160837430925715e-06,
			3.4144209397378658e-06
		],
		"eco": 10,
		"efo": 200000.0,
		"cfr": NaN
	},
	{
		"tim": 43.94675515,
		"tid": 7728,
		"loc": [
			-1.810678644634507e-06,
			3.4134531940191847e-06
		],
		"eco": 17,
		"efo": 170000.0,
		"cfr": NaN
	},
	{
		"tim": 43.946902925,
		"tid": 7728,
		"loc": [
			-1.818084716796875e-06,
			3.420568326639925e-06
		],
		"eco": 22,
		"efo": 220000.0,
		"cfr": NaN
	},
	{
		"tim": 43.947050675,
		"tid": 7728,
		"loc": [
			-1.821004142554538e-06,
			3.417489792977553e-06
		],
		"eco": 18,
		"efo": 180000.0,
		"cfr": NaN
	},
	{
		"tim": 43.947198424999996,
		"tid": 7728,
		"loc": [
			-1.8188476562500002e-06,
			3.390081702437326e-06
		],
		"eco": 11,
		"efo": 110000.0,
		"cfr": NaN
	},
	{
		"tim": 43.9473462,
		"tid": 7728,
		"loc": [
			-1.829625293565868e-06,
			3.407473817256956e-06
		],
		"eco": 15,
		"efo": 150000.0,
		"cfr": NaN
	},
	{
		"tim": 43.947493925,
		"tid": 7728,
		"loc": [
			-1.817182174371275e-06,
			3.4293848775409e-06
		],
		"eco": 13,
		"efo": 130000.0,
		"cfr": NaN
	},
	{
		"tim": 43.947641649999994,
		"tid": 7728,
		"loc": [
			-1.8253416611665556e-06,
			3.391115425245287e-06
		],
		"eco": 12,
		"efo": 240000.0,
		"cfr": NaN
	},
	{
		"tim": 43.947722275000004,
		"tid": 7728,
		"loc": [
			-1.8450367351609772e-06,
			3.4234806149117604e-06
		],
		"eco": 20,
		"efo": 200000.0,
		"cfr": NaN
	},
	{
		"tim": 43.947869999999995,
		"tid": 7728,
		"loc": [
			-1.827392578125e-06,
			3.3782806131922322e-06
		],
		"eco": 12,
		"efo": 120000.0,
		"cfr": NaN
	},
	{
		"tim": 43.948084425000005,
		"tid": 7728,
		"loc": [
			-1.8087291780671417e-06,
			3.411006207053439e-06
		],
		"eco": 15,
		"efo": 150000.0,
		"cfr": NaN
	},
	{
		"tim": 43.94823220000001,
		"tid": 7728,
		"loc": [
			-1.848231046339066e-06,
			3.408150594297677e-06
		],
		"eco": 16,
		"efo": 160000.0,
		"cfr": NaN
	},
	{
		"tim": 43.948379974999995,
		"tid": 7728,
		"loc": [
			-1.8292236328125002e-06,
			3.3907026485376045e-06
		],
		"eco": 16,
		"efo": 106666.66666666666,
		"cfr": NaN
	},
	{
		"tim": 43.948594875,
		"tid": 7728,
		"loc": [
			-1.8577172669657325e-06,
			3.4389017371043312e-06
		],
		"eco": 11,
		"efo": 220000.0,
		"cfr": NaN
	},
	{
		"tim": 43.948675475,
		"tid": 7728,
		"loc": [
			-1.8032213234535678e-06,
			3.4306249452491433e-06
		],
		"eco": 13,
		"efo": 130000.0,
		"cfr": NaN
	},
	{
		"tim": 43.948823250000004,
		"tid": 7728,
		"loc": [
			-1.8088933650994039e-06,
			3.4328192086906425e-06
		],
		"eco": 12,
		"efo": 240000.0,
		"cfr": NaN
	},
	{
		"tim": 43.94890385000001,
		"tid": 7728,
		"loc": [
			-1.8343555181752428e-06,
			3.4138825086632057e-06
		],
		"eco": 10,
		"efo": 200000.0,
		"cfr": NaN
	},
	{
		"tim": 43.948984475,
		"tid": 7728,
		"loc": [
			-1.8494617839891022e-06,
			3.4320255367867604e-06
		],
		"eco": 20,
		"efo": 200000.0,
		"cfr": NaN
	},
	{
		"tim": 43.949132199999994,
		"tid": 7728,
		"loc": [
			-1.8152861413870886e-06,
			3.424964933146177e-06
		],
		"eco": 10,
		"efo": 200000.0,
		"cfr": NaN
	},
	{
		"tim": 43.949212825000004,
		"tid": 7728,
		"loc": [
			-1.8280029296875e-06,
			3.411141971782519e-06
		],
		"eco": 11,
		"efo": 110000.0,
		"cfr": NaN
	},
	{
		"tim": 43.949360549999994,
		"tid": 7728,
		"loc": [
			-1.8518356776314156e-06,
			3.4294756763975526e-06
		],
		"eco": 17,
		"efo": 170000.0,
		"cfr": NaN
	},
	{
		"tim": 43.949508275,
		"tid": 7728,
		"loc": [
			-1.8338012695312501e-06,
			3.4377580448217712e-06
		],
		"eco": 12,
		"efo": 240000.0,
		"cfr": NaN
	},
	{
		"tim": 43.949588899999995,
		"tid": 7728,
		"loc": [
			-1.8373167624999561e-06,
			3.4316871569666997e-06
		],
		"eco": 15,
		"efo": 300000.0,
		"cfr": NaN
	},
	{
		"tim": 43.949669525000004,
		"tid": 7728,
		"loc": [
			-1.8297510819224976e-06,
			3.4413062198696066e-06
		],
		"eco": 11,
		"efo": 220000.0,
		"cfr": NaN
	},
	{
		"tim": 43.9497501,
		"tid": 7728,
		"loc": [
			-1.8286829666881226e-06,
			3.4446631534633565e-06
		],
		"eco": 22,
		"efo": 220000.0,
		"cfr": NaN
	},
	{
		"tim": 43.949897875000005,
		"tid": 7728,
		"loc": [
			-1.87433090516735e-06,
			3.4517637297262344e-06
		],
		"eco": 12,
		"efo": 120000.0,
		"cfr": NaN
	},
	{
		"tim": 43.95004565000001,
		"tid": 7728,
		"loc": [
			-1.8429565429687502e-06,
			3.4381103515625003e-06
		],
		"eco": 15,
		"efo": 300000.0,
		"cfr": NaN
	},
	{
		"tim": 43.950126275,
		"tid": 7728,
		"loc": [
			-1.8711000256681597e-06,
			3.4507481883610628e-06
		],
		"eco": 19,
		"efo": 190000.0,
		"cfr": NaN
	},
	{
		"tim": 43.950274025,
		"tid": 7728,
		"loc": [
			-1.806737717904692e-06,
			3.4569918445220367e-06
		],
		"eco": 16,
		"efo": 160000.0,
		"cfr": NaN
	},
	{
		"tim": 43.950421774999995,
		"tid": 7728,
		"loc": [
			-1.8498643163942676e-06,
			3.4693869053613515e-06
		],
		"eco": 11,
		"efo": 220000.0,
		"cfr": NaN
	},
	{
		"tim": 43.950502400000005,
		"tid": 7728,
		"loc": [
			-1.852666065050243e-06,
			3.444552674678831e-06
		],
		"eco": 10,
		"efo": 200000.0,
		"cfr": NaN
	},
	{
		"tim": 43.950583025,
		"tid": 7728,
		"loc": [
			-1.8444824218750002e-06,
			3.4547608419072325e-06
		],
		"eco": 11,
		"efo": 220000.0,
		"cfr": NaN
	},
	{
		"tim": 43.950663625000004,
		"tid": 7728,
		"loc": [
			-1.8497407227465826e-06,
			3.4535058521268136e-06
		],
		"eco": 10,
		"efo": 200000.0,
		"cfr": NaN
	},
	{
		"tim": 43.95074425,
		"tid": 7728,
		"loc": [
			-1.8350780755747574e-06,
			3.444857850460081e-06
		],
		"eco": 10,
		"efo": 200000.0,
		"cfr": NaN
	},
	{
		"tim": 43.950824825,
		"tid": 7728,
		"loc": [
			-1.8434143066406252e-06,
			3.4226615729108554e-06
		],
		"eco": 10,
		"efo": 200000.0,
		"cfr": NaN
	},
	{
		"tim": 43.95090545000001,
		"tid": 7728,
		"loc": [
			-1.836338557729344e-06,
			3.410311679753328e-06
		],
		"eco": 17,
		"efo": 170000.0,
		"cfr": NaN
	},
	{
		"tim": 43.951053175,
		"tid": 7728,
		"loc": [
			-1.8121317212711873e-06,
			3.4292086905837117e-06
		],
		"eco": 18,
		"efo": 180000.0,
		"cfr": NaN
	},
	{
		"tim": 43.95120095,
		"tid": 7728,
		"loc": [
			-1.8160250899414105e-06,
			3.4333801269531252e-06
		],
		"eco": 12,
		"efo": 240000.0,
		"cfr": NaN
	},
	{
		"tim": 43.951281525,
		"tid": 7728,
		"loc": [
			-1.7955398001253077e-06,
			3.438374114410039e-06
		],
		"eco": 14,
		"efo": 140000.0,
		"cfr": NaN
	},
	{
		"tim": 43.9514293,
		"tid": 7728,
		"loc": [
			-1.8381399677614236e-06,
			3.44391282689709e-06
		],
		"eco": 17,
		"efo": 170000.0,
		"cfr": NaN
	},
	{
		"tim": 43.951577025000006,
		"tid": 7728,
		"loc": [
			-1.8121302015819264e-06,
			3.432663135681943e-06
		],
		"eco": 16,
		"efo": 160000.0,
		"cfr": NaN
	},
	{
		"tim": 43.9517915,
		"tid": 7728,
		"loc": [
			-1.8301822149982105e-06,
			3.4266569759999415e-06
		],
		"eco": 14,
		"efo": 140000.0,
		"cfr": NaN
	},
	{
		"tim": 43.951939249999995,
		"tid": 7728,
		"loc": [
			-1.847149439697219e-06,
			3.436672267588528e-06
		],
		"eco": 20,
		"efo": 200000.0,
		"cfr": NaN
	},
	{
		"tim": 43.952087000000006,
		"tid": 7728,
		"loc": [
			-1.8147363037191907e-06,
			3.439425914396549e-06
		],
		"eco": 18,
		"efo": 180000.0,
		"cfr": NaN
	},
	{
		"tim": 43.95223477500001,
		"tid": 7728,
		"loc": [
			-1.8312925889009307e-06,
			3.4603860395984633e-06
		],
		"eco": 12,
		"efo": 240000.0,
		"cfr": NaN
	},
	{
		"tim": 43.952382075,
		"tid": 7728,
		"loc": [
			-1.8400119135527367e-06,
			3.4164311554120244e-06
		],
		"eco": 19,
		"efo": 190000.0,
		"cfr": NaN
	},
	{
		"tim": 43.95252980000001,
		"tid": 7728,
		"loc": [
			-1.8571742187200437e-06,
			3.4321599193005344e-06
		],
		"eco": 11,
		"efo": 110000.0,
		"cfr": NaN
	},
	{
		"tim": 43.952677574999996,
		"tid": 7728,
		"loc": [
			-1.8479358404408679e-06,
			3.428225770381956e-06
		],
		"eco": 20,
		"efo": 400000.0,
		"cfr": NaN
	},
	{
		"tim": 43.952758149999994,
		"tid": 7728,
		"loc": [
			-1.8199450371032537e-06,
			3.4367342530317927e-06
		],
		"eco": 17,
		"efo": 340000.0,
		"cfr": NaN
	},
	{
		"tim": 43.952838775000004,
		"tid": 7728,
		"loc": [
			-1.8271993761039633e-06,
			3.420136168058701e-06
		],
		"eco": 21,
		"efo": 210000.0,
		"cfr": NaN
	},
	{
		"tim": 43.952986499999994,
		"tid": 7728,
		"loc": [
			-1.817336093767974e-06,
			3.4089695327599896e-06
		],
		"eco": 11,
		"efo": 220000.0,
		"cfr": NaN
	},
	{
		"tim": 43.953067125000004,
		"tid": 7728,
		"loc": [
			-1.8165977926450748e-06,
			3.4128443327274828e-06
		],
		"eco": 13,
		"efo": 130000.0,
		"cfr": NaN
	},
	{
		"tim": 43.953214849999995,
		"tid": 7728,
		"loc": [
			-1.8202476519917078e-06,
			3.3975294841887447e-06
		],
		"eco": 19,
		"efo": 126666.66666666666,
		"cfr": NaN
	},
	{
		"tim": 43.953429775000004,
		"tid": 7728,
		"loc": [
			-1.8249511718750002e-06,
			3.3892448248639804e-06
		],
		"eco": 10,
		"efo": 200000.0,
		"cfr": NaN
	},
	{
		"tim": 43.9535104,
		"tid": 7728,
		"loc": [
			-1.8121727438169498e-06,
			3.3972803678837324e-06
		],
		"eco": 13,
		"efo": 260000.0,
		"cfr": NaN
	},
	{
		"tim": 43.953591,
		"tid": 7728,
		"loc": [
			-1.8391423247072013e-06,
			3.4164798573054565e-06
		],
		"eco": 13,
		"efo": 130000.0,
		"cfr": NaN
	},
	{
		"tim": 43.953738775000005,
		"tid": 7728,
		"loc": [
			-1.8391584214967026e-06,
			3.4283077204633587e-06
		],
		"eco": 22,
		"efo": 220000.0,
		"cfr": NaN
	},
	{
		"tim": 43.953886525,
		"tid": 7728,
		"loc": [
			-1.8480396207609836e-06,
			3.419856304709689e-06
		],
		"eco": 15,
		"efo": 150000.0,
		"cfr": NaN
	},
	{
		"tim": 43.954034275,
		"tid": 7728,
		"loc": [
			-1.8009325050941927e-06,
			3.4339818788428933e-06
		],
		"eco": 13,
		"efo": 260000.0,
		"cfr": NaN
	},
	{
		"tim": 43.95411490000001,
		"tid": 7728,
		"loc": [
			-1.83053153733287e-06,
			3.45450682093812e-06
		],
		"eco": 13,
		"efo": 260000.0,
		"cfr": NaN
	},
	{
		"tim": 43.954195525,
		"tid": 7728,
		"loc": [
			-1.8270874023437502e-06,
			3.4629974629796436e-06
		],
		"eco": 10,
		"efo": 200000.0,
		"cfr": NaN
	},
	{
		"tim": 43.9542761,
		"tid": 7728,
		"loc": [
			-1.815858144343725e-06,
			3.453440831991948e-06
		],
		"eco": 25,
		"efo": 250000.0,
		"cfr": NaN
	},
	{
		"tim": 43.954423875,
		"tid": 7728,
		"loc": [
			-1.8631500441234464e-06,
			3.468449781755704e-06
		],
		"eco": 13,
		"efo": 260000.0,
		"cfr": NaN
	},
	{
		"tim": 43.95450445,
		"tid": 7728,
		"loc": [
			-1.8504995869020487e-06,
			3.456882797600215e-06
		],
		"eco": 17,
		"efo": 170000.0,
		"cfr": NaN
	},
	{
		"tim": 43.954652225000004,
		"tid": 7728,
		"loc": [
			-1.8525910334796316e-06,
			3.4495544433593753e-06
		],
		"eco": 15,
		"efo": 150000.0,
		"cfr": NaN
	},
	{
		"tim": 43.954799949999995,
		"tid": 7728,
		"loc": [
			-1.8470937471418038e-06,
			3.433647013956616e-06
		],
		"eco": 20,
		"efo": 133333.3333333333,
		"cfr": NaN
	},
	{
		"tim": 43.955014825000006,
		"tid": 7728,
		"loc": [
			-1.8461386842533036e-06,
			3.432879275203096e-06
		],
		"eco": 17,
		"efo": 340000.0,
		"cfr": NaN
	},
	{
		"tim": 43.95509545,
		"tid": 7728,
		"loc": [
			-1.8385006900767376e-06,
			3.3973393329109768e-06
		],
		"eco": 12,
		"efo": 120000.0,
		"cfr": NaN
	},
	{
		"tim": 43.955243225000004,
		"tid": 7728,
		"loc": [
			-1.847271942680728e-06,
			3.428640697210447e-06
		],
		"eco": 11,
		"efo": 220000.0,
		"cfr": NaN
	},
	{
		"tim": 43.95532382500001,
		"tid": 7728,
		"loc": [
			-1.8364608309164343e-06,
			3.418061191720016e-06
		],
		"eco": 15,
		"efo": 300000.0,
		"cfr": NaN
	},
	{
		"tim": 43.95540445,
		"tid": 7728,
		"loc": [
			-1.8600113600982854e-06,
			3.413748209483933e-06
		],
		"eco": 19,
		"efo": 190000.0,
		"cfr": NaN
	},
	{
		"tim": 43.9555522,
		"tid": 7728,
		"loc": [
			-1.8615876302911675e-06,
			3.405017885279868e-06
		],
		"eco": 19,
		"efo": 126666.66666666666,
		"cfr": NaN
	},
	{
		"tim": 43.955967150000006,
		"tid": 7728,
		"loc": [
			-1.8696679385970505e-06,
			3.439800948114884e-06
		],
		"eco": 15,
		"efo": 300000.0,
		"cfr": NaN
	},
	{
		"tim": 43.956047775,
		"tid": 7728,
		"loc": [
			-1.8945062930720604e-06,
			3.4300780979013346e-06
		],
		"eco": 25,
		"efo": 250000.0,
		"cfr": NaN
	},
	{
		"tim": 43.95619550000001,
		"tid": 7728,
		"loc": [
			-1.8845922517972777e-06,
			3.4371912977809055e-06
		],
		"eco": 23,
		"efo": 460000.0,
		"cfr": NaN
	},
	{
		"tim": 43.956276125,
		"tid": 7728,
		"loc": [
			-1.9001296198863473e-06,
			3.4486024297633826e-06
		],
		"eco": 28,
		"efo": 560000.0,
		"cfr": NaN
	},
	{
		"tim": 43.9563567,
		"tid": 7728,
		"loc": [
			-1.9055763096830003e-06,
			3.4607466059366615e-06
		],
		"eco": 13,
		"efo": 260000.0,
		"cfr": NaN
	},
	{
		"tim": 43.956437324999996,
		"tid": 7728,
		"loc": [
			-1.9109689030383278e-06,
			3.4762159920992658e-06
		],
		"eco": 21,
		"efo": 420000.0,
		"cfr": NaN
	},
	{
		"tim": 43.956517950000006,
		"tid": 7728,
		"loc": [
			-1.9190409084239496e-06,
			3.4563372634888164e-06
		],
		"eco": 23,
		"efo": 460000.0,
		"cfr": NaN
	},
	{
		"tim": 43.956598525000004,
		"tid": 7728,
		"loc": [
			-1.9371427185750217e-06,
			3.4695823194254817e-06
		],
		"eco": 19,
		"efo": 380000.0,
		"cfr": NaN
	},
	{
		"tim": 43.95667915,
		"tid": 7728,
		"loc": [
			-1.915869809240389e-06,
			3.4568107309274094e-06
		],
		"eco": 19,
		"efo": 190000.0,
		"cfr": NaN
	},
	{
		"tim": 43.956826925,
		"tid": 7728,
		"loc": [
			-1.9177845215095184e-06,
			3.4650889909182957e-06
		],
		"eco": 13,
		"efo": 260000.0,
		"cfr": NaN
	},
	{
		"tim": 43.95690755,
		"tid": 7728,
		"loc": [
			-1.9079530128906695e-06,
			3.4515525891270507e-06
		],
		"eco": 15,
		"efo": 300000.0,
		"cfr": NaN
	},
	{
		"tim": 43.956988175000006,
		"tid": 7728,
		"loc": [
			-1.91070556640625e-06,
			3.451461520409352e-06
		],
		"eco": 13,
		"efo": 260000.0,
		"cfr": NaN
	},
	{
		"tim": 43.957068774999996,
		"tid": 7728,
		"loc": [
			-1.918283543755108e-06,
			3.459270166793526e-06
		],
		"eco": 14,
		"efo": 140000.0,
		"cfr": NaN
	},
	{
		"tim": 43.95721655,
		"tid": 7728,
		"loc": [
			-1.8954404406018106e-06,
			3.413038447768746e-06
		],
		"eco": 11,
		"efo": 220000.0,
		"cfr": NaN
	},
	{
		"tim": 43.95729715,
		"tid": 7728,
		"loc": [
			-1.889154595568154e-06,
			3.428600469043733e-06
		],
		"eco": 12,
		"efo": 120000.0,
		"cfr": NaN
	},
	{
		"tim": 43.957444925000004,
		"tid": 7728,
		"loc": [
			-1.914616748643993e-06,
			3.434939637569456e-06
		],
		"eco": 10,
		"efo": 200000.0,
		"cfr": NaN
	},
	{
		"tim": 43.957525524999994,
		"tid": 7728,
		"loc": [
			-1.9012143131236126e-06,
			3.394440162989102e-06
		],
		"eco": 12,
		"efo": 240000.0,
		"cfr": NaN
	},
	{
		"tim": 43.957606150000004,
		"tid": 7728,
		"loc": [
			-1.9052124023437502e-06,
			3.417245487407519e-06
		],
		"eco": 11,
		"efo": 220000.0,
		"cfr": NaN
	},
	{
		"tim": 43.957686725,
		"tid": 7728,
		"loc": [
			-1.8932650212413487e-06,
			3.4257507324218752e-06
		],
		"eco": 18,
		"efo": 180000.0,
		"cfr": NaN
	},
	{
		"tim": 43.957834500000004,
		"tid": 7728,
		"loc": [
			-1.8805989437815983e-06,
			3.4510004265247803e-06
		],
		"eco": 11,
		"efo": 220000.0,
		"cfr": NaN
	},
	{
		"tim": 43.957915075,
		"tid": 7728,
		"loc": [
			-1.928105943195297e-06,
			3.4567723136377137e-06
		],
		"eco": 10,
		"efo": 200000.0,
		"cfr": NaN
	},
	{
		"tim": 43.9579957,
		"tid": 7728,
		"loc": [
			-1.89709132065493e-06,
			3.4650328559500535e-06
		],
		"eco": 15,
		"efo": 300000.0,
		"cfr": NaN
	},
	{
		"tim": 43.95807632500001,
		"tid": 7728,
		"loc": [
			-1.9030761718750002e-06,
			3.479476955167144e-06
		],
		"eco": 10,
		"efo": 100000.0,
		"cfr": NaN
	},
	{
		"tim": 43.95822405,
		"tid": 7728,
		"loc": [
			-1.9030761718750002e-06,
			3.471391692149457e-06
		],
		"eco": 14,
		"efo": 280000.0,
		"cfr": NaN
	},
	{
		"tim": 43.95830467500001,
		"tid": 7728,
		"loc": [
			-1.8789984812765984e-06,
			3.4656771824703215e-06
		],
		"eco": 12,
		"efo": 240000.0,
		"cfr": NaN
	},
	{
		"tim": 43.958385250000006,
		"tid": 7728,
		"loc": [
			-1.8751309707638987e-06,
			3.4647999953512658e-06
		],
		"eco": 18,
		"efo": 180000.0,
		"cfr": NaN
	},
	{
		"tim": 43.958533024999994,
		"tid": 7728,
		"loc": [
			-1.8608516541568862e-06,
			3.455622032256035e-06
		],
		"eco": 21,
		"efo": 210000.0,
		"cfr": NaN
	},
	{
		"tim": 43.958680799999996,
		"tid": 7728,
		"loc": [
			-1.8716382770977718e-06,
			3.4268591498894385e-06
		],
		"eco": 14,
		"efo": 280000.0,
		"cfr": NaN
	},
	{
		"tim": 43.958761425000006,
		"tid": 7728,
		"loc": [
			-1.8611356843517649e-06,
			3.463025632896168e-06
		],
		"eco": 14,
		"efo": 280000.0,
		"cfr": NaN
	},
	{
		"tim": 43.958842024999996,
		"tid": 7728,
		"loc": [
			-1.852219763809214e-06,
			3.4257370146795892e-06
		],
		"eco": 10,
		"efo": 200000.0,
		"cfr": NaN
	},
	{
		"tim": 43.958922650000005,
		"tid": 7728,
		"loc": [
			-1.8572669295832857e-06,
			3.427531732953048e-06
		],
		"eco": 17,
		"efo": 170000.0,
		"cfr": NaN
	},
	{
		"tim": 43.9590704,
		"tid": 7728,
		"loc": [
			-1.8405716604198288e-06,
			3.4370433996768016e-06
		],
		"eco": 13,
		"efo": 260000.0,
		"cfr": NaN
	},
	{
		"tim": 43.959151025,
		"tid": 7728,
		"loc": [
			-1.8644487736046232e-06,
			3.4312317204160314e-06
		],
		"eco": 16,
		"efo": 320000.0,
		"cfr": NaN
	},
	{
		"tim": 43.959231625,
		"tid": 7728,
		"loc": [
			-1.875108823584311e-06,
			3.4561872211736047e-06
		],
		"eco": 13,
		"efo": 260000.0,
		"cfr": NaN
	},
	{
		"tim": 43.959312249999996,
		"tid": 7728,
		"loc": [
			-1.8599760741284178e-06,
			3.4457238697049385e-06
		],
		"eco": 10,
		"efo": 200000.0,
		"cfr": NaN
	},
	{
		"tim": 43.959459525,
		"tid": 7728,
		"loc": [
			-1.8697409963583497e-06,
			3.466445046169138e-06
		],
		"eco": 20,
		"efo": 200000.0,
		"cfr": NaN
	},
	{
		"tim": 43.9596073,
		"tid": 7728,
		"loc": [
			-1.862595530908136e-06,
			3.4776869252323654e-06
		],
		"eco": 20,
		"efo": 200000.0,
		"cfr": NaN
	},
	{
		"tim": 43.95975502500001,
		"tid": 7728,
		"loc": [
			-1.8625052274536092e-06,
			3.465606912132785e-06
		],
		"eco": 22,
		"efo": 220000.0,
		"cfr": NaN
	},
	{
		"tim": 43.95990275,
		"tid": 7728,
		"loc": [
			-1.8298720755159327e-06,
			3.463093352691289e-06
		],
		"eco": 14,
		"efo": 280000.0,
		"cfr": NaN
	},
	{
		"tim": 43.95998337500001,
		"tid": 7728,
		"loc": [
			-1.8381114129361359e-06,
			3.4384201807384564e-06
		],
		"eco": 13,
		"efo": 260000.0,
		"cfr": NaN
	},
	{
		"tim": 43.960064,
		"tid": 7728,
		"loc": [
			-1.831378570958787e-06,
			3.4698576154392087e-06
		],
		"eco": 17,
		"efo": 170000.0,
		"cfr": NaN
	},
	{
		"tim": 43.96021172500001,
		"tid": 7728,
		"loc": [
			-1.8425017846442281e-06,
			3.4501349854711493e-06
		],
		"eco": 12,
		"efo": 240000.0,
		"cfr": NaN
	},
	{
		"tim": 43.96029235,
		"tid": 7728,
		"loc": [
			-1.816464357003275e-06,
			3.4593745755442526e-06
		],
		"eco": 10,
		"efo": 200000.0,
		"cfr": NaN
	},
	{
		"tim": 43.960372975,
		"tid": 7728,
		"loc": [
			-1.8265964663657646e-06,
			3.4581394511823616e-06
		],
		"eco": 22,
		"efo": 220000.0,
		"cfr": NaN
	},
	{
		"tim": 43.960520724999995,
		"tid": 7728,
		"loc": [
			-1.839670180011572e-06,
			3.476426824285317e-06
		],
		"eco": 15,
		"efo": 300000.0,
		"cfr": NaN
	},
	{
		"tim": 43.960601350000005,
		"tid": 7728,
		"loc": [
			-1.8310141758284243e-06,
			3.46160888671875e-06
		],
		"eco": 18,
		"efo": 360000.0,
		"cfr": NaN
	},
	{
		"tim": 43.960681975,
		"tid": 7728,
		"loc": [
			-1.8504444560691429e-06,
			3.4673688100326326e-06
		],
		"eco": 22,
		"efo": 440000.0,
		"cfr": NaN
	},
	{
		"tim": 43.960762575000004,
		"tid": 7728,
		"loc": [
			-1.8543921142495596e-06,
			3.4575467418534517e-06
		],
		"eco": 18,
		"efo": 180000.0,
		"cfr": NaN
	},
	{
		"tim": 43.960910350000006,
		"tid": 7728,
		"loc": [
			-1.8718140462588663e-06,
			3.4856492756482824e-06
		],
		"eco": 19,
		"efo": 190000.0,
		"cfr": NaN
	},
	{
		"tim": 43.9610581,
		"tid": 7728,
		"loc": [
			-1.8738423182377106e-06,
			3.4672546386718752e-06
		],
		"eco": 24,
		"efo": 240000.0,
		"cfr": NaN
	},
	{
		"tim": 43.96120582500001,
		"tid": 7728,
		"loc": [
			-1.8860483658083246e-06,
			3.484733594771072e-06
		],
		"eco": 12,
		"efo": 240000.0,
		"cfr": NaN
	},
	{
		"tim": 43.96128645,
		"tid": 7728,
		"loc": [
			-1.8780055669637447e-06,
			3.4970832226931655e-06
		],
		"eco": 12,
		"efo": 240000.0,
		"cfr": NaN
	},
	{
		"tim": 43.961367075,
		"tid": 7728,
		"loc": [
			-1.8933375487981689e-06,
			3.4745793528942845e-06
		],
		"eco": 11,
		"efo": 220000.0,
		"cfr": NaN
	},
	{
		"tim": 43.96144765,
		"tid": 7728,
		"loc": [
			-1.8870237955123892e-06,
			3.4689566709484896e-06
		],
		"eco": 12,
		"efo": 240000.0,
		"cfr": NaN
	},
	{
		"tim": 43.961528275000006,
		"tid": 7728,
		"loc": [
			-1.8932099523629117e-06,
			3.4780655190836773e-06
		],
		"eco": 10,
		"efo": 200000.0,
		"cfr": NaN
	},
	{
		"tim": 43.9616089,
		"tid": 7728,
		"loc": [
			-1.8843858607215377e-06,
			3.473335031961384e-06
		],
		"eco": 14,
		"efo": 280000.0,
		"cfr": NaN
	},
	{
		"tim": 43.961689475,
		"tid": 7728,
		"loc": [
			-1.8760507841081965e-06,
			3.458976603800366e-06
		],
		"eco": 10,
		"efo": 200000.0,
		"cfr": NaN
	},
	{
		"tim": 43.961770099999995,
		"tid": 7728,
		"loc": [
			-1.8729964540382088e-06,
			3.480962974682779e-06
		],
		"eco": 22,
		"efo": 220000.0,
		"cfr": NaN
	},
	{
		"tim": 43.961917825,
		"tid": 7728,
		"loc": [
			-1.8390138058428373e-06,
			3.470814714439408e-06
		],
		"eco": 14,
		"efo": 280000.0,
		"cfr": NaN
	},
	{
		"tim": 43.96206515,
		"tid": 7728,
		"loc": [
			-1.8503172031433353e-06,
			3.4644840775836165e-06
		],
		"eco": 24,
		"efo": 240000.0,
		"cfr": NaN
	},
	{
		"tim": 43.962212925,
		"tid": 7728,
		"loc": [
			-1.850313828646562e-06,
			3.4375635930068088e-06
		],
		"eco": 17,
		"efo": 170000.0,
		"cfr": NaN
	},
	{
		"tim": 43.962360675,
		"tid": 7728,
		"loc": [
			-1.8404136123456996e-06,
			3.4503320653248363e-06
		],
		"eco": 11,
		"efo": 220000.0,
		"cfr": NaN
	},
	{
		"tim": 43.962441299999995,
		"tid": 7728,
		"loc": [
			-1.8335588411330799e-06,
			3.4423765761214595e-06
		],
		"eco": 18,
		"efo": 180000.0,
		"cfr": NaN
	},
	{
		"tim": 43.962589050000005,
		"tid": 7728,
		"loc": [
			-1.846469069800478e-06,
			3.4475409913305247e-06
		],
		"eco": 12,
		"efo": 240000.0,
		"cfr": NaN
	},
	{
		"tim": 43.962669675,
		"tid": 7728,
		"loc": [
			-1.8427169344320596e-06,
			3.4659414938268598e-06
		],
		"eco": 15,
		"efo": 300000.0,
		"cfr": NaN
	},
	{
		"tim": 43.962750275000005,
		"tid": 7728,
		"loc": [
			-1.8449739834240858e-06,
			3.4773730568523502e-06
		],
		"eco": 17,
		"efo": 340000.0,
		"cfr": NaN
	},
	{
		"tim": 43.9628309,
		"tid": 7728,
		"loc": [
			-1.8562291749043867e-06,
			3.4964441157410036e-06
		],
		"eco": 14,
		"efo": 280000.0,
		"cfr": NaN
	},
	{
		"tim": 43.962911524999996,
		"tid": 7728,
		"loc": [
			-1.8533243264476788e-06,
			3.4972732970203855e-06
		],
		"eco": 16,
		"efo": 160000.0,
		"cfr": NaN
	},
	{
		"tim": 43.96305925,
		"tid": 7728,
		"loc": [
			-1.828296800449886e-06,
			3.497857644235855e-06
		],
		"eco": 16,
		"efo": 160000.0,
		"cfr": NaN
	},
	{
		"tim": 43.963206975000006,
		"tid": 7728,
		"loc": [
			-1.808251627931269e-06,
			3.4958367950139614e-06
		],
		"eco": 10,
		"efo": 200000.0,
		"cfr": NaN
	},
	{
		"tim": 43.9632876,
		"tid": 7728,
		"loc": [
			-1.804022968312534e-06,
			3.4876122706672715e-06
		],
		"eco": 13,
		"efo": 130000.0,
		"cfr": NaN
	},
	{
		"tim": 43.963435325000006,
		"tid": 7728,
		"loc": [
			-1.8005290952572097e-06,
			3.4766061212784413e-06
		],
		"eco": 19,
		"efo": 126666.66666666666,
		"cfr": NaN
	},
	{
		"tim": 43.963650200000004,
		"tid": 7728,
		"loc": [
			-1.8109691888560074e-06,
			3.477053895381956e-06
		],
		"eco": 10,
		"efo": 200000.0,
		"cfr": NaN
	},
	{
		"tim": 43.963730825,
		"tid": 7728,
		"loc": [
			-1.815155590807741e-06,
			3.4697709635005685e-06
		],
		"eco": 13,
		"efo": 260000.0,
		"cfr": NaN
	},
	{
		"tim": 43.963811449999994,
		"tid": 7728,
		"loc": [
			-1.823163055961978e-06,
			3.476095531194822e-06
		],
		"eco": 11,
		"efo": 220000.0,
		"cfr": NaN
	},
	{
		"tim": 43.963892075000004,
		"tid": 7728,
		"loc": [
			-1.826869247208566e-06,
			3.465516025704391e-06
		],
		"eco": 15,
		"efo": 99999.99999999999,
		"cfr": NaN
	},
	{
		"tim": 43.96410697500001,
		"tid": 7728,
		"loc": [
			-1.834520444678061e-06,
			3.4926557270329797e-06
		],
		"eco": 13,
		"efo": 130000.0,
		"cfr": NaN
	},
	{
		"tim": 43.964321424999994,
		"tid": 7728,
		"loc": [
			-1.8311092564415789e-06,
			3.4940827545472714e-06
		],
		"eco": 17,
		"efo": 170000.0,
		"cfr": NaN
	},
	{
		"tim": 43.964469175000005,
		"tid": 7728,
		"loc": [
			-1.853382544287451e-06,
			3.4982880062032125e-06
		],
		"eco": 11,
		"efo": 220000.0,
		"cfr": NaN
	},
	{
		"tim": 43.9645498,
		"tid": 7728,
		"loc": [
			-1.8577634165440333e-06,
			3.491086470108943e-06
		],
		"eco": 21,
		"efo": 210000.0,
		"cfr": NaN
	},
	{
		"tim": 43.964697525000005,
		"tid": 7728,
		"loc": [
			-1.8599953232011757e-06,
			3.4753564793873363e-06
		],
		"eco": 11,
		"efo": 220000.0,
		"cfr": NaN
	},
	{
		"tim": 43.96477815,
		"tid": 7728,
		"loc": [
			-1.8744516861208247e-06,
			3.4668655263226788e-06
		],
		"eco": 12,
		"efo": 240000.0,
		"cfr": NaN
	},
	{
		"tim": 43.964858725,
		"tid": 7728,
		"loc": [
			-1.8516540527343752e-06,
			3.450049983777081e-06
		],
		"eco": 16,
		"efo": 320000.0,
		"cfr": NaN
	},
	{
		"tim": 43.964939349999995,
		"tid": 7728,
		"loc": [
			-1.875731743332777e-06,
			3.4642544581546794e-06
		],
		"eco": 12,
		"efo": 240000.0,
		"cfr": NaN
	},
	{
		"tim": 43.965019975000004,
		"tid": 7728,
		"loc": [
			-1.8735505419627427e-06,
			3.439157992023817e-06
		],
		"eco": 19,
		"efo": 190000.0,
		"cfr": NaN
	},
	{
		"tim": 43.965167699999995,
		"tid": 7728,
		"loc": [
			-1.822871528128058e-06,
			3.4760833306801433e-06
		],
		"eco": 24,
		"efo": 240000.0,
		"cfr": NaN
	},
	{
		"tim": 43.965315425,
		"tid": 7728,
		"loc": [
			-1.8521118164062502e-06,
			3.446952178237071e-06
		],
		"eco": 17,
		"efo": 170000.0,
		"cfr": NaN
	},
	{
		"tim": 43.9654632,
		"tid": 7728,
		"loc": [
			-1.8089679995728452e-06,
			3.4640713880777928e-06
		],
		"eco": 13,
		"efo": 260000.0,
		"cfr": NaN
	},
	{
		"tim": 43.965543825,
		"tid": 7728,
		"loc": [
			-1.8092527575903572e-06,
			3.475913577217534e-06
		],
		"eco": 15,
		"efo": 300000.0,
		"cfr": NaN
	},
	{
		"tim": 43.96562445000001,
		"tid": 7728,
		"loc": [
			-1.81278849713571e-06,
			3.482794605803396e-06
		],
		"eco": 25,
		"efo": 250000.0,
		"cfr": NaN
	},
	{
		"tim": 43.9657722,
		"tid": 7728,
		"loc": [
			-1.8335814072603056e-06,
			3.4944131392078385e-06
		],
		"eco": 12,
		"efo": 240000.0,
		"cfr": NaN
	},
	{
		"tim": 43.965852825,
		"tid": 7728,
		"loc": [
			-1.8219691126718052e-06,
			3.493857326693836e-06
		],
		"eco": 14,
		"efo": 140000.0,
		"cfr": NaN
	},
	{
		"tim": 43.966000574999995,
		"tid": 7728,
		"loc": [
			-1.8413602910197063e-06,
			3.4950144047052953e-06
		],
		"eco": 17,
		"efo": 340000.0,
		"cfr": NaN
	},
	{
		"tim": 43.966081200000005,
		"tid": 7728,
		"loc": [
			-1.8683535966781064e-06,
			3.4975152618108364e-06
		],
		"eco": 10,
		"efo": 100000.0,
		"cfr": NaN
	},
	{
		"tim": 43.96622895,
		"tid": 7728,
		"loc": [
			-1.84051513671875e-06,
			3.514452339317957e-06
		],
		"eco": 17,
		"efo": 170000.0,
		"cfr": NaN
	},
	{
		"tim": 43.96637667500001,
		"tid": 7728,
		"loc": [
			-1.8186482601878482e-06,
			3.5185968620716555e-06
		],
		"eco": 11,
		"efo": 220000.0,
		"cfr": NaN
	},
	{
		"tim": 43.9664573,
		"tid": 7728,
		"loc": [
			-1.8305539850536474e-06,
			3.4966948964291967e-06
		],
		"eco": 11,
		"efo": 110000.0,
		"cfr": NaN
	},
	{
		"tim": 43.96660502500001,
		"tid": 7728,
		"loc": [
			-1.826076165501638e-06,
			3.4939633632704285e-06
		],
		"eco": 13,
		"efo": 260000.0,
		"cfr": NaN
	},
	{
		"tim": 43.96668565,
		"tid": 7728,
		"loc": [
			-1.8028840347376501e-06,
			3.5008784817942526e-06
		],
		"eco": 10,
		"efo": 200000.0,
		"cfr": NaN
	},
	{
		"tim": 43.966832925000006,
		"tid": 7728,
		"loc": [
			-1.820834304175478e-06,
			3.4905707764867745e-06
		],
		"eco": 12,
		"efo": 240000.0,
		"cfr": NaN
	},
	{
		"tim": 43.96691355,
		"tid": 7728,
		"loc": [
			-1.8123146309217702e-06,
			3.4801978371897687e-06
		],
		"eco": 14,
		"efo": 140000.0,
		"cfr": NaN
	},
	{
		"tim": 43.967061275000006,
		"tid": 7728,
		"loc": [
			-1.8264097764009306e-06,
			3.4674093705577872e-06
		],
		"eco": 12,
		"efo": 240000.0,
		"cfr": NaN
	},
	{
		"tim": 43.9671419,
		"tid": 7728,
		"loc": [
			-1.8228149414062502e-06,
			3.4791615042764264e-06
		],
		"eco": 17,
		"efo": 170000.0,
		"cfr": NaN
	},
	{
		"tim": 43.967289675,
		"tid": 7728,
		"loc": [
			-1.8386697656070264e-06,
			3.4631382339318646e-06
		],
		"eco": 11,
		"efo": 220000.0,
		"cfr": NaN
	},
	{
		"tim": 43.9673703,
		"tid": 7728,
		"loc": [
			-1.8590019340312165e-06,
			3.4819665187141468e-06
		],
		"eco": 13,
		"efo": 260000.0,
		"cfr": NaN
	},
	{
		"tim": 43.9674509,
		"tid": 7728,
		"loc": [
			-1.8249724288145162e-06,
			3.4855453471165536e-06
		],
		"eco": 11,
		"efo": 220000.0,
		"cfr": NaN
	},
	{
		"tim": 43.967531525,
		"tid": 7728,
		"loc": [
			-1.8547171155657394e-06,
			3.50258786884523e-06
		],
		"eco": 16,
		"efo": 160000.0,
		"cfr": NaN
	},
	{
		"tim": 43.967679274999995,
		"tid": 7728,
		"loc": [
			-1.8118361569274657e-06,
			3.51142841414536e-06
		],
		"eco": 21,
		"efo": 210000.0,
		"cfr": NaN
	},
	{
		"tim": 43.96782705,
		"tid": 7728,
		"loc": [
			-1.8013905990354256e-06,
			3.509910596724197e-06
		],
		"eco": 18,
		"efo": 360000.0,
		"cfr": NaN
	},
	{
		"tim": 43.96790765,
		"tid": 7728,
		"loc": [
			-1.8001907310270154e-06,
			3.4796625831125883e-06
		],
		"eco": 22,
		"efo": 220000.0,
		"cfr": NaN
	},
	{
		"tim": 43.968055425,
		"tid": 7728,
		"loc": [
			-1.794083777481089e-06,
			3.4641891631170896e-06
		],
		"eco": 20,
		"efo": 400000.0,
		"cfr": NaN
	},
	{
		"tim": 43.968136,
		"tid": 7728,
		"loc": [
			-1.7996167927227718e-06,
			3.4529516791863133e-06
		],
		"eco": 14,
		"efo": 280000.0,
		"cfr": NaN
	},
	{
		"tim": 43.968216625,
		"tid": 7728,
		"loc": [
			-1.7711371634587243e-06,
			3.4728910855305573e-06
		],
		"eco": 16,
		"efo": 320000.0,
		"cfr": NaN
	},
	{
		"tim": 43.968297250000006,
		"tid": 7728,
		"loc": [
			-1.773880524003977e-06,
			3.4608907429079434e-06
		],
		"eco": 27,
		"efo": 540000.0,
		"cfr": NaN
	},
	{
		"tim": 43.968377825000005,
		"tid": 7728,
		"loc": [
			-1.7746482124837645e-06,
			3.4335425590984025e-06
		],
		"eco": 13,
		"efo": 260000.0,
		"cfr": NaN
	},
	{
		"tim": 43.96845845,
		"tid": 7728,
		"loc": [
			-1.7707064864257855e-06,
			3.4626770019531253e-06
		],
		"eco": 18,
		"efo": 180000.0,
		"cfr": NaN
	},
	{
		"tim": 43.968606175000005,
		"tid": 7728,
		"loc": [
			-1.7796017642954876e-06,
			3.417480934473477e-06
		],
		"eco": 12,
		"efo": 240000.0,
		"cfr": NaN
	},
	{
		"tim": 43.9686868,
		"tid": 7728,
		"loc": [
			-1.7797636288290198e-06,
			3.4626123127149173e-06
		],
		"eco": 14,
		"efo": 280000.0,
		"cfr": NaN
	},
	{
		"tim": 43.968767375,
		"tid": 7728,
		"loc": [
			-1.797767634108787e-06,
			3.467062462935003e-06
		],
		"eco": 15,
		"efo": 150000.0,
		"cfr": NaN
	},
	{
		"tim": 43.96891515,
		"tid": 7728,
		"loc": [
			-1.824919910717634e-06,
			3.487432441909293e-06
		],
		"eco": 18,
		"efo": 180000.0,
		"cfr": NaN
	},
	{
		"tim": 43.969062925,
		"tid": 7728,
		"loc": [
			-1.7916999966369e-06,
			3.481722524025275e-06
		],
		"eco": 13,
		"efo": 260000.0,
		"cfr": NaN
	},
	{
		"tim": 43.96914355,
		"tid": 7728,
		"loc": [
			-1.7743801626312275e-06,
			3.504266063277401e-06
		],
		"eco": 12,
		"efo": 240000.0,
		"cfr": NaN
	},
	{
		"tim": 43.96929085000001,
		"tid": 7728,
		"loc": [
			-1.7755466717473664e-06,
			3.5077879282535597e-06
		],
		"eco": 25,
		"efo": 166666.66666666666,
		"cfr": NaN
	},
	{
		"tim": 43.969505749999996,
		"tid": 7728,
		"loc": [
			-1.8262834627524409e-06,
			3.5207446759500444e-06
		],
		"eco": 11,
		"efo": 220000.0,
		"cfr": NaN
	},
	{
		"tim": 43.969586375000006,
		"tid": 7728,
		"loc": [
			-1.8062674633919941e-06,
			3.495272210604294e-06
		],
		"eco": 16,
		"efo": 106666.66666666666,
		"cfr": NaN
	},
	{
		"tim": 43.969867925,
		"tid": 7728,
		"loc": [
			-1.7923783800396855e-06,
			3.515572051717561e-06
		],
		"eco": 18,
		"efo": 119999.99999999999,
		"cfr": NaN
	},
	{
		"tim": 43.9700828,
		"tid": 7728,
		"loc": [
			-1.806176850633419e-06,
			3.4988403320312505e-06
		],
		"eco": 12,
		"efo": 120000.0,
		"cfr": NaN
	},
	{
		"tim": 43.970230525000005,
		"tid": 7728,
		"loc": [
			-1.8222944303512953e-06,
			3.5157838242691664e-06
		],
		"eco": 18,
		"efo": 180000.0,
		"cfr": NaN
	},
	{
		"tim": 43.97037830000001,
		"tid": 7728,
		"loc": [
			-1.8437713820140715e-06,
			3.530705641130704e-06
		],
		"eco": 13,
		"efo": 260000.0,
		"cfr": NaN
	},
	{
		"tim": 43.970458875000006,
		"tid": 7728,
		"loc": [
			-1.850295630724407e-06,
			3.5184748321260144e-06
		],
		"eco": 12,
		"efo": 240000.0,
		"cfr": NaN
	},
	{
		"tim": 43.970606200000006,
		"tid": 7728,
		"loc": [
			-1.8282427189734948e-06,
			3.546822494766245e-06
		],
		"eco": 13,
		"efo": 260000.0,
		"cfr": NaN
	},
	{
		"tim": 43.970686825,
		"tid": 7728,
		"loc": [
			-1.819282251722418e-06,
			3.5553886396895596e-06
		],
		"eco": 11,
		"efo": 220000.0,
		"cfr": NaN
	},
	{
		"tim": 43.97076745,
		"tid": 7728,
		"loc": [
			-1.820062387890669e-06,
			3.534989158919825e-06
		],
		"eco": 15,
		"efo": 150000.0,
		"cfr": NaN
	},
	{
		"tim": 43.97091520000001,
		"tid": 7728,
		"loc": [
			-1.8003003223698597e-06,
			3.549771669542043e-06
		],
		"eco": 21,
		"efo": 210000.0,
		"cfr": NaN
	},
	{
		"tim": 43.971062974999995,
		"tid": 7728,
		"loc": [
			-1.8297037167282058e-06,
			3.5703067589942635e-06
		],
		"eco": 15,
		"efo": 300000.0,
		"cfr": NaN
	},
	{
		"tim": 43.971143575,
		"tid": 7728,
		"loc": [
			-1.8205261230468752e-06,
			3.555993527595464e-06
		],
		"eco": 15,
		"efo": 300000.0,
		"cfr": NaN
	},
	{
		"tim": 43.971224199999995,
		"tid": 7728,
		"loc": [
			-1.8379165379481822e-06,
			3.5338973030005144e-06
		],
		"eco": 26,
		"efo": 260000.0,
		"cfr": NaN
	},
	{
		"tim": 43.971371950000005,
		"tid": 7728,
		"loc": [
			-1.8455543659363129e-06,
			3.5234237355984294e-06
		],
		"eco": 17,
		"efo": 170000.0,
		"cfr": NaN
	},
	{
		"tim": 43.971519674999996,
		"tid": 7728,
		"loc": [
			-1.8549161679002682e-06,
			3.528917777760117e-06
		],
		"eco": 14,
		"efo": 280000.0,
		"cfr": NaN
	},
	{
		"tim": 43.971600300000006,
		"tid": 7728,
		"loc": [
			-1.8824203484707617e-06,
			3.55517805478487e-06
		],
		"eco": 19,
		"efo": 190000.0,
		"cfr": NaN
	},
	{
		"tim": 43.971748025,
		"tid": 7728,
		"loc": [
			-1.8675778286720503e-06,
			3.538334972835146e-06
		],
		"eco": 14,
		"efo": 280000.0,
		"cfr": NaN
	},
	{
		"tim": 43.971828650000006,
		"tid": 7728,
		"loc": [
			-1.8689484777535366e-06,
			3.5432205483805522e-06
		],
		"eco": 10,
		"efo": 200000.0,
		"cfr": NaN
	},
	{
		"tim": 43.971909275,
		"tid": 7728,
		"loc": [
			-1.890343602569337e-06,
			3.566791314809821e-06
		],
		"eco": 11,
		"efo": 220000.0,
		"cfr": NaN
	},
	{
		"tim": 43.97198985,
		"tid": 7728,
		"loc": [
			-1.8840387638068465e-06,
			3.5637396188468926e-06
		],
		"eco": 12,
		"efo": 120000.0,
		"cfr": NaN
	},
	{
		"tim": 43.972137625,
		"tid": 7728,
		"loc": [
			-1.851276403240748e-06,
			3.568567632666522e-06
		],
		"eco": 19,
		"efo": 190000.0,
		"cfr": NaN
	},
	{
		"tim": 43.97228535000001,
		"tid": 7728,
		"loc": [
			-1.8331773029247907e-06,
			3.5767381160626044e-06
		],
		"eco": 23,
		"efo": 230000.0,
		"cfr": NaN
	},
	{
		"tim": 43.972433124999995,
		"tid": 7728,
		"loc": [
			-1.847708024517641e-06,
			3.5659591654759286e-06
		],
		"eco": 11,
		"efo": 220000.0,
		"cfr": NaN
	},
	{
		"tim": 43.972513750000005,
		"tid": 7728,
		"loc": [
			-1.8248891341916756e-06,
			3.5440749989789285e-06
		],
		"eco": 12,
		"efo": 240000.0,
		"cfr": NaN
	},
	{
		"tim": 43.972594375,
		"tid": 7728,
		"loc": [
			-1.8421120309854006e-06,
			3.580275612575388e-06
		],
		"eco": 10,
		"efo": 100000.0,
		"cfr": NaN
	},
	{
		"tim": 43.972742124999996,
		"tid": 7728,
		"loc": [
			-1.835083137053158e-06,
			3.569194006511037e-06
		],
		"eco": 19,
		"efo": 190000.0,
		"cfr": NaN
	},
	{
		"tim": 43.97288987500001,
		"tid": 7728,
		"loc": [
			-1.8220051937815981e-06,
			3.589397643321655e-06
		],
		"eco": 11,
		"efo": 110000.0,
		"cfr": NaN
	},
	{
		"tim": 43.973037625,
		"tid": 7728,
		"loc": [
			-1.844194577219929e-06,
			3.554344035440991e-06
		],
		"eco": 10,
		"efo": 200000.0,
		"cfr": NaN
	},
	{
		"tim": 43.97311825,
		"tid": 7728,
		"loc": [
			-1.8213939729890168e-06,
			3.5599715761496864e-06
		],
		"eco": 15,
		"efo": 150000.0,
		"cfr": NaN
	},
	{
		"tim": 43.973265975000004,
		"tid": 7728,
		"loc": [
			-1.8191008386527136e-06,
			3.5679397866618024e-06
		],
		"eco": 10,
		"efo": 100000.0,
		"cfr": NaN
	},
	{
		"tim": 43.973413750000006,
		"tid": 7728,
		"loc": [
			-1.818115364643861e-06,
			3.5732796571765106e-06
		],
		"eco": 12,
		"efo": 120000.0,
		"cfr": NaN
	},
	{
		"tim": 43.973561475,
		"tid": 7728,
		"loc": [
			-1.8226395906987996e-06,
			3.577546442574624e-06
		],
		"eco": 18,
		"efo": 180000.0,
		"cfr": NaN
	},
	{
		"tim": 43.9737092,
		"tid": 7728,
		"loc": [
			-1.7977127957042172e-06,
			3.5672057513226214e-06
		],
		"eco": 14,
		"efo": 93333.33333333333,
		"cfr": NaN
	},
	{
		"tim": 43.973924075,
		"tid": 7728,
		"loc": [
			-1.8123959100017898e-06,
			3.5601713802968166e-06
		],
		"eco": 14,
		"efo": 140000.0,
		"cfr": NaN
	},
	{
		"tim": 43.974138550000006,
		"tid": 7728,
		"loc": [
			-1.8074564543126742e-06,
			3.535332413621369e-06
		],
		"eco": 11,
		"efo": 110000.0,
		"cfr": NaN
	},
	{
		"tim": 43.9742863,
		"tid": 7728,
		"loc": [
			-1.8112646306750263e-06,
			3.5303351335413453e-06
		],
		"eco": 13,
		"efo": 260000.0,
		"cfr": NaN
	},
	{
		"tim": 43.974366925,
		"tid": 7728,
		"loc": [
			-1.8281883926823396e-06,
			3.5326647895936733e-06
		],
		"eco": 17,
		"efo": 170000.0,
		"cfr": NaN
	},
	{
		"tim": 43.974514674999995,
		"tid": 7728,
		"loc": [
			-1.8437337154760554e-06,
			3.567107889639159e-06
		],
		"eco": 14,
		"efo": 280000.0,
		"cfr": NaN
	},
	{
		"tim": 43.974595300000004,
		"tid": 7728,
		"loc": [
			-1.8619889751750358e-06,
			3.5883204597666713e-06
		],
		"eco": 10,
		"efo": 100000.0,
		"cfr": NaN
	},
	{
		"tim": 43.97474305,
		"tid": 7728,
		"loc": [
			-1.873433120955566e-06,
			3.5970386212625445e-06
		],
		"eco": 11,
		"efo": 110000.0,
		"cfr": NaN
	},
	{
		"tim": 43.974890825,
		"tid": 7728,
		"loc": [
			-1.8609606616035112e-06,
			3.559510720520131e-06
		],
		"eco": 16,
		"efo": 320000.0,
		"cfr": NaN
	},
	{
		"tim": 43.9749714,
		"tid": 7728,
		"loc": [
			-1.8506190287127754e-06,
			3.5485773477215788e-06
		],
		"eco": 19,
		"efo": 126666.66666666666,
		"cfr": NaN
	},
	{
		"tim": 43.975186275,
		"tid": 7728,
		"loc": [
			-1.8452675657466967e-06,
			3.549761599421846e-06
		],
		"eco": 17,
		"efo": 340000.0,
		"cfr": NaN
	},
	{
		"tim": 43.975266899999994,
		"tid": 7728,
		"loc": [
			-1.8445050838172521e-06,
			3.549792511431657e-06
		],
		"eco": 16,
		"efo": 320000.0,
		"cfr": NaN
	},
	{
		"tim": 43.975347525000004,
		"tid": 7728,
		"loc": [
			-1.8584637003594377e-06,
			3.576852261293717e-06
		],
		"eco": 15,
		"efo": 150000.0,
		"cfr": NaN
	},
	{
		"tim": 43.975495249999994,
		"tid": 7728,
		"loc": [
			-1.8690851505255964e-06,
			3.5785406442375175e-06
		],
		"eco": 12,
		"efo": 240000.0,
		"cfr": NaN
	},
	{
		"tim": 43.97557582500001,
		"tid": 7728,
		"loc": [
			-1.8732166227141086e-06,
			3.5593612245871862e-06
		],
		"eco": 15,
		"efo": 150000.0,
		"cfr": NaN
	},
	{
		"tim": 43.975723599999995,
		"tid": 7728,
		"loc": [
			-1.8847798580541804e-06,
			3.583892557607909e-06
		],
		"eco": 14,
		"efo": 140000.0,
		"cfr": NaN
	},
	{
		"tim": 43.975938075,
		"tid": 7728,
		"loc": [
			-1.876164600206493e-06,
			3.562655702022581e-06
		],
		"eco": 15,
		"efo": 150000.0,
		"cfr": NaN
	},
	{
		"tim": 43.976085825,
		"tid": 7728,
		"loc": [
			-1.8576560842632802e-06,
			3.5762938970297797e-06
		],
		"eco": 21,
		"efo": 210000.0,
		"cfr": NaN
	},
	{
		"tim": 43.976233574999995,
		"tid": 7728,
		"loc": [
			-1.8770482248410658e-06,
			3.567121092144517e-06
		],
		"eco": 14,
		"efo": 140000.0,
		"cfr": NaN
	},
	{
		"tim": 43.97638135,
		"tid": 7728,
		"loc": [
			-1.8171347108361478e-06,
			3.5851324121861e-06
		],
		"eco": 11,
		"efo": 110000.0,
		"cfr": NaN
	},
	{
		"tim": 43.97652910000001,
		"tid": 7728,
		"loc": [
			-1.8771379345719632e-06,
			3.5885414150646464e-06
		],
		"eco": 18,
		"efo": 180000.0,
		"cfr": NaN
	},
	{
		"tim": 43.976676825,
		"tid": 7728,
		"loc": [
			-1.8500504421885922e-06,
			3.5739196185101218e-06
		],
		"eco": 14,
		"efo": 140000.0,
		"cfr": NaN
	},
	{
		"tim": 43.9768246,
		"tid": 7728,
		"loc": [
			-1.8674402909068726e-06,
			3.5900794132289817e-06
		],
		"eco": 11,
		"efo": 220000.0,
		"cfr": NaN
	},
	{
		"tim": 43.976905175,
		"tid": 7728,
		"loc": [
			-1.818305762211261e-06,
			3.6002987180798725e-06
		],
		"eco": 15,
		"efo": 300000.0,
		"cfr": NaN
	},
	{
		"tim": 43.976985799999994,
		"tid": 7728,
		"loc": [
			-1.8621839565039028e-06,
			3.585848444671803e-06
		],
		"eco": 19,
		"efo": 190000.0,
		"cfr": NaN
	},
	{
		"tim": 43.977133525,
		"tid": 7728,
		"loc": [
			-1.867680828125669e-06,
			3.5305532072539272e-06
		],
		"eco": 12,
		"efo": 240000.0,
		"cfr": NaN
	},
	{
		"tim": 43.977214149999995,
		"tid": 7728,
		"loc": [
			-1.8533593748449009e-06,
			3.582734447289862e-06
		],
		"eco": 13,
		"efo": 260000.0,
		"cfr": NaN
	},
	{
		"tim": 43.97729472500001,
		"tid": 7728,
		"loc": [
			-1.8665370953790534e-06,
			3.5729811346990587e-06
		],
		"eco": 15,
		"efo": 300000.0,
		"cfr": NaN
	},
	{
		"tim": 43.97737535,
		"tid": 7728,
		"loc": [
			-1.836118184990733e-06,
			3.575379336531004e-06
		],
		"eco": 20,
		"efo": 200000.0,
		"cfr": NaN
	},
	{
		"tim": 43.977523125000005,
		"tid": 7728,
		"loc": [
			-1.8311452377073007e-06,
			3.5671157704633037e-06
		],
		"eco": 14,
		"efo": 140000.0,
		"cfr": NaN
	},
	{
		"tim": 43.97767090000001,
		"tid": 7728,
		"loc": [
			-1.8361277703580108e-06,
			3.5594223780040817e-06
		],
		"eco": 13,
		"efo": 260000.0,
		"cfr": NaN
	},
	{
		"tim": 43.9777515,
		"tid": 7728,
		"loc": [
			-1.834960979388428e-06,
			3.5665536868705942e-06
		],
		"eco": 26,
		"efo": 260000.0,
		"cfr": NaN
	},
	{
		"tim": 43.977899275,
		"tid": 7728,
		"loc": [
			-1.8382779494439115e-06,
			3.5807302364499963e-06
		],
		"eco": 20,
		"efo": 200000.0,
		"cfr": NaN
	},
	{
		"tim": 43.978047024999995,
		"tid": 7728,
		"loc": [
			-1.8400603783942282e-06,
			3.5671698975805245e-06
		],
		"eco": 12,
		"efo": 240000.0,
		"cfr": NaN
	},
	{
		"tim": 43.978127650000005,
		"tid": 7728,
		"loc": [
			-1.8720605286844825e-06,
			3.609189823041831e-06
		],
		"eco": 11,
		"efo": 220000.0,
		"cfr": NaN
	},
	{
		"tim": 43.978208249999994,
		"tid": 7728,
		"loc": [
			-1.8527678689303096e-06,
			3.5856273606271777e-06
		],
		"eco": 24,
		"efo": 240000.0,
		"cfr": NaN
	},
	{
		"tim": 43.978355975,
		"tid": 7728,
		"loc": [
			-1.8881900224593563e-06,
			3.5968499786077117e-06
		],
		"eco": 10,
		"efo": 200000.0,
		"cfr": NaN
	},
	{
		"tim": 43.978436599999995,
		"tid": 7728,
		"loc": [
			-1.8877072331764954e-06,
			3.579199244508581e-06
		],
		"eco": 15,
		"efo": 150000.0,
		"cfr": NaN
	},
	{
		"tim": 43.978584325,
		"tid": 7728,
		"loc": [
			-1.8461000278020006e-06,
			3.575643564765349e-06
		],
		"eco": 19,
		"efo": 380000.0,
		"cfr": NaN
	},
	{
		"tim": 43.978664949999995,
		"tid": 7728,
		"loc": [
			-1.8506427449530626e-06,
			3.5624299652687836e-06
		],
		"eco": 15,
		"efo": 300000.0,
		"cfr": NaN
	},
	{
		"tim": 43.978745575000005,
		"tid": 7728,
		"loc": [
			-1.8238681876349682e-06,
			3.5860712676728892e-06
		],
		"eco": 12,
		"efo": 240000.0,
		"cfr": NaN
	},
	{
		"tim": 43.97882615,
		"tid": 7728,
		"loc": [
			-1.8278292274572266e-06,
			3.572793393616854e-06
		],
		"eco": 10,
		"efo": 200000.0,
		"cfr": NaN
	},
	{
		"tim": 43.978906775,
		"tid": 7728,
		"loc": [
			-1.8342289416014237e-06,
			3.5247254973617334e-06
		],
		"eco": 17,
		"efo": 340000.0,
		"cfr": NaN
	},
	{
		"tim": 43.978987399999994,
		"tid": 7728,
		"loc": [
			-1.8239879671296417e-06,
			3.5825545839621866e-06
		],
		"eco": 15,
		"efo": 300000.0,
		"cfr": NaN
	},
	{
		"tim": 43.97906797500001,
		"tid": 7728,
		"loc": [
			-1.8019141312820778e-06,
			3.6041131893809038e-06
		],
		"eco": 17,
		"efo": 340000.0,
		"cfr": NaN
	},
	{
		"tim": 43.9791486,
		"tid": 7728,
		"loc": [
			-1.820106661181643e-06,
			3.6075165296956164e-06
		],
		"eco": 12,
		"efo": 240000.0,
		"cfr": NaN
	},
	{
		"tim": 43.979229225,
		"tid": 7728,
		"loc": [
			-1.8163065519689242e-06,
			3.563713761277619e-06
		],
		"eco": 11,
		"efo": 220000.0,
		"cfr": NaN
	},
	{
		"tim": 43.97930985000001,
		"tid": 7728,
		"loc": [
			-1.8089429359759992e-06,
			3.5920269794774172e-06
		],
		"eco": 14,
		"efo": 280000.0,
		"cfr": NaN
	},
	{
		"tim": 43.979390475,
		"tid": 7728,
		"loc": [
			-1.800971536177962e-06,
			3.5741193417539487e-06
		],
		"eco": 23,
		"efo": 230000.0,
		"cfr": NaN
	},
	{
		"tim": 43.979538225,
		"tid": 7728,
		"loc": [
			-1.8038041747669723e-06,
			3.5874483951905117e-06
		],
		"eco": 13,
		"efo": 260000.0,
		"cfr": NaN
	},
	{
		"tim": 43.979618849999994,
		"tid": 7728,
		"loc": [
			-1.8133544921875002e-06,
			3.5767599593816984e-06
		],
		"eco": 14,
		"efo": 140000.0,
		"cfr": NaN
	},
	{
		"tim": 43.979766600000005,
		"tid": 7728,
		"loc": [
			-1.8024210539220493e-06,
			3.551811905808869e-06
		],
		"eco": 11,
		"efo": 220000.0,
		"cfr": NaN
	},
	{
		"tim": 43.979847225,
		"tid": 7728,
		"loc": [
			-1.794905673846099e-06,
			3.5542332046349896e-06
		],
		"eco": 11,
		"efo": 220000.0,
		"cfr": NaN
	},
	{
		"tim": 43.979927825000004,
		"tid": 7728,
		"loc": [
			-1.8021302626615697e-06,
			3.5453817826671623e-06
		],
		"eco": 12,
		"efo": 240000.0,
		"cfr": NaN
	},
	{
		"tim": 43.98000845,
		"tid": 7728,
		"loc": [
			-1.7991284807747385e-06,
			3.5292306403812938e-06
		],
		"eco": 18,
		"efo": 360000.0,
		"cfr": NaN
	},
	{
		"tim": 43.980089074999995,
		"tid": 7728,
		"loc": [
			-1.809488114265263e-06,
			3.5348448872156727e-06
		],
		"eco": 11,
		"efo": 220000.0,
		"cfr": NaN
	},
	{
		"tim": 43.98016965000001,
		"tid": 7728,
		"loc": [
			-1.8242020278978931e-06,
			3.527098773525742e-06
		],
		"eco": 16,
		"efo": 320000.0,
		"cfr": NaN
	},
	{
		"tim": 43.980250275,
		"tid": 7728,
		"loc": [
			-1.815075897758853e-06,
			3.5420134999448217e-06
		],
		"eco": 11,
		"efo": 220000.0,
		"cfr": NaN
	},
	{
		"tim": 43.9803309,
		"tid": 7728,
		"loc": [
			-1.8285613415774006e-06,
			3.5390879284034934e-06
		],
		"eco": 13,
		"efo": 130000.0,
		"cfr": NaN
	},
	{
		"tim": 43.980478625,
		"tid": 7728,
		"loc": [
			-1.8389332195359772e-06,
			3.5562320797555106e-06
		],
		"eco": 10,
		"efo": 200000.0,
		"cfr": NaN
	},
	{
		"tim": 43.98055925,
		"tid": 7728,
		"loc": [
			-1.8250291712684126e-06,
			3.543830637430134e-06
		],
		"eco": 14,
		"efo": 280000.0,
		"cfr": NaN
	},
	{
		"tim": 43.980639825,
		"tid": 7728,
		"loc": [
			-1.8082702347291676e-06,
			3.56951464970104e-06
		],
		"eco": 21,
		"efo": 210000.0,
		"cfr": NaN
	},
	{
		"tim": 43.9807876,
		"tid": 7728,
		"loc": [
			-1.8087521991405893e-06,
			3.5725495664078977e-06
		],
		"eco": 17,
		"efo": 340000.0,
		"cfr": NaN
	},
	{
		"tim": 43.980868175,
		"tid": 7728,
		"loc": [
			-1.8215245528431277e-06,
			3.5705481632289817e-06
		],
		"eco": 11,
		"efo": 220000.0,
		"cfr": NaN
	},
	{
		"tim": 43.98094880000001,
		"tid": 7728,
		"loc": [
			-1.8070019036997575e-06,
			3.553347840694456e-06
		],
		"eco": 15,
		"efo": 150000.0,
		"cfr": NaN
	},
	{
		"tim": 43.981096574999995,
		"tid": 7728,
		"loc": [
			-1.8275383496027727e-06,
			3.547478737613153e-06
		],
		"eco": 18,
		"efo": 180000.0,
		"cfr": NaN
	},
	{
		"tim": 43.981244325000006,
		"tid": 7728,
		"loc": [
			-1.8012079191280763e-06,
			3.538917077792134e-06
		],
		"eco": 10,
		"efo": 200000.0,
		"cfr": NaN
	},
	{
		"tim": 43.98132495,
		"tid": 7728,
		"loc": [
			-1.81427001953125e-06,
			3.547555627263817e-06
		],
		"eco": 16,
		"efo": 106666.66666666666,
		"cfr": NaN
	},
	{
		"tim": 43.981539850000004,
		"tid": 7728,
		"loc": [
			-1.817785512499956e-06,
			3.5443260266270507e-06
		],
		"eco": 15,
		"efo": 150000.0,
		"cfr": NaN
	},
	{
		"tim": 43.9816876,
		"tid": 7728,
		"loc": [
			-1.818918226886572e-06,
			3.5294935858709334e-06
		],
		"eco": 15,
		"efo": 300000.0,
		"cfr": NaN
	},
	{
		"tim": 43.981768224999996,
		"tid": 7728,
		"loc": [
			-1.8085230968698925e-06,
			3.5485340828091513e-06
		],
		"eco": 14,
		"efo": 140000.0,
		"cfr": NaN
	},
	{
		"tim": 43.98191595,
		"tid": 7728,
		"loc": [
			-1.8182588321084805e-06,
			3.5561486896680422e-06
		],
		"eco": 14,
		"efo": 280000.0,
		"cfr": NaN
	},
	{
		"tim": 43.981996575,
		"tid": 7728,
		"loc": [
			-1.8267254191094377e-06,
			3.5279451019875334e-06
		],
		"eco": 15,
		"efo": 150000.0,
		"cfr": NaN
	},
	{
		"tim": 43.98221100000001,
		"tid": 7728,
		"loc": [
			-1.818084716796875e-06,
			3.520989218329331e-06
		],
		"eco": 27,
		"efo": 270000.0,
		"cfr": NaN
	},
	{
		"tim": 43.982358725,
		"tid": 7728,
		"loc": [
			-1.8303249203529856e-06,
			3.5388584453229864e-06
		],
		"eco": 22,
		"efo": 220000.0,
		"cfr": NaN
	},
	{
		"tim": 43.98250645,
		"tid": 7728,
		"loc": [
			-1.8211364746093752e-06,
			3.5618297658347038e-06
		],
		"eco": 11,
		"efo": 220000.0,
		"cfr": NaN
	},
	{
		"tim": 43.982587075,
		"tid": 7728,
		"loc": [
			-1.8348387369186393e-06,
			3.535637579151615e-06
		],
		"eco": 12,
		"efo": 240000.0,
		"cfr": NaN
	},
	{
		"tim": 43.98266770000001,
		"tid": 7728,
		"loc": [
			-1.8559109559031274e-06,
			3.577842800649999e-06
		],
		"eco": 12,
		"efo": 120000.0,
		"cfr": NaN
	},
	{
		"tim": 43.982815474999995,
		"tid": 7728,
		"loc": [
			-1.854931729437369e-06,
			3.568727939699542e-06
		],
		"eco": 13,
		"efo": 130000.0,
		"cfr": NaN
	},
	{
		"tim": 43.982963225000006,
		"tid": 7728,
		"loc": [
			-1.8103874350562437e-06,
			3.558814236253012e-06
		],
		"eco": 17,
		"efo": 170000.0,
		"cfr": NaN
	},
	{
		"tim": 43.98311100000001,
		"tid": 7728,
		"loc": [
			-1.819582568192937e-06,
			3.5670883227169807e-06
		],
		"eco": 14,
		"efo": 280000.0,
		"cfr": NaN
	},
	{
		"tim": 43.9831916,
		"tid": 7728,
		"loc": [
			-1.817899245091882e-06,
			3.5614424852049987e-06
		],
		"eco": 20,
		"efo": 200000.0,
		"cfr": NaN
	},
	{
		"tim": 43.983339375,
		"tid": 7728,
		"loc": [
			-1.789178141603144e-06,
			3.5731988555608367e-06
		],
		"eco": 10,
		"efo": 200000.0,
		"cfr": NaN
	},
	{
		"tim": 43.983419975000004,
		"tid": 7728,
		"loc": [
			-1.8215912329338973e-06,
			3.569976098513226e-06
		],
		"eco": 12,
		"efo": 240000.0,
		"cfr": NaN
	},
	{
		"tim": 43.9835006,
		"tid": 7728,
		"loc": [
			-1.8275068642089825e-06,
			3.5479400132731344e-06
		],
		"eco": 12,
		"efo": 120000.0,
		"cfr": NaN
	},
	{
		"tim": 43.983648325000004,
		"tid": 7728,
		"loc": [
			-1.866115937692047e-06,
			3.5666083991112992e-06
		],
		"eco": 11,
		"efo": 110000.0,
		"cfr": NaN
	},
	{
		"tim": 43.983796100000006,
		"tid": 7728,
		"loc": [
			-1.8470678954995595e-06,
			3.5562711070878264e-06
		],
		"eco": 18,
		"efo": 180000.0,
		"cfr": NaN
	},
	{
		"tim": 43.983943825,
		"tid": 7728,
		"loc": [
			-1.8284487503907132e-06,
			3.5601806640625004e-06
		],
		"eco": 15,
		"efo": 150000.0,
		"cfr": NaN
	},
	{
		"tim": 43.98409155,
		"tid": 7728,
		"loc": [
			-1.790266917357427e-06,
			3.563783902149112e-06
		],
		"eco": 10,
		"efo": 200000.0,
		"cfr": NaN
	},
	{
		"tim": 43.984172175,
		"tid": 7728,
		"loc": [
			-1.7989654614824558e-06,
			3.567960500332234e-06
		],
		"eco": 19,
		"efo": 190000.0,
		"cfr": NaN
	},
	{
		"tim": 43.9843199,
		"tid": 7728,
		"loc": [
			-1.805448175843645e-06,
			3.546420981721019e-06
		],
		"eco": 14,
		"efo": 140000.0,
		"cfr": NaN
	},
	{
		"tim": 43.984467675000005,
		"tid": 7728,
		"loc": [
			-1.789798187568482e-06,
			3.549059379322617e-06
		],
		"eco": 14,
		"efo": 140000.0,
		"cfr": NaN
	},
	{
		"tim": 43.98461545000001,
		"tid": 7728,
		"loc": [
			-1.812604393831092e-06,
			3.5186462637411113e-06
		],
		"eco": 16,
		"efo": 160000.0,
		"cfr": NaN
	},
	{
		"tim": 43.9847632,
		"tid": 7728,
		"loc": [
			-1.8067692794333904e-06,
			3.5451297663956e-06
		],
		"eco": 17,
		"efo": 170000.0,
		"cfr": NaN
	},
	{
		"tim": 43.98491095,
		"tid": 7728,
		"loc": [
			-1.7983011808751742e-06,
			3.514885636277619e-06
		],
		"eco": 11,
		"efo": 220000.0,
		"cfr": NaN
	},
	{
		"tim": 43.984991574999995,
		"tid": 7728,
		"loc": [
			-1.8278535437719094e-06,
			3.534583343363289e-06
		],
		"eco": 16,
		"efo": 160000.0,
		"cfr": NaN
	},
	{
		"tim": 43.985139325000006,
		"tid": 7728,
		"loc": [
			-1.8047976273438382e-06,
			3.5375976562500003e-06
		],
		"eco": 15,
		"efo": 150000.0,
		"cfr": NaN
	},
	{
		"tim": 43.98528705,
		"tid": 7728,
		"loc": [
			-1.8133527880842871e-06,
			3.521749112279104e-06
		],
		"eco": 18,
		"efo": 180000.0,
		"cfr": NaN
	},
	{
		"tim": 43.985434825,
		"tid": 7728,
		"loc": [
			-1.8192485415296123e-06,
			3.5290585781141785e-06
		],
		"eco": 13,
		"efo": 260000.0,
		"cfr": NaN
	},
	{
		"tim": 43.9855154,
		"tid": 7728,
		"loc": [
			-1.808899487292116e-06,
			3.5205827310786935e-06
		],
		"eco": 13,
		"efo": 130000.0,
		"cfr": NaN
	},
	{
		"tim": 43.985663175,
		"tid": 7728,
		"loc": [
			-1.8214033485839823e-06,
			3.5457184339924914e-06
		],
		"eco": 12,
		"efo": 240000.0,
		"cfr": NaN
	},
	{
		"tim": 43.98574375,
		"tid": 7728,
		"loc": [
			-1.8210911507248712e-06,
			3.5411779537453e-06
		],
		"eco": 16,
		"efo": 160000.0,
		"cfr": NaN
	},
	{
		"tim": 43.985891525,
		"tid": 7728,
		"loc": [
			-1.8209166123384307e-06,
			3.510133979932787e-06
		],
		"eco": 12,
		"efo": 120000.0,
		"cfr": NaN
	},
	{
		"tim": 43.986039250000005,
		"tid": 7728,
		"loc": [
			-1.8024246324862425e-06,
			3.526185777510454e-06
		],
		"eco": 11,
		"efo": 220000.0,
		"cfr": NaN
	},
	{
		"tim": 43.986119875,
		"tid": 7728,
		"loc": [
			-1.7979399784189994e-06,
			3.519125931269022e-06
		],
		"eco": 14,
		"efo": 280000.0,
		"cfr": NaN
	},
	{
		"tim": 43.986200499999995,
		"tid": 7728,
		"loc": [
			-1.7993725091685075e-06,
			3.5197785047569558e-06
		],
		"eco": 10,
		"efo": 200000.0,
		"cfr": NaN
	},
	{
		"tim": 43.986281125000005,
		"tid": 7728,
		"loc": [
			-1.757511200417661e-06,
			3.538965879219169e-06
		],
		"eco": 10,
		"efo": 200000.0,
		"cfr": NaN
	},
	{
		"tim": 43.98636175,
		"tid": 7728,
		"loc": [
			-1.8174917997192343e-06,
			3.5377809843984103e-06
		],
		"eco": 22,
		"efo": 220000.0,
		"cfr": NaN
	},
	{
		"tim": 43.9865095,
		"tid": 7728,
		"loc": [
			-1.8109759434084016e-06,
			3.522111567221683e-06
		],
		"eco": 19,
		"efo": 190000.0,
		"cfr": NaN
	},
	{
		"tim": 43.98665725000001,
		"tid": 7728,
		"loc": [
			-1.822005632996849e-06,
			3.4995123796350954e-06
		],
		"eco": 13,
		"efo": 130000.0,
		"cfr": NaN
	},
	{
		"tim": 43.986805000000004,
		"tid": 7728,
		"loc": [
			-1.8242055635480538e-06,
			3.505363322550366e-06
		],
		"eco": 10,
		"efo": 200000.0,
		"cfr": NaN
	},
	{
		"tim": 43.986885625,
		"tid": 7728,
		"loc": [
			-1.8087589401695352e-06,
			3.5141913065761736e-06
		],
		"eco": 19,
		"efo": 190000.0,
		"cfr": NaN
	},
	{
		"tim": 43.987033350000004,
		"tid": 7728,
		"loc": [
			-1.8257160607230112e-06,
			3.4927488017990357e-06
		],
		"eco": 14,
		"efo": 280000.0,
		"cfr": NaN
	},
	{
		"tim": 43.987113975,
		"tid": 7728,
		"loc": [
			-1.8249023548890085e-06,
			3.5046317903190873e-06
		],
		"eco": 20,
		"efo": 200000.0,
		"cfr": NaN
	},
	{
		"tim": 43.987261700000005,
		"tid": 7728,
		"loc": [
			-1.8179338330094633e-06,
			3.493367764622854e-06
		],
		"eco": 18,
		"efo": 180000.0,
		"cfr": NaN
	},
	{
		"tim": 43.98740947500001,
		"tid": 7728,
		"loc": [
			-1.8498832042399891e-06,
			3.5054016113281253e-06
		],
		"eco": 12,
		"efo": 240000.0,
		"cfr": NaN
	},
	{
		"tim": 43.987490050000005,
		"tid": 7728,
		"loc": [
			-1.8044078449171481e-06,
			3.5188480465523854e-06
		],
		"eco": 10,
		"efo": 200000.0,
		"cfr": NaN
	},
	{
		"tim": 43.987570675,
		"tid": 7728,
		"loc": [
			-1.8457606564323756e-06,
			3.5066630854046798e-06
		],
		"eco": 17,
		"efo": 170000.0,
		"cfr": NaN
	},
	{
		"tim": 43.987718400000006,
		"tid": 7728,
		"loc": [
			-1.8438221163070367e-06,
			3.4915558244930795e-06
		],
		"eco": 18,
		"efo": 180000.0,
		"cfr": NaN
	},
	{
		"tim": 43.98786617500001,
		"tid": 7728,
		"loc": [
			-1.8476899043935007e-06,
			3.494864456659647e-06
		],
		"eco": 21,
		"efo": 210000.0,
		"cfr": NaN
	},
	{
		"tim": 43.988013949999996,
		"tid": 7728,
		"loc": [
			-1.8254700820698123e-06,
			3.4665364625115695e-06
		],
		"eco": 12,
		"efo": 240000.0,
		"cfr": NaN
	},
	{
		"tim": 43.98809455,
		"tid": 7728,
		"loc": [
			-1.8449682130570635e-06,
			3.5043746996701056e-06
		],
		"eco": 14,
		"efo": 280000.0,
		"cfr": NaN
	},
	{
		"tim": 43.988175174999995,
		"tid": 7728,
		"loc": [
			-1.860284593231493e-06,
			3.4921438102852602e-06
		],
		"eco": 19,
		"efo": 190000.0,
		"cfr": NaN
	},
	{
		"tim": 43.988322925000006,
		"tid": 7728,
		"loc": [
			-1.845601874388553e-06,
			3.4721059685618562e-06
		],
		"eco": 16,
		"efo": 320000.0,
		"cfr": NaN
	},
	{
		"tim": 43.98840355,
		"tid": 7728,
		"loc": [
			-1.846225736163838e-06,
			3.491114764493092e-06
		],
		"eco": 16,
		"efo": 160000.0,
		"cfr": NaN
	},
	{
		"tim": 43.9885513,
		"tid": 7728,
		"loc": [
			-1.850841486637409e-06,
			3.5150165018479035e-06
		],
		"eco": 25,
		"efo": 250000.0,
		"cfr": NaN
	},
	{
		"tim": 43.988699075,
		"tid": 7728,
		"loc": [
			-1.8649652774787215e-06,
			3.5123174997062674e-06
		],
		"eco": 12,
		"efo": 240000.0,
		"cfr": NaN
	},
	{
		"tim": 43.98877965,
		"tid": 7728,
		"loc": [
			-1.8789269837626076e-06,
			3.535795047651206e-06
		],
		"eco": 11,
		"efo": 220000.0,
		"cfr": NaN
	},
	{
		"tim": 43.98886027500001,
		"tid": 7728,
		"loc": [
			-1.8470894609273968e-06,
			3.522413799022956e-06
		],
		"eco": 16,
		"efo": 320000.0,
		"cfr": NaN
	},
	{
		"tim": 43.9889409,
		"tid": 7728,
		"loc": [
			-1.8460271420149431e-06,
			3.537591839506617e-06
		],
		"eco": 13,
		"efo": 260000.0,
		"cfr": NaN
	},
	{
		"tim": 43.989021475,
		"tid": 7728,
		"loc": [
			-1.8271492373661703e-06,
			3.5539845034251766e-06
		],
		"eco": 17,
		"efo": 170000.0,
		"cfr": NaN
	},
	{
		"tim": 43.98916925,
		"tid": 7728,
		"loc": [
			-1.8836123857406064e-06,
			3.5410028106389617e-06
		],
		"eco": 10,
		"efo": 200000.0,
		"cfr": NaN
	},
	{
		"tim": 43.989249825,
		"tid": 7728,
		"loc": [
			-1.851351882300478e-06,
			3.537780053591351e-06
		],
		"eco": 12,
		"efo": 240000.0,
		"cfr": NaN
	},
	{
		"tim": 43.98933045,
		"tid": 7728,
		"loc": [
			-1.8475997469320594e-06,
			3.54437166960811e-06
		],
		"eco": 15,
		"efo": 150000.0,
		"cfr": NaN
	},
	{
		"tim": 43.989478175,
		"tid": 7728,
		"loc": [
			-1.8354535653738402e-06,
			3.5585785717785173e-06
		],
		"eco": 10,
		"efo": 200000.0,
		"cfr": NaN
	},
	{
		"tim": 43.9895588,
		"tid": 7728,
		"loc": [
			-1.8381298333872575e-06,
			3.534274354366331e-06
		],
		"eco": 10,
		"efo": 200000.0,
		"cfr": NaN
	},
	{
		"tim": 43.98963942500001,
		"tid": 7728,
		"loc": [
			-1.846466064453125e-06,
			3.4837877679631622e-06
		],
		"eco": 13,
		"efo": 260000.0,
		"cfr": NaN
	},
	{
		"tim": 43.98972005,
		"tid": 7728,
		"loc": [
			-1.8759757335368642e-06,
			3.5498046875e-06
		],
		"eco": 12,
		"efo": 240000.0,
		"cfr": NaN
	},
	{
		"tim": 43.989800675,
		"tid": 7728,
		"loc": [
			-1.8537902832031252e-06,
			3.5498046875e-06
		],
		"eco": 12,
		"efo": 240000.0,
		"cfr": NaN
	},
	{
		"tim": 43.989881275,
		"tid": 7728,
		"loc": [
			-1.8755775954495035e-06,
			3.5162609259256937e-06
		],
		"eco": 17,
		"efo": 340000.0,
		"cfr": NaN
	},
	{
		"tim": 43.9899619,
		"tid": 7728,
		"loc": [
			-1.8788232120345505e-06,
			3.5211060343069915e-06
		],
		"eco": 15,
		"efo": 300000.0,
		"cfr": NaN
	},
	{
		"tim": 43.99004252500001,
		"tid": 7728,
		"loc": [
			-1.8537953300787941e-06,
			3.4824880217070525e-06
		],
		"eco": 12,
		"efo": 240000.0,
		"cfr": NaN
	},
	{
		"tim": 43.990123125,
		"tid": 7728,
		"loc": [
			-1.8663098876245494e-06,
			3.5422215277865633e-06
		],
		"eco": 23,
		"efo": 230000.0,
		"cfr": NaN
	},
	{
		"tim": 43.9902709,
		"tid": 7728,
		"loc": [
			-1.877876276686912e-06,
			3.5332121952681225e-06
		],
		"eco": 15,
		"efo": 150000.0,
		"cfr": NaN
	},
	{
		"tim": 43.990418649999995,
		"tid": 7728,
		"loc": [
			-1.8831391515816616e-06,
			3.546119718302427e-06
		],
		"eco": 10,
		"efo": 200000.0,
		"cfr": NaN
	},
	{
		"tim": 43.990499275000005,
		"tid": 7728,
		"loc": [
			-1.8677999814331644e-06,
			3.506699604894708e-06
		],
		"eco": 22,
		"efo": 146666.66666666666,
		"cfr": NaN
	},
	{
		"tim": 43.99071415,
		"tid": 7728,
		"loc": [
			-1.841644245463016e-06,
			3.5239882788532736e-06
		],
		"eco": 23,
		"efo": 230000.0,
		"cfr": NaN
	},
	{
		"tim": 43.99086187500001,
		"tid": 7728,
		"loc": [
			-1.8508687930374195e-06,
			3.496496219521362e-06
		],
		"eco": 15,
		"efo": 300000.0,
		"cfr": NaN
	},
	{
		"tim": 43.990942450000006,
		"tid": 7728,
		"loc": [
			-1.8472242145977717e-06,
			3.4906408881706883e-06
		],
		"eco": 14,
		"efo": 140000.0,
		"cfr": NaN
	},
	{
		"tim": 43.99109022500001,
		"tid": 7728,
		"loc": [
			-1.8248167224341073e-06,
			3.5290141631550335e-06
		],
		"eco": 15,
		"efo": 150000.0,
		"cfr": NaN
	},
	{
		"tim": 43.991371349999994,
		"tid": 7728,
		"loc": [
			-1.8162672408032573e-06,
			3.5056321583657284e-06
		],
		"eco": 11,
		"efo": 220000.0,
		"cfr": NaN
	},
	{
		"tim": 43.991451975000004,
		"tid": 7728,
		"loc": [
			-1.8330363806832391e-06,
			3.4913755107834106e-06
		],
		"eco": 21,
		"efo": 210000.0,
		"cfr": NaN
	},
	{
		"tim": 43.991599725,
		"tid": 7728,
		"loc": [
			-1.8316112241940366e-06,
			3.481274844054998e-06
		],
		"eco": 23,
		"efo": 230000.0,
		"cfr": NaN
	},
	{
		"tim": 43.9917475,
		"tid": 7728,
		"loc": [
			-1.8374633789062502e-06,
			3.4498503610759492e-06
		],
		"eco": 11,
		"efo": 220000.0,
		"cfr": NaN
	},
	{
		"tim": 43.991828100000006,
		"tid": 7728,
		"loc": [
			-1.8543360614949118e-06,
			3.4895929136168382e-06
		],
		"eco": 14,
		"efo": 140000.0,
		"cfr": NaN
	},
	{
		"tim": 43.991975874999994,
		"tid": 7728,
		"loc": [
			-1.8529705362969377e-06,
			3.4882722504250336e-06
		],
		"eco": 15,
		"efo": 300000.0,
		"cfr": NaN
	},
	{
		"tim": 43.992056475,
		"tid": 7728,
		"loc": [
			-1.8396066054104985e-06,
			3.4649353909287457e-06
		],
		"eco": 26,
		"efo": 260000.0,
		"cfr": NaN
	},
	{
		"tim": 43.9922042,
		"tid": 7728,
		"loc": [
			-1.8237219539810748e-06,
			3.4733460245413666e-06
		],
		"eco": 15,
		"efo": 150000.0,
		"cfr": NaN
	},
	{
		"tim": 43.992351975000005,
		"tid": 7728,
		"loc": [
			-1.8312595788452026e-06,
			3.4816195396038147e-06
		],
		"eco": 22,
		"efo": 220000.0,
		"cfr": NaN
	},
	{
		"tim": 43.992499699999996,
		"tid": 7728,
		"loc": [
			-1.8207529678200937e-06,
			3.5117261397623727e-06
		],
		"eco": 22,
		"efo": 220000.0,
		"cfr": NaN
	},
	{
		"tim": 43.992647425,
		"tid": 7728,
		"loc": [
			-1.8514495914888201e-06,
			3.519463771125839e-06
		],
		"eco": 13,
		"efo": 130000.0,
		"cfr": NaN
	},
	{
		"tim": 43.9927952,
		"tid": 7728,
		"loc": [
			-1.8561550858398397e-06,
			3.499298095703125e-06
		],
		"eco": 12,
		"efo": 240000.0,
		"cfr": NaN
	},
	{
		"tim": 43.992875775,
		"tid": 7728,
		"loc": [
			-1.8455982817933272e-06,
			3.4737441007413645e-06
		],
		"eco": 17,
		"efo": 170000.0,
		"cfr": NaN
	},
	{
		"tim": 43.993023550000004,
		"tid": 7728,
		"loc": [
			-1.8687581295385555e-06,
			3.512786600576659e-06
		],
		"eco": 14,
		"efo": 280000.0,
		"cfr": NaN
	},
	{
		"tim": 43.993104175,
		"tid": 7728,
		"loc": [
			-1.8493652343750002e-06,
			3.4708793463483553e-06
		],
		"eco": 20,
		"efo": 400000.0,
		"cfr": NaN
	},
	{
		"tim": 43.993184799999995,
		"tid": 7728,
		"loc": [
			-1.8839645944059426e-06,
			3.4962049249569136e-06
		],
		"eco": 14,
		"efo": 280000.0,
		"cfr": NaN
	},
	{
		"tim": 43.993265425000004,
		"tid": 7728,
		"loc": [
			-1.8642378308978148e-06,
			3.4703593447668144e-06
		],
		"eco": 18,
		"efo": 360000.0,
		"cfr": NaN
	},
	{
		"tim": 43.993346024999994,
		"tid": 7728,
		"loc": [
			-1.8594360351562502e-06,
			3.4600456061139805e-06
		],
		"eco": 10,
		"efo": 200000.0,
		"cfr": NaN
	},
	{
		"tim": 43.99342665,
		"tid": 7728,
		"loc": [
			-1.8403489318726715e-06,
			3.453614475591338e-06
		],
		"eco": 22,
		"efo": 220000.0,
		"cfr": NaN
	},
	{
		"tim": 43.9935744,
		"tid": 7728,
		"loc": [
			-1.8230194253403237e-06,
			3.4738159179687504e-06
		],
		"eco": 15,
		"efo": 150000.0,
		"cfr": NaN
	},
	{
		"tim": 43.993722149999996,
		"tid": 7728,
		"loc": [
			-1.8600074319643006e-06,
			3.4615198698368577e-06
		],
		"eco": 13,
		"efo": 260000.0,
		"cfr": NaN
	},
	{
		"tim": 43.993802775000006,
		"tid": 7728,
		"loc": [
			-1.8240086426080816e-06,
			3.4677128978161594e-06
		],
		"eco": 11,
		"efo": 220000.0,
		"cfr": NaN
	},
	{
		"tim": 43.9938834,
		"tid": 7728,
		"loc": [
			-1.8234214641418125e-06,
			3.4500289602078047e-06
		],
		"eco": 17,
		"efo": 340000.0,
		"cfr": NaN
	},
	{
		"tim": 43.993963975,
		"tid": 7728,
		"loc": [
			-1.8263634176450748e-06,
			3.4528223600712325e-06
		],
		"eco": 13,
		"efo": 130000.0,
		"cfr": NaN
	},
	{
		"tim": 43.99411175,
		"tid": 7728,
		"loc": [
			-1.831668044409853e-06,
			3.4544074464086494e-06
		],
		"eco": 12,
		"efo": 240000.0,
		"cfr": NaN
	},
	{
		"tim": 43.994192325,
		"tid": 7728,
		"loc": [
			-1.8241535701695177e-06,
			3.4729615392253327e-06
		],
		"eco": 10,
		"efo": 200000.0,
		"cfr": NaN
	},
	{
		"tim": 43.994272949999996,
		"tid": 7728,
		"loc": [
			-1.8296483052715999e-06,
			3.444512406315329e-06
		],
		"eco": 19,
		"efo": 190000.0,
		"cfr": NaN
	},
	{
		"tim": 43.994420675,
		"tid": 7728,
		"loc": [
			-1.8229863705305682e-06,
			3.4844912535691174e-06
		],
		"eco": 13,
		"efo": 86666.66666666666,
		"cfr": NaN
	},
	{
		"tim": 43.99463555,
		"tid": 7728,
		"loc": [
			-1.8637478523074725e-06,
			3.4669888080641056e-06
		],
		"eco": 16,
		"efo": 160000.0,
		"cfr": NaN
	},
	{
		"tim": 43.994783325,
		"tid": 7728,
		"loc": [
			-1.8382263183593751e-06,
			3.441685550613915e-06
		],
		"eco": 14,
		"efo": 140000.0,
		"cfr": NaN
	},
	{
		"tim": 43.9949311,
		"tid": 7728,
		"loc": [
			-1.8382263183593751e-06,
			3.43257978580148e-06
		],
		"eco": 15,
		"efo": 150000.0,
		"cfr": NaN
	},
	{
		"tim": 43.99507885,
		"tid": 7728,
		"loc": [
			-1.8474958778808574e-06,
			3.4368560288981343e-06
		],
		"eco": 12,
		"efo": 120000.0,
		"cfr": NaN
	},
	{
		"tim": 43.995226599999995,
		"tid": 7728,
		"loc": [
			-1.838018056019401e-06,
			3.4446190211550027e-06
		],
		"eco": 21,
		"efo": 210000.0,
		"cfr": NaN
	},
	{
		"tim": 43.995374375,
		"tid": 7728,
		"loc": [
			-1.8564505146364237e-06,
			3.45734056127209e-06
		],
		"eco": 17,
		"efo": 170000.0,
		"cfr": NaN
	},
	{
		"tim": 43.99552212500001,
		"tid": 7728,
		"loc": [
			-1.8587794927449947e-06,
			3.4755683301150405e-06
		],
		"eco": 12,
		"efo": 240000.0,
		"cfr": NaN
	},
	{
		"tim": 43.99560275,
		"tid": 7728,
		"loc": [
			-1.8531068342364583e-06,
			3.4686328304331074e-06
		],
		"eco": 20,
		"efo": 200000.0,
		"cfr": NaN
	},
	{
		"tim": 43.995750474999994,
		"tid": 7728,
		"loc": [
			-1.8346237631410696e-06,
			3.4798518902423904e-06
		],
		"eco": 16,
		"efo": 160000.0,
		"cfr": NaN
	},
	{
		"tim": 43.9958982,
		"tid": 7728,
		"loc": [
			-1.8346821346226427e-06,
			3.4767762364909578e-06
		],
		"eco": 10,
		"efo": 100000.0,
		"cfr": NaN
	},
	{
		"tim": 43.996045975,
		"tid": 7728,
		"loc": [
			-1.8212422543284732e-06,
			3.4921991569935304e-06
		],
		"eco": 11,
		"efo": 220000.0,
		"cfr": NaN
	},
	{
		"tim": 43.99612655,
		"tid": 7728,
		"loc": [
			-1.8850474641281285e-06,
			3.482122443326562e-06
		],
		"eco": 12,
		"efo": 240000.0,
		"cfr": NaN
	},
	{
		"tim": 43.996207174999995,
		"tid": 7728,
		"loc": [
			-1.8496704101562501e-06,
			3.4691174461369986e-06
		],
		"eco": 10,
		"efo": 200000.0,
		"cfr": NaN
	},
	{
		"tim": 43.996287800000005,
		"tid": 7728,
		"loc": [
			-1.8496704101562501e-06,
			3.4578413204126043e-06
		],
		"eco": 12,
		"efo": 120000.0,
		"cfr": NaN
	},
	{
		"tim": 43.996435524999995,
		"tid": 7728,
		"loc": [
			-1.880498521320297e-06,
			3.4947666984033385e-06
		],
		"eco": 10,
		"efo": 200000.0,
		"cfr": NaN
	},
	{
		"tim": 43.996516150000005,
		"tid": 7728,
		"loc": [
			-1.861454737293274e-06,
			3.502339514479992e-06
		],
		"eco": 14,
		"efo": 280000.0,
		"cfr": NaN
	},
	{
		"tim": 43.996596775,
		"tid": 7728,
		"loc": [
			-1.8608620398787114e-06,
			3.466368462839948e-06
		],
		"eco": 22,
		"efo": 220000.0,
		"cfr": NaN
	},
	{
		"tim": 43.996744525,
		"tid": 7728,
		"loc": [
			-1.821698232211077e-06,
			3.472243943056118e-06
		],
		"eco": 23,
		"efo": 230000.0,
		"cfr": NaN
	},
	{
		"tim": 43.9968923,
		"tid": 7728,
		"loc": [
			-1.8273073692894775e-06,
			3.4450837448206303e-06
		],
		"eco": 19,
		"efo": 190000.0,
		"cfr": NaN
	},
	{
		"tim": 43.997040049999995,
		"tid": 7728,
		"loc": [
			-1.8059609742505139e-06,
			3.4778292527309786e-06
		],
		"eco": 16,
		"efo": 320000.0,
		"cfr": NaN
	},
	{
		"tim": 43.997120675000005,
		"tid": 7728,
		"loc": [
			-1.8215580719638834e-06,
			3.435692660867865e-06
		],
		"eco": 18,
		"efo": 180000.0,
		"cfr": NaN
	},
	{
		"tim": 43.997268425,
		"tid": 7728,
		"loc": [
			-1.840814301805294e-06,
			3.4623718261718754e-06
		],
		"eco": 12,
		"efo": 120000.0,
		"cfr": NaN
	},
	{
		"tim": 43.99741615000001,
		"tid": 7728,
		"loc": [
			-1.8407088320332908e-06,
			3.443312377419163e-06
		],
		"eco": 17,
		"efo": 340000.0,
		"cfr": NaN
	},
	{
		"tim": 43.997496775,
		"tid": 7728,
		"loc": [
			-1.8357849121093752e-06,
			3.430901319004605e-06
		],
		"eco": 10,
		"efo": 200000.0,
		"cfr": NaN
	},
	{
		"tim": 43.9975774,
		"tid": 7728,
		"loc": [
			-1.8516571895497509e-06,
			3.442069046503397e-06
		],
		"eco": 14,
		"efo": 93333.33333333333,
		"cfr": NaN
	},
	{
		"tim": 43.997792225,
		"tid": 7728,
		"loc": [
			-1.851108283434816e-06,
			3.446729246441392e-06
		],
		"eco": 14,
		"efo": 140000.0,
		"cfr": NaN
	},
	{
		"tim": 43.99794,
		"tid": 7728,
		"loc": [
			-1.8552522823662127e-06,
			3.443862939180423e-06
		],
		"eco": 21,
		"efo": 210000.0,
		"cfr": NaN
	},
	{
		"tim": 43.998087725000005,
		"tid": 7728,
		"loc": [
			-1.8418104283409628e-06,
			3.4451062721957588e-06
		],
		"eco": 14,
		"efo": 140000.0,
		"cfr": NaN
	},
	{
		"tim": 43.99823550000001,
		"tid": 7728,
		"loc": [
			-1.8640497501349714e-06,
			3.4633367868156425e-06
		],
		"eco": 12,
		"efo": 240000.0,
		"cfr": NaN
	},
	{
		"tim": 43.998316125,
		"tid": 7728,
		"loc": [
			-1.8611804998876833e-06,
			3.437155658464616e-06
		],
		"eco": 19,
		"efo": 190000.0,
		"cfr": NaN
	},
	{
		"tim": 43.998463875,
		"tid": 7728,
		"loc": [
			-1.8757069011766022e-06,
			3.43381918977574e-06
		],
		"eco": 15,
		"efo": 150000.0,
		"cfr": NaN
	},
	{
		"tim": 43.99861165,
		"tid": 7728,
		"loc": [
			-1.858062744140625e-06,
			3.453357453146644e-06
		],
		"eco": 13,
		"efo": 130000.0,
		"cfr": NaN
	},
	{
		"tim": 43.9988261,
		"tid": 7728,
		"loc": [
			-1.8362647536615652e-06,
			3.4485619370091757e-06
		],
		"eco": 13,
		"efo": 130000.0,
		"cfr": NaN
	},
	{
		"tim": 43.99897385,
		"tid": 7728,
		"loc": [
			-1.8676295904012447e-06,
			3.4720588086306654e-06
		],
		"eco": 12,
		"efo": 240000.0,
		"cfr": NaN
	},
	{
		"tim": 43.999054474999994,
		"tid": 7728,
		"loc": [
			-1.8655207095475575e-06,
			3.4785403258347424e-06
		],
		"eco": 13,
		"efo": 130000.0,
		"cfr": NaN
	},
	{
		"tim": 43.9992022,
		"tid": 7728,
		"loc": [
			-1.8434329840356419e-06,
			3.4819684506944154e-06
		],
		"eco": 19,
		"efo": 190000.0,
		"cfr": NaN
	},
	{
		"tim": 43.999349925000004,
		"tid": 7728,
		"loc": [
			-1.864907942279234e-06,
			3.4699813822728037e-06
		],
		"eco": 11,
		"efo": 110000.0,
		"cfr": NaN
	},
	{
		"tim": 43.999497649999995,
		"tid": 7728,
		"loc": [
			-1.8713072427780144e-06,
			3.4576651670422397e-06
		],
		"eco": 12,
		"efo": 240000.0,
		"cfr": NaN
	},
	{
		"tim": 43.999578275000005,
		"tid": 7728,
		"loc": [
			-1.8815071445610517e-06,
			3.469523426476326e-06
		],
		"eco": 11,
		"efo": 220000.0,
		"cfr": NaN
	},
	{
		"tim": 43.9996589,
		"tid": 7728,
		"loc": [
			-1.8689167402107881e-06,
			3.459909226571303e-06
		],
		"eco": 18,
		"efo": 180000.0,
		"cfr": NaN
	},
	{
		"tim": 43.999806625000005,
		"tid": 7728,
		"loc": [
			-1.8781475382500627e-06,
			3.4440217621437834e-06
		],
		"eco": 15,
		"efo": 300000.0,
		"cfr": NaN
	},
	{
		"tim": 43.99988725,
		"tid": 7728,
		"loc": [
			-1.8581195515936874e-06,
			3.4391389496437835e-06
		],
		"eco": 15,
		"efo": 150000.0,
		"cfr": NaN
	},
	{
		"tim": 44.000035025,
		"tid": 7728,
		"loc": [
			-1.8694099224962243e-06,
			3.4496544215456276e-06
		],
		"eco": 21,
		"efo": 210000.0,
		"cfr": NaN
	},
	{
		"tim": 44.000182775,
		"tid": 7728,
		"loc": [
			-1.8526260485018675e-06,
			3.450044420088579e-06
		],
		"eco": 11,
		"efo": 220000.0,
		"cfr": NaN
	},
	{
		"tim": 44.000263399999994,
		"tid": 7728,
		"loc": [
			-1.843585602208787e-06,
			3.467873972861084e-06
		],
		"eco": 17,
		"efo": 340000.0,
		"cfr": NaN
	},
	{
		"tim": 44.000344025000004,
		"tid": 7728,
		"loc": [
			-1.8491994294699948e-06,
			3.444342719416815e-06
		],
		"eco": 11,
		"efo": 220000.0,
		"cfr": NaN
	},
	{
		"tim": 44.00042462500001,
		"tid": 7728,
		"loc": [
			-1.8865608904157774e-06,
			3.4616430576943424e-06
		],
		"eco": 16,
		"efo": 160000.0,
		"cfr": NaN
	},
	{
		"tim": 44.000572375000004,
		"tid": 7728,
		"loc": [
			-1.8900339621039253e-06,
			3.46998233233021e-06
		],
		"eco": 16,
		"efo": 160000.0,
		"cfr": NaN
	},
	{
		"tim": 44.00072015000001,
		"tid": 7728,
		"loc": [
			-1.8878465039230889e-06,
			3.4605514760322975e-06
		],
		"eco": 16,
		"efo": 160000.0,
		"cfr": NaN
	},
	{
		"tim": 44.000867875,
		"tid": 7728,
		"loc": [
			-1.911595088276236e-06,
			3.480231173305156e-06
		],
		"eco": 22,
		"efo": 220000.0,
		"cfr": NaN
	},
	{
		"tim": 44.0010156,
		"tid": 7728,
		"loc": [
			-1.9049680874323747e-06,
			3.455556894843474e-06
		],
		"eco": 19,
		"efo": 126666.66666666666,
		"cfr": NaN
	},
	{
		"tim": 44.001230475,
		"tid": 7728,
		"loc": [
			-1.927593305291276e-06,
			3.4576322964680573e-06
		],
		"eco": 16,
		"efo": 160000.0,
		"cfr": NaN
	},
	{
		"tim": 44.00137825,
		"tid": 7728,
		"loc": [
			-1.9017011767561622e-06,
			3.4766944912365214e-06
		],
		"eco": 18,
		"efo": 180000.0,
		"cfr": NaN
	},
	{
		"tim": 44.00152597500001,
		"tid": 7728,
		"loc": [
			-1.8875565688950874e-06,
			3.481622874452402e-06
		],
		"eco": 19,
		"efo": 190000.0,
		"cfr": NaN
	},
	{
		"tim": 44.001673749999995,
		"tid": 7728,
		"loc": [
			-1.906250564846334e-06,
			3.454643350934213e-06
		],
		"eco": 23,
		"efo": 230000.0,
		"cfr": NaN
	},
	{
		"tim": 44.001821475,
		"tid": 7728,
		"loc": [
			-1.8953687779503377e-06,
			3.462959055398884e-06
		],
		"eco": 14,
		"efo": 140000.0,
		"cfr": NaN
	},
	{
		"tim": 44.00196927500001,
		"tid": 7728,
		"loc": [
			-1.8818144616995886e-06,
			3.4676895425211775e-06
		],
		"eco": 10,
		"efo": 200000.0,
		"cfr": NaN
	},
	{
		"tim": 44.002049875,
		"tid": 7728,
		"loc": [
			-1.898046742968706e-06,
			3.4590293957676755e-06
		],
		"eco": 15,
		"efo": 150000.0,
		"cfr": NaN
	},
	{
		"tim": 44.00219765,
		"tid": 7728,
		"loc": [
			-1.911930168321022e-06,
			3.482625909732647e-06
		],
		"eco": 14,
		"efo": 140000.0,
		"cfr": NaN
	},
	{
		"tim": 44.002345399999996,
		"tid": 7728,
		"loc": [
			-1.945156465035797e-06,
			3.4747504889550493e-06
		],
		"eco": 11,
		"efo": 220000.0,
		"cfr": NaN
	},
	{
		"tim": 44.002426025000005,
		"tid": 7728,
		"loc": [
			-1.9336835905075453e-06,
			3.4527525526839592e-06
		],
		"eco": 18,
		"efo": 360000.0,
		"cfr": NaN
	},
	{
		"tim": 44.002506600000004,
		"tid": 7728,
		"loc": [
			-1.9496018998217432e-06,
			3.4528367482094786e-06
		],
		"eco": 11,
		"efo": 220000.0,
		"cfr": NaN
	},
	{
		"tim": 44.002587225,
		"tid": 7728,
		"loc": [
			-1.918793111147093e-06,
			3.403967534622738e-06
		],
		"eco": 10,
		"efo": 200000.0,
		"cfr": NaN
	},
	{
		"tim": 44.002667849999995,
		"tid": 7728,
		"loc": [
			-1.9316120568167612e-06,
			3.448803489299036e-06
		],
		"eco": 14,
		"efo": 140000.0,
		"cfr": NaN
	},
	{
		"tim": 44.002815575,
		"tid": 7728,
		"loc": [
			-1.9362842291127425e-06,
			3.460574403194456e-06
		],
		"eco": 10,
		"efo": 100000.0,
		"cfr": NaN
	},
	{
		"tim": 44.002963300000005,
		"tid": 7728,
		"loc": [
			-1.9353592374429406e-06,
			3.452698642891891e-06
		],
		"eco": 15,
		"efo": 300000.0,
		"cfr": NaN
	},
	{
		"tim": 44.003043925,
		"tid": 7728,
		"loc": [
			-1.9156661248422494e-06,
			3.4347652403569166e-06
		],
		"eco": 25,
		"efo": 250000.0,
		"cfr": NaN
	},
	{
		"tim": 44.003191650000005,
		"tid": 7728,
		"loc": [
			-1.9124327611833105e-06,
			3.4391756586094042e-06
		],
		"eco": 16,
		"efo": 160000.0,
		"cfr": NaN
	},
	{
		"tim": 44.00333942500001,
		"tid": 7728,
		"loc": [
			-1.9009667967199009e-06,
			3.438691478539862e-06
		],
		"eco": 13,
		"efo": 260000.0,
		"cfr": NaN
	},
	{
		"tim": 44.00342005,
		"tid": 7728,
		"loc": [
			-1.9003356396196032e-06,
			3.4220019203591413e-06
		],
		"eco": 17,
		"efo": 170000.0,
		"cfr": NaN
	},
	{
		"tim": 44.0035678,
		"tid": 7728,
		"loc": [
			-1.8988499017862558e-06,
			3.41621633785371e-06
		],
		"eco": 12,
		"efo": 240000.0,
		"cfr": NaN
	},
	{
		"tim": 44.003648424999994,
		"tid": 7728,
		"loc": [
			-1.907369101489974e-06,
			3.411907523242213e-06
		],
		"eco": 21,
		"efo": 210000.0,
		"cfr": NaN
	},
	{
		"tim": 44.003796175000005,
		"tid": 7728,
		"loc": [
			-1.8902227108025287e-06,
			3.4130365041999833e-06
		],
		"eco": 12,
		"efo": 240000.0,
		"cfr": NaN
	},
	{
		"tim": 44.0038768,
		"tid": 7728,
		"loc": [
			-1.9351816665895746e-06,
			3.4081191884320535e-06
		],
		"eco": 10,
		"efo": 200000.0,
		"cfr": NaN
	},
	{
		"tim": 44.003957424999996,
		"tid": 7728,
		"loc": [
			-1.9237713175469374e-06,
			3.401449740659408e-06
		],
		"eco": 15,
		"efo": 150000.0,
		"cfr": NaN
	},
	{
		"tim": 44.00410517500001,
		"tid": 7728,
		"loc": [
			-1.9309854394351514e-06,
			3.3949314468224896e-06
		],
		"eco": 11,
		"efo": 220000.0,
		"cfr": NaN
	},
	{
		"tim": 44.0041858,
		"tid": 7728,
		"loc": [
			-1.9509368734878017e-06,
			3.4111022949218754e-06
		],
		"eco": 15,
		"efo": 300000.0,
		"cfr": NaN
	},
	{
		"tim": 44.004266375,
		"tid": 7728,
		"loc": [
			-1.9437525654011617e-06,
			3.3867486753355883e-06
		],
		"eco": 14,
		"efo": 280000.0,
		"cfr": NaN
	},
	{
		"tim": 44.004346999999996,
		"tid": 7728,
		"loc": [
			-1.9542896648484774e-06,
			3.3917049319632402e-06
		],
		"eco": 15,
		"efo": 300000.0,
		"cfr": NaN
	},
	{
		"tim": 44.004427625000005,
		"tid": 7728,
		"loc": [
			-1.9488457226496475e-06,
			3.391228737613153e-06
		],
		"eco": 18,
		"efo": 360000.0,
		"cfr": NaN
	},
	{
		"tim": 44.004508200000004,
		"tid": 7728,
		"loc": [
			-1.9250359599517486e-06,
			3.411051031741098e-06
		],
		"eco": 19,
		"efo": 190000.0,
		"cfr": NaN
	},
	{
		"tim": 44.004655924999994,
		"tid": 7728,
		"loc": [
			-1.9132784462072265e-06,
			3.395333676819979e-06
		],
		"eco": 10,
		"efo": 200000.0,
		"cfr": NaN
	},
	{
		"tim": 44.004736550000004,
		"tid": 7728,
		"loc": [
			-1.924528957845316e-06,
			3.361111594473326e-06
		],
		"eco": 10,
		"efo": 200000.0,
		"cfr": NaN
	},
	{
		"tim": 44.004817175,
		"tid": 7728,
		"loc": [
			-1.9293212890625e-06,
			3.3961670919072324e-06
		],
		"eco": 11,
		"efo": 220000.0,
		"cfr": NaN
	},
	{
		"tim": 44.00489775,
		"tid": 7728,
		"loc": [
			-1.911594922795715e-06,
			3.415756306153517e-06
		],
		"eco": 10,
		"efo": 200000.0,
		"cfr": NaN
	},
	{
		"tim": 44.00497837500001,
		"tid": 7728,
		"loc": [
			-1.8928291206562842e-06,
			3.4003319972297715e-06
		],
		"eco": 13,
		"efo": 260000.0,
		"cfr": NaN
	},
	{
		"tim": 44.005059,
		"tid": 7728,
		"loc": [
			-1.9336599872926736e-06,
			3.407749496818965e-06
		],
		"eco": 17,
		"efo": 170000.0,
		"cfr": NaN
	},
	{
		"tim": 44.005206775000005,
		"tid": 7728,
		"loc": [
			-1.911687707005715e-06,
			3.409607193214307e-06
		],
		"eco": 17,
		"efo": 170000.0,
		"cfr": NaN
	},
	{
		"tim": 44.005354525,
		"tid": 7728,
		"loc": [
			-1.924356201262208e-06,
			3.4055932544705636e-06
		],
		"eco": 10,
		"efo": 200000.0,
		"cfr": NaN
	},
	{
		"tim": 44.00543515,
		"tid": 7728,
		"loc": [
			-1.887373197834507e-06,
			3.3904283009438534e-06
		],
		"eco": 11,
		"efo": 110000.0,
		"cfr": NaN
	},
	{
		"tim": 44.00558290000001,
		"tid": 7728,
		"loc": [
			-1.9061237099034712e-06,
			3.392734580221712e-06
		],
		"eco": 17,
		"efo": 170000.0,
		"cfr": NaN
	},
	{
		"tim": 44.005730674999995,
		"tid": 7728,
		"loc": [
			-1.913761018155385e-06,
			3.399720196789154e-06
		],
		"eco": 19,
		"efo": 190000.0,
		"cfr": NaN
	},
	{
		"tim": 44.005878425000006,
		"tid": 7728,
		"loc": [
			-1.8965234130941908e-06,
			3.403720347990299e-06
		],
		"eco": 18,
		"efo": 180000.0,
		"cfr": NaN
	},
	{
		"tim": 44.00602615,
		"tid": 7728,
		"loc": [
			-1.925990526423035e-06,
			3.4235382885753923e-06
		],
		"eco": 10,
		"efo": 200000.0,
		"cfr": NaN
	},
	{
		"tim": 44.006106775000006,
		"tid": 7728,
		"loc": [
			-1.9212804644885335e-06,
			3.417030258217423e-06
		],
		"eco": 19,
		"efo": 190000.0,
		"cfr": NaN
	},
	{
		"tim": 44.0062545,
		"tid": 7728,
		"loc": [
			-1.9240949989746073e-06,
			3.4242584730549915e-06
		],
		"eco": 12,
		"efo": 120000.0,
		"cfr": NaN
	},
	{
		"tim": 44.006402225,
		"tid": 7728,
		"loc": [
			-1.925958344774044e-06,
			3.4120178222656255e-06
		],
		"eco": 12,
		"efo": 240000.0,
		"cfr": NaN
	},
	{
		"tim": 44.00648285,
		"tid": 7728,
		"loc": [
			-1.938706686024181e-06,
			3.3738254828510463e-06
		],
		"eco": 16,
		"efo": 160000.0,
		"cfr": NaN
	},
	{
		"tim": 44.006630575,
		"tid": 7728,
		"loc": [
			-1.9354427199867152e-06,
			3.3992926249355485e-06
		],
		"eco": 19,
		"efo": 190000.0,
		"cfr": NaN
	},
	{
		"tim": 44.006778350000005,
		"tid": 7728,
		"loc": [
			-1.970566822876948e-06,
			3.405245083789737e-06
		],
		"eco": 10,
		"efo": 200000.0,
		"cfr": NaN
	},
	{
		"tim": 44.006858975,
		"tid": 7728,
		"loc": [
			-1.9377136230468753e-06,
			3.3755119147077303e-06
		],
		"eco": 10,
		"efo": 200000.0,
		"cfr": NaN
	},
	{
		"tim": 44.006939599999995,
		"tid": 7728,
		"loc": [
			-1.95543998931366e-06,
			3.4197235913097673e-06
		],
		"eco": 10,
		"efo": 200000.0,
		"cfr": NaN
	},
	{
		"tim": 44.007020225000005,
		"tid": 7728,
		"loc": [
			-1.942138671875e-06,
			3.396987643456227e-06
		],
		"eco": 13,
		"efo": 260000.0,
		"cfr": NaN
	},
	{
		"tim": 44.007100824999995,
		"tid": 7728,
		"loc": [
			-1.918848762885898e-06,
			3.4138675778023855e-06
		],
		"eco": 15,
		"efo": 150000.0,
		"cfr": NaN
	},
	{
		"tim": 44.0072486,
		"tid": 7728,
		"loc": [
			-1.9090638465027145e-06,
			3.3813314968665876e-06
		],
		"eco": 11,
		"efo": 220000.0,
		"cfr": NaN
	},
	{
		"tim": 44.0073292,
		"tid": 7728,
		"loc": [
			-1.897711933156284e-06,
			3.4007897609016465e-06
		],
		"eco": 13,
		"efo": 130000.0,
		"cfr": NaN
	},
	{
		"tim": 44.00747695,
		"tid": 7728,
		"loc": [
			-1.9331706485804825e-06,
			3.4114686193034577e-06
		],
		"eco": 10,
		"efo": 100000.0,
		"cfr": NaN
	},
	{
		"tim": 44.007624725,
		"tid": 7728,
		"loc": [
			-1.9076246874831616e-06,
			3.4036361928291723e-06
		],
		"eco": 16,
		"efo": 160000.0,
		"cfr": NaN
	},
	{
		"tim": 44.007772450000004,
		"tid": 7728,
		"loc": [
			-1.9072262005416673e-06,
			3.400534970902893e-06
		],
		"eco": 20,
		"efo": 200000.0,
		"cfr": NaN
	},
	{
		"tim": 44.007920174999995,
		"tid": 7728,
		"loc": [
			-1.9127564833646946e-06,
			3.4266641157703385e-06
		],
		"eco": 12,
		"efo": 120000.0,
		"cfr": NaN
	},
	{
		"tim": 44.00806795,
		"tid": 7728,
		"loc": [
			-1.912938959613289e-06,
			3.442582562743483e-06
		],
		"eco": 17,
		"efo": 170000.0,
		"cfr": NaN
	},
	{
		"tim": 44.008215675,
		"tid": 7728,
		"loc": [
			-1.919010159991963e-06,
			3.418025164883717e-06
		],
		"eco": 16,
		"efo": 160000.0,
		"cfr": NaN
	},
	{
		"tim": 44.00836340000001,
		"tid": 7728,
		"loc": [
			-1.8910790801006242e-06,
			3.405894923321487e-06
		],
		"eco": 16,
		"efo": 160000.0,
		"cfr": NaN
	},
	{
		"tim": 44.008511174999995,
		"tid": 7728,
		"loc": [
			-1.9230024658580283e-06,
			3.4162447819092616e-06
		],
		"eco": 13,
		"efo": 260000.0,
		"cfr": NaN
	},
	{
		"tim": 44.008591800000005,
		"tid": 7728,
		"loc": [
			-1.9069361930251294e-06,
			3.422006811167175e-06
		],
		"eco": 16,
		"efo": 160000.0,
		"cfr": NaN
	},
	{
		"tim": 44.00873957500001,
		"tid": 7728,
		"loc": [
			-1.9228564947377426e-06,
			3.409762635616331e-06
		],
		"eco": 10,
		"efo": 200000.0,
		"cfr": NaN
	},
	{
		"tim": 44.008820175,
		"tid": 7728,
		"loc": [
			-1.9268730663996476e-06,
			3.403893532535028e-06
		],
		"eco": 18,
		"efo": 180000.0,
		"cfr": NaN
	},
	{
		"tim": 44.00896792500001,
		"tid": 7728,
		"loc": [
			-1.8954736326574009e-06,
			3.399018626977362e-06
		],
		"eco": 13,
		"efo": 260000.0,
		"cfr": NaN
	},
	{
		"tim": 44.00904855,
		"tid": 7728,
		"loc": [
			-1.8828400894251498e-06,
			3.4120723294505023e-06
		],
		"eco": 10,
		"efo": 200000.0,
		"cfr": NaN
	},
	{
		"tim": 44.009129175,
		"tid": 7728,
		"loc": [
			-1.8969707068551141e-06,
			3.3856321025802858e-06
		],
		"eco": 14,
		"efo": 140000.0,
		"cfr": NaN
	},
	{
		"tim": 44.009276924999995,
		"tid": 7728,
		"loc": [
			-1.8929038869976551e-06,
			3.4125670903891545e-06
		],
		"eco": 21,
		"efo": 210000.0,
		"cfr": NaN
	},
	{
		"tim": 44.00942465,
		"tid": 7728,
		"loc": [
			-1.8850842933978743e-06,
			3.4101422138524174e-06
		],
		"eco": 14,
		"efo": 140000.0,
		"cfr": NaN
	},
	{
		"tim": 44.009572425,
		"tid": 7728,
		"loc": [
			-1.8856165700808094e-06,
			3.404462400738267e-06
		],
		"eco": 14,
		"efo": 140000.0,
		"cfr": NaN
	},
	{
		"tim": 44.00972015000001,
		"tid": 7728,
		"loc": [
			-1.9000417451886789e-06,
			3.390159465128491e-06
		],
		"eco": 10,
		"efo": 100000.0,
		"cfr": NaN
	},
	{
		"tim": 44.009867875,
		"tid": 7728,
		"loc": [
			-1.9181555177332248e-06,
			3.3894055898679872e-06
		],
		"eco": 13,
		"efo": 130000.0,
		"cfr": NaN
	},
	{
		"tim": 44.01001565,
		"tid": 7728,
		"loc": [
			-1.9502976065408625e-06,
			3.4111474392508675e-06
		],
		"eco": 18,
		"efo": 180000.0,
		"cfr": NaN
	},
	{
		"tim": 44.010163375000005,
		"tid": 7728,
		"loc": [
			-1.9252697259486902e-06,
			3.374655495255356e-06
		],
		"eco": 10,
		"efo": 200000.0,
		"cfr": NaN
	},
	{
		"tim": 44.010244,
		"tid": 7728,
		"loc": [
			-1.955999621891538e-06,
			3.392689714439408e-06
		],
		"eco": 14,
		"efo": 280000.0,
		"cfr": NaN
	},
	{
		"tim": 44.010324624999996,
		"tid": 7728,
		"loc": [
			-1.9420625048533674e-06,
			3.363169222492567e-06
		],
		"eco": 19,
		"efo": 190000.0,
		"cfr": NaN
	},
	{
		"tim": 44.010472375000006,
		"tid": 7728,
		"loc": [
			-1.945014948561912e-06,
			3.399618615278753e-06
		],
		"eco": 15,
		"efo": 150000.0,
		"cfr": NaN
	},
	{
		"tim": 44.010620149999994,
		"tid": 7728,
		"loc": [
			-1.9280190134072753e-06,
			3.412886696559763e-06
		],
		"eco": 10,
		"efo": 200000.0,
		"cfr": NaN
	},
	{
		"tim": 44.01070075,
		"tid": 7728,
		"loc": [
			-1.9431506841908676e-06,
			3.389010682491331e-06
		],
		"eco": 10,
		"efo": 200000.0,
		"cfr": NaN
	},
	{
		"tim": 44.01078137500001,
		"tid": 7728,
		"loc": [
			-1.905043209223248e-06,
			3.40604765563385e-06
		],
		"eco": 14,
		"efo": 280000.0,
		"cfr": NaN
	},
	{
		"tim": 44.010862,
		"tid": 7728,
		"loc": [
			-1.92779541015625e-06,
			3.409051388923589e-06
		],
		"eco": 15,
		"efo": 150000.0,
		"cfr": NaN
	},
	{
		"tim": 44.01100975,
		"tid": 7728,
		"loc": [
			-1.9006078035814073e-06,
			3.4099701298841134e-06
		],
		"eco": 13,
		"efo": 260000.0,
		"cfr": NaN
	},
	{
		"tim": 44.011090374999995,
		"tid": 7728,
		"loc": [
			-1.9301286508629893e-06,
			3.396811767965976e-06
		],
		"eco": 18,
		"efo": 119999.99999999999,
		"cfr": NaN
	},
	{
		"tim": 44.01130525000001,
		"tid": 7728,
		"loc": [
			-1.935684520974612e-06,
			3.3758427765057745e-06
		],
		"eco": 19,
		"efo": 190000.0,
		"cfr": NaN
	},
	{
		"tim": 44.011452975,
		"tid": 7728,
		"loc": [
			-1.935812604090106e-06,
			3.3928156030632406e-06
		],
		"eco": 17,
		"efo": 170000.0,
		"cfr": NaN
	},
	{
		"tim": 44.0116007,
		"tid": 7728,
		"loc": [
			-1.9556624704395468e-06,
			3.388978214129927e-06
		],
		"eco": 13,
		"efo": 130000.0,
		"cfr": NaN
	},
	{
		"tim": 44.01174842500001,
		"tid": 7728,
		"loc": [
			-1.9280135652914344e-06,
			3.4053641012487348e-06
		],
		"eco": 15,
		"efo": 300000.0,
		"cfr": NaN
	},
	{
		"tim": 44.01182905,
		"tid": 7728,
		"loc": [
			-1.9095160594015982e-06,
			3.4040316746578213e-06
		],
		"eco": 12,
		"efo": 240000.0,
		"cfr": NaN
	},
	{
		"tim": 44.011909675,
		"tid": 7728,
		"loc": [
			-1.9242799171875444e-06,
			3.4037635729823248e-06
		],
		"eco": 15,
		"efo": 150000.0,
		"cfr": NaN
	},
	{
		"tim": 44.01205745,
		"tid": 7728,
		"loc": [
			-1.9332394925036065e-06,
			3.4277168572214897e-06
		],
		"eco": 19,
		"efo": 190000.0,
		"cfr": NaN
	},
	{
		"tim": 44.0122052,
		"tid": 7728,
		"loc": [
			-1.9049716693753163e-06,
			3.3759551990392936e-06
		],
		"eco": 13,
		"efo": 130000.0,
		"cfr": NaN
	},
	{
		"tim": 44.012352975,
		"tid": 7728,
		"loc": [
			-1.898453894668589e-06,
			3.3701950224920896e-06
		],
		"eco": 10,
		"efo": 100000.0,
		"cfr": NaN
	},
	{
		"tim": 44.012500724999995,
		"tid": 7728,
		"loc": [
			-1.9169616699218753e-06,
			3.352337121210305e-06
		],
		"eco": 20,
		"efo": 200000.0,
		"cfr": NaN
	},
	{
		"tim": 44.012648475000006,
		"tid": 7728,
		"loc": [
			-1.8903647548857398e-06,
			3.357674977548591e-06
		],
		"eco": 16,
		"efo": 160000.0,
		"cfr": NaN
	},
	{
		"tim": 44.01279625000001,
		"tid": 7728,
		"loc": [
			-1.9105529785156252e-06,
			3.340896579989107e-06
		],
		"eco": 12,
		"efo": 240000.0,
		"cfr": NaN
	},
	{
		"tim": 44.012876825000006,
		"tid": 7728,
		"loc": [
			-1.8927486846978604e-06,
			3.38154802178166e-06
		],
		"eco": 16,
		"efo": 160000.0,
		"cfr": NaN
	},
	{
		"tim": 44.01302455,
		"tid": 7728,
		"loc": [
			-1.898464611670555e-06,
			3.343438823737447e-06
		],
		"eco": 15,
		"efo": 150000.0,
		"cfr": NaN
	},
	{
		"tim": 44.013172325,
		"tid": 7728,
		"loc": [
			-1.904449462890625e-06,
			3.3438896506234635e-06
		],
		"eco": 13,
		"efo": 130000.0,
		"cfr": NaN
	},
	{
		"tim": 44.013320050000004,
		"tid": 7728,
		"loc": [
			-1.8779395797041242e-06,
			3.36503943160569e-06
		],
		"eco": 22,
		"efo": 220000.0,
		"cfr": NaN
	},
	{
		"tim": 44.013467774999995,
		"tid": 7728,
		"loc": [
			-1.8870197811070177e-06,
			3.3730164708659577e-06
		],
		"eco": 10,
		"efo": 100000.0,
		"cfr": NaN
	},
	{
		"tim": 44.01361555,
		"tid": 7728,
		"loc": [
			-1.8759070125748249e-06,
			3.383496016474259e-06
		],
		"eco": 15,
		"efo": 150000.0,
		"cfr": NaN
	},
	{
		"tim": 44.013763325,
		"tid": 7728,
		"loc": [
			-1.8837979587503959e-06,
			3.396033674459074e-06
		],
		"eco": 17,
		"efo": 170000.0,
		"cfr": NaN
	},
	{
		"tim": 44.013911074999996,
		"tid": 7728,
		"loc": [
			-1.892553578906206e-06,
			3.3808753893885748e-06
		],
		"eco": 15,
		"efo": 150000.0,
		"cfr": NaN
	},
	{
		"tim": 44.01405885,
		"tid": 7728,
		"loc": [
			-1.8935144720448031e-06,
			3.3535451775462313e-06
		],
		"eco": 16,
		"efo": 160000.0,
		"cfr": NaN
	},
	{
		"tim": 44.014206599999994,
		"tid": 7728,
		"loc": [
			-1.9165246767006685e-06,
			3.3447451002521406e-06
		],
		"eco": 19,
		"efo": 190000.0,
		"cfr": NaN
	},
	{
		"tim": 44.014354350000005,
		"tid": 7728,
		"loc": [
			-1.9225263576959176e-06,
			3.378835055589137e-06
		],
		"eco": 21,
		"efo": 210000.0,
		"cfr": NaN
	},
	{
		"tim": 44.014502074999996,
		"tid": 7728,
		"loc": [
			-1.938133295577818e-06,
			3.3727613214412884e-06
		],
		"eco": 14,
		"efo": 280000.0,
		"cfr": NaN
	},
	{
		"tim": 44.014582700000005,
		"tid": 7728,
		"loc": [
			-1.9306179764648396e-06,
			3.3688354492187505e-06
		],
		"eco": 12,
		"efo": 120000.0,
		"cfr": NaN
	},
	{
		"tim": 44.014730424999996,
		"tid": 7728,
		"loc": [
			-1.9427543247986574e-06,
			3.3671612726014525e-06
		],
		"eco": 20,
		"efo": 200000.0,
		"cfr": NaN
	},
	{
		"tim": 44.0148782,
		"tid": 7728,
		"loc": [
			-1.9372071313948148e-06,
			3.3520479730625294e-06
		],
		"eco": 16,
		"efo": 160000.0,
		"cfr": NaN
	},
	{
		"tim": 44.015025925,
		"tid": 7728,
		"loc": [
			-1.916643277126245e-06,
			3.35294257293244e-06
		],
		"eco": 11,
		"efo": 220000.0,
		"cfr": NaN
	},
	{
		"tim": 44.01510655,
		"tid": 7728,
		"loc": [
			-1.8994167883764012e-06,
			3.3760220001094707e-06
		],
		"eco": 26,
		"efo": 260000.0,
		"cfr": NaN
	},
	{
		"tim": 44.015254275000004,
		"tid": 7728,
		"loc": [
			-1.909065401416018e-06,
			3.3810761000081165e-06
		],
		"eco": 12,
		"efo": 240000.0,
		"cfr": NaN
	},
	{
		"tim": 44.0153349,
		"tid": 7728,
		"loc": [
			-1.8859242904416754e-06,
			3.386314405317947e-06
		],
		"eco": 12,
		"efo": 240000.0,
		"cfr": NaN
	},
	{
		"tim": 44.015415524999995,
		"tid": 7728,
		"loc": [
			-1.8847968211203485e-06,
			3.381448666845321e-06
		],
		"eco": 12,
		"efo": 240000.0,
		"cfr": NaN
	},
	{
		"tim": 44.015496150000004,
		"tid": 7728,
		"loc": [
			-1.8916888875311875e-06,
			3.3948149077780926e-06
		],
		"eco": 15,
		"efo": 300000.0,
		"cfr": NaN
	},
	{
		"tim": 44.015576775,
		"tid": 7728,
		"loc": [
			-1.8585831405732316e-06,
			3.4088502818042773e-06
		],
		"eco": 15,
		"efo": 300000.0,
		"cfr": NaN
	},
	{
		"tim": 44.015657375,
		"tid": 7728,
		"loc": [
			-1.9293758628212306e-06,
			3.409425073377014e-06
		],
		"eco": 16,
		"efo": 320000.0,
		"cfr": NaN
	},
	{
		"tim": 44.015738,
		"tid": 7728,
		"loc": [
			-1.9000244140625e-06,
			3.3862622215276238e-06
		],
		"eco": 20,
		"efo": 200000.0,
		"cfr": NaN
	},
	{
		"tim": 44.015885749999995,
		"tid": 7728,
		"loc": [
			-1.9128148751069354e-06,
			3.3745620379892092e-06
		],
		"eco": 22,
		"efo": 440000.0,
		"cfr": NaN
	},
	{
		"tim": 44.015966375000005,
		"tid": 7728,
		"loc": [
			-1.9162035197772287e-06,
			3.3543799018425634e-06
		],
		"eco": 14,
		"efo": 140000.0,
		"cfr": NaN
	},
	{
		"tim": 44.016114125,
		"tid": 7728,
		"loc": [
			-1.9097673771202482e-06,
			3.3691284489316565e-06
		],
		"eco": 16,
		"efo": 160000.0,
		"cfr": NaN
	},
	{
		"tim": 44.01626185000001,
		"tid": 7728,
		"loc": [
			-1.945751264275651e-06,
			3.372030489827432e-06
		],
		"eco": 16,
		"efo": 320000.0,
		"cfr": NaN
	},
	{
		"tim": 44.016342475,
		"tid": 7728,
		"loc": [
			-1.906438152344419e-06,
			3.3213552092070522e-06
		],
		"eco": 12,
		"efo": 120000.0,
		"cfr": NaN
	},
	{
		"tim": 44.01649020000001,
		"tid": 7728,
		"loc": [
			-1.9253886661586078e-06,
			3.3991090001628326e-06
		],
		"eco": 20,
		"efo": 200000.0,
		"cfr": NaN
	},
	{
		"tim": 44.016637974999995,
		"tid": 7728,
		"loc": [
			-1.9063366204966323e-06,
			3.383059754756956e-06
		],
		"eco": 10,
		"efo": 200000.0,
		"cfr": NaN
	},
	{
		"tim": 44.01671855000001,
		"tid": 7728,
		"loc": [
			-1.8924218748449008e-06,
			3.374909740258612e-06
		],
		"eco": 13,
		"efo": 260000.0,
		"cfr": NaN
	},
	{
		"tim": 44.016799175,
		"tid": 7728,
		"loc": [
			-1.912963494098355e-06,
			3.3447187850836362e-06
		],
		"eco": 17,
		"efo": 170000.0,
		"cfr": NaN
	},
	{
		"tim": 44.0170136,
		"tid": 7728,
		"loc": [
			-1.9047373075456966e-06,
			3.358726359659741e-06
		],
		"eco": 20,
		"efo": 200000.0,
		"cfr": NaN
	},
	{
		"tim": 44.017161375,
		"tid": 7728,
		"loc": [
			-1.918296659130857e-06,
			3.3547637437418843e-06
		],
		"eco": 12,
		"efo": 240000.0,
		"cfr": NaN
	},
	{
		"tim": 44.017241999999996,
		"tid": 7728,
		"loc": [
			-1.91131591796875e-06,
			3.34326636116079e-06
		],
		"eco": 14,
		"efo": 140000.0,
		"cfr": NaN
	},
	{
		"tim": 44.01738975000001,
		"tid": 7728,
		"loc": [
			-1.909337712543564e-06,
			3.350774409884182e-06
		],
		"eco": 27,
		"efo": 270000.0,
		"cfr": NaN
	},
	{
		"tim": 44.0175375,
		"tid": 7728,
		"loc": [
			-1.902532632058947e-06,
			3.3153513779999666e-06
		],
		"eco": 15,
		"efo": 300000.0,
		"cfr": NaN
	},
	{
		"tim": 44.017618125,
		"tid": 7728,
		"loc": [
			-1.915202186366565e-06,
			3.3260112002355645e-06
		],
		"eco": 18,
		"efo": 360000.0,
		"cfr": NaN
	},
	{
		"tim": 44.017698749999994,
		"tid": 7728,
		"loc": [
			-1.913225469543207e-06,
			3.321386551070438e-06
		],
		"eco": 20,
		"efo": 200000.0,
		"cfr": NaN
	},
	{
		"tim": 44.017846500000005,
		"tid": 7728,
		"loc": [
			-1.916703492622329e-06,
			3.33420372941375e-06
		],
		"eco": 19,
		"efo": 190000.0,
		"cfr": NaN
	},
	{
		"tim": 44.017994224999995,
		"tid": 7728,
		"loc": [
			-1.9159412993714525e-06,
			3.311085409335115e-06
		],
		"eco": 17,
		"efo": 170000.0,
		"cfr": NaN
	},
	{
		"tim": 44.018142,
		"tid": 7728,
		"loc": [
			-1.9259016357799032e-06,
			3.3327792057373866e-06
		],
		"eco": 13,
		"efo": 260000.0,
		"cfr": NaN
	},
	{
		"tim": 44.018222574999996,
		"tid": 7728,
		"loc": [
			-1.927590064394986e-06,
			3.3585769821400324e-06
		],
		"eco": 16,
		"efo": 160000.0,
		"cfr": NaN
	},
	{
		"tim": 44.01837035,
		"tid": 7728,
		"loc": [
			-1.8996646614866395e-06,
			3.3359395198731724e-06
		],
		"eco": 20,
		"efo": 200000.0,
		"cfr": NaN
	},
	{
		"tim": 44.018518075,
		"tid": 7728,
		"loc": [
			-1.9146728515625e-06,
			3.332442965721852e-06
		],
		"eco": 13,
		"efo": 130000.0,
		"cfr": NaN
	},
	{
		"tim": 44.01866580000001,
		"tid": 7728,
		"loc": [
			-1.9106421941823356e-06,
			3.338203565967199e-06
		],
		"eco": 13,
		"efo": 130000.0,
		"cfr": NaN
	},
	{
		"tim": 44.018813574999996,
		"tid": 7728,
		"loc": [
			-1.8978378376701619e-06,
			3.308760868983061e-06
		],
		"eco": 15,
		"efo": 150000.0,
		"cfr": NaN
	},
	{
		"tim": 44.01896135,
		"tid": 7728,
		"loc": [
			-1.898125049441935e-06,
			3.302176247208481e-06
		],
		"eco": 10,
		"efo": 200000.0,
		"cfr": NaN
	},
	{
		"tim": 44.01904195,
		"tid": 7728,
		"loc": [
			-1.8865322622406025e-06,
			3.2869631847694743e-06
		],
		"eco": 12,
		"efo": 240000.0,
		"cfr": NaN
	},
	{
		"tim": 44.019122575,
		"tid": 7728,
		"loc": [
			-1.8828984920525288e-06,
			3.297222295215608e-06
		],
		"eco": 12,
		"efo": 240000.0,
		"cfr": NaN
	},
	{
		"tim": 44.01920320000001,
		"tid": 7728,
		"loc": [
			-1.8700013465027144e-06,
			3.2874899441322128e-06
		],
		"eco": 11,
		"efo": 220000.0,
		"cfr": NaN
	},
	{
		"tim": 44.0192838,
		"tid": 7728,
		"loc": [
			-1.8761143060831307e-06,
			3.278734648400585e-06
		],
		"eco": 12,
		"efo": 240000.0,
		"cfr": NaN
	},
	{
		"tim": 44.019364425000006,
		"tid": 7728,
		"loc": [
			-1.8873596191406251e-06,
			3.3035462422978575e-06
		],
		"eco": 11,
		"efo": 220000.0,
		"cfr": NaN
	},
	{
		"tim": 44.01944505,
		"tid": 7728,
		"loc": [
			-1.9038911047066616e-06,
			3.3024368569743024e-06
		],
		"eco": 10,
		"efo": 200000.0,
		"cfr": NaN
	},
	{
		"tim": 44.019525650000006,
		"tid": 7728,
		"loc": [
			-1.922709798336219e-06,
			3.296241938191937e-06
		],
		"eco": 19,
		"efo": 190000.0,
		"cfr": NaN
	},
	{
		"tim": 44.01967342500001,
		"tid": 7728,
		"loc": [
			-1.9177118235896943e-06,
			3.303553228431139e-06
		],
		"eco": 21,
		"efo": 210000.0,
		"cfr": NaN
	},
	{
		"tim": 44.01982115,
		"tid": 7728,
		"loc": [
			-1.920483791481604e-06,
			3.3355773037122258e-06
		],
		"eco": 11,
		"efo": 220000.0,
		"cfr": NaN
	},
	{
		"tim": 44.019901725,
		"tid": 7728,
		"loc": [
			-1.9312488933641022e-06,
			3.3221622555367602e-06
		],
		"eco": 20,
		"efo": 200000.0,
		"cfr": NaN
	},
	{
		"tim": 44.0200495,
		"tid": 7728,
		"loc": [
			-1.934268519009398e-06,
			3.347710887496151e-06
		],
		"eco": 15,
		"efo": 150000.0,
		"cfr": NaN
	},
	{
		"tim": 44.020197225000004,
		"tid": 7728,
		"loc": [
			-1.9082228418088575e-06,
			3.345027774501976e-06
		],
		"eco": 11,
		"efo": 220000.0,
		"cfr": NaN
	},
	{
		"tim": 44.02027785,
		"tid": 7728,
		"loc": [
			-1.953345051756231e-06,
			3.3406549102483367e-06
		],
		"eco": 10,
		"efo": 100000.0,
		"cfr": NaN
	},
	{
		"tim": 44.020425575000004,
		"tid": 7728,
		"loc": [
			-1.8753090519801609e-06,
			3.344263730781669e-06
		],
		"eco": 10,
		"efo": 200000.0,
		"cfr": NaN
	},
	{
		"tim": 44.0205062,
		"tid": 7728,
		"loc": [
			-1.9100067638422802e-06,
			3.3350598665498107e-06
		],
		"eco": 19,
		"efo": 190000.0,
		"cfr": NaN
	},
	{
		"tim": 44.020653975,
		"tid": 7728,
		"loc": [
			-1.92401413999026e-06,
			3.285189880054507e-06
		],
		"eco": 18,
		"efo": 180000.0,
		"cfr": NaN
	},
	{
		"tim": 44.020801725,
		"tid": 7728,
		"loc": [
			-1.9039156836901556e-06,
			3.295130923543833e-06
		],
		"eco": 12,
		"efo": 240000.0,
		"cfr": NaN
	},
	{
		"tim": 44.02088235000001,
		"tid": 7728,
		"loc": [
			-1.907508999587499e-06,
			3.26962459977344e-06
		],
		"eco": 20,
		"efo": 200000.0,
		"cfr": NaN
	},
	{
		"tim": 44.021030100000004,
		"tid": 7728,
		"loc": [
			-1.9128418239915676e-06,
			3.2897905706426288e-06
		],
		"eco": 25,
		"efo": 250000.0,
		"cfr": NaN
	},
	{
		"tim": 44.021177824999995,
		"tid": 7728,
		"loc": [
			-1.905048408976007e-06,
			3.2929167819557374e-06
		],
		"eco": 17,
		"efo": 170000.0,
		"cfr": NaN
	},
	{
		"tim": 44.021325625,
		"tid": 7728,
		"loc": [
			-1.9044081445432325e-06,
			3.3229025303613515e-06
		],
		"eco": 11,
		"efo": 220000.0,
		"cfr": NaN
	},
	{
		"tim": 44.0214062,
		"tid": 7728,
		"loc": [
			-1.8748884662312145e-06,
			3.3405177253916713e-06
		],
		"eco": 10,
		"efo": 200000.0,
		"cfr": NaN
	},
	{
		"tim": 44.021486825,
		"tid": 7728,
		"loc": [
			-1.900553992854884e-06,
			3.324567487530269e-06
		],
		"eco": 19,
		"efo": 190000.0,
		"cfr": NaN
	},
	{
		"tim": 44.02163455,
		"tid": 7728,
		"loc": [
			-1.911665516097364e-06,
			3.3208701167996493e-06
		],
		"eco": 18,
		"efo": 180000.0,
		"cfr": NaN
	},
	{
		"tim": 44.021782325000004,
		"tid": 7728,
		"loc": [
			-1.9049072265625e-06,
			3.312148776268727e-06
		],
		"eco": 13,
		"efo": 260000.0,
		"cfr": NaN
	},
	{
		"tim": 44.0218629,
		"tid": 7728,
		"loc": [
			-1.9176856546205504e-06,
			3.3032862272587325e-06
		],
		"eco": 13,
		"efo": 260000.0,
		"cfr": NaN
	},
	{
		"tim": 44.021943525,
		"tid": 7728,
		"loc": [
			-1.9184825019524567e-06,
			3.258641586160177e-06
		],
		"eco": 12,
		"efo": 240000.0,
		"cfr": NaN
	},
	{
		"tim": 44.02202415000001,
		"tid": 7728,
		"loc": [
			-1.91070556640625e-06,
			3.3018730073918308e-06
		],
		"eco": 18,
		"efo": 360000.0,
		"cfr": NaN
	},
	{
		"tim": 44.022104725000005,
		"tid": 7728,
		"loc": [
			-1.940215235489989e-06,
			3.3183288574218754e-06
		],
		"eco": 12,
		"efo": 240000.0,
		"cfr": NaN
	},
	{
		"tim": 44.02218535,
		"tid": 7728,
		"loc": [
			-1.8962208783260404e-06,
			3.3088853237500104e-06
		],
		"eco": 21,
		"efo": 210000.0,
		"cfr": NaN
	},
	{
		"tim": 44.022333125,
		"tid": 7728,
		"loc": [
			-1.8874361915026556e-06,
			3.2896377594813333e-06
		],
		"eco": 12,
		"efo": 240000.0,
		"cfr": NaN
	},
	{
		"tim": 44.02241375,
		"tid": 7728,
		"loc": [
			-1.9004779579503464e-06,
			3.302249961081087e-06
		],
		"eco": 17,
		"efo": 340000.0,
		"cfr": NaN
	},
	{
		"tim": 44.02249437500001,
		"tid": 7728,
		"loc": [
			-1.8928156052801967e-06,
			3.2569299696079108e-06
		],
		"eco": 15,
		"efo": 150000.0,
		"cfr": NaN
	},
	{
		"tim": 44.022642125000004,
		"tid": 7728,
		"loc": [
			-1.9023132324218753e-06,
			3.3037275508813543e-06
		],
		"eco": 16,
		"efo": 160000.0,
		"cfr": NaN
	},
	{
		"tim": 44.022789875,
		"tid": 7728,
		"loc": [
			-1.8752551510250494e-06,
			3.3313568538594624e-06
		],
		"eco": 11,
		"efo": 110000.0,
		"cfr": NaN
	},
	{
		"tim": 44.022937625,
		"tid": 7728,
		"loc": [
			-1.901262448313679e-06,
			3.303489543253491e-06
		],
		"eco": 10,
		"efo": 200000.0,
		"cfr": NaN
	},
	{
		"tim": 44.02301825000001,
		"tid": 7728,
		"loc": [
			-1.8922931646505849e-06,
			3.268155634687179e-06
		],
		"eco": 13,
		"efo": 130000.0,
		"cfr": NaN
	},
	{
		"tim": 44.023165975,
		"tid": 7728,
		"loc": [
			-1.9236387902160357e-06,
			3.2815390163978377e-06
		],
		"eco": 11,
		"efo": 220000.0,
		"cfr": NaN
	},
	{
		"tim": 44.02324660000001,
		"tid": 7728,
		"loc": [
			-1.9176784185262448e-06,
			3.27278372066621e-06
		],
		"eco": 12,
		"efo": 240000.0,
		"cfr": NaN
	},
	{
		"tim": 44.023327225,
		"tid": 7728,
		"loc": [
			-1.9231171789254116e-06,
			3.2952652261149274e-06
		],
		"eco": 20,
		"efo": 200000.0,
		"cfr": NaN
	},
	{
		"tim": 44.02347495000001,
		"tid": 7728,
		"loc": [
			-1.9062935024962751e-06,
			3.3099085591815248e-06
		],
		"eco": 13,
		"efo": 130000.0,
		"cfr": NaN
	},
	{
		"tim": 44.023622675,
		"tid": 7728,
		"loc": [
			-1.925340511289626e-06,
			3.3011944599461673e-06
		],
		"eco": 14,
		"efo": 140000.0,
		"cfr": NaN
	},
	{
		"tim": 44.02377045,
		"tid": 7728,
		"loc": [
			-1.9103764571677655e-06,
			3.2959537410049747e-06
		],
		"eco": 17,
		"efo": 170000.0,
		"cfr": NaN
	},
	{
		"tim": 44.023918175000006,
		"tid": 7728,
		"loc": [
			-1.918073573917586e-06,
			3.321436271586643e-06
		],
		"eco": 22,
		"efo": 220000.0,
		"cfr": NaN
	},
	{
		"tim": 44.02406595000001,
		"tid": 7728,
		"loc": [
			-1.9001818417738073e-06,
			3.3314274128403968e-06
		],
		"eco": 17,
		"efo": 340000.0,
		"cfr": NaN
	},
	{
		"tim": 44.024146575,
		"tid": 7728,
		"loc": [
			-1.902266898792717e-06,
			3.3215102386861733e-06
		],
		"eco": 19,
		"efo": 126666.66666666666,
		"cfr": NaN
	},
	{
		"tim": 44.024361475000006,
		"tid": 7728,
		"loc": [
			-1.903043172907721e-06,
			3.329516730630168e-06
		],
		"eco": 19,
		"efo": 190000.0,
		"cfr": NaN
	},
	{
		"tim": 44.02457592500001,
		"tid": 7728,
		"loc": [
			-1.8950517333607223e-06,
			3.319046295581137e-06
		],
		"eco": 13,
		"efo": 130000.0,
		"cfr": NaN
	},
	{
		"tim": 44.024723675000004,
		"tid": 7728,
		"loc": [
			-1.8927844732700602e-06,
			3.2898166280678562e-06
		],
		"eco": 10,
		"efo": 100000.0,
		"cfr": NaN
	},
	{
		"tim": 44.024871399999995,
		"tid": 7728,
		"loc": [
			-1.8829792099474253e-06,
			3.2994960740084156e-06
		],
		"eco": 18,
		"efo": 360000.0,
		"cfr": NaN
	},
	{
		"tim": 44.024952025000005,
		"tid": 7728,
		"loc": [
			-1.8876860518613913e-06,
			3.3132736186009287e-06
		],
		"eco": 11,
		"efo": 110000.0,
		"cfr": NaN
	},
	{
		"tim": 44.025099749999995,
		"tid": 7728,
		"loc": [
			-1.8984107947575878e-06,
			3.310755877774342e-06
		],
		"eco": 16,
		"efo": 160000.0,
		"cfr": NaN
	},
	{
		"tim": 44.025247525,
		"tid": 7728,
		"loc": [
			-1.9010512903049484e-06,
			3.309173583984375e-06
		],
		"eco": 21,
		"efo": 210000.0,
		"cfr": NaN
	},
	{
		"tim": 44.02539525,
		"tid": 7728,
		"loc": [
			-1.9105656440819245e-06,
			3.3229826833402914e-06
		],
		"eco": 21,
		"efo": 210000.0,
		"cfr": NaN
	},
	{
		"tim": 44.02554297500001,
		"tid": 7728,
		"loc": [
			-1.908499637328195e-06,
			3.3308934595063362e-06
		],
		"eco": 14,
		"efo": 140000.0,
		"cfr": NaN
	},
	{
		"tim": 44.02575745,
		"tid": 7728,
		"loc": [
			-1.9442161590735998e-06,
			3.3348814055074844e-06
		],
		"eco": 12,
		"efo": 120000.0,
		"cfr": NaN
	},
	{
		"tim": 44.0259052,
		"tid": 7728,
		"loc": [
			-1.9495298513564917e-06,
			3.3141674079667725e-06
		],
		"eco": 15,
		"efo": 300000.0,
		"cfr": NaN
	},
	{
		"tim": 44.02598582500001,
		"tid": 7728,
		"loc": [
			-1.9255845911902876e-06,
			3.317237619852009e-06
		],
		"eco": 14,
		"efo": 280000.0,
		"cfr": NaN
	},
	{
		"tim": 44.026133125,
		"tid": 7728,
		"loc": [
			-1.9187293523854607e-06,
			3.3211137222171994e-06
		],
		"eco": 13,
		"efo": 260000.0,
		"cfr": NaN
	},
	{
		"tim": 44.02621375,
		"tid": 7728,
		"loc": [
			-1.8821961788897122e-06,
			3.316700944908158e-06
		],
		"eco": 14,
		"efo": 140000.0,
		"cfr": NaN
	},
	{
		"tim": 44.02636150000001,
		"tid": 7728,
		"loc": [
			-1.8706038341228588e-06,
			3.3329016728281365e-06
		],
		"eco": 15,
		"efo": 150000.0,
		"cfr": NaN
	},
	{
		"tim": 44.026575925,
		"tid": 7728,
		"loc": [
			-1.8979773992604607e-06,
			3.3243180679203243e-06
		],
		"eco": 13,
		"efo": 130000.0,
		"cfr": NaN
	},
	{
		"tim": 44.026723649999994,
		"tid": 7728,
		"loc": [
			-1.901092529296875e-06,
			3.3224487304687503e-06
		],
		"eco": 15,
		"efo": 99999.99999999999,
		"cfr": NaN
	},
	{
		"tim": 44.026938525000006,
		"tid": 7728,
		"loc": [
			-1.9190602179232396e-06,
			3.3017014307384564e-06
		],
		"eco": 13,
		"efo": 130000.0,
		"cfr": NaN
	},
	{
		"tim": 44.02708630000001,
		"tid": 7728,
		"loc": [
			-1.9207678466714345e-06,
			3.3121304820878266e-06
		],
		"eco": 18,
		"efo": 180000.0,
		"cfr": NaN
	},
	{
		"tim": 44.027234025,
		"tid": 7728,
		"loc": [
			-1.913952850883853e-06,
			3.3132842518979467e-06
		],
		"eco": 11,
		"efo": 110000.0,
		"cfr": NaN
	},
	{
		"tim": 44.027515199999996,
		"tid": 7728,
		"loc": [
			-1.9051815982798626e-06,
			3.270081032129727e-06
		],
		"eco": 12,
		"efo": 120000.0,
		"cfr": NaN
	},
	{
		"tim": 44.02766295000001,
		"tid": 7728,
		"loc": [
			-1.9271473761263642e-06,
			3.2833908838634563e-06
		],
		"eco": 13,
		"efo": 260000.0,
		"cfr": NaN
	},
	{
		"tim": 44.027743575,
		"tid": 7728,
		"loc": [
			-1.930136221894162e-06,
			3.3022842690836772e-06
		],
		"eco": 10,
		"efo": 100000.0,
		"cfr": NaN
	},
	{
		"tim": 44.027891325,
		"tid": 7728,
		"loc": [
			-1.9098995721111645e-06,
			3.2908537533436916e-06
		],
		"eco": 14,
		"efo": 93333.33333333333,
		"cfr": NaN
	},
	{
		"tim": 44.028106225,
		"tid": 7728,
		"loc": [
			-1.9325979123981893e-06,
			3.3265097005595943e-06
		],
		"eco": 18,
		"efo": 360000.0,
		"cfr": NaN
	},
	{
		"tim": 44.0281868,
		"tid": 7728,
		"loc": [
			-1.928255123223011e-06,
			3.32838767281034e-06
		],
		"eco": 21,
		"efo": 210000.0,
		"cfr": NaN
	},
	{
		"tim": 44.028334575,
		"tid": 7728,
		"loc": [
			-1.93024513239807e-06,
			3.3398432191879883e-06
		],
		"eco": 22,
		"efo": 220000.0,
		"cfr": NaN
	},
	{
		"tim": 44.02848230000001,
		"tid": 7728,
		"loc": [
			-1.9340013403054378e-06,
			3.3458999064564435e-06
		],
		"eco": 18,
		"efo": 360000.0,
		"cfr": NaN
	},
	{
		"tim": 44.028562925,
		"tid": 7728,
		"loc": [
			-1.9088483407644653e-06,
			3.3481598706066423e-06
		],
		"eco": 10,
		"efo": 200000.0,
		"cfr": NaN
	},
	{
		"tim": 44.0286435,
		"tid": 7728,
		"loc": [
			-1.8914741349297034e-06,
			3.3549961905908385e-06
		],
		"eco": 10,
		"efo": 200000.0,
		"cfr": NaN
	},
	{
		"tim": 44.028724125,
		"tid": 7728,
		"loc": [
			-1.927904233740561e-06,
			3.3538007465642298e-06
		],
		"eco": 13,
		"efo": 260000.0,
		"cfr": NaN
	},
	{
		"tim": 44.028804750000006,
		"tid": 7728,
		"loc": [
			-1.8974845546576986e-06,
			3.346232410851326e-06
		],
		"eco": 11,
		"efo": 220000.0,
		"cfr": NaN
	},
	{
		"tim": 44.028885325000005,
		"tid": 7728,
		"loc": [
			-1.9228913407167345e-06,
			3.347300718210304e-06
		],
		"eco": 11,
		"efo": 220000.0,
		"cfr": NaN
	},
	{
		"tim": 44.02896595,
		"tid": 7728,
		"loc": [
			-1.8908632924403422e-06,
			3.347653852921443e-06
		],
		"eco": 14,
		"efo": 280000.0,
		"cfr": NaN
	},
	{
		"tim": 44.029046574999995,
		"tid": 7728,
		"loc": [
			-1.934362537637783e-06,
			3.348721968155818e-06
		],
		"eco": 14,
		"efo": 280000.0,
		"cfr": NaN
	},
	{
		"tim": 44.029127200000005,
		"tid": 7728,
		"loc": [
			-1.9058095368918701e-06,
			3.333563910823065e-06
		],
		"eco": 11,
		"efo": 110000.0,
		"cfr": NaN
	},
	{
		"tim": 44.02927497500001,
		"tid": 7728,
		"loc": [
			-1.923035232815084e-06,
			3.328453165387338e-06
		],
		"eco": 23,
		"efo": 230000.0,
		"cfr": NaN
	},
	{
		"tim": 44.029422725,
		"tid": 7728,
		"loc": [
			-1.9106352538159175e-06,
			3.3419641040799385e-06
		],
		"eco": 10,
		"efo": 200000.0,
		"cfr": NaN
	},
	{
		"tim": 44.02950332500001,
		"tid": 7728,
		"loc": [
			-1.910250808081728e-06,
			3.3318793702367747e-06
		],
		"eco": 12,
		"efo": 240000.0,
		"cfr": NaN
	},
	{
		"tim": 44.02958395,
		"tid": 7728,
		"loc": [
			-1.950751057615606e-06,
			3.3519464141545865e-06
		],
		"eco": 10,
		"efo": 200000.0,
		"cfr": NaN
	},
	{
		"tim": 44.029664575,
		"tid": 7728,
		"loc": [
			-1.911891607278893e-06,
			3.3537903966472076e-06
		],
		"eco": 20,
		"efo": 200000.0,
		"cfr": NaN
	},
	{
		"tim": 44.029812324999995,
		"tid": 7728,
		"loc": [
			-1.9158965600348532e-06,
			3.3363044190648994e-06
		],
		"eco": 12,
		"efo": 120000.0,
		"cfr": NaN
	},
	{
		"tim": 44.02996005,
		"tid": 7728,
		"loc": [
			-1.919403076171875e-06,
			3.3421325683593755e-06
		],
		"eco": 18,
		"efo": 180000.0,
		"cfr": NaN
	},
	{
		"tim": 44.030107825,
		"tid": 7728,
		"loc": [
			-1.8923449947750494e-06,
			3.3577545589375875e-06
		],
		"eco": 11,
		"efo": 220000.0,
		"cfr": NaN
	},
	{
		"tim": 44.0301884,
		"tid": 7728,
		"loc": [
			-1.895659823424951e-06,
			3.329261316073384e-06
		],
		"eco": 10,
		"efo": 200000.0,
		"cfr": NaN
	},
	{
		"tim": 44.030269024999996,
		"tid": 7728,
		"loc": [
			-1.8833163184557807e-06,
			3.3680770842686677e-06
		],
		"eco": 12,
		"efo": 120000.0,
		"cfr": NaN
	},
	{
		"tim": 44.03041675,
		"tid": 7728,
		"loc": [
			-1.8918407708872574e-06,
			3.354305967899295e-06
		],
		"eco": 15,
		"efo": 150000.0,
		"cfr": NaN
	},
	{
		"tim": 44.030564525,
		"tid": 7728,
		"loc": [
			-1.8966615089844193e-06,
			3.355545799544825e-06
		],
		"eco": 15,
		"efo": 150000.0,
		"cfr": NaN
	},
	{
		"tim": 44.03071225000001,
		"tid": 7728,
		"loc": [
			-1.8787502798187275e-06,
			3.386620799605526e-06
		],
		"eco": 12,
		"efo": 120000.0,
		"cfr": NaN
	},
	{
		"tim": 44.030860024999996,
		"tid": 7728,
		"loc": [
			-1.8833576717320176e-06,
			3.3722535314128324e-06
		],
		"eco": 10,
		"efo": 200000.0,
		"cfr": NaN
	},
	{
		"tim": 44.030940650000005,
		"tid": 7728,
		"loc": [
			-1.8676304294733447e-06,
			3.3868313059829376e-06
		],
		"eco": 20,
		"efo": 200000.0,
		"cfr": NaN
	},
	{
		"tim": 44.0310884,
		"tid": 7728,
		"loc": [
			-1.8859863281250002e-06,
			3.3760036835667547e-06
		],
		"eco": 16,
		"efo": 160000.0,
		"cfr": NaN
	},
	{
		"tim": 44.03123615,
		"tid": 7728,
		"loc": [
			-1.8945395603942699e-06,
			3.348657238213632e-06
		],
		"eco": 20,
		"efo": 200000.0,
		"cfr": NaN
	},
	{
		"tim": 44.031383925,
		"tid": 7728,
		"loc": [
			-1.8753441305357e-06,
			3.3525721159306076e-06
		],
		"eco": 13,
		"efo": 260000.0,
		"cfr": NaN
	},
	{
		"tim": 44.031464525000004,
		"tid": 7728,
		"loc": [
			-1.8996827226979067e-06,
			3.3263843786317704e-06
		],
		"eco": 21,
		"efo": 210000.0,
		"cfr": NaN
	},
	{
		"tim": 44.031612300000006,
		"tid": 7728,
		"loc": [
			-1.8821305234354597e-06,
			3.334059447731663e-06
		],
		"eco": 17,
		"efo": 170000.0,
		"cfr": NaN
	},
	{
		"tim": 44.031760025,
		"tid": 7728,
		"loc": [
			-1.8964765907714824e-06,
			3.364596607820616e-06
		],
		"eco": 12,
		"efo": 120000.0,
		"cfr": NaN
	},
	{
		"tim": 44.03190775,
		"tid": 7728,
		"loc": [
			-1.914220936075283e-06,
			3.357114302140193e-06
		],
		"eco": 21,
		"efo": 420000.0,
		"cfr": NaN
	},
	{
		"tim": 44.031988375,
		"tid": 7728,
		"loc": [
			-1.8985316263690254e-06,
			3.334801712955954e-06
		],
		"eco": 19,
		"efo": 190000.0,
		"cfr": NaN
	},
	{
		"tim": 44.0321361,
		"tid": 7728,
		"loc": [
			-1.8845447271763102e-06,
			3.3215549093178562e-06
		],
		"eco": 10,
		"efo": 200000.0,
		"cfr": NaN
	},
	{
		"tim": 44.032216725,
		"tid": 7728,
		"loc": [
			-1.8970662510686049e-06,
			3.300297134697268e-06
		],
		"eco": 18,
		"efo": 360000.0,
		"cfr": NaN
	},
	{
		"tim": 44.032297299999996,
		"tid": 7728,
		"loc": [
			-1.8982639300115719e-06,
			3.3123610175115585e-06
		],
		"eco": 15,
		"efo": 300000.0,
		"cfr": NaN
	},
	{
		"tim": 44.032377925000006,
		"tid": 7728,
		"loc": [
			-1.8671575947763284e-06,
			3.3060270951112e-06
		],
		"eco": 15,
		"efo": 300000.0,
		"cfr": NaN
	},
	{
		"tim": 44.03245855,
		"tid": 7728,
		"loc": [
			-1.888580322265625e-06,
			3.3342833225173388e-06
		],
		"eco": 10,
		"efo": 200000.0,
		"cfr": NaN
	},
	{
		"tim": 44.032539175,
		"tid": 7728,
		"loc": [
			-1.8793107627441428e-06,
			3.3086822007731344e-06
		],
		"eco": 12,
		"efo": 240000.0,
		"cfr": NaN
	},
	{
		"tim": 44.032753174999996,
		"tid": 7728,
		"loc": [
			-1.8914098067493777e-06,
			3.3351050479946067e-06
		],
		"eco": 22,
		"efo": 220000.0,
		"cfr": NaN
	},
	{
		"tim": 44.03290095,
		"tid": 7728,
		"loc": [
			-1.9163946438610273e-06,
			3.340714383284422e-06
		],
		"eco": 23,
		"efo": 230000.0,
		"cfr": NaN
	},
	{
		"tim": 44.033048699999995,
		"tid": 7728,
		"loc": [
			-1.9027012974844452e-06,
			3.3466100122407113e-06
		],
		"eco": 14,
		"efo": 280000.0,
		"cfr": NaN
	},
	{
		"tim": 44.033129325000004,
		"tid": 7728,
		"loc": [
			-1.8966674804687501e-06,
			3.3616740174282743e-06
		],
		"eco": 21,
		"efo": 210000.0,
		"cfr": NaN
	},
	{
		"tim": 44.033277075,
		"tid": 7728,
		"loc": [
			-1.9062139043224103e-06,
			3.348724624854932e-06
		],
		"eco": 17,
		"efo": 170000.0,
		"cfr": NaN
	},
	{
		"tim": 44.033424800000006,
		"tid": 7728,
		"loc": [
			-1.903378342308897e-06,
			3.3340156007055247e-06
		],
		"eco": 12,
		"efo": 240000.0,
		"cfr": NaN
	},
	{
		"tim": 44.033505425,
		"tid": 7728,
		"loc": [
			-1.886322151753236e-06,
			3.347754754832761e-06
		],
		"eco": 12,
		"efo": 240000.0,
		"cfr": NaN
	},
	{
		"tim": 44.033586,
		"tid": 7728,
		"loc": [
			-1.8820652338175055e-06,
			3.3672309277712906e-06
		],
		"eco": 12,
		"efo": 240000.0,
		"cfr": NaN
	},
	{
		"tim": 44.033666624999995,
		"tid": 7728,
		"loc": [
			-1.8857114282932472e-06,
			3.3828771455827322e-06
		],
		"eco": 16,
		"efo": 160000.0,
		"cfr": NaN
	},
	{
		"tim": 44.03381435,
		"tid": 7728,
		"loc": [
			-1.8963639860726362e-06,
			3.3760636892035688e-06
		],
		"eco": 23,
		"efo": 230000.0,
		"cfr": NaN
	},
	{
		"tim": 44.033962125,
		"tid": 7728,
		"loc": [
			-1.88844071929315e-06,
			3.378267934181525e-06
		],
		"eco": 13,
		"efo": 260000.0,
		"cfr": NaN
	},
	{
		"tim": 44.0340427,
		"tid": 7728,
		"loc": [
			-1.8870115045848973e-06,
			3.362264964788572e-06
		],
		"eco": 11,
		"efo": 73333.33333333333,
		"cfr": NaN
	},
	{
		"tim": 44.034257624999995,
		"tid": 7728,
		"loc": [
			-1.9023792303564332e-06,
			3.350790912370866e-06
		],
		"eco": 19,
		"efo": 190000.0,
		"cfr": NaN
	},
	{
		"tim": 44.0344054,
		"tid": 7728,
		"loc": [
			-1.877760898455474e-06,
			3.3395420425256146e-06
		],
		"eco": 11,
		"efo": 220000.0,
		"cfr": NaN
	},
	{
		"tim": 44.034486,
		"tid": 7728,
		"loc": [
			-1.8579620522934487e-06,
			3.355712890625e-06
		],
		"eco": 15,
		"efo": 300000.0,
		"cfr": NaN
	},
	{
		"tim": 44.034566625,
		"tid": 7728,
		"loc": [
			-1.835045309309372e-06,
			3.3647823554359374e-06
		],
		"eco": 12,
		"efo": 240000.0,
		"cfr": NaN
	},
	{
		"tim": 44.034647250000006,
		"tid": 7728,
		"loc": [
			-1.8787578188733623e-06,
			3.3531247402235533e-06
		],
		"eco": 13,
		"efo": 260000.0,
		"cfr": NaN
	},
	{
		"tim": 44.034727849999996,
		"tid": 7728,
		"loc": [
			-1.878286097419439e-06,
			3.34340131482741e-06
		],
		"eco": 19,
		"efo": 190000.0,
		"cfr": NaN
	},
	{
		"tim": 44.034875625,
		"tid": 7728,
		"loc": [
			-1.8436574447385507e-06,
			3.3359451161664287e-06
		],
		"eco": 10,
		"efo": 200000.0,
		"cfr": NaN
	},
	{
		"tim": 44.034956225,
		"tid": 7728,
		"loc": [
			-1.872581356566826e-06,
			3.359345758980874e-06
		],
		"eco": 18,
		"efo": 180000.0,
		"cfr": NaN
	},
	{
		"tim": 44.03510395000001,
		"tid": 7728,
		"loc": [
			-1.878911182237743e-06,
			3.345217957881956e-06
		],
		"eco": 10,
		"efo": 200000.0,
		"cfr": NaN
	},
	{
		"tim": 44.035184575,
		"tid": 7728,
		"loc": [
			-1.8943522169150951e-06,
			3.3610743168775616e-06
		],
		"eco": 27,
		"efo": 540000.0,
		"cfr": NaN
	},
	{
		"tim": 44.0352652,
		"tid": 7728,
		"loc": [
			-1.9014898446573633e-06,
			3.3885409257879896e-06
		],
		"eco": 10,
		"efo": 200000.0,
		"cfr": NaN
	},
	{
		"tim": 44.035345774999996,
		"tid": 7728,
		"loc": [
			-1.890040633927316e-06,
			3.3487862893762657e-06
		],
		"eco": 15,
		"efo": 150000.0,
		"cfr": NaN
	},
	{
		"tim": 44.03549355,
		"tid": 7728,
		"loc": [
			-1.840926097044927e-06,
			3.3619101228522367e-06
		],
		"eco": 10,
		"efo": 200000.0,
		"cfr": NaN
	},
	{
		"tim": 44.035574125,
		"tid": 7728,
		"loc": [
			-1.83260431940308e-06,
			3.3590698242187505e-06
		],
		"eco": 21,
		"efo": 210000.0,
		"cfr": NaN
	},
	{
		"tim": 44.0357219,
		"tid": 7728,
		"loc": [
			-1.8242127804522123e-06,
			3.3565263843612832e-06
		],
		"eco": 14,
		"efo": 280000.0,
		"cfr": NaN
	},
	{
		"tim": 44.035802475,
		"tid": 7728,
		"loc": [
			-1.8239736068479255e-06,
			3.3408279286664285e-06
		],
		"eco": 10,
		"efo": 200000.0,
		"cfr": NaN
	},
	{
		"tim": 44.03588310000001,
		"tid": 7728,
		"loc": [
			-1.822465125137339e-06,
			3.3256393584295895e-06
		],
		"eco": 10,
		"efo": 200000.0,
		"cfr": NaN
	},
	{
		"tim": 44.035963725,
		"tid": 7728,
		"loc": [
			-1.832101445943186e-06,
			3.3058873000620906e-06
		],
		"eco": 14,
		"efo": 280000.0,
		"cfr": NaN
	},
	{
		"tim": 44.03604435,
		"tid": 7728,
		"loc": [
			-1.8234277470479615e-06,
			3.3516192351361273e-06
		],
		"eco": 11,
		"efo": 110000.0,
		"cfr": NaN
	},
	{
		"tim": 44.036192125,
		"tid": 7728,
		"loc": [
			-1.8505834834207888e-06,
			3.3551287566205024e-06
		],
		"eco": 11,
		"efo": 220000.0,
		"cfr": NaN
	},
	{
		"tim": 44.036272725,
		"tid": 7728,
		"loc": [
			-1.851218609306331e-06,
			3.3791141320411387e-06
		],
		"eco": 15,
		"efo": 300000.0,
		"cfr": NaN
	},
	{
		"tim": 44.03635335,
		"tid": 7728,
		"loc": [
			-1.8420410156250001e-06,
			3.3706836843369568e-06
		],
		"eco": 14,
		"efo": 140000.0,
		"cfr": NaN
	},
	{
		"tim": 44.036501099999995,
		"tid": 7728,
		"loc": [
			-1.8109909250589631e-06,
			3.3847990693420786e-06
		],
		"eco": 14,
		"efo": 280000.0,
		"cfr": NaN
	},
	{
		"tim": 44.036581725000005,
		"tid": 7728,
		"loc": [
			-1.8293059081127926e-06,
			3.3665307544705635e-06
		],
		"eco": 10,
		"efo": 200000.0,
		"cfr": NaN
	},
	{
		"tim": 44.036662324999995,
		"tid": 7728,
		"loc": [
			-1.8235991377988911e-06,
			3.369731138132179e-06
		],
		"eco": 11,
		"efo": 220000.0,
		"cfr": NaN
	},
	{
		"tim": 44.036742950000004,
		"tid": 7728,
		"loc": [
			-1.826904858385866e-06,
			3.3533464029536936e-06
		],
		"eco": 13,
		"efo": 260000.0,
		"cfr": NaN
	},
	{
		"tim": 44.036823575,
		"tid": 7728,
		"loc": [
			-1.83013916015625e-06,
			3.340630331610581e-06
		],
		"eco": 18,
		"efo": 180000.0,
		"cfr": NaN
	},
	{
		"tim": 44.036971300000005,
		"tid": 7728,
		"loc": [
			-1.7922190545372498e-06,
			3.36803277323404e-06
		],
		"eco": 13,
		"efo": 260000.0,
		"cfr": NaN
	},
	{
		"tim": 44.037051925,
		"tid": 7728,
		"loc": [
			-1.8155729979565427e-06,
			3.3627160572049385e-06
		],
		"eco": 20,
		"efo": 200000.0,
		"cfr": NaN
	},
	{
		"tim": 44.037199650000005,
		"tid": 7728,
		"loc": [
			-1.8196105957031251e-06,
			3.303742476448081e-06
		],
		"eco": 13,
		"efo": 130000.0,
		"cfr": NaN
	},
	{
		"tim": 44.037347374999996,
		"tid": 7728,
		"loc": [
			-1.8493294451032775e-06,
			3.3806188877724672e-06
		],
		"eco": 16,
		"efo": 320000.0,
		"cfr": NaN
	},
	{
		"tim": 44.037428000000006,
		"tid": 7728,
		"loc": [
			-1.8654562620776114e-06,
			3.3829195847622286e-06
		],
		"eco": 16,
		"efo": 160000.0,
		"cfr": NaN
	},
	{
		"tim": 44.037642425,
		"tid": 7728,
		"loc": [
			-1.8491736917299255e-06,
			3.3638636198368575e-06
		],
		"eco": 13,
		"efo": 260000.0,
		"cfr": NaN
	},
	{
		"tim": 44.03772305,
		"tid": 7728,
		"loc": [
			-1.8448184017201377e-06,
			3.3279118426766018e-06
		],
		"eco": 12,
		"efo": 240000.0,
		"cfr": NaN
	},
	{
		"tim": 44.037803675000006,
		"tid": 7728,
		"loc": [
			-1.8453949438713971e-06,
			3.3543097901586496e-06
		],
		"eco": 12,
		"efo": 240000.0,
		"cfr": NaN
	},
	{
		"tim": 44.0378843,
		"tid": 7728,
		"loc": [
			-1.826186191424224e-06,
			3.3387791030724897e-06
		],
		"eco": 11,
		"efo": 220000.0,
		"cfr": NaN
	},
	{
		"tim": 44.037964900000006,
		"tid": 7728,
		"loc": [
			-1.8266698840720292e-06,
			3.3171413253074038e-06
		],
		"eco": 16,
		"efo": 106666.66666666666,
		"cfr": NaN
	},
	{
		"tim": 44.038179799999995,
		"tid": 7728,
		"loc": [
			-1.8168163362702667e-06,
			3.3391768984153113e-06
		],
		"eco": 15,
		"efo": 150000.0,
		"cfr": NaN
	},
	{
		"tim": 44.038327575,
		"tid": 7728,
		"loc": [
			-1.835585955262474e-06,
			3.3151862077600953e-06
		],
		"eco": 13,
		"efo": 130000.0,
		"cfr": NaN
	},
	{
		"tim": 44.03847532500001,
		"tid": 7728,
		"loc": [
			-1.8439380682470582e-06,
			3.323477679948991e-06
		],
		"eco": 19,
		"efo": 190000.0,
		"cfr": NaN
	},
	{
		"tim": 44.03862305,
		"tid": 7728,
		"loc": [
			-1.847403912040706e-06,
			3.298284549599487e-06
		],
		"eco": 15,
		"efo": 300000.0,
		"cfr": NaN
	},
	{
		"tim": 44.03870367500001,
		"tid": 7728,
		"loc": [
			-1.8853526399093784e-06,
			3.333959601529687e-06
		],
		"eco": 16,
		"efo": 320000.0,
		"cfr": NaN
	},
	{
		"tim": 44.0387843,
		"tid": 7728,
		"loc": [
			-1.8717628981838785e-06,
			3.2934826056131936e-06
		],
		"eco": 17,
		"efo": 170000.0,
		"cfr": NaN
	},
	{
		"tim": 44.038932024999994,
		"tid": 7728,
		"loc": [
			-1.8937895282448672e-06,
			3.3379929808839513e-06
		],
		"eco": 26,
		"efo": 260000.0,
		"cfr": NaN
	},
	{
		"tim": 44.03907975,
		"tid": 7728,
		"loc": [
			-1.900497046740032e-06,
			3.3321650176728894e-06
		],
		"eco": 12,
		"efo": 240000.0,
		"cfr": NaN
	},
	{
		"tim": 44.039160374999994,
		"tid": 7728,
		"loc": [
			-1.8852879709348158e-06,
			3.323285642925767e-06
		],
		"eco": 14,
		"efo": 280000.0,
		"cfr": NaN
	},
	{
		"tim": 44.03924095000001,
		"tid": 7728,
		"loc": [
			-1.8919185784643584e-06,
			3.3479962827256652e-06
		],
		"eco": 19,
		"efo": 190000.0,
		"cfr": NaN
	},
	{
		"tim": 44.039388724999995,
		"tid": 7728,
		"loc": [
			-1.9036304851609771e-06,
			3.3438297360055103e-06
		],
		"eco": 15,
		"efo": 150000.0,
		"cfr": NaN
	},
	{
		"tim": 44.0395365,
		"tid": 7728,
		"loc": [
			-1.903790621942765e-06,
			3.3479786858441603e-06
		],
		"eco": 16,
		"efo": 160000.0,
		"cfr": NaN
	},
	{
		"tim": 44.03968425000001,
		"tid": 7728,
		"loc": [
			-1.895921872141804e-06,
			3.321037150675366e-06
		],
		"eco": 10,
		"efo": 200000.0,
		"cfr": NaN
	},
	{
		"tim": 44.039764875,
		"tid": 7728,
		"loc": [
			-1.868494758979648e-06,
			3.3465763180367605e-06
		],
		"eco": 10,
		"efo": 200000.0,
		"cfr": NaN
	},
	{
		"tim": 44.0398455,
		"tid": 7728,
		"loc": [
			-1.8587098425964643e-06,
			3.3140402371009626e-06
		],
		"eco": 11,
		"efo": 220000.0,
		"cfr": NaN
	},
	{
		"tim": 44.0399261,
		"tid": 7728,
		"loc": [
			-1.8440097891974682e-06,
			3.322040304592736e-06
		],
		"eco": 12,
		"efo": 240000.0,
		"cfr": NaN
	},
	{
		"tim": 44.040006725,
		"tid": 7728,
		"loc": [
			-1.8322234910328039e-06,
			3.356450270036954e-06
		],
		"eco": 13,
		"efo": 260000.0,
		"cfr": NaN
	},
	{
		"tim": 44.04008735000001,
		"tid": 7728,
		"loc": [
			-1.8452615268648036e-06,
			3.3335529186210444e-06
		],
		"eco": 17,
		"efo": 170000.0,
		"cfr": NaN
	},
	{
		"tim": 44.040235100000004,
		"tid": 7728,
		"loc": [
			-1.8628632813403326e-06,
			3.3379968189236883e-06
		],
		"eco": 10,
		"efo": 200000.0,
		"cfr": NaN
	},
	{
		"tim": 44.040315725,
		"tid": 7728,
		"loc": [
			-1.8704869455441908e-06,
			3.333356443707017e-06
		],
		"eco": 14,
		"efo": 140000.0,
		"cfr": NaN
	},
	{
		"tim": 44.040463450000004,
		"tid": 7728,
		"loc": [
			-1.8735021486039384e-06,
			3.3462936449826055e-06
		],
		"eco": 14,
		"efo": 140000.0,
		"cfr": NaN
	},
	{
		"tim": 44.040611174999995,
		"tid": 7728,
		"loc": [
			-1.8842098502321106e-06,
			3.3359395198731724e-06
		],
		"eco": 20,
		"efo": 200000.0,
		"cfr": NaN
	},
	{
		"tim": 44.0407589,
		"tid": 7728,
		"loc": [
			-1.8830565103561393e-06,
			3.3450081728015106e-06
		],
		"eco": 16,
		"efo": 160000.0,
		"cfr": NaN
	},
	{
		"tim": 44.040906675,
		"tid": 7728,
		"loc": [
			-1.9057325339683075e-06,
			3.357993109311643e-06
		],
		"eco": 13,
		"efo": 130000.0,
		"cfr": NaN
	},
	{
		"tim": 44.04105440000001,
		"tid": 7728,
		"loc": [
			-1.895444530796779e-06,
			3.3351379737453937e-06
		],
		"eco": 19,
		"efo": 190000.0,
		"cfr": NaN
	},
	{
		"tim": 44.041202174999995,
		"tid": 7728,
		"loc": [
			-1.904339297141641e-06,
			3.316775932764549e-06
		],
		"eco": 21,
		"efo": 210000.0,
		"cfr": NaN
	},
	{
		"tim": 44.04134995,
		"tid": 7728,
		"loc": [
			-1.9196177017458247e-06,
			3.3177871571820538e-06
		],
		"eco": 12,
		"efo": 120000.0,
		"cfr": NaN
	},
	{
		"tim": 44.04149770000001,
		"tid": 7728,
		"loc": [
			-1.9133515539254115e-06,
			3.3340225503336772e-06
		],
		"eco": 10,
		"efo": 200000.0,
		"cfr": NaN
	},
	{
		"tim": 44.041578325,
		"tid": 7728,
		"loc": [
			-1.908365330864483e-06,
			3.335826563277901e-06
		],
		"eco": 14,
		"efo": 140000.0,
		"cfr": NaN
	},
	{
		"tim": 44.041726075,
		"tid": 7728,
		"loc": [
			-1.912362776263609e-06,
			3.337992856882179e-06
		],
		"eco": 11,
		"efo": 220000.0,
		"cfr": NaN
	},
	{
		"tim": 44.041806699999995,
		"tid": 7728,
		"loc": [
			-1.8983912711501293e-06,
			3.34128781702655e-06
		],
		"eco": 16,
		"efo": 160000.0,
		"cfr": NaN
	},
	{
		"tim": 44.041954450000006,
		"tid": 7728,
		"loc": [
			-1.85456188693673e-06,
			3.363540138729085e-06
		],
		"eco": 11,
		"efo": 220000.0,
		"cfr": NaN
	},
	{
		"tim": 44.042035025000004,
		"tid": 7728,
		"loc": [
			-1.9159901043016022e-06,
			3.3549686520211354e-06
		],
		"eco": 15,
		"efo": 150000.0,
		"cfr": NaN
	},
	{
		"tim": 44.042182800000006,
		"tid": 7728,
		"loc": [
			-1.9059239246144828e-06,
			3.349101709762276e-06
		],
		"eco": 14,
		"efo": 93333.33333333333,
		"cfr": NaN
	},
	{
		"tim": 44.042397675000004,
		"tid": 7728,
		"loc": [
			-1.9053133095777632e-06,
			3.3248839497156724e-06
		],
		"eco": 11,
		"efo": 220000.0,
		"cfr": NaN
	},
	{
		"tim": 44.04247825,
		"tid": 7728,
		"loc": [
			-1.9095677525625703e-06,
			3.359122219271961e-06
		],
		"eco": 14,
		"efo": 140000.0,
		"cfr": NaN
	},
	{
		"tim": 44.042626025000004,
		"tid": 7728,
		"loc": [
			-1.8807593668592502e-06,
			3.3450317382812504e-06
		],
		"eco": 15,
		"efo": 99999.99999999999,
		"cfr": NaN
	},
	{
		"tim": 44.0428409,
		"tid": 7728,
		"loc": [
			-1.9009436353428847e-06,
			3.3466196108516544e-06
		],
		"eco": 19,
		"efo": 190000.0,
		"cfr": NaN
	},
	{
		"tim": 44.042988675000004,
		"tid": 7728,
		"loc": [
			-1.898956298828125e-06,
			3.321751468582665e-06
		],
		"eco": 14,
		"efo": 280000.0,
		"cfr": NaN
	},
	{
		"tim": 44.0430693,
		"tid": 7728,
		"loc": [
			-1.8883864160276076e-06,
			3.3639486729394765e-06
		],
		"eco": 11,
		"efo": 220000.0,
		"cfr": NaN
	},
	{
		"tim": 44.0431499,
		"tid": 7728,
		"loc": [
			-1.8915491776256226e-06,
			3.3596716983852317e-06
		],
		"eco": 11,
		"efo": 220000.0,
		"cfr": NaN
	},
	{
		"tim": 44.043230525,
		"tid": 7728,
		"loc": [
			-1.917313653874652e-06,
			3.3739435417591553e-06
		],
		"eco": 11,
		"efo": 220000.0,
		"cfr": NaN
	},
	{
		"tim": 44.043311125,
		"tid": 7728,
		"loc": [
			-1.913866147803061e-06,
			3.3724164692204797e-06
		],
		"eco": 13,
		"efo": 260000.0,
		"cfr": NaN
	},
	{
		"tim": 44.04339175,
		"tid": 7728,
		"loc": [
			-1.8973231559157543e-06,
			3.3666174068703e-06
		],
		"eco": 16,
		"efo": 160000.0,
		"cfr": NaN
	},
	{
		"tim": 44.043539499999994,
		"tid": 7728,
		"loc": [
			-1.8608382091228588e-06,
			3.3750159306406367e-06
		],
		"eco": 15,
		"efo": 150000.0,
		"cfr": NaN
	},
	{
		"tim": 44.043687274999996,
		"tid": 7728,
		"loc": [
			-1.8686902726557122e-06,
			3.347107917946955e-06
		],
		"eco": 20,
		"efo": 200000.0,
		"cfr": NaN
	},
	{
		"tim": 44.043835,
		"tid": 7728,
		"loc": [
			-1.8499086252060083e-06,
			3.3527721442948976e-06
		],
		"eco": 10,
		"efo": 200000.0,
		"cfr": NaN
	},
	{
		"tim": 44.043915625,
		"tid": 7728,
		"loc": [
			-1.8474721420041757e-06,
			3.3405227528851786e-06
		],
		"eco": 10,
		"efo": 200000.0,
		"cfr": NaN
	},
	{
		"tim": 44.043996199999995,
		"tid": 7728,
		"loc": [
			-1.8610318783317695e-06,
			3.351769460485116e-06
		],
		"eco": 17,
		"efo": 170000.0,
		"cfr": NaN
	},
	{
		"tim": 44.044143975,
		"tid": 7728,
		"loc": [
			-1.871846991576053e-06,
			3.3305044060618565e-06
		],
		"eco": 16,
		"efo": 160000.0,
		"cfr": NaN
	},
	{
		"tim": 44.0442917,
		"tid": 7728,
		"loc": [
			-1.8644284967723974e-06,
			3.344869945257322e-06
		],
		"eco": 11,
		"efo": 220000.0,
		"cfr": NaN
	},
	{
		"tim": 44.044372325,
		"tid": 7728,
		"loc": [
			-1.8888893268738128e-06,
			3.3268905324734294e-06
		],
		"eco": 17,
		"efo": 170000.0,
		"cfr": NaN
	},
	{
		"tim": 44.04452005,
		"tid": 7728,
		"loc": [
			-1.882040729394749e-06,
			3.3218438593953455e-06
		],
		"eco": 13,
		"efo": 260000.0,
		"cfr": NaN
	},
	{
		"tim": 44.044600675,
		"tid": 7728,
		"loc": [
			-1.8701994628002927e-06,
			3.3401330493924383e-06
		],
		"eco": 10,
		"efo": 100000.0,
		"cfr": NaN
	},
	{
		"tim": 44.04474845,
		"tid": 7728,
		"loc": [
			-1.9011885934864215e-06,
			3.3325206945986767e-06
		],
		"eco": 13,
		"efo": 130000.0,
		"cfr": NaN
	},
	{
		"tim": 44.0448962,
		"tid": 7728,
		"loc": [
			-1.887058663143404e-06,
			3.329105429831087e-06
		],
		"eco": 17,
		"efo": 170000.0,
		"cfr": NaN
	},
	{
		"tim": 44.04504395000001,
		"tid": 7728,
		"loc": [
			-1.9015863712287215e-06,
			3.3178216604499833e-06
		],
		"eco": 12,
		"efo": 240000.0,
		"cfr": NaN
	},
	{
		"tim": 44.045124575,
		"tid": 7728,
		"loc": [
			-1.898563117419191e-06,
			3.328168455425767e-06
		],
		"eco": 14,
		"efo": 140000.0,
		"cfr": NaN
	},
	{
		"tim": 44.045272325,
		"tid": 7728,
		"loc": [
			-1.8838273348394246e-06,
			3.3194262136753767e-06
		],
		"eco": 18,
		"efo": 180000.0,
		"cfr": NaN
	},
	{
		"tim": 44.0454201,
		"tid": 7728,
		"loc": [
			-1.8614627210378597e-06,
			3.356091433680368e-06
		],
		"eco": 16,
		"efo": 160000.0,
		"cfr": NaN
	},
	{
		"tim": 44.045567825000006,
		"tid": 7728,
		"loc": [
			-1.868164192768861e-06,
			3.3421090028796357e-06
		],
		"eco": 12,
		"efo": 240000.0,
		"cfr": NaN
	},
	{
		"tim": 44.04564845,
		"tid": 7728,
		"loc": [
			-1.869678265061818e-06,
			3.3619631773972423e-06
		],
		"eco": 13,
		"efo": 260000.0,
		"cfr": NaN
	},
	{
		"tim": 44.045729025,
		"tid": 7728,
		"loc": [
			-1.871641385021114e-06,
			3.3620256032660687e-06
		],
		"eco": 23,
		"efo": 230000.0,
		"cfr": NaN
	},
	{
		"tim": 44.0458768,
		"tid": 7728,
		"loc": [
			-1.8941211637297335e-06,
			3.353480572287814e-06
		],
		"eco": 15,
		"efo": 150000.0,
		"cfr": NaN
	},
	{
		"tim": 44.04602452500001,
		"tid": 7728,
		"loc": [
			-1.8737077257428105e-06,
			3.3266215517980643e-06
		],
		"eco": 18,
		"efo": 180000.0,
		"cfr": NaN
	},
	{
		"tim": 44.04617225,
		"tid": 7728,
		"loc": [
			-1.8557528114416016e-06,
			3.336587338929354e-06
		],
		"eco": 10,
		"efo": 100000.0,
		"cfr": NaN
	},
	{
		"tim": 44.046320025,
		"tid": 7728,
		"loc": [
			-1.884725379599846e-06,
			3.303713590932404e-06
		],
		"eco": 16,
		"efo": 160000.0,
		"cfr": NaN
	},
	{
		"tim": 44.0464678,
		"tid": 7728,
		"loc": [
			-1.8652904779185073e-06,
			3.3384368272742946e-06
		],
		"eco": 15,
		"efo": 300000.0,
		"cfr": NaN
	},
	{
		"tim": 44.046548400000006,
		"tid": 7728,
		"loc": [
			-1.8844539305738854e-06,
			3.310666949053684e-06
		],
		"eco": 16,
		"efo": 320000.0,
		"cfr": NaN
	},
	{
		"tim": 44.046629025,
		"tid": 7728,
		"loc": [
			-1.866893264610875e-06,
			3.2896288239543e-06
		],
		"eco": 13,
		"efo": 260000.0,
		"cfr": NaN
	},
	{
		"tim": 44.04670965,
		"tid": 7728,
		"loc": [
			-1.856841562011549e-06,
			3.328436644414831e-06
		],
		"eco": 13,
		"efo": 260000.0,
		"cfr": NaN
	},
	{
		"tim": 44.04679025,
		"tid": 7728,
		"loc": [
			-1.8754750947980539e-06,
			3.304862834269116e-06
		],
		"eco": 10,
		"efo": 200000.0,
		"cfr": NaN
	},
	{
		"tim": 44.046870874999996,
		"tid": 7728,
		"loc": [
			-1.8452516778128057e-06,
			3.3056599049143066e-06
		],
		"eco": 18,
		"efo": 180000.0,
		"cfr": NaN
	},
	{
		"tim": 44.04701862500001,
		"tid": 7728,
		"loc": [
			-1.901769841590867e-06,
			3.3071483649980222e-06
		],
		"eco": 10,
		"efo": 200000.0,
		"cfr": NaN
	},
	{
		"tim": 44.04709925,
		"tid": 7728,
		"loc": [
			-1.882928559617794e-06,
			3.3123779296875004e-06
		],
		"eco": 12,
		"efo": 240000.0,
		"cfr": NaN
	},
	{
		"tim": 44.047179875,
		"tid": 7728,
		"loc": [
			-1.8947598221679647e-06,
			3.3123779296875004e-06
		],
		"eco": 12,
		"efo": 240000.0,
		"cfr": NaN
	},
	{
		"tim": 44.047260449999996,
		"tid": 7728,
		"loc": [
			-1.876757028048404e-06,
			3.2773791428936673e-06
		],
		"eco": 15,
		"efo": 300000.0,
		"cfr": NaN
	},
	{
		"tim": 44.047341075000006,
		"tid": 7728,
		"loc": [
			-1.8619124680267148e-06,
			3.289846842296433e-06
		],
		"eco": 19,
		"efo": 190000.0,
		"cfr": NaN
	},
	{
		"tim": 44.047488799999996,
		"tid": 7728,
		"loc": [
			-1.848254680886005e-06,
			3.3070922593976697e-06
		],
		"eco": 15,
		"efo": 300000.0,
		"cfr": NaN
	},
	{
		"tim": 44.047569425000006,
		"tid": 7728,
		"loc": [
			-1.8394449536930623e-06,
			3.3075466805100392e-06
		],
		"eco": 18,
		"efo": 180000.0,
		"cfr": NaN
	},
	{
		"tim": 44.04771715,
		"tid": 7728,
		"loc": [
			-1.8430364036659877e-06,
			3.3315051395989966e-06
		],
		"eco": 16,
		"efo": 160000.0,
		"cfr": NaN
	},
	{
		"tim": 44.047864875,
		"tid": 7728,
		"loc": [
			-1.8490001464592315e-06,
			3.3196727311526705e-06
		],
		"eco": 13,
		"efo": 130000.0,
		"cfr": NaN
	},
	{
		"tim": 44.048012650000004,
		"tid": 7728,
		"loc": [
			-1.8554687500000002e-06,
			3.3009735147512688e-06
		],
		"eco": 11,
		"efo": 110000.0,
		"cfr": NaN
	},
	{
		"tim": 44.048160425000006,
		"tid": 7728,
		"loc": [
			-1.8691710123092643e-06,
			3.301567754932865e-06
		],
		"eco": 12,
		"efo": 120000.0,
		"cfr": NaN
	},
	{
		"tim": 44.048308175,
		"tid": 7728,
		"loc": [
			-1.8486377512841012e-06,
			3.297691774751731e-06
		],
		"eco": 16,
		"efo": 160000.0,
		"cfr": NaN
	},
	{
		"tim": 44.048455950000005,
		"tid": 7728,
		"loc": [
			-1.8347388747553153e-06,
			3.3075707260716757e-06
		],
		"eco": 13,
		"efo": 260000.0,
		"cfr": NaN
	},
	{
		"tim": 44.04860325,
		"tid": 7728,
		"loc": [
			-1.8462686297431582e-06,
			3.3143107208920478e-06
		],
		"eco": 21,
		"efo": 210000.0,
		"cfr": NaN
	},
	{
		"tim": 44.048750999999996,
		"tid": 7728,
		"loc": [
			-1.8337492761527136e-06,
			3.310676603068052e-06
		],
		"eco": 10,
		"efo": 200000.0,
		"cfr": NaN
	},
	{
		"tim": 44.048831625000005,
		"tid": 7728,
		"loc": [
			-1.826422415468575e-06,
			3.305791027522646e-06
		],
		"eco": 14,
		"efo": 280000.0,
		"cfr": NaN
	},
	{
		"tim": 44.048912200000004,
		"tid": 7728,
		"loc": [
			-1.8289574117856999e-06,
			3.2951990690556074e-06
		],
		"eco": 13,
		"efo": 260000.0,
		"cfr": NaN
	},
	{
		"tim": 44.048992825,
		"tid": 7728,
		"loc": [
			-1.8269067869429369e-06,
			3.315776066857606e-06
		],
		"eco": 14,
		"efo": 280000.0,
		"cfr": NaN
	},
	{
		"tim": 44.049073449999995,
		"tid": 7728,
		"loc": [
			-1.8394529929687061e-06,
			3.3009483410801754e-06
		],
		"eco": 15,
		"efo": 150000.0,
		"cfr": NaN
	},
	{
		"tim": 44.049221175,
		"tid": 7728,
		"loc": [
			-1.8671274673708248e-06,
			3.2880325185101787e-06
		],
		"eco": 10,
		"efo": 200000.0,
		"cfr": NaN
	},
	{
		"tim": 44.049301799999995,
		"tid": 7728,
		"loc": [
			-1.8147858902064e-06,
			3.3044978665598773e-06
		],
		"eco": 10,
		"efo": 100000.0,
		"cfr": NaN
	},
	{
		"tim": 44.049449525,
		"tid": 7728,
		"loc": [
			-1.8542543836169396e-06,
			3.259077266128121e-06
		],
		"eco": 11,
		"efo": 220000.0,
		"cfr": NaN
	},
	{
		"tim": 44.049530149999995,
		"tid": 7728,
		"loc": [
			-1.8366575006786474e-06,
			3.288565013616697e-06
		],
		"eco": 11,
		"efo": 110000.0,
		"cfr": NaN
	},
	{
		"tim": 44.049677875,
		"tid": 7728,
		"loc": [
			-1.8211003963494038e-06,
			3.273876347949983e-06
		],
		"eco": 12,
		"efo": 79999.99999999999,
		"cfr": NaN
	},
	{
		"tim": 44.049892799999995,
		"tid": 7728,
		"loc": [
			-1.8357849121093752e-06,
			3.3082344144831697e-06
		],
		"eco": 18,
		"efo": 180000.0,
		"cfr": NaN
	},
	{
		"tim": 44.050107249999996,
		"tid": 7728,
		"loc": [
			-1.8357849121093752e-06,
			3.3207804627407745e-06
		],
		"eco": 21,
		"efo": 210000.0,
		"cfr": NaN
	},
	{
		"tim": 44.05025500000001,
		"tid": 7728,
		"loc": [
			-1.8357849121093752e-06,
			3.326464058067957e-06
		],
		"eco": 17,
		"efo": 170000.0,
		"cfr": NaN
	},
	{
		"tim": 44.05040275,
		"tid": 7728,
		"loc": [
			-1.8653288558873504e-06,
			3.3087703274973773e-06
		],
		"eco": 10,
		"efo": 200000.0,
		"cfr": NaN
	},
	{
		"tim": 44.050483375,
		"tid": 7728,
		"loc": [
			-1.863566224831615e-06,
			3.3246818255759914e-06
		],
		"eco": 20,
		"efo": 200000.0,
		"cfr": NaN
	},
	{
		"tim": 44.050631100000004,
		"tid": 7728,
		"loc": [
			-1.8538718557333497e-06,
			3.333693581325388e-06
		],
		"eco": 10,
		"efo": 200000.0,
		"cfr": NaN
	},
	{
		"tim": 44.050711725,
		"tid": 7728,
		"loc": [
			-1.853596175185688e-06,
			3.3001742485868523e-06
		],
		"eco": 14,
		"efo": 140000.0,
		"cfr": NaN
	},
	{
		"tim": 44.050859450000004,
		"tid": 7728,
		"loc": [
			-1.8321994063476606e-06,
			3.312225341796875e-06
		],
		"eco": 12,
		"efo": 120000.0,
		"cfr": NaN
	},
	{
		"tim": 44.051007225000006,
		"tid": 7728,
		"loc": [
			-1.8160390365354256e-06,
			3.2947463856976786e-06
		],
		"eco": 10,
		"efo": 100000.0,
		"cfr": NaN
	},
	{
		"tim": 44.05115495,
		"tid": 7728,
		"loc": [
			-1.8183254751312276e-06,
			3.2720095714882246e-06
		],
		"eco": 12,
		"efo": 240000.0,
		"cfr": NaN
	},
	{
		"tim": 44.05123557500001,
		"tid": 7728,
		"loc": [
			-1.801299990623037e-06,
			3.285483967607935e-06
		],
		"eco": 13,
		"efo": 260000.0,
		"cfr": NaN
	},
	{
		"tim": 44.051316150000005,
		"tid": 7728,
		"loc": [
			-1.8137899356155445e-06,
			3.260290164833862e-06
		],
		"eco": 15,
		"efo": 300000.0,
		"cfr": NaN
	},
	{
		"tim": 44.051396775,
		"tid": 7728,
		"loc": [
			-1.8138505576660178e-06,
			3.2708404038981342e-06
		],
		"eco": 18,
		"efo": 180000.0,
		"cfr": NaN
	},
	{
		"tim": 44.05154455,
		"tid": 7728,
		"loc": [
			-1.8209838867187502e-06,
			3.2704835231857864e-06
		],
		"eco": 15,
		"efo": 150000.0,
		"cfr": NaN
	},
	{
		"tim": 44.0516923,
		"tid": 7728,
		"loc": [
			-1.8062290521768807e-06,
			3.3054328320681656e-06
		],
		"eco": 12,
		"efo": 240000.0,
		"cfr": NaN
	},
	{
		"tim": 44.051772924999995,
		"tid": 7728,
		"loc": [
			-1.8554659879626873e-06,
			3.307914698218517e-06
		],
		"eco": 23,
		"efo": 230000.0,
		"cfr": NaN
	},
	{
		"tim": 44.051920675000005,
		"tid": 7728,
		"loc": [
			-1.832071122077763e-06,
			3.2705626606531727e-06
		],
		"eco": 11,
		"efo": 220000.0,
		"cfr": NaN
	},
	{
		"tim": 44.0520013,
		"tid": 7728,
		"loc": [
			-1.8252580517594632e-06,
			3.3021339443615213e-06
		],
		"eco": 18,
		"efo": 180000.0,
		"cfr": NaN
	},
	{
		"tim": 44.05214905,
		"tid": 7728,
		"loc": [
			-1.8319572299256003e-06,
			3.307161977150275e-06
		],
		"eco": 13,
		"efo": 260000.0,
		"cfr": NaN
	},
	{
		"tim": 44.05222967500001,
		"tid": 7728,
		"loc": [
			-1.8216948962166553e-06,
			3.314326935527308e-06
		],
		"eco": 16,
		"efo": 160000.0,
		"cfr": NaN
	},
	{
		"tim": 44.0523774,
		"tid": 7728,
		"loc": [
			-1.8407896646530143e-06,
			3.306708612254636e-06
		],
		"eco": 12,
		"efo": 120000.0,
		"cfr": NaN
	},
	{
		"tim": 44.052525175,
		"tid": 7728,
		"loc": [
			-1.8426445507746478e-06,
			3.311194358089973e-06
		],
		"eco": 18,
		"efo": 180000.0,
		"cfr": NaN
	},
	{
		"tim": 44.052672900000005,
		"tid": 7728,
		"loc": [
			-1.8362658601875883e-06,
			3.3206604477410492e-06
		],
		"eco": 20,
		"efo": 200000.0,
		"cfr": NaN
	},
	{
		"tim": 44.052820624999995,
		"tid": 7728,
		"loc": [
			-1.8365515502575873e-06,
			3.3138078680988277e-06
		],
		"eco": 23,
		"efo": 230000.0,
		"cfr": NaN
	},
	{
		"tim": 44.05296835,
		"tid": 7728,
		"loc": [
			-1.8348693847656251e-06,
			3.3436737325108937e-06
		],
		"eco": 10,
		"efo": 200000.0,
		"cfr": NaN
	},
	{
		"tim": 44.053048974999996,
		"tid": 7728,
		"loc": [
			-1.8348693847656251e-06,
			3.329705685798589e-06
		],
		"eco": 10,
		"efo": 200000.0,
		"cfr": NaN
	},
	{
		"tim": 44.053129600000005,
		"tid": 7728,
		"loc": [
			-1.8130025082347232e-06,
			3.34540960621228e-06
		],
		"eco": 11,
		"efo": 110000.0,
		"cfr": NaN
	},
	{
		"tim": 44.05327737500001,
		"tid": 7728,
		"loc": [
			-1.8296813964843753e-06,
			3.3175131332098233e-06
		],
		"eco": 14,
		"efo": 280000.0,
		"cfr": NaN
	},
	{
		"tim": 44.053358,
		"tid": 7728,
		"loc": [
			-1.8209622002927512e-06,
			3.3039910761922204e-06
		],
		"eco": 13,
		"efo": 130000.0,
		"cfr": NaN
	},
	{
		"tim": 44.05350575,
		"tid": 7728,
		"loc": [
			-1.8452441088691361e-06,
			3.3091139920045064e-06
		],
		"eco": 16,
		"efo": 160000.0,
		"cfr": NaN
	},
	{
		"tim": 44.053653499999996,
		"tid": 7728,
		"loc": [
			-1.855799069863986e-06,
			3.2873224159575957e-06
		],
		"eco": 18,
		"efo": 180000.0,
		"cfr": NaN
	},
	{
		"tim": 44.053801275,
		"tid": 7728,
		"loc": [
			-1.8544526281441617e-06,
			3.3126602456461775e-06
		],
		"eco": 10,
		"efo": 100000.0,
		"cfr": NaN
	},
	{
		"tim": 44.053949024999994,
		"tid": 7728,
		"loc": [
			-1.8505426373907427e-06,
			3.3000960907786706e-06
		],
		"eco": 25,
		"efo": 250000.0,
		"cfr": NaN
	},
	{
		"tim": 44.05409675,
		"tid": 7728,
		"loc": [
			-1.8698923605414253e-06,
			3.32258242998646e-06
		],
		"eco": 16,
		"efo": 160000.0,
		"cfr": NaN
	},
	{
		"tim": 44.054244525,
		"tid": 7728,
		"loc": [
			-1.834578525408599e-06,
			3.289798390181865e-06
		],
		"eco": 11,
		"efo": 110000.0,
		"cfr": NaN
	},
	{
		"tim": 44.05439225000001,
		"tid": 7728,
		"loc": [
			-1.8518769532153327e-06,
			3.3090051197049385e-06
		],
		"eco": 10,
		"efo": 100000.0,
		"cfr": NaN
	},
	{
		"tim": 44.054539975,
		"tid": 7728,
		"loc": [
			-1.853502438548054e-06,
			3.290672160440991e-06
		],
		"eco": 10,
		"efo": 200000.0,
		"cfr": NaN
	},
	{
		"tim": 44.05462060000001,
		"tid": 7728,
		"loc": [
			-1.8287014516937276e-06,
			3.2669741710975996e-06
		],
		"eco": 12,
		"efo": 240000.0,
		"cfr": NaN
	},
	{
		"tim": 44.054701175000005,
		"tid": 7728,
		"loc": [
			-1.844329833984375e-06,
			3.278092785256354e-06
		],
		"eco": 12,
		"efo": 120000.0,
		"cfr": NaN
	},
	{
		"tim": 44.05484895000001,
		"tid": 7728,
		"loc": [
			-1.821039924995273e-06,
			3.3035465328805103e-06
		],
		"eco": 10,
		"efo": 200000.0,
		"cfr": NaN
	},
	{
		"tim": 44.054929575,
		"tid": 7728,
		"loc": [
			-1.8266705374113952e-06,
			3.3087575070952045e-06
		],
		"eco": 23,
		"efo": 230000.0,
		"cfr": NaN
	},
	{
		"tim": 44.055077350000005,
		"tid": 7728,
		"loc": [
			-1.8102885013208198e-06,
			3.316711161123534e-06
		],
		"eco": 14,
		"efo": 140000.0,
		"cfr": NaN
	},
	{
		"tim": 44.0552251,
		"tid": 7728,
		"loc": [
			-1.8245756835034178e-06,
			3.3047326587674385e-06
		],
		"eco": 10,
		"efo": 200000.0,
		"cfr": NaN
	},
	{
		"tim": 44.055305725,
		"tid": 7728,
		"loc": [
			-1.8175922908726427e-06,
			3.3150330724284578e-06
		],
		"eco": 10,
		"efo": 200000.0,
		"cfr": NaN
	},
	{
		"tim": 44.055386325,
		"tid": 7728,
		"loc": [
			-1.8215972436286032e-06,
			3.312865502810101e-06
		],
		"eco": 12,
		"efo": 120000.0,
		"cfr": NaN
	},
	{
		"tim": 44.0555341,
		"tid": 7728,
		"loc": [
			-1.8158342002441429e-06,
			3.3229401136799914e-06
		],
		"eco": 12,
		"efo": 120000.0,
		"cfr": NaN
	},
	{
		"tim": 44.05568185,
		"tid": 7728,
		"loc": [
			-1.8056959765456613e-06,
			3.3126938100166724e-06
		],
		"eco": 16,
		"efo": 160000.0,
		"cfr": NaN
	},
	{
		"tim": 44.055829575000004,
		"tid": 7728,
		"loc": [
			-1.8029753788096246e-06,
			3.3203210902153537e-06
		],
		"eco": 21,
		"efo": 210000.0,
		"cfr": NaN
	},
	{
		"tim": 44.055977299999995,
		"tid": 7728,
		"loc": [
			-1.8433290295744096e-06,
			3.325931293829813e-06
		],
		"eco": 19,
		"efo": 190000.0,
		"cfr": NaN
	},
	{
		"tim": 44.056191725000005,
		"tid": 7728,
		"loc": [
			-1.8402824346498773e-06,
			3.333887456885272e-06
		],
		"eco": 19,
		"efo": 190000.0,
		"cfr": NaN
	},
	{
		"tim": 44.05633950000001,
		"tid": 7728,
		"loc": [
			-1.8681046619708916e-06,
			3.334885315406262e-06
		],
		"eco": 15,
		"efo": 300000.0,
		"cfr": NaN
	},
	{
		"tim": 44.056420075000005,
		"tid": 7728,
		"loc": [
			-1.8632777343450439e-06,
			3.320923347034909e-06
		],
		"eco": 11,
		"efo": 220000.0,
		"cfr": NaN
	},
	{
		"tim": 44.0565007,
		"tid": 7728,
		"loc": [
			-1.854195157015451e-06,
			3.291649552293244e-06
		],
		"eco": 11,
		"efo": 220000.0,
		"cfr": NaN
	},
	{
		"tim": 44.056581324999996,
		"tid": 7728,
		"loc": [
			-1.8668617782793006e-06,
			3.3033899266529613e-06
		],
		"eco": 22,
		"efo": 220000.0,
		"cfr": NaN
	},
	{
		"tim": 44.0567291,
		"tid": 7728,
		"loc": [
			-1.8459073935472373e-06,
			3.2916197895594226e-06
		],
		"eco": 11,
		"efo": 110000.0,
		"cfr": NaN
	},
	{
		"tim": 44.056876849999995,
		"tid": 7728,
		"loc": [
			-1.8455481649336782e-06,
			3.275257540664492e-06
		],
		"eco": 14,
		"efo": 140000.0,
		"cfr": NaN
	},
	{
		"tim": 44.057024625,
		"tid": 7728,
		"loc": [
			-1.8209184420184069e-06,
			3.2778619946570705e-06
		],
		"eco": 13,
		"efo": 260000.0,
		"cfr": NaN
	},
	{
		"tim": 44.057105225,
		"tid": 7728,
		"loc": [
			-1.8148379328391298e-06,
			3.300836155882045e-06
		],
		"eco": 15,
		"efo": 150000.0,
		"cfr": NaN
	},
	{
		"tim": 44.057252975,
		"tid": 7728,
		"loc": [
			-1.812342415229648e-06,
			3.3090396969430102e-06
		],
		"eco": 15,
		"efo": 150000.0,
		"cfr": NaN
	},
	{
		"tim": 44.05740075,
		"tid": 7728,
		"loc": [
			-1.8258796841369e-06,
			3.316012074806525e-06
		],
		"eco": 13,
		"efo": 130000.0,
		"cfr": NaN
	},
	{
		"tim": 44.057548475000004,
		"tid": 7728,
		"loc": [
			-1.8444739013589346e-06,
			3.308047740568424e-06
		],
		"eco": 18,
		"efo": 119999.99999999999,
		"cfr": NaN
	},
	{
		"tim": 44.05776335,
		"tid": 7728,
		"loc": [
			-1.8743694609348245e-06,
			3.339911549981757e-06
		],
		"eco": 12,
		"efo": 240000.0,
		"cfr": NaN
	},
	{
		"tim": 44.057843975,
		"tid": 7728,
		"loc": [
			-1.8635347258044855e-06,
			3.324475828208668e-06
		],
		"eco": 14,
		"efo": 280000.0,
		"cfr": NaN
	},
	{
		"tim": 44.057924549999996,
		"tid": 7728,
		"loc": [
			-1.8372870970972356e-06,
			3.3242056470431306e-06
		],
		"eco": 25,
		"efo": 250000.0,
		"cfr": NaN
	},
	{
		"tim": 44.058072325,
		"tid": 7728,
		"loc": [
			-1.8457031250000002e-06,
			3.3276838371149234e-06
		],
		"eco": 18,
		"efo": 180000.0,
		"cfr": NaN
	},
	{
		"tim": 44.05822005,
		"tid": 7728,
		"loc": [
			-1.8309482904581306e-06,
			3.2941460253537103e-06
		],
		"eco": 12,
		"efo": 240000.0,
		"cfr": NaN
	},
	{
		"tim": 44.058300675,
		"tid": 7728,
		"loc": [
			-1.8246472485527393e-06,
			3.3033156521607565e-06
		],
		"eco": 16,
		"efo": 320000.0,
		"cfr": NaN
	},
	{
		"tim": 44.05838130000001,
		"tid": 7728,
		"loc": [
			-1.8152991617811251e-06,
			3.3110046386718752e-06
		],
		"eco": 15,
		"efo": 150000.0,
		"cfr": NaN
	},
	{
		"tim": 44.058529050000004,
		"tid": 7728,
		"loc": [
			-1.8437541446742329e-06,
			3.3237305821940826e-06
		],
		"eco": 10,
		"efo": 200000.0,
		"cfr": NaN
	},
	{
		"tim": 44.058609675,
		"tid": 7728,
		"loc": [
			-1.8262101768066429e-06,
			3.297848460538759e-06
		],
		"eco": 18,
		"efo": 360000.0,
		"cfr": NaN
	},
	{
		"tim": 44.058756974999994,
		"tid": 7728,
		"loc": [
			-1.830846425160026e-06,
			3.305611452795628e-06
		],
		"eco": 21,
		"efo": 210000.0,
		"cfr": NaN
	},
	{
		"tim": 44.058904749999996,
		"tid": 7728,
		"loc": [
			-1.8296165489924123e-06,
			3.310755877774342e-06
		],
		"eco": 16,
		"efo": 160000.0,
		"cfr": NaN
	},
	{
		"tim": 44.05905250000001,
		"tid": 7728,
		"loc": [
			-1.8321228027343752e-06,
			3.309173583984375e-06
		],
		"eco": 12,
		"efo": 120000.0,
		"cfr": NaN
	},
	{
		"tim": 44.059200225,
		"tid": 7728,
		"loc": [
			-1.8098718260167758e-06,
			3.296326976586737e-06
		],
		"eco": 13,
		"efo": 130000.0,
		"cfr": NaN
	},
	{
		"tim": 44.059348,
		"tid": 7728,
		"loc": [
			-1.7998306936229537e-06,
			3.3007824133486767e-06
		],
		"eco": 13,
		"efo": 86666.66666666666,
		"cfr": NaN
	},
	{
		"tim": 44.059562875,
		"tid": 7728,
		"loc": [
			-1.8081733203191026e-06,
			3.3151616432462227e-06
		],
		"eco": 18,
		"efo": 180000.0,
		"cfr": NaN
	},
	{
		"tim": 44.0597106,
		"tid": 7728,
		"loc": [
			-1.8091747070061065e-06,
			3.3166209733401704e-06
		],
		"eco": 13,
		"efo": 130000.0,
		"cfr": NaN
	},
	{
		"tim": 44.05985832500001,
		"tid": 7728,
		"loc": [
			-1.801941048237611e-06,
			3.3170845888171356e-06
		],
		"eco": 12,
		"efo": 240000.0,
		"cfr": NaN
	},
	{
		"tim": 44.05993895,
		"tid": 7728,
		"loc": [
			-1.8268752602964307e-06,
			3.3318416363361402e-06
		],
		"eco": 16,
		"efo": 320000.0,
		"cfr": NaN
	},
	{
		"tim": 44.060019575,
		"tid": 7728,
		"loc": [
			-1.8196885950965376e-06,
			3.313880686258259e-06
		],
		"eco": 14,
		"efo": 280000.0,
		"cfr": NaN
	},
	{
		"tim": 44.06010020000001,
		"tid": 7728,
		"loc": [
			-1.8453040928861254e-06,
			3.3427961664835367e-06
		],
		"eco": 13,
		"efo": 130000.0,
		"cfr": NaN
	},
	{
		"tim": 44.060247950000004,
		"tid": 7728,
		"loc": [
			-1.8296103811239748e-06,
			3.345290261012888e-06
		],
		"eco": 10,
		"efo": 200000.0,
		"cfr": NaN
	},
	{
		"tim": 44.060328575,
		"tid": 7728,
		"loc": [
			-1.8254089355468752e-06,
			3.3276367187500004e-06
		],
		"eco": 12,
		"efo": 240000.0,
		"cfr": NaN
	},
	{
		"tim": 44.060409199999995,
		"tid": 7728,
		"loc": [
			-1.8306672364184576e-06,
			3.3306726001736886e-06
		],
		"eco": 10,
		"efo": 200000.0,
		"cfr": NaN
	},
	{
		"tim": 44.0604898,
		"tid": 7728,
		"loc": [
			-1.8385595216508134e-06,
			3.3395797777951056e-06
		],
		"eco": 14,
		"efo": 280000.0,
		"cfr": NaN
	},
	{
		"tim": 44.060570424999995,
		"tid": 7728,
		"loc": [
			-1.8230770884699498e-06,
			3.3270280654431856e-06
		],
		"eco": 16,
		"efo": 160000.0,
		"cfr": NaN
	},
	{
		"tim": 44.060718175000005,
		"tid": 7728,
		"loc": [
			-1.8179675852684762e-06,
			3.320122194673606e-06
		],
		"eco": 16,
		"efo": 160000.0,
		"cfr": NaN
	},
	{
		"tim": 44.06086595000001,
		"tid": 7728,
		"loc": [
			-1.8236847677884408e-06,
			3.3312633469553024e-06
		],
		"eco": 24,
		"efo": 240000.0,
		"cfr": NaN
	},
	{
		"tim": 44.061013675,
		"tid": 7728,
		"loc": [
			-1.7997300114761018e-06,
			3.313421336587739e-06
		],
		"eco": 23,
		"efo": 230000.0,
		"cfr": NaN
	},
	{
		"tim": 44.0611614,
		"tid": 7728,
		"loc": [
			-1.8285749794433575e-06,
			3.3085296128825092e-06
		],
		"eco": 18,
		"efo": 180000.0,
		"cfr": NaN
	},
	{
		"tim": 44.061309124999994,
		"tid": 7728,
		"loc": [
			-1.8128750420896262e-06,
			3.3004815547078453e-06
		],
		"eco": 13,
		"efo": 130000.0,
		"cfr": NaN
	},
	{
		"tim": 44.061456899999996,
		"tid": 7728,
		"loc": [
			-1.8007808592795189e-06,
			3.2903683720310598e-06
		],
		"eco": 19,
		"efo": 190000.0,
		"cfr": NaN
	},
	{
		"tim": 44.061604625,
		"tid": 7728,
		"loc": [
			-1.8150329589843752e-06,
			3.2825858893171055e-06
		],
		"eco": 10,
		"efo": 200000.0,
		"cfr": NaN
	},
	{
		"tim": 44.06168525,
		"tid": 7728,
		"loc": [
			-1.8198484971040556e-06,
			3.277895210401537e-06
		],
		"eco": 12,
		"efo": 240000.0,
		"cfr": NaN
	},
	{
		"tim": 44.061765875000006,
		"tid": 7728,
		"loc": [
			-1.8310084966512447e-06,
			3.2712578417599603e-06
		],
		"eco": 12,
		"efo": 240000.0,
		"cfr": NaN
	},
	{
		"tim": 44.0618465,
		"tid": 7728,
		"loc": [
			-1.823648451495947e-06,
			3.2711622870428084e-06
		],
		"eco": 15,
		"efo": 150000.0,
		"cfr": NaN
	},
	{
		"tim": 44.06199425,
		"tid": 7728,
		"loc": [
			-1.8260895996997075e-06,
			3.2888635181424387e-06
		],
		"eco": 10,
		"efo": 200000.0,
		"cfr": NaN
	},
	{
		"tim": 44.06207487500001,
		"tid": 7728,
		"loc": [
			-1.8454944988328522e-06,
			3.2998844235055104e-06
		],
		"eco": 10,
		"efo": 200000.0,
		"cfr": NaN
	},
	{
		"tim": 44.0621555,
		"tid": 7728,
		"loc": [
			-1.8245272060803356e-06,
			3.31074708028985e-06
		],
		"eco": 17,
		"efo": 170000.0,
		"cfr": NaN
	},
	{
		"tim": 44.06230325,
		"tid": 7728,
		"loc": [
			-1.8466271671126755e-06,
			3.314984053583634e-06
		],
		"eco": 15,
		"efo": 300000.0,
		"cfr": NaN
	},
	{
		"tim": 44.062383874999995,
		"tid": 7728,
		"loc": [
			-1.8103456148244112e-06,
			3.3270274778880235e-06
		],
		"eco": 14,
		"efo": 140000.0,
		"cfr": NaN
	},
	{
		"tim": 44.062531625000005,
		"tid": 7728,
		"loc": [
			-1.8092358715996144e-06,
			3.2961440213013815e-06
		],
		"eco": 16,
		"efo": 160000.0,
		"cfr": NaN
	},
	{
		"tim": 44.062679349999996,
		"tid": 7728,
		"loc": [
			-1.805419442870924e-06,
			3.3137882069148313e-06
		],
		"eco": 13,
		"efo": 130000.0,
		"cfr": NaN
	},
	{
		"tim": 44.062827075,
		"tid": 7728,
		"loc": [
			-1.808847589947007e-06,
			3.29306134831606e-06
		],
		"eco": 17,
		"efo": 170000.0,
		"cfr": NaN
	},
	{
		"tim": 44.06297485,
		"tid": 7728,
		"loc": [
			-1.8162536621093752e-06,
			3.287095470803229e-06
		],
		"eco": 16,
		"efo": 160000.0,
		"cfr": NaN
	},
	{
		"tim": 44.063122574999994,
		"tid": 7728,
		"loc": [
			-1.833800017072261e-06,
			3.2889723904420066e-06
		],
		"eco": 16,
		"efo": 160000.0,
		"cfr": NaN
	},
	{
		"tim": 44.0632703,
		"tid": 7728,
		"loc": [
			-1.7969700564582498e-06,
			3.294718505326555e-06
		],
		"eco": 17,
		"efo": 340000.0,
		"cfr": NaN
	},
	{
		"tim": 44.063350924999995,
		"tid": 7728,
		"loc": [
			-1.8060362841322062e-06,
			3.296051025390625e-06
		],
		"eco": 12,
		"efo": 240000.0,
		"cfr": NaN
	},
	{
		"tim": 44.063431550000004,
		"tid": 7728,
		"loc": [
			-1.8078164813056582e-06,
			3.2872517791079526e-06
		],
		"eco": 21,
		"efo": 210000.0,
		"cfr": NaN
	},
	{
		"tim": 44.063579325000006,
		"tid": 7728,
		"loc": [
			-1.8210981728027324e-06,
			3.277859446866884e-06
		],
		"eco": 18,
		"efo": 180000.0,
		"cfr": NaN
	},
	{
		"tim": 44.06379377500001,
		"tid": 7728,
		"loc": [
			-1.784193599848248e-06,
			3.30228789000885e-06
		],
		"eco": 14,
		"efo": 280000.0,
		"cfr": NaN
	},
	{
		"tim": 44.0638744,
		"tid": 7728,
		"loc": [
			-1.824127774231299e-06,
			3.276313318026509e-06
		],
		"eco": 10,
		"efo": 200000.0,
		"cfr": NaN
	},
	{
		"tim": 44.06395500000001,
		"tid": 7728,
		"loc": [
			-1.8112182617187502e-06,
			3.293045512249108e-06
		],
		"eco": 28,
		"efo": 280000.0,
		"cfr": NaN
	},
	{
		"tim": 44.064169449999994,
		"tid": 7728,
		"loc": [
			-1.8078222842822005e-06,
			3.303367013394452e-06
		],
		"eco": 16,
		"efo": 320000.0,
		"cfr": NaN
	},
	{
		"tim": 44.064250075000004,
		"tid": 7728,
		"loc": [
			-1.7720526908024742e-06,
			3.2884123257649324e-06
		],
		"eco": 16,
		"efo": 160000.0,
		"cfr": NaN
	},
	{
		"tim": 44.064397799999995,
		"tid": 7728,
		"loc": [
			-1.7818853084587788e-06,
			3.3083074899406425e-06
		],
		"eco": 12,
		"efo": 240000.0,
		"cfr": NaN
	},
	{
		"tim": 44.064478425000004,
		"tid": 7728,
		"loc": [
			-1.7855488338413927e-06,
			3.3083192052409574e-06
		],
		"eco": 10,
		"efo": 200000.0,
		"cfr": NaN
	},
	{
		"tim": 44.064559,
		"tid": 7728,
		"loc": [
			-1.784991985764943e-06,
			3.3244265563034924e-06
		],
		"eco": 13,
		"efo": 130000.0,
		"cfr": NaN
	},
	{
		"tim": 44.064706775000005,
		"tid": 7728,
		"loc": [
			-1.7804523152655625e-06,
			3.3244718901999675e-06
		],
		"eco": 15,
		"efo": 150000.0,
		"cfr": NaN
	},
	{
		"tim": 44.064854499999996,
		"tid": 7728,
		"loc": [
			-1.7644804842792654e-06,
			3.331947280228181e-06
		],
		"eco": 17,
		"efo": 170000.0,
		"cfr": NaN
	},
	{
		"tim": 44.065002225,
		"tid": 7728,
		"loc": [
			-1.8128386215123504e-06,
			3.3182307767161275e-06
		],
		"eco": 10,
		"efo": 200000.0,
		"cfr": NaN
	},
	{
		"tim": 44.065082849999996,
		"tid": 7728,
		"loc": [
			-1.815635325550517e-06,
			3.3336363279600004e-06
		],
		"eco": 19,
		"efo": 190000.0,
		"cfr": NaN
	},
	{
		"tim": 44.065230625,
		"tid": 7728,
		"loc": [
			-1.7967224121093751e-06,
			3.346747606776645e-06
		],
		"eco": 15,
		"efo": 150000.0,
		"cfr": NaN
	},
	{
		"tim": 44.065378374999995,
		"tid": 7728,
		"loc": [
			-1.8009818881287252e-06,
			3.343477895119025e-06
		],
		"eco": 13,
		"efo": 260000.0,
		"cfr": NaN
	},
	{
		"tim": 44.065459000000004,
		"tid": 7728,
		"loc": [
			-1.7925322264721677e-06,
			3.3332665943143137e-06
		],
		"eco": 10,
		"efo": 100000.0,
		"cfr": NaN
	},
	{
		"tim": 44.06560675,
		"tid": 7728,
		"loc": [
			-1.8006111360140962e-06,
			3.3658398512469582e-06
		],
		"eco": 15,
		"efo": 150000.0,
		"cfr": NaN
	},
	{
		"tim": 44.065754525,
		"tid": 7728,
		"loc": [
			-1.8046689253905371e-06,
			3.3393859863281253e-06
		],
		"eco": 15,
		"efo": 150000.0,
		"cfr": NaN
	},
	{
		"tim": 44.065902275,
		"tid": 7728,
		"loc": [
			-1.8028318992187061e-06,
			3.345474998763575e-06
		],
		"eco": 15,
		"efo": 150000.0,
		"cfr": NaN
	},
	{
		"tim": 44.066050000000004,
		"tid": 7728,
		"loc": [
			-1.804763201356224e-06,
			3.3119818620569704e-06
		],
		"eco": 13,
		"efo": 260000.0,
		"cfr": NaN
	},
	{
		"tim": 44.066130625,
		"tid": 7728,
		"loc": [
			-1.812230274034618e-06,
			3.3275177625694558e-06
		],
		"eco": 10,
		"efo": 66666.66666666666,
		"cfr": NaN
	},
	{
		"tim": 44.0663455,
		"tid": 7728,
		"loc": [
			-1.7844608040647647e-06,
			3.3305989437012975e-06
		],
		"eco": 20,
		"efo": 200000.0,
		"cfr": NaN
	},
	{
		"tim": 44.066493225,
		"tid": 7728,
		"loc": [
			-1.8094718090951192e-06,
			3.333681634432419e-06
		],
		"eco": 16,
		"efo": 160000.0,
		"cfr": NaN
	},
	{
		"tim": 44.066641000000004,
		"tid": 7728,
		"loc": [
			-1.807420895579304e-06,
			3.3161543381753657e-06
		],
		"eco": 10,
		"efo": 200000.0,
		"cfr": NaN
	},
	{
		"tim": 44.066721575,
		"tid": 7728,
		"loc": [
			-1.830341772803076e-06,
			3.343869060890712e-06
		],
		"eco": 22,
		"efo": 220000.0,
		"cfr": NaN
	},
	{
		"tim": 44.066869350000005,
		"tid": 7728,
		"loc": [
			-1.7992199212778823e-06,
			3.325686707881956e-06
		],
		"eco": 10,
		"efo": 200000.0,
		"cfr": NaN
	},
	{
		"tim": 44.066949975,
		"tid": 7728,
		"loc": [
			-1.820005639686153e-06,
			3.3327792057373866e-06
		],
		"eco": 13,
		"efo": 260000.0,
		"cfr": NaN
	},
	{
		"tim": 44.067030599999995,
		"tid": 7728,
		"loc": [
			-1.8278508208009514e-06,
			3.340796263555456e-06
		],
		"eco": 13,
		"efo": 260000.0,
		"cfr": NaN
	},
	{
		"tim": 44.0671112,
		"tid": 7728,
		"loc": [
			-1.8293976741046315e-06,
			3.3331298828125004e-06
		],
		"eco": 15,
		"efo": 150000.0,
		"cfr": NaN
	},
	{
		"tim": 44.067258975,
		"tid": 7728,
		"loc": [
			-1.841198511962844e-06,
			3.3364220234479033e-06
		],
		"eco": 20,
		"efo": 200000.0,
		"cfr": NaN
	},
	{
		"tim": 44.067406725,
		"tid": 7728,
		"loc": [
			-1.8444612394763605e-06,
			3.345685545005543e-06
		],
		"eco": 14,
		"efo": 140000.0,
		"cfr": NaN
	},
	{
		"tim": 44.067554474999994,
		"tid": 7728,
		"loc": [
			-1.8433898040954721e-06,
			3.338292792189543e-06
		],
		"eco": 19,
		"efo": 190000.0,
		"cfr": NaN
	},
	{
		"tim": 44.067702249999996,
		"tid": 7728,
		"loc": [
			-1.8325805664062502e-06,
			3.349389523689214e-06
		],
		"eco": 15,
		"efo": 150000.0,
		"cfr": NaN
	},
	{
		"tim": 44.067849975,
		"tid": 7728,
		"loc": [
			-1.866539891631837e-06,
			3.365985650747321e-06
		],
		"eco": 11,
		"efo": 220000.0,
		"cfr": NaN
	},
	{
		"tim": 44.0679306,
		"tid": 7728,
		"loc": [
			-1.8299519100132676e-06,
			3.3589783849284577e-06
		],
		"eco": 10,
		"efo": 200000.0,
		"cfr": NaN
	},
	{
		"tim": 44.068011174999995,
		"tid": 7728,
		"loc": [
			-1.7848240354800857e-06,
			3.373200437260123e-06
		],
		"eco": 10,
		"efo": 100000.0,
		"cfr": NaN
	},
	{
		"tim": 44.0681589,
		"tid": 7728,
		"loc": [
			-1.8605454687380177e-06,
			3.3792074620019765e-06
		],
		"eco": 11,
		"efo": 110000.0,
		"cfr": NaN
	},
	{
		"tim": 44.068306675,
		"tid": 7728,
		"loc": [
			-1.849054087109419e-06,
			3.36668471556045e-06
		],
		"eco": 15,
		"efo": 300000.0,
		"cfr": NaN
	},
	{
		"tim": 44.06838725,
		"tid": 7728,
		"loc": [
			-1.8436237729235129e-06,
			3.3572446132704286e-06
		],
		"eco": 13,
		"efo": 260000.0,
		"cfr": NaN
	},
	{
		"tim": 44.068467874999996,
		"tid": 7728,
		"loc": [
			-1.84571610991815e-06,
			3.377962758400275e-06
		],
		"eco": 13,
		"efo": 260000.0,
		"cfr": NaN
	},
	{
		"tim": 44.068548500000006,
		"tid": 7728,
		"loc": [
			-1.842853582987847e-06,
			3.368298886533662e-06
		],
		"eco": 17,
		"efo": 340000.0,
		"cfr": NaN
	},
	{
		"tim": 44.068629125,
		"tid": 7728,
		"loc": [
			-1.809948079203631e-06,
			3.360031405152031e-06
		],
		"eco": 13,
		"efo": 260000.0,
		"cfr": NaN
	},
	{
		"tim": 44.06870975,
		"tid": 7728,
		"loc": [
			-1.8157228747559064e-06,
			3.3673973652447783e-06
		],
		"eco": 20,
		"efo": 400000.0,
		"cfr": NaN
	},
	{
		"tim": 44.068790375000006,
		"tid": 7728,
		"loc": [
			-1.8210121406873952e-06,
			3.348667075471019e-06
		],
		"eco": 14,
		"efo": 280000.0,
		"cfr": NaN
	},
	{
		"tim": 44.068870974999996,
		"tid": 7728,
		"loc": [
			-1.8034583155074475e-06,
			3.348507047306314e-06
		],
		"eco": 22,
		"efo": 220000.0,
		"cfr": NaN
	},
	{
		"tim": 44.06901875,
		"tid": 7728,
		"loc": [
			-1.8009737587072267e-06,
			3.3512357764293538e-06
		],
		"eco": 20,
		"efo": 400000.0,
		"cfr": NaN
	},
	{
		"tim": 44.06909935,
		"tid": 7728,
		"loc": [
			-1.800895876145038e-06,
			3.3528039292645916e-06
		],
		"eco": 19,
		"efo": 190000.0,
		"cfr": NaN
	},
	{
		"tim": 44.069247125000004,
		"tid": 7728,
		"loc": [
			-1.7912284406533594e-06,
			3.324214649495149e-06
		],
		"eco": 16,
		"efo": 320000.0,
		"cfr": NaN
	},
	{
		"tim": 44.06932772500001,
		"tid": 7728,
		"loc": [
			-1.8086242675781252e-06,
			3.3207328619733555e-06
		],
		"eco": 10,
		"efo": 200000.0,
		"cfr": NaN
	},
	{
		"tim": 44.06940835,
		"tid": 7728,
		"loc": [
			-1.8020218808573346e-06,
			3.322005004372288e-06
		],
		"eco": 17,
		"efo": 340000.0,
		"cfr": NaN
	},
	{
		"tim": 44.069488925,
		"tid": 7728,
		"loc": [
			-1.8118715520557279e-06,
			3.3337310292416968e-06
		],
		"eco": 11,
		"efo": 220000.0,
		"cfr": NaN
	},
	{
		"tim": 44.06956955,
		"tid": 7728,
		"loc": [
			-1.791703413214178e-06,
			3.3222935838496414e-06
		],
		"eco": 17,
		"efo": 170000.0,
		"cfr": NaN
	},
	{
		"tim": 44.069717275,
		"tid": 7728,
		"loc": [
			-1.814514048789563e-06,
			3.2971639039178195e-06
		],
		"eco": 12,
		"efo": 240000.0,
		"cfr": NaN
	},
	{
		"tim": 44.0697979,
		"tid": 7728,
		"loc": [
			-1.8201505742228313e-06,
			3.33891699259592e-06
		],
		"eco": 17,
		"efo": 170000.0,
		"cfr": NaN
	},
	{
		"tim": 44.069945625,
		"tid": 7728,
		"loc": [
			-1.8194197060058575e-06,
			3.3432343031331164e-06
		],
		"eco": 12,
		"efo": 240000.0,
		"cfr": NaN
	},
	{
		"tim": 44.07002625,
		"tid": 7728,
		"loc": [
			-1.8124389648437502e-06,
			3.351254437865988e-06
		],
		"eco": 16,
		"efo": 160000.0,
		"cfr": NaN
	},
	{
		"tim": 44.07024067500001,
		"tid": 7728,
		"loc": [
			-1.8635903868201025e-06,
			3.352130703201725e-06
		],
		"eco": 11,
		"efo": 110000.0,
		"cfr": NaN
	},
	{
		"tim": 44.070388449999996,
		"tid": 7728,
		"loc": [
			-1.8129190487594558e-06,
			3.3749942589942634e-06
		],
		"eco": 10,
		"efo": 200000.0,
		"cfr": NaN
	},
	{
		"tim": 44.070469075000005,
		"tid": 7728,
		"loc": [
			-1.8296091574164252e-06,
			3.36317080889271e-06
		],
		"eco": 16,
		"efo": 160000.0,
		"cfr": NaN
	},
	{
		"tim": 44.070616825,
		"tid": 7728,
		"loc": [
			-1.8271006199936159e-06,
			3.3647940860600194e-06
		],
		"eco": 20,
		"efo": 200000.0,
		"cfr": NaN
	},
	{
		"tim": 44.070764600000004,
		"tid": 7728,
		"loc": [
			-1.8582694629943286e-06,
			3.3802004538088526e-06
		],
		"eco": 10,
		"efo": 200000.0,
		"cfr": NaN
	},
	{
		"tim": 44.07084520000001,
		"tid": 7728,
		"loc": [
			-1.8123253317075748e-06,
			3.3486048307743575e-06
		],
		"eco": 13,
		"efo": 130000.0,
		"cfr": NaN
	},
	{
		"tim": 44.070992950000004,
		"tid": 7728,
		"loc": [
			-1.8523264419801998e-06,
			3.3403701649945535e-06
		],
		"eco": 10,
		"efo": 100000.0,
		"cfr": NaN
	},
	{
		"tim": 44.07114072500001,
		"tid": 7728,
		"loc": [
			-1.8177515135054368e-06,
			3.3647567797482308e-06
		],
		"eco": 14,
		"efo": 280000.0,
		"cfr": NaN
	},
	{
		"tim": 44.071221300000005,
		"tid": 7728,
		"loc": [
			-1.8472102962287132e-06,
			3.371743601767334e-06
		],
		"eco": 17,
		"efo": 170000.0,
		"cfr": NaN
	},
	{
		"tim": 44.07136907500001,
		"tid": 7728,
		"loc": [
			-1.8495439932199101e-06,
			3.383560261231642e-06
		],
		"eco": 10,
		"efo": 200000.0,
		"cfr": NaN
	},
	{
		"tim": 44.071449650000005,
		"tid": 7728,
		"loc": [
			-1.8256727929807328e-06,
			3.389888614345726e-06
		],
		"eco": 11,
		"efo": 110000.0,
		"cfr": NaN
	},
	{
		"tim": 44.07159742500001,
		"tid": 7728,
		"loc": [
			-1.8165927023300742e-06,
			3.393134671461877e-06
		],
		"eco": 17,
		"efo": 170000.0,
		"cfr": NaN
	},
	{
		"tim": 44.07174515,
		"tid": 7728,
		"loc": [
			-1.803583565826343e-06,
			3.374790667132702e-06
		],
		"eco": 20,
		"efo": 133333.3333333333,
		"cfr": NaN
	},
	{
		"tim": 44.071960024999996,
		"tid": 7728,
		"loc": [
			-1.8271654017371626e-06,
			3.373847727273884e-06
		],
		"eco": 14,
		"efo": 140000.0,
		"cfr": NaN
	},
	{
		"tim": 44.0721078,
		"tid": 7728,
		"loc": [
			-1.8125232428013101e-06,
			3.348105202286606e-06
		],
		"eco": 10,
		"efo": 200000.0,
		"cfr": NaN
	},
	{
		"tim": 44.07218842500001,
		"tid": 7728,
		"loc": [
			-1.8662836209492964e-06,
			3.373843146750788e-06
		],
		"eco": 14,
		"efo": 140000.0,
		"cfr": NaN
	},
	{
		"tim": 44.072336175000004,
		"tid": 7728,
		"loc": [
			-1.854656652045447e-06,
			3.353026848017504e-06
		],
		"eco": 16,
		"efo": 160000.0,
		"cfr": NaN
	},
	{
		"tim": 44.072483925,
		"tid": 7728,
		"loc": [
			-1.8644984374700438e-06,
			3.3627324290661594e-06
		],
		"eco": 11,
		"efo": 220000.0,
		"cfr": NaN
	},
	{
		"tim": 44.072564549999996,
		"tid": 7728,
		"loc": [
			-1.8287736480249992e-06,
			3.3196734278984402e-06
		],
		"eco": 12,
		"efo": 120000.0,
		"cfr": NaN
	},
	{
		"tim": 44.072712300000006,
		"tid": 7728,
		"loc": [
			-1.8207289103101386e-06,
			3.346054794844884e-06
		],
		"eco": 17,
		"efo": 170000.0,
		"cfr": NaN
	},
	{
		"tim": 44.072860074999994,
		"tid": 7728,
		"loc": [
			-1.8474461740598159e-06,
			3.349530760113267e-06
		],
		"eco": 14,
		"efo": 140000.0,
		"cfr": NaN
	},
	{
		"tim": 44.0730078,
		"tid": 7728,
		"loc": [
			-1.8294145225097679e-06,
			3.367190601961241e-06
		],
		"eco": 18,
		"efo": 119999.99999999999,
		"cfr": NaN
	},
	{
		"tim": 44.073222675,
		"tid": 7728,
		"loc": [
			-1.811822765096592e-06,
			3.359708296280818e-06
		],
		"eco": 14,
		"efo": 140000.0,
		"cfr": NaN
	},
	{
		"tim": 44.0733704,
		"tid": 7728,
		"loc": [
			-1.8442991861373892e-06,
			3.34810706157349e-06
		],
		"eco": 12,
		"efo": 120000.0,
		"cfr": NaN
	},
	{
		"tim": 44.073518175000004,
		"tid": 7728,
		"loc": [
			-1.833953857421875e-06,
			3.3664793674392138e-06
		],
		"eco": 10,
		"efo": 200000.0,
		"cfr": NaN
	},
	{
		"tim": 44.07359875,
		"tid": 7728,
		"loc": [
			-1.8417697633294452e-06,
			3.329858501471822e-06
		],
		"eco": 15,
		"efo": 150000.0,
		"cfr": NaN
	},
	{
		"tim": 44.073746525000004,
		"tid": 7728,
		"loc": [
			-1.8411958008715826e-06,
			3.3532556079861883e-06
		],
		"eco": 10,
		"efo": 200000.0,
		"cfr": NaN
	},
	{
		"tim": 44.07382715,
		"tid": 7728,
		"loc": [
			-1.8476359313363306e-06,
			3.324998113769487e-06
		],
		"eco": 17,
		"efo": 340000.0,
		"cfr": NaN
	},
	{
		"tim": 44.073907774999995,
		"tid": 7728,
		"loc": [
			-1.8482044433845187e-06,
			3.3540050065432956e-06
		],
		"eco": 13,
		"efo": 260000.0,
		"cfr": NaN
	},
	{
		"tim": 44.073988375,
		"tid": 7728,
		"loc": [
			-1.821460358068162e-06,
			3.3622831525485837e-06
		],
		"eco": 17,
		"efo": 170000.0,
		"cfr": NaN
	},
	{
		"tim": 44.07413615,
		"tid": 7728,
		"loc": [
			-1.8014377677130932e-06,
			3.359020486422889e-06
		],
		"eco": 24,
		"efo": 240000.0,
		"cfr": NaN
	},
	{
		"tim": 44.0742839,
		"tid": 7728,
		"loc": [
			-1.8090459529900288e-06,
			3.3690374704093922e-06
		],
		"eco": 12,
		"efo": 240000.0,
		"cfr": NaN
	},
	{
		"tim": 44.07436452500001,
		"tid": 7728,
		"loc": [
			-1.8199977887384285e-06,
			3.375718816472817e-06
		],
		"eco": 15,
		"efo": 300000.0,
		"cfr": NaN
	},
	{
		"tim": 44.074445125,
		"tid": 7728,
		"loc": [
			-1.8169938387456745e-06,
			3.3505541433628765e-06
		],
		"eco": 18,
		"efo": 180000.0,
		"cfr": NaN
	},
	{
		"tim": 44.0745929,
		"tid": 7728,
		"loc": [
			-1.8400054996919451e-06,
			3.3848812515945886e-06
		],
		"eco": 13,
		"efo": 260000.0,
		"cfr": NaN
	},
	{
		"tim": 44.074673475,
		"tid": 7728,
		"loc": [
			-1.8470253524980506e-06,
			3.352675815324836e-06
		],
		"eco": 11,
		"efo": 220000.0,
		"cfr": NaN
	},
	{
		"tim": 44.07475410000001,
		"tid": 7728,
		"loc": [
			-1.8284177458782038e-06,
			3.353611140284831e-06
		],
		"eco": 19,
		"efo": 190000.0,
		"cfr": NaN
	},
	{
		"tim": 44.074901825,
		"tid": 7728,
		"loc": [
			-1.8503330028765003e-06,
			3.336890914678596e-06
		],
		"eco": 18,
		"efo": 360000.0,
		"cfr": NaN
	},
	{
		"tim": 44.07498245000001,
		"tid": 7728,
		"loc": [
			-1.8382058496819013e-06,
			3.330425589648463e-06
		],
		"eco": 21,
		"efo": 420000.0,
		"cfr": NaN
	},
	{
		"tim": 44.075063025000006,
		"tid": 7728,
		"loc": [
			-1.8362426757812503e-06,
			3.2941609695917282e-06
		],
		"eco": 12,
		"efo": 240000.0,
		"cfr": NaN
	},
	{
		"tim": 44.07514365,
		"tid": 7728,
		"loc": [
			-1.8205396156634993e-06,
			3.3639080829930424e-06
		],
		"eco": 14,
		"efo": 280000.0,
		"cfr": NaN
	},
	{
		"tim": 44.075224275,
		"tid": 7728,
		"loc": [
			-1.8325805664062502e-06,
			3.370713622271173e-06
		],
		"eco": 18,
		"efo": 180000.0,
		"cfr": NaN
	},
	{
		"tim": 44.075372,
		"tid": 7728,
		"loc": [
			-1.8133184139275289e-06,
			3.346050420215608e-06
		],
		"eco": 12,
		"efo": 240000.0,
		"cfr": NaN
	},
	{
		"tim": 44.075452625,
		"tid": 7728,
		"loc": [
			-1.7883837169243155e-06,
			3.374950748513951e-06
		],
		"eco": 11,
		"efo": 220000.0,
		"cfr": NaN
	},
	{
		"tim": 44.07553325000001,
		"tid": 7728,
		"loc": [
			-1.8034927477206175e-06,
			3.359712388838579e-06
		],
		"eco": 11,
		"efo": 220000.0,
		"cfr": NaN
	},
	{
		"tim": 44.075613875,
		"tid": 7728,
		"loc": [
			-1.8082760630793246e-06,
			3.3580034072400606e-06
		],
		"eco": 16,
		"efo": 160000.0,
		"cfr": NaN
	},
	{
		"tim": 44.075761625,
		"tid": 7728,
		"loc": [
			-1.8097005758960716e-06,
			3.3883255431141354e-06
		],
		"eco": 16,
		"efo": 160000.0,
		"cfr": NaN
	},
	{
		"tim": 44.0759094,
		"tid": 7728,
		"loc": [
			-1.812591552734375e-06,
			3.3543182858060513e-06
		],
		"eco": 19,
		"efo": 190000.0,
		"cfr": NaN
	},
	{
		"tim": 44.07605715,
		"tid": 7728,
		"loc": [
			-1.818565243285576e-06,
			3.3539110769566264e-06
		],
		"eco": 18,
		"efo": 119999.99999999999,
		"cfr": NaN
	},
	{
		"tim": 44.07627205,
		"tid": 7728,
		"loc": [
			-1.7954540315827667e-06,
			3.368129009787814e-06
		],
		"eco": 15,
		"efo": 150000.0,
		"cfr": NaN
	},
	{
		"tim": 44.076486474999996,
		"tid": 7728,
		"loc": [
			-1.7800882642399372e-06,
			3.368887012541289e-06
		],
		"eco": 18,
		"efo": 180000.0,
		"cfr": NaN
	},
	{
		"tim": 44.0766342,
		"tid": 7728,
		"loc": [
			-1.8025207519531252e-06,
			3.333319007124826e-06
		],
		"eco": 11,
		"efo": 220000.0,
		"cfr": NaN
	},
	{
		"tim": 44.076714824999996,
		"tid": 7728,
		"loc": [
			-1.8364346198855975e-06,
			3.3591091693922307e-06
		],
		"eco": 16,
		"efo": 160000.0,
		"cfr": NaN
	},
	{
		"tim": 44.07686255,
		"tid": 7728,
		"loc": [
			-1.8294522049804646e-06,
			3.3573913574218755e-06
		],
		"eco": 12,
		"efo": 240000.0,
		"cfr": NaN
	},
	{
		"tim": 44.076943175,
		"tid": 7728,
		"loc": [
			-1.7924491437783596e-06,
			3.326350879963899e-06
		],
		"eco": 16,
		"efo": 320000.0,
		"cfr": NaN
	},
	{
		"tim": 44.077023749999995,
		"tid": 7728,
		"loc": [
			-1.8153554658918039e-06,
			3.333854533487866e-06
		],
		"eco": 10,
		"efo": 200000.0,
		"cfr": NaN
	},
	{
		"tim": 44.077104375000005,
		"tid": 7728,
		"loc": [
			-1.8489569500932443e-06,
			3.3405001551520313e-06
		],
		"eco": 13,
		"efo": 130000.0,
		"cfr": NaN
	},
	{
		"tim": 44.07725215000001,
		"tid": 7728,
		"loc": [
			-1.8342283853561393e-06,
			3.336662969776615e-06
		],
		"eco": 12,
		"efo": 120000.0,
		"cfr": NaN
	},
	{
		"tim": 44.077399924999995,
		"tid": 7728,
		"loc": [
			-1.8471729656297272e-06,
			3.3560367672555102e-06
		],
		"eco": 15,
		"efo": 150000.0,
		"cfr": NaN
	},
	{
		"tim": 44.077547675000005,
		"tid": 7728,
		"loc": [
			-1.826124130316048e-06,
			3.3202406827726147e-06
		],
		"eco": 17,
		"efo": 340000.0,
		"cfr": NaN
	},
	{
		"tim": 44.0776283,
		"tid": 7728,
		"loc": [
			-1.8239927057567724e-06,
			3.336782787054197e-06
		],
		"eco": 11,
		"efo": 220000.0,
		"cfr": NaN
	},
	{
		"tim": 44.077708900000005,
		"tid": 7728,
		"loc": [
			-1.8526273495408933e-06,
			3.3291802289319917e-06
		],
		"eco": 14,
		"efo": 280000.0,
		"cfr": NaN
	},
	{
		"tim": 44.077789525,
		"tid": 7728,
		"loc": [
			-1.869369117052532e-06,
			3.327533468655236e-06
		],
		"eco": 12,
		"efo": 240000.0,
		"cfr": NaN
	},
	{
		"tim": 44.077870125000004,
		"tid": 7728,
		"loc": [
			-1.8659412761766021e-06,
			3.3474918453805106e-06
		],
		"eco": 10,
		"efo": 200000.0,
		"cfr": NaN
	},
	{
		"tim": 44.07795075,
		"tid": 7728,
		"loc": [
			-1.8836680718473806e-06,
			3.3576711849261138e-06
		],
		"eco": 14,
		"efo": 280000.0,
		"cfr": NaN
	},
	{
		"tim": 44.078031374999995,
		"tid": 7728,
		"loc": [
			-1.8876149358049854e-06,
			3.3642308713976927e-06
		],
		"eco": 16,
		"efo": 160000.0,
		"cfr": NaN
	},
	{
		"tim": 44.0781791,
		"tid": 7728,
		"loc": [
			-1.8756450138148578e-06,
			3.3601990880534576e-06
		],
		"eco": 20,
		"efo": 200000.0,
		"cfr": NaN
	},
	{
		"tim": 44.078326825000005,
		"tid": 7728,
		"loc": [
			-1.8415029031304502e-06,
			3.36530703936146e-06
		],
		"eco": 16,
		"efo": 320000.0,
		"cfr": NaN
	},
	{
		"tim": 44.07840745,
		"tid": 7728,
		"loc": [
			-1.8663728028247075e-06,
			3.3569177173611886e-06
		],
		"eco": 10,
		"efo": 200000.0,
		"cfr": NaN
	},
	{
		"tim": 44.078488074999996,
		"tid": 7728,
		"loc": [
			-1.8584571355885857e-06,
			3.356819288623449e-06
		],
		"eco": 13,
		"efo": 260000.0,
		"cfr": NaN
	},
	{
		"tim": 44.078568649999994,
		"tid": 7728,
		"loc": [
			-1.858237993973502e-06,
			3.3453247379941565e-06
		],
		"eco": 16,
		"efo": 160000.0,
		"cfr": NaN
	},
	{
		"tim": 44.078716424999996,
		"tid": 7728,
		"loc": [
			-1.8252414786505933e-06,
			3.3438603729521113e-06
		],
		"eco": 12,
		"efo": 240000.0,
		"cfr": NaN
	},
	{
		"tim": 44.078796999999994,
		"tid": 7728,
		"loc": [
			-1.8521118164062502e-06,
			3.3432056937295514e-06
		],
		"eco": 17,
		"efo": 170000.0,
		"cfr": NaN
	},
	{
		"tim": 44.078944775,
		"tid": 7728,
		"loc": [
			-1.8706509354492148e-06,
			3.348541259765625e-06
		],
		"eco": 24,
		"efo": 159999.99999999997,
		"cfr": NaN
	},
	{
		"tim": 44.079159649999994,
		"tid": 7728,
		"loc": [
			-1.8566894531250002e-06,
			3.352859965374108e-06
		],
		"eco": 14,
		"efo": 280000.0,
		"cfr": NaN
	},
	{
		"tim": 44.079240299999995,
		"tid": 7728,
		"loc": [
			-1.8728476039945718e-06,
			3.3475910045585444e-06
		],
		"eco": 17,
		"efo": 170000.0,
		"cfr": NaN
	},
	{
		"tim": 44.079388050000006,
		"tid": 7728,
		"loc": [
			-1.8580108586883083e-06,
			3.3566370199136414e-06
		],
		"eco": 20,
		"efo": 200000.0,
		"cfr": NaN
	},
	{
		"tim": 44.07953582500001,
		"tid": 7728,
		"loc": [
			-1.8710673770961079e-06,
			3.3634034337565824e-06
		],
		"eco": 10,
		"efo": 200000.0,
		"cfr": NaN
	},
	{
		"tim": 44.079616425,
		"tid": 7728,
		"loc": [
			-1.8544933105217315e-06,
			3.363160279980796e-06
		],
		"eco": 13,
		"efo": 260000.0,
		"cfr": NaN
	},
	{
		"tim": 44.07969705000001,
		"tid": 7728,
		"loc": [
			-1.8585626974589565e-06,
			3.3487869488654996e-06
		],
		"eco": 22,
		"efo": 220000.0,
		"cfr": NaN
	},
	{
		"tim": 44.079844775,
		"tid": 7728,
		"loc": [
			-1.8382531736730258e-06,
			3.341187816430487e-06
		],
		"eco": 13,
		"efo": 130000.0,
		"cfr": NaN
	},
	{
		"tim": 44.08005920000001,
		"tid": 7728,
		"loc": [
			-1.8356238094498248e-06,
			3.3305237589163665e-06
		],
		"eco": 15,
		"efo": 150000.0,
		"cfr": NaN
	},
	{
		"tim": 44.080206974999996,
		"tid": 7728,
		"loc": [
			-1.828646037362997e-06,
			3.3122509161600688e-06
		],
		"eco": 17,
		"efo": 170000.0,
		"cfr": NaN
	},
	{
		"tim": 44.0803547,
		"tid": 7728,
		"loc": [
			-1.8169494996420122e-06,
			3.347151459771022e-06
		],
		"eco": 21,
		"efo": 210000.0,
		"cfr": NaN
	},
	{
		"tim": 44.080502425000006,
		"tid": 7728,
		"loc": [
			-1.8282166641010623e-06,
			3.304488122667819e-06
		],
		"eco": 12,
		"efo": 240000.0,
		"cfr": NaN
	},
	{
		"tim": 44.08058305,
		"tid": 7728,
		"loc": [
			-1.823079849980635e-06,
			3.3532637554432295e-06
		],
		"eco": 18,
		"efo": 180000.0,
		"cfr": NaN
	},
	{
		"tim": 44.080730825,
		"tid": 7728,
		"loc": [
			-1.8404637195363578e-06,
			3.340709375777901e-06
		],
		"eco": 14,
		"efo": 140000.0,
		"cfr": NaN
	},
	{
		"tim": 44.080878575,
		"tid": 7728,
		"loc": [
			-1.8823211264482574e-06,
			3.3716052214765147e-06
		],
		"eco": 10,
		"efo": 200000.0,
		"cfr": NaN
	},
	{
		"tim": 44.080959199999995,
		"tid": 7728,
		"loc": [
			-1.8550084717793867e-06,
			3.380629906756629e-06
		],
		"eco": 14,
		"efo": 140000.0,
		"cfr": NaN
	},
	{
		"tim": 44.081106950000006,
		"tid": 7728,
		"loc": [
			-1.859535865176236e-06,
			3.3817703415150323e-06
		],
		"eco": 16,
		"efo": 160000.0,
		"cfr": NaN
	},
	{
		"tim": 44.08125472500001,
		"tid": 7728,
		"loc": [
			-1.826232323311387e-06,
			3.39678067188174e-06
		],
		"eco": 10,
		"efo": 100000.0,
		"cfr": NaN
	},
	{
		"tim": 44.081402475000004,
		"tid": 7728,
		"loc": [
			-1.8370572463189116e-06,
			3.3773305782468716e-06
		],
		"eco": 20,
		"efo": 200000.0,
		"cfr": NaN
	},
	{
		"tim": 44.081550199999995,
		"tid": 7728,
		"loc": [
			-1.8356837414011424e-06,
			3.375804590621651e-06
		],
		"eco": 14,
		"efo": 140000.0,
		"cfr": NaN
	},
	{
		"tim": 44.081697975,
		"tid": 7728,
		"loc": [
			-1.8091115934539823e-06,
			3.3979097717606437e-06
		],
		"eco": 21,
		"efo": 140000.0,
		"cfr": NaN
	},
	{
		"tim": 44.0819128,
		"tid": 7728,
		"loc": [
			-1.797336494563328e-06,
			3.3953729550059034e-06
		],
		"eco": 17,
		"efo": 170000.0,
		"cfr": NaN
	},
	{
		"tim": 44.082060575,
		"tid": 7728,
		"loc": [
			-1.807555673339674e-06,
			3.3926761463679564e-06
		],
		"eco": 13,
		"efo": 86666.66666666666,
		"cfr": NaN
	},
	{
		"tim": 44.08227545,
		"tid": 7728,
		"loc": [
			-1.830774168046911e-06,
			3.4063813535172726e-06
		],
		"eco": 17,
		"efo": 340000.0,
		"cfr": NaN
	},
	{
		"tim": 44.08235607500001,
		"tid": 7728,
		"loc": [
			-1.793576173409525e-06,
			3.3934566067942523e-06
		],
		"eco": 10,
		"efo": 200000.0,
		"cfr": NaN
	},
	{
		"tim": 44.0824367,
		"tid": 7728,
		"loc": [
			-1.8648483877908622e-06,
			3.4029076931571177e-06
		],
		"eco": 18,
		"efo": 360000.0,
		"cfr": NaN
	},
	{
		"tim": 44.082517325,
		"tid": 7728,
		"loc": [
			-1.8280029296875e-06,
			3.387635512543249e-06
		],
		"eco": 20,
		"efo": 200000.0,
		"cfr": NaN
	},
	{
		"tim": 44.082665074999994,
		"tid": 7728,
		"loc": [
			-1.838936367952951e-06,
			3.3606192788557437e-06
		],
		"eco": 11,
		"efo": 220000.0,
		"cfr": NaN
	},
	{
		"tim": 44.082745700000004,
		"tid": 7728,
		"loc": [
			-1.8062908087310888e-06,
			3.3561569365545895e-06
		],
		"eco": 10,
		"efo": 200000.0,
		"cfr": NaN
	},
	{
		"tim": 44.08282630000001,
		"tid": 7728,
		"loc": [
			-1.837248071326778e-06,
			3.3797762760498866e-06
		],
		"eco": 13,
		"efo": 130000.0,
		"cfr": NaN
	},
	{
		"tim": 44.082974074999996,
		"tid": 7728,
		"loc": [
			-1.8464532786678194e-06,
			3.3732351016469865e-06
		],
		"eco": 21,
		"efo": 210000.0,
		"cfr": NaN
	},
	{
		"tim": 44.083121825000006,
		"tid": 7728,
		"loc": [
			-1.8407276367438939e-06,
			3.3862010514651706e-06
		],
		"eco": 13,
		"efo": 260000.0,
		"cfr": NaN
	},
	{
		"tim": 44.08320245,
		"tid": 7728,
		"loc": [
			-1.7988437735724682e-06,
			3.3875544219697643e-06
		],
		"eco": 12,
		"efo": 240000.0,
		"cfr": NaN
	},
	{
		"tim": 44.083283025,
		"tid": 7728,
		"loc": [
			-1.8304872747119779e-06,
			3.3781341054135717e-06
		],
		"eco": 11,
		"efo": 220000.0,
		"cfr": NaN
	},
	{
		"tim": 44.083363649999995,
		"tid": 7728,
		"loc": [
			-1.8455982145109835e-06,
			3.3865921445534392e-06
		],
		"eco": 15,
		"efo": 300000.0,
		"cfr": NaN
	},
	{
		"tim": 44.08344422500001,
		"tid": 7728,
		"loc": [
			-1.8514512654711118e-06,
			3.373978378829259e-06
		],
		"eco": 17,
		"efo": 170000.0,
		"cfr": NaN
	},
	{
		"tim": 44.083591999999996,
		"tid": 7728,
		"loc": [
			-1.8363952636718752e-06,
			3.3709188949285733e-06
		],
		"eco": 14,
		"efo": 280000.0,
		"cfr": NaN
	},
	{
		"tim": 44.083672574999994,
		"tid": 7728,
		"loc": [
			-1.8394453173811622e-06,
			3.361684415013479e-06
		],
		"eco": 18,
		"efo": 180000.0,
		"cfr": NaN
	},
	{
		"tim": 44.083820349999996,
		"tid": 7728,
		"loc": [
			-1.8224033685831306e-06,
			3.34816213863496e-06
		],
		"eco": 12,
		"efo": 120000.0,
		"cfr": NaN
	},
	{
		"tim": 44.083968075,
		"tid": 7728,
		"loc": [
			-1.8167759990519636e-06,
			3.3431085386168383e-06
		],
		"eco": 14,
		"efo": 140000.0,
		"cfr": NaN
	},
	{
		"tim": 44.08411585,
		"tid": 7728,
		"loc": [
			-1.8014941617996293e-06,
			3.3777851380016997e-06
		],
		"eco": 17,
		"efo": 170000.0,
		"cfr": NaN
	},
	{
		"tim": 44.084330300000005,
		"tid": 7728,
		"loc": [
			-1.8192994484375442e-06,
			3.3593895031895504e-06
		],
		"eco": 15,
		"efo": 150000.0,
		"cfr": NaN
	},
	{
		"tim": 44.08447807500001,
		"tid": 7728,
		"loc": [
			-1.8220520019531252e-06,
			3.359298434471852e-06
		],
		"eco": 13,
		"efo": 130000.0,
		"cfr": NaN
	},
	{
		"tim": 44.084625825,
		"tid": 7728,
		"loc": [
			-1.8363707611267223e-06,
			3.364385321486418e-06
		],
		"eco": 19,
		"efo": 190000.0,
		"cfr": NaN
	},
	{
		"tim": 44.084773575,
		"tid": 7728,
		"loc": [
			-1.838011010779903e-06,
			3.3654330143311366e-06
		],
		"eco": 13,
		"efo": 130000.0,
		"cfr": NaN
	},
	{
		"tim": 44.084921300000005,
		"tid": 7728,
		"loc": [
			-1.8245826238698357e-06,
			3.3658219741703243e-06
		],
		"eco": 13,
		"efo": 130000.0,
		"cfr": NaN
	},
	{
		"tim": 44.08506907500001,
		"tid": 7728,
		"loc": [
			-1.8414000162155143e-06,
			3.3560416318859898e-06
		],
		"eco": 12,
		"efo": 120000.0,
		"cfr": NaN
	},
	{
		"tim": 44.0852168,
		"tid": 7728,
		"loc": [
			-1.848236660950049e-06,
			3.345435632479634e-06
		],
		"eco": 10,
		"efo": 200000.0,
		"cfr": NaN
	},
	{
		"tim": 44.08529742500001,
		"tid": 7728,
		"loc": [
			-1.7955427091225593e-06,
			3.3939441388406692e-06
		],
		"eco": 11,
		"efo": 110000.0,
		"cfr": NaN
	},
	{
		"tim": 44.08544515,
		"tid": 7728,
		"loc": [
			-1.825714111328125e-06,
			3.378991574470464e-06
		],
		"eco": 10,
		"efo": 200000.0,
		"cfr": NaN
	},
	{
		"tim": 44.08552577500001,
		"tid": 7728,
		"loc": [
			-1.8209409479442723e-06,
			3.3666900136166967e-06
		],
		"eco": 11,
		"efo": 110000.0,
		"cfr": NaN
	},
	{
		"tim": 44.0856735,
		"tid": 7728,
		"loc": [
			-1.8433093961516085e-06,
			3.3622176698996864e-06
		],
		"eco": 15,
		"efo": 99999.99999999999,
		"cfr": NaN
	},
	{
		"tim": 44.08588842500001,
		"tid": 7728,
		"loc": [
			-1.8575128153799222e-06,
			3.3460051224549503e-06
		],
		"eco": 15,
		"efo": 150000.0,
		"cfr": NaN
	},
	{
		"tim": 44.086036175000004,
		"tid": 7728,
		"loc": [
			-1.845765076075473e-06,
			3.3068388025179913e-06
		],
		"eco": 13,
		"efo": 260000.0,
		"cfr": NaN
	},
	{
		"tim": 44.0861168,
		"tid": 7728,
		"loc": [
			-1.871014576394018e-06,
			3.358803219657467e-06
		],
		"eco": 15,
		"efo": 300000.0,
		"cfr": NaN
	},
	{
		"tim": 44.0861974,
		"tid": 7728,
		"loc": [
			-1.8661584171126756e-06,
			3.3489868936819914e-06
		],
		"eco": 15,
		"efo": 150000.0,
		"cfr": NaN
	},
	{
		"tim": 44.086345175000005,
		"tid": 7728,
		"loc": [
			-1.8835859845741518e-06,
			3.349850252197537e-06
		],
		"eco": 17,
		"efo": 340000.0,
		"cfr": NaN
	},
	{
		"tim": 44.086425774999995,
		"tid": 7728,
		"loc": [
			-1.8652748866715761e-06,
			3.3605957031250003e-06
		],
		"eco": 18,
		"efo": 180000.0,
		"cfr": NaN
	},
	{
		"tim": 44.08657355,
		"tid": 7728,
		"loc": [
			-1.8653839575432722e-06,
			3.3529364991430245e-06
		],
		"eco": 12,
		"efo": 240000.0,
		"cfr": NaN
	},
	{
		"tim": 44.086654124999995,
		"tid": 7728,
		"loc": [
			-1.8826938119781478e-06,
			3.394555369918026e-06
		],
		"eco": 12,
		"efo": 240000.0,
		"cfr": NaN
	},
	{
		"tim": 44.086734750000005,
		"tid": 7728,
		"loc": [
			-1.8809202798873892e-06,
			3.359551153370365e-06
		],
		"eco": 12,
		"efo": 240000.0,
		"cfr": NaN
	},
	{
		"tim": 44.086815375,
		"tid": 7728,
		"loc": [
			-1.8653166503002927e-06,
			3.3685143970486883e-06
		],
		"eco": 10,
		"efo": 200000.0,
		"cfr": NaN
	},
	{
		"tim": 44.08689595,
		"tid": 7728,
		"loc": [
			-1.9058857944628374e-06,
			3.3932065076752894e-06
		],
		"eco": 12,
		"efo": 240000.0,
		"cfr": NaN
	},
	{
		"tim": 44.086976574999994,
		"tid": 7728,
		"loc": [
			-1.8913316936053536e-06,
			3.3401892280144382e-06
		],
		"eco": 14,
		"efo": 140000.0,
		"cfr": NaN
	},
	{
		"tim": 44.0871243,
		"tid": 7728,
		"loc": [
			-1.8908308388183575e-06,
			3.3485076402262594e-06
		],
		"eco": 18,
		"efo": 180000.0,
		"cfr": NaN
	},
	{
		"tim": 44.087272075,
		"tid": 7728,
		"loc": [
			-1.8603071009646123e-06,
			3.353044283415307e-06
		],
		"eco": 22,
		"efo": 440000.0,
		"cfr": NaN
	},
	{
		"tim": 44.08735265,
		"tid": 7728,
		"loc": [
			-1.8479299056760505e-06,
			3.3412856923383036e-06
		],
		"eco": 12,
		"efo": 240000.0,
		"cfr": NaN
	},
	{
		"tim": 44.087433274999995,
		"tid": 7728,
		"loc": [
			-1.86094869704812e-06,
			3.34287177215119e-06
		],
		"eco": 11,
		"efo": 220000.0,
		"cfr": NaN
	},
	{
		"tim": 44.087513900000005,
		"tid": 7728,
		"loc": [
			-1.8604612086062504e-06,
			3.3406405482733748e-06
		],
		"eco": 20,
		"efo": 200000.0,
		"cfr": NaN
	},
	{
		"tim": 44.08766167500001,
		"tid": 7728,
		"loc": [
			-1.8985992270034266e-06,
			3.3488464355468754e-06
		],
		"eco": 15,
		"efo": 150000.0,
		"cfr": NaN
	},
	{
		"tim": 44.087809425,
		"tid": 7728,
		"loc": [
			-1.8415208840004428e-06,
			3.3679113222022683e-06
		],
		"eco": 13,
		"efo": 260000.0,
		"cfr": NaN
	},
	{
		"tim": 44.087956725,
		"tid": 7728,
		"loc": [
			-1.8708771216057722e-06,
			3.3457648682836496e-06
		],
		"eco": 12,
		"efo": 120000.0,
		"cfr": NaN
	},
	{
		"tim": 44.0881045,
		"tid": 7728,
		"loc": [
			-1.8822780279012447e-06,
			3.3771491406619154e-06
		],
		"eco": 12,
		"efo": 240000.0,
		"cfr": NaN
	},
	{
		"tim": 44.088185100000004,
		"tid": 7728,
		"loc": [
			-1.8916108976794857e-06,
			3.369489255943043e-06
		],
		"eco": 14,
		"efo": 140000.0,
		"cfr": NaN
	},
	{
		"tim": 44.088332875000006,
		"tid": 7728,
		"loc": [
			-1.8892072496217027e-06,
			3.3799373591352336e-06
		],
		"eco": 22,
		"efo": 220000.0,
		"cfr": NaN
	},
	{
		"tim": 44.0884806,
		"tid": 7728,
		"loc": [
			-1.8761019131115858e-06,
			3.3861254982586005e-06
		],
		"eco": 17,
		"efo": 170000.0,
		"cfr": NaN
	},
	{
		"tim": 44.088628325,
		"tid": 7728,
		"loc": [
			-1.861864841330896e-06,
			3.405615145509101e-06
		],
		"eco": 11,
		"efo": 220000.0,
		"cfr": NaN
	},
	{
		"tim": 44.08870895,
		"tid": 7728,
		"loc": [
			-1.8296281150433402e-06,
			3.3994986061207243e-06
		],
		"eco": 14,
		"efo": 140000.0,
		"cfr": NaN
	},
	{
		"tim": 44.088856675,
		"tid": 7728,
		"loc": [
			-1.8673921328897306e-06,
			3.3948632892774173e-06
		],
		"eco": 14,
		"efo": 280000.0,
		"cfr": NaN
	},
	{
		"tim": 44.0889373,
		"tid": 7728,
		"loc": [
			-1.8562885678453878e-06,
			3.3816586757704284e-06
		],
		"eco": 13,
		"efo": 260000.0,
		"cfr": NaN
	},
	{
		"tim": 44.089017874999996,
		"tid": 7728,
		"loc": [
			-1.9063273209238233e-06,
			3.388765591602237e-06
		],
		"eco": 10,
		"efo": 200000.0,
		"cfr": NaN
	},
	{
		"tim": 44.089098500000006,
		"tid": 7728,
		"loc": [
			-1.8734741210937502e-06,
			3.398370236579839e-06
		],
		"eco": 25,
		"efo": 250000.0,
		"cfr": NaN
	},
	{
		"tim": 44.08924627500001,
		"tid": 7728,
		"loc": [
			-1.8676352695784242e-06,
			3.388824462890625e-06
		],
		"eco": 18,
		"efo": 180000.0,
		"cfr": NaN
	},
	{
		"tim": 44.089460724999995,
		"tid": 7728,
		"loc": [
			-1.8721008300781251e-06,
			3.3850495237481918e-06
		],
		"eco": 16,
		"efo": 160000.0,
		"cfr": NaN
	},
	{
		"tim": 44.0896085,
		"tid": 7728,
		"loc": [
			-1.8989144596789528e-06,
			3.4240309335055157e-06
		],
		"eco": 14,
		"efo": 280000.0,
		"cfr": NaN
	},
	{
		"tim": 44.0896891,
		"tid": 7728,
		"loc": [
			-1.8960576079103262e-06,
			3.4067142323054565e-06
		],
		"eco": 13,
		"efo": 130000.0,
		"cfr": NaN
	},
	{
		"tim": 44.089836875,
		"tid": 7728,
		"loc": [
			-1.853900534944421e-06,
			3.428536934954011e-06
		],
		"eco": 17,
		"efo": 170000.0,
		"cfr": NaN
	},
	{
		"tim": 44.089984625,
		"tid": 7728,
		"loc": [
			-1.8622933310427864e-06,
			3.4324354114262598e-06
		],
		"eco": 26,
		"efo": 260000.0,
		"cfr": NaN
	},
	{
		"tim": 44.090132350000005,
		"tid": 7728,
		"loc": [
			-1.918309220768765e-06,
			3.4388016261026504e-06
		],
		"eco": 11,
		"efo": 220000.0,
		"cfr": NaN
	},
	{
		"tim": 44.090212975,
		"tid": 7728,
		"loc": [
			-1.8783740307877776e-06,
			3.4481316254068146e-06
		],
		"eco": 21,
		"efo": 420000.0,
		"cfr": NaN
	},
	{
		"tim": 44.09029355,
		"tid": 7728,
		"loc": [
			-1.9032075773669856e-06,
			3.437696043052418e-06
		],
		"eco": 14,
		"efo": 280000.0,
		"cfr": NaN
	},
	{
		"tim": 44.09037417500001,
		"tid": 7728,
		"loc": [
			-1.8953953601613579e-06,
			3.433025049606026e-06
		],
		"eco": 14,
		"efo": 280000.0,
		"cfr": NaN
	},
	{
		"tim": 44.0904548,
		"tid": 7728,
		"loc": [
			-1.8946141524525027e-06,
			3.4439002140102316e-06
		],
		"eco": 11,
		"efo": 220000.0,
		"cfr": NaN
	},
	{
		"tim": 44.090535375,
		"tid": 7728,
		"loc": [
			-1.895400408387474e-06,
			3.4041449479944703e-06
		],
		"eco": 13,
		"efo": 130000.0,
		"cfr": NaN
	},
	{
		"tim": 44.090683150000004,
		"tid": 7728,
		"loc": [
			-1.903456826411412e-06,
			3.3734014763169818e-06
		],
		"eco": 11,
		"efo": 220000.0,
		"cfr": NaN
	},
	{
		"tim": 44.090763725,
		"tid": 7728,
		"loc": [
			-1.8720797157384766e-06,
			3.430734067444979e-06
		],
		"eco": 10,
		"efo": 200000.0,
		"cfr": NaN
	},
	{
		"tim": 44.09084435,
		"tid": 7728,
		"loc": [
			-1.8855700845799373e-06,
			3.4198031548368525e-06
		],
		"eco": 14,
		"efo": 140000.0,
		"cfr": NaN
	},
	{
		"tim": 44.090992125,
		"tid": 7728,
		"loc": [
			-1.8766329411632236e-06,
			3.4318542480468754e-06
		],
		"eco": 18,
		"efo": 180000.0,
		"cfr": NaN
	},
	{
		"tim": 44.0911399,
		"tid": 7728,
		"loc": [
			-1.8561148908342228e-06,
			3.4404333408974673e-06
		],
		"eco": 16,
		"efo": 320000.0,
		"cfr": NaN
	},
	{
		"tim": 44.091220500000006,
		"tid": 7728,
		"loc": [
			-1.850644971965033e-06,
			3.4323673722772214e-06
		],
		"eco": 23,
		"efo": 230000.0,
		"cfr": NaN
	},
	{
		"tim": 44.09136827500001,
		"tid": 7728,
		"loc": [
			-1.8743474587910438e-06,
			3.426454185193625e-06
		],
		"eco": 22,
		"efo": 220000.0,
		"cfr": NaN
	},
	{
		"tim": 44.091516025000004,
		"tid": 7728,
		"loc": [
			-1.8659562070292096e-06,
			3.412642211403538e-06
		],
		"eco": 17,
		"efo": 170000.0,
		"cfr": NaN
	},
	{
		"tim": 44.091663775,
		"tid": 7728,
		"loc": [
			-1.8523693147858917e-06,
			3.4206588320090614e-06
		],
		"eco": 15,
		"efo": 150000.0,
		"cfr": NaN
	},
	{
		"tim": 44.091811500000006,
		"tid": 7728,
		"loc": [
			-1.8609477784780274e-06,
			3.382964967926229e-06
		],
		"eco": 11,
		"efo": 220000.0,
		"cfr": NaN
	},
	{
		"tim": 44.091892125,
		"tid": 7728,
		"loc": [
			-1.8652343750000002e-06,
			3.379959079989107e-06
		],
		"eco": 12,
		"efo": 240000.0,
		"cfr": NaN
	},
	{
		"tim": 44.09197275,
		"tid": 7728,
		"loc": [
			-1.870894262537598e-06,
			3.363738893707479e-06
		],
		"eco": 11,
		"efo": 110000.0,
		"cfr": NaN
	},
	{
		"tim": 44.092120475,
		"tid": 7728,
		"loc": [
			-1.8710350870194469e-06,
			3.363605929336367e-06
		],
		"eco": 14,
		"efo": 280000.0,
		"cfr": NaN
	},
	{
		"tim": 44.0922011,
		"tid": 7728,
		"loc": [
			-1.8749041180519063e-06,
			3.3550748633470784e-06
		],
		"eco": 17,
		"efo": 170000.0,
		"cfr": NaN
	},
	{
		"tim": 44.092348825,
		"tid": 7728,
		"loc": [
			-1.8523878710769114e-06,
			3.3816635365791724e-06
		],
		"eco": 16,
		"efo": 160000.0,
		"cfr": NaN
	},
	{
		"tim": 44.09256325,
		"tid": 7728,
		"loc": [
			-1.8618068707696783e-06,
			3.399522527410317e-06
		],
		"eco": 15,
		"efo": 300000.0,
		"cfr": NaN
	},
	{
		"tim": 44.09264387500001,
		"tid": 7728,
		"loc": [
			-1.847533700683424e-06,
			3.3946597889460813e-06
		],
		"eco": 13,
		"efo": 260000.0,
		"cfr": NaN
	},
	{
		"tim": 44.0927245,
		"tid": 7728,
		"loc": [
			-1.8462204428285696e-06,
			3.4078304058673904e-06
		],
		"eco": 16,
		"efo": 320000.0,
		"cfr": NaN
	},
	{
		"tim": 44.092805125,
		"tid": 7728,
		"loc": [
			-1.849058109198864e-06,
			3.3682370830490357e-06
		],
		"eco": 14,
		"efo": 140000.0,
		"cfr": NaN
	},
	{
		"tim": 44.092952874999995,
		"tid": 7728,
		"loc": [
			-1.8379191413759044e-06,
			3.402014171698462e-06
		],
		"eco": 23,
		"efo": 230000.0,
		"cfr": NaN
	},
	{
		"tim": 44.093100625000005,
		"tid": 7728,
		"loc": [
			-1.8423522021009563e-06,
			3.3898925781250004e-06
		],
		"eco": 12,
		"efo": 240000.0,
		"cfr": NaN
	},
	{
		"tim": 44.09318125,
		"tid": 7728,
		"loc": [
			-1.8274146560053152e-06,
			3.392409593259176e-06
		],
		"eco": 13,
		"efo": 260000.0,
		"cfr": NaN
	},
	{
		"tim": 44.093261874999996,
		"tid": 7728,
		"loc": [
			-1.834478234349465e-06,
			3.399536392433057e-06
		],
		"eco": 17,
		"efo": 340000.0,
		"cfr": NaN
	},
	{
		"tim": 44.093342475,
		"tid": 7728,
		"loc": [
			-1.8002608165447338e-06,
			3.406906799781262e-06
		],
		"eco": 15,
		"efo": 150000.0,
		"cfr": NaN
	},
	{
		"tim": 44.09349025,
		"tid": 7728,
		"loc": [
			-1.8281495460937941e-06,
			3.3899070813145504e-06
		],
		"eco": 15,
		"efo": 150000.0,
		"cfr": NaN
	},
	{
		"tim": 44.09363797500001,
		"tid": 7728,
		"loc": [
			-1.8457992444668828e-06,
			3.391603257979204e-06
		],
		"eco": 11,
		"efo": 220000.0,
		"cfr": NaN
	},
	{
		"tim": 44.0937186,
		"tid": 7728,
		"loc": [
			-1.864209134916807e-06,
			3.3868610730037467e-06
		],
		"eco": 20,
		"efo": 200000.0,
		"cfr": NaN
	},
	{
		"tim": 44.09386632500001,
		"tid": 7728,
		"loc": [
			-1.8774562752556571e-06,
			3.3832280487333613e-06
		],
		"eco": 12,
		"efo": 240000.0,
		"cfr": NaN
	},
	{
		"tim": 44.09394695,
		"tid": 7728,
		"loc": [
			-1.8589802208792612e-06,
			3.3659482646896606e-06
		],
		"eco": 14,
		"efo": 140000.0,
		"cfr": NaN
	},
	{
		"tim": 44.09409467500001,
		"tid": 7728,
		"loc": [
			-1.858602259528814e-06,
			3.3707145472492853e-06
		],
		"eco": 19,
		"efo": 380000.0,
		"cfr": NaN
	},
	{
		"tim": 44.0941753,
		"tid": 7728,
		"loc": [
			-1.8600929308670686e-06,
			3.353740941917877e-06
		],
		"eco": 20,
		"efo": 200000.0,
		"cfr": NaN
	},
	{
		"tim": 44.094323024999994,
		"tid": 7728,
		"loc": [
			-1.881037442823441e-06,
			3.376259725157052e-06
		],
		"eco": 16,
		"efo": 160000.0,
		"cfr": NaN
	},
	{
		"tim": 44.094470799999996,
		"tid": 7728,
		"loc": [
			-1.8620300292968752e-06,
			3.3621888454514117e-06
		],
		"eco": 15,
		"efo": 300000.0,
		"cfr": NaN
	},
	{
		"tim": 44.094551425000006,
		"tid": 7728,
		"loc": [
			-1.8414847987983237e-06,
			3.377512928429451e-06
		],
		"eco": 11,
		"efo": 110000.0,
		"cfr": NaN
	},
	{
		"tim": 44.094699175,
		"tid": 7728,
		"loc": [
			-1.8422164967505885e-06,
			3.3600249394087476e-06
		],
		"eco": 15,
		"efo": 150000.0,
		"cfr": NaN
	},
	{
		"tim": 44.094846925,
		"tid": 7728,
		"loc": [
			-1.8372445537229516e-06,
			3.3792155612720896e-06
		],
		"eco": 17,
		"efo": 340000.0,
		"cfr": NaN
	},
	{
		"tim": 44.094927549999994,
		"tid": 7728,
		"loc": [
			-1.8312838790039106e-06,
			3.37188720703125e-06
		],
		"eco": 18,
		"efo": 360000.0,
		"cfr": NaN
	},
	{
		"tim": 44.095008175000004,
		"tid": 7728,
		"loc": [
			-1.815474117426373e-06,
			3.3842275872744746e-06
		],
		"eco": 14,
		"efo": 280000.0,
		"cfr": NaN
	},
	{
		"tim": 44.09508877500001,
		"tid": 7728,
		"loc": [
			-1.855772673322261e-06,
			3.364655984192006e-06
		],
		"eco": 16,
		"efo": 160000.0,
		"cfr": NaN
	},
	{
		"tim": 44.095236549999996,
		"tid": 7728,
		"loc": [
			-1.8577808542477663e-06,
			3.348816677138664e-06
		],
		"eco": 23,
		"efo": 230000.0,
		"cfr": NaN
	},
	{
		"tim": 44.095384275,
		"tid": 7728,
		"loc": [
			-1.8588628615166786e-06,
			3.315828895389161e-06
		],
		"eco": 15,
		"efo": 300000.0,
		"cfr": NaN
	},
	{
		"tim": 44.095464899999996,
		"tid": 7728,
		"loc": [
			-1.880900716304969e-06,
			3.3748247018638122e-06
		],
		"eco": 19,
		"efo": 190000.0,
		"cfr": NaN
	},
	{
		"tim": 44.095612625,
		"tid": 7728,
		"loc": [
			-1.8817585076751614e-06,
			3.3492904814764644e-06
		],
		"eco": 10,
		"efo": 200000.0,
		"cfr": NaN
	},
	{
		"tim": 44.09569325,
		"tid": 7728,
		"loc": [
			-1.8839485508110516e-06,
			3.376444813195076e-06
		],
		"eco": 11,
		"efo": 220000.0,
		"cfr": NaN
	},
	{
		"tim": 44.095773824999995,
		"tid": 7728,
		"loc": [
			-1.8641638875899282e-06,
			3.339802218398867e-06
		],
		"eco": 14,
		"efo": 140000.0,
		"cfr": NaN
	},
	{
		"tim": 44.09592155,
		"tid": 7728,
		"loc": [
			-1.8727814942309576e-06,
			3.3669885181424385e-06
		],
		"eco": 10,
		"efo": 200000.0,
		"cfr": NaN
	},
	{
		"tim": 44.096002174999995,
		"tid": 7728,
		"loc": [
			-1.8483512538764485e-06,
			3.370493885460701e-06
		],
		"eco": 11,
		"efo": 220000.0,
		"cfr": NaN
	},
	{
		"tim": 44.096082800000005,
		"tid": 7728,
		"loc": [
			-1.8510389118633967e-06,
			3.3334753608269383e-06
		],
		"eco": 14,
		"efo": 280000.0,
		"cfr": NaN
	},
	{
		"tim": 44.096163425,
		"tid": 7728,
		"loc": [
			-1.8532894646892898e-06,
			3.3489897396718163e-06
		],
		"eco": 14,
		"efo": 140000.0,
		"cfr": NaN
	},
	{
		"tim": 44.096377875,
		"tid": 7728,
		"loc": [
			-1.8504393603040814e-06,
			3.355712890625e-06
		],
		"eco": 12,
		"efo": 120000.0,
		"cfr": NaN
	},
	{
		"tim": 44.096525650000004,
		"tid": 7728,
		"loc": [
			-1.8572998046875001e-06,
			3.360031596233483e-06
		],
		"eco": 14,
		"efo": 140000.0,
		"cfr": NaN
	},
	{
		"tim": 44.0966734,
		"tid": 7728,
		"loc": [
			-1.8423690846412135e-06,
			3.369558800825628e-06
		],
		"eco": 15,
		"efo": 300000.0,
		"cfr": NaN
	},
	{
		"tim": 44.096754024999996,
		"tid": 7728,
		"loc": [
			-1.8537902832031252e-06,
			3.3651917501103573e-06
		],
		"eco": 11,
		"efo": 220000.0,
		"cfr": NaN
	},
	{
		"tim": 44.096834625,
		"tid": 7728,
		"loc": [
			-1.8308809852697267e-06,
			3.354287534241854e-06
		],
		"eco": 10,
		"efo": 200000.0,
		"cfr": NaN
	},
	{
		"tim": 44.096915249999995,
		"tid": 7728,
		"loc": [
			-1.8445644391290535e-06,
			3.378617986394692e-06
		],
		"eco": 15,
		"efo": 300000.0,
		"cfr": NaN
	},
	{
		"tim": 44.096995875000005,
		"tid": 7728,
		"loc": [
			-1.8310026941214636e-06,
			3.366981534708677e-06
		],
		"eco": 10,
		"efo": 200000.0,
		"cfr": NaN
	},
	{
		"tim": 44.09707645,
		"tid": 7728,
		"loc": [
			-1.8536509123268803e-06,
			3.35294257293244e-06
		],
		"eco": 11,
		"efo": 220000.0,
		"cfr": NaN
	},
	{
		"tim": 44.097157075,
		"tid": 7728,
		"loc": [
			-1.8626923742379117e-06,
			3.364845304239927e-06
		],
		"eco": 10,
		"efo": 200000.0,
		"cfr": NaN
	},
	{
		"tim": 44.09723765,
		"tid": 7728,
		"loc": [
			-1.8693903263068465e-06,
			3.345592656543733e-06
		],
		"eco": 12,
		"efo": 240000.0,
		"cfr": NaN
	},
	{
		"tim": 44.097318275000006,
		"tid": 7728,
		"loc": [
			-1.880435812477501e-06,
			3.347606349102737e-06
		],
		"eco": 16,
		"efo": 160000.0,
		"cfr": NaN
	},
	{
		"tim": 44.097466,
		"tid": 7728,
		"loc": [
			-1.8569245982370109e-06,
			3.3047604199284533e-06
		],
		"eco": 15,
		"efo": 150000.0,
		"cfr": NaN
	},
	{
		"tim": 44.097613775,
		"tid": 7728,
		"loc": [
			-1.8690920948130597e-06,
			3.348635858610171e-06
		],
		"eco": 19,
		"efo": 190000.0,
		"cfr": NaN
	},
	{
		"tim": 44.097761500000004,
		"tid": 7728,
		"loc": [
			-1.8652773224811715e-06,
			3.354831843409831e-06
		],
		"eco": 19,
		"efo": 190000.0,
		"cfr": NaN
	},
	{
		"tim": 44.097909275000006,
		"tid": 7728,
		"loc": [
			-1.846007821777174e-06,
			3.370856078008581e-06
		],
		"eco": 13,
		"efo": 260000.0,
		"cfr": NaN
	},
	{
		"tim": 44.0979899,
		"tid": 7728,
		"loc": [
			-1.8699084966908678e-06,
			3.356967225460081e-06
		],
		"eco": 10,
		"efo": 200000.0,
		"cfr": NaN
	},
	{
		"tim": 44.098070525,
		"tid": 7728,
		"loc": [
			-1.8720499938363307e-06,
			3.3358318540038617e-06
		],
		"eco": 17,
		"efo": 170000.0,
		"cfr": NaN
	},
	{
		"tim": 44.09821827500001,
		"tid": 7728,
		"loc": [
			-1.8529315633124375e-06,
			3.3355317719094087e-06
		],
		"eco": 15,
		"efo": 150000.0,
		"cfr": NaN
	},
	{
		"tim": 44.098366025000004,
		"tid": 7728,
		"loc": [
			-1.8283161380942464e-06,
			3.3503723144531252e-06
		],
		"eco": 18,
		"efo": 360000.0,
		"cfr": NaN
	},
	{
		"tim": 44.09844665,
		"tid": 7728,
		"loc": [
			-1.8422504109686874e-06,
			3.3306489594094085e-06
		],
		"eco": 15,
		"efo": 300000.0,
		"cfr": NaN
	},
	{
		"tim": 44.098527225,
		"tid": 7728,
		"loc": [
			-1.8718971786699257e-06,
			3.3334497411060863e-06
		],
		"eco": 11,
		"efo": 220000.0,
		"cfr": NaN
	},
	{
		"tim": 44.098607875,
		"tid": 7728,
		"loc": [
			-1.8602289306766344e-06,
			3.3304582193599436e-06
		],
		"eco": 13,
		"efo": 130000.0,
		"cfr": NaN
	},
	{
		"tim": 44.098755600000004,
		"tid": 7728,
		"loc": [
			-1.8730194942372508e-06,
			3.330374710565897e-06
		],
		"eco": 14,
		"efo": 140000.0,
		"cfr": NaN
	},
	{
		"tim": 44.098903375000006,
		"tid": 7728,
		"loc": [
			-1.8495746297186876e-06,
			3.3175264008156585e-06
		],
		"eco": 15,
		"efo": 150000.0,
		"cfr": NaN
	},
	{
		"tim": 44.0990511,
		"tid": 7728,
		"loc": [
			-1.8495238329603313e-06,
			3.3323669433593754e-06
		],
		"eco": 12,
		"efo": 120000.0,
		"cfr": NaN
	},
	{
		"tim": 44.099198825,
		"tid": 7728,
		"loc": [
			-1.8323065867453483e-06,
			3.3240261866703044e-06
		],
		"eco": 12,
		"efo": 240000.0,
		"cfr": NaN
	},
	{
		"tim": 44.09927945,
		"tid": 7728,
		"loc": [
			-1.8548454135193503e-06,
			3.347445180275275e-06
		],
		"eco": 13,
		"efo": 260000.0,
		"cfr": NaN
	},
	{
		"tim": 44.09936007500001,
		"tid": 7728,
		"loc": [
			-1.876917569776566e-06,
			3.3362816978133017e-06
		],
		"eco": 16,
		"efo": 160000.0,
		"cfr": NaN
	},
	{
		"tim": 44.0995078,
		"tid": 7728,
		"loc": [
			-1.875181709001214e-06,
			3.3366501088447972e-06
		],
		"eco": 16,
		"efo": 320000.0,
		"cfr": NaN
	},
	{
		"tim": 44.09958842500001,
		"tid": 7728,
		"loc": [
			-1.8680214687028261e-06,
			3.3351135253906252e-06
		],
		"eco": 18,
		"efo": 180000.0,
		"cfr": NaN
	},
	{
		"tim": 44.099736199999995,
		"tid": 7728,
		"loc": [
			-1.8694358205770998e-06,
			3.358260231716013e-06
		],
		"eco": 10,
		"efo": 200000.0,
		"cfr": NaN
	},
	{
		"tim": 44.099816825000005,
		"tid": 7728,
		"loc": [
			-1.8550721328510624e-06,
			3.375809728894681e-06
		],
		"eco": 12,
		"efo": 240000.0,
		"cfr": NaN
	},
	{
		"tim": 44.099897424999995,
		"tid": 7728,
		"loc": [
			-1.8683093010119573e-06,
			3.3841850264083095e-06
		],
		"eco": 11,
		"efo": 220000.0,
		"cfr": NaN
	},
	{
		"tim": 44.099978050000004,
		"tid": 7728,
		"loc": [
			-1.874034299289813e-06,
			3.3861831095814435e-06
		],
		"eco": 18,
		"efo": 180000.0,
		"cfr": NaN
	},
	{
		"tim": 44.1001258,
		"tid": 7728,
		"loc": [
			-1.8666076660156251e-06,
			3.377007931892339e-06
		],
		"eco": 15,
		"efo": 150000.0,
		"cfr": NaN
	},
	{
		"tim": 44.10027355,
		"tid": 7728,
		"loc": [
			-1.8335863136879427e-06,
			3.3865270448585182e-06
		],
		"eco": 13,
		"efo": 260000.0,
		"cfr": NaN
	},
	{
		"tim": 44.10035417500001,
		"tid": 7728,
		"loc": [
			-1.833590912177857e-06,
			3.362444389088242e-06
		],
		"eco": 14,
		"efo": 140000.0,
		"cfr": NaN
	},
	{
		"tim": 44.1005019,
		"tid": 7728,
		"loc": [
			-1.819471586506382e-06,
			3.3568589650063537e-06
		],
		"eco": 11,
		"efo": 220000.0,
		"cfr": NaN
	},
	{
		"tim": 44.10058252500001,
		"tid": 7728,
		"loc": [
			-1.8532016180666243e-06,
			3.3462579218953454e-06
		],
		"eco": 13,
		"efo": 260000.0,
		"cfr": NaN
	},
	{
		"tim": 44.10066315,
		"tid": 7728,
		"loc": [
			-1.8393600008383094e-06,
			3.348938877266891e-06
		],
		"eco": 15,
		"efo": 300000.0,
		"cfr": NaN
	},
	{
		"tim": 44.100743725,
		"tid": 7728,
		"loc": [
			-1.848501044310428e-06,
			3.3358449822337313e-06
		],
		"eco": 16,
		"efo": 320000.0,
		"cfr": NaN
	},
	{
		"tim": 44.100824349999996,
		"tid": 7728,
		"loc": [
			-1.8508214278431277e-06,
			3.3673010929164817e-06
		],
		"eco": 11,
		"efo": 110000.0,
		"cfr": NaN
	},
	{
		"tim": 44.100972075,
		"tid": 7728,
		"loc": [
			-1.8636079015816616e-06,
			3.3595047280680523e-06
		],
		"eco": 10,
		"efo": 100000.0,
		"cfr": NaN
	},
	{
		"tim": 44.10111985,
		"tid": 7728,
		"loc": [
			-1.8455332059831965e-06,
			3.341026164347241e-06
		],
		"eco": 10,
		"efo": 200000.0,
		"cfr": NaN
	},
	{
		"tim": 44.101200425,
		"tid": 7728,
		"loc": [
			-1.8581226562751437e-06,
			3.3627025163089208e-06
		],
		"eco": 13,
		"efo": 130000.0,
		"cfr": NaN
	},
	{
		"tim": 44.101348200000004,
		"tid": 7728,
		"loc": [
			-1.8599895083264874e-06,
			3.3505307460829286e-06
		],
		"eco": 13,
		"efo": 130000.0,
		"cfr": NaN
	},
	{
		"tim": 44.101495975000006,
		"tid": 7728,
		"loc": [
			-1.8488245682506226e-06,
			3.3683692081508565e-06
		],
		"eco": 11,
		"efo": 220000.0,
		"cfr": NaN
	},
	{
		"tim": 44.101576574999996,
		"tid": 7728,
		"loc": [
			-1.838913721910729e-06,
			3.3281595539100157e-06
		],
		"eco": 13,
		"efo": 130000.0,
		"cfr": NaN
	},
	{
		"tim": 44.10172435,
		"tid": 7728,
		"loc": [
			-1.8586347938964825e-06,
			3.334164378507509e-06
		],
		"eco": 18,
		"efo": 360000.0,
		"cfr": NaN
	},
	{
		"tim": 44.10180495,
		"tid": 7728,
		"loc": [
			-1.8658514759974855e-06,
			3.348984736787169e-06
		],
		"eco": 23,
		"efo": 230000.0,
		"cfr": NaN
	},
	{
		"tim": 44.101952725000004,
		"tid": 7728,
		"loc": [
			-1.890731421740032e-06,
			3.355663552829139e-06
		],
		"eco": 12,
		"efo": 240000.0,
		"cfr": NaN
	},
	{
		"tim": 44.10203332500001,
		"tid": 7728,
		"loc": [
			-1.864013671875e-06,
			3.3221061529889802e-06
		],
		"eco": 10,
		"efo": 200000.0,
		"cfr": NaN
	},
	{
		"tim": 44.10211395,
		"tid": 7728,
		"loc": [
			-1.867529164843706e-06,
			3.3363487317051757e-06
		],
		"eco": 15,
		"efo": 99999.99999999999,
		"cfr": NaN
	},
	{
		"tim": 44.102328825,
		"tid": 7728,
		"loc": [
			-1.8777076272768005e-06,
			3.3286158171024824e-06
		],
		"eco": 13,
		"efo": 130000.0,
		"cfr": NaN
	},
	{
		"tim": 44.102476550000006,
		"tid": 7728,
		"loc": [
			-1.8660238076114933e-06,
			3.3220253611689866e-06
		],
		"eco": 26,
		"efo": 260000.0,
		"cfr": NaN
	},
	{
		"tim": 44.10262432500001,
		"tid": 7728,
		"loc": [
			-1.8794933587611902e-06,
			3.3067538839272312e-06
		],
		"eco": 10,
		"efo": 200000.0,
		"cfr": NaN
	},
	{
		"tim": 44.102704900000006,
		"tid": 7728,
		"loc": [
			-1.867962806182472e-06,
			3.325823420355956e-06
		],
		"eco": 20,
		"efo": 400000.0,
		"cfr": NaN
	},
	{
		"tim": 44.102785525,
		"tid": 7728,
		"loc": [
			-1.905532447130657e-06,
			3.3356745391572645e-06
		],
		"eco": 12,
		"efo": 240000.0,
		"cfr": NaN
	},
	{
		"tim": 44.1028661,
		"tid": 7728,
		"loc": [
			-1.902104606254727e-06,
			3.3424564449898856e-06
		],
		"eco": 10,
		"efo": 100000.0,
		"cfr": NaN
	},
	{
		"tim": 44.103013875,
		"tid": 7728,
		"loc": [
			-1.8873798749764132e-06,
			3.337270949209948e-06
		],
		"eco": 18,
		"efo": 180000.0,
		"cfr": NaN
	},
	{
		"tim": 44.103161650000004,
		"tid": 7728,
		"loc": [
			-1.9184354666030572e-06,
			3.3419983807639953e-06
		],
		"eco": 20,
		"efo": 400000.0,
		"cfr": NaN
	},
	{
		"tim": 44.103242275,
		"tid": 7728,
		"loc": [
			-1.9093826213142135e-06,
			3.307692753748686e-06
		],
		"eco": 15,
		"efo": 300000.0,
		"cfr": NaN
	},
	{
		"tim": 44.103322875,
		"tid": 7728,
		"loc": [
			-1.918972916252021e-06,
			3.3283996582031253e-06
		],
		"eco": 21,
		"efo": 140000.0,
		"cfr": NaN
	},
	{
		"tim": 44.10353777500001,
		"tid": 7728,
		"loc": [
			-1.8797091102697266e-06,
			3.321786313538729e-06
		],
		"eco": 10,
		"efo": 100000.0,
		"cfr": NaN
	},
	{
		"tim": 44.103685549999994,
		"tid": 7728,
		"loc": [
			-1.9000692640137392e-06,
			3.3556166127323652e-06
		],
		"eco": 20,
		"efo": 200000.0,
		"cfr": NaN
	},
	{
		"tim": 44.103833300000005,
		"tid": 7728,
		"loc": [
			-1.9101175350875806e-06,
			3.3690433312598884e-06
		],
		"eco": 10,
		"efo": 200000.0,
		"cfr": NaN
	},
	{
		"tim": 44.103913925,
		"tid": 7728,
		"loc": [
			-1.9047761660928555e-06,
			3.3533593830274173e-06
		],
		"eco": 14,
		"efo": 140000.0,
		"cfr": NaN
	},
	{
		"tim": 44.104061650000006,
		"tid": 7728,
		"loc": [
			-1.885058200705896e-06,
			3.3804381435559757e-06
		],
		"eco": 11,
		"efo": 220000.0,
		"cfr": NaN
	},
	{
		"tim": 44.104142225000004,
		"tid": 7728,
		"loc": [
			-1.8867146053257676e-06,
			3.366302603678458e-06
		],
		"eco": 10,
		"efo": 200000.0,
		"cfr": NaN
	},
	{
		"tim": 44.10422285,
		"tid": 7728,
		"loc": [
			-1.9031590611563202e-06,
			3.3749913598969613e-06
		],
		"eco": 14,
		"efo": 140000.0,
		"cfr": NaN
	},
	{
		"tim": 44.104370575000004,
		"tid": 7728,
		"loc": [
			-1.8933851353722127e-06,
			3.358741526102009e-06
		],
		"eco": 14,
		"efo": 280000.0,
		"cfr": NaN
	},
	{
		"tim": 44.1044512,
		"tid": 7728,
		"loc": [
			-1.88553508309799e-06,
			3.337369829913059e-06
		],
		"eco": 16,
		"efo": 320000.0,
		"cfr": NaN
	},
	{
		"tim": 44.104531824999995,
		"tid": 7728,
		"loc": [
			-1.8731045278656026e-06,
			3.3188540539100994e-06
		],
		"eco": 12,
		"efo": 240000.0,
		"cfr": NaN
	},
	{
		"tim": 44.1046791,
		"tid": 7728,
		"loc": [
			-1.8734826416098158e-06,
			3.3405118297440766e-06
		],
		"eco": 18,
		"efo": 180000.0,
		"cfr": NaN
	},
	{
		"tim": 44.104826875,
		"tid": 7728,
		"loc": [
			-1.8852233886718751e-06,
			3.340646447576317e-06
		],
		"eco": 16,
		"efo": 160000.0,
		"cfr": NaN
	},
	{
		"tim": 44.10497465,
		"tid": 7728,
		"loc": [
			-1.8935230469001437e-06,
			3.3530894791995455e-06
		],
		"eco": 13,
		"efo": 130000.0,
		"cfr": NaN
	},
	{
		"tim": 44.1051224,
		"tid": 7728,
		"loc": [
			-1.8948794806232106e-06,
			3.3367827084218164e-06
		],
		"eco": 14,
		"efo": 140000.0,
		"cfr": NaN
	},
	{
		"tim": 44.105270149999996,
		"tid": 7728,
		"loc": [
			-1.9269581915565002e-06,
			3.3544524509684144e-06
		],
		"eco": 13,
		"efo": 130000.0,
		"cfr": NaN
	},
	{
		"tim": 44.105417925,
		"tid": 7728,
		"loc": [
			-1.9354922685531064e-06,
			3.3603387481389615e-06
		],
		"eco": 10,
		"efo": 200000.0,
		"cfr": NaN
	},
	{
		"tim": 44.10556522500001,
		"tid": 7728,
		"loc": [
			-1.8981073847400901e-06,
			3.358642837745557e-06
		],
		"eco": 17,
		"efo": 340000.0,
		"cfr": NaN
	},
	{
		"tim": 44.105645800000005,
		"tid": 7728,
		"loc": [
			-1.8641900127624549e-06,
			3.351593017578125e-06
		],
		"eco": 15,
		"efo": 150000.0,
		"cfr": NaN
	},
	{
		"tim": 44.10579357500001,
		"tid": 7728,
		"loc": [
			-1.8698693633037494e-06,
			3.341045069805862e-06
		],
		"eco": 16,
		"efo": 160000.0,
		"cfr": NaN
	},
	{
		"tim": 44.1059413,
		"tid": 7728,
		"loc": [
			-1.8779762790573385e-06,
			3.2964971794419815e-06
		],
		"eco": 11,
		"efo": 110000.0,
		"cfr": NaN
	},
	{
		"tim": 44.106089025,
		"tid": 7728,
		"loc": [
			-1.8865966796875002e-06,
			3.3491912881887687e-06
		],
		"eco": 11,
		"efo": 220000.0,
		"cfr": NaN
	},
	{
		"tim": 44.10616965,
		"tid": 7728,
		"loc": [
			-1.8865966796875002e-06,
			3.3576965332031254e-06
		],
		"eco": 12,
		"efo": 240000.0,
		"cfr": NaN
	},
	{
		"tim": 44.10625027500001,
		"tid": 7728,
		"loc": [
			-1.8960767060922503e-06,
			3.319383462626175e-06
		],
		"eco": 13,
		"efo": 260000.0,
		"cfr": NaN
	},
	{
		"tim": 44.106330850000006,
		"tid": 7728,
		"loc": [
			-1.856818378468784e-06,
			3.3508935206672716e-06
		],
		"eco": 13,
		"efo": 260000.0,
		"cfr": NaN
	},
	{
		"tim": 44.106411475,
		"tid": 7728,
		"loc": [
			-1.8655530433978742e-06,
			3.3533795185399174e-06
		],
		"eco": 14,
		"efo": 140000.0,
		"cfr": NaN
	},
	{
		"tim": 44.106559250000004,
		"tid": 7728,
		"loc": [
			-1.8537612461967098e-06,
			3.3597430103819273e-06
		],
		"eco": 17,
		"efo": 170000.0,
		"cfr": NaN
	},
	{
		"tim": 44.106707025000006,
		"tid": 7728,
		"loc": [
			-1.8591698141294498e-06,
			3.3399073210087327e-06
		],
		"eco": 13,
		"efo": 130000.0,
		"cfr": NaN
	},
	{
		"tim": 44.106854775,
		"tid": 7728,
		"loc": [
			-1.8616378328695593e-06,
			3.336579258126266e-06
		],
		"eco": 15,
		"efo": 150000.0,
		"cfr": NaN
	},
	{
		"tim": 44.107002525,
		"tid": 7728,
		"loc": [
			-1.8728779051157228e-06,
			3.303619264801229e-06
		],
		"eco": 11,
		"efo": 220000.0,
		"cfr": NaN
	},
	{
		"tim": 44.107083149999994,
		"tid": 7728,
		"loc": [
			-1.8894076791656477e-06,
			3.2997805675819744e-06
		],
		"eco": 12,
		"efo": 120000.0,
		"cfr": NaN
	},
	{
		"tim": 44.107230900000005,
		"tid": 7728,
		"loc": [
			-1.9036507341657776e-06,
			3.3353002842568422e-06
		],
		"eco": 16,
		"efo": 160000.0,
		"cfr": NaN
	},
	{
		"tim": 44.107378624999996,
		"tid": 7728,
		"loc": [
			-1.9247448189259867e-06,
			3.3482334507446178e-06
		],
		"eco": 13,
		"efo": 260000.0,
		"cfr": NaN
	},
	{
		"tim": 44.107459250000005,
		"tid": 7728,
		"loc": [
			-1.89916081667397e-06,
			3.353847199199183e-06
		],
		"eco": 16,
		"efo": 320000.0,
		"cfr": NaN
	},
	{
		"tim": 44.107539875,
		"tid": 7728,
		"loc": [
			-1.9055199342855144e-06,
			3.3617563437359195e-06
		],
		"eco": 20,
		"efo": 200000.0,
		"cfr": NaN
	},
	{
		"tim": 44.107687600000006,
		"tid": 7728,
		"loc": [
			-1.879577157714674e-06,
			3.353918822149206e-06
		],
		"eco": 13,
		"efo": 260000.0,
		"cfr": NaN
	},
	{
		"tim": 44.107768225,
		"tid": 7728,
		"loc": [
			-1.8535065698762572e-06,
			3.3430198056639457e-06
		],
		"eco": 11,
		"efo": 220000.0,
		"cfr": NaN
	},
	{
		"tim": 44.1078488,
		"tid": 7728,
		"loc": [
			-1.8546470789888749e-06,
			3.3727033930460365e-06
		],
		"eco": 13,
		"efo": 260000.0,
		"cfr": NaN
	},
	{
		"tim": 44.107929424999995,
		"tid": 7728,
		"loc": [
			-1.8431227095532572e-06,
			3.3393113575844785e-06
		],
		"eco": 11,
		"efo": 220000.0,
		"cfr": NaN
	},
	{
		"tim": 44.108010050000004,
		"tid": 7728,
		"loc": [
			-1.8399463102371292e-06,
			3.3651203430798248e-06
		],
		"eco": 17,
		"efo": 340000.0,
		"cfr": NaN
	},
	{
		"tim": 44.108090625,
		"tid": 7728,
		"loc": [
			-1.8557565946550713e-06,
			3.3369062913003658e-06
		],
		"eco": 10,
		"efo": 200000.0,
		"cfr": NaN
	},
	{
		"tim": 44.10817125,
		"tid": 7728,
		"loc": [
			-1.850043571764256e-06,
			3.3509240660730437e-06
		],
		"eco": 16,
		"efo": 320000.0,
		"cfr": NaN
	},
	{
		"tim": 44.10825185,
		"tid": 7728,
		"loc": [
			-1.8709623418009563e-06,
			3.3645517582209202e-06
		],
		"eco": 17,
		"efo": 170000.0,
		"cfr": NaN
	},
	{
		"tim": 44.108399649999996,
		"tid": 7728,
		"loc": [
			-1.8574464210937942e-06,
			3.3467247082676755e-06
		],
		"eco": 15,
		"efo": 150000.0,
		"cfr": NaN
	},
	{
		"tim": 44.108547400000006,
		"tid": 7728,
		"loc": [
			-1.8941128425418474e-06,
			3.3534634174391056e-06
		],
		"eco": 16,
		"efo": 160000.0,
		"cfr": NaN
	},
	{
		"tim": 44.10869515,
		"tid": 7728,
		"loc": [
			-1.8918812175828523e-06,
			3.3651920406930105e-06
		],
		"eco": 10,
		"efo": 200000.0,
		"cfr": NaN
	},
	{
		"tim": 44.108775775,
		"tid": 7728,
		"loc": [
			-1.901295141943701e-06,
			3.370571941750087e-06
		],
		"eco": 11,
		"efo": 110000.0,
		"cfr": NaN
	},
	{
		"tim": 44.108990225,
		"tid": 7728,
		"loc": [
			-1.8902204872558573e-06,
			3.3746674086018665e-06
		],
		"eco": 12,
		"efo": 120000.0,
		"cfr": NaN
	},
	{
		"tim": 44.109137950000004,
		"tid": 7728,
		"loc": [
			-1.8667563551164783e-06,
			3.381460138248272e-06
		],
		"eco": 14,
		"efo": 280000.0,
		"cfr": NaN
	},
	{
		"tim": 44.109218575,
		"tid": 7728,
		"loc": [
			-1.8754362362508948e-06,
			3.3780786213086674e-06
		],
		"eco": 14,
		"efo": 140000.0,
		"cfr": NaN
	},
	{
		"tim": 44.109366300000005,
		"tid": 7728,
		"loc": [
			-1.8785095214843752e-06,
			3.363526625824499e-06
		],
		"eco": 10,
		"efo": 200000.0,
		"cfr": NaN
	},
	{
		"tim": 44.109513625000005,
		"tid": 7728,
		"loc": [
			-1.872678182673346e-06,
			3.384906134927043e-06
		],
		"eco": 19,
		"efo": 190000.0,
		"cfr": NaN
	},
	{
		"tim": 44.109661349999996,
		"tid": 7728,
		"loc": [
			-1.866948298159101e-06,
			3.362236452486106e-06
		],
		"eco": 16,
		"efo": 160000.0,
		"cfr": NaN
	},
	{
		"tim": 44.109809075,
		"tid": 7728,
		"loc": [
			-1.8841169716308574e-06,
			3.3535430406168844e-06
		],
		"eco": 18,
		"efo": 180000.0,
		"cfr": NaN
	},
	{
		"tim": 44.10995685,
		"tid": 7728,
		"loc": [
			-1.881061995498188e-06,
			3.3497653130399774e-06
		],
		"eco": 14,
		"efo": 280000.0,
		"cfr": NaN
	},
	{
		"tim": 44.110037475,
		"tid": 7728,
		"loc": [
			-1.8746434869395721e-06,
			3.3392019158274813e-06
		],
		"eco": 16,
		"efo": 320000.0,
		"cfr": NaN
	},
	{
		"tim": 44.110118099999994,
		"tid": 7728,
		"loc": [
			-1.8802309357624214e-06,
			3.3482705641129562e-06
		],
		"eco": 19,
		"efo": 190000.0,
		"cfr": NaN
	},
	{
		"tim": 44.110265850000005,
		"tid": 7728,
		"loc": [
			-1.8750222044185716e-06,
			3.3414791287187212e-06
		],
		"eco": 17,
		"efo": 170000.0,
		"cfr": NaN
	},
	{
		"tim": 44.1104136,
		"tid": 7728,
		"loc": [
			-1.8525775650744833e-06,
			3.3691893064756253e-06
		],
		"eco": 19,
		"efo": 190000.0,
		"cfr": NaN
	},
	{
		"tim": 44.110561375,
		"tid": 7728,
		"loc": [
			-1.8623735068847678e-06,
			3.339352366788759e-06
		],
		"eco": 12,
		"efo": 120000.0,
		"cfr": NaN
	},
	{
		"tim": 44.110709125,
		"tid": 7728,
		"loc": [
			-1.891430333686072e-06,
			3.334563713251879e-06
		],
		"eco": 16,
		"efo": 320000.0,
		"cfr": NaN
	},
	{
		"tim": 44.110789749999995,
		"tid": 7728,
		"loc": [
			-1.8603301090984937e-06,
			3.347320556640625e-06
		],
		"eco": 15,
		"efo": 150000.0,
		"cfr": NaN
	},
	{
		"tim": 44.110937475,
		"tid": 7728,
		"loc": [
			-1.8867152045579425e-06,
			3.3356005570687982e-06
		],
		"eco": 22,
		"efo": 146666.66666666666,
		"cfr": NaN
	},
	{
		"tim": 44.11115235,
		"tid": 7728,
		"loc": [
			-1.8797371815114705e-06,
			3.360302884885471e-06
		],
		"eco": 24,
		"efo": 240000.0,
		"cfr": NaN
	},
	{
		"tim": 44.111300075,
		"tid": 7728,
		"loc": [
			-1.8658034082151077e-06,
			3.3724935948144766e-06
		],
		"eco": 11,
		"efo": 220000.0,
		"cfr": NaN
	},
	{
		"tim": 44.1113807,
		"tid": 7728,
		"loc": [
			-1.8788975997181279e-06,
			3.3682166202602318e-06
		],
		"eco": 11,
		"efo": 110000.0,
		"cfr": NaN
	},
	{
		"tim": 44.111528425,
		"tid": 7728,
		"loc": [
			-1.8558904354119039e-06,
			3.3739202829093925e-06
		],
		"eco": 12,
		"efo": 120000.0,
		"cfr": NaN
	},
	{
		"tim": 44.111676200000005,
		"tid": 7728,
		"loc": [
			-1.8805777661263691e-06,
			3.363131097323044e-06
		],
		"eco": 16,
		"efo": 160000.0,
		"cfr": NaN
	},
	{
		"tim": 44.11182397500001,
		"tid": 7728,
		"loc": [
			-1.8900542614992756e-06,
			3.3565928112159934e-06
		],
		"eco": 13,
		"efo": 130000.0,
		"cfr": NaN
	},
	{
		"tim": 44.111971725000004,
		"tid": 7728,
		"loc": [
			-1.8819093938526028e-06,
			3.357534740179197e-06
		],
		"eco": 11,
		"efo": 110000.0,
		"cfr": NaN
	},
	{
		"tim": 44.112119475,
		"tid": 7728,
		"loc": [
			-1.8903831229844803e-06,
			3.3433264992991436e-06
		],
		"eco": 14,
		"efo": 280000.0,
		"cfr": NaN
	},
	{
		"tim": 44.112200099999995,
		"tid": 7728,
		"loc": [
			-1.8540684969407824e-06,
			3.3660248173841135e-06
		],
		"eco": 13,
		"efo": 260000.0,
		"cfr": NaN
	},
	{
		"tim": 44.112280725000005,
		"tid": 7728,
		"loc": [
			-1.8687211336675495e-06,
			3.3476549734410015e-06
		],
		"eco": 18,
		"efo": 360000.0,
		"cfr": NaN
	},
	{
		"tim": 44.112361324999995,
		"tid": 7728,
		"loc": [
			-1.8805801847085659e-06,
			3.3428353616418907e-06
		],
		"eco": 15,
		"efo": 150000.0,
		"cfr": NaN
	},
	{
		"tim": 44.11250905,
		"tid": 7728,
		"loc": [
			-1.8664333916990012e-06,
			3.3322198359578453e-06
		],
		"eco": 13,
		"efo": 130000.0,
		"cfr": NaN
	},
	{
		"tim": 44.112656825,
		"tid": 7728,
		"loc": [
			-1.8507725879203613e-06,
			3.3151467871082045e-06
		],
		"eco": 11,
		"efo": 220000.0,
		"cfr": NaN
	},
	{
		"tim": 44.1127374,
		"tid": 7728,
		"loc": [
			-1.8526029510577902e-06,
			3.3090805152275236e-06
		],
		"eco": 16,
		"efo": 320000.0,
		"cfr": NaN
	},
	{
		"tim": 44.112818024999996,
		"tid": 7728,
		"loc": [
			-1.8459913507755238e-06,
			3.3216565756399207e-06
		],
		"eco": 25,
		"efo": 250000.0,
		"cfr": NaN
	},
	{
		"tim": 44.11296575,
		"tid": 7728,
		"loc": [
			-1.832385540261005e-06,
			3.3226990003679555e-06
		],
		"eco": 15,
		"efo": 99999.99999999999,
		"cfr": NaN
	},
	{
		"tim": 44.113247325,
		"tid": 7728,
		"loc": [
			-1.8858337984394634e-06,
			3.3143230789360598e-06
		],
		"eco": 13,
		"efo": 130000.0,
		"cfr": NaN
	},
	{
		"tim": 44.113395100000005,
		"tid": 7728,
		"loc": [
			-1.8720447271596178e-06,
			3.3182099012413308e-06
		],
		"eco": 20,
		"efo": 133333.3333333333,
		"cfr": NaN
	},
	{
		"tim": 44.113609999999994,
		"tid": 7728,
		"loc": [
			-1.8921502665517971e-06,
			3.3439057662169254e-06
		],
		"eco": 15,
		"efo": 300000.0,
		"cfr": NaN
	},
	{
		"tim": 44.113690625000004,
		"tid": 7728,
		"loc": [
			-1.8783098393031631e-06,
			3.2979150695541787e-06
		],
		"eco": 16,
		"efo": 160000.0,
		"cfr": NaN
	},
	{
		"tim": 44.113838375,
		"tid": 7728,
		"loc": [
			-1.887641901686912e-06,
			3.333548058638128e-06
		],
		"eco": 15,
		"efo": 150000.0,
		"cfr": NaN
	},
	{
		"tim": 44.113986125,
		"tid": 7728,
		"loc": [
			-1.8609805914575169e-06,
			3.3467755796006653e-06
		],
		"eco": 19,
		"efo": 380000.0,
		"cfr": NaN
	},
	{
		"tim": 44.114066750000006,
		"tid": 7728,
		"loc": [
			-1.8335175562043821e-06,
			3.3259299619139455e-06
		],
		"eco": 11,
		"efo": 220000.0,
		"cfr": NaN
	},
	{
		"tim": 44.114147375,
		"tid": 7728,
		"loc": [
			-1.833911521272546e-06,
			3.357736153704011e-06
		],
		"eco": 17,
		"efo": 170000.0,
		"cfr": NaN
	},
	{
		"tim": 44.11429510000001,
		"tid": 7728,
		"loc": [
			-1.8381222198541104e-06,
			3.34980974053166e-06
		],
		"eco": 16,
		"efo": 160000.0,
		"cfr": NaN
	},
	{
		"tim": 44.114442825,
		"tid": 7728,
		"loc": [
			-1.8408764154185075e-06,
			3.3325531629600807e-06
		],
		"eco": 10,
		"efo": 200000.0,
		"cfr": NaN
	},
	{
		"tim": 44.11452345000001,
		"tid": 7728,
		"loc": [
			-1.8544709473559575e-06,
			3.3402856372830635e-06
		],
		"eco": 10,
		"efo": 200000.0,
		"cfr": NaN
	},
	{
		"tim": 44.114604075,
		"tid": 7728,
		"loc": [
			-1.8439816294855748e-06,
			3.334047108411936e-06
		],
		"eco": 24,
		"efo": 240000.0,
		"cfr": NaN
	},
	{
		"tim": 44.11475180000001,
		"tid": 7728,
		"loc": [
			-1.8490600585937502e-06,
			3.304396765012227e-06
		],
		"eco": 17,
		"efo": 170000.0,
		"cfr": NaN
	},
	{
		"tim": 44.114899525,
		"tid": 7728,
		"loc": [
			-1.8413876092205398e-06,
			3.3199980404530666e-06
		],
		"eco": 14,
		"efo": 280000.0,
		"cfr": NaN
	},
	{
		"tim": 44.11498015000001,
		"tid": 7728,
		"loc": [
			-1.833679329487611e-06,
			3.334632196239011e-06
		],
		"eco": 12,
		"efo": 120000.0,
		"cfr": NaN
	},
	{
		"tim": 44.115127924999996,
		"tid": 7728,
		"loc": [
			-1.8441772460937501e-06,
			3.3526317677878288e-06
		],
		"eco": 11,
		"efo": 220000.0,
		"cfr": NaN
	},
	{
		"tim": 44.115208550000006,
		"tid": 7728,
		"loc": [
			-1.819452159627842e-06,
			3.339108931046443e-06
		],
		"eco": 14,
		"efo": 140000.0,
		"cfr": NaN
	},
	{
		"tim": 44.1153563,
		"tid": 7728,
		"loc": [
			-1.8465259765876437e-06,
			3.3450023209964204e-06
		],
		"eco": 13,
		"efo": 130000.0,
		"cfr": NaN
	},
	{
		"tim": 44.11550405,
		"tid": 7728,
		"loc": [
			-1.836805282659798e-06,
			3.3120009366788645e-06
		],
		"eco": 17,
		"efo": 340000.0,
		"cfr": NaN
	},
	{
		"tim": 44.11558467500001,
		"tid": 7728,
		"loc": [
			-1.839447021484375e-06,
			3.301429378308331e-06
		],
		"eco": 16,
		"efo": 320000.0,
		"cfr": NaN
	},
	{
		"tim": 44.1156653,
		"tid": 7728,
		"loc": [
			-1.8189017909858235e-06,
			3.3299055065544508e-06
		],
		"eco": 11,
		"efo": 220000.0,
		"cfr": NaN
	},
	{
		"tim": 44.11574590000001,
		"tid": 7728,
		"loc": [
			-1.834564208984375e-06,
			3.3192761375432487e-06
		],
		"eco": 10,
		"efo": 200000.0,
		"cfr": NaN
	},
	{
		"tim": 44.115826525,
		"tid": 7728,
		"loc": [
			-1.8319829907923825e-06,
			3.3104096183225193e-06
		],
		"eco": 21,
		"efo": 140000.0,
		"cfr": NaN
	},
	{
		"tim": 44.1160414,
		"tid": 7728,
		"loc": [
			-1.8438852873268803e-06,
			3.309149848323065e-06
		],
		"eco": 11,
		"efo": 220000.0,
		"cfr": NaN
	},
	{
		"tim": 44.116122024999996,
		"tid": 7728,
		"loc": [
			-1.8401353724402877e-06,
			3.315711740945759e-06
		],
		"eco": 14,
		"efo": 140000.0,
		"cfr": NaN
	},
	{
		"tim": 44.11626975,
		"tid": 7728,
		"loc": [
			-1.8307064830011996e-06,
			3.3134477431775605e-06
		],
		"eco": 16,
		"efo": 160000.0,
		"cfr": NaN
	},
	{
		"tim": 44.116417475000006,
		"tid": 7728,
		"loc": [
			-1.8169438743691129e-06,
			3.3446276981927466e-06
		],
		"eco": 16,
		"efo": 160000.0,
		"cfr": NaN
	},
	{
		"tim": 44.1165652,
		"tid": 7728,
		"loc": [
			-1.8140253019405762e-06,
			3.3066783082608837e-06
		],
		"eco": 10,
		"efo": 100000.0,
		"cfr": NaN
	},
	{
		"tim": 44.116712975,
		"tid": 7728,
		"loc": [
			-1.7893487139692562e-06,
			3.313644686402031e-06
		],
		"eco": 13,
		"efo": 260000.0,
		"cfr": NaN
	},
	{
		"tim": 44.116793599999994,
		"tid": 7728,
		"loc": [
			-1.8619315723693287e-06,
			3.3431215963869774e-06
		],
		"eco": 10,
		"efo": 100000.0,
		"cfr": NaN
	},
	{
		"tim": 44.117008049999995,
		"tid": 7728,
		"loc": [
			-1.7910271807661311e-06,
			3.318374911011406e-06
		],
		"eco": 13,
		"efo": 130000.0,
		"cfr": NaN
	},
	{
		"tim": 44.117155825,
		"tid": 7728,
		"loc": [
			-1.797583760407479e-06,
			3.2893840123216746e-06
		],
		"eco": 14,
		"efo": 140000.0,
		"cfr": NaN
	},
	{
		"tim": 44.117303574999994,
		"tid": 7728,
		"loc": [
			-1.7918736621391113e-06,
			3.2818826269519542e-06
		],
		"eco": 11,
		"efo": 220000.0,
		"cfr": NaN
	},
	{
		"tim": 44.117384200000004,
		"tid": 7728,
		"loc": [
			-1.7923837138792017e-06,
			3.3157389987720897e-06
		],
		"eco": 17,
		"efo": 170000.0,
		"cfr": NaN
	},
	{
		"tim": 44.11753195,
		"tid": 7728,
		"loc": [
			-1.7977035066976845e-06,
			3.3209829977331097e-06
		],
		"eco": 15,
		"efo": 150000.0,
		"cfr": NaN
	},
	{
		"tim": 44.117679675000005,
		"tid": 7728,
		"loc": [
			-1.7990242153869e-06,
			3.3285242818377747e-06
		],
		"eco": 13,
		"efo": 130000.0,
		"cfr": NaN
	},
	{
		"tim": 44.117827399999996,
		"tid": 7728,
		"loc": [
			-1.7782904734640983e-06,
			3.3236178562984464e-06
		],
		"eco": 12,
		"efo": 240000.0,
		"cfr": NaN
	},
	{
		"tim": 44.117908025000006,
		"tid": 7728,
		"loc": [
			-1.8171150547173017e-06,
			3.323191639366951e-06
		],
		"eco": 11,
		"efo": 220000.0,
		"cfr": NaN
	},
	{
		"tim": 44.11798865,
		"tid": 7728,
		"loc": [
			-1.8174775020497508e-06,
			3.309470169550272e-06
		],
		"eco": 14,
		"efo": 280000.0,
		"cfr": NaN
	},
	{
		"tim": 44.118069225,
		"tid": 7728,
		"loc": [
			-1.827286798405902e-06,
			3.341594908946655e-06
		],
		"eco": 11,
		"efo": 220000.0,
		"cfr": NaN
	},
	{
		"tim": 44.118149849999995,
		"tid": 7728,
		"loc": [
			-1.8340504070359772e-06,
			3.30900229524449e-06
		],
		"eco": 15,
		"efo": 150000.0,
		"cfr": NaN
	},
	{
		"tim": 44.118297575,
		"tid": 7728,
		"loc": [
			-1.8396961589891022e-06,
			3.3325382320992605e-06
		],
		"eco": 10,
		"efo": 200000.0,
		"cfr": NaN
	},
	{
		"tim": 44.118378199999995,
		"tid": 7728,
		"loc": [
			-1.854852316749478e-06,
			3.3286085661038515e-06
		],
		"eco": 11,
		"efo": 110000.0,
		"cfr": NaN
	},
	{
		"tim": 44.118525975,
		"tid": 7728,
		"loc": [
			-1.8347020324467944e-06,
			3.326456397029599e-06
		],
		"eco": 23,
		"efo": 460000.0,
		"cfr": NaN
	},
	{
		"tim": 44.11860660000001,
		"tid": 7728,
		"loc": [
			-1.8498989823242148e-06,
			3.324432373046875e-06
		],
		"eco": 18,
		"efo": 360000.0,
		"cfr": NaN
	},
	{
		"tim": 44.118687225,
		"tid": 7728,
		"loc": [
			-1.833325355010597e-06,
			3.3229242504340807e-06
		],
		"eco": 20,
		"efo": 200000.0,
		"cfr": NaN
	},
	{
		"tim": 44.118834975,
		"tid": 7728,
		"loc": [
			-1.8164508896349252e-06,
			3.3130763962740406e-06
		],
		"eco": 18,
		"efo": 180000.0,
		"cfr": NaN
	},
	{
		"tim": 44.118982724999995,
		"tid": 7728,
		"loc": [
			-1.8276329064142874e-06,
			3.323115496914967e-06
		],
		"eco": 16,
		"efo": 160000.0,
		"cfr": NaN
	},
	{
		"tim": 44.1191305,
		"tid": 7728,
		"loc": [
			-1.8114757600983917e-06,
			3.327998394553439e-06
		],
		"eco": 15,
		"efo": 150000.0,
		"cfr": NaN
	},
	{
		"tim": 44.11927825000001,
		"tid": 7728,
		"loc": [
			-1.821292067847353e-06,
			3.330718286013226e-06
		],
		"eco": 12,
		"efo": 120000.0,
		"cfr": NaN
	},
	{
		"tim": 44.119425975,
		"tid": 7728,
		"loc": [
			-1.828531263995947e-06,
			3.3053419745428087e-06
		],
		"eco": 15,
		"efo": 150000.0,
		"cfr": NaN
	},
	{
		"tim": 44.119573700000004,
		"tid": 7728,
		"loc": [
			-1.8406112561856327e-06,
			3.317140367354204e-06
		],
		"eco": 11,
		"efo": 110000.0,
		"cfr": NaN
	},
	{
		"tim": 44.119721475000006,
		"tid": 7728,
		"loc": [
			-1.8293762207031252e-06,
			3.2923515143171055e-06
		],
		"eco": 15,
		"efo": 150000.0,
		"cfr": NaN
	},
	{
		"tim": 44.1198692,
		"tid": 7728,
		"loc": [
			-1.844306940749412e-06,
			3.2997527226118724e-06
		],
		"eco": 15,
		"efo": 150000.0,
		"cfr": NaN
	},
	{
		"tim": 44.120016925,
		"tid": 7728,
		"loc": [
			-1.854847236908335e-06,
			3.3000352260937605e-06
		],
		"eco": 21,
		"efo": 210000.0,
		"cfr": NaN
	},
	{
		"tim": 44.120164700000004,
		"tid": 7728,
		"loc": [
			-1.8466785644782687e-06,
			3.3167735612307956e-06
		],
		"eco": 13,
		"efo": 130000.0,
		"cfr": NaN
	},
	{
		"tim": 44.120312475000006,
		"tid": 7728,
		"loc": [
			-1.8734605423998681e-06,
			3.2965867482094786e-06
		],
		"eco": 11,
		"efo": 220000.0,
		"cfr": NaN
	},
	{
		"tim": 44.1203931,
		"tid": 7728,
		"loc": [
			-1.8356275349102718e-06,
			3.2736609077019386e-06
		],
		"eco": 14,
		"efo": 280000.0,
		"cfr": NaN
	},
	{
		"tim": 44.120473700000005,
		"tid": 7728,
		"loc": [
			-1.869628227707777e-06,
			3.3063754246578215e-06
		],
		"eco": 12,
		"efo": 120000.0,
		"cfr": NaN
	},
	{
		"tim": 44.12062145,
		"tid": 7728,
		"loc": [
			-1.856637772468388e-06,
			3.2792601704187975e-06
		],
		"eco": 22,
		"efo": 220000.0,
		"cfr": NaN
	},
	{
		"tim": 44.120769225000004,
		"tid": 7728,
		"loc": [
			-1.884449559622215e-06,
			3.292957385550463e-06
		],
		"eco": 17,
		"efo": 170000.0,
		"cfr": NaN
	},
	{
		"tim": 44.120916975,
		"tid": 7728,
		"loc": [
			-1.8721654123410658e-06,
			3.292157713238267e-06
		],
		"eco": 14,
		"efo": 93333.33333333333,
		"cfr": NaN
	},
	{
		"tim": 44.121265199999996,
		"tid": 7728,
		"loc": [
			-1.8663355814471504e-06,
			3.275139847721579e-06
		],
		"eco": 19,
		"efo": 190000.0,
		"cfr": NaN
	},
	{
		"tim": 44.121412975,
		"tid": 7728,
		"loc": [
			-1.8492691149081176e-06,
			3.2863176134479543e-06
		],
		"eco": 11,
		"efo": 110000.0,
		"cfr": NaN
	},
	{
		"tim": 44.1215607,
		"tid": 7728,
		"loc": [
			-1.8524738705797628e-06,
			3.2836972499891783e-06
		],
		"eco": 13,
		"efo": 130000.0,
		"cfr": NaN
	},
	{
		"tim": 44.121708424999994,
		"tid": 7728,
		"loc": [
			-1.8716041116518005e-06,
			3.2749048796024825e-06
		],
		"eco": 13,
		"efo": 130000.0,
		"cfr": NaN
	},
	{
		"tim": 44.121856199999996,
		"tid": 7728,
		"loc": [
			-1.8433666292390168e-06,
			3.290614361350314e-06
		],
		"eco": 15,
		"efo": 150000.0,
		"cfr": NaN
	},
	{
		"tim": 44.122003975,
		"tid": 7728,
		"loc": [
			-1.8544748188189234e-06,
			3.2947110471837985e-06
		],
		"eco": 17,
		"efo": 170000.0,
		"cfr": NaN
	},
	{
		"tim": 44.122151724999995,
		"tid": 7728,
		"loc": [
			-1.8569946289062503e-06,
			3.252700779207857e-06
		],
		"eco": 12,
		"efo": 120000.0,
		"cfr": NaN
	},
	{
		"tim": 44.122299475000005,
		"tid": 7728,
		"loc": [
			-1.867772266222118e-06,
			3.2851836534461697e-06
		],
		"eco": 15,
		"efo": 300000.0,
		"cfr": NaN
	},
	{
		"tim": 44.1223801,
		"tid": 7728,
		"loc": [
			-1.8482013387030625e-06,
			3.2606111176125333e-06
		],
		"eco": 15,
		"efo": 300000.0,
		"cfr": NaN
	},
	{
		"tim": 44.122460724999996,
		"tid": 7728,
		"loc": [
			-1.8292877697016554e-06,
			3.277229056002936e-06
		],
		"eco": 19,
		"efo": 190000.0,
		"cfr": NaN
	},
	{
		"tim": 44.12260847500001,
		"tid": 7728,
		"loc": [
			-1.8370668468078142e-06,
			3.26558475949633e-06
		],
		"eco": 25,
		"efo": 250000.0,
		"cfr": NaN
	},
	{
		"tim": 44.1227562,
		"tid": 7728,
		"loc": [
			-1.850498197101338e-06,
			3.275202899258717e-06
		],
		"eco": 16,
		"efo": 320000.0,
		"cfr": NaN
	},
	{
		"tim": 44.12283682500001,
		"tid": 7728,
		"loc": [
			-1.8388447888718206e-06,
			3.2682513967033143e-06
		],
		"eco": 23,
		"efo": 230000.0,
		"cfr": NaN
	},
	{
		"tim": 44.12298455,
		"tid": 7728,
		"loc": [
			-1.822718391792148e-06,
			3.2856937496773856e-06
		],
		"eco": 15,
		"efo": 300000.0,
		"cfr": NaN
	},
	{
		"tim": 44.12306517500001,
		"tid": 7728,
		"loc": [
			-1.837180865067252e-06,
			3.2658264469785316e-06
		],
		"eco": 16,
		"efo": 160000.0,
		"cfr": NaN
	},
	{
		"tim": 44.1232129,
		"tid": 7728,
		"loc": [
			-1.845725887816826e-06,
			3.283509577340249e-06
		],
		"eco": 18,
		"efo": 180000.0,
		"cfr": NaN
	},
	{
		"tim": 44.123360625000004,
		"tid": 7728,
		"loc": [
			-1.8204245986738247e-06,
			3.2635644871998363e-06
		],
		"eco": 11,
		"efo": 220000.0,
		"cfr": NaN
	},
	{
		"tim": 44.12344125,
		"tid": 7728,
		"loc": [
			-1.8392226184732415e-06,
			3.283979108624019e-06
		],
		"eco": 19,
		"efo": 190000.0,
		"cfr": NaN
	},
	{
		"tim": 44.123589025,
		"tid": 7728,
		"loc": [
			-1.8318999022534177e-06,
			3.2781823657986886e-06
		],
		"eco": 10,
		"efo": 200000.0,
		"cfr": NaN
	},
	{
		"tim": 44.12366965,
		"tid": 7728,
		"loc": [
			-1.841911190551201e-06,
			3.2654101003941264e-06
		],
		"eco": 18,
		"efo": 180000.0,
		"cfr": NaN
	},
	{
		"tim": 44.12381740000001,
		"tid": 7728,
		"loc": [
			-1.849912866248653e-06,
			3.2755587467530115e-06
		],
		"eco": 13,
		"efo": 260000.0,
		"cfr": NaN
	},
	{
		"tim": 44.123898025,
		"tid": 7728,
		"loc": [
			-1.8533439250083684e-06,
			3.2662139010963624e-06
		],
		"eco": 17,
		"efo": 170000.0,
		"cfr": NaN
	},
	{
		"tim": 44.124045775,
		"tid": 7728,
		"loc": [
			-1.8805606279281063e-06,
			3.2860284454045867e-06
		],
		"eco": 10,
		"efo": 100000.0,
		"cfr": NaN
	},
	{
		"tim": 44.12419355,
		"tid": 7728,
		"loc": [
			-1.8822661117467254e-06,
			3.2785579251536276e-06
		],
		"eco": 20,
		"efo": 200000.0,
		"cfr": NaN
	},
	{
		"tim": 44.1243413,
		"tid": 7728,
		"loc": [
			-1.8653046875903325e-06,
			3.2789453052518136e-06
		],
		"eco": 10,
		"efo": 100000.0,
		"cfr": NaN
	},
	{
		"tim": 44.124489025,
		"tid": 7728,
		"loc": [
			-1.867680001034029e-06,
			3.2692909767060867e-06
		],
		"eco": 17,
		"efo": 170000.0,
		"cfr": NaN
	},
	{
		"tim": 44.124636800000005,
		"tid": 7728,
		"loc": [
			-1.862945556640625e-06,
			3.2802002950322324e-06
		],
		"eco": 11,
		"efo": 220000.0,
		"cfr": NaN
	},
	{
		"tim": 44.124717375,
		"tid": 7728,
		"loc": [
			-1.8712452148688937e-06,
			3.2854930436526706e-06
		],
		"eco": 13,
		"efo": 260000.0,
		"cfr": NaN
	},
	{
		"tim": 44.124798,
		"tid": 7728,
		"loc": [
			-1.870439694407429e-06,
			3.262138224894116e-06
		],
		"eco": 10,
		"efo": 200000.0,
		"cfr": NaN
	},
	{
		"tim": 44.124878575,
		"tid": 7728,
		"loc": [
			-1.8623767252049374e-06,
			3.2583651665556024e-06
		],
		"eco": 14,
		"efo": 280000.0,
		"cfr": NaN
	},
	{
		"tim": 44.124959200000006,
		"tid": 7728,
		"loc": [
			-1.892445044287451e-06,
			3.2860382503438374e-06
		],
		"eco": 11,
		"efo": 220000.0,
		"cfr": NaN
	},
	{
		"tim": 44.125039825,
		"tid": 7728,
		"loc": [
			-1.8324816173149406e-06,
			3.290417057107701e-06
		],
		"eco": 11,
		"efo": 220000.0,
		"cfr": NaN
	},
	{
		"tim": 44.1251204,
		"tid": 7728,
		"loc": [
			-1.8322133529416757e-06,
			3.295524610396072e-06
		],
		"eco": 12,
		"efo": 120000.0,
		"cfr": NaN
	},
	{
		"tim": 44.125268175,
		"tid": 7728,
		"loc": [
			-1.8499052733471677e-06,
			3.2853539966580636e-06
		],
		"eco": 20,
		"efo": 200000.0,
		"cfr": NaN
	},
	{
		"tim": 44.125482649999995,
		"tid": 7728,
		"loc": [
			-1.804827801850332e-06,
			3.3075041854526357e-06
		],
		"eco": 19,
		"efo": 380000.0,
		"cfr": NaN
	},
	{
		"tim": 44.12556325,
		"tid": 7728,
		"loc": [
			-1.8344630382761424e-06,
			3.2845042472689744e-06
		],
		"eco": 21,
		"efo": 210000.0,
		"cfr": NaN
	},
	{
		"tim": 44.125711025,
		"tid": 7728,
		"loc": [
			-1.8134110158885788e-06,
			3.2826244543643018e-06
		],
		"eco": 13,
		"efo": 130000.0,
		"cfr": NaN
	},
	{
		"tim": 44.125858775,
		"tid": 7728,
		"loc": [
			-1.849656917539626e-06,
			3.2909710712742923e-06
		],
		"eco": 14,
		"efo": 140000.0,
		"cfr": NaN
	},
	{
		"tim": 44.126006524999994,
		"tid": 7728,
		"loc": [
			-1.8262598806276844e-06,
			3.285291258160142e-06
		],
		"eco": 14,
		"efo": 140000.0,
		"cfr": NaN
	},
	{
		"tim": 44.12615425,
		"tid": 7728,
		"loc": [
			-1.8493165063948147e-06,
			3.270566039468779e-06
		],
		"eco": 16,
		"efo": 320000.0,
		"cfr": NaN
	},
	{
		"tim": 44.126234874999994,
		"tid": 7728,
		"loc": [
			-1.8689585220583247e-06,
			3.2654495106976785e-06
		],
		"eco": 10,
		"efo": 100000.0,
		"cfr": NaN
	},
	{
		"tim": 44.1263826,
		"tid": 7728,
		"loc": [
			-1.8620331661122509e-06,
			3.269339554315897e-06
		],
		"eco": 14,
		"efo": 140000.0,
		"cfr": NaN
	},
	{
		"tim": 44.126530375,
		"tid": 7728,
		"loc": [
			-1.8799968115639899e-06,
			3.2900808097668602e-06
		],
		"eco": 20,
		"efo": 200000.0,
		"cfr": NaN
	},
	{
		"tim": 44.12667810000001,
		"tid": 7728,
		"loc": [
			-1.869478581968855e-06,
			3.2633704446116437e-06
		],
		"eco": 14,
		"efo": 280000.0,
		"cfr": NaN
	},
	{
		"tim": 44.126758725,
		"tid": 7728,
		"loc": [
			-1.8836989997915177e-06,
			3.311549979260597e-06
		],
		"eco": 16,
		"efo": 320000.0,
		"cfr": NaN
	},
	{
		"tim": 44.1268393,
		"tid": 7728,
		"loc": [
			-1.8788784674819637e-06,
			3.287976178066973e-06
		],
		"eco": 17,
		"efo": 170000.0,
		"cfr": NaN
	},
	{
		"tim": 44.126987075,
		"tid": 7728,
		"loc": [
			-1.8639433592846678e-06,
			3.2881005786893134e-06
		],
		"eco": 20,
		"efo": 200000.0,
		"cfr": NaN
	},
	{
		"tim": 44.127134850000004,
		"tid": 7728,
		"loc": [
			-1.8759984166250702e-06,
			3.304190578646961e-06
		],
		"eco": 14,
		"efo": 280000.0,
		"cfr": NaN
	},
	{
		"tim": 44.127215475,
		"tid": 7728,
		"loc": [
			-1.8545556767354615e-06,
			3.3049273406048772e-06
		],
		"eco": 11,
		"efo": 220000.0,
		"cfr": NaN
	},
	{
		"tim": 44.127296075000004,
		"tid": 7728,
		"loc": [
			-1.8574584032728314e-06,
			3.2936096191406252e-06
		],
		"eco": 12,
		"efo": 240000.0,
		"cfr": NaN
	},
	{
		"tim": 44.1273767,
		"tid": 7728,
		"loc": [
			-1.8529315633124375e-06,
			3.3133329741843424e-06
		],
		"eco": 15,
		"efo": 300000.0,
		"cfr": NaN
	},
	{
		"tim": 44.127457275,
		"tid": 7728,
		"loc": [
			-1.8596428255824457e-06,
			3.311562497014496e-06
		],
		"eco": 26,
		"efo": 260000.0,
		"cfr": NaN
	},
	{
		"tim": 44.127605075000005,
		"tid": 7728,
		"loc": [
			-1.8339114191672549e-06,
			3.294622828492956e-06
		],
		"eco": 15,
		"efo": 150000.0,
		"cfr": NaN
	},
	{
		"tim": 44.127752825,
		"tid": 7728,
		"loc": [
			-1.8623782599200855e-06,
			3.2908537533436916e-06
		],
		"eco": 14,
		"efo": 140000.0,
		"cfr": NaN
	},
	{
		"tim": 44.12790055000001,
		"tid": 7728,
		"loc": [
			-1.8336275673009767e-06,
			3.290963559632479e-06
		],
		"eco": 10,
		"efo": 200000.0,
		"cfr": NaN
	},
	{
		"tim": 44.127981175,
		"tid": 7728,
		"loc": [
			-1.8624309855156879e-06,
			3.276175082456283e-06
		],
		"eco": 15,
		"efo": 150000.0,
		"cfr": NaN
	},
	{
		"tim": 44.12812890000001,
		"tid": 7728,
		"loc": [
			-1.8877041511355976e-06,
			3.2931912006422305e-06
		],
		"eco": 16,
		"efo": 320000.0,
		"cfr": NaN
	},
	{
		"tim": 44.128209525,
		"tid": 7728,
		"loc": [
			-1.889764278497286e-06,
			3.2691793972572127e-06
		],
		"eco": 11,
		"efo": 220000.0,
		"cfr": NaN
	},
	{
		"tim": 44.12829015,
		"tid": 7728,
		"loc": [
			-1.9121928890990305e-06,
			3.2887479017496677e-06
		],
		"eco": 13,
		"efo": 260000.0,
		"cfr": NaN
	},
	{
		"tim": 44.128370724999996,
		"tid": 7728,
		"loc": [
			-1.908019407176797e-06,
			3.2655913040955753e-06
		],
		"eco": 15,
		"efo": 300000.0,
		"cfr": NaN
	},
	{
		"tim": 44.128451350000006,
		"tid": 7728,
		"loc": [
			-1.9060114200568465e-06,
			3.264721074512483e-06
		],
		"eco": 12,
		"efo": 240000.0,
		"cfr": NaN
	},
	{
		"tim": 44.128531975,
		"tid": 7728,
		"loc": [
			-1.922971173294531e-06,
			3.2845554070695016e-06
		],
		"eco": 19,
		"efo": 380000.0,
		"cfr": NaN
	},
	{
		"tim": 44.12861255,
		"tid": 7728,
		"loc": [
			-1.8992614746093752e-06,
			3.2717945609170516e-06
		],
		"eco": 17,
		"efo": 170000.0,
		"cfr": NaN
	},
	{
		"tim": 44.128760325,
		"tid": 7728,
		"loc": [
			-1.890366954605761e-06,
			3.2822653804715243e-06
		],
		"eco": 18,
		"efo": 180000.0,
		"cfr": NaN
	},
	{
		"tim": 44.128908100000004,
		"tid": 7728,
		"loc": [
			-1.860284098634394e-06,
			3.2924371368108367e-06
		],
		"eco": 10,
		"efo": 200000.0,
		"cfr": NaN
	},
	{
		"tim": 44.12898870000001,
		"tid": 7728,
		"loc": [
			-1.8647190798957498e-06,
			3.27961230415468e-06
		],
		"eco": 17,
		"efo": 340000.0,
		"cfr": NaN
	},
	{
		"tim": 44.129069325,
		"tid": 7728,
		"loc": [
			-1.86755656433904e-06,
			3.2504867652275234e-06
		],
		"eco": 16,
		"efo": 320000.0,
		"cfr": NaN
	},
	{
		"tim": 44.12914995,
		"tid": 7728,
		"loc": [
			-1.861473268723163e-06,
			3.270101292545842e-06
		],
		"eco": 19,
		"efo": 190000.0,
		"cfr": NaN
	},
	{
		"tim": 44.129297699999995,
		"tid": 7728,
		"loc": [
			-1.8655778525878928e-06,
			3.2886078382893664e-06
		],
		"eco": 12,
		"efo": 240000.0,
		"cfr": NaN
	},
	{
		"tim": 44.129378325000005,
		"tid": 7728,
		"loc": [
			-1.8604818301467944e-06,
			3.3116702843848886e-06
		],
		"eco": 10,
		"efo": 200000.0,
		"cfr": NaN
	},
	{
		"tim": 44.129458924999994,
		"tid": 7728,
		"loc": [
			-1.902142506081518e-06,
			3.298911624092534e-06
		],
		"eco": 15,
		"efo": 300000.0,
		"cfr": NaN
	},
	{
		"tim": 44.129539550000004,
		"tid": 7728,
		"loc": [
			-1.9142781284472125e-06,
			3.3153866834565395e-06
		],
		"eco": 12,
		"efo": 240000.0,
		"cfr": NaN
	},
	{
		"tim": 44.129620175,
		"tid": 7728,
		"loc": [
			-1.903232658555397e-06,
			3.3138637027013966e-06
		],
		"eco": 21,
		"efo": 420000.0,
		"cfr": NaN
	},
	{
		"tim": 44.12970075,
		"tid": 7728,
		"loc": [
			-1.8805440003042947e-06,
			3.2735759946288617e-06
		],
		"eco": 17,
		"efo": 170000.0,
		"cfr": NaN
	},
	{
		"tim": 44.129848525,
		"tid": 7728,
		"loc": [
			-1.8795332143713862e-06,
			3.2981345210965245e-06
		],
		"eco": 18,
		"efo": 360000.0,
		"cfr": NaN
	},
	{
		"tim": 44.1299291,
		"tid": 7728,
		"loc": [
			-1.8676030540566127e-06,
			3.3223498661614968e-06
		],
		"eco": 16,
		"efo": 320000.0,
		"cfr": NaN
	},
	{
		"tim": 44.13000972500001,
		"tid": 7728,
		"loc": [
			-1.8535772725107033e-06,
			3.2799345658143253e-06
		],
		"eco": 15,
		"efo": 300000.0,
		"cfr": NaN
	},
	{
		"tim": 44.13009035,
		"tid": 7728,
		"loc": [
			-1.855263920951625e-06,
			3.272956588506721e-06
		],
		"eco": 18,
		"efo": 180000.0,
		"cfr": NaN
	},
	{
		"tim": 44.130238074999994,
		"tid": 7728,
		"loc": [
			-1.8614256884290814e-06,
			3.29010009765625e-06
		],
		"eco": 12,
		"efo": 240000.0,
		"cfr": NaN
	},
	{
		"tim": 44.13031865000001,
		"tid": 7728,
		"loc": [
			-1.8585417647520161e-06,
			3.2957260111790535e-06
		],
		"eco": 11,
		"efo": 110000.0,
		"cfr": NaN
	},
	{
		"tim": 44.130466424999995,
		"tid": 7728,
		"loc": [
			-1.8990206626422637e-06,
			3.289587524511565e-06
		],
		"eco": 20,
		"efo": 133333.3333333333,
		"cfr": NaN
	},
	{
		"tim": 44.13068135,
		"tid": 7728,
		"loc": [
			-1.8740844726562502e-06,
			3.303307980720464e-06
		],
		"eco": 10,
		"efo": 200000.0,
		"cfr": NaN
	},
	{
		"tim": 44.13076195000001,
		"tid": 7728,
		"loc": [
			-1.9043589126833247e-06,
			3.2762832509320538e-06
		],
		"eco": 12,
		"efo": 240000.0,
		"cfr": NaN
	},
	{
		"tim": 44.130842575,
		"tid": 7728,
		"loc": [
			-1.8897441469983625e-06,
			3.2846127773329284e-06
		],
		"eco": 13,
		"efo": 130000.0,
		"cfr": NaN
	},
	{
		"tim": 44.130990325,
		"tid": 7728,
		"loc": [
			-1.8957451367121478e-06,
			3.2775507590975278e-06
		],
		"eco": 18,
		"efo": 180000.0,
		"cfr": NaN
	},
	{
		"tim": 44.1311381,
		"tid": 7728,
		"loc": [
			-1.8661710847423898e-06,
			3.297315183677418e-06
		],
		"eco": 14,
		"efo": 140000.0,
		"cfr": NaN
	},
	{
		"tim": 44.13128585,
		"tid": 7728,
		"loc": [
			-1.8715259348778512e-06,
			3.278465700532981e-06
		],
		"eco": 16,
		"efo": 160000.0,
		"cfr": NaN
	},
	{
		"tim": 44.131433575,
		"tid": 7728,
		"loc": [
			-1.8836845248474754e-06,
			3.3030421041034e-06
		],
		"eco": 13,
		"efo": 130000.0,
		"cfr": NaN
	},
	{
		"tim": 44.131581350000005,
		"tid": 7728,
		"loc": [
			-1.877088485784798e-06,
			3.2642409269132396e-06
		],
		"eco": 17,
		"efo": 170000.0,
		"cfr": NaN
	},
	{
		"tim": 44.131729074999996,
		"tid": 7728,
		"loc": [
			-1.89103964381484e-06,
			3.2802740702480484e-06
		],
		"eco": 19,
		"efo": 190000.0,
		"cfr": NaN
	},
	{
		"tim": 44.1318768,
		"tid": 7728,
		"loc": [
			-1.8900547839894828e-06,
			3.2782481437533495e-06
		],
		"eco": 21,
		"efo": 210000.0,
		"cfr": NaN
	},
	{
		"tim": 44.132024525000006,
		"tid": 7728,
		"loc": [
			-1.8870581372960098e-06,
			3.2831430483516545e-06
		],
		"eco": 19,
		"efo": 190000.0,
		"cfr": NaN
	},
	{
		"tim": 44.13217230000001,
		"tid": 7728,
		"loc": [
			-1.895848438097118e-06,
			3.275637879756956e-06
		],
		"eco": 15,
		"efo": 150000.0,
		"cfr": NaN
	},
	{
		"tim": 44.132320074999996,
		"tid": 7728,
		"loc": [
			-1.891590559951313e-06,
			3.264468682180602e-06
		],
		"eco": 14,
		"efo": 140000.0,
		"cfr": NaN
	},
	{
		"tim": 44.132467825000006,
		"tid": 7728,
		"loc": [
			-1.9266530157752503e-06,
			3.2874663669840393e-06
		],
		"eco": 13,
		"efo": 130000.0,
		"cfr": NaN
	},
	{
		"tim": 44.132615599999994,
		"tid": 7728,
		"loc": [
			-1.9347249057909627e-06,
			3.306231410019039e-06
		],
		"eco": 12,
		"efo": 240000.0,
		"cfr": NaN
	},
	{
		"tim": 44.1326962,
		"tid": 7728,
		"loc": [
			-1.9280495224199253e-06,
			3.273635287981086e-06
		],
		"eco": 11,
		"efo": 220000.0,
		"cfr": NaN
	},
	{
		"tim": 44.13277682500001,
		"tid": 7728,
		"loc": [
			-1.9294134187625493e-06,
			3.266089929354634e-06
		],
		"eco": 10,
		"efo": 200000.0,
		"cfr": NaN
	},
	{
		"tim": 44.13285745,
		"tid": 7728,
		"loc": [
			-1.9357660587287216e-06,
			3.2618219045906082e-06
		],
		"eco": 12,
		"efo": 240000.0,
		"cfr": NaN
	},
	{
		"tim": 44.13293805000001,
		"tid": 7728,
		"loc": [
			-1.8916300122868124e-06,
			3.2800808601975393e-06
		],
		"eco": 18,
		"efo": 180000.0,
		"cfr": NaN
	},
	{
		"tim": 44.133085775,
		"tid": 7728,
		"loc": [
			-1.9031290617345494e-06,
			3.2441947183088688e-06
		],
		"eco": 11,
		"efo": 220000.0,
		"cfr": NaN
	},
	{
		"tim": 44.13316640000001,
		"tid": 7728,
		"loc": [
			-1.9059580106706966e-06,
			3.252067424112866e-06
		],
		"eco": 10,
		"efo": 200000.0,
		"cfr": NaN
	},
	{
		"tim": 44.133247025,
		"tid": 7728,
		"loc": [
			-1.9102478027343754e-06,
			3.276605099861089e-06
		],
		"eco": 15,
		"efo": 300000.0,
		"cfr": NaN
	},
	{
		"tim": 44.1333276,
		"tid": 7728,
		"loc": [
			-1.9169163460373715e-06,
			3.27475949671405e-06
		],
		"eco": 16,
		"efo": 320000.0,
		"cfr": NaN
	},
	{
		"tim": 44.133408225,
		"tid": 7728,
		"loc": [
			-1.8891008333205802e-06,
			3.2856812852066662e-06
		],
		"eco": 18,
		"efo": 360000.0,
		"cfr": NaN
	},
	{
		"tim": 44.133488850000006,
		"tid": 7728,
		"loc": [
			-1.9218420283426637e-06,
			3.287532321073627e-06
		],
		"eco": 22,
		"efo": 220000.0,
		"cfr": NaN
	},
	{
		"tim": 44.133636575,
		"tid": 7728,
		"loc": [
			-1.9472415361312313e-06,
			3.2904534942327115e-06
		],
		"eco": 10,
		"efo": 200000.0,
		"cfr": NaN
	},
	{
		"tim": 44.13371720000001,
		"tid": 7728,
		"loc": [
			-1.9258663365197038e-06,
			3.2944977936097713e-06
		],
		"eco": 17,
		"efo": 170000.0,
		"cfr": NaN
	},
	{
		"tim": 44.133864925,
		"tid": 7728,
		"loc": [
			-1.934665452714949e-06,
			3.2791597177131926e-06
		],
		"eco": 16,
		"efo": 320000.0,
		"cfr": NaN
	},
	{
		"tim": 44.13394555000001,
		"tid": 7728,
		"loc": [
			-1.9306987998621537e-06,
			3.274784140768587e-06
		],
		"eco": 17,
		"efo": 170000.0,
		"cfr": NaN
	},
	{
		"tim": 44.134093324999995,
		"tid": 7728,
		"loc": [
			-1.9151867181528825e-06,
			3.273959412960081e-06
		],
		"eco": 10,
		"efo": 100000.0,
		"cfr": NaN
	},
	{
		"tim": 44.134241075000006,
		"tid": 7728,
		"loc": [
			-1.914628429215136e-06,
			3.273520752340976e-06
		],
		"eco": 18,
		"efo": 180000.0,
		"cfr": NaN
	},
	{
		"tim": 44.13438885000001,
		"tid": 7728,
		"loc": [
			-1.917389477526491e-06,
			3.2654557779536933e-06
		],
		"eco": 13,
		"efo": 260000.0,
		"cfr": NaN
	},
	{
		"tim": 44.13446945,
		"tid": 7728,
		"loc": [
			-1.925760086921513e-06,
			3.2537779926844224e-06
		],
		"eco": 11,
		"efo": 110000.0,
		"cfr": NaN
	},
	{
		"tim": 44.134617199999994,
		"tid": 7728,
		"loc": [
			-1.8779976268494217e-06,
			3.2949038229494774e-06
		],
		"eco": 10,
		"efo": 200000.0,
		"cfr": NaN
	},
	{
		"tim": 44.134697825,
		"tid": 7728,
		"loc": [
			-1.893589551701965e-06,
			3.2994843334972674e-06
		],
		"eco": 10,
		"efo": 200000.0,
		"cfr": NaN
	},
	{
		"tim": 44.13477845,
		"tid": 7728,
		"loc": [
			-1.930630137265309e-06,
			3.2514434802892936e-06
		],
		"eco": 13,
		"efo": 260000.0,
		"cfr": NaN
	},
	{
		"tim": 44.134859025,
		"tid": 7728,
		"loc": [
			-1.9071819093374023e-06,
			3.231445192535604e-06
		],
		"eco": 11,
		"efo": 220000.0,
		"cfr": NaN
	},
	{
		"tim": 44.13493965000001,
		"tid": 7728,
		"loc": [
			-1.9140806508487786e-06,
			3.2618890941840807e-06
		],
		"eco": 20,
		"efo": 200000.0,
		"cfr": NaN
	},
	{
		"tim": 44.135087375,
		"tid": 7728,
		"loc": [
			-1.90741590719282e-06,
			3.2379171830577873e-06
		],
		"eco": 12,
		"efo": 240000.0,
		"cfr": NaN
	},
	{
		"tim": 44.13516800000001,
		"tid": 7728,
		"loc": [
			-1.934453239067227e-06,
			3.2702823727242605e-06
		],
		"eco": 15,
		"efo": 300000.0,
		"cfr": NaN
	},
	{
		"tim": 44.135248625,
		"tid": 7728,
		"loc": [
			-1.9376625595293006e-06,
			3.248000522356086e-06
		],
		"eco": 11,
		"efo": 220000.0,
		"cfr": NaN
	},
	{
		"tim": 44.1353292,
		"tid": 7728,
		"loc": [
			-1.9403836014648396e-06,
			3.2569885253906254e-06
		],
		"eco": 12,
		"efo": 120000.0,
		"cfr": NaN
	},
	{
		"tim": 44.135476975,
		"tid": 7728,
		"loc": [
			-1.926422119140625e-06,
			3.266437287131019e-06
		],
		"eco": 13,
		"efo": 260000.0,
		"cfr": NaN
	},
	{
		"tim": 44.13555755,
		"tid": 7728,
		"loc": [
			-1.932149443623975e-06,
			3.2822714621847632e-06
		],
		"eco": 10,
		"efo": 200000.0,
		"cfr": NaN
	},
	{
		"tim": 44.135638175,
		"tid": 7728,
		"loc": [
			-1.951295435338393e-06,
			3.300563651135597e-06
		],
		"eco": 16,
		"efo": 160000.0,
		"cfr": NaN
	},
	{
		"tim": 44.13578595,
		"tid": 7728,
		"loc": [
			-1.924762493577443e-06,
			3.2992495543503672e-06
		],
		"eco": 13,
		"efo": 260000.0,
		"cfr": NaN
	},
	{
		"tim": 44.135866574999994,
		"tid": 7728,
		"loc": [
			-1.9274551748161014e-06,
			3.3059588992456165e-06
		],
		"eco": 14,
		"efo": 280000.0,
		"cfr": NaN
	},
	{
		"tim": 44.135947175,
		"tid": 7728,
		"loc": [
			-1.9057306143270118e-06,
			3.321860017584865e-06
		],
		"eco": 10,
		"efo": 200000.0,
		"cfr": NaN
	},
	{
		"tim": 44.13602780000001,
		"tid": 7728,
		"loc": [
			-1.9190509019089215e-06,
			3.29147912003875e-06
		],
		"eco": 19,
		"efo": 190000.0,
		"cfr": NaN
	},
	{
		"tim": 44.136175550000004,
		"tid": 7728,
		"loc": [
			-1.897964755955781e-06,
			3.2675125153407082e-06
		],
		"eco": 12,
		"efo": 120000.0,
		"cfr": NaN
	},
	{
		"tim": 44.136323325000006,
		"tid": 7728,
		"loc": [
			-1.922581970523395e-06,
			3.268941383150445e-06
		],
		"eco": 21,
		"efo": 210000.0,
		"cfr": NaN
	},
	{
		"tim": 44.136471075,
		"tid": 7728,
		"loc": [
			-1.9430988397064117e-06,
			3.2546859892889643e-06
		],
		"eco": 10,
		"efo": 200000.0,
		"cfr": NaN
	},
	{
		"tim": 44.1365517,
		"tid": 7728,
		"loc": [
			-1.935677090609201e-06,
			3.244347306199494e-06
		],
		"eco": 11,
		"efo": 220000.0,
		"cfr": NaN
	},
	{
		"tim": 44.136632275,
		"tid": 7728,
		"loc": [
			-1.937652476523938e-06,
			3.232924401964694e-06
		],
		"eco": 12,
		"efo": 240000.0,
		"cfr": NaN
	},
	{
		"tim": 44.136712900000006,
		"tid": 7728,
		"loc": [
			-1.963107576704764e-06,
			3.25769665537094e-06
		],
		"eco": 20,
		"efo": 400000.0,
		"cfr": NaN
	},
	{
		"tim": 44.136793525,
		"tid": 7728,
		"loc": [
			-1.9495586710625627e-06,
			3.2392488129250335e-06
		],
		"eco": 15,
		"efo": 300000.0,
		"cfr": NaN
	},
	{
		"tim": 44.1368741,
		"tid": 7728,
		"loc": [
			-1.964504648984059e-06,
			3.2241302478674184e-06
		],
		"eco": 13,
		"efo": 260000.0,
		"cfr": NaN
	},
	{
		"tim": 44.136954724999995,
		"tid": 7728,
		"loc": [
			-1.94671630859375e-06,
			3.235360721782519e-06
		],
		"eco": 11,
		"efo": 220000.0,
		"cfr": NaN
	},
	{
		"tim": 44.137035350000005,
		"tid": 7728,
		"loc": [
			-1.9436406173240153e-06,
			3.24209021561435e-06
		],
		"eco": 17,
		"efo": 170000.0,
		"cfr": NaN
	},
	{
		"tim": 44.137183074999996,
		"tid": 7728,
		"loc": [
			-1.958335308525081e-06,
			3.2787113000098886e-06
		],
		"eco": 10,
		"efo": 200000.0,
		"cfr": NaN
	},
	{
		"tim": 44.137263649999994,
		"tid": 7728,
		"loc": [
			-1.9415797374948924e-06,
			3.256328272262276e-06
		],
		"eco": 14,
		"efo": 140000.0,
		"cfr": NaN
	},
	{
		"tim": 44.137411424999996,
		"tid": 7728,
		"loc": [
			-1.933776985737611e-06,
			3.2607796571765106e-06
		],
		"eco": 12,
		"efo": 120000.0,
		"cfr": NaN
	},
	{
		"tim": 44.1375592,
		"tid": 7728,
		"loc": [
			-1.949048065727603e-06,
			3.2519439198666967e-06
		],
		"eco": 11,
		"efo": 220000.0,
		"cfr": NaN
	},
	{
		"tim": 44.13763982500001,
		"tid": 7728,
		"loc": [
			-1.94549560546875e-06,
			3.2340263693734637e-06
		],
		"eco": 13,
		"efo": 260000.0,
		"cfr": NaN
	},
	{
		"tim": 44.137720425,
		"tid": 7728,
		"loc": [
			-1.94549560546875e-06,
			3.233231945412604e-06
		],
		"eco": 12,
		"efo": 120000.0,
		"cfr": NaN
	},
	{
		"tim": 44.1378682,
		"tid": 7728,
		"loc": [
			-1.9419801125000443e-06,
			3.2391502453770504e-06
		],
		"eco": 15,
		"efo": 150000.0,
		"cfr": NaN
	},
	{
		"tim": 44.138015949999996,
		"tid": 7728,
		"loc": [
			-1.944732666015625e-06,
			3.2524636734308023e-06
		],
		"eco": 21,
		"efo": 210000.0,
		"cfr": NaN
	},
	{
		"tim": 44.13816370000001,
		"tid": 7728,
		"loc": [
			-1.9544770340761093e-06,
			3.2513229350071786e-06
		],
		"eco": 11,
		"efo": 220000.0,
		"cfr": NaN
	},
	{
		"tim": 44.138244325,
		"tid": 7728,
		"loc": [
			-1.942400908881772e-06,
			3.2441619374448216e-06
		],
		"eco": 11,
		"efo": 110000.0,
		"cfr": NaN
	},
	{
		"tim": 44.13839205000001,
		"tid": 7728,
		"loc": [
			-1.938283360478963e-06,
			3.2597039198319242e-06
		],
		"eco": 21,
		"efo": 420000.0,
		"cfr": NaN
	},
	{
		"tim": 44.138472675,
		"tid": 7728,
		"loc": [
			-1.911253550016068e-06,
			3.2684240175147683e-06
		],
		"eco": 13,
		"efo": 130000.0,
		"cfr": NaN
	},
	{
		"tim": 44.13862040000001,
		"tid": 7728,
		"loc": [
			-1.936187744140625e-06,
			3.263385529318519e-06
		],
		"eco": 13,
		"efo": 86666.66666666666,
		"cfr": NaN
	},
	{
		"tim": 44.138901974999996,
		"tid": 7728,
		"loc": [
			-1.9326722511719193e-06,
			3.2499839856114257e-06
		],
		"eco": 15,
		"efo": 150000.0,
		"cfr": NaN
	},
	{
		"tim": 44.1390497,
		"tid": 7728,
		"loc": [
			-1.9526067781375492e-06,
			3.2380137574796337e-06
		],
		"eco": 10,
		"efo": 200000.0,
		"cfr": NaN
	},
	{
		"tim": 44.139130324999996,
		"tid": 7728,
		"loc": [
			-1.930427706103518e-06,
			3.234371898038759e-06
		],
		"eco": 12,
		"efo": 120000.0,
		"cfr": NaN
	},
	{
		"tim": 44.1392781,
		"tid": 7728,
		"loc": [
			-1.9226638902987425e-06,
			3.243593004072954e-06
		],
		"eco": 11,
		"efo": 220000.0,
		"cfr": NaN
	},
	{
		"tim": 44.139358724999994,
		"tid": 7728,
		"loc": [
			-1.9218221621780443e-06,
			3.210393924599487e-06
		],
		"eco": 15,
		"efo": 150000.0,
		"cfr": NaN
	},
	{
		"tim": 44.139506475000005,
		"tid": 7728,
		"loc": [
			-1.9552443378316463e-06,
			3.223089992450397e-06
		],
		"eco": 17,
		"efo": 170000.0,
		"cfr": NaN
	},
	{
		"tim": 44.139654225,
		"tid": 7728,
		"loc": [
			-1.960393180473477e-06,
			3.2469364254586354e-06
		],
		"eco": 10,
		"efo": 200000.0,
		"cfr": NaN
	},
	{
		"tim": 44.139734849999996,
		"tid": 7728,
		"loc": [
			-1.986237738847862e-06,
			3.256222952697743e-06
		],
		"eco": 13,
		"efo": 130000.0,
		"cfr": NaN
	},
	{
		"tim": 44.13988260000001,
		"tid": 7728,
		"loc": [
			-1.9294285251764697e-06,
			3.2658291087173122e-06
		],
		"eco": 20,
		"efo": 200000.0,
		"cfr": NaN
	},
	{
		"tim": 44.140097025,
		"tid": 7728,
		"loc": [
			-1.9323755009542114e-06,
			3.2622027312298773e-06
		],
		"eco": 11,
		"efo": 220000.0,
		"cfr": NaN
	},
	{
		"tim": 44.14017765,
		"tid": 7728,
		"loc": [
			-1.9158331318857033e-06,
			3.2718842818419253e-06
		],
		"eco": 15,
		"efo": 150000.0,
		"cfr": NaN
	},
	{
		"tim": 44.140325375,
		"tid": 7728,
		"loc": [
			-1.944928308748211e-06,
			3.2470610287343165e-06
		],
		"eco": 14,
		"efo": 140000.0,
		"cfr": NaN
	},
	{
		"tim": 44.140473099999994,
		"tid": 7728,
		"loc": [
			-1.9241561940162133e-06,
			3.266714562544378e-06
		],
		"eco": 15,
		"efo": 150000.0,
		"cfr": NaN
	},
	{
		"tim": 44.140620874999996,
		"tid": 7728,
		"loc": [
			-1.916315240099404e-06,
			3.2735174508781424e-06
		],
		"eco": 12,
		"efo": 240000.0,
		"cfr": NaN
	},
	{
		"tim": 44.140701449999995,
		"tid": 7728,
		"loc": [
			-1.924331212556379e-06,
			3.268503393198425e-06
		],
		"eco": 16,
		"efo": 160000.0,
		"cfr": NaN
	},
	{
		"tim": 44.140915925,
		"tid": 7728,
		"loc": [
			-1.9374913365469453e-06,
			3.2809972192719613e-06
		],
		"eco": 14,
		"efo": 140000.0,
		"cfr": NaN
	},
	{
		"tim": 44.141063700000004,
		"tid": 7728,
		"loc": [
			-1.9484954236086504e-06,
			3.2619883190284933e-06
		],
		"eco": 13,
		"efo": 130000.0,
		"cfr": NaN
	},
	{
		"tim": 44.14121145,
		"tid": 7728,
		"loc": [
			-1.9531237475410112e-06,
			3.255555642395131e-06
		],
		"eco": 16,
		"efo": 160000.0,
		"cfr": NaN
	},
	{
		"tim": 44.1413592,
		"tid": 7728,
		"loc": [
			-1.9520500683527728e-06,
			3.252678932925653e-06
		],
		"eco": 18,
		"efo": 180000.0,
		"cfr": NaN
	},
	{
		"tim": 44.14150695000001,
		"tid": 7728,
		"loc": [
			-1.9638670132136243e-06,
			3.252004648749724e-06
		],
		"eco": 19,
		"efo": 190000.0,
		"cfr": NaN
	},
	{
		"tim": 44.141654724999995,
		"tid": 7728,
		"loc": [
			-1.95116529087911e-06,
			3.25673865311435e-06
		],
		"eco": 17,
		"efo": 170000.0,
		"cfr": NaN
	},
	{
		"tim": 44.14180245,
		"tid": 7728,
		"loc": [
			-1.907524973699955e-06,
			3.2580566406250002e-06
		],
		"eco": 12,
		"efo": 120000.0,
		"cfr": NaN
	},
	{
		"tim": 44.141950175000005,
		"tid": 7728,
		"loc": [
			-1.9328080477300492e-06,
			3.2477099050816265e-06
		],
		"eco": 18,
		"efo": 180000.0,
		"cfr": NaN
	},
	{
		"tim": 44.14209795000001,
		"tid": 7728,
		"loc": [
			-1.944439433203037e-06,
			3.255462646484375e-06
		],
		"eco": 15,
		"efo": 75000.0,
		"cfr": NaN
	},
	{
		"tim": 44.142379925,
		"tid": 7728,
		"loc": [
			-1.9390869140625e-06,
			3.239640636818854e-06
		],
		"eco": 16,
		"efo": 160000.0,
		"cfr": NaN
	},
	{
		"tim": 44.1425277,
		"tid": 7728,
		"loc": [
			-1.9472697817639872e-06,
			3.2469235683485534e-06
		],
		"eco": 13,
		"efo": 130000.0,
		"cfr": NaN
	},
	{
		"tim": 44.142675475000004,
		"tid": 7728,
		"loc": [
			-1.945225489246399e-06,
			3.2768146121362416e-06
		],
		"eco": 14,
		"efo": 280000.0,
		"cfr": NaN
	},
	{
		"tim": 44.142756074999994,
		"tid": 7728,
		"loc": [
			-1.9822702788557185e-06,
			3.2672151651063434e-06
		],
		"eco": 17,
		"efo": 170000.0,
		"cfr": NaN
	},
	{
		"tim": 44.142903849999996,
		"tid": 7728,
		"loc": [
			-1.9520568847656252e-06,
			3.2433027461938544e-06
		],
		"eco": 12,
		"efo": 240000.0,
		"cfr": NaN
	},
	{
		"tim": 44.14298445,
		"tid": 7728,
		"loc": [
			-1.9549763105232882e-06,
			3.260366652334948e-06
		],
		"eco": 18,
		"efo": 180000.0,
		"cfr": NaN
	},
	{
		"tim": 44.143132225,
		"tid": 7728,
		"loc": [
			-1.95281982421875e-06,
			3.2651284683526772e-06
		],
		"eco": 21,
		"efo": 210000.0,
		"cfr": NaN
	},
	{
		"tim": 44.143279975,
		"tid": 7728,
		"loc": [
			-1.9630077565283993e-06,
			3.248558473970481e-06
		],
		"eco": 16,
		"efo": 160000.0,
		"cfr": NaN
	},
	{
		"tim": 44.143427700000004,
		"tid": 7728,
		"loc": [
			-1.950839186987978e-06,
			3.263579614138226e-06
		],
		"eco": 12,
		"efo": 120000.0,
		"cfr": NaN
	},
	{
		"tim": 44.143575475000006,
		"tid": 7728,
		"loc": [
			-1.961775415475038e-06,
			3.2275720519760536e-06
		],
		"eco": 16,
		"efo": 160000.0,
		"cfr": NaN
	},
	{
		"tim": 44.1437232,
		"tid": 7728,
		"loc": [
			-1.938682741379413e-06,
			3.2469079331708415e-06
		],
		"eco": 19,
		"efo": 126666.66666666666,
		"cfr": NaN
	},
	{
		"tim": 44.143938074999994,
		"tid": 7728,
		"loc": [
			-1.9520568847656252e-06,
			3.2548707051884825e-06
		],
		"eco": 11,
		"efo": 110000.0,
		"cfr": NaN
	},
	{
		"tim": 44.1440858,
		"tid": 7728,
		"loc": [
			-1.931631289820515e-06,
			3.262372556724293e-06
		],
		"eco": 14,
		"efo": 140000.0,
		"cfr": NaN
	},
	{
		"tim": 44.144233575,
		"tid": 7728,
		"loc": [
			-1.9535017469134397e-06,
			3.275246123983186e-06
		],
		"eco": 18,
		"efo": 119999.99999999999,
		"cfr": NaN
	},
	{
		"tim": 44.144515174999995,
		"tid": 7728,
		"loc": [
			-1.9679621036505966e-06,
			3.2751959176750174e-06
		],
		"eco": 12,
		"efo": 120000.0,
		"cfr": NaN
	},
	{
		"tim": 44.144662925000006,
		"tid": 7728,
		"loc": [
			-1.9693496623298387e-06,
			3.2900550489856898e-06
		],
		"eco": 15,
		"efo": 99999.99999999999,
		"cfr": NaN
	},
	{
		"tim": 44.144944525,
		"tid": 7728,
		"loc": [
			-1.9426426263956305e-06,
			3.243639433556835e-06
		],
		"eco": 12,
		"efo": 120000.0,
		"cfr": NaN
	},
	{
		"tim": 44.145092250000005,
		"tid": 7728,
		"loc": [
			-1.949465895972353e-06,
			3.2552802491430247e-06
		],
		"eco": 12,
		"efo": 240000.0,
		"cfr": NaN
	},
	{
		"tim": 44.145172875,
		"tid": 7728,
		"loc": [
			-1.9213976083465353e-06,
			3.259082873831713e-06
		],
		"eco": 17,
		"efo": 170000.0,
		"cfr": NaN
	},
	{
		"tim": 44.145320600000005,
		"tid": 7728,
		"loc": [
			-1.9291848667085537e-06,
			3.2586322643241694e-06
		],
		"eco": 17,
		"efo": 113333.33333333333,
		"cfr": NaN
	},
	{
		"tim": 44.145535475,
		"tid": 7728,
		"loc": [
			-1.921988555543575e-06,
			3.280346602411759e-06
		],
		"eco": 15,
		"efo": 99999.99999999999,
		"cfr": NaN
	},
	{
		"tim": 44.14575035,
		"tid": 7728,
		"loc": [
			-1.9539800691531743e-06,
			3.248389734042134e-06
		],
		"eco": 10,
		"efo": 200000.0,
		"cfr": NaN
	},
	{
		"tim": 44.145830974999996,
		"tid": 7728,
		"loc": [
			-1.9616157871391766e-06,
			3.266734119835701e-06
		],
		"eco": 11,
		"efo": 110000.0,
		"cfr": NaN
	},
	{
		"tim": 44.14597875,
		"tid": 7728,
		"loc": [
			-1.9184315810953334e-06,
			3.2541876094737468e-06
		],
		"eco": 17,
		"efo": 170000.0,
		"cfr": NaN
	},
	{
		"tim": 44.146126499999994,
		"tid": 7728,
		"loc": [
			-1.9273659004530203e-06,
			3.2439917825022688e-06
		],
		"eco": 14,
		"efo": 140000.0,
		"cfr": NaN
	},
	{
		"tim": 44.146340949999995,
		"tid": 7728,
		"loc": [
			-1.9142491504203613e-06,
			3.2238992285144543e-06
		],
		"eco": 11,
		"efo": 220000.0,
		"cfr": NaN
	},
	{
		"tim": 44.146421575000005,
		"tid": 7728,
		"loc": [
			-1.958339950324843e-06,
			3.2587555302747384e-06
		],
		"eco": 13,
		"efo": 130000.0,
		"cfr": NaN
	},
	{
		"tim": 44.14663602500001,
		"tid": 7728,
		"loc": [
			-1.942288254418272e-06,
			3.2430732178930244e-06
		],
		"eco": 12,
		"efo": 240000.0,
		"cfr": NaN
	},
	{
		"tim": 44.146716600000005,
		"tid": 7728,
		"loc": [
			-1.9061340113755224e-06,
			3.2552137907132268e-06
		],
		"eco": 11,
		"efo": 110000.0,
		"cfr": NaN
	},
	{
		"tim": 44.147131075000004,
		"tid": 7728,
		"loc": [
			-1.9309997558593754e-06,
			3.259876007834144e-06
		],
		"eco": 13,
		"efo": 130000.0,
		"cfr": NaN
	},
	{
		"tim": 44.147278850000006,
		"tid": 7728,
		"loc": [
			-1.9257414549877927e-06,
			3.2555993579861885e-06
		],
		"eco": 10,
		"efo": 200000.0,
		"cfr": NaN
	},
	{
		"tim": 44.147359425000005,
		"tid": 7728,
		"loc": [
			-1.937357030083233e-06,
			3.257548975387276e-06
		],
		"eco": 14,
		"efo": 140000.0,
		"cfr": NaN
	},
	{
		"tim": 44.14750720000001,
		"tid": 7728,
		"loc": [
			-1.931610107421875e-06,
			3.269911365134271e-06
		],
		"eco": 12,
		"efo": 120000.0,
		"cfr": NaN
	},
	{
		"tim": 44.147654974999995,
		"tid": 7728,
		"loc": [
			-1.958797713996718e-06,
			3.2682159794934885e-06
		],
		"eco": 13,
		"efo": 130000.0,
		"cfr": NaN
	},
	{
		"tim": 44.147802725000005,
		"tid": 7728,
		"loc": [
			-1.941839467578081e-06,
			3.2662818835292e-06
		],
		"eco": 15,
		"efo": 150000.0,
		"cfr": NaN
	},
	{
		"tim": 44.14795050000001,
		"tid": 7728,
		"loc": [
			-1.966427108527968e-06,
			3.2720306767591135e-06
		],
		"eco": 13,
		"efo": 130000.0,
		"cfr": NaN
	},
	{
		"tim": 44.148098250000004,
		"tid": 7728,
		"loc": [
			-1.9607082036824946e-06,
			3.238451445275585e-06
		],
		"eco": 12,
		"efo": 240000.0,
		"cfr": NaN
	},
	{
		"tim": 44.14817885000001,
		"tid": 7728,
		"loc": [
			-1.9220817709937436e-06,
			3.261725613206137e-06
		],
		"eco": 17,
		"efo": 113333.33333333333,
		"cfr": NaN
	},
	{
		"tim": 44.148393725000005,
		"tid": 7728,
		"loc": [
			-1.94305419921875e-06,
			3.271111935798589e-06
		],
		"eco": 10,
		"efo": 100000.0,
		"cfr": NaN
	},
	{
		"tim": 44.14854150000001,
		"tid": 7728,
		"loc": [
			-1.9567564615280145e-06,
			3.253655157276615e-06
		],
		"eco": 12,
		"efo": 120000.0,
		"cfr": NaN
	},
	{
		"tim": 44.148689225,
		"tid": 7728,
		"loc": [
			-1.9353901424351426e-06,
			3.2723084630534574e-06
		],
		"eco": 10,
		"efo": 200000.0,
		"cfr": NaN
	},
	{
		"tim": 44.14876985000001,
		"tid": 7728,
		"loc": [
			-1.939043975288022e-06,
			3.259725902288572e-06
		],
		"eco": 11,
		"efo": 110000.0,
		"cfr": NaN
	},
	{
		"tim": 44.148917575,
		"tid": 7728,
		"loc": [
			-1.9369176846264713e-06,
			3.2785523751614178e-06
		],
		"eco": 19,
		"efo": 126666.66666666666,
		"cfr": NaN
	},
	{
		"tim": 44.149132449999996,
		"tid": 7728,
		"loc": [
			-1.9579072179879116e-06,
			3.2688675210368023e-06
		],
		"eco": 10,
		"efo": 200000.0,
		"cfr": NaN
	},
	{
		"tim": 44.149213075000006,
		"tid": 7728,
		"loc": [
			-1.9382720446541555e-06,
			3.286708527324183e-06
		],
		"eco": 16,
		"efo": 160000.0,
		"cfr": NaN
	},
	{
		"tim": 44.14936085000001,
		"tid": 7728,
		"loc": [
			-1.9264216401365494e-06,
			3.2811343983210813e-06
		],
		"eco": 13,
		"efo": 130000.0,
		"cfr": NaN
	},
	{
		"tim": 44.149575299999995,
		"tid": 7728,
		"loc": [
			-1.930650157730761e-06,
			3.2683327640597264e-06
		],
		"eco": 18,
		"efo": 119999.99999999999,
		"cfr": NaN
	},
	{
		"tim": 44.1497902,
		"tid": 7728,
		"loc": [
			-1.9423765732759306e-06,
			3.2972695845203386e-06
		],
		"eco": 12,
		"efo": 240000.0,
		"cfr": NaN
	},
	{
		"tim": 44.1498708,
		"tid": 7728,
		"loc": [
			-1.9187380892967e-06,
			3.275883800960146e-06
		],
		"eco": 14,
		"efo": 140000.0,
		"cfr": NaN
	},
	{
		"tim": 44.150018575000004,
		"tid": 7728,
		"loc": [
			-1.9499063378726512e-06,
			3.2562290542443648e-06
		],
		"eco": 11,
		"efo": 220000.0,
		"cfr": NaN
	},
	{
		"tim": 44.15009915,
		"tid": 7728,
		"loc": [
			-1.9552903515793388e-06,
			3.2743942494697972e-06
		],
		"eco": 16,
		"efo": 160000.0,
		"cfr": NaN
	},
	{
		"tim": 44.150246925000005,
		"tid": 7728,
		"loc": [
			-1.9749451265644635e-06,
			3.25939143831106e-06
		],
		"eco": 13,
		"efo": 130000.0,
		"cfr": NaN
	},
	{
		"tim": 44.150394649999996,
		"tid": 7728,
		"loc": [
			-1.9328320630058643e-06,
			3.2593703396607566e-06
		],
		"eco": 16,
		"efo": 160000.0,
		"cfr": NaN
	},
	{
		"tim": 44.150609075000006,
		"tid": 7728,
		"loc": [
			-1.9325562826126106e-06,
			3.274970331004636e-06
		],
		"eco": 12,
		"efo": 240000.0,
		"cfr": NaN
	},
	{
		"tim": 44.1506897,
		"tid": 7728,
		"loc": [
			-1.919764290229648e-06,
			3.2823368160836352e-06
		],
		"eco": 10,
		"efo": 100000.0,
		"cfr": NaN
	},
	{
		"tim": 44.150837425000006,
		"tid": 7728,
		"loc": [
			-1.9423931146462904e-06,
			3.224668085859054e-06
		],
		"eco": 13,
		"efo": 130000.0,
		"cfr": NaN
	},
	{
		"tim": 44.15098520000001,
		"tid": 7728,
		"loc": [
			-1.933271243092571e-06,
			3.244438029581616e-06
		],
		"eco": 10,
		"efo": 200000.0,
		"cfr": NaN
	},
	{
		"tim": 44.151065825,
		"tid": 7728,
		"loc": [
			-1.9067329239922034e-06,
			3.2814488273095887e-06
		],
		"eco": 10,
		"efo": 200000.0,
		"cfr": NaN
	},
	{
		"tim": 44.151213125,
		"tid": 7728,
		"loc": [
			-1.9527405673279943e-06,
			3.280947177980792e-06
		],
		"eco": 13,
		"efo": 130000.0,
		"cfr": NaN
	},
	{
		"tim": 44.151360874999995,
		"tid": 7728,
		"loc": [
			-1.9208328356112424e-06,
			3.264192369307329e-06
		],
		"eco": 11,
		"efo": 220000.0,
		"cfr": NaN
	},
	{
		"tim": 44.151441500000004,
		"tid": 7728,
		"loc": [
			-1.947117603841883e-06,
			3.2634294298542042e-06
		],
		"eco": 11,
		"efo": 110000.0,
		"cfr": NaN
	},
	{
		"tim": 44.151655950000006,
		"tid": 7728,
		"loc": [
			-1.957680558838435e-06,
			3.2680504623998006e-06
		],
		"eco": 13,
		"efo": 86666.66666666666,
		"cfr": NaN
	},
	{
		"tim": 44.15207087500001,
		"tid": 7728,
		"loc": [
			-1.9561202893887576e-06,
			3.263124254072954e-06
		],
		"eco": 11,
		"efo": 110000.0,
		"cfr": NaN
	},
	{
		"tim": 44.1522186,
		"tid": 7728,
		"loc": [
			-1.960588314024001e-06,
			3.2697613544774172e-06
		],
		"eco": 14,
		"efo": 140000.0,
		"cfr": NaN
	},
	{
		"tim": 44.152366325,
		"tid": 7728,
		"loc": [
			-1.9527306085520398e-06,
			3.2686234878421995e-06
		],
		"eco": 13,
		"efo": 130000.0,
		"cfr": NaN
	},
	{
		"tim": 44.152514100000005,
		"tid": 7728,
		"loc": [
			-1.9369896383481997e-06,
			3.2544581022587328e-06
		],
		"eco": 13,
		"efo": 260000.0,
		"cfr": NaN
	},
	{
		"tim": 44.152661425000005,
		"tid": 7728,
		"loc": [
			-1.9075226831575072e-06,
			3.2604697568358207e-06
		],
		"eco": 11,
		"efo": 110000.0,
		"cfr": NaN
	},
	{
		"tim": 44.152809175,
		"tid": 7728,
		"loc": [
			-1.9236426620051606e-06,
			3.243358148968673e-06
		],
		"eco": 17,
		"efo": 170000.0,
		"cfr": NaN
	},
	{
		"tim": 44.152956950000004,
		"tid": 7728,
		"loc": [
			-1.9338989257812503e-06,
			3.2519848777776237e-06
		],
		"eco": 10,
		"efo": 200000.0,
		"cfr": NaN
	},
	{
		"tim": 44.15303755000001,
		"tid": 7728,
		"loc": [
			-1.9419163853750705e-06,
			3.2750462915375863e-06
		],
		"eco": 14,
		"efo": 140000.0,
		"cfr": NaN
	},
	{
		"tim": 44.153185324999995,
		"tid": 7728,
		"loc": [
			-1.919085300315271e-06,
			3.2965148037122257e-06
		],
		"eco": 11,
		"efo": 110000.0,
		"cfr": NaN
	},
	{
		"tim": 44.153333075000006,
		"tid": 7728,
		"loc": [
			-1.93707782013277e-06,
			3.251241187837945e-06
		],
		"eco": 21,
		"efo": 420000.0,
		"cfr": NaN
	},
	{
		"tim": 44.1534137,
		"tid": 7728,
		"loc": [
			-1.9209066348342942e-06,
			3.3005313683692634e-06
		],
		"eco": 10,
		"efo": 100000.0,
		"cfr": NaN
	},
	{
		"tim": 44.15356142500001,
		"tid": 7728,
		"loc": [
			-1.93023681640625e-06,
			3.283221955099769e-06
		],
		"eco": 13,
		"efo": 130000.0,
		"cfr": NaN
	},
	{
		"tim": 44.15370915,
		"tid": 7728,
		"loc": [
			-1.9424370312433975e-06,
			3.2864751198087228e-06
		],
		"eco": 18,
		"efo": 360000.0,
		"cfr": NaN
	},
	{
		"tim": 44.15378977500001,
		"tid": 7728,
		"loc": [
			-1.9546537268000677e-06,
			3.2865742811408592e-06
		],
		"eco": 16,
		"efo": 160000.0,
		"cfr": NaN
	},
	{
		"tim": 44.1539375,
		"tid": 7728,
		"loc": [
			-1.968020506277975e-06,
			3.2835933255442526e-06
		],
		"eco": 10,
		"efo": 200000.0,
		"cfr": NaN
	},
	{
		"tim": 44.15401812500001,
		"tid": 7728,
		"loc": [
			-1.964277711491643e-06,
			3.2574759707913672e-06
		],
		"eco": 16,
		"efo": 160000.0,
		"cfr": NaN
	},
	{
		"tim": 44.15416585,
		"tid": 7728,
		"loc": [
			-1.9503784179687503e-06,
			3.2909684940405214e-06
		],
		"eco": 12,
		"efo": 120000.0,
		"cfr": NaN
	},
	{
		"tim": 44.154380325000005,
		"tid": 7728,
		"loc": [
			-1.9207742993961873e-06,
			3.273111278474337e-06
		],
		"eco": 18,
		"efo": 180000.0,
		"cfr": NaN
	},
	{
		"tim": 44.154528075,
		"tid": 7728,
		"loc": [
			-1.9244838127960404e-06,
			3.2376470958910244e-06
		],
		"eco": 10,
		"efo": 200000.0,
		"cfr": NaN
	},
	{
		"tim": 44.1546087,
		"tid": 7728,
		"loc": [
			-1.919965750332767e-06,
			3.2739822812721893e-06
		],
		"eco": 15,
		"efo": 300000.0,
		"cfr": NaN
	},
	{
		"tim": 44.15468932500001,
		"tid": 7728,
		"loc": [
			-1.9301734441823357e-06,
			3.2713700698734492e-06
		],
		"eco": 13,
		"efo": 260000.0,
		"cfr": NaN
	},
	{
		"tim": 44.154769925,
		"tid": 7728,
		"loc": [
			-1.9360146875725263e-06,
			3.245891898242213e-06
		],
		"eco": 21,
		"efo": 210000.0,
		"cfr": NaN
	},
	{
		"tim": 44.15491767500001,
		"tid": 7728,
		"loc": [
			-1.963975345464252e-06,
			3.27604277282135e-06
		],
		"eco": 14,
		"efo": 140000.0,
		"cfr": NaN
	},
	{
		"tim": 44.155065449999995,
		"tid": 7728,
		"loc": [
			-1.9687314030983706e-06,
			3.273370335569545e-06
		],
		"eco": 15,
		"efo": 150000.0,
		"cfr": NaN
	},
	{
		"tim": 44.155213175,
		"tid": 7728,
		"loc": [
			-1.9737385982885556e-06,
			3.287872049795409e-06
		],
		"eco": 14,
		"efo": 140000.0,
		"cfr": NaN
	},
	{
		"tim": 44.155360900000005,
		"tid": 7728,
		"loc": [
			-1.9740817821733754e-06,
			3.250068404912971e-06
		],
		"eco": 18,
		"efo": 180000.0,
		"cfr": NaN
	},
	{
		"tim": 44.15550867500001,
		"tid": 7728,
		"loc": [
			-1.946779028282597e-06,
			3.2696078190186365e-06
		],
		"eco": 13,
		"efo": 130000.0,
		"cfr": NaN
	},
	{
		"tim": 44.1556564,
		"tid": 7728,
		"loc": [
			-1.962589669002779e-06,
			3.2604408790498368e-06
		],
		"eco": 17,
		"efo": 340000.0,
		"cfr": NaN
	},
	{
		"tim": 44.15573702500001,
		"tid": 7728,
		"loc": [
			-1.957855224609375e-06,
			3.2389457525983555e-06
		],
		"eco": 15,
		"efo": 150000.0,
		"cfr": NaN
	},
	{
		"tim": 44.156018149999994,
		"tid": 7728,
		"loc": [
			-1.9785190072906477e-06,
			3.2234866222694743e-06
		],
		"eco": 15,
		"efo": 300000.0,
		"cfr": NaN
	},
	{
		"tim": 44.156098775000004,
		"tid": 7728,
		"loc": [
			-1.9673026889099753e-06,
			3.2676417134784e-06
		],
		"eco": 13,
		"efo": 260000.0,
		"cfr": NaN
	},
	{
		"tim": 44.15617935,
		"tid": 7728,
		"loc": [
			-1.968884491508853e-06,
			3.251638744085447e-06
		],
		"eco": 11,
		"efo": 110000.0,
		"cfr": NaN
	},
	{
		"tim": 44.156327149999996,
		"tid": 7728,
		"loc": [
			-1.9865449500219095e-06,
			3.249549163675789e-06
		],
		"eco": 16,
		"efo": 160000.0,
		"cfr": NaN
	},
	{
		"tim": 44.156474900000006,
		"tid": 7728,
		"loc": [
			-1.9822973146195634e-06,
			3.2638961840451057e-06
		],
		"eco": 14,
		"efo": 140000.0,
		"cfr": NaN
	},
	{
		"tim": 44.15662265,
		"tid": 7728,
		"loc": [
			-1.9871214517623894e-06,
			3.263068475535886e-06
		],
		"eco": 12,
		"efo": 120000.0,
		"cfr": NaN
	},
	{
		"tim": 44.156770425000005,
		"tid": 7728,
		"loc": [
			-1.9639976949888246e-06,
			3.2446924772587327e-06
		],
		"eco": 13,
		"efo": 130000.0,
		"cfr": NaN
	},
	{
		"tim": 44.156918149999996,
		"tid": 7728,
		"loc": [
			-1.955060965176517e-06,
			3.2474715761496864e-06
		],
		"eco": 15,
		"efo": 150000.0,
		"cfr": NaN
	},
	{
		"tim": 44.157065875,
		"tid": 7728,
		"loc": [
			-1.9633256258550493e-06,
			3.2419115652378767e-06
		],
		"eco": 18,
		"efo": 180000.0,
		"cfr": NaN
	},
	{
		"tim": 44.1572803,
		"tid": 7728,
		"loc": [
			-1.9376515853635505e-06,
			3.2321853505414287e-06
		],
		"eco": 10,
		"efo": 200000.0,
		"cfr": NaN
	},
	{
		"tim": 44.157360925000006,
		"tid": 7728,
		"loc": [
			-1.9418788323272904e-06,
			3.205603638859774e-06
		],
		"eco": 10,
		"efo": 200000.0,
		"cfr": NaN
	},
	{
		"tim": 44.15744155,
		"tid": 7728,
		"loc": [
			-1.948993183984463e-06,
			3.2354736328125e-06
		],
		"eco": 15,
		"efo": 150000.0,
		"cfr": NaN
	},
	{
		"tim": 44.15758927500001,
		"tid": 7728,
		"loc": [
			-1.960657674872773e-06,
			3.227176014980578e-06
		],
		"eco": 26,
		"efo": 260000.0,
		"cfr": NaN
	},
	{
		"tim": 44.157737049999994,
		"tid": 7728,
		"loc": [
			-1.9821091555725345e-06,
			3.2083897010890154e-06
		],
		"eco": 14,
		"efo": 140000.0,
		"cfr": NaN
	},
	{
		"tim": 44.157884800000005,
		"tid": 7728,
		"loc": [
			-1.9746730648842355e-06,
			3.2286472636823616e-06
		],
		"eco": 22,
		"efo": 440000.0,
		"cfr": NaN
	},
	{
		"tim": 44.157965425,
		"tid": 7728,
		"loc": [
			-1.9834523077669897e-06,
			3.2067917627697064e-06
		],
		"eco": 13,
		"efo": 260000.0,
		"cfr": NaN
	},
	{
		"tim": 44.158046049999996,
		"tid": 7728,
		"loc": [
			-1.975167968840333e-06,
			3.2255395435330635e-06
		],
		"eco": 10,
		"efo": 200000.0,
		"cfr": NaN
	},
	{
		"tim": 44.15812665,
		"tid": 7728,
		"loc": [
			-1.963467053076805e-06,
			3.2501891059500538e-06
		],
		"eco": 15,
		"efo": 150000.0,
		"cfr": NaN
	},
	{
		"tim": 44.158274425,
		"tid": 7728,
		"loc": [
			-1.9607327081052512e-06,
			3.2095391718953454e-06
		],
		"eco": 13,
		"efo": 260000.0,
		"cfr": NaN
	},
	{
		"tim": 44.158355025000006,
		"tid": 7728,
		"loc": [
			-1.979917749061153e-06,
			3.227188385424887e-06
		],
		"eco": 13,
		"efo": 260000.0,
		"cfr": NaN
	},
	{
		"tim": 44.15843565,
		"tid": 7728,
		"loc": [
			-1.9433324129564073e-06,
			3.2357147587903636e-06
		],
		"eco": 13,
		"efo": 260000.0,
		"cfr": NaN
	},
	{
		"tim": 44.158516275,
		"tid": 7728,
		"loc": [
			-1.9378609095763433e-06,
			3.2260174737733274e-06
		],
		"eco": 20,
		"efo": 200000.0,
		"cfr": NaN
	},
	{
		"tim": 44.158664,
		"tid": 7728,
		"loc": [
			-1.933624946120348e-06,
			3.2355746434078214e-06
		],
		"eco": 12,
		"efo": 120000.0,
		"cfr": NaN
	},
	{
		"tim": 44.15881172500001,
		"tid": 7728,
		"loc": [
			-1.9478736394948356e-06,
			3.2315446304203242e-06
		],
		"eco": 13,
		"efo": 260000.0,
		"cfr": NaN
	},
	{
		"tim": 44.15889235,
		"tid": 7728,
		"loc": [
			-1.927698860542148e-06,
			3.2431217281930104e-06
		],
		"eco": 10,
		"efo": 200000.0,
		"cfr": NaN
	},
	{
		"tim": 44.158972925,
		"tid": 7728,
		"loc": [
			-1.9488915829052998e-06,
			3.2466043180819523e-06
		],
		"eco": 16,
		"efo": 160000.0,
		"cfr": NaN
	},
	{
		"tim": 44.1591207,
		"tid": 7728,
		"loc": [
			-1.9393401598885303e-06,
			3.256496124980433e-06
		],
		"eco": 16,
		"efo": 160000.0,
		"cfr": NaN
	},
	{
		"tim": 44.15926842500001,
		"tid": 7728,
		"loc": [
			-1.9555103033314926e-06,
			3.2347443250694557e-06
		],
		"eco": 10,
		"efo": 200000.0,
		"cfr": NaN
	},
	{
		"tim": 44.15934905,
		"tid": 7728,
		"loc": [
			-1.9768363292399892e-06,
			3.2394409179687503e-06
		],
		"eco": 12,
		"efo": 120000.0,
		"cfr": NaN
	},
	{
		"tim": 44.159496825000005,
		"tid": 7728,
		"loc": [
			-1.9779407878953523e-06,
			3.2528873531930104e-06
		],
		"eco": 10,
		"efo": 200000.0,
		"cfr": NaN
	},
	{
		"tim": 44.15957745,
		"tid": 7728,
		"loc": [
			-1.9713176212367325e-06,
			3.2553712071940824e-06
		],
		"eco": 10,
		"efo": 200000.0,
		"cfr": NaN
	},
	{
		"tim": 44.159658050000004,
		"tid": 7728,
		"loc": [
			-1.9674652563713972e-06,
			3.2378852296117747e-06
		],
		"eco": 12,
		"efo": 240000.0,
		"cfr": NaN
	},
	{
		"tim": 44.159738675,
		"tid": 7728,
		"loc": [
			-1.9833734806037213e-06,
			3.227031865528108e-06
		],
		"eco": 12,
		"efo": 240000.0,
		"cfr": NaN
	},
	{
		"tim": 44.159819299999995,
		"tid": 7728,
		"loc": [
			-1.9529220661857867e-06,
			3.2671668653919397e-06
		],
		"eco": 15,
		"efo": 150000.0,
		"cfr": NaN
	},
	{
		"tim": 44.159967050000006,
		"tid": 7728,
		"loc": [
			-1.9855720859673014e-06,
			3.252238270226326e-06
		],
		"eco": 22,
		"efo": 220000.0,
		"cfr": NaN
	},
	{
		"tim": 44.1601148,
		"tid": 7728,
		"loc": [
			-1.9746472899682993e-06,
			3.2423863227084383e-06
		],
		"eco": 23,
		"efo": 230000.0,
		"cfr": NaN
	},
	{
		"tim": 44.160262575000004,
		"tid": 7728,
		"loc": [
			-1.961538590923891e-06,
			3.2519332865696788e-06
		],
		"eco": 11,
		"efo": 220000.0,
		"cfr": NaN
	},
	{
		"tim": 44.16034315,
		"tid": 7728,
		"loc": [
			-1.9582165033091327e-06,
			3.241305604366331e-06
		],
		"eco": 10,
		"efo": 200000.0,
		"cfr": NaN
	},
	{
		"tim": 44.160423775,
		"tid": 7728,
		"loc": [
			-1.954352519537853e-06,
			3.256567893246223e-06
		],
		"eco": 18,
		"efo": 180000.0,
		"cfr": NaN
	},
	{
		"tim": 44.1605715,
		"tid": 7728,
		"loc": [
			-1.9217545272919814e-06,
			3.2774721079761522e-06
		],
		"eco": 15,
		"efo": 150000.0,
		"cfr": NaN
	},
	{
		"tim": 44.160719224999994,
		"tid": 7728,
		"loc": [
			-1.9157820209187147e-06,
			3.291689600391671e-06
		],
		"eco": 10,
		"efo": 200000.0,
		"cfr": NaN
	},
	{
		"tim": 44.160799850000004,
		"tid": 7728,
		"loc": [
			-1.9007861869333885e-06,
			3.2838413609008677e-06
		],
		"eco": 13,
		"efo": 260000.0,
		"cfr": NaN
	},
	{
		"tim": 44.160880475,
		"tid": 7728,
		"loc": [
			-1.93359375e-06,
			3.278491730490394e-06
		],
		"eco": 13,
		"efo": 86666.66666666666,
		"cfr": NaN
	},
	{
		"tim": 44.16109535,
		"tid": 7728,
		"loc": [
			-1.9198914876907356e-06,
			3.2632681943859897e-06
		],
		"eco": 12,
		"efo": 120000.0,
		"cfr": NaN
	},
	{
		"tim": 44.161243125,
		"tid": 7728,
		"loc": [
			-1.9168054945506763e-06,
			3.2652742196663177e-06
		],
		"eco": 16,
		"efo": 160000.0,
		"cfr": NaN
	},
	{
		"tim": 44.161390874999995,
		"tid": 7728,
		"loc": [
			-1.9458484586516088e-06,
			3.2616622499778112e-06
		],
		"eco": 15,
		"efo": 150000.0,
		"cfr": NaN
	},
	{
		"tim": 44.16153865,
		"tid": 7728,
		"loc": [
			-1.944841489599936e-06,
			3.2840680805486045e-06
		],
		"eco": 13,
		"efo": 130000.0,
		"cfr": NaN
	},
	{
		"tim": 44.16168640000001,
		"tid": 7728,
		"loc": [
			-1.925697481494143e-06,
			3.2866241957112415e-06
		],
		"eco": 18,
		"efo": 360000.0,
		"cfr": NaN
	},
	{
		"tim": 44.161767,
		"tid": 7728,
		"loc": [
			-1.932830810546875e-06,
			3.286828488532964e-06
		],
		"eco": 10,
		"efo": 200000.0,
		"cfr": NaN
	},
	{
		"tim": 44.161914325,
		"tid": 7728,
		"loc": [
			-1.9494464891295722e-06,
			3.2638524217402664e-06
		],
		"eco": 17,
		"efo": 170000.0,
		"cfr": NaN
	},
	{
		"tim": 44.16206205,
		"tid": 7728,
		"loc": [
			-1.944380395943788e-06,
			3.243898956272929e-06
		],
		"eco": 16,
		"efo": 160000.0,
		"cfr": NaN
	},
	{
		"tim": 44.16220977500001,
		"tid": 7728,
		"loc": [
			-1.9644307369604306e-06,
			3.286346170889159e-06
		],
		"eco": 14,
		"efo": 280000.0,
		"cfr": NaN
	},
	{
		"tim": 44.1622904,
		"tid": 7728,
		"loc": [
			-1.9753122818239495e-06,
			3.2538528310101788e-06
		],
		"eco": 10,
		"efo": 200000.0,
		"cfr": NaN
	},
	{
		"tim": 44.162371025,
		"tid": 7728,
		"loc": [
			-1.9612338446291243e-06,
			3.2467706172078454e-06
		],
		"eco": 13,
		"efo": 260000.0,
		"cfr": NaN
	},
	{
		"tim": 44.1624516,
		"tid": 7728,
		"loc": [
			-1.9546508789062503e-06,
			3.271472687521644e-06
		],
		"eco": 13,
		"efo": 130000.0,
		"cfr": NaN
	},
	{
		"tim": 44.162599375,
		"tid": 7728,
		"loc": [
			-1.9628337466077376e-06,
			3.2594357753798036e-06
		],
		"eco": 13,
		"efo": 130000.0,
		"cfr": NaN
	},
	{
		"tim": 44.162747100000004,
		"tid": 7728,
		"loc": [
			-1.9608939975037253e-06,
			3.28015392050965e-06
		],
		"eco": 13,
		"efo": 130000.0,
		"cfr": NaN
	},
	{
		"tim": 44.162894875000006,
		"tid": 7728,
		"loc": [
			-1.924902321922397e-06,
			3.2732191618069766e-06
		],
		"eco": 11,
		"efo": 220000.0,
		"cfr": NaN
	},
	{
		"tim": 44.1629755,
		"tid": 7728,
		"loc": [
			-1.9340820684860097e-06,
			3.2904265253403428e-06
		],
		"eco": 26,
		"efo": 260000.0,
		"cfr": NaN
	},
	{
		"tim": 44.16312325,
		"tid": 7728,
		"loc": [
			-1.920221647775424e-06,
			3.2810927619270696e-06
		],
		"eco": 27,
		"efo": 540000.0,
		"cfr": NaN
	},
	{
		"tim": 44.16320387500001,
		"tid": 7728,
		"loc": [
			-1.9171935147032563e-06,
			3.293611972902667e-06
		],
		"eco": 13,
		"efo": 260000.0,
		"cfr": NaN
	},
	{
		"tim": 44.163284475,
		"tid": 7728,
		"loc": [
			-1.8947083859209625e-06,
			3.277180681236283e-06
		],
		"eco": 14,
		"efo": 280000.0,
		"cfr": NaN
	},
	{
		"tim": 44.16336510000001,
		"tid": 7728,
		"loc": [
			-1.9062045333007855e-06,
			3.2789611816406254e-06
		],
		"eco": 12,
		"efo": 240000.0,
		"cfr": NaN
	},
	{
		"tim": 44.163445725,
		"tid": 7728,
		"loc": [
			-1.8701210636989112e-06,
			3.293451963203544e-06
		],
		"eco": 10,
		"efo": 200000.0,
		"cfr": NaN
	},
	{
		"tim": 44.16352632500001,
		"tid": 7728,
		"loc": [
			-1.920708057254435e-06,
			3.255179176895981e-06
		],
		"eco": 10,
		"efo": 200000.0,
		"cfr": NaN
	},
	{
		"tim": 44.16360695,
		"tid": 7728,
		"loc": [
			-1.907122713922006e-06,
			3.294069736574542e-06
		],
		"eco": 13,
		"efo": 130000.0,
		"cfr": NaN
	},
	{
		"tim": 44.16375467500001,
		"tid": 7728,
		"loc": [
			-1.9282116537013126e-06,
			3.2643160942899775e-06
		],
		"eco": 14,
		"efo": 140000.0,
		"cfr": NaN
	},
	{
		"tim": 44.163902449999995,
		"tid": 7728,
		"loc": [
			-1.9253540039062502e-06,
			3.2605451778344793e-06
		],
		"eco": 20,
		"efo": 200000.0,
		"cfr": NaN
	},
	{
		"tim": 44.164050175,
		"tid": 7728,
		"loc": [
			-1.9314308148051675e-06,
			3.2479933513762446e-06
		],
		"eco": 19,
		"efo": 380000.0,
		"cfr": NaN
	},
	{
		"tim": 44.164130799999995,
		"tid": 7728,
		"loc": [
			-1.9336290875846367e-06,
			3.231531665771919e-06
		],
		"eco": 18,
		"efo": 180000.0,
		"cfr": NaN
	},
	{
		"tim": 44.164278525,
		"tid": 7728,
		"loc": [
			-1.961656343181118e-06,
			3.2451646290688534e-06
		],
		"eco": 11,
		"efo": 220000.0,
		"cfr": NaN
	},
	{
		"tim": 44.164359149999996,
		"tid": 7728,
		"loc": [
			-1.973486150184617e-06,
			3.2476390876542724e-06
		],
		"eco": 10,
		"efo": 200000.0,
		"cfr": NaN
	},
	{
		"tim": 44.164439724999994,
		"tid": 7728,
		"loc": [
			-1.956578418565868e-06,
			3.2590911241492945e-06
		],
		"eco": 15,
		"efo": 150000.0,
		"cfr": NaN
	},
	{
		"tim": 44.1646542,
		"tid": 7728,
		"loc": [
			-1.9753463083301716e-06,
			3.2490551184268017e-06
		],
		"eco": 13,
		"efo": 260000.0,
		"cfr": NaN
	},
	{
		"tim": 44.164734825,
		"tid": 7728,
		"loc": [
			-1.9589867120676647e-06,
			3.255195753467199e-06
		],
		"eco": 26,
		"efo": 260000.0,
		"cfr": NaN
	},
	{
		"tim": 44.16488257500001,
		"tid": 7728,
		"loc": [
			-1.9816731686010555e-06,
			3.273071024404784e-06
		],
		"eco": 14,
		"efo": 140000.0,
		"cfr": NaN
	},
	{
		"tim": 44.165030325000004,
		"tid": 7728,
		"loc": [
			-1.936874668065156e-06,
			3.2844589202061675e-06
		],
		"eco": 12,
		"efo": 120000.0,
		"cfr": NaN
	},
	{
		"tim": 44.165178100000006,
		"tid": 7728,
		"loc": [
			-1.9504494333291503e-06,
			3.287612038356638e-06
		],
		"eco": 10,
		"efo": 200000.0,
		"cfr": NaN
	},
	{
		"tim": 44.165258699999995,
		"tid": 7728,
		"loc": [
			-1.924879635004498e-06,
			3.2822988763369747e-06
		],
		"eco": 14,
		"efo": 280000.0,
		"cfr": NaN
	},
	{
		"tim": 44.165339325000005,
		"tid": 7728,
		"loc": [
			-1.916214288237498e-06,
			3.3091355252593736e-06
		],
		"eco": 12,
		"efo": 240000.0,
		"cfr": NaN
	},
	{
		"tim": 44.16541995,
		"tid": 7728,
		"loc": [
			-1.9362697613946783e-06,
			3.2623121893865585e-06
		],
		"eco": 15,
		"efo": 300000.0,
		"cfr": NaN
	},
	{
		"tim": 44.165500525,
		"tid": 7728,
		"loc": [
			-1.9209282823040734e-06,
			3.260364415701175e-06
		],
		"eco": 22,
		"efo": 220000.0,
		"cfr": NaN
	},
	{
		"tim": 44.1656483,
		"tid": 7728,
		"loc": [
			-1.9303924096442283e-06,
			3.2651984620336495e-06
		],
		"eco": 12,
		"efo": 120000.0,
		"cfr": NaN
	},
	{
		"tim": 44.165796025000006,
		"tid": 7728,
		"loc": [
			-1.9426181219728743e-06,
			3.2508904902547203e-06
		],
		"eco": 13,
		"efo": 130000.0,
		"cfr": NaN
	},
	{
		"tim": 44.16594375,
		"tid": 7728,
		"loc": [
			-1.932474297486447e-06,
			3.2435293084056063e-06
		],
		"eco": 16,
		"efo": 160000.0,
		"cfr": NaN
	},
	{
		"tim": 44.166091475,
		"tid": 7728,
		"loc": [
			-1.9405305176684576e-06,
			3.2636865161893135e-06
		],
		"eco": 10,
		"efo": 200000.0,
		"cfr": NaN
	},
	{
		"tim": 44.1661721,
		"tid": 7728,
		"loc": [
			-1.9470084394632283e-06,
			3.275221416210456e-06
		],
		"eco": 16,
		"efo": 160000.0,
		"cfr": NaN
	},
	{
		"tim": 44.166319875,
		"tid": 7728,
		"loc": [
			-1.939239501953125e-06,
			3.2445549338265887e-06
		],
		"eco": 13,
		"efo": 260000.0,
		"cfr": NaN
	},
	{
		"tim": 44.166400499999995,
		"tid": 7728,
		"loc": [
			-1.9472569615469453e-06,
			3.278098049350086e-06
		],
		"eco": 14,
		"efo": 140000.0,
		"cfr": NaN
	},
	{
		"tim": 44.166548250000005,
		"tid": 7728,
		"loc": [
			-1.9520007818471175e-06,
			3.257785096553831e-06
		],
		"eco": 10,
		"efo": 200000.0,
		"cfr": NaN
	},
	{
		"tim": 44.166628875,
		"tid": 7728,
		"loc": [
			-1.9629921683756105e-06,
			3.2237342094890277e-06
		],
		"eco": 13,
		"efo": 260000.0,
		"cfr": NaN
	},
	{
		"tim": 44.166709499999996,
		"tid": 7728,
		"loc": [
			-1.981645356852993e-06,
			3.2401292286782284e-06
		],
		"eco": 11,
		"efo": 220000.0,
		"cfr": NaN
	},
	{
		"tim": 44.1667901,
		"tid": 7728,
		"loc": [
			-1.9753900462459443e-06,
			3.2450612735219867e-06
		],
		"eco": 21,
		"efo": 420000.0,
		"cfr": NaN
	},
	{
		"tim": 44.166870724999995,
		"tid": 7728,
		"loc": [
			-1.9176778060293023e-06,
			3.252046841602237e-06
		],
		"eco": 10,
		"efo": 200000.0,
		"cfr": NaN
	},
	{
		"tim": 44.166951350000005,
		"tid": 7728,
		"loc": [
			-1.95068359375e-06,
			3.212079210965659e-06
		],
		"eco": 19,
		"efo": 190000.0,
		"cfr": NaN
	},
	{
		"tim": 44.1670991,
		"tid": 7728,
		"loc": [
			-1.915115746228718e-06,
			3.2488520293916395e-06
		],
		"eco": 12,
		"efo": 120000.0,
		"cfr": NaN
	},
	{
		"tim": 44.16724682500001,
		"tid": 7728,
		"loc": [
			-1.9049923505875192e-06,
			3.2564263946233367e-06
		],
		"eco": 10,
		"efo": 100000.0,
		"cfr": NaN
	},
	{
		"tim": 44.16739455,
		"tid": 7728,
		"loc": [
			-1.9100741005041017e-06,
			3.238931088929354e-06
		],
		"eco": 10,
		"efo": 200000.0,
		"cfr": NaN
	},
	{
		"tim": 44.16747517500001,
		"tid": 7728,
		"loc": [
			-1.9229988222465215e-06,
			3.194596724769922e-06
		],
		"eco": 14,
		"efo": 280000.0,
		"cfr": NaN
	},
	{
		"tim": 44.1675558,
		"tid": 7728,
		"loc": [
			-1.906884143600081e-06,
			3.2260188078279983e-06
		],
		"eco": 23,
		"efo": 230000.0,
		"cfr": NaN
	},
	{
		"tim": 44.16770352500001,
		"tid": 7728,
		"loc": [
			-1.9425082651031477e-06,
			3.2660763660117763e-06
		],
		"eco": 15,
		"efo": 150000.0,
		"cfr": NaN
	},
	{
		"tim": 44.16785125,
		"tid": 7728,
		"loc": [
			-1.943982944212366e-06,
			3.2520316348881443e-06
		],
		"eco": 20,
		"efo": 200000.0,
		"cfr": NaN
	},
	{
		"tim": 44.167999025,
		"tid": 7728,
		"loc": [
			-1.962202434316037e-06,
			3.2702055634827038e-06
		],
		"eco": 14,
		"efo": 140000.0,
		"cfr": NaN
	},
	{
		"tim": 44.1681468,
		"tid": 7728,
		"loc": [
			-1.919241973512325e-06,
			3.269207686396134e-06
		],
		"eco": 15,
		"efo": 150000.0,
		"cfr": NaN
	},
	{
		"tim": 44.16829455,
		"tid": 7728,
		"loc": [
			-1.929629470191103e-06,
			3.2461249757055244e-06
		],
		"eco": 12,
		"efo": 240000.0,
		"cfr": NaN
	},
	{
		"tim": 44.168375174999994,
		"tid": 7728,
		"loc": [
			-1.9074206862893948e-06,
			3.251953125e-06
		],
		"eco": 18,
		"efo": 180000.0,
		"cfr": NaN
	},
	{
		"tim": 44.168522925000005,
		"tid": 7728,
		"loc": [
			-1.9227576375899284e-06,
			3.219868136367617e-06
		],
		"eco": 14,
		"efo": 280000.0,
		"cfr": NaN
	},
	{
		"tim": 44.16860355,
		"tid": 7728,
		"loc": [
			-1.9083905770925903e-06,
			3.267898640137892e-06
		],
		"eco": 10,
		"efo": 200000.0,
		"cfr": NaN
	},
	{
		"tim": 44.168684150000004,
		"tid": 7728,
		"loc": [
			-1.9268101973743775e-06,
			3.264151678853982e-06
		],
		"eco": 11,
		"efo": 110000.0,
		"cfr": NaN
	},
	{
		"tim": 44.168831925000006,
		"tid": 7728,
		"loc": [
			-1.9023094035949374e-06,
			3.2332015676296797e-06
		],
		"eco": 17,
		"efo": 340000.0,
		"cfr": NaN
	},
	{
		"tim": 44.168912500000005,
		"tid": 7728,
		"loc": [
			-1.9031326402987424e-06,
			3.245424058760454e-06
		],
		"eco": 11,
		"efo": 110000.0,
		"cfr": NaN
	},
	{
		"tim": 44.169193625000005,
		"tid": 7728,
		"loc": [
			-1.8766001580528747e-06,
			3.25847466776529e-06
		],
		"eco": 13,
		"efo": 260000.0,
		"cfr": NaN
	},
	{
		"tim": 44.16927425,
		"tid": 7728,
		"loc": [
			-1.858086080793747e-06,
			3.2591915351234376e-06
		],
		"eco": 12,
		"efo": 240000.0,
		"cfr": NaN
	},
	{
		"tim": 44.169354825,
		"tid": 7728,
		"loc": [
			-1.8591678773951732e-06,
			3.2677271129080724e-06
		],
		"eco": 16,
		"efo": 160000.0,
		"cfr": NaN
	},
	{
		"tim": 44.1695026,
		"tid": 7728,
		"loc": [
			-1.8730231738347277e-06,
			3.2453547141756527e-06
		],
		"eco": 18,
		"efo": 180000.0,
		"cfr": NaN
	},
	{
		"tim": 44.169650325000006,
		"tid": 7728,
		"loc": [
			-1.9032896206354997e-06,
			3.244680429999724e-06
		],
		"eco": 19,
		"efo": 190000.0,
		"cfr": NaN
	},
	{
		"tim": 44.169798099999994,
		"tid": 7728,
		"loc": [
			-1.9067743595099714e-06,
			3.2678716989250173e-06
		],
		"eco": 12,
		"efo": 240000.0,
		"cfr": NaN
	},
	{
		"tim": 44.169878725000004,
		"tid": 7728,
		"loc": [
			-1.9067597346515066e-06,
			3.2551574707031253e-06
		],
		"eco": 15,
		"efo": 300000.0,
		"cfr": NaN
	},
	{
		"tim": 44.16995935,
		"tid": 7728,
		"loc": [
			-1.8902414579363215e-06,
			3.239250041300366e-06
		],
		"eco": 10,
		"efo": 200000.0,
		"cfr": NaN
	},
	{
		"tim": 44.17003995,
		"tid": 7728,
		"loc": [
			-1.8897580866161473e-06,
			3.2485869862729468e-06
		],
		"eco": 11,
		"efo": 220000.0,
		"cfr": NaN
	},
	{
		"tim": 44.170120575,
		"tid": 7728,
		"loc": [
			-1.9056924862594558e-06,
			3.215276737099487e-06
		],
		"eco": 15,
		"efo": 300000.0,
		"cfr": NaN
	},
	{
		"tim": 44.170201175,
		"tid": 7728,
		"loc": [
			-1.8932456993830374e-06,
			3.243769793789967e-06
		],
		"eco": 16,
		"efo": 160000.0,
		"cfr": NaN
	},
	{
		"tim": 44.170348950000005,
		"tid": 7728,
		"loc": [
			-1.9013806078840978e-06,
			3.212940151936936e-06
		],
		"eco": 21,
		"efo": 420000.0,
		"cfr": NaN
	},
	{
		"tim": 44.170429549999994,
		"tid": 7728,
		"loc": [
			-1.9142214246325647e-06,
			3.1922437700343708e-06
		],
		"eco": 11,
		"efo": 220000.0,
		"cfr": NaN
	},
	{
		"tim": 44.170510175000004,
		"tid": 7728,
		"loc": [
			-1.8941390535726844e-06,
			3.2119149514856407e-06
		],
		"eco": 15,
		"efo": 300000.0,
		"cfr": NaN
	},
	{
		"tim": 44.1705908,
		"tid": 7728,
		"loc": [
			-1.9089887978027325e-06,
			3.2053801988200094e-06
		],
		"eco": 12,
		"efo": 120000.0,
		"cfr": NaN
	},
	{
		"tim": 44.170738525000004,
		"tid": 7728,
		"loc": [
			-1.9259768437702945e-06,
			3.2534480645425554e-06
		],
		"eco": 13,
		"efo": 260000.0,
		"cfr": NaN
	},
	{
		"tim": 44.17081915,
		"tid": 7728,
		"loc": [
			-1.9272211368537215e-06,
			3.209484258106233e-06
		],
		"eco": 12,
		"efo": 120000.0,
		"cfr": NaN
	},
	{
		"tim": 44.170966875000005,
		"tid": 7728,
		"loc": [
			-1.9074309081127926e-06,
			3.2250817798611885e-06
		],
		"eco": 10,
		"efo": 200000.0,
		"cfr": NaN
	},
	{
		"tim": 44.1710475,
		"tid": 7728,
		"loc": [
			-1.9072090298400252e-06,
			3.23987071738465e-06
		],
		"eco": 13,
		"efo": 260000.0,
		"cfr": NaN
	},
	{
		"tim": 44.171128075,
		"tid": 7728,
		"loc": [
			-1.8842973305654086e-06,
			3.2309545938453376e-06
		],
		"eco": 31,
		"efo": 310000.0,
		"cfr": NaN
	},
	{
		"tim": 44.17127585,
		"tid": 7728,
		"loc": [
			-1.8696975149690577e-06,
			3.2325330499569138e-06
		],
		"eco": 14,
		"efo": 280000.0,
		"cfr": NaN
	},
	{
		"tim": 44.171356425,
		"tid": 7728,
		"loc": [
			-1.9146275153289603e-06,
			3.1889715587816495e-06
		],
		"eco": 10,
		"efo": 200000.0,
		"cfr": NaN
	},
	{
		"tim": 44.171437049999994,
		"tid": 7728,
		"loc": [
			-1.8924518979235128e-06,
			3.2141171718641786e-06
		],
		"eco": 13,
		"efo": 260000.0,
		"cfr": NaN
	},
	{
		"tim": 44.171517675000004,
		"tid": 7728,
		"loc": [
			-1.8957280196677654e-06,
			3.21584509842685e-06
		],
		"eco": 17,
		"efo": 170000.0,
		"cfr": NaN
	},
	{
		"tim": 44.171665450000006,
		"tid": 7728,
		"loc": [
			-1.8650953658032572e-06,
			3.2044236622719787e-06
		],
		"eco": 11,
		"efo": 220000.0,
		"cfr": NaN
	},
	{
		"tim": 44.171746049999996,
		"tid": 7728,
		"loc": [
			-1.8513272961676448e-06,
			3.2501256045501057e-06
		],
		"eco": 21,
		"efo": 210000.0,
		"cfr": NaN
	},
	{
		"tim": 44.171893825,
		"tid": 7728,
		"loc": [
			-1.8552401465807808e-06,
			3.2492111174717924e-06
		],
		"eco": 12,
		"efo": 240000.0,
		"cfr": NaN
	},
	{
		"tim": 44.171974425,
		"tid": 7728,
		"loc": [
			-1.84499829255015e-06,
			3.2326289700755024e-06
		],
		"eco": 20,
		"efo": 200000.0,
		"cfr": NaN
	},
	{
		"tim": 44.172122200000004,
		"tid": 7728,
		"loc": [
			-1.8634448404393124e-06,
			3.2141146782743522e-06
		],
		"eco": 14,
		"efo": 140000.0,
		"cfr": NaN
	},
	{
		"tim": 44.17226995,
		"tid": 7728,
		"loc": [
			-1.8664550781250002e-06,
			3.191207859285982e-06
		],
		"eco": 12,
		"efo": 240000.0,
		"cfr": NaN
	},
	{
		"tim": 44.172350574999996,
		"tid": 7728,
		"loc": [
			-1.8801573404342643e-06,
			3.20955725688599e-06
		],
		"eco": 12,
		"efo": 240000.0,
		"cfr": NaN
	},
	{
		"tim": 44.172431149999994,
		"tid": 7728,
		"loc": [
			-1.8596240794091012e-06,
			3.2056812767048563e-06
		],
		"eco": 16,
		"efo": 160000.0,
		"cfr": NaN
	},
	{
		"tim": 44.172578924999996,
		"tid": 7728,
		"loc": [
			-1.8573352610497262e-06,
			3.203239870454856e-06
		],
		"eco": 16,
		"efo": 160000.0,
		"cfr": NaN
	},
	{
		"tim": 44.17272665,
		"tid": 7728,
		"loc": [
			-1.8674734877404307e-06,
			3.222236577731526e-06
		],
		"eco": 24,
		"efo": 240000.0,
		"cfr": NaN
	},
	{
		"tim": 44.172874375000006,
		"tid": 7728,
		"loc": [
			-1.873422703911358e-06,
			3.217723535934151e-06
		],
		"eco": 14,
		"efo": 140000.0,
		"cfr": NaN
	},
	{
		"tim": 44.1730221,
		"tid": 7728,
		"loc": [
			-1.86341630523065e-06,
			3.2314783834002747e-06
		],
		"eco": 13,
		"efo": 260000.0,
		"cfr": NaN
	},
	{
		"tim": 44.17310272500001,
		"tid": 7728,
		"loc": [
			-1.86676025390625e-06,
			3.2423107228659535e-06
		],
		"eco": 11,
		"efo": 220000.0,
		"cfr": NaN
	},
	{
		"tim": 44.17318335,
		"tid": 7728,
		"loc": [
			-1.8595016024008092e-06,
			3.2114571878137656e-06
		],
		"eco": 15,
		"efo": 150000.0,
		"cfr": NaN
	},
	{
		"tim": 44.173331125000004,
		"tid": 7728,
		"loc": [
			-1.865081787109375e-06,
			3.1940849127546055e-06
		],
		"eco": 10,
		"efo": 200000.0,
		"cfr": NaN
	},
	{
		"tim": 44.17341175,
		"tid": 7728,
		"loc": [
			-1.8386570801080814e-06,
			3.2113652415661592e-06
		],
		"eco": 11,
		"efo": 220000.0,
		"cfr": NaN
	},
	{
		"tim": 44.173492350000004,
		"tid": 7728,
		"loc": [
			-1.8515670320883094e-06,
			3.201081211251266e-06
		],
		"eco": 15,
		"efo": 150000.0,
		"cfr": NaN
	},
	{
		"tim": 44.173640125000006,
		"tid": 7728,
		"loc": [
			-1.8471444018423811e-06,
			3.2125268492761688e-06
		],
		"eco": 16,
		"efo": 320000.0,
		"cfr": NaN
	},
	{
		"tim": 44.173720724999995,
		"tid": 7728,
		"loc": [
			-1.8482540904230748e-06,
			3.2070939834119355e-06
		],
		"eco": 16,
		"efo": 320000.0,
		"cfr": NaN
	},
	{
		"tim": 44.173801350000005,
		"tid": 7728,
		"loc": [
			-1.8300426105421481e-06,
			3.2234378903023856e-06
		],
		"eco": 15,
		"efo": 300000.0,
		"cfr": NaN
	},
	{
		"tim": 44.173881975,
		"tid": 7728,
		"loc": [
			-1.8433080877062764e-06,
			3.1844183854944704e-06
		],
		"eco": 13,
		"efo": 260000.0,
		"cfr": NaN
	},
	{
		"tim": 44.173962575000004,
		"tid": 7728,
		"loc": [
			-1.8549541079358624e-06,
			3.2014523769423036e-06
		],
		"eco": 13,
		"efo": 130000.0,
		"cfr": NaN
	},
	{
		"tim": 44.17411035000001,
		"tid": 7728,
		"loc": [
			-1.8527855401926646e-06,
			3.207283155810949e-06
		],
		"eco": 13,
		"efo": 260000.0,
		"cfr": NaN
	},
	{
		"tim": 44.174190925000005,
		"tid": 7728,
		"loc": [
			-1.849822998046875e-06,
			3.2016388792169417e-06
		],
		"eco": 16,
		"efo": 160000.0,
		"cfr": NaN
	},
	{
		"tim": 44.174338649999996,
		"tid": 7728,
		"loc": [
			-1.841103801855251e-06,
			3.1843621699422207e-06
		],
		"eco": 13,
		"efo": 130000.0,
		"cfr": NaN
	},
	{
		"tim": 44.174486425,
		"tid": 7728,
		"loc": [
			-1.8478393554687502e-06,
			3.209064240256019e-06
		],
		"eco": 13,
		"efo": 130000.0,
		"cfr": NaN
	},
	{
		"tim": 44.17463415,
		"tid": 7728,
		"loc": [
			-1.8478393554687502e-06,
			3.1930014144598233e-06
		],
		"eco": 14,
		"efo": 140000.0,
		"cfr": NaN
	},
	{
		"tim": 44.17478187500001,
		"tid": 7728,
		"loc": [
			-1.8182762670821215e-06,
			3.195348414256101e-06
		],
		"eco": 16,
		"efo": 160000.0,
		"cfr": NaN
	},
	{
		"tim": 44.174929649999996,
		"tid": 7728,
		"loc": [
			-1.8555648694668829e-06,
			3.1956804064167042e-06
		],
		"eco": 11,
		"efo": 110000.0,
		"cfr": NaN
	},
	{
		"tim": 44.175077425,
		"tid": 7728,
		"loc": [
			-1.8757473816843773e-06,
			3.2340622830718735e-06
		],
		"eco": 12,
		"efo": 240000.0,
		"cfr": NaN
	},
	{
		"tim": 44.17515805000001,
		"tid": 7728,
		"loc": [
			-1.8521118164062502e-06,
			3.2351898402948568e-06
		],
		"eco": 19,
		"efo": 190000.0,
		"cfr": NaN
	},
	{
		"tim": 44.175305800000004,
		"tid": 7728,
		"loc": [
			-1.8335726973632857e-06,
			3.2135009765625e-06
		],
		"eco": 12,
		"efo": 240000.0,
		"cfr": NaN
	},
	{
		"tim": 44.175386425,
		"tid": 7728,
		"loc": [
			-1.851202260546831e-06,
			3.21958998899795e-06
		],
		"eco": 15,
		"efo": 150000.0,
		"cfr": NaN
	},
	{
		"tim": 44.175534174999996,
		"tid": 7728,
		"loc": [
			-1.8585337248268804e-06,
			3.20340644011994e-06
		],
		"eco": 11,
		"efo": 220000.0,
		"cfr": NaN
	},
	{
		"tim": 44.175614749999994,
		"tid": 7728,
		"loc": [
			-1.8510437011718752e-06,
			3.2049610648233016e-06
		],
		"eco": 17,
		"efo": 340000.0,
		"cfr": NaN
	},
	{
		"tim": 44.175695399999995,
		"tid": 7728,
		"loc": [
			-1.8690113897982395e-06,
			3.1895493311290815e-06
		],
		"eco": 13,
		"efo": 260000.0,
		"cfr": NaN
	},
	{
		"tim": 44.175776025000005,
		"tid": 7728,
		"loc": [
			-1.8554687500000002e-06,
			3.1928162868576617e-06
		],
		"eco": 15,
		"efo": 300000.0,
		"cfr": NaN
	},
	{
		"tim": 44.1758566,
		"tid": 7728,
		"loc": [
			-1.8682471780580506e-06,
			3.1899134245243576e-06
		],
		"eco": 13,
		"efo": 260000.0,
		"cfr": NaN
	},
	{
		"tim": 44.175937225,
		"tid": 7728,
		"loc": [
			-1.8636388106556279e-06,
			3.2134924991664816e-06
		],
		"eco": 11,
		"efo": 220000.0,
		"cfr": NaN
	},
	{
		"tim": 44.17601785000001,
		"tid": 7728,
		"loc": [
			-1.8712810831719378e-06,
			3.2222380034812174e-06
		],
		"eco": 15,
		"efo": 300000.0,
		"cfr": NaN
	},
	{
		"tim": 44.176098425000006,
		"tid": 7728,
		"loc": [
			-1.8512530965155626e-06,
			3.2269682280905924e-06
		],
		"eco": 15,
		"efo": 300000.0,
		"cfr": NaN
	},
	{
		"tim": 44.17617905,
		"tid": 7728,
		"loc": [
			-1.8534439999979596e-06,
			3.192915648903538e-06
		],
		"eco": 17,
		"efo": 340000.0,
		"cfr": NaN
	},
	{
		"tim": 44.176259675,
		"tid": 7728,
		"loc": [
			-1.841277597167799e-06,
			3.2173526600398314e-06
		],
		"eco": 13,
		"efo": 260000.0,
		"cfr": NaN
	},
	{
		"tim": 44.176340249999996,
		"tid": 7728,
		"loc": [
			-1.8338554042670737e-06,
			3.215617176476326e-06
		],
		"eco": 11,
		"efo": 220000.0,
		"cfr": NaN
	},
	{
		"tim": 44.176420875000005,
		"tid": 7728,
		"loc": [
			-1.8495178222656252e-06,
			3.2110595703125002e-06
		],
		"eco": 12,
		"efo": 240000.0,
		"cfr": NaN
	},
	{
		"tim": 44.1765015,
		"tid": 7728,
		"loc": [
			-1.840248262744143e-06,
			3.195004222257509e-06
		],
		"eco": 12,
		"efo": 120000.0,
		"cfr": NaN
	},
	{
		"tim": 44.176649225000006,
		"tid": 7728,
		"loc": [
			-1.8358251575095292e-06,
			3.1692836592917787e-06
		],
		"eco": 16,
		"efo": 320000.0,
		"cfr": NaN
	},
	{
		"tim": 44.17672985,
		"tid": 7728,
		"loc": [
			-1.8246774678039962e-06,
			3.1862619316042152e-06
		],
		"eco": 20,
		"efo": 200000.0,
		"cfr": NaN
	},
	{
		"tim": 44.176877625,
		"tid": 7728,
		"loc": [
			-1.8289713468907992e-06,
			3.1633231362776188e-06
		],
		"eco": 11,
		"efo": 220000.0,
		"cfr": NaN
	},
	{
		"tim": 44.17695825,
		"tid": 7728,
		"loc": [
			-1.8597071484077638e-06,
			3.1547769140613296e-06
		],
		"eco": 11,
		"efo": 220000.0,
		"cfr": NaN
	},
	{
		"tim": 44.17703885,
		"tid": 7728,
		"loc": [
			-1.8367909207359408e-06,
			3.140011740957701e-06
		],
		"eco": 10,
		"efo": 100000.0,
		"cfr": NaN
	},
	{
		"tim": 44.1771866,
		"tid": 7728,
		"loc": [
			-1.845858085066322e-06,
			3.137470675430117e-06
		],
		"eco": 14,
		"efo": 140000.0,
		"cfr": NaN
	},
	{
		"tim": 44.177334375,
		"tid": 7728,
		"loc": [
			-1.860455661005265e-06,
			3.1760121331097852e-06
		],
		"eco": 16,
		"efo": 160000.0,
		"cfr": NaN
	},
	{
		"tim": 44.177482125,
		"tid": 7728,
		"loc": [
			-1.851231348621399e-06,
			3.1913653933862417e-06
		],
		"eco": 14,
		"efo": 140000.0,
		"cfr": NaN
	},
	{
		"tim": 44.17762985,
		"tid": 7728,
		"loc": [
			-1.855175517187412e-06,
			3.1712341308593752e-06
		],
		"eco": 15,
		"efo": 150000.0,
		"cfr": NaN
	},
	{
		"tim": 44.177777625000004,
		"tid": 7728,
		"loc": [
			-1.8392531152463576e-06,
			3.1956442295801013e-06
		],
		"eco": 22,
		"efo": 220000.0,
		"cfr": NaN
	},
	{
		"tim": 44.177925349999995,
		"tid": 7728,
		"loc": [
			-1.8287181917390167e-06,
			3.183497662131564e-06
		],
		"eco": 15,
		"efo": 150000.0,
		"cfr": NaN
	},
	{
		"tim": 44.178073075,
		"tid": 7728,
		"loc": [
			-1.8505345203176079e-06,
			3.182933496871651e-06
		],
		"eco": 21,
		"efo": 140000.0,
		"cfr": NaN
	},
	{
		"tim": 44.17828795,
		"tid": 7728,
		"loc": [
			-1.8447875976562501e-06,
			3.1748196747062274e-06
		],
		"eco": 13,
		"efo": 130000.0,
		"cfr": NaN
	},
	{
		"tim": 44.178435725,
		"tid": 7728,
		"loc": [
			-1.8676968955896486e-06,
			3.171639829163729e-06
		],
		"eco": 10,
		"efo": 200000.0,
		"cfr": NaN
	},
	{
		"tim": 44.178516349999995,
		"tid": 7728,
		"loc": [
			-1.8421336913811066e-06,
			3.1861583268557954e-06
		],
		"eco": 13,
		"efo": 260000.0,
		"cfr": NaN
	},
	{
		"tim": 44.178596975000005,
		"tid": 7728,
		"loc": [
			-1.852117787890581e-06,
			3.1726219250645504e-06
		],
		"eco": 15,
		"efo": 150000.0,
		"cfr": NaN
	},
	{
		"tim": 44.178744725,
		"tid": 7728,
		"loc": [
			-1.840248262744143e-06,
			3.1611297105387592e-06
		],
		"eco": 12,
		"efo": 120000.0,
		"cfr": NaN
	},
	{
		"tim": 44.178892475,
		"tid": 7728,
		"loc": [
			-1.8865752172331181e-06,
			3.1699851376951954e-06
		],
		"eco": 11,
		"efo": 220000.0,
		"cfr": NaN
	},
	{
		"tim": 44.17897310000001,
		"tid": 7728,
		"loc": [
			-1.867924854112743e-06,
			3.166079774288206e-06
		],
		"eco": 10,
		"efo": 200000.0,
		"cfr": NaN
	},
	{
		"tim": 44.179053725,
		"tid": 7728,
		"loc": [
			-1.846038948628236e-06,
			3.1628653623547397e-06
		],
		"eco": 12,
		"efo": 120000.0,
		"cfr": NaN
	},
	{
		"tim": 44.179201475,
		"tid": 7728,
		"loc": [
			-1.847267305712893e-06,
			3.1527373765543843e-06
		],
		"eco": 12,
		"efo": 240000.0,
		"cfr": NaN
	},
	{
		"tim": 44.179282099999995,
		"tid": 7728,
		"loc": [
			-1.8338554042670737e-06,
			3.170756336632576e-06
		],
		"eco": 22,
		"efo": 220000.0,
		"cfr": NaN
	},
	{
		"tim": 44.179429825,
		"tid": 7728,
		"loc": [
			-1.8200081531818861e-06,
			3.1661987304687503e-06
		],
		"eco": 12,
		"efo": 240000.0,
		"cfr": NaN
	},
	{
		"tim": 44.179510449999995,
		"tid": 7728,
		"loc": [
			-1.8190562824171482e-06,
			3.1796451656930104e-06
		],
		"eco": 15,
		"efo": 300000.0,
		"cfr": NaN
	},
	{
		"tim": 44.17959102500001,
		"tid": 7728,
		"loc": [
			-1.8152650961572303e-06,
			3.1475914298787525e-06
		],
		"eco": 22,
		"efo": 440000.0,
		"cfr": NaN
	},
	{
		"tim": 44.17967165,
		"tid": 7728,
		"loc": [
			-1.8372936938215977e-06,
			3.134815151936936e-06
		],
		"eco": 21,
		"efo": 210000.0,
		"cfr": NaN
	},
	{
		"tim": 44.179819374999994,
		"tid": 7728,
		"loc": [
			-1.8633127701051998e-06,
			3.1394119130414287e-06
		],
		"eco": 10,
		"efo": 200000.0,
		"cfr": NaN
	},
	{
		"tim": 44.1799,
		"tid": 7728,
		"loc": [
			-1.864058133410388e-06,
			3.144914400602807e-06
		],
		"eco": 22,
		"efo": 220000.0,
		"cfr": NaN
	},
	{
		"tim": 44.180047724999994,
		"tid": 7728,
		"loc": [
			-1.8609253984791566e-06,
			3.1152027380067706e-06
		],
		"eco": 21,
		"efo": 210000.0,
		"cfr": NaN
	},
	{
		"tim": 44.180195499999996,
		"tid": 7728,
		"loc": [
			-1.8658304101382764e-06,
			3.1205784194787396e-06
		],
		"eco": 11,
		"efo": 220000.0,
		"cfr": NaN
	},
	{
		"tim": 44.180276125000006,
		"tid": 7728,
		"loc": [
			-1.826587200417255e-06,
			3.129980494508581e-06
		],
		"eco": 15,
		"efo": 300000.0,
		"cfr": NaN
	},
	{
		"tim": 44.18035675,
		"tid": 7728,
		"loc": [
			-1.8682350692949257e-06,
			3.123031039934211e-06
		],
		"eco": 11,
		"efo": 220000.0,
		"cfr": NaN
	},
	{
		"tim": 44.180437350000005,
		"tid": 7728,
		"loc": [
			-1.8424855622824949e-06,
			3.120551215510565e-06
		],
		"eco": 11,
		"efo": 220000.0,
		"cfr": NaN
	},
	{
		"tim": 44.180517975,
		"tid": 7728,
		"loc": [
			-1.8188899842350111e-06,
			3.1341912001658404e-06
		],
		"eco": 21,
		"efo": 420000.0,
		"cfr": NaN
	},
	{
		"tim": 44.180598599999996,
		"tid": 7728,
		"loc": [
			-1.8466926789828462e-06,
			3.0953417893780424e-06
		],
		"eco": 15,
		"efo": 300000.0,
		"cfr": NaN
	},
	{
		"tim": 44.1806792,
		"tid": 7728,
		"loc": [
			-1.8693684811010554e-06,
			3.141387674795409e-06
		],
		"eco": 14,
		"efo": 93333.33333333333,
		"cfr": NaN
	},
	{
		"tim": 44.1808941,
		"tid": 7728,
		"loc": [
			-1.8266856769483982e-06,
			3.1129268557913655e-06
		],
		"eco": 15,
		"efo": 300000.0,
		"cfr": NaN
	},
	{
		"tim": 44.180974725,
		"tid": 7728,
		"loc": [
			-1.835587901871386e-06,
			3.1178811039034763e-06
		],
		"eco": 18,
		"efo": 360000.0,
		"cfr": NaN
	},
	{
		"tim": 44.181055349999994,
		"tid": 7728,
		"loc": [
			-1.805505045900019e-06,
			3.1360345489202116e-06
		],
		"eco": 20,
		"efo": 400000.0,
		"cfr": NaN
	},
	{
		"tim": 44.18113592500001,
		"tid": 7728,
		"loc": [
			-1.823751725689516e-06,
			3.1307785014134287e-06
		],
		"eco": 11,
		"efo": 220000.0,
		"cfr": NaN
	},
	{
		"tim": 44.18121655,
		"tid": 7728,
		"loc": [
			-1.8230244076891378e-06,
			3.1216489101454284e-06
		],
		"eco": 13,
		"efo": 260000.0,
		"cfr": NaN
	},
	{
		"tim": 44.181297125,
		"tid": 7728,
		"loc": [
			-1.8205321337415813e-06,
			3.1251525878906253e-06
		],
		"eco": 12,
		"efo": 240000.0,
		"cfr": NaN
	},
	{
		"tim": 44.181377749999996,
		"tid": 7728,
		"loc": [
			-1.8124954332674924e-06,
			3.122285631026079e-06
		],
		"eco": 11,
		"efo": 110000.0,
		"cfr": NaN
	},
	{
		"tim": 44.181525475,
		"tid": 7728,
		"loc": [
			-1.821055701839259e-06,
			3.1358162668271442e-06
		],
		"eco": 19,
		"efo": 190000.0,
		"cfr": NaN
	},
	{
		"tim": 44.18167325,
		"tid": 7728,
		"loc": [
			-1.8232727050781252e-06,
			3.076177461522921e-06
		],
		"eco": 10,
		"efo": 200000.0,
		"cfr": NaN
	},
	{
		"tim": 44.181753825,
		"tid": 7728,
		"loc": [
			-1.8232727050781252e-06,
			3.1076415168904505e-06
		],
		"eco": 11,
		"efo": 110000.0,
		"cfr": NaN
	},
	{
		"tim": 44.1819016,
		"tid": 7728,
		"loc": [
			-1.8130847727684762e-06,
			3.121452761079856e-06
		],
		"eco": 16,
		"efo": 160000.0,
		"cfr": NaN
	},
	{
		"tim": 44.182049375000005,
		"tid": 7728,
		"loc": [
			-1.8157650943736127e-06,
			3.083618629785977e-06
		],
		"eco": 12,
		"efo": 240000.0,
		"cfr": NaN
	},
	{
		"tim": 44.18213,
		"tid": 7728,
		"loc": [
			-1.8134794555214347e-06,
			3.0668850119330815e-06
		],
		"eco": 20,
		"efo": 200000.0,
		"cfr": NaN
	},
	{
		"tim": 44.18227775,
		"tid": 7728,
		"loc": [
			-1.804535042378236e-06,
			3.1216666318859896e-06
		],
		"eco": 12,
		"efo": 240000.0,
		"cfr": NaN
	},
	{
		"tim": 44.18235837500001,
		"tid": 7728,
		"loc": [
			-1.8022545309263249e-06,
			3.1152979460087325e-06
		],
		"eco": 13,
		"efo": 260000.0,
		"cfr": NaN
	},
	{
		"tim": 44.182438975,
		"tid": 7728,
		"loc": [
			-1.7884251345832497e-06,
			3.122599364701555e-06
		],
		"eco": 17,
		"efo": 170000.0,
		"cfr": NaN
	},
	{
		"tim": 44.18258675,
		"tid": 7728,
		"loc": [
			-1.813594100724191e-06,
			3.111359531563766e-06
		],
		"eco": 15,
		"efo": 150000.0,
		"cfr": NaN
	},
	{
		"tim": 44.182734499999995,
		"tid": 7728,
		"loc": [
			-1.8081665039062501e-06,
			3.116225924706227e-06
		],
		"eco": 13,
		"efo": 260000.0,
		"cfr": NaN
	},
	{
		"tim": 44.18281507500001,
		"tid": 7728,
		"loc": [
			-1.8081665039062501e-06,
			3.0997490256234637e-06
		],
		"eco": 13,
		"efo": 260000.0,
		"cfr": NaN
	},
	{
		"tim": 44.1828957,
		"tid": 7728,
		"loc": [
			-1.8376936984364081e-06,
			3.1123412493694964e-06
		],
		"eco": 14,
		"efo": 280000.0,
		"cfr": NaN
	},
	{
		"tim": 44.182976325,
		"tid": 7728,
		"loc": [
			-1.8256786549658992e-06,
			3.104362917329856e-06
		],
		"eco": 16,
		"efo": 160000.0,
		"cfr": NaN
	},
	{
		"tim": 44.18312405,
		"tid": 7728,
		"loc": [
			-1.8276270194279932e-06,
			3.09866437565981e-06
		],
		"eco": 17,
		"efo": 340000.0,
		"cfr": NaN
	},
	{
		"tim": 44.183204675,
		"tid": 7728,
		"loc": [
			-1.8488441189558652e-06,
			3.0975621749987044e-06
		],
		"eco": 25,
		"efo": 250000.0,
		"cfr": NaN
	},
	{
		"tim": 44.183352400000004,
		"tid": 7728,
		"loc": [
			-1.8494194134206461e-06,
			3.0727092076341747e-06
		],
		"eco": 14,
		"efo": 280000.0,
		"cfr": NaN
	},
	{
		"tim": 44.183433025,
		"tid": 7728,
		"loc": [
			-1.8659090903766386e-06,
			3.0958009034178147e-06
		],
		"eco": 20,
		"efo": 200000.0,
		"cfr": NaN
	},
	{
		"tim": 44.183580750000004,
		"tid": 7728,
		"loc": [
			-1.846513062934829e-06,
			3.0938778016793746e-06
		],
		"eco": 19,
		"efo": 190000.0,
		"cfr": NaN
	},
	{
		"tim": 44.18372852500001,
		"tid": 7728,
		"loc": [
			-1.8656361003953523e-06,
			3.1097599117867604e-06
		],
		"eco": 20,
		"efo": 200000.0,
		"cfr": NaN
	},
	{
		"tim": 44.183876299999994,
		"tid": 7728,
		"loc": [
			-1.8449968859471609e-06,
			3.1219973859069686e-06
		],
		"eco": 19,
		"efo": 190000.0,
		"cfr": NaN
	},
	{
		"tim": 44.184024050000005,
		"tid": 7728,
		"loc": [
			-1.8281194393181539e-06,
			3.088176885059358e-06
		],
		"eco": 12,
		"efo": 120000.0,
		"cfr": NaN
	},
	{
		"tim": 44.1841718,
		"tid": 7728,
		"loc": [
			-1.8428039550781252e-06,
			3.0960843231437274e-06
		],
		"eco": 13,
		"efo": 130000.0,
		"cfr": NaN
	},
	{
		"tim": 44.18431955,
		"tid": 7728,
		"loc": [
			-1.830149443136629e-06,
			3.1263068038105413e-06
		],
		"eco": 14,
		"efo": 140000.0,
		"cfr": NaN
	},
	{
		"tim": 44.184467325,
		"tid": 7728,
		"loc": [
			-1.8243911446803647e-06,
			3.1414013450524193e-06
		],
		"eco": 16,
		"efo": 160000.0,
		"cfr": NaN
	},
	{
		"tim": 44.184615050000005,
		"tid": 7728,
		"loc": [
			-1.8313169245067723e-06,
			3.111868236272947e-06
		],
		"eco": 11,
		"efo": 220000.0,
		"cfr": NaN
	},
	{
		"tim": 44.184695675,
		"tid": 7728,
		"loc": [
			-1.83502197265625e-06,
			3.1379406056784538e-06
		],
		"eco": 11,
		"efo": 220000.0,
		"cfr": NaN
	},
	{
		"tim": 44.18477625,
		"tid": 7728,
		"loc": [
			-1.8504308955301637e-06,
			3.1344866667767524e-06
		],
		"eco": 11,
		"efo": 220000.0,
		"cfr": NaN
	},
	{
		"tim": 44.184856874999994,
		"tid": 7728,
		"loc": [
			-1.8335783690502927e-06,
			3.1262048267361887e-06
		],
		"eco": 10,
		"efo": 200000.0,
		"cfr": NaN
	},
	{
		"tim": 44.184937500000004,
		"tid": 7728,
		"loc": [
			-1.8010844203809129e-06,
			3.1508969373627893e-06
		],
		"eco": 12,
		"efo": 120000.0,
		"cfr": NaN
	},
	{
		"tim": 44.185085224999995,
		"tid": 7728,
		"loc": [
			-1.7902444215161388e-06,
			3.139236723434104e-06
		],
		"eco": 16,
		"efo": 160000.0,
		"cfr": NaN
	},
	{
		"tim": 44.18523295,
		"tid": 7728,
		"loc": [
			-1.7798387950493156e-06,
			3.148815494607701e-06
		],
		"eco": 11,
		"efo": 220000.0,
		"cfr": NaN
	},
	{
		"tim": 44.185313574999995,
		"tid": 7728,
		"loc": [
			-1.8167535918036107e-06,
			3.1204893147884975e-06
		],
		"eco": 16,
		"efo": 160000.0,
		"cfr": NaN
	},
	{
		"tim": 44.18546135,
		"tid": 7728,
		"loc": [
			-1.801152507813169e-06,
			3.0787404631133023e-06
		],
		"eco": 12,
		"efo": 240000.0,
		"cfr": NaN
	},
	{
		"tim": 44.18554197500001,
		"tid": 7728,
		"loc": [
			-1.819244273398938e-06,
			3.1085652711053193e-06
		],
		"eco": 12,
		"efo": 240000.0,
		"cfr": NaN
	},
	{
		"tim": 44.185622575,
		"tid": 7728,
		"loc": [
			-1.8396650540753438e-06,
			3.1135248364539455e-06
		],
		"eco": 13,
		"efo": 130000.0,
		"cfr": NaN
	},
	{
		"tim": 44.18577035,
		"tid": 7728,
		"loc": [
			-1.8005747918423858e-06,
			3.1089829248790814e-06
		],
		"eco": 13,
		"efo": 260000.0,
		"cfr": NaN
	},
	{
		"tim": 44.18585095,
		"tid": 7728,
		"loc": [
			-1.8371793174646486e-06,
			3.118081479554354e-06
		],
		"eco": 20,
		"efo": 200000.0,
		"cfr": NaN
	},
	{
		"tim": 44.185998725000005,
		"tid": 7728,
		"loc": [
			-1.823648451495947e-06,
			3.1036207831365586e-06
		],
		"eco": 15,
		"efo": 150000.0,
		"cfr": NaN
	},
	{
		"tim": 44.186146475,
		"tid": 7728,
		"loc": [
			-1.8106690566791873e-06,
			3.0830830933709443e-06
		],
		"eco": 12,
		"efo": 240000.0,
		"cfr": NaN
	},
	{
		"tim": 44.186227099999996,
		"tid": 7728,
		"loc": [
			-1.8312186808677435e-06,
			3.1021819186744876e-06
		],
		"eco": 17,
		"efo": 170000.0,
		"cfr": NaN
	},
	{
		"tim": 44.186374825,
		"tid": 7728,
		"loc": [
			-1.8373611369392132e-06,
			3.080184208826811e-06
		],
		"eco": 15,
		"efo": 300000.0,
		"cfr": NaN
	},
	{
		"tim": 44.18645545,
		"tid": 7728,
		"loc": [
			-1.8205933974271948e-06,
			3.075868843214037e-06
		],
		"eco": 12,
		"efo": 240000.0,
		"cfr": NaN
	},
	{
		"tim": 44.186536024999995,
		"tid": 7728,
		"loc": [
			-1.829851315501179e-06,
			3.078880168253491e-06
		],
		"eco": 10,
		"efo": 200000.0,
		"cfr": NaN
	},
	{
		"tim": 44.186616650000005,
		"tid": 7728,
		"loc": [
			-1.8603134713590675e-06,
			3.0959668878475386e-06
		],
		"eco": 14,
		"efo": 280000.0,
		"cfr": NaN
	},
	{
		"tim": 44.186697275,
		"tid": 7728,
		"loc": [
			-1.851530585954339e-06,
			3.0940353627510473e-06
		],
		"eco": 16,
		"efo": 106666.66666666666,
		"cfr": NaN
	},
	{
		"tim": 44.1869121,
		"tid": 7728,
		"loc": [
			-1.8478312365188046e-06,
			3.087129570531439e-06
		],
		"eco": 23,
		"efo": 230000.0,
		"cfr": NaN
	},
	{
		"tim": 44.187059875,
		"tid": 7728,
		"loc": [
			-1.8457908898524203e-06,
			3.068167374901669e-06
		],
		"eco": 23,
		"efo": 230000.0,
		"cfr": NaN
	},
	{
		"tim": 44.187207650000005,
		"tid": 7728,
		"loc": [
			-1.8464630591057721e-06,
			3.0778205323461497e-06
		],
		"eco": 12,
		"efo": 79999.99999999999,
		"cfr": NaN
	},
	{
		"tim": 44.18742255000001,
		"tid": 7728,
		"loc": [
			-1.8342650438978313e-06,
			3.0836486816406253e-06
		],
		"eco": 12,
		"efo": 240000.0,
		"cfr": NaN
	},
	{
		"tim": 44.187503175,
		"tid": 7728,
		"loc": [
			-1.8443946814763378e-06,
			3.085536151211842e-06
		],
		"eco": 16,
		"efo": 160000.0,
		"cfr": NaN
	},
	{
		"tim": 44.187650925,
		"tid": 7728,
		"loc": [
			-1.8695747231468816e-06,
			3.087928005784262e-06
		],
		"eco": 17,
		"efo": 170000.0,
		"cfr": NaN
	},
	{
		"tim": 44.187798674999996,
		"tid": 7728,
		"loc": [
			-1.8756451649614832e-06,
			3.087456903371842e-06
		],
		"eco": 26,
		"efo": 260000.0,
		"cfr": NaN
	},
	{
		"tim": 44.18794645,
		"tid": 7728,
		"loc": [
			-1.8793938527077768e-06,
			3.0938204930171965e-06
		],
		"eco": 12,
		"efo": 240000.0,
		"cfr": NaN
	},
	{
		"tim": 44.188027025,
		"tid": 7728,
		"loc": [
			-1.8853447804421518e-06,
			3.0958041355953214e-06
		],
		"eco": 12,
		"efo": 120000.0,
		"cfr": NaN
	},
	{
		"tim": 44.18817475,
		"tid": 7728,
		"loc": [
			-1.8755176758063937e-06,
			3.0990306413089205e-06
		],
		"eco": 13,
		"efo": 130000.0,
		"cfr": NaN
	},
	{
		"tim": 44.188322525000004,
		"tid": 7728,
		"loc": [
			-1.912005295190699e-06,
			3.0938298601539828e-06
		],
		"eco": 16,
		"efo": 160000.0,
		"cfr": NaN
	},
	{
		"tim": 44.188470249999995,
		"tid": 7728,
		"loc": [
			-1.8840326416141343e-06,
			3.0800614908443184e-06
		],
		"eco": 13,
		"efo": 260000.0,
		"cfr": NaN
	},
	{
		"tim": 44.188550875000004,
		"tid": 7728,
		"loc": [
			-1.9299229763445203e-06,
			3.11741587115096e-06
		],
		"eco": 11,
		"efo": 220000.0,
		"cfr": NaN
	},
	{
		"tim": 44.18863145,
		"tid": 7728,
		"loc": [
			-1.919926284544094e-06,
			3.0738519848914456e-06
		],
		"eco": 13,
		"efo": 130000.0,
		"cfr": NaN
	},
	{
		"tim": 44.188779225000005,
		"tid": 7728,
		"loc": [
			-1.8988037109375001e-06,
			3.033509322151206e-06
		],
		"eco": 12,
		"efo": 240000.0,
		"cfr": NaN
	},
	{
		"tim": 44.18885985,
		"tid": 7728,
		"loc": [
			-1.908735140842505e-06,
			3.090338813166815e-06
		],
		"eco": 11,
		"efo": 220000.0,
		"cfr": NaN
	},
	{
		"tim": 44.188940474999995,
		"tid": 7728,
		"loc": [
			-1.897095288073366e-06,
			3.0870805338130683e-06
		],
		"eco": 13,
		"efo": 130000.0,
		"cfr": NaN
	},
	{
		"tim": 44.189088225000006,
		"tid": 7728,
		"loc": [
			-1.9003295898437502e-06,
			3.0997123910369263e-06
		],
		"eco": 17,
		"efo": 113333.33333333333,
		"cfr": NaN
	},
	{
		"tim": 44.189303124999995,
		"tid": 7728,
		"loc": [
			-1.8770396808546481e-06,
			3.1103702633492606e-06
		],
		"eco": 10,
		"efo": 200000.0,
		"cfr": NaN
	},
	{
		"tim": 44.189383750000005,
		"tid": 7728,
		"loc": [
			-1.878220747198553e-06,
			3.0866978807246413e-06
		],
		"eco": 17,
		"efo": 340000.0,
		"cfr": NaN
	},
	{
		"tim": 44.189464375,
		"tid": 7728,
		"loc": [
			-1.8842005973220043e-06,
			3.10447141077655e-06
		],
		"eco": 16,
		"efo": 160000.0,
		"cfr": NaN
	},
	{
		"tim": 44.189612125,
		"tid": 7728,
		"loc": [
			-1.8634755593804501e-06,
			3.113384431939585e-06
		],
		"eco": 16,
		"efo": 160000.0,
		"cfr": NaN
	},
	{
		"tim": 44.18975985,
		"tid": 7728,
		"loc": [
			-1.892831526263609e-06,
			3.107585142038429e-06
		],
		"eco": 11,
		"efo": 220000.0,
		"cfr": NaN
	},
	{
		"tim": 44.189840475,
		"tid": 7728,
		"loc": [
			-1.9047907169318465e-06,
			3.1198614450187675e-06
		],
		"eco": 12,
		"efo": 240000.0,
		"cfr": NaN
	},
	{
		"tim": 44.189921049999995,
		"tid": 7728,
		"loc": [
			-1.8862281316823356e-06,
			3.109474317920324e-06
		],
		"eco": 13,
		"efo": 260000.0,
		"cfr": NaN
	},
	{
		"tim": 44.190001675000005,
		"tid": 7728,
		"loc": [
			-1.8848910616334168e-06,
			3.048483965360424e-06
		],
		"eco": 13,
		"efo": 260000.0,
		"cfr": NaN
	},
	{
		"tim": 44.1900823,
		"tid": 7728,
		"loc": [
			-1.9059692920210223e-06,
			3.091496549265391e-06
		],
		"eco": 17,
		"efo": 340000.0,
		"cfr": NaN
	},
	{
		"tim": 44.190162875,
		"tid": 7728,
		"loc": [
			-1.8880372450834447e-06,
			3.086244819776537e-06
		],
		"eco": 12,
		"efo": 240000.0,
		"cfr": NaN
	},
	{
		"tim": 44.190243499999994,
		"tid": 7728,
		"loc": [
			-1.8955247767371626e-06,
			3.103004221414509e-06
		],
		"eco": 14,
		"efo": 140000.0,
		"cfr": NaN
	},
	{
		"tim": 44.190391225,
		"tid": 7728,
		"loc": [
			-1.9361889107228617e-06,
			3.124081839416493e-06
		],
		"eco": 13,
		"efo": 260000.0,
		"cfr": NaN
	},
	{
		"tim": 44.190471849999994,
		"tid": 7728,
		"loc": [
			-1.935864429909643e-06,
			3.1232829619831585e-06
		],
		"eco": 15,
		"efo": 300000.0,
		"cfr": NaN
	},
	{
		"tim": 44.190552475000004,
		"tid": 7728,
		"loc": [
			-1.923415886961777e-06,
			3.112640380859375e-06
		],
		"eco": 18,
		"efo": 180000.0,
		"cfr": NaN
	},
	{
		"tim": 44.190700250000006,
		"tid": 7728,
		"loc": [
			-1.8947818489866397e-06,
			3.1110249690919223e-06
		],
		"eco": 20,
		"efo": 200000.0,
		"cfr": NaN
	},
	{
		"tim": 44.190848,
		"tid": 7728,
		"loc": [
			-1.8574168374442751e-06,
			3.1314247784937034e-06
		],
		"eco": 13,
		"efo": 260000.0,
		"cfr": NaN
	},
	{
		"tim": 44.190928625,
		"tid": 7728,
		"loc": [
			-1.8887389918442724e-06,
			3.1230726774319767e-06
		],
		"eco": 11,
		"efo": 220000.0,
		"cfr": NaN
	},
	{
		"tim": 44.191009225,
		"tid": 7728,
		"loc": [
			-1.8722771709655801e-06,
			3.1182861328125e-06
		],
		"eco": 12,
		"efo": 240000.0,
		"cfr": NaN
	},
	{
		"tim": 44.19108985,
		"tid": 7728,
		"loc": [
			-1.870145284600108e-06,
			3.1060189849685036e-06
		],
		"eco": 20,
		"efo": 400000.0,
		"cfr": NaN
	},
	{
		"tim": 44.19117047500001,
		"tid": 7728,
		"loc": [
			-1.8631162829809823e-06,
			3.1012348602824667e-06
		],
		"eco": 30,
		"efo": 600000.0,
		"cfr": NaN
	},
	{
		"tim": 44.191251075,
		"tid": 7728,
		"loc": [
			-1.8492621634587243e-06,
			3.1072904995930576e-06
		],
		"eco": 16,
		"efo": 160000.0,
		"cfr": NaN
	},
	{
		"tim": 44.19139885,
		"tid": 7728,
		"loc": [
			-1.87352485410371e-06,
			3.0630775096871788e-06
		],
		"eco": 13,
		"efo": 260000.0,
		"cfr": NaN
	},
	{
		"tim": 44.191479425,
		"tid": 7728,
		"loc": [
			-1.869105950657888e-06,
			3.0940305019423033e-06
		],
		"eco": 13,
		"efo": 130000.0,
		"cfr": NaN
	},
	{
		"tim": 44.1916272,
		"tid": 7728,
		"loc": [
			-1.8706422255521946e-06,
			3.1225564497547134e-06
		],
		"eco": 12,
		"efo": 120000.0,
		"cfr": NaN
	},
	{
		"tim": 44.191774925000004,
		"tid": 7728,
		"loc": [
			-1.8796479493090825e-06,
			3.1065209888455635e-06
		],
		"eco": 10,
		"efo": 200000.0,
		"cfr": NaN
	},
	{
		"tim": 44.19185555,
		"tid": 7728,
		"loc": [
			-1.9148900578410405e-06,
			3.140239542718579e-06
		],
		"eco": 16,
		"efo": 320000.0,
		"cfr": NaN
	},
	{
		"tim": 44.191936125,
		"tid": 7728,
		"loc": [
			-1.8853759765625003e-06,
			3.117264262249108e-06
		],
		"eco": 14,
		"efo": 140000.0,
		"cfr": NaN
	},
	{
		"tim": 44.1920839,
		"tid": 7728,
		"loc": [
			-1.9123409898996407e-06,
			3.142773562586618e-06
		],
		"eco": 16,
		"efo": 320000.0,
		"cfr": NaN
	},
	{
		"tim": 44.192164475,
		"tid": 7728,
		"loc": [
			-1.887193762327556e-06,
			3.1095731112442354e-06
		],
		"eco": 22,
		"efo": 220000.0,
		"cfr": NaN
	},
	{
		"tim": 44.19231225,
		"tid": 7728,
		"loc": [
			-1.8762668939737557e-06,
			3.092577421838085e-06
		],
		"eco": 12,
		"efo": 240000.0,
		"cfr": NaN
	},
	{
		"tim": 44.192392874999996,
		"tid": 7728,
		"loc": [
			-1.88751220703125e-06,
			3.1154289437713013e-06
		],
		"eco": 17,
		"efo": 170000.0,
		"cfr": NaN
	},
	{
		"tim": 44.19254062500001,
		"tid": 7728,
		"loc": [
			-1.8765787687657991e-06,
			3.0810782632307437e-06
		],
		"eco": 11,
		"efo": 220000.0,
		"cfr": NaN
	},
	{
		"tim": 44.19262125,
		"tid": 7728,
		"loc": [
			-1.882424092933789e-06,
			3.089018609324323e-06
		],
		"eco": 22,
		"efo": 440000.0,
		"cfr": NaN
	},
	{
		"tim": 44.192701875,
		"tid": 7728,
		"loc": [
			-1.8767879998455398e-06,
			3.0921843197499416e-06
		],
		"eco": 14,
		"efo": 280000.0,
		"cfr": NaN
	},
	{
		"tim": 44.192782475,
		"tid": 7728,
		"loc": [
			-1.8438387704071402e-06,
			3.1064020953497307e-06
		],
		"eco": 19,
		"efo": 380000.0,
		"cfr": NaN
	},
	{
		"tim": 44.1928631,
		"tid": 7728,
		"loc": [
			-1.850031624214023e-06,
			3.1141849606148856e-06
		],
		"eco": 10,
		"efo": 100000.0,
		"cfr": NaN
	},
	{
		"tim": 44.19301085000001,
		"tid": 7728,
		"loc": [
			-1.8815306314498892e-06,
			3.1118538759265108e-06
		],
		"eco": 12,
		"efo": 120000.0,
		"cfr": NaN
	},
	{
		"tim": 44.193158624999995,
		"tid": 7728,
		"loc": [
			-1.8745195743858733e-06,
			3.0961487126035317e-06
		],
		"eco": 16,
		"efo": 160000.0,
		"cfr": NaN
	},
	{
		"tim": 44.19330635,
		"tid": 7728,
		"loc": [
			-1.8953907390672272e-06,
			3.090038672197615e-06
		],
		"eco": 15,
		"efo": 150000.0,
		"cfr": NaN
	},
	{
		"tim": 44.193454075000005,
		"tid": 7728,
		"loc": [
			-1.8777465820312503e-06,
			3.0802177756234636e-06
		],
		"eco": 13,
		"efo": 260000.0,
		"cfr": NaN
	},
	{
		"tim": 44.1935347,
		"tid": 7728,
		"loc": [
			-1.904171289032544e-06,
			3.0921940989880345e-06
		],
		"eco": 11,
		"efo": 220000.0,
		"cfr": NaN
	},
	{
		"tim": 44.193615324999996,
		"tid": 7728,
		"loc": [
			-1.8742813371315126e-06,
			3.114434941119781e-06
		],
		"eco": 23,
		"efo": 230000.0,
		"cfr": NaN
	},
	{
		"tim": 44.193829699999995,
		"tid": 7728,
		"loc": [
			-1.8603239587479797e-06,
			3.099212646484375e-06
		],
		"eco": 21,
		"efo": 210000.0,
		"cfr": NaN
	},
	{
		"tim": 44.193977475,
		"tid": 7728,
		"loc": [
			-1.8826699062028262e-06,
			3.099212646484375e-06
		],
		"eco": 18,
		"efo": 180000.0,
		"cfr": NaN
	},
	{
		"tim": 44.19412525,
		"tid": 7728,
		"loc": [
			-1.8750877403986625e-06,
			3.101100116055592e-06
		],
		"eco": 16,
		"efo": 160000.0,
		"cfr": NaN
	},
	{
		"tim": 44.194272999999995,
		"tid": 7728,
		"loc": [
			-1.886438081102169e-06,
			3.099517822265625e-06
		],
		"eco": 12,
		"efo": 120000.0,
		"cfr": NaN
	},
	{
		"tim": 44.194420775,
		"tid": 7728,
		"loc": [
			-1.8638579471689995e-06,
			3.1086816859184784e-06
		],
		"eco": 21,
		"efo": 210000.0,
		"cfr": NaN
	},
	{
		"tim": 44.194568524999994,
		"tid": 7728,
		"loc": [
			-1.8547029626530573e-06,
			3.109877503797109e-06
		],
		"eco": 16,
		"efo": 320000.0,
		"cfr": NaN
	},
	{
		"tim": 44.194649150000004,
		"tid": 7728,
		"loc": [
			-1.8803022743652324e-06,
			3.1195404554768663e-06
		],
		"eco": 12,
		"efo": 240000.0,
		"cfr": NaN
	},
	{
		"tim": 44.19472975000001,
		"tid": 7728,
		"loc": [
			-1.883065901263609e-06,
			3.1129257182103037e-06
		],
		"eco": 11,
		"efo": 220000.0,
		"cfr": NaN
	},
	{
		"tim": 44.194810375,
		"tid": 7728,
		"loc": [
			-1.8222054116572973e-06,
			3.1332576702845418e-06
		],
		"eco": 11,
		"efo": 110000.0,
		"cfr": NaN
	},
	{
		"tim": 44.19495810000001,
		"tid": 7728,
		"loc": [
			-1.8732176732926856e-06,
			3.097989135171904e-06
		],
		"eco": 16,
		"efo": 160000.0,
		"cfr": NaN
	},
	{
		"tim": 44.195105825,
		"tid": 7728,
		"loc": [
			-1.857296164170977e-06,
			3.1145567490378623e-06
		],
		"eco": 24,
		"efo": 159999.99999999997,
		"cfr": NaN
	},
	{
		"tim": 44.195320699999996,
		"tid": 7728,
		"loc": [
			-1.8839216687884398e-06,
			3.0893473818761896e-06
		],
		"eco": 18,
		"efo": 180000.0,
		"cfr": NaN
	},
	{
		"tim": 44.195468475,
		"tid": 7728,
		"loc": [
			-1.8860284941473607e-06,
			3.0899717366634974e-06
		],
		"eco": 16,
		"efo": 320000.0,
		"cfr": NaN
	},
	{
		"tim": 44.19554905,
		"tid": 7728,
		"loc": [
			-1.8442667934277878e-06,
			3.129229456894039e-06
		],
		"eco": 12,
		"efo": 120000.0,
		"cfr": NaN
	},
	{
		"tim": 44.195696825,
		"tid": 7728,
		"loc": [
			-1.8379889169619133e-06,
			3.134814996450446e-06
		],
		"eco": 11,
		"efo": 220000.0,
		"cfr": NaN
	},
	{
		"tim": 44.195777449999994,
		"tid": 7728,
		"loc": [
			-1.8884335825596582e-06,
			3.119840132218318e-06
		],
		"eco": 14,
		"efo": 140000.0,
		"cfr": NaN
	},
	{
		"tim": 44.195925224999996,
		"tid": 7728,
		"loc": [
			-1.8625533602133095e-06,
			3.1287222555456097e-06
		],
		"eco": 15,
		"efo": 300000.0,
		"cfr": NaN
	},
	{
		"tim": 44.196005825,
		"tid": 7728,
		"loc": [
			-1.8652141191642122e-06,
			3.1241056660068227e-06
		],
		"eco": 18,
		"efo": 180000.0,
		"cfr": NaN
	},
	{
		"tim": 44.1961536,
		"tid": 7728,
		"loc": [
			-1.8977976333864497e-06,
			3.1026382314008037e-06
		],
		"eco": 16,
		"efo": 160000.0,
		"cfr": NaN
	},
	{
		"tim": 44.19630135,
		"tid": 7728,
		"loc": [
			-1.8775812181919928e-06,
			3.102279735510019e-06
		],
		"eco": 21,
		"efo": 210000.0,
		"cfr": NaN
	},
	{
		"tim": 44.196449099999995,
		"tid": 7728,
		"loc": [
			-1.8785132154210098e-06,
			3.1140756655391544e-06
		],
		"eco": 19,
		"efo": 190000.0,
		"cfr": NaN
	},
	{
		"tim": 44.196596825,
		"tid": 7728,
		"loc": [
			-1.87652587890625e-06,
			3.1368724904440786e-06
		],
		"eco": 11,
		"efo": 220000.0,
		"cfr": NaN
	},
	{
		"tim": 44.196677449999996,
		"tid": 7728,
		"loc": [
			-1.8711058122479169e-06,
			3.1311084163706074e-06
		],
		"eco": 20,
		"efo": 200000.0,
		"cfr": NaN
	},
	{
		"tim": 44.196825175,
		"tid": 7728,
		"loc": [
			-1.8557193489866396e-06,
			3.1198750667481727e-06
		],
		"eco": 20,
		"efo": 200000.0,
		"cfr": NaN
	},
	{
		"tim": 44.19697295,
		"tid": 7728,
		"loc": [
			-1.8707275390625002e-06,
			3.088484899777852e-06
		],
		"eco": 17,
		"efo": 340000.0,
		"cfr": NaN
	},
	{
		"tim": 44.197053525,
		"tid": 7728,
		"loc": [
			-1.8737775927717872e-06,
			3.097097012669729e-06
		],
		"eco": 18,
		"efo": 180000.0,
		"cfr": NaN
	},
	{
		"tim": 44.1972013,
		"tid": 7728,
		"loc": [
			-1.8662321776440427e-06,
			3.1121667407986886e-06
		],
		"eco": 10,
		"efo": 200000.0,
		"cfr": NaN
	},
	{
		"tim": 44.197281875,
		"tid": 7728,
		"loc": [
			-1.833276041993769e-06,
			3.1239801055608364e-06
		],
		"eco": 10,
		"efo": 100000.0,
		"cfr": NaN
	},
	{
		"tim": 44.197429650000004,
		"tid": 7728,
		"loc": [
			-1.828613223044912e-06,
			3.0996319168266848e-06
		],
		"eco": 13,
		"efo": 130000.0,
		"cfr": NaN
	},
	{
		"tim": 44.197577425000006,
		"tid": 7728,
		"loc": [
			-1.844062960009768e-06,
			3.093685862882509e-06
		],
		"eco": 18,
		"efo": 360000.0,
		"cfr": NaN
	},
	{
		"tim": 44.19765805,
		"tid": 7728,
		"loc": [
			-1.856706784251179e-06,
			3.089866496378491e-06
		],
		"eco": 10,
		"efo": 200000.0,
		"cfr": NaN
	},
	{
		"tim": 44.197738650000005,
		"tid": 7728,
		"loc": [
			-1.848528268282779e-06,
			3.0669604417217923e-06
		],
		"eco": 15,
		"efo": 150000.0,
		"cfr": NaN
	},
	{
		"tim": 44.1978864,
		"tid": 7728,
		"loc": [
			-1.8464352603892377e-06,
			3.048065651270352e-06
		],
		"eco": 12,
		"efo": 240000.0,
		"cfr": NaN
	},
	{
		"tim": 44.197967025,
		"tid": 7728,
		"loc": [
			-1.8613667878748262e-06,
			3.0505606851057437e-06
		],
		"eco": 11,
		"efo": 110000.0,
		"cfr": NaN
	},
	{
		"tim": 44.19811477500001,
		"tid": 7728,
		"loc": [
			-1.8703619050906741e-06,
			3.057807458651509e-06
		],
		"eco": 10,
		"efo": 200000.0,
		"cfr": NaN
	},
	{
		"tim": 44.1981954,
		"tid": 7728,
		"loc": [
			-1.8602221590157133e-06,
			3.0878113266472993e-06
		],
		"eco": 20,
		"efo": 200000.0,
		"cfr": NaN
	},
	{
		"tim": 44.19834312500001,
		"tid": 7728,
		"loc": [
			-1.8582153320312502e-06,
			3.0992911661853965e-06
		],
		"eco": 24,
		"efo": 240000.0,
		"cfr": NaN
	},
	{
		"tim": 44.198490899999996,
		"tid": 7728,
		"loc": [
			-1.8674848915527325e-06,
			3.0963470961018664e-06
		],
		"eco": 12,
		"efo": 120000.0,
		"cfr": NaN
	},
	{
		"tim": 44.198638625,
		"tid": 7728,
		"loc": [
			-1.8691991456075117e-06,
			3.1192468501160037e-06
		],
		"eco": 14,
		"efo": 140000.0,
		"cfr": NaN
	},
	{
		"tim": 44.198786350000006,
		"tid": 7728,
		"loc": [
			-1.8498619528013248e-06,
			3.0803553190556077e-06
		],
		"eco": 13,
		"efo": 130000.0,
		"cfr": NaN
	},
	{
		"tim": 44.19893412500001,
		"tid": 7728,
		"loc": [
			-1.8293141830198006e-06,
			3.0721206532758037e-06
		],
		"eco": 10,
		"efo": 200000.0,
		"cfr": NaN
	},
	{
		"tim": 44.199014700000006,
		"tid": 7728,
		"loc": [
			-1.8174844234293291e-06,
			3.075134444888731e-06
		],
		"eco": 14,
		"efo": 280000.0,
		"cfr": NaN
	},
	{
		"tim": 44.199095325,
		"tid": 7728,
		"loc": [
			-1.8252086702546416e-06,
			3.089045757834689e-06
		],
		"eco": 15,
		"efo": 150000.0,
		"cfr": NaN
	},
	{
		"tim": 44.199243100000004,
		"tid": 7728,
		"loc": [
			-1.8118653601745893e-06,
			3.061812453897838e-06
		],
		"eco": 11,
		"efo": 220000.0,
		"cfr": NaN
	},
	{
		"tim": 44.199323725,
		"tid": 7728,
		"loc": [
			-1.8649528617655915e-06,
			3.0812707179328967e-06
		],
		"eco": 13,
		"efo": 130000.0,
		"cfr": NaN
	},
	{
		"tim": 44.199538175,
		"tid": 7728,
		"loc": [
			-1.8330897472605175e-06,
			3.083598780074776e-06
		],
		"eco": 21,
		"efo": 210000.0,
		"cfr": NaN
	},
	{
		"tim": 44.199685925,
		"tid": 7728,
		"loc": [
			-1.8213677895759834e-06,
			3.115747318160793e-06
		],
		"eco": 14,
		"efo": 280000.0,
		"cfr": NaN
	},
	{
		"tim": 44.19976655000001,
		"tid": 7728,
		"loc": [
			-1.8882716676449146e-06,
			3.112885495853873e-06
		],
		"eco": 10,
		"efo": 200000.0,
		"cfr": NaN
	},
	{
		"tim": 44.19984715,
		"tid": 7728,
		"loc": [
			-1.7985075838886406e-06,
			3.116950942337556e-06
		],
		"eco": 17,
		"efo": 340000.0,
		"cfr": NaN
	},
	{
		"tim": 44.199927775000006,
		"tid": 7728,
		"loc": [
			-1.821054457355322e-06,
			3.119218572332192e-06
		],
		"eco": 15,
		"efo": 150000.0,
		"cfr": NaN
	},
	{
		"tim": 44.2000755,
		"tid": 7728,
		"loc": [
			-1.8239646291708499e-06,
			3.127547341091013e-06
		],
		"eco": 10,
		"efo": 200000.0,
		"cfr": NaN
	},
	{
		"tim": 44.20015612500001,
		"tid": 7728,
		"loc": [
			-1.8297659985482441e-06,
			3.111818841463669e-06
		],
		"eco": 16,
		"efo": 160000.0,
		"cfr": NaN
	},
	{
		"tim": 44.20030385,
		"tid": 7728,
		"loc": [
			-1.8102572087413487e-06,
			3.110198974609375e-06
		],
		"eco": 18,
		"efo": 180000.0,
		"cfr": NaN
	},
	{
		"tim": 44.200451625,
		"tid": 7728,
		"loc": [
			-1.8364959118899007e-06,
			3.1052805553566183e-06
		],
		"eco": 13,
		"efo": 260000.0,
		"cfr": NaN
	},
	{
		"tim": 44.2005322,
		"tid": 7728,
		"loc": [
			-1.8463524495470001e-06,
			3.1089782714843752e-06
		],
		"eco": 15,
		"efo": 150000.0,
		"cfr": NaN
	},
	{
		"tim": 44.200679925,
		"tid": 7728,
		"loc": [
			-1.8155273355125557e-06,
			3.1089782714843752e-06
		],
		"eco": 24,
		"efo": 240000.0,
		"cfr": NaN
	},
	{
		"tim": 44.200827700000005,
		"tid": 7728,
		"loc": [
			-1.8467201767168007e-06,
			3.096938510637336e-06
		],
		"eco": 11,
		"efo": 220000.0,
		"cfr": NaN
	},
	{
		"tim": 44.200908325,
		"tid": 7728,
		"loc": [
			-1.8422893839531878e-06,
			3.086203158628158e-06
		],
		"eco": 15,
		"efo": 150000.0,
		"cfr": NaN
	},
	{
		"tim": 44.2010561,
		"tid": 7728,
		"loc": [
			-1.8147724228380503e-06,
			3.090145488070916e-06
		],
		"eco": 18,
		"efo": 180000.0,
		"cfr": NaN
	},
	{
		"tim": 44.20120385,
		"tid": 7728,
		"loc": [
			-1.8239653319409178e-06,
			3.1013330005643134e-06
		],
		"eco": 10,
		"efo": 200000.0,
		"cfr": NaN
	},
	{
		"tim": 44.201284474999994,
		"tid": 7728,
		"loc": [
			-1.843705989805251e-06,
			3.1034405536961673e-06
		],
		"eco": 14,
		"efo": 280000.0,
		"cfr": NaN
	},
	{
		"tim": 44.201365075,
		"tid": 7728,
		"loc": [
			-1.794078938578631e-06,
			3.094528475464531e-06
		],
[truncated: 5,041,717 more chars]
