# Supplementary material for: MINFLUX nanometer-scale 3D imaging and microsecond-range tracking on a common fluorescence microscope
Source: Nat Commun. 2021 Mar 5;12:1478. doi: 10.1038/s41467-021-21652-z (PMC7935904; doi:10.1038/s41467-021-21652-z)
Supplement: Supplementary file 6 — Source Data [file 41467_2021_21652_MOESM6_ESM.zip › Figure_4f-h.json]

[
	{
		"tim": 21.5011028,
		"tid": 3224,
		"loc": [
			-3.6035075063328922e-06,
			2.630794217873502e-06
		],
		"eco": 30,
		"efo": 150000.0,
		"cfr": NaN
	},
	{
		"tim": 21.501381325,
		"tid": 3224,
		"loc": [
			-3.589280146762412e-06,
			2.6252036913155657e-06
		],
		"eco": 32,
		"efo": 160000.0,
		"cfr": NaN
	},
	{
		"tim": 21.501659800000002,
		"tid": 3224,
		"loc": [
			-3.5846556939479733e-06,
			2.655499766586762e-06
		],
		"eco": 28,
		"efo": 280000.0,
		"cfr": NaN
	},
	{
		"tim": 21.501805774999998,
		"tid": 3224,
		"loc": [
			-3.581153452101986e-06,
			2.6619418443543254e-06
		],
		"eco": 28,
		"efo": 280000.0,
		"cfr": NaN
	},
	{
		"tim": 21.501951799999997,
		"tid": 3224,
		"loc": [
			-3.6033501360201984e-06,
			2.667254902404162e-06
		],
		"eco": 33,
		"efo": 165000.0,
		"cfr": NaN
	},
	{
		"tim": 21.50223035,
		"tid": 3224,
		"loc": [
			-3.6022085331117176e-06,
			2.656725880525827e-06
		],
		"eco": 47,
		"efo": 235000.0,
		"cfr": NaN
	},
	{
		"tim": 21.5025089,
		"tid": 3224,
		"loc": [
			-3.5981482233314817e-06,
			2.645698773596563e-06
		],
		"eco": 23,
		"efo": 230000.0,
		"cfr": NaN
	},
	{
		"tim": 21.5026549,
		"tid": 3224,
		"loc": [
			-3.557444731732527e-06,
			2.638285012002731e-06
		],
		"eco": 30,
		"efo": 150000.0,
		"cfr": NaN
	},
	{
		"tim": 21.502933425,
		"tid": 3224,
		"loc": [
			-3.5716622394950386e-06,
			2.6282555138651427e-06
		],
		"eco": 40,
		"efo": 200000.0,
		"cfr": NaN
	},
	{
		"tim": 21.5032119,
		"tid": 3224,
		"loc": [
			-3.60518611102004e-06,
			2.637080796780232e-06
		],
		"eco": 30,
		"efo": 150000.0,
		"cfr": NaN
	},
	{
		"tim": 21.503490425,
		"tid": 3224,
		"loc": [
			-3.594666662402107e-06,
			2.615766062890398e-06
		],
		"eco": 24,
		"efo": 240000.0,
		"cfr": NaN
	},
	{
		"tim": 21.50363645,
		"tid": 3224,
		"loc": [
			-3.605785648850074e-06,
			2.6307730207138474e-06
		],
		"eco": 41,
		"efo": 205000.0,
		"cfr": NaN
	},
	{
		"tim": 21.503915000000003,
		"tid": 3224,
		"loc": [
			-3.6061429677538138e-06,
			2.6462170219024136e-06
		],
		"eco": 22,
		"efo": 220000.0,
		"cfr": NaN
	},
	{
		"tim": 21.504060999999997,
		"tid": 3224,
		"loc": [
			-3.606286635472566e-06,
			2.6610983054137476e-06
		],
		"eco": 32,
		"efo": 106666.66666666666,
		"cfr": NaN
	},
	{
		"tim": 21.50447205,
		"tid": 3224,
		"loc": [
			-3.591643020986217e-06,
			2.663106879872967e-06
		],
		"eco": 36,
		"efo": 180000.0,
		"cfr": NaN
	},
	{
		"tim": 21.504750575,
		"tid": 3224,
		"loc": [
			-3.580043248678793e-06,
			2.6610528746597325e-06
		],
		"eco": 54,
		"efo": 270000.0,
		"cfr": NaN
	},
	{
		"tim": 21.50502905,
		"tid": 3224,
		"loc": [
			-3.566002971080691e-06,
			2.6504516601562503e-06
		],
		"eco": 26,
		"efo": 260000.0,
		"cfr": NaN
	},
	{
		"tim": 21.505175075,
		"tid": 3224,
		"loc": [
			-3.5606368167780345e-06,
			2.6656933123751713e-06
		],
		"eco": 42,
		"efo": 210000.0,
		"cfr": NaN
	},
	{
		"tim": 21.505453624999998,
		"tid": 3224,
		"loc": [
			-3.5838558252552096e-06,
			2.6843025671480325e-06
		],
		"eco": 20,
		"efo": 200000.0,
		"cfr": NaN
	},
	{
		"tim": 21.505599649999997,
		"tid": 3224,
		"loc": [
			-3.57453304931997e-06,
			2.6938154192406544e-06
		],
		"eco": 36,
		"efo": 180000.0,
		"cfr": NaN
	},
	{
		"tim": 21.505878175000003,
		"tid": 3224,
		"loc": [
			-3.576788705994791e-06,
			2.6995613562105325e-06
		],
		"eco": 20,
		"efo": 200000.0,
		"cfr": NaN
	},
	{
		"tim": 21.50602415,
		"tid": 3224,
		"loc": [
			-3.5747917441799832e-06,
			2.6818495201976458e-06
		],
		"eco": 39,
		"efo": 195000.0,
		"cfr": NaN
	},
	{
		"tim": 21.506302674999997,
		"tid": 3224,
		"loc": [
			-3.566076626801147e-06,
			2.6794041955607504e-06
		],
		"eco": 31,
		"efo": 310000.0,
		"cfr": NaN
	},
	{
		"tim": 21.50644865,
		"tid": 3224,
		"loc": [
			-3.5605276930150133e-06,
			2.6660860155450513e-06
		],
		"eco": 21,
		"efo": 210000.0,
		"cfr": NaN
	},
	{
		"tim": 21.506594675,
		"tid": 3224,
		"loc": [
			-3.5482940157206675e-06,
			2.6807350953967455e-06
		],
		"eco": 24,
		"efo": 120000.0,
		"cfr": NaN
	},
	{
		"tim": 21.506873199999998,
		"tid": 3224,
		"loc": [
			-3.5572256581264075e-06,
			2.6803160514488854e-06
		],
		"eco": 34,
		"efo": 170000.0,
		"cfr": NaN
	},
	{
		"tim": 21.507151750000002,
		"tid": 3224,
		"loc": [
			-3.576104600692349e-06,
			2.6810850146004126e-06
		],
		"eco": 21,
		"efo": 210000.0,
		"cfr": NaN
	},
	{
		"tim": 21.507297750000003,
		"tid": 3224,
		"loc": [
			-3.5671997070312502e-06,
			2.6795449501365457e-06
		],
		"eco": 29,
		"efo": 145000.0,
		"cfr": NaN
	},
	{
		"tim": 21.5075763,
		"tid": 3224,
		"loc": [
			-3.5699157591599444e-06,
			2.675609133870609e-06
		],
		"eco": 46,
		"efo": 230000.0,
		"cfr": NaN
	},
	{
		"tim": 21.507854775000002,
		"tid": 3224,
		"loc": [
			-3.5863302197822416e-06,
			2.680285459699403e-06
		],
		"eco": 23,
		"efo": 230000.0,
		"cfr": NaN
	},
	{
		"tim": 21.5080008,
		"tid": 3224,
		"loc": [
			-3.576306460424954e-06,
			2.680508761771396e-06
		],
		"eco": 40,
		"efo": 200000.0,
		"cfr": NaN
	},
	{
		"tim": 21.508279275000003,
		"tid": 3224,
		"loc": [
			-3.5621960504850786e-06,
			2.680606677205752e-06
		],
		"eco": 26,
		"efo": 260000.0,
		"cfr": NaN
	},
	{
		"tim": 21.508425300000003,
		"tid": 3224,
		"loc": [
			-3.5707092285156254e-06,
			2.6730155934354556e-06
		],
		"eco": 34,
		"efo": 170000.0,
		"cfr": NaN
	},
	{
		"tim": 21.50870385,
		"tid": 3224,
		"loc": [
			-3.5538935833057066e-06,
			2.6679037873989565e-06
		],
		"eco": 48,
		"efo": 240000.0,
		"cfr": NaN
	},
	{
		"tim": 21.508982399999997,
		"tid": 3224,
		"loc": [
			-3.5602480758399965e-06,
			2.6868354847884935e-06
		],
		"eco": 22,
		"efo": 220000.0,
		"cfr": NaN
	},
	{
		"tim": 21.509128399999998,
		"tid": 3224,
		"loc": [
			-3.537776245575994e-06,
			2.684360778515935e-06
		],
		"eco": 37,
		"efo": 185000.0,
		"cfr": NaN
	},
	{
		"tim": 21.509406924999997,
		"tid": 3224,
		"loc": [
			-3.5491786311955718e-06,
			2.6668668140933984e-06
		],
		"eco": 26,
		"efo": 130000.0,
		"cfr": NaN
	},
	{
		"tim": 21.5096854,
		"tid": 3224,
		"loc": [
			-3.5457335051579595e-06,
			2.664866301339095e-06
		],
		"eco": 23,
		"efo": 230000.0,
		"cfr": NaN
	},
	{
		"tim": 21.509831375,
		"tid": 3224,
		"loc": [
			-3.560490375331622e-06,
			2.653814192681179e-06
		],
		"eco": 27,
		"efo": 270000.0,
		"cfr": NaN
	},
	{
		"tim": 21.5099774,
		"tid": 3224,
		"loc": [
			-3.5559082031250004e-06,
			2.656778354047347e-06
		],
		"eco": 45,
		"efo": 225000.0,
		"cfr": NaN
	},
	{
		"tim": 21.510255949999998,
		"tid": 3224,
		"loc": [
			-3.530877138677803e-06,
			2.646088432265881e-06
		],
		"eco": 25,
		"efo": 125000.0,
		"cfr": NaN
	},
	{
		"tim": 21.510534500000002,
		"tid": 3224,
		"loc": [
			-3.5469846325281304e-06,
			2.6547727624020705e-06
		],
		"eco": 31,
		"efo": 155000.0,
		"cfr": NaN
	},
	{
		"tim": 21.510813000000002,
		"tid": 3224,
		"loc": [
			-3.533990418610328e-06,
			2.6565020776744975e-06
		],
		"eco": 43,
		"efo": 215000.0,
		"cfr": NaN
	},
	{
		"tim": 21.511091525,
		"tid": 3224,
		"loc": [
			-3.5433071157765845e-06,
			2.6483064618890222e-06
		],
		"eco": 35,
		"efo": 175000.0,
		"cfr": NaN
	},
	{
		"tim": 21.51137005,
		"tid": 3224,
		"loc": [
			-3.5505575166699683e-06,
			2.639299648094059e-06
		],
		"eco": 21,
		"efo": 210000.0,
		"cfr": NaN
	},
	{
		"tim": 21.511516025000002,
		"tid": 3224,
		"loc": [
			-3.5450954197382876e-06,
			2.649869587069538e-06
		],
		"eco": 25,
		"efo": 250000.0,
		"cfr": NaN
	},
	{
		"tim": 21.51166205,
		"tid": 3224,
		"loc": [
			-3.5309216436314578e-06,
			2.6630861317767713e-06
		],
		"eco": 31,
		"efo": 310000.0,
		"cfr": NaN
	},
	{
		"tim": 21.511808075,
		"tid": 3224,
		"loc": [
			-3.548415726325863e-06,
			2.659315182073053e-06
		],
		"eco": 32,
		"efo": 160000.0,
		"cfr": NaN
	},
	{
		"tim": 21.5120866,
		"tid": 3224,
		"loc": [
			-3.5356644371462868e-06,
			2.6669304294027006e-06
		],
		"eco": 35,
		"efo": 175000.0,
		"cfr": NaN
	},
	{
		"tim": 21.512365149999997,
		"tid": 3224,
		"loc": [
			-3.5350184540718227e-06,
			2.6853591136990745e-06
		],
		"eco": 33,
		"efo": 330000.0,
		"cfr": NaN
	},
	{
		"tim": 21.512511125,
		"tid": 3224,
		"loc": [
			-3.5511299540225677e-06,
			2.6826425737953433e-06
		],
		"eco": 21,
		"efo": 105000.0,
		"cfr": NaN
	},
	{
		"tim": 21.51278965,
		"tid": 3224,
		"loc": [
			-3.549418432214838e-06,
			2.7014888550569047e-06
		],
		"eco": 20,
		"efo": 200000.0,
		"cfr": NaN
	},
	{
		"tim": 21.512935625,
		"tid": 3224,
		"loc": [
			-3.5614314391092598e-06,
			2.7026553410111e-06
		],
		"eco": 26,
		"efo": 260000.0,
		"cfr": NaN
	},
	{
		"tim": 21.513081600000003,
		"tid": 3224,
		"loc": [
			-3.5680635924963764e-06,
			2.67172992929562e-06
		],
		"eco": 35,
		"efo": 175000.0,
		"cfr": NaN
	},
	{
		"tim": 21.513360175,
		"tid": 3224,
		"loc": [
			-3.5534667968750005e-06,
			2.693779412565221e-06
		],
		"eco": 25,
		"efo": 125000.0,
		"cfr": NaN
	},
	{
		"tim": 21.513638699999998,
		"tid": 3224,
		"loc": [
			-3.5544614316219437e-06,
			2.6836797213888934e-06
		],
		"eco": 41,
		"efo": 205000.0,
		"cfr": NaN
	},
	{
		"tim": 21.513917250000002,
		"tid": 3224,
		"loc": [
			-3.5454740450742144e-06,
			2.6783146580267957e-06
		],
		"eco": 22,
		"efo": 110000.0,
		"cfr": NaN
	},
	{
		"tim": 21.514195775,
		"tid": 3224,
		"loc": [
			-3.53333113454887e-06,
			2.6693994833677433e-06
		],
		"eco": 36,
		"efo": 180000.0,
		"cfr": NaN
	},
	{
		"tim": 21.514474250000003,
		"tid": 3224,
		"loc": [
			-3.5478210449218753e-06,
			2.6659008492640585e-06
		],
		"eco": 30,
		"efo": 300000.0,
		"cfr": NaN
	},
	{
		"tim": 21.514620275000002,
		"tid": 3224,
		"loc": [
			-3.539947723574033e-06,
			2.6700255401817925e-06
		],
		"eco": 35,
		"efo": 175000.0,
		"cfr": NaN
	},
	{
		"tim": 21.5148988,
		"tid": 3224,
		"loc": [
			-3.5488218390512573e-06,
			2.6717955840510723e-06
		],
		"eco": 33,
		"efo": 165000.0,
		"cfr": NaN
	},
	{
		"tim": 21.51517735,
		"tid": 3224,
		"loc": [
			-3.558396109388896e-06,
			2.6748399050114693e-06
		],
		"eco": 37,
		"efo": 185000.0,
		"cfr": NaN
	},
	{
		"tim": 21.515455874999997,
		"tid": 3224,
		"loc": [
			-3.574897543833958e-06,
			2.6713226589580302e-06
		],
		"eco": 23,
		"efo": 230000.0,
		"cfr": NaN
	},
	{
		"tim": 21.515601899999997,
		"tid": 3224,
		"loc": [
			-3.602052359745236e-06,
			2.67732350800715e-06
		],
		"eco": 20,
		"efo": 200000.0,
		"cfr": NaN
	},
	{
		"tim": 21.515747875,
		"tid": 3224,
		"loc": [
			-3.570469729679954e-06,
			2.6726081071876173e-06
		],
		"eco": 40,
		"efo": 200000.0,
		"cfr": NaN
	},
	{
		"tim": 21.51602635,
		"tid": 3224,
		"loc": [
			-3.563089944267532e-06,
			2.6913583108903163e-06
		],
		"eco": 21,
		"efo": 210000.0,
		"cfr": NaN
	},
	{
		"tim": 21.516172375,
		"tid": 3224,
		"loc": [
			-3.5642975543780835e-06,
			2.6825272784455484e-06
		],
		"eco": 31,
		"efo": 310000.0,
		"cfr": NaN
	},
	{
		"tim": 21.516318350000002,
		"tid": 3224,
		"loc": [
			-3.547410125718296e-06,
			2.6971356423539995e-06
		],
		"eco": 37,
		"efo": 185000.0,
		"cfr": NaN
	},
	{
		"tim": 21.516596924999998,
		"tid": 3224,
		"loc": [
			-3.5691661363515797e-06,
			2.6681303505417637e-06
		],
		"eco": 22,
		"efo": 220000.0,
		"cfr": NaN
	},
	{
		"tim": 21.516742925,
		"tid": 3224,
		"loc": [
			-3.561474511006557e-06,
			2.70284033544991e-06
		],
		"eco": 24,
		"efo": 240000.0,
		"cfr": NaN
	},
	{
		"tim": 21.516888925,
		"tid": 3224,
		"loc": [
			-3.554344527552148e-06,
			2.6849365234375e-06
		],
		"eco": 40,
		"efo": 200000.0,
		"cfr": NaN
	},
	{
		"tim": 21.517167474999997,
		"tid": 3224,
		"loc": [
			-3.5635880362113524e-06,
			2.693157164466257e-06
		],
		"eco": 22,
		"efo": 220000.0,
		"cfr": NaN
	},
	{
		"tim": 21.51731345,
		"tid": 3224,
		"loc": [
			-3.567975888957855e-06,
			2.691435771619372e-06
		],
		"eco": 37,
		"efo": 185000.0,
		"cfr": NaN
	},
	{
		"tim": 21.517591975,
		"tid": 3224,
		"loc": [
			-3.5849939218801065e-06,
			2.691689154653522e-06
		],
		"eco": 31,
		"efo": 155000.0,
		"cfr": NaN
	},
	{
		"tim": 21.51787045,
		"tid": 3224,
		"loc": [
			-3.588067916554789e-06,
			2.7059768979071227e-06
		],
		"eco": 33,
		"efo": 330000.0,
		"cfr": NaN
	},
	{
		"tim": 21.518016475,
		"tid": 3224,
		"loc": [
			-3.5924283435756255e-06,
			2.6848605400197256e-06
		],
		"eco": 37,
		"efo": 185000.0,
		"cfr": NaN
	},
	{
		"tim": 21.518295024999997,
		"tid": 3224,
		"loc": [
			-3.5815665968014555e-06,
			2.6840866888160894e-06
		],
		"eco": 23,
		"efo": 230000.0,
		"cfr": NaN
	},
	{
		"tim": 21.518441050000003,
		"tid": 3224,
		"loc": [
			-3.5915147422593786e-06,
			2.676976501174361e-06
		],
		"eco": 49,
		"efo": 245000.0,
		"cfr": NaN
	},
	{
		"tim": 21.518719575000002,
		"tid": 3224,
		"loc": [
			-3.59155567986169e-06,
			2.684564820745109e-06
		],
		"eco": 42,
		"efo": 210000.0,
		"cfr": NaN
	},
	{
		"tim": 21.5189981,
		"tid": 3224,
		"loc": [
			-3.5812943835972827e-06,
			2.652310314854637e-06
		],
		"eco": 25,
		"efo": 250000.0,
		"cfr": NaN
	},
	{
		"tim": 21.519144075000003,
		"tid": 3224,
		"loc": [
			-3.5801440729123142e-06,
			2.675835588542043e-06
		],
		"eco": 27,
		"efo": 270000.0,
		"cfr": NaN
	},
	{
		"tim": 21.51929005,
		"tid": 3224,
		"loc": [
			-3.582763671875e-06,
			2.6771545410156253e-06
		],
		"eco": 21,
		"efo": 210000.0,
		"cfr": NaN
	},
	{
		"tim": 21.519436074999998,
		"tid": 3224,
		"loc": [
			-3.568856674240139e-06,
			2.6918747572004874e-06
		],
		"eco": 47,
		"efo": 235000.0,
		"cfr": NaN
	},
	{
		"tim": 21.519714599999997,
		"tid": 3224,
		"loc": [
			-3.5587180441546925e-06,
			2.6732389847438123e-06
		],
		"eco": 40,
		"efo": 200000.0,
		"cfr": NaN
	},
	{
		"tim": 21.51999315,
		"tid": 3224,
		"loc": [
			-3.560638017225844e-06,
			2.6971151792360627e-06
		],
		"eco": 32,
		"efo": 160000.0,
		"cfr": NaN
	},
	{
		"tim": 21.520271675,
		"tid": 3224,
		"loc": [
			-3.545700373607104e-06,
			2.714550828900103e-06
		],
		"eco": 46,
		"efo": 230000.0,
		"cfr": NaN
	},
	{
		"tim": 21.5205502,
		"tid": 3224,
		"loc": [
			-3.54765289626205e-06,
			2.6947909032344263e-06
		],
		"eco": 30,
		"efo": 300000.0,
		"cfr": NaN
	},
	{
		"tim": 21.520696175,
		"tid": 3224,
		"loc": [
			-3.5378140566881173e-06,
			2.7024744253502403e-06
		],
		"eco": 25,
		"efo": 125000.0,
		"cfr": NaN
	},
	{
		"tim": 21.5209747,
		"tid": 3224,
		"loc": [
			-3.544202183233854e-06,
			2.7007621739505653e-06
		],
		"eco": 38,
		"efo": 190000.0,
		"cfr": NaN
	},
	{
		"tim": 21.521253225,
		"tid": 3224,
		"loc": [
			-3.549206656452699e-06,
			2.7002080810103727e-06
		],
		"eco": 21,
		"efo": 210000.0,
		"cfr": NaN
	},
	{
		"tim": 21.521399249999998,
		"tid": 3224,
		"loc": [
			-3.5242769280400655e-06,
			2.68005641656328e-06
		],
		"eco": 20,
		"efo": 200000.0,
		"cfr": NaN
	},
	{
		"tim": 21.52154525,
		"tid": 3224,
		"loc": [
			-3.532538620687286e-06,
			2.7044046758027425e-06
		],
		"eco": 40,
		"efo": 200000.0,
		"cfr": NaN
	},
	{
		"tim": 21.521823800000004,
		"tid": 3224,
		"loc": [
			-3.5427856445312504e-06,
			2.705619386187601e-06
		],
		"eco": 20,
		"efo": 200000.0,
		"cfr": NaN
	},
	{
		"tim": 21.521969799999997,
		"tid": 3224,
		"loc": [
			-3.5353293911871683e-06,
			2.7167933682234944e-06
		],
		"eco": 37,
		"efo": 185000.0,
		"cfr": NaN
	},
	{
		"tim": 21.522248325000003,
		"tid": 3224,
		"loc": [
			-3.505780991882411e-06,
			2.7287627140637245e-06
		],
		"eco": 34,
		"efo": 340000.0,
		"cfr": NaN
	},
	{
		"tim": 21.5223943,
		"tid": 3224,
		"loc": [
			-3.513229984391575e-06,
			2.7224064263243736e-06
		],
		"eco": 21,
		"efo": 210000.0,
		"cfr": NaN
	},
	{
		"tim": 21.522540275,
		"tid": 3224,
		"loc": [
			-3.5240452499355993e-06,
			2.7114868164062504e-06
		],
		"eco": 22,
		"efo": 110000.0,
		"cfr": NaN
	},
	{
		"tim": 21.5228188,
		"tid": 3224,
		"loc": [
			-3.5215418899431143e-06,
			2.716405658613043e-06
		],
		"eco": 31,
		"efo": 155000.0,
		"cfr": NaN
	},
	{
		"tim": 21.523097349999997,
		"tid": 3224,
		"loc": [
			-3.5054989537363313e-06,
			2.7163773254357825e-06
		],
		"eco": 24,
		"efo": 240000.0,
		"cfr": NaN
	},
	{
		"tim": 21.523243375000003,
		"tid": 3224,
		"loc": [
			-3.51516545270445e-06,
			2.709704878269317e-06
		],
		"eco": 35,
		"efo": 175000.0,
		"cfr": NaN
	},
	{
		"tim": 21.523521900000002,
		"tid": 3224,
		"loc": [
			-3.5313607699309825e-06,
			2.710407547902713e-06
		],
		"eco": 38,
		"efo": 190000.0,
		"cfr": NaN
	},
	{
		"tim": 21.523800425,
		"tid": 3224,
		"loc": [
			-3.512982537241785e-06,
			2.720464277367111e-06
		],
		"eco": 20,
		"efo": 200000.0,
		"cfr": NaN
	},
	{
		"tim": 21.523946400000003,
		"tid": 3224,
		"loc": [
			-3.5359723000898422e-06,
			2.7155437006482544e-06
		],
		"eco": 33,
		"efo": 165000.0,
		"cfr": NaN
	},
	{
		"tim": 21.524224925000002,
		"tid": 3224,
		"loc": [
			-3.5272472845095613e-06,
			2.7158575266923334e-06
		],
		"eco": 27,
		"efo": 270000.0,
		"cfr": NaN
	},
	{
		"tim": 21.524370899999997,
		"tid": 3224,
		"loc": [
			-3.5247802734375e-06,
			2.7216119719769918e-06
		],
		"eco": 21,
		"efo": 210000.0,
		"cfr": NaN
	},
	{
		"tim": 21.524516924999997,
		"tid": 3224,
		"loc": [
			-3.52704953341972e-06,
			2.703967856589388e-06
		],
		"eco": 21,
		"efo": 210000.0,
		"cfr": NaN
	},
	{
		"tim": 21.524662950000003,
		"tid": 3224,
		"loc": [
			-3.5327446029751343e-06,
			2.7110423726213465e-06
		],
		"eco": 24,
		"efo": 120000.0,
		"cfr": NaN
	},
	{
		"tim": 21.524941475000002,
		"tid": 3224,
		"loc": [
			-3.5350322642493425e-06,
			2.70906313564999e-06
		],
		"eco": 50,
		"efo": 250000.0,
		"cfr": NaN
	},
	{
		"tim": 21.525220025,
		"tid": 3224,
		"loc": [
			-3.5055235298424076e-06,
			2.710454757939097e-06
		],
		"eco": 22,
		"efo": 220000.0,
		"cfr": NaN
	},
	{
		"tim": 21.525366,
		"tid": 3224,
		"loc": [
			-3.509881182260155e-06,
			2.7021158671690013e-06
		],
		"eco": 38,
		"efo": 190000.0,
		"cfr": NaN
	},
	{
		"tim": 21.525644525,
		"tid": 3224,
		"loc": [
			-3.510774179870992e-06,
			2.673759054953346e-06
		],
		"eco": 20,
		"efo": 200000.0,
		"cfr": NaN
	},
	{
		"tim": 21.525790500000003,
		"tid": 3224,
		"loc": [
			-3.521368791306034e-06,
			2.6914078070745425e-06
		],
		"eco": 29,
		"efo": 145000.0,
		"cfr": NaN
	},
	{
		"tim": 21.526069025,
		"tid": 3224,
		"loc": [
			-3.5209489966749602e-06,
			2.7007882145020244e-06
		],
		"eco": 42,
		"efo": 210000.0,
		"cfr": NaN
	},
	{
		"tim": 21.526347575,
		"tid": 3224,
		"loc": [
			-3.5039441493669368e-06,
			2.7328181847364602e-06
		],
		"eco": 21,
		"efo": 210000.0,
		"cfr": NaN
	},
	{
		"tim": 21.526493575,
		"tid": 3224,
		"loc": [
			-3.5171871680418976e-06,
			2.7027047647712064e-06
		],
		"eco": 27,
		"efo": 270000.0,
		"cfr": NaN
	},
	{
		"tim": 21.5266396,
		"tid": 3224,
		"loc": [
			-3.5293623538657737e-06,
			2.7139658030981753e-06
		],
		"eco": 38,
		"efo": 190000.0,
		"cfr": NaN
	},
	{
		"tim": 21.5269181,
		"tid": 3224,
		"loc": [
			-3.5286095508339595e-06,
			2.7265766914567864e-06
		],
		"eco": 29,
		"efo": 145000.0,
		"cfr": NaN
	},
	{
		"tim": 21.527196625,
		"tid": 3224,
		"loc": [
			-3.519605845371577e-06,
			2.7279897197007733e-06
		],
		"eco": 28,
		"efo": 280000.0,
		"cfr": NaN
	},
	{
		"tim": 21.5273426,
		"tid": 3224,
		"loc": [
			-3.529197031680954e-06,
			2.734264035030171e-06
		],
		"eco": 27,
		"efo": 135000.0,
		"cfr": NaN
	},
	{
		"tim": 21.527621125,
		"tid": 3224,
		"loc": [
			-3.5428013553292016e-06,
			2.741592271709129e-06
		],
		"eco": 34,
		"efo": 170000.0,
		"cfr": NaN
	},
	{
		"tim": 21.527899674999997,
		"tid": 3224,
		"loc": [
			-3.5305462064376022e-06,
			2.744293269172887e-06
		],
		"eco": 21,
		"efo": 210000.0,
		"cfr": NaN
	},
	{
		"tim": 21.528045700000003,
		"tid": 3224,
		"loc": [
			-3.5390232162256973e-06,
			2.76546410176717e-06
		],
		"eco": 25,
		"efo": 250000.0,
		"cfr": NaN
	},
	{
		"tim": 21.528191699999997,
		"tid": 3224,
		"loc": [
			-3.5199895682435538e-06,
			2.7394828921940023e-06
		],
		"eco": 21,
		"efo": 210000.0,
		"cfr": NaN
	},
	{
		"tim": 21.528337699999998,
		"tid": 3224,
		"loc": [
			-3.521103177013872e-06,
			2.751847032424226e-06
		],
		"eco": 26,
		"efo": 260000.0,
		"cfr": NaN
	},
	{
		"tim": 21.528483724999997,
		"tid": 3224,
		"loc": [
			-3.5322278925769398e-06,
			2.7730351770308477e-06
		],
		"eco": 25,
		"efo": 125000.0,
		"cfr": NaN
	},
	{
		"tim": 21.5287622,
		"tid": 3224,
		"loc": [
			-3.5065275533185446e-06,
			2.7518109948479845e-06
		],
		"eco": 33,
		"efo": 330000.0,
		"cfr": NaN
	},
	{
		"tim": 21.528908175,
		"tid": 3224,
		"loc": [
			-3.4863928952004016e-06,
			2.7467989274367684e-06
		],
		"eco": 28,
		"efo": 140000.0,
		"cfr": NaN
	},
	{
		"tim": 21.5291867,
		"tid": 3224,
		"loc": [
			-3.5072735872463984e-06,
			2.7446013445951636e-06
		],
		"eco": 25,
		"efo": 250000.0,
		"cfr": NaN
	},
	{
		"tim": 21.529332725,
		"tid": 3224,
		"loc": [
			-3.505066319500655e-06,
			2.7569995620014365e-06
		],
		"eco": 36,
		"efo": 180000.0,
		"cfr": NaN
	},
	{
		"tim": 21.529611274999997,
		"tid": 3224,
		"loc": [
			-3.5133707646485117e-06,
			2.7636164660869288e-06
		],
		"eco": 49,
		"efo": 245000.0,
		"cfr": NaN
	},
	{
		"tim": 21.529889825,
		"tid": 3224,
		"loc": [
			-3.514725859240613e-06,
			2.777935006880708e-06
		],
		"eco": 20,
		"efo": 200000.0,
		"cfr": NaN
	},
	{
		"tim": 21.530035825000002,
		"tid": 3224,
		"loc": [
			-3.4893838666884113e-06,
			2.7622878542966674e-06
		],
		"eco": 27,
		"efo": 270000.0,
		"cfr": NaN
	},
	{
		"tim": 21.530181799999998,
		"tid": 3224,
		"loc": [
			-3.4936143669279412e-06,
			2.7794925428198475e-06
		],
		"eco": 38,
		"efo": 380000.0,
		"cfr": NaN
	},
	{
		"tim": 21.530327775,
		"tid": 3224,
		"loc": [
			-3.4972264598409264e-06,
			2.7869065633225444e-06
		],
		"eco": 42,
		"efo": 210000.0,
		"cfr": NaN
	},
	{
		"tim": 21.5306063,
		"tid": 3224,
		"loc": [
			-3.5189981040740896e-06,
			2.7735518328216382e-06
		],
		"eco": 22,
		"efo": 220000.0,
		"cfr": NaN
	},
	{
		"tim": 21.530752275,
		"tid": 3224,
		"loc": [
			-3.500464803272685e-06,
			2.769259459714797e-06
		],
		"eco": 22,
		"efo": 220000.0,
		"cfr": NaN
	},
	{
		"tim": 21.5308983,
		"tid": 3224,
		"loc": [
			-3.5107020135328965e-06,
			2.7480425693099915e-06
		],
		"eco": 31,
		"efo": 155000.0,
		"cfr": NaN
	},
	{
		"tim": 21.531176849999998,
		"tid": 3224,
		"loc": [
			-3.51101391314588e-06,
			2.7686958141561528e-06
		],
		"eco": 39,
		"efo": 195000.0,
		"cfr": NaN
	},
	{
		"tim": 21.531455400000002,
		"tid": 3224,
		"loc": [
			-3.5247177557249594e-06,
			2.777405523204741e-06
		],
		"eco": 32,
		"efo": 320000.0,
		"cfr": NaN
	},
	{
		"tim": 21.531601400000003,
		"tid": 3224,
		"loc": [
			-3.5146094815209547e-06,
			2.7904041544324476e-06
		],
		"eco": 38,
		"efo": 190000.0,
		"cfr": NaN
	},
	{
		"tim": 21.531879925000002,
		"tid": 3224,
		"loc": [
			-3.4951735982418035e-06,
			2.7832425045654994e-06
		],
		"eco": 22,
		"efo": 220000.0,
		"cfr": NaN
	},
	{
		"tim": 21.532025899999997,
		"tid": 3224,
		"loc": [
			-3.496543722324502e-06,
			2.8067597476254883e-06
		],
		"eco": 21,
		"efo": 210000.0,
		"cfr": NaN
	},
	{
		"tim": 21.532171875,
		"tid": 3224,
		"loc": [
			-3.498602166618566e-06,
			2.7844178219603284e-06
		],
		"eco": 37,
		"efo": 185000.0,
		"cfr": NaN
	},
	{
		"tim": 21.5324504,
		"tid": 3224,
		"loc": [
			-3.5009501563814495e-06,
			2.8027368459365703e-06
		],
		"eco": 32,
		"efo": 320000.0,
		"cfr": NaN
	},
	{
		"tim": 21.532596424999998,
		"tid": 3224,
		"loc": [
			-3.4839979546865545e-06,
			2.7989284208350493e-06
		],
		"eco": 23,
		"efo": 230000.0,
		"cfr": NaN
	},
	{
		"tim": 21.532742449999997,
		"tid": 3224,
		"loc": [
			-3.49387803461518e-06,
			2.8145515845161262e-06
		],
		"eco": 22,
		"efo": 110000.0,
		"cfr": NaN
	},
	{
		"tim": 21.533020975000003,
		"tid": 3224,
		"loc": [
			-3.4928389669853987e-06,
			2.822294707819143e-06
		],
		"eco": 35,
		"efo": 175000.0,
		"cfr": NaN
	},
	{
		"tim": 21.533299525,
		"tid": 3224,
		"loc": [
			-3.480519086794231e-06,
			2.8034715261936467e-06
		],
		"eco": 22,
		"efo": 220000.0,
		"cfr": NaN
	},
	{
		"tim": 21.533445500000003,
		"tid": 3224,
		"loc": [
			-3.4701577924696616e-06,
			2.798625231640833e-06
		],
		"eco": 27,
		"efo": 270000.0,
		"cfr": NaN
	},
	{
		"tim": 21.533591474999998,
		"tid": 3224,
		"loc": [
			-3.4823435928631493e-06,
			2.814439219819604e-06
		],
		"eco": 35,
		"efo": 175000.0,
		"cfr": NaN
	},
	{
		"tim": 21.533869999999997,
		"tid": 3224,
		"loc": [
			-3.4854333086557033e-06,
			2.8205068271808113e-06
		],
		"eco": 38,
		"efo": 190000.0,
		"cfr": NaN
	},
	{
		"tim": 21.534148525000003,
		"tid": 3224,
		"loc": [
			-3.462929671393309e-06,
			2.81537271806168e-06
		],
		"eco": 22,
		"efo": 220000.0,
		"cfr": NaN
	},
	{
		"tim": 21.534294550000002,
		"tid": 3224,
		"loc": [
			-3.4767107017922916e-06,
			2.8256447000194416e-06
		],
		"eco": 35,
		"efo": 350000.0,
		"cfr": NaN
	},
	{
		"tim": 21.534440550000003,
		"tid": 3224,
		"loc": [
			-3.462239845751071e-06,
			2.8207453947615657e-06
		],
		"eco": 24,
		"efo": 240000.0,
		"cfr": NaN
	},
	{
		"tim": 21.534586549999997,
		"tid": 3224,
		"loc": [
			-3.4501886889342478e-06,
			2.809619319269112e-06
		],
		"eco": 34,
		"efo": 170000.0,
		"cfr": NaN
	},
	{
		"tim": 21.5348651,
		"tid": 3224,
		"loc": [
			-3.4676530621108813e-06,
			2.811971720688691e-06
		],
		"eco": 33,
		"efo": 165000.0,
		"cfr": NaN
	},
	{
		"tim": 21.535143625,
		"tid": 3224,
		"loc": [
			-3.4653767263426324e-06,
			2.8039665658328815e-06
		],
		"eco": 32,
		"efo": 160000.0,
		"cfr": NaN
	},
	{
		"tim": 21.5354221,
		"tid": 3224,
		"loc": [
			-3.460833912744507e-06,
			2.818140815633716e-06
		],
		"eco": 23,
		"efo": 230000.0,
		"cfr": NaN
	},
	{
		"tim": 21.535568074999997,
		"tid": 3224,
		"loc": [
			-3.46896127863537e-06,
			2.8115146709576666e-06
		],
		"eco": 24,
		"efo": 240000.0,
		"cfr": NaN
	},
	{
		"tim": 21.535714100000003,
		"tid": 3224,
		"loc": [
			-3.4622038413770634e-06,
			2.821735931689643e-06
		],
		"eco": 34,
		"efo": 340000.0,
		"cfr": NaN
	},
	{
		"tim": 21.535860125000003,
		"tid": 3224,
		"loc": [
			-3.437640904750526e-06,
			2.7974333561845837e-06
		],
		"eco": 24,
		"efo": 240000.0,
		"cfr": NaN
	},
	{
		"tim": 21.536006124999997,
		"tid": 3224,
		"loc": [
			-3.44243338089934e-06,
			2.8323914792080113e-06
		],
		"eco": 28,
		"efo": 140000.0,
		"cfr": NaN
	},
	{
		"tim": 21.536284675,
		"tid": 3224,
		"loc": [
			-3.45152302791439e-06,
			2.8268952044549206e-06
		],
		"eco": 24,
		"efo": 240000.0,
		"cfr": NaN
	},
	{
		"tim": 21.536430675000002,
		"tid": 3224,
		"loc": [
			-3.461806221191665e-06,
			2.8300754185682505e-06
		],
		"eco": 21,
		"efo": 210000.0,
		"cfr": NaN
	},
	{
		"tim": 21.5365767,
		"tid": 3224,
		"loc": [
			-3.4598793289923115e-06,
			2.8204345703125e-06
		],
		"eco": 24,
		"efo": 240000.0,
		"cfr": NaN
	},
	{
		"tim": 21.536722674999996,
		"tid": 3224,
		"loc": [
			-3.445295361043681e-06,
			2.8204345703125e-06
		],
		"eco": 32,
		"efo": 160000.0,
		"cfr": NaN
	},
	{
		"tim": 21.53700115,
		"tid": 3224,
		"loc": [
			-3.445988719839458e-06,
			2.7917954757452296e-06
		],
		"eco": 21,
		"efo": 210000.0,
		"cfr": NaN
	},
	{
		"tim": 21.537147174999998,
		"tid": 3224,
		"loc": [
			-3.463993341076349e-06,
			2.7939567124554885e-06
		],
		"eco": 20,
		"efo": 200000.0,
		"cfr": NaN
	},
	{
		"tim": 21.53729315,
		"tid": 3224,
		"loc": [
			-3.4819271948025593e-06,
			2.79140400830413e-06
		],
		"eco": 33,
		"efo": 165000.0,
		"cfr": NaN
	},
	{
		"tim": 21.537571725000003,
		"tid": 3224,
		"loc": [
			-3.471250031072509e-06,
			2.793203942597308e-06
		],
		"eco": 38,
		"efo": 190000.0,
		"cfr": NaN
	},
	{
		"tim": 21.53785025,
		"tid": 3224,
		"loc": [
			-3.45031566095014e-06,
			2.798535239767064e-06
		],
		"eco": 25,
		"efo": 250000.0,
		"cfr": NaN
	},
	{
		"tim": 21.537996250000003,
		"tid": 3224,
		"loc": [
			-3.43467093869708e-06,
			2.7995000029579424e-06
		],
		"eco": 20,
		"efo": 200000.0,
		"cfr": NaN
	},
	{
		"tim": 21.538142275000002,
		"tid": 3224,
		"loc": [
			-3.450452406761288e-06,
			2.8060568130986163e-06
		],
		"eco": 38,
		"efo": 190000.0,
		"cfr": NaN
	},
	{
		"tim": 21.538420749999997,
		"tid": 3224,
		"loc": [
			-3.465478379989224e-06,
			2.797888374071463e-06
		],
		"eco": 21,
		"efo": 210000.0,
		"cfr": NaN
	},
	{
		"tim": 21.538566775000003,
		"tid": 3224,
		"loc": [
			-3.474667235890689e-06,
			2.8128420988046097e-06
		],
		"eco": 43,
		"efo": 215000.0,
		"cfr": NaN
	},
	{
		"tim": 21.538845249999998,
		"tid": 3224,
		"loc": [
			-3.4624834673869566e-06,
			2.8045953250266046e-06
		],
		"eco": 25,
		"efo": 250000.0,
		"cfr": NaN
	},
	{
		"tim": 21.538991274999997,
		"tid": 3224,
		"loc": [
			-3.4613037109375e-06,
			2.806988113709475e-06
		],
		"eco": 30,
		"efo": 150000.0,
		"cfr": NaN
	},
	{
		"tim": 21.539269825,
		"tid": 3224,
		"loc": [
			-3.4384817358451992e-06,
			2.817589115259854e-06
		],
		"eco": 31,
		"efo": 155000.0,
		"cfr": NaN
	},
	{
		"tim": 21.539548375,
		"tid": 3224,
		"loc": [
			-3.444612792878293e-06,
			2.8252516476003565e-06
		],
		"eco": 34,
		"efo": 170000.0,
		"cfr": NaN
	},
	{
		"tim": 21.539826875,
		"tid": 3224,
		"loc": [
			-3.4289963663100677e-06,
			2.827848783879187e-06
		],
		"eco": 30,
		"efo": 300000.0,
		"cfr": NaN
	},
	{
		"tim": 21.5399729,
		"tid": 3224,
		"loc": [
			-3.4475708007812505e-06,
			2.833273969688691e-06
		],
		"eco": 27,
		"efo": 270000.0,
		"cfr": NaN
	},
	{
		"tim": 21.540118875,
		"tid": 3224,
		"loc": [
			-3.437620910504548e-06,
			2.8335752967616537e-06
		],
		"eco": 21,
		"efo": 210000.0,
		"cfr": NaN
	},
	{
		"tim": 21.540264850000003,
		"tid": 3224,
		"loc": [
			-3.4441866428915064e-06,
			2.8274616515177048e-06
		],
		"eco": 34,
		"efo": 340000.0,
		"cfr": NaN
	},
	{
		"tim": 21.540410875000003,
		"tid": 3224,
		"loc": [
			-3.454035694223043e-06,
			2.851972834801646e-06
		],
		"eco": 21,
		"efo": 210000.0,
		"cfr": NaN
	},
	{
		"tim": 21.540556849999998,
		"tid": 3224,
		"loc": [
			-3.4541306248054434e-06,
			2.832137901725466e-06
		],
		"eco": 26,
		"efo": 130000.0,
		"cfr": NaN
	},
	{
		"tim": 21.540835400000002,
		"tid": 3224,
		"loc": [
			-3.4554627578148153e-06,
			2.8362828464536637e-06
		],
		"eco": 27,
		"efo": 135000.0,
		"cfr": NaN
	},
	{
		"tim": 21.54111395,
		"tid": 3224,
		"loc": [
			-3.447504601653908e-06,
			2.8386106461508266e-06
		],
		"eco": 47,
		"efo": 235000.0,
		"cfr": NaN
	},
	{
		"tim": 21.541392499999997,
		"tid": 3224,
		"loc": [
			-3.4712776273931715e-06,
			2.854586739796448e-06
		],
		"eco": 23,
		"efo": 230000.0,
		"cfr": NaN
	},
	{
		"tim": 21.541538475,
		"tid": 3224,
		"loc": [
			-3.449736223455736e-06,
			2.8375038405005307e-06
		],
		"eco": 39,
		"efo": 195000.0,
		"cfr": NaN
	},
	{
		"tim": 21.541816999999998,
		"tid": 3224,
		"loc": [
			-3.458546871254832e-06,
			2.8201400116143613e-06
		],
		"eco": 24,
		"efo": 120000.0,
		"cfr": NaN
	},
	{
		"tim": 21.542095475,
		"tid": 3224,
		"loc": [
			-3.4585064363668915e-06,
			2.8414977413385345e-06
		],
		"eco": 27,
		"efo": 270000.0,
		"cfr": NaN
	},
	{
		"tim": 21.5422415,
		"tid": 3224,
		"loc": [
			-3.4739925942999777e-06,
			2.852043084898553e-06
		],
		"eco": 32,
		"efo": 160000.0,
		"cfr": NaN
	},
	{
		"tim": 21.542520049999997,
		"tid": 3224,
		"loc": [
			-3.477482651758197e-06,
			2.8491604733154993e-06
		],
		"eco": 44,
		"efo": 220000.0,
		"cfr": NaN
	},
	{
		"tim": 21.5427986,
		"tid": 3224,
		"loc": [
			-3.477409471029266e-06,
			2.8672635278529817e-06
		],
		"eco": 23,
		"efo": 230000.0,
		"cfr": NaN
	},
	{
		"tim": 21.542944600000002,
		"tid": 3224,
		"loc": [
			-3.477794693569328e-06,
			2.8774286613160766e-06
		],
		"eco": 24,
		"efo": 240000.0,
		"cfr": NaN
	},
	{
		"tim": 21.543090574999997,
		"tid": 3224,
		"loc": [
			-3.4761777292063845e-06,
			2.8528312533889963e-06
		],
		"eco": 28,
		"efo": 280000.0,
		"cfr": NaN
	},
	{
		"tim": 21.54323655,
		"tid": 3224,
		"loc": [
			-3.484444664271733e-06,
			2.8854187265334274e-06
		],
		"eco": 34,
		"efo": 340000.0,
		"cfr": NaN
	},
	{
		"tim": 21.543382575,
		"tid": 3224,
		"loc": [
			-3.486307433812063e-06,
			2.8885194889773095e-06
		],
		"eco": 21,
		"efo": 210000.0,
		"cfr": NaN
	},
	{
		"tim": 21.54352855,
		"tid": 3224,
		"loc": [
			-3.4871042558121046e-06,
			2.8791337979536407e-06
		],
		"eco": 21,
		"efo": 210000.0,
		"cfr": NaN
	},
	{
		"tim": 21.543674524999997,
		"tid": 3224,
		"loc": [
			-3.4885148979397948e-06,
			2.8784201975019265e-06
		],
		"eco": 38,
		"efo": 190000.0,
		"cfr": NaN
	},
	{
		"tim": 21.5439531,
		"tid": 3224,
		"loc": [
			-3.4758482326286834e-06,
			2.8846566511637726e-06
		],
		"eco": 25,
		"efo": 250000.0,
		"cfr": NaN
	},
	{
		"tim": 21.5440991,
		"tid": 3224,
		"loc": [
			-3.4561035437078625e-06,
			2.8800442957783193e-06
		],
		"eco": 38,
		"efo": 190000.0,
		"cfr": NaN
	},
	{
		"tim": 21.544377649999998,
		"tid": 3224,
		"loc": [
			-3.4431317869869827e-06,
			2.8999493974465006e-06
		],
		"eco": 27,
		"efo": 270000.0,
		"cfr": NaN
	},
	{
		"tim": 21.54452365,
		"tid": 3224,
		"loc": [
			-3.4607744388789125e-06,
			2.9148067261506546e-06
		],
		"eco": 20,
		"efo": 200000.0,
		"cfr": NaN
	},
	{
		"tim": 21.544669625,
		"tid": 3224,
		"loc": [
			-3.4707319066832015e-06,
			2.8883737281071824e-06
		],
		"eco": 33,
		"efo": 165000.0,
		"cfr": NaN
	},
	{
		"tim": 21.54494815,
		"tid": 3224,
		"loc": [
			-3.4701646311586577e-06,
			2.886169432124803e-06
		],
		"eco": 36,
		"efo": 180000.0,
		"cfr": NaN
	},
	{
		"tim": 21.545226675,
		"tid": 3224,
		"loc": [
			-3.484658460201159e-06,
			2.880825941804394e-06
		],
		"eco": 31,
		"efo": 155000.0,
		"cfr": NaN
	},
	{
		"tim": 21.545505199999997,
		"tid": 3224,
		"loc": [
			-3.4733625130308573e-06,
			2.883519571346917e-06
		],
		"eco": 21,
		"efo": 210000.0,
		"cfr": NaN
	},
	{
		"tim": 21.545651224999997,
		"tid": 3224,
		"loc": [
			-3.469546485490672e-06,
			2.8941181596561675e-06
		],
		"eco": 39,
		"efo": 195000.0,
		"cfr": NaN
	},
	{
		"tim": 21.545929750000003,
		"tid": 3224,
		"loc": [
			-3.502117459516622e-06,
			2.917308245389432e-06
		],
		"eco": 26,
		"efo": 260000.0,
		"cfr": NaN
	},
	{
		"tim": 21.546075749999996,
		"tid": 3224,
		"loc": [
			-3.5021392295793686e-06,
			2.8960707479429154e-06
		],
		"eco": 32,
		"efo": 160000.0,
		"cfr": NaN
	},
	{
		"tim": 21.546354275000002,
		"tid": 3224,
		"loc": [
			-3.5099933380907846e-06,
			2.903331625832859e-06
		],
		"eco": 21,
		"efo": 210000.0,
		"cfr": NaN
	},
	{
		"tim": 21.546500249999998,
		"tid": 3224,
		"loc": [
			-3.497065901191683e-06,
			2.8954716964736772e-06
		],
		"eco": 48,
		"efo": 240000.0,
		"cfr": NaN
	},
	{
		"tim": 21.546778775000003,
		"tid": 3224,
		"loc": [
			-3.493833104807245e-06,
			2.895590598692042e-06
		],
		"eco": 24,
		"efo": 240000.0,
		"cfr": NaN
	},
	{
		"tim": 21.54692475,
		"tid": 3224,
		"loc": [
			-3.475682387311858e-06,
			2.8820086466602706e-06
		],
		"eco": 43,
		"efo": 215000.0,
		"cfr": NaN
	},
	{
		"tim": 21.547203325,
		"tid": 3224,
		"loc": [
			-3.4731908614228772e-06,
			2.912187423827173e-06
		],
		"eco": 26,
		"efo": 130000.0,
		"cfr": NaN
	},
	{
		"tim": 21.54748185,
		"tid": 3224,
		"loc": [
			-3.4659929572658914e-06,
			2.908374608474985e-06
		],
		"eco": 38,
		"efo": 190000.0,
		"cfr": NaN
	},
	{
		"tim": 21.547760399999998,
		"tid": 3224,
		"loc": [
			-3.431751625309042e-06,
			2.9042408282340402e-06
		],
		"eco": 24,
		"efo": 240000.0,
		"cfr": NaN
	},
	{
		"tim": 21.547906375,
		"tid": 3224,
		"loc": [
			-3.4506431660635712e-06,
			2.908636019761566e-06
		],
		"eco": 24,
		"efo": 240000.0,
		"cfr": NaN
	},
	{
		"tim": 21.5480524,
		"tid": 3224,
		"loc": [
			-3.4285313695410843e-06,
			2.8894898263180018e-06
		],
		"eco": 29,
		"efo": 290000.0,
		"cfr": NaN
	},
	{
		"tim": 21.548198375000002,
		"tid": 3224,
		"loc": [
			-3.4464880866338497e-06,
			2.904552246804738e-06
		],
		"eco": 30,
		"efo": 300000.0,
		"cfr": NaN
	},
	{
		"tim": 21.548344349999997,
		"tid": 3224,
		"loc": [
			-3.426010131795909e-06,
			2.888396084091868e-06
		],
		"eco": 33,
		"efo": 165000.0,
		"cfr": NaN
	},
	{
		"tim": 21.548622875000003,
		"tid": 3224,
		"loc": [
			-3.447265625e-06,
			2.8973388671875003e-06
		],
		"eco": 23,
		"efo": 230000.0,
		"cfr": NaN
	},
	{
		"tim": 21.548768900000002,
		"tid": 3224,
		"loc": [
			-3.4451728446689017e-06,
			2.900963669050043e-06
		],
		"eco": 20,
		"efo": 200000.0,
		"cfr": NaN
	},
	{
		"tim": 21.548914900000003,
		"tid": 3224,
		"loc": [
			-3.4595162015944857e-06,
			2.8679173696919623e-06
		],
		"eco": 35,
		"efo": 175000.0,
		"cfr": NaN
	},
	{
		"tim": 21.54919345,
		"tid": 3224,
		"loc": [
			-3.4545127161436793e-06,
			2.882941591645904e-06
		],
		"eco": 31,
		"efo": 155000.0,
		"cfr": NaN
	},
	{
		"tim": 21.549471999999998,
		"tid": 3224,
		"loc": [
			-3.4591514769344027e-06,
			2.8673584820373277e-06
		],
		"eco": 35,
		"efo": 175000.0,
		"cfr": NaN
	},
	{
		"tim": 21.549750475,
		"tid": 3224,
		"loc": [
			-3.4759251587024512e-06,
			2.890358003136034e-06
		],
		"eco": 20,
		"efo": 200000.0,
		"cfr": NaN
	},
	{
		"tim": 21.549896450000002,
		"tid": 3224,
		"loc": [
			-3.440629575641995e-06,
			2.872633839968867e-06
		],
		"eco": 28,
		"efo": 280000.0,
		"cfr": NaN
	},
	{
		"tim": 21.550042475,
		"tid": 3224,
		"loc": [
			-3.461594260108801e-06,
			2.879477933795627e-06
		],
		"eco": 37,
		"efo": 185000.0,
		"cfr": NaN
	},
	{
		"tim": 21.550321,
		"tid": 3224,
		"loc": [
			-3.4511384052640847e-06,
			2.8769797163256556e-06
		],
		"eco": 27,
		"efo": 270000.0,
		"cfr": NaN
	},
	{
		"tim": 21.550467025,
		"tid": 3224,
		"loc": [
			-3.4739810967436387e-06,
			2.862335440624385e-06
		],
		"eco": 28,
		"efo": 280000.0,
		"cfr": NaN
	},
	{
		"tim": 21.550613025,
		"tid": 3224,
		"loc": [
			-3.4596252441406252e-06,
			2.880398103688051e-06
		],
		"eco": 34,
		"efo": 170000.0,
		"cfr": NaN
	},
	{
		"tim": 21.550891574999998,
		"tid": 3224,
		"loc": [
			-3.472278214260782e-06,
			2.8955609233118814e-06
		],
		"eco": 40,
		"efo": 200000.0,
		"cfr": NaN
	},
	{
		"tim": 21.551170074999998,
		"tid": 3224,
		"loc": [
			-3.488455196822759e-06,
			2.8798115464405953e-06
		],
		"eco": 25,
		"efo": 250000.0,
		"cfr": NaN
	},
	{
		"tim": 21.55131605,
		"tid": 3224,
		"loc": [
			-3.476730074939254e-06,
			2.894211534377351e-06
		],
		"eco": 39,
		"efo": 195000.0,
		"cfr": NaN
	},
	{
		"tim": 21.551594575,
		"tid": 3224,
		"loc": [
			-3.4858606593870298e-06,
			2.882153295715465e-06
		],
		"eco": 40,
		"efo": 200000.0,
		"cfr": NaN
	},
	{
		"tim": 21.551873099999998,
		"tid": 3224,
		"loc": [
			-3.4844701877040633e-06,
			2.877173141179128e-06
		],
		"eco": 23,
		"efo": 230000.0,
		"cfr": NaN
	},
	{
		"tim": 21.552019124999998,
		"tid": 3224,
		"loc": [
			-3.4628716369874722e-06,
			2.867258866884047e-06
		],
		"eco": 28,
		"efo": 280000.0,
		"cfr": NaN
	},
	{
		"tim": 21.552165125,
		"tid": 3224,
		"loc": [
			-3.482080240545446e-06,
			2.8753965494438954e-06
		],
		"eco": 26,
		"efo": 260000.0,
		"cfr": NaN
	},
	{
		"tim": 21.552311125,
		"tid": 3224,
		"loc": [
			-3.4778391070870924e-06,
			2.8577660773188004e-06
		],
		"eco": 41,
		"efo": 205000.0,
		"cfr": NaN
	},
	{
		"tim": 21.552589674999997,
		"tid": 3224,
		"loc": [
			-3.471291494019113e-06,
			2.8739449703859014e-06
		],
		"eco": 28,
		"efo": 280000.0,
		"cfr": NaN
	},
	{
		"tim": 21.55273565,
		"tid": 3224,
		"loc": [
			-3.4800619112012185e-06,
			2.855821864890934e-06
		],
		"eco": 21,
		"efo": 210000.0,
		"cfr": NaN
	},
	{
		"tim": 21.552881675,
		"tid": 3224,
		"loc": [
			-3.4842231851713634e-06,
			2.8699197084504027e-06
		],
		"eco": 39,
		"efo": 195000.0,
		"cfr": NaN
	},
	{
		"tim": 21.55316015,
		"tid": 3224,
		"loc": [
			-3.479119295270302e-06,
			2.8822453288129647e-06
		],
		"eco": 41,
		"efo": 205000.0,
		"cfr": NaN
	},
	{
		"tim": 21.553438675,
		"tid": 3224,
		"loc": [
			-3.485221143989828e-06,
			2.8720092773437504e-06
		],
		"eco": 25,
		"efo": 125000.0,
		"cfr": NaN
	},
	{
		"tim": 21.553717225000003,
		"tid": 3224,
		"loc": [
			-3.4684740337275573e-06,
			2.8720092773437504e-06
		],
		"eco": 25,
		"efo": 250000.0,
		"cfr": NaN
	},
	{
		"tim": 21.553863250000003,
		"tid": 3224,
		"loc": [
			-3.446872821925691e-06,
			2.883789226401564e-06
		],
		"eco": 37,
		"efo": 185000.0,
		"cfr": NaN
	},
	{
		"tim": 21.554141775,
		"tid": 3224,
		"loc": [
			-3.433077020082459e-06,
			2.8943686007695174e-06
		],
		"eco": 45,
		"efo": 225000.0,
		"cfr": NaN
	},
	{
		"tim": 21.5544203,
		"tid": 3224,
		"loc": [
			-3.4619862267124427e-06,
			2.877663649938286e-06
		],
		"eco": 36,
		"efo": 180000.0,
		"cfr": NaN
	},
	{
		"tim": 21.554698825,
		"tid": 3224,
		"loc": [
			-3.4635053336089008e-06,
			2.8778217041014108e-06
		],
		"eco": 35,
		"efo": 175000.0,
		"cfr": NaN
	},
	{
		"tim": 21.5549773,
		"tid": 3224,
		"loc": [
			-3.4617614746093752e-06,
			2.874735437024518e-06
		],
		"eco": 35,
		"efo": 175000.0,
		"cfr": NaN
	},
	{
		"tim": 21.555255874999997,
		"tid": 3224,
		"loc": [
			-3.4357602454007998e-06,
			2.916323736600919e-06
		],
		"eco": 23,
		"efo": 230000.0,
		"cfr": NaN
	},
	{
		"tim": 21.555401874999998,
		"tid": 3224,
		"loc": [
			-3.4379385655019087e-06,
			2.9026543971037863e-06
		],
		"eco": 26,
		"efo": 260000.0,
		"cfr": NaN
	},
	{
		"tim": 21.555547875,
		"tid": 3224,
		"loc": [
			-3.417282630071907e-06,
			2.9020212636749235e-06
		],
		"eco": 34,
		"efo": 170000.0,
		"cfr": NaN
	},
	{
		"tim": 21.555826425000003,
		"tid": 3224,
		"loc": [
			-3.435317414460239e-06,
			2.911403142208891e-06
		],
		"eco": 42,
		"efo": 210000.0,
		"cfr": NaN
	},
	{
		"tim": 21.556104899999998,
		"tid": 3224,
		"loc": [
			-3.4144992803506966e-06,
			2.9131259311430163e-06
		],
		"eco": 30,
		"efo": 300000.0,
		"cfr": NaN
	},
	{
		"tim": 21.556250924999997,
		"tid": 3224,
		"loc": [
			-3.4229589763212944e-06,
			2.8990069454371408e-06
		],
		"eco": 24,
		"efo": 240000.0,
		"cfr": NaN
	},
	{
		"tim": 21.5563969,
		"tid": 3224,
		"loc": [
			-3.432464599609375e-06,
			2.896289748594997e-06
		],
		"eco": 22,
		"efo": 220000.0,
		"cfr": NaN
	},
	{
		"tim": 21.556542875,
		"tid": 3224,
		"loc": [
			-3.426033012335205e-06,
			2.9079494864544292e-06
		],
		"eco": 36,
		"efo": 180000.0,
		"cfr": NaN
	},
	{
		"tim": 21.556821449999997,
		"tid": 3224,
		"loc": [
			-3.4272805434644816e-06,
			2.915950945476259e-06
		],
		"eco": 38,
		"efo": 190000.0,
		"cfr": NaN
	},
	{
		"tim": 21.557100000000002,
		"tid": 3224,
		"loc": [
			-3.406590107065737e-06,
			2.9072691757786268e-06
		],
		"eco": 24,
		"efo": 240000.0,
		"cfr": NaN
	},
	{
		"tim": 21.557246000000003,
		"tid": 3224,
		"loc": [
			-3.4154111207985933e-06,
			2.892219629680153e-06
		],
		"eco": 32,
		"efo": 160000.0,
		"cfr": NaN
	},
	{
		"tim": 21.557524500000003,
		"tid": 3224,
		"loc": [
			-3.41694310987156e-06,
			2.8987223363122485e-06
		],
		"eco": 36,
		"efo": 180000.0,
		"cfr": NaN
	},
	{
		"tim": 21.557803025000002,
		"tid": 3224,
		"loc": [
			-3.418856174142596e-06,
			2.894698492532085e-06
		],
		"eco": 30,
		"efo": 150000.0,
		"cfr": NaN
	},
	{
		"tim": 21.55808155,
		"tid": 3224,
		"loc": [
			-3.4505519227325873e-06,
			2.879684328887076e-06
		],
		"eco": 22,
		"efo": 110000.0,
		"cfr": NaN
	},
	{
		"tim": 21.558360075,
		"tid": 3224,
		"loc": [
			-3.4202386806388395e-06,
			2.8851850187064128e-06
		],
		"eco": 23,
		"efo": 230000.0,
		"cfr": NaN
	},
	{
		"tim": 21.5585061,
		"tid": 3224,
		"loc": [
			-3.44624753698903e-06,
			2.8927612304687504e-06
		],
		"eco": 39,
		"efo": 195000.0,
		"cfr": NaN
	},
	{
		"tim": 21.558784624999998,
		"tid": 3224,
		"loc": [
			-3.463427127613284e-06,
			2.861939729642184e-06
		],
		"eco": 25,
		"efo": 250000.0,
		"cfr": NaN
	},
	{
		"tim": 21.558930625,
		"tid": 3224,
		"loc": [
			-3.4541568964437155e-06,
			2.882155379023813e-06
		],
		"eco": 41,
		"efo": 205000.0,
		"cfr": NaN
	},
	{
		"tim": 21.559209149999997,
		"tid": 3224,
		"loc": [
			-3.4485441285950873e-06,
			2.891899852823134e-06
		],
		"eco": 24,
		"efo": 240000.0,
		"cfr": NaN
	},
	{
		"tim": 21.559355125,
		"tid": 3224,
		"loc": [
			-3.4355403693011314e-06,
			2.8737947097062405e-06
		],
		"eco": 41,
		"efo": 205000.0,
		"cfr": NaN
	},
	{
		"tim": 21.55963365,
		"tid": 3224,
		"loc": [
			-3.44047569870432e-06,
			2.8759047734436633e-06
		],
		"eco": 25,
		"efo": 250000.0,
		"cfr": NaN
	},
	{
		"tim": 21.559779625,
		"tid": 3224,
		"loc": [
			-3.4551606784319278e-06,
			2.871917733669188e-06
		],
		"eco": 31,
		"efo": 155000.0,
		"cfr": NaN
	},
	{
		"tim": 21.560058199999997,
		"tid": 3224,
		"loc": [
			-3.434391961037035e-06,
			2.8671111691766227e-06
		],
		"eco": 29,
		"efo": 290000.0,
		"cfr": NaN
	},
	{
		"tim": 21.560204199999998,
		"tid": 3224,
		"loc": [
			-3.4184495201648413e-06,
			2.8541963763156956e-06
		],
		"eco": 26,
		"efo": 130000.0,
		"cfr": NaN
	},
	{
		"tim": 21.560482750000002,
		"tid": 3224,
		"loc": [
			-3.424292934614136e-06,
			2.8572038094442634e-06
		],
		"eco": 38,
		"efo": 190000.0,
		"cfr": NaN
	},
	{
		"tim": 21.560761250000002,
		"tid": 3224,
		"loc": [
			-3.4447856775047106e-06,
			2.861592302023674e-06
		],
		"eco": 27,
		"efo": 270000.0,
		"cfr": NaN
	},
	{
		"tim": 21.560907275,
		"tid": 3224,
		"loc": [
			-3.4532539366305184e-06,
			2.885611764416206e-06
		],
		"eco": 21,
		"efo": 210000.0,
		"cfr": NaN
	},
	{
		"tim": 21.561053249999997,
		"tid": 3224,
		"loc": [
			-3.4405517578125e-06,
			2.8891294828334804e-06
		],
		"eco": 20,
		"efo": 200000.0,
		"cfr": NaN
	},
	{
		"tim": 21.561199225,
		"tid": 3224,
		"loc": [
			-3.464977999260888e-06,
			2.8801968836689445e-06
		],
		"eco": 38,
		"efo": 190000.0,
		"cfr": NaN
	},
	{
		"tim": 21.561477749999998,
		"tid": 3224,
		"loc": [
			-3.461984845284655e-06,
			2.882378422065067e-06
		],
		"eco": 43,
		"efo": 215000.0,
		"cfr": NaN
	},
	{
		"tim": 21.561756300000003,
		"tid": 3224,
		"loc": [
			-3.474420172317065e-06,
			2.863322399418387e-06
		],
		"eco": 27,
		"efo": 270000.0,
		"cfr": NaN
	},
	{
		"tim": 21.561902325000002,
		"tid": 3224,
		"loc": [
			-3.495235256076864e-06,
			2.845875320164299e-06
		],
		"eco": 28,
		"efo": 280000.0,
		"cfr": NaN
	},
	{
		"tim": 21.562048325000003,
		"tid": 3224,
		"loc": [
			-3.4657287597656254e-06,
			2.8563795811435965e-06
		],
		"eco": 41,
		"efo": 205000.0,
		"cfr": NaN
	},
	{
		"tim": 21.562326875,
		"tid": 3224,
		"loc": [
			-3.4527920174275695e-06,
			2.8570634390318118e-06
		],
		"eco": 31,
		"efo": 310000.0,
		"cfr": NaN
	},
	{
		"tim": 21.562472850000002,
		"tid": 3224,
		"loc": [
			-3.461355498063083e-06,
			2.858158184175721e-06
		],
		"eco": 26,
		"efo": 260000.0,
		"cfr": NaN
	},
	{
		"tim": 21.562618824999998,
		"tid": 3224,
		"loc": [
			-3.470286300773411e-06,
			2.855928247708894e-06
		],
		"eco": 36,
		"efo": 180000.0,
		"cfr": NaN
	},
	{
		"tim": 21.562897349999997,
		"tid": 3224,
		"loc": [
			-3.4447492053158784e-06,
			2.865443567199136e-06
		],
		"eco": 50,
		"efo": 250000.0,
		"cfr": NaN
	},
	{
		"tim": 21.563175875000002,
		"tid": 3224,
		"loc": [
			-3.449045100056522e-06,
			2.8649721808653343e-06
		],
		"eco": 39,
		"efo": 195000.0,
		"cfr": NaN
	},
	{
		"tim": 21.563454425,
		"tid": 3224,
		"loc": [
			-3.4428456169844892e-06,
			2.8843014752186302e-06
		],
		"eco": 20,
		"efo": 200000.0,
		"cfr": NaN
	},
	{
		"tim": 21.563600425,
		"tid": 3224,
		"loc": [
			-3.43948944677946e-06,
			2.8820734272184767e-06
		],
		"eco": 30,
		"efo": 300000.0,
		"cfr": NaN
	},
	{
		"tim": 21.56374645,
		"tid": 3224,
		"loc": [
			-3.426739992443732e-06,
			2.891042901997801e-06
		],
		"eco": 44,
		"efo": 220000.0,
		"cfr": NaN
	},
	{
		"tim": 21.56402495,
		"tid": 3224,
		"loc": [
			-3.4104133260979406e-06,
			2.895474033623575e-06
		],
		"eco": 21,
		"efo": 210000.0,
		"cfr": NaN
	},
	{
		"tim": 21.564170925000003,
		"tid": 3224,
		"loc": [
			-3.4321706662989883e-06,
			2.9074639832448014e-06
		],
		"eco": 28,
		"efo": 140000.0,
		"cfr": NaN
	},
	{
		"tim": 21.56444945,
		"tid": 3224,
		"loc": [
			-3.4355163574218753e-06,
			2.8868103027343754e-06
		],
		"eco": 25,
		"efo": 250000.0,
		"cfr": NaN
	},
	{
		"tim": 21.564595424999997,
		"tid": 3224,
		"loc": [
			-3.4449899979996044e-06,
			2.87587108485886e-06
		],
		"eco": 21,
		"efo": 210000.0,
		"cfr": NaN
	},
	{
		"tim": 21.564741450000003,
		"tid": 3224,
		"loc": [
			-3.482745703942994e-06,
			2.8648430044657993e-06
		],
		"eco": 22,
		"efo": 220000.0,
		"cfr": NaN
	},
	{
		"tim": 21.564887475000003,
		"tid": 3224,
		"loc": [
			-3.4755983931026843e-06,
			2.8425528007028463e-06
		],
		"eco": 25,
		"efo": 250000.0,
		"cfr": NaN
	},
	{
		"tim": 21.565033475000003,
		"tid": 3224,
		"loc": [
			-3.4432547944992648e-06,
			2.8401463735982125e-06
		],
		"eco": 35,
		"efo": 175000.0,
		"cfr": NaN
	},
	{
		"tim": 21.565312025,
		"tid": 3224,
		"loc": [
			-3.4527587890625e-06,
			2.865887039490725e-06
		],
		"eco": 30,
		"efo": 300000.0,
		"cfr": NaN
	},
	{
		"tim": 21.565458025,
		"tid": 3224,
		"loc": [
			-3.4514866701411547e-06,
			2.871390807796605e-06
		],
		"eco": 35,
		"efo": 175000.0,
		"cfr": NaN
	},
	{
		"tim": 21.56573655,
		"tid": 3224,
		"loc": [
			-3.454413720253247e-06,
			2.867968361368961e-06
		],
		"eco": 23,
		"efo": 230000.0,
		"cfr": NaN
	},
	{
		"tim": 21.565882525000003,
		"tid": 3224,
		"loc": [
			-3.448566939392067e-06,
			2.8745352540396627e-06
		],
		"eco": 41,
		"efo": 205000.0,
		"cfr": NaN
	},
	{
		"tim": 21.56616105,
		"tid": 3224,
		"loc": [
			-3.44548953732775e-06,
			2.8757369919096777e-06
		],
		"eco": 35,
		"efo": 175000.0,
		"cfr": NaN
	},
	{
		"tim": 21.566439575,
		"tid": 3224,
		"loc": [
			-3.45411441224457e-06,
			2.874741297487883e-06
		],
		"eco": 39,
		"efo": 195000.0,
		"cfr": NaN
	},
	{
		"tim": 21.566718124999998,
		"tid": 3224,
		"loc": [
			-3.434751980198414e-06,
			2.866149049698782e-06
		],
		"eco": 31,
		"efo": 155000.0,
		"cfr": NaN
	},
	{
		"tim": 21.566996649999997,
		"tid": 3224,
		"loc": [
			-3.4852133033638076e-06,
			2.86192453552869e-06
		],
		"eco": 21,
		"efo": 210000.0,
		"cfr": NaN
	},
	{
		"tim": 21.567142675000003,
		"tid": 3224,
		"loc": [
			-3.4897890402624397e-06,
			2.859527737642349e-06
		],
		"eco": 33,
		"efo": 165000.0,
		"cfr": NaN
	},
	{
		"tim": 21.567421149999998,
		"tid": 3224,
		"loc": [
			-3.461815435257266e-06,
			2.88192098498246e-06
		],
		"eco": 45,
		"efo": 225000.0,
		"cfr": NaN
	},
	{
		"tim": 21.567699674999997,
		"tid": 3224,
		"loc": [
			-3.455914481611174e-06,
			2.8801209009584993e-06
		],
		"eco": 46,
		"efo": 230000.0,
		"cfr": NaN
	},
	{
		"tim": 21.567978200000002,
		"tid": 3224,
		"loc": [
			-3.430071799581311e-06,
			2.8789976529826512e-06
		],
		"eco": 33,
		"efo": 330000.0,
		"cfr": NaN
	},
	{
		"tim": 21.568124225000002,
		"tid": 3224,
		"loc": [
			-3.4330954796363276e-06,
			2.8939071818561526e-06
		],
		"eco": 34,
		"efo": 340000.0,
		"cfr": NaN
	},
	{
		"tim": 21.568270225000003,
		"tid": 3224,
		"loc": [
			-3.4452877136653987e-06,
			2.8855029855808802e-06
		],
		"eco": 21,
		"efo": 210000.0,
		"cfr": NaN
	},
	{
		"tim": 21.568416224999996,
		"tid": 3224,
		"loc": [
			-3.4398022598312683e-06,
			2.8952084993345067e-06
		],
		"eco": 41,
		"efo": 205000.0,
		"cfr": NaN
	},
	{
		"tim": 21.568694775,
		"tid": 3224,
		"loc": [
			-3.44835198845394e-06,
			2.8893887088416402e-06
		],
		"eco": 28,
		"efo": 280000.0,
		"cfr": NaN
	},
	{
		"tim": 21.568840750000003,
		"tid": 3224,
		"loc": [
			-3.4171753479400517e-06,
			2.890769338954052e-06
		],
		"eco": 39,
		"efo": 195000.0,
		"cfr": NaN
	},
	{
		"tim": 21.569119275000002,
		"tid": 3224,
		"loc": [
			-3.4345785106592744e-06,
			2.891202051845073e-06
		],
		"eco": 24,
		"efo": 120000.0,
		"cfr": NaN
	},
	{
		"tim": 21.569397749999997,
		"tid": 3224,
		"loc": [
			-3.4225424118148877e-06,
			2.9231264804420313e-06
		],
		"eco": 20,
		"efo": 200000.0,
		"cfr": NaN
	},
	{
		"tim": 21.569543775000003,
		"tid": 3224,
		"loc": [
			-3.436962179592933e-06,
			2.9146491847522022e-06
		],
		"eco": 28,
		"efo": 140000.0,
		"cfr": NaN
	},
	{
		"tim": 21.569822325,
		"tid": 3224,
		"loc": [
			-3.4445933973507543e-06,
			2.892224502049175e-06
		],
		"eco": 21,
		"efo": 210000.0,
		"cfr": NaN
	},
	{
		"tim": 21.56996835,
		"tid": 3224,
		"loc": [
			-3.4424319444939046e-06,
			2.9011018540124347e-06
		],
		"eco": 26,
		"efo": 260000.0,
		"cfr": NaN
	},
	{
		"tim": 21.57011435,
		"tid": 3224,
		"loc": [
			-3.447030108750218e-06,
			2.892198112557455e-06
		],
		"eco": 33,
		"efo": 330000.0,
		"cfr": NaN
	},
	{
		"tim": 21.57026035,
		"tid": 3224,
		"loc": [
			-3.4348659461987913e-06,
			2.8684348054427944e-06
		],
		"eco": 22,
		"efo": 220000.0,
		"cfr": NaN
	},
	{
		"tim": 21.570406324999997,
		"tid": 3224,
		"loc": [
			-3.409013518582552e-06,
			2.8669462483659513e-06
		],
		"eco": 39,
		"efo": 195000.0,
		"cfr": NaN
	},
	{
		"tim": 21.570684850000003,
		"tid": 3224,
		"loc": [
			-3.3832840290337228e-06,
			2.8890278852113945e-06
		],
		"eco": 32,
		"efo": 320000.0,
		"cfr": NaN
	},
	{
		"tim": 21.570830824999998,
		"tid": 3224,
		"loc": [
			-3.3708659100481233e-06,
			2.8869193222757404e-06
		],
		"eco": 25,
		"efo": 250000.0,
		"cfr": NaN
	},
	{
		"tim": 21.570976849999997,
		"tid": 3224,
		"loc": [
			-3.378920620245415e-06,
			2.8691883121363036e-06
		],
		"eco": 22,
		"efo": 220000.0,
		"cfr": NaN
	},
	{
		"tim": 21.571122825,
		"tid": 3224,
		"loc": [
			-3.37880595834223e-06,
			2.8740817369949825e-06
		],
		"eco": 26,
		"efo": 130000.0,
		"cfr": NaN
	},
	{
		"tim": 21.571401400000003,
		"tid": 3224,
		"loc": [
			-3.392888431975408e-06,
			2.8599023077875504e-06
		],
		"eco": 41,
		"efo": 205000.0,
		"cfr": NaN
	},
	{
		"tim": 21.571679925,
		"tid": 3224,
		"loc": [
			-3.3950805664062505e-06,
			2.877932031250304e-06
		],
		"eco": 35,
		"efo": 175000.0,
		"cfr": NaN
	},
	{
		"tim": 21.571958475,
		"tid": 3224,
		"loc": [
			-3.3976901387552846e-06,
			2.8786846613151198e-06
		],
		"eco": 32,
		"efo": 160000.0,
		"cfr": NaN
	},
	{
		"tim": 21.57223695,
		"tid": 3224,
		"loc": [
			-3.3673034706995637e-06,
			2.8673040348323717e-06
		],
		"eco": 28,
		"efo": 280000.0,
		"cfr": NaN
	},
	{
		"tim": 21.572382975,
		"tid": 3224,
		"loc": [
			-3.391271038372761e-06,
			2.844177180753973e-06
		],
		"eco": 25,
		"efo": 250000.0,
		"cfr": NaN
	},
	{
		"tim": 21.572528950000002,
		"tid": 3224,
		"loc": [
			-3.378325111103075e-06,
			2.858269297284405e-06
		],
		"eco": 31,
		"efo": 310000.0,
		"cfr": NaN
	},
	{
		"tim": 21.572674924999998,
		"tid": 3224,
		"loc": [
			-3.389489468354626e-06,
			2.8389779761213044e-06
		],
		"eco": 25,
		"efo": 250000.0,
		"cfr": NaN
	},
	{
		"tim": 21.572820949999997,
		"tid": 3224,
		"loc": [
			-3.422272633862987e-06,
			2.8305297730920853e-06
		],
		"eco": 29,
		"efo": 290000.0,
		"cfr": NaN
	},
	{
		"tim": 21.572966975000003,
		"tid": 3224,
		"loc": [
			-3.409322407258548e-06,
			2.8410083871121785e-06
		],
		"eco": 20,
		"efo": 200000.0,
		"cfr": NaN
	},
	{
		"tim": 21.573112974999997,
		"tid": 3224,
		"loc": [
			-3.3828465840402925e-06,
			2.8465860059882214e-06
		],
		"eco": 25,
		"efo": 250000.0,
		"cfr": NaN
	},
	{
		"tim": 21.573258974999998,
		"tid": 3224,
		"loc": [
			-3.3977446942345885e-06,
			2.8424294128971905e-06
		],
		"eco": 21,
		"efo": 210000.0,
		"cfr": NaN
	},
	{
		"tim": 21.573404999999998,
		"tid": 3224,
		"loc": [
			-3.401368203430841e-06,
			2.853164435793119e-06
		],
		"eco": 34,
		"efo": 170000.0,
		"cfr": NaN
	},
	{
		"tim": 21.573683499999998,
		"tid": 3224,
		"loc": [
			-3.377566454803948e-06,
			2.863309297223798e-06
		],
		"eco": 38,
		"efo": 190000.0,
		"cfr": NaN
	},
	{
		"tim": 21.573962024999997,
		"tid": 3224,
		"loc": [
			-3.4091085068592512e-06,
			2.8591947197421826e-06
		],
		"eco": 29,
		"efo": 145000.0,
		"cfr": NaN
	},
	{
		"tim": 21.5742405,
		"tid": 3224,
		"loc": [
			-3.4117891111646116e-06,
			2.8604061276608865e-06
		],
		"eco": 34,
		"efo": 170000.0,
		"cfr": NaN
	},
	{
		"tim": 21.574519075,
		"tid": 3224,
		"loc": [
			-3.4026853628004035e-06,
			2.859369758016625e-06
		],
		"eco": 33,
		"efo": 165000.0,
		"cfr": NaN
	},
	{
		"tim": 21.574797625,
		"tid": 3224,
		"loc": [
			-3.4098933029213955e-06,
			2.852153999043849e-06
		],
		"eco": 30,
		"efo": 150000.0,
		"cfr": NaN
	},
	{
		"tim": 21.575076149999997,
		"tid": 3224,
		"loc": [
			-3.4027099609375005e-06,
			2.8505133814074968e-06
		],
		"eco": 22,
		"efo": 220000.0,
		"cfr": NaN
	},
	{
		"tim": 21.575222174999997,
		"tid": 3224,
		"loc": [
			-3.3812404353220955e-06,
			2.869498201741785e-06
		],
		"eco": 22,
		"efo": 220000.0,
		"cfr": NaN
	},
	{
		"tim": 21.57536815,
		"tid": 3224,
		"loc": [
			-3.392368852895772e-06,
			2.8656304701505753e-06
		],
		"eco": 43,
		"efo": 215000.0,
		"cfr": NaN
	},
	{
		"tim": 21.575646625,
		"tid": 3224,
		"loc": [
			-3.3900596767156927e-06,
			2.8428128538805975e-06
		],
		"eco": 24,
		"efo": 240000.0,
		"cfr": NaN
	},
	{
		"tim": 21.57579265,
		"tid": 3224,
		"loc": [
			-3.395233154296875e-06,
			2.8881886272775156e-06
		],
		"eco": 31,
		"efo": 155000.0,
		"cfr": NaN
	},
	{
		"tim": 21.576071175,
		"tid": 3224,
		"loc": [
			-3.4075524800504978e-06,
			2.8789594128663203e-06
		],
		"eco": 22,
		"efo": 110000.0,
		"cfr": NaN
	},
	{
		"tim": 21.576349724999996,
		"tid": 3224,
		"loc": [
			-3.412794251929985e-06,
			2.8704491753100376e-06
		],
		"eco": 24,
		"efo": 240000.0,
		"cfr": NaN
	},
	{
		"tim": 21.576495724999997,
		"tid": 3224,
		"loc": [
			-3.3994691696125692e-06,
			2.8547549453894396e-06
		],
		"eco": 24,
		"efo": 240000.0,
		"cfr": NaN
	},
	{
		"tim": 21.576641749999997,
		"tid": 3224,
		"loc": [
			-3.3968647634520075e-06,
			2.8555412728641314e-06
		],
		"eco": 32,
		"efo": 160000.0,
		"cfr": NaN
	},
	{
		"tim": 21.576920249999997,
		"tid": 3224,
		"loc": [
			-3.394819570270101e-06,
			2.8605453698290103e-06
		],
		"eco": 46,
		"efo": 230000.0,
		"cfr": NaN
	},
	{
		"tim": 21.577198775000003,
		"tid": 3224,
		"loc": [
			-3.3868742005534134e-06,
			2.8579208599398074e-06
		],
		"eco": 39,
		"efo": 195000.0,
		"cfr": NaN
	},
	{
		"tim": 21.577477249999998,
		"tid": 3224,
		"loc": [
			-3.3944810652388803e-06,
			2.870381835030911e-06
		],
		"eco": 20,
		"efo": 200000.0,
		"cfr": NaN
	},
	{
		"tim": 21.577623274999997,
		"tid": 3224,
		"loc": [
			-3.392498901249109e-06,
			2.871787785201885e-06
		],
		"eco": 24,
		"efo": 240000.0,
		"cfr": NaN
	},
	{
		"tim": 21.577769300000003,
		"tid": 3224,
		"loc": [
			-3.4040046899733996e-06,
			2.857156416940015e-06
		],
		"eco": 39,
		"efo": 195000.0,
		"cfr": NaN
	},
	{
		"tim": 21.57804785,
		"tid": 3224,
		"loc": [
			-3.3941685336188386e-06,
			2.8650071919587338e-06
		],
		"eco": 26,
		"efo": 130000.0,
		"cfr": NaN
	},
	{
		"tim": 21.578326375,
		"tid": 3224,
		"loc": [
			-3.4207894320772576e-06,
			2.827392066596093e-06
		],
		"eco": 20,
		"efo": 200000.0,
		"cfr": NaN
	},
	{
		"tim": 21.578472350000002,
		"tid": 3224,
		"loc": [
			-3.4208581711303195e-06,
			2.855224609375e-06
		],
		"eco": 40,
		"efo": 200000.0,
		"cfr": NaN
	},
	{
		"tim": 21.578750875,
		"tid": 3224,
		"loc": [
			-3.4176827914153577e-06,
			2.853077225637088e-06
		],
		"eco": 38,
		"efo": 380000.0,
		"cfr": NaN
	},
	{
		"tim": 21.578896850000003,
		"tid": 3224,
		"loc": [
			-3.4461101168941544e-06,
			2.8869345387165577e-06
		],
		"eco": 20,
		"efo": 200000.0,
		"cfr": NaN
	},
	{
		"tim": 21.579042875000003,
		"tid": 3224,
		"loc": [
			-3.4161894739629975e-06,
			2.872329086562675e-06
		],
		"eco": 44,
		"efo": 220000.0,
		"cfr": NaN
	},
	{
		"tim": 21.5793214,
		"tid": 3224,
		"loc": [
			-3.4055662494042557e-06,
			2.8718456456513277e-06
		],
		"eco": 24,
		"efo": 240000.0,
		"cfr": NaN
	},
	{
		"tim": 21.579467400000002,
		"tid": 3224,
		"loc": [
			-3.4075050816559526e-06,
			2.877569833799452e-06
		],
		"eco": 25,
		"efo": 250000.0,
		"cfr": NaN
	},
	{
		"tim": 21.579613425,
		"tid": 3224,
		"loc": [
			-3.4192481218218136e-06,
			2.884679104440426e-06
		],
		"eco": 28,
		"efo": 280000.0,
		"cfr": NaN
	},
	{
		"tim": 21.579759425000002,
		"tid": 3224,
		"loc": [
			-3.410639404183502e-06,
			2.8708829836117163e-06
		],
		"eco": 38,
		"efo": 190000.0,
		"cfr": NaN
	},
	{
		"tim": 21.580037975,
		"tid": 3224,
		"loc": [
			-3.4085130507263695e-06,
			2.8662818049738774e-06
		],
		"eco": 23,
		"efo": 230000.0,
		"cfr": NaN
	},
	{
		"tim": 21.580183950000002,
		"tid": 3224,
		"loc": [
			-3.4076599028458564e-06,
			2.856679103007097e-06
		],
		"eco": 27,
		"efo": 270000.0,
		"cfr": NaN
	},
	{
		"tim": 21.580329924999997,
		"tid": 3224,
		"loc": [
			-3.4120178222656255e-06,
			2.8741157215433067e-06
		],
		"eco": 30,
		"efo": 150000.0,
		"cfr": NaN
	},
	{
		"tim": 21.580608450000003,
		"tid": 3224,
		"loc": [
			-3.3875713151009327e-06,
			2.8686523437500004e-06
		],
		"eco": 33,
		"efo": 165000.0,
		"cfr": NaN
	},
	{
		"tim": 21.580886975000002,
		"tid": 3224,
		"loc": [
			-3.377793997149571e-06,
			2.8715640304970956e-06
		],
		"eco": 36,
		"efo": 180000.0,
		"cfr": NaN
	},
	{
		"tim": 21.581165525,
		"tid": 3224,
		"loc": [
			-3.4016912039770812e-06,
			2.864215294316744e-06
		],
		"eco": 39,
		"efo": 195000.0,
		"cfr": NaN
	},
	{
		"tim": 21.581444074999997,
		"tid": 3224,
		"loc": [
			-3.410998108564846e-06,
			2.845896415592238e-06
		],
		"eco": 21,
		"efo": 210000.0,
		"cfr": NaN
	},
	{
		"tim": 21.581590074999998,
		"tid": 3224,
		"loc": [
			-3.397420440352291e-06,
			2.858273144705618e-06
		],
		"eco": 33,
		"efo": 165000.0,
		"cfr": NaN
	},
	{
		"tim": 21.581868600000004,
		"tid": 3224,
		"loc": [
			-3.3858345135414717e-06,
			2.8234551452613334e-06
		],
		"eco": 21,
		"efo": 210000.0,
		"cfr": NaN
	},
	{
		"tim": 21.582014575,
		"tid": 3224,
		"loc": [
			-3.3793909922468793e-06,
			2.8354463776861793e-06
		],
		"eco": 22,
		"efo": 220000.0,
		"cfr": NaN
	},
	{
		"tim": 21.58216055,
		"tid": 3224,
		"loc": [
			-3.390836934008881e-06,
			2.8434982792771837e-06
		],
		"eco": 47,
		"efo": 235000.0,
		"cfr": NaN
	},
	{
		"tim": 21.582439075,
		"tid": 3224,
		"loc": [
			-3.40218991373525e-06,
			2.844887519670182e-06
		],
		"eco": 35,
		"efo": 175000.0,
		"cfr": NaN
	},
	{
		"tim": 21.582717624999997,
		"tid": 3224,
		"loc": [
			-3.392506856438916e-06,
			2.862872353176398e-06
		],
		"eco": 20,
		"efo": 200000.0,
		"cfr": NaN
	},
	{
		"tim": 21.582863649999997,
		"tid": 3224,
		"loc": [
			-3.4192291704010493e-06,
			2.8677947373389163e-06
		],
		"eco": 20,
		"efo": 200000.0,
		"cfr": NaN
	},
	{
		"tim": 21.583009649999997,
		"tid": 3224,
		"loc": [
			-3.3921928589714223e-06,
			2.85430908203125e-06
		],
		"eco": 21,
		"efo": 210000.0,
		"cfr": NaN
	},
	{
		"tim": 21.58315565,
		"tid": 3224,
		"loc": [
			-3.379093760811007e-06,
			2.8600693318646544e-06
		],
		"eco": 22,
		"efo": 220000.0,
		"cfr": NaN
	},
	{
		"tim": 21.583301625,
		"tid": 3224,
		"loc": [
			-3.3868399554125437e-06,
			2.845250676370865e-06
		],
		"eco": 38,
		"efo": 380000.0,
		"cfr": NaN
	},
	{
		"tim": 21.58344765,
		"tid": 3224,
		"loc": [
			-3.3879190458300323e-06,
			2.835832851219059e-06
		],
		"eco": 21,
		"efo": 210000.0,
		"cfr": NaN
	},
	{
		"tim": 21.583593625000002,
		"tid": 3224,
		"loc": [
			-3.3638465817052945e-06,
			2.8273791433302857e-06
		],
		"eco": 39,
		"efo": 195000.0,
		"cfr": NaN
	},
	{
		"tim": 21.58387215,
		"tid": 3224,
		"loc": [
			-3.385009765625e-06,
			2.8043657246396305e-06
		],
		"eco": 27,
		"efo": 270000.0,
		"cfr": NaN
	},
	{
		"tim": 21.584018124999997,
		"tid": 3224,
		"loc": [
			-3.3745495902127486e-06,
			2.819770872810754e-06
		],
		"eco": 30,
		"efo": 300000.0,
		"cfr": NaN
	},
	{
		"tim": 21.584164150000003,
		"tid": 3224,
		"loc": [
			-3.3786395593667134e-06,
			2.7929557125507083e-06
		],
		"eco": 32,
		"efo": 320000.0,
		"cfr": NaN
	},
	{
		"tim": 21.584310175000002,
		"tid": 3224,
		"loc": [
			-3.3622709861929524e-06,
			2.7977735339625303e-06
		],
		"eco": 41,
		"efo": 205000.0,
		"cfr": NaN
	},
	{
		"tim": 21.5845887,
		"tid": 3224,
		"loc": [
			-3.3642180031559046e-06,
			2.812924802137664e-06
		],
		"eco": 34,
		"efo": 170000.0,
		"cfr": NaN
	},
	{
		"tim": 21.58486725,
		"tid": 3224,
		"loc": [
			-3.3776069963953095e-06,
			2.819205294230662e-06
		],
		"eco": 39,
		"efo": 195000.0,
		"cfr": NaN
	},
	{
		"tim": 21.585145725,
		"tid": 3224,
		"loc": [
			-3.3733000148794635e-06,
			2.817620447538094e-06
		],
		"eco": 46,
		"efo": 230000.0,
		"cfr": NaN
	},
	{
		"tim": 21.58542425,
		"tid": 3224,
		"loc": [
			-3.3616289077173434e-06,
			2.799144703102458e-06
		],
		"eco": 21,
		"efo": 210000.0,
		"cfr": NaN
	},
	{
		"tim": 21.585570225,
		"tid": 3224,
		"loc": [
			-3.37922994030769e-06,
			2.805954587790264e-06
		],
		"eco": 31,
		"efo": 155000.0,
		"cfr": NaN
	},
	{
		"tim": 21.585848799999997,
		"tid": 3224,
		"loc": [
			-3.3806491511900322e-06,
			2.80642670986018e-06
		],
		"eco": 44,
		"efo": 220000.0,
		"cfr": NaN
	},
	{
		"tim": 21.586127325000003,
		"tid": 3224,
		"loc": [
			-3.379798770835343e-06,
			2.8014476891649415e-06
		],
		"eco": 29,
		"efo": 145000.0,
		"cfr": NaN
	},
	{
		"tim": 21.586405875,
		"tid": 3224,
		"loc": [
			-3.4022479613786864e-06,
			2.796473212973432e-06
		],
		"eco": 37,
		"efo": 185000.0,
		"cfr": NaN
	},
	{
		"tim": 21.5866844,
		"tid": 3224,
		"loc": [
			-3.395379106375091e-06,
			2.809954052178724e-06
		],
		"eco": 23,
		"efo": 230000.0,
		"cfr": NaN
	},
	{
		"tim": 21.586830375,
		"tid": 3224,
		"loc": [
			-3.4066864853701482e-06,
			2.7990908685932775e-06
		],
		"eco": 37,
		"efo": 185000.0,
		"cfr": NaN
	},
	{
		"tim": 21.5871089,
		"tid": 3224,
		"loc": [
			-3.416183463901888e-06,
			2.804412841796875e-06
		],
		"eco": 41,
		"efo": 205000.0,
		"cfr": NaN
	},
	{
		"tim": 21.587387425,
		"tid": 3224,
		"loc": [
			-3.4078058419126968e-06,
			2.805706036725252e-06
		],
		"eco": 21,
		"efo": 210000.0,
		"cfr": NaN
	},
	{
		"tim": 21.587533425,
		"tid": 3224,
		"loc": [
			-3.4043995214386324e-06,
			2.8122898997964973e-06
		],
		"eco": 34,
		"efo": 170000.0,
		"cfr": NaN
	},
	{
		"tim": 21.587811974999997,
		"tid": 3224,
		"loc": [
			-3.3936220992774963e-06,
			2.8176033070541184e-06
		],
		"eco": 22,
		"efo": 220000.0,
		"cfr": NaN
	},
	{
		"tim": 21.587957975,
		"tid": 3224,
		"loc": [
			-3.3910365241204593e-06,
			2.8402934326122587e-06
		],
		"eco": 32,
		"efo": 160000.0,
		"cfr": NaN
	},
	{
		"tim": 21.588236499999997,
		"tid": 3224,
		"loc": [
			-3.416574272364596e-06,
			2.8209895980940617e-06
		],
		"eco": 39,
		"efo": 195000.0,
		"cfr": NaN
	},
	{
		"tim": 21.588514975,
		"tid": 3224,
		"loc": [
			-3.4057702868164043e-06,
			2.829148007549802e-06
		],
		"eco": 35,
		"efo": 175000.0,
		"cfr": NaN
	},
	{
		"tim": 21.588793499999998,
		"tid": 3224,
		"loc": [
			-3.3934389040775858e-06,
			2.8270420015789987e-06
		],
		"eco": 26,
		"efo": 260000.0,
		"cfr": NaN
	},
	{
		"tim": 21.588939524999997,
		"tid": 3224,
		"loc": [
			-3.380586421034712e-06,
			2.8328252849074713e-06
		],
		"eco": 31,
		"efo": 155000.0,
		"cfr": NaN
	},
	{
		"tim": 21.589218075,
		"tid": 3224,
		"loc": [
			-3.394341162559254e-06,
			2.8269222187908356e-06
		],
		"eco": 23,
		"efo": 230000.0,
		"cfr": NaN
	},
	{
		"tim": 21.589364075000002,
		"tid": 3224,
		"loc": [
			-3.3975029996240677e-06,
			2.811946436235822e-06
		],
		"eco": 29,
		"efo": 145000.0,
		"cfr": NaN
	},
	{
		"tim": 21.589642625,
		"tid": 3224,
		"loc": [
			-3.385566461945796e-06,
			2.8113257000222322e-06
		],
		"eco": 28,
		"efo": 140000.0,
		"cfr": NaN
	},
	{
		"tim": 21.5899211,
		"tid": 3224,
		"loc": [
			-3.374364187690029e-06,
			2.828819730253419e-06
		],
		"eco": 34,
		"efo": 170000.0,
		"cfr": NaN
	},
	{
		"tim": 21.590199625,
		"tid": 3224,
		"loc": [
			-3.3809379683816953e-06,
			2.8450446640995756e-06
		],
		"eco": 47,
		"efo": 235000.0,
		"cfr": NaN
	},
	{
		"tim": 21.59047815,
		"tid": 3224,
		"loc": [
			-3.3509017977507736e-06,
			2.8520384441037214e-06
		],
		"eco": 20,
		"efo": 200000.0,
		"cfr": NaN
	},
	{
		"tim": 21.590624175,
		"tid": 3224,
		"loc": [
			-3.360576804604622e-06,
			2.8461497284424203e-06
		],
		"eco": 25,
		"efo": 250000.0,
		"cfr": NaN
	},
	{
		"tim": 21.590770175,
		"tid": 3224,
		"loc": [
			-3.331326449973199e-06,
			2.836151123046875e-06
		],
		"eco": 31,
		"efo": 310000.0,
		"cfr": NaN
	},
	{
		"tim": 21.5909162,
		"tid": 3224,
		"loc": [
			-3.340089390257675e-06,
			2.840037196889328e-06
		],
		"eco": 34,
		"efo": 170000.0,
		"cfr": NaN
	},
	{
		"tim": 21.591194724999998,
		"tid": 3224,
		"loc": [
			-3.3518786447111897e-06,
			2.8477838108983496e-06
		],
		"eco": 23,
		"efo": 230000.0,
		"cfr": NaN
	},
	{
		"tim": 21.5913407,
		"tid": 3224,
		"loc": [
			-3.355571552999816e-06,
			2.838416506265609e-06
		],
		"eco": 30,
		"efo": 300000.0,
		"cfr": NaN
	},
	{
		"tim": 21.591486725,
		"tid": 3224,
		"loc": [
			-3.324057576172189e-06,
			2.8444482589512372e-06
		],
		"eco": 27,
		"efo": 270000.0,
		"cfr": NaN
	},
	{
		"tim": 21.5916327,
		"tid": 3224,
		"loc": [
			-3.3488464355468754e-06,
			2.8510356459532262e-06
		],
		"eco": 25,
		"efo": 250000.0,
		"cfr": NaN
	},
	{
		"tim": 21.591778674999997,
		"tid": 3224,
		"loc": [
			-3.352834850766737e-06,
			2.881553340776564e-06
		],
		"eco": 33,
		"efo": 165000.0,
		"cfr": NaN
	},
	{
		"tim": 21.592057200000003,
		"tid": 3224,
		"loc": [
			-3.3621645037224677e-06,
			2.8792999590948254e-06
		],
		"eco": 35,
		"efo": 350000.0,
		"cfr": NaN
	},
	{
		"tim": 21.592203225000002,
		"tid": 3224,
		"loc": [
			-3.3399495226559566e-06,
			2.866096787833919e-06
		],
		"eco": 27,
		"efo": 270000.0,
		"cfr": NaN
	},
	{
		"tim": 21.592349225000003,
		"tid": 3224,
		"loc": [
			-3.3682377909124682e-06,
			2.8878480466822805e-06
		],
		"eco": 21,
		"efo": 210000.0,
		"cfr": NaN
	},
	{
		"tim": 21.592495250000002,
		"tid": 3224,
		"loc": [
			-3.3556702834424246e-06,
			2.875702449308937e-06
		],
		"eco": 44,
		"efo": 220000.0,
		"cfr": NaN
	},
	{
		"tim": 21.592773775,
		"tid": 3224,
		"loc": [
			-3.337948776060903e-06,
			2.8637445272365704e-06
		],
		"eco": 37,
		"efo": 185000.0,
		"cfr": NaN
	},
	{
		"tim": 21.5930523,
		"tid": 3224,
		"loc": [
			-3.339138185561937e-06,
			2.870580054551398e-06
		],
		"eco": 44,
		"efo": 220000.0,
		"cfr": NaN
	},
	{
		"tim": 21.593330825,
		"tid": 3224,
		"loc": [
			-3.3340351453151556e-06,
			2.881583121375663e-06
		],
		"eco": 37,
		"efo": 185000.0,
		"cfr": NaN
	},
	{
		"tim": 21.5936093,
		"tid": 3224,
		"loc": [
			-3.3261287936262834e-06,
			2.86317245463966e-06
		],
		"eco": 20,
		"efo": 200000.0,
		"cfr": NaN
	},
	{
		"tim": 21.593755325,
		"tid": 3224,
		"loc": [
			-3.347482323875604e-06,
			2.8685040040994576e-06
		],
		"eco": 33,
		"efo": 165000.0,
		"cfr": NaN
	},
	{
		"tim": 21.594033874999997,
		"tid": 3224,
		"loc": [
			-3.343369269396632e-06,
			2.878346214786847e-06
		],
		"eco": 42,
		"efo": 210000.0,
		"cfr": NaN
	},
	{
		"tim": 21.594312425000002,
		"tid": 3224,
		"loc": [
			-3.34259033203125e-06,
			2.87078857421875e-06
		],
		"eco": 29,
		"efo": 145000.0,
		"cfr": NaN
	},
	{
		"tim": 21.594590925000002,
		"tid": 3224,
		"loc": [
			-3.376890317659881e-06,
			2.871731579263316e-06
		],
		"eco": 39,
		"efo": 195000.0,
		"cfr": NaN
	},
	{
		"tim": 21.59486945,
		"tid": 3224,
		"loc": [
			-3.3685387754845085e-06,
			2.8698247256795913e-06
		],
		"eco": 27,
		"efo": 270000.0,
		"cfr": NaN
	},
	{
		"tim": 21.595015425000003,
		"tid": 3224,
		"loc": [
			-3.3675665011719465e-06,
			2.8696079760596884e-06
		],
		"eco": 27,
		"efo": 270000.0,
		"cfr": NaN
	},
	{
		"tim": 21.5951614,
		"tid": 3224,
		"loc": [
			-3.3763692822822413e-06,
			2.8676576555349728e-06
		],
		"eco": 23,
		"efo": 230000.0,
		"cfr": NaN
	},
	{
		"tim": 21.595307424999998,
		"tid": 3224,
		"loc": [
			-3.371173526689807e-06,
			2.8707656875214367e-06
		],
		"eco": 25,
		"efo": 250000.0,
		"cfr": NaN
	},
	{
		"tim": 21.595453449999997,
		"tid": 3224,
		"loc": [
			-3.3737132298247577e-06,
			2.8732013575134862e-06
		],
		"eco": 24,
		"efo": 240000.0,
		"cfr": NaN
	},
	{
		"tim": 21.595599449999998,
		"tid": 3224,
		"loc": [
			-3.3912456510395276e-06,
			2.865671338681105e-06
		],
		"eco": 21,
		"efo": 210000.0,
		"cfr": NaN
	},
	{
		"tim": 21.595745474999998,
		"tid": 3224,
		"loc": [
			-3.3947612995711196e-06,
			2.8660051527710234e-06
		],
		"eco": 20,
		"efo": 200000.0,
		"cfr": NaN
	},
	{
		"tim": 21.595891475,
		"tid": 3224,
		"loc": [
			-3.3608668872137434e-06,
			2.870424188063997e-06
		],
		"eco": 31,
		"efo": 155000.0,
		"cfr": NaN
	},
	{
		"tim": 21.596170025000003,
		"tid": 3224,
		"loc": [
			-3.367192318088986e-06,
			2.868804931640625e-06
		],
		"eco": 26,
		"efo": 260000.0,
		"cfr": NaN
	},
	{
		"tim": 21.596315999999998,
		"tid": 3224,
		"loc": [
			-3.3658162425916397e-06,
			2.8622290045538135e-06
		],
		"eco": 40,
		"efo": 200000.0,
		"cfr": NaN
	},
	{
		"tim": 21.596594475,
		"tid": 3224,
		"loc": [
			-3.3686863327507804e-06,
			2.877901113544933e-06
		],
		"eco": 36,
		"efo": 180000.0,
		"cfr": NaN
	},
	{
		"tim": 21.596873,
		"tid": 3224,
		"loc": [
			-3.3581402578739948e-06,
			2.8787180313167322e-06
		],
		"eco": 32,
		"efo": 160000.0,
		"cfr": NaN
	},
	{
		"tim": 21.597151575,
		"tid": 3224,
		"loc": [
			-3.3620669812603253e-06,
			2.879641865169917e-06
		],
		"eco": 23,
		"efo": 115000.0,
		"cfr": NaN
	},
	{
		"tim": 21.5974301,
		"tid": 3224,
		"loc": [
			-3.352794216019896e-06,
			2.868721006174842e-06
		],
		"eco": 32,
		"efo": 160000.0,
		"cfr": NaN
	},
	{
		"tim": 21.597708649999998,
		"tid": 3224,
		"loc": [
			-3.3584858776668945e-06,
			2.8813662796857437e-06
		],
		"eco": 35,
		"efo": 175000.0,
		"cfr": NaN
	},
	{
		"tim": 21.597987125,
		"tid": 3224,
		"loc": [
			-3.356816367950341e-06,
			2.8739929199218753e-06
		],
		"eco": 29,
		"efo": 290000.0,
		"cfr": NaN
	},
	{
		"tim": 21.59813315,
		"tid": 3224,
		"loc": [
			-3.355846363399072e-06,
			2.8760081454342732e-06
		],
		"eco": 37,
		"efo": 185000.0,
		"cfr": NaN
	},
	{
		"tim": 21.598411625,
		"tid": 3224,
		"loc": [
			-3.3575304656481944e-06,
			2.877247621840398e-06
		],
		"eco": 41,
		"efo": 205000.0,
		"cfr": NaN
	},
	{
		"tim": 21.598690199999997,
		"tid": 3224,
		"loc": [
			-3.3601379394531253e-06,
			2.872603334824261e-06
		],
		"eco": 22,
		"efo": 110000.0,
		"cfr": NaN
	},
	{
		"tim": 21.598968725000002,
		"tid": 3224,
		"loc": [
			-3.3601379394531253e-06,
			2.84667432651082e-06
		],
		"eco": 20,
		"efo": 200000.0,
		"cfr": NaN
	},
	{
		"tim": 21.599114750000002,
		"tid": 3224,
		"loc": [
			-3.3601379394531253e-06,
			2.872461615339667e-06
		],
		"eco": 20,
		"efo": 200000.0,
		"cfr": NaN
	},
	{
		"tim": 21.599260750000003,
		"tid": 3224,
		"loc": [
			-3.3241401638334565e-06,
			2.8858191937295783e-06
		],
		"eco": 22,
		"efo": 220000.0,
		"cfr": NaN
	},
	{
		"tim": 21.599406724999998,
		"tid": 3224,
		"loc": [
			-3.3482848310718804e-06,
			2.9057142087555206e-06
		],
		"eco": 21,
		"efo": 210000.0,
		"cfr": NaN
	},
	{
		"tim": 21.599552749999997,
		"tid": 3224,
		"loc": [
			-3.3533956467610253e-06,
			2.9042467131447897e-06
		],
		"eco": 21,
		"efo": 210000.0,
		"cfr": NaN
	},
	{
		"tim": 21.599698725,
		"tid": 3224,
		"loc": [
			-3.353542809697257e-06,
			2.886199951171875e-06
		],
		"eco": 39,
		"efo": 195000.0,
		"cfr": NaN
	},
	{
		"tim": 21.59997725,
		"tid": 3224,
		"loc": [
			-3.3577505287585654e-06,
			2.8873262336445786e-06
		],
		"eco": 22,
		"efo": 220000.0,
		"cfr": NaN
	},
	{
		"tim": 21.600123225,
		"tid": 3224,
		"loc": [
			-3.363151957904872e-06,
			2.89214512977442e-06
		],
		"eco": 33,
		"efo": 165000.0,
		"cfr": NaN
	},
	{
		"tim": 21.600401774999998,
		"tid": 3224,
		"loc": [
			-3.379202722701212e-06,
			2.9038091244142615e-06
		],
		"eco": 28,
		"efo": 280000.0,
		"cfr": NaN
	},
	{
		"tim": 21.600547799999998,
		"tid": 3224,
		"loc": [
			-3.3836220305965998e-06,
			2.911232139698534e-06
		],
		"eco": 41,
		"efo": 205000.0,
		"cfr": NaN
	},
	{
		"tim": 21.600826325000003,
		"tid": 3224,
		"loc": [
			-3.380385985420365e-06,
			2.9022642095014217e-06
		],
		"eco": 33,
		"efo": 330000.0,
		"cfr": NaN
	},
	{
		"tim": 21.600972350000003,
		"tid": 3224,
		"loc": [
			-3.3697509765625e-06,
			2.895766117999968e-06
		],
		"eco": 30,
		"efo": 150000.0,
		"cfr": NaN
	},
	{
		"tim": 21.601250824999997,
		"tid": 3224,
		"loc": [
			-3.379747400211118e-06,
			2.879719377752861e-06
		],
		"eco": 38,
		"efo": 380000.0,
		"cfr": NaN
	},
	{
		"tim": 21.6013968,
		"tid": 3224,
		"loc": [
			-3.3640691452460054e-06,
			2.844450966603733e-06
		],
		"eco": 23,
		"efo": 230000.0,
		"cfr": NaN
	},
	{
		"tim": 21.601542825,
		"tid": 3224,
		"loc": [
			-3.387158428376345e-06,
			2.84497771595803e-06
		],
		"eco": 35,
		"efo": 175000.0,
		"cfr": NaN
	},
	{
		"tim": 21.601821349999998,
		"tid": 3224,
		"loc": [
			-3.378747930865852e-06,
			2.864466496840995e-06
		],
		"eco": 21,
		"efo": 210000.0,
		"cfr": NaN
	},
	{
		"tim": 21.601967374999997,
		"tid": 3224,
		"loc": [
			-3.3991437487464915e-06,
			2.838187409436519e-06
		],
		"eco": 25,
		"efo": 250000.0,
		"cfr": NaN
	},
	{
		"tim": 21.602113375,
		"tid": 3224,
		"loc": [
			-3.384988097484672e-06,
			2.864192874179932e-06
		],
		"eco": 23,
		"efo": 115000.0,
		"cfr": NaN
	},
	{
		"tim": 21.602391925000003,
		"tid": 3224,
		"loc": [
			-3.3756638000578758e-06,
			2.868599672236367e-06
		],
		"eco": 21,
		"efo": 210000.0,
		"cfr": NaN
	},
	{
		"tim": 21.602537924999996,
		"tid": 3224,
		"loc": [
			-3.3746142404143146e-06,
			2.8744866917577246e-06
		],
		"eco": 23,
		"efo": 230000.0,
		"cfr": NaN
	},
	{
		"tim": 21.6026839,
		"tid": 3224,
		"loc": [
			-3.372105654892373e-06,
			2.8746393791481005e-06
		],
		"eco": 25,
		"efo": 250000.0,
		"cfr": NaN
	},
	{
		"tim": 21.602829875,
		"tid": 3224,
		"loc": [
			-3.3592593021384024e-06,
			2.8810623231527082e-06
		],
		"eco": 27,
		"efo": 270000.0,
		"cfr": NaN
	},
	{
		"tim": 21.6029759,
		"tid": 3224,
		"loc": [
			-3.3694901638313473e-06,
			2.880552948032559e-06
		],
		"eco": 22,
		"efo": 220000.0,
		"cfr": NaN
	},
	{
		"tim": 21.603121875000003,
		"tid": 3224,
		"loc": [
			-3.3614889663564864e-06,
			2.8744272427145666e-06
		],
		"eco": 33,
		"efo": 165000.0,
		"cfr": NaN
	},
	{
		"tim": 21.6034004,
		"tid": 3224,
		"loc": [
			-3.341573944766719e-06,
			2.869735692539946e-06
		],
		"eco": 21,
		"efo": 210000.0,
		"cfr": NaN
	},
	{
		"tim": 21.603546425,
		"tid": 3224,
		"loc": [
			-3.3696350839835397e-06,
			2.8808042546779673e-06
		],
		"eco": 31,
		"efo": 155000.0,
		"cfr": NaN
	},
	{
		"tim": 21.603824975,
		"tid": 3224,
		"loc": [
			-3.3650207519531255e-06,
			2.8714686319375543e-06
		],
		"eco": 20,
		"efo": 200000.0,
		"cfr": NaN
	},
	{
		"tim": 21.603970975,
		"tid": 3224,
		"loc": [
			-3.3690299927356737e-06,
			2.8755447167138004e-06
		],
		"eco": 21,
		"efo": 210000.0,
		"cfr": NaN
	},
	{
		"tim": 21.604116975,
		"tid": 3224,
		"loc": [
			-3.3710695607472736e-06,
			2.8647966398589844e-06
		],
		"eco": 27,
		"efo": 270000.0,
		"cfr": NaN
	},
	{
		"tim": 21.604262950000003,
		"tid": 3224,
		"loc": [
			-3.3770293081903584e-06,
			2.8676328230339563e-06
		],
		"eco": 33,
		"efo": 330000.0,
		"cfr": NaN
	},
	{
		"tim": 21.604408975000002,
		"tid": 3224,
		"loc": [
			-3.382161762727298e-06,
			2.8603870492215534e-06
		],
		"eco": 20,
		"efo": 200000.0,
		"cfr": NaN
	},
	{
		"tim": 21.604554949999997,
		"tid": 3224,
		"loc": [
			-3.360349324422585e-06,
			2.861509575019304e-06
		],
		"eco": 29,
		"efo": 145000.0,
		"cfr": NaN
	},
	{
		"tim": 21.604833475000003,
		"tid": 3224,
		"loc": [
			-3.3731236039528664e-06,
			2.8713647261698105e-06
		],
		"eco": 38,
		"efo": 380000.0,
		"cfr": NaN
	},
	{
		"tim": 21.60497945,
		"tid": 3224,
		"loc": [
			-3.3463000081143173e-06,
			2.902533994128008e-06
		],
		"eco": 22,
		"efo": 220000.0,
		"cfr": NaN
	},
	{
		"tim": 21.605125474999998,
		"tid": 3224,
		"loc": [
			-3.350976726483019e-06,
			2.888047786140985e-06
		],
		"eco": 31,
		"efo": 310000.0,
		"cfr": NaN
	},
	{
		"tim": 21.605271499999997,
		"tid": 3224,
		"loc": [
			-3.364260795231292e-06,
			2.8741133465544517e-06
		],
		"eco": 31,
		"efo": 155000.0,
		"cfr": NaN
	},
	{
		"tim": 21.605550025000003,
		"tid": 3224,
		"loc": [
			-3.372594387539275e-06,
			2.8669239584448883e-06
		],
		"eco": 24,
		"efo": 240000.0,
		"cfr": NaN
	},
	{
		"tim": 21.605696024999997,
		"tid": 3224,
		"loc": [
			-3.392985210390797e-06,
			2.8863059293281097e-06
		],
		"eco": 26,
		"efo": 130000.0,
		"cfr": NaN
	},
	{
		"tim": 21.605974550000003,
		"tid": 3224,
		"loc": [
			-3.367606028625786e-06,
			2.8779602050781254e-06
		],
		"eco": 21,
		"efo": 210000.0,
		"cfr": NaN
	},
	{
		"tim": 21.606120524999998,
		"tid": 3224,
		"loc": [
			-3.363681849615661e-06,
			2.8985636485511033e-06
		],
		"eco": 39,
		"efo": 195000.0,
		"cfr": NaN
	},
	{
		"tim": 21.606399049999997,
		"tid": 3224,
		"loc": [
			-3.3571647186235873e-06,
			2.897695549894512e-06
		],
		"eco": 31,
		"efo": 155000.0,
		"cfr": NaN
	},
	{
		"tim": 21.606677575000003,
		"tid": 3224,
		"loc": [
			-3.3607797541135644e-06,
			2.9193424416970233e-06
		],
		"eco": 22,
		"efo": 220000.0,
		"cfr": NaN
	},
	{
		"tim": 21.606823600000002,
		"tid": 3224,
		"loc": [
			-3.3353576882346206e-06,
			2.905088932518754e-06
		],
		"eco": 23,
		"efo": 230000.0,
		"cfr": NaN
	},
	{
		"tim": 21.606969600000003,
		"tid": 3224,
		"loc": [
			-3.3601506408661248e-06,
			2.8880437108222116e-06
		],
		"eco": 21,
		"efo": 210000.0,
		"cfr": NaN
	},
	{
		"tim": 21.607115599999997,
		"tid": 3224,
		"loc": [
			-3.393022953198935e-06,
			2.8749422261420507e-06
		],
		"eco": 21,
		"efo": 210000.0,
		"cfr": NaN
	},
	{
		"tim": 21.607261625000003,
		"tid": 3224,
		"loc": [
			-3.375142485178298e-06,
			2.8483681710525588e-06
		],
		"eco": 25,
		"efo": 250000.0,
		"cfr": NaN
	},
	{
		"tim": 21.607407624999997,
		"tid": 3224,
		"loc": [
			-3.3670292328950447e-06,
			2.86495529203498e-06
		],
		"eco": 22,
		"efo": 220000.0,
		"cfr": NaN
	},
	{
		"tim": 21.6075536,
		"tid": 3224,
		"loc": [
			-3.365125209691777e-06,
			2.8639905395825746e-06
		],
		"eco": 39,
		"efo": 195000.0,
		"cfr": NaN
	},
	{
		"tim": 21.607832124999998,
		"tid": 3224,
		"loc": [
			-3.3772722963537126e-06,
			2.842575872633283e-06
		],
		"eco": 34,
		"efo": 170000.0,
		"cfr": NaN
	},
	{
		"tim": 21.6081106,
		"tid": 3224,
		"loc": [
			-3.3663576424548007e-06,
			2.856507057830363e-06
		],
		"eco": 23,
		"efo": 230000.0,
		"cfr": NaN
	},
	{
		"tim": 21.608256625,
		"tid": 3224,
		"loc": [
			-3.3494584081747024e-06,
			2.8492347522981044e-06
		],
		"eco": 23,
		"efo": 230000.0,
		"cfr": NaN
	},
	{
		"tim": 21.60840265,
		"tid": 3224,
		"loc": [
			-3.339863968101098e-06,
			2.85544795000923e-06
		],
		"eco": 21,
		"efo": 210000.0,
		"cfr": NaN
	},
	{
		"tim": 21.60854865,
		"tid": 3224,
		"loc": [
			-3.345222940951896e-06,
			2.8599275846163537e-06
		],
		"eco": 32,
		"efo": 160000.0,
		"cfr": NaN
	},
	{
		"tim": 21.608827199999997,
		"tid": 3224,
		"loc": [
			-3.361749276841644e-06,
			2.8731487778522785e-06
		],
		"eco": 27,
		"efo": 270000.0,
		"cfr": NaN
	},
	{
		"tim": 21.608973199999998,
		"tid": 3224,
		"loc": [
			-3.379553755512466e-06,
			2.8733626009570428e-06
		],
		"eco": 42,
		"efo": 210000.0,
		"cfr": NaN
	},
	{
		"tim": 21.609251724999996,
		"tid": 3224,
		"loc": [
			-3.378051179858459e-06,
			2.861918821719381e-06
		],
		"eco": 20,
		"efo": 200000.0,
		"cfr": NaN
	},
	{
		"tim": 21.6093977,
		"tid": 3224,
		"loc": [
			-3.3689605290936117e-06,
			2.867532150426391e-06
		],
		"eco": 49,
		"efo": 245000.0,
		"cfr": NaN
	},
	{
		"tim": 21.609676224999998,
		"tid": 3224,
		"loc": [
			-3.373805981793235e-06,
			2.8638996789464256e-06
		],
		"eco": 32,
		"efo": 160000.0,
		"cfr": NaN
	},
	{
		"tim": 21.609954749999996,
		"tid": 3224,
		"loc": [
			-3.3749625743566465e-06,
			2.868093573479678e-06
		],
		"eco": 41,
		"efo": 205000.0,
		"cfr": NaN
	},
	{
		"tim": 21.6102333,
		"tid": 3224,
		"loc": [
			-3.3699035644531253e-06,
			2.8555562607977106e-06
		],
		"eco": 39,
		"efo": 195000.0,
		"cfr": NaN
	},
	{
		"tim": 21.610511825,
		"tid": 3224,
		"loc": [
			-3.366929952798219e-06,
			2.8567116016689817e-06
		],
		"eco": 44,
		"efo": 220000.0,
		"cfr": NaN
	},
	{
		"tim": 21.61079035,
		"tid": 3224,
		"loc": [
			-3.3665884940173833e-06,
			2.8599836339519744e-06
		],
		"eco": 29,
		"efo": 290000.0,
		"cfr": NaN
	},
	{
		"tim": 21.610936325,
		"tid": 3224,
		"loc": [
			-3.3805631378521824e-06,
			2.8464731845439107e-06
		],
		"eco": 23,
		"efo": 230000.0,
		"cfr": NaN
	},
	{
		"tim": 21.61108235,
		"tid": 3224,
		"loc": [
			-3.393217510963822e-06,
			2.8528573421647876e-06
		],
		"eco": 26,
		"efo": 260000.0,
		"cfr": NaN
	},
	{
		"tim": 21.611228325000003,
		"tid": 3224,
		"loc": [
			-3.4150499139042018e-06,
			2.862912445339418e-06
		],
		"eco": 24,
		"efo": 240000.0,
		"cfr": NaN
	},
	{
		"tim": 21.611374299999998,
		"tid": 3224,
		"loc": [
			-3.3852195656485646e-06,
			2.8520781027596816e-06
		],
		"eco": 37,
		"efo": 185000.0,
		"cfr": NaN
	},
	{
		"tim": 21.611652875,
		"tid": 3224,
		"loc": [
			-3.3732264145692596e-06,
			2.868164917444586e-06
		],
		"eco": 32,
		"efo": 160000.0,
		"cfr": NaN
	},
	{
		"tim": 21.6119314,
		"tid": 3224,
		"loc": [
			-3.349312245859073e-06,
			2.8619063401683006e-06
		],
		"eco": 43,
		"efo": 215000.0,
		"cfr": NaN
	},
	{
		"tim": 21.612209949999997,
		"tid": 3224,
		"loc": [
			-3.3625744896266823e-06,
			2.8719993835755256e-06
		],
		"eco": 25,
		"efo": 250000.0,
		"cfr": NaN
	},
	{
		"tim": 21.612355925,
		"tid": 3224,
		"loc": [
			-3.372344970703125e-06,
			2.8532225621312223e-06
		],
		"eco": 45,
		"efo": 225000.0,
		"cfr": NaN
	},
	{
		"tim": 21.612634449999998,
		"tid": 3224,
		"loc": [
			-3.372344970703125e-06,
			2.8658701629268403e-06
		],
		"eco": 37,
		"efo": 185000.0,
		"cfr": NaN
	},
	{
		"tim": 21.612912974999997,
		"tid": 3224,
		"loc": [
			-3.372344970703125e-06,
			2.857784688348159e-06
		],
		"eco": 26,
		"efo": 260000.0,
		"cfr": NaN
	},
	{
		"tim": 21.61305895,
		"tid": 3224,
		"loc": [
			-3.365911998034404e-06,
			2.862574812688488e-06
		],
		"eco": 27,
		"efo": 270000.0,
		"cfr": NaN
	},
	{
		"tim": 21.613204975,
		"tid": 3224,
		"loc": [
			-3.360140881281022e-06,
			2.8637406325195702e-06
		],
		"eco": 30,
		"efo": 150000.0,
		"cfr": NaN
	},
	{
		"tim": 21.613483525000003,
		"tid": 3224,
		"loc": [
			-3.3874590147144896e-06,
			2.8322958428202713e-06
		],
		"eco": 24,
		"efo": 240000.0,
		"cfr": NaN
	},
	{
		"tim": 21.613629524999997,
		"tid": 3224,
		"loc": [
			-3.383299306457133e-06,
			2.8185649631564708e-06
		],
		"eco": 20,
		"efo": 200000.0,
		"cfr": NaN
	},
	{
		"tim": 21.613775524999998,
		"tid": 3224,
		"loc": [
			-3.3701702117257433e-06,
			2.828456808912014e-06
		],
		"eco": 27,
		"efo": 270000.0,
		"cfr": NaN
	},
	{
		"tim": 21.613921549999997,
		"tid": 3224,
		"loc": [
			-3.367640618598768e-06,
			2.851118112074139e-06
		],
		"eco": 20,
		"efo": 200000.0,
		"cfr": NaN
	},
	{
		"tim": 21.614067525,
		"tid": 3224,
		"loc": [
			-3.378351206951662e-06,
			2.8444550491823903e-06
		],
		"eco": 25,
		"efo": 250000.0,
		"cfr": NaN
	},
	{
		"tim": 21.6142135,
		"tid": 3224,
		"loc": [
			-3.3824103290519275e-06,
			2.8436279296875004e-06
		],
		"eco": 22,
		"efo": 220000.0,
		"cfr": NaN
	},
	{
		"tim": 21.614359525,
		"tid": 3224,
		"loc": [
			-3.370972771142012e-06,
			2.8484721957199153e-06
		],
		"eco": 26,
		"efo": 130000.0,
		"cfr": NaN
	},
	{
		"tim": 21.614638000000003,
		"tid": 3224,
		"loc": [
			-3.3873689760242112e-06,
			2.84454345703125e-06
		],
		"eco": 39,
		"efo": 195000.0,
		"cfr": NaN
	},
	{
		"tim": 21.614916575,
		"tid": 3224,
		"loc": [
			-3.4151706557964103e-06,
			2.8229895159645987e-06
		],
		"eco": 25,
		"efo": 250000.0,
		"cfr": NaN
	},
	{
		"tim": 21.615062575,
		"tid": 3224,
		"loc": [
			-3.393626195886713e-06,
			2.8061710570524706e-06
		],
		"eco": 20,
		"efo": 200000.0,
		"cfr": NaN
	},
	{
		"tim": 21.615208575,
		"tid": 3224,
		"loc": [
			-3.4071888258651783e-06,
			2.8040925586896346e-06
		],
		"eco": 31,
		"efo": 310000.0,
		"cfr": NaN
	},
	{
		"tim": 21.6153546,
		"tid": 3224,
		"loc": [
			-3.383946682284618e-06,
			2.8209209569396392e-06
		],
		"eco": 24,
		"efo": 240000.0,
		"cfr": NaN
	},
	{
		"tim": 21.6155006,
		"tid": 3224,
		"loc": [
			-3.4003507714142642e-06,
			2.818417350671208e-06
		],
		"eco": 21,
		"efo": 210000.0,
		"cfr": NaN
	},
	{
		"tim": 21.615646575000003,
		"tid": 3224,
		"loc": [
			-3.433991789955555e-06,
			2.812412624895784e-06
		],
		"eco": 23,
		"efo": 230000.0,
		"cfr": NaN
	},
	{
		"tim": 21.61579255,
		"tid": 3224,
		"loc": [
			-3.3985666712403887e-06,
			2.7987625764696514e-06
		],
		"eco": 32,
		"efo": 160000.0,
		"cfr": NaN
	},
	{
		"tim": 21.616071074999997,
		"tid": 3224,
		"loc": [
			-3.4042377916978373e-06,
			2.8050857898510526e-06
		],
		"eco": 30,
		"efo": 150000.0,
		"cfr": NaN
	},
	{
		"tim": 21.616349600000003,
		"tid": 3224,
		"loc": [
			-3.4021422165575758e-06,
			2.8215337481370622e-06
		],
		"eco": 44,
		"efo": 220000.0,
		"cfr": NaN
	},
	{
		"tim": 21.61662815,
		"tid": 3224,
		"loc": [
			-3.3966314746016554e-06,
			2.804901059069652e-06
		],
		"eco": 37,
		"efo": 185000.0,
		"cfr": NaN
	},
	{
		"tim": 21.616906699999998,
		"tid": 3224,
		"loc": [
			-3.38698606501804e-06,
			2.8157672583427534e-06
		],
		"eco": 34,
		"efo": 340000.0,
		"cfr": NaN
	},
	{
		"tim": 21.6170527,
		"tid": 3224,
		"loc": [
			-3.3712641933393153e-06,
			2.8020354934276126e-06
		],
		"eco": 29,
		"efo": 145000.0,
		"cfr": NaN
	},
	{
		"tim": 21.617331224999997,
		"tid": 3224,
		"loc": [
			-3.3795323437250006e-06,
			2.8062029386651303e-06
		],
		"eco": 35,
		"efo": 175000.0,
		"cfr": NaN
	},
	{
		"tim": 21.6176097,
		"tid": 3224,
		"loc": [
			-3.409217649593665e-06,
			2.833770565426285e-06
		],
		"eco": 22,
		"efo": 110000.0,
		"cfr": NaN
	},
	{
		"tim": 21.617888224999998,
		"tid": 3224,
		"loc": [
			-3.3823659247769546e-06,
			2.8336474312810803e-06
		],
		"eco": 28,
		"efo": 280000.0,
		"cfr": NaN
	},
	{
		"tim": 21.618034249999997,
		"tid": 3224,
		"loc": [
			-3.4127123178489405e-06,
			2.838699773793033e-06
		],
		"eco": 20,
		"efo": 200000.0,
		"cfr": NaN
	},
	{
		"tim": 21.618180274999997,
		"tid": 3224,
		"loc": [
			-3.3897813642042686e-06,
			2.8301395182997093e-06
		],
		"eco": 26,
		"efo": 130000.0,
		"cfr": NaN
	},
	{
		"tim": 21.618458800000003,
		"tid": 3224,
		"loc": [
			-3.3641253496831592e-06,
			2.832536661223442e-06
		],
		"eco": 20,
		"efo": 200000.0,
		"cfr": NaN
	},
	{
		"tim": 21.618604800000004,
		"tid": 3224,
		"loc": [
			-3.3934708224061324e-06,
			2.8329345059725943e-06
		],
		"eco": 39,
		"efo": 195000.0,
		"cfr": NaN
	},
	{
		"tim": 21.618883325000002,
		"tid": 3224,
		"loc": [
			-3.3959221112269343e-06,
			2.8455920603117423e-06
		],
		"eco": 23,
		"efo": 230000.0,
		"cfr": NaN
	},
	{
		"tim": 21.619029299999998,
		"tid": 3224,
		"loc": [
			-3.3802988810782376e-06,
			2.8547529961102154e-06
		],
		"eco": 28,
		"efo": 280000.0,
		"cfr": NaN
	},
	{
		"tim": 21.619175324999997,
		"tid": 3224,
		"loc": [
			-3.3981169926098573e-06,
			2.852618309301904e-06
		],
		"eco": 32,
		"efo": 320000.0,
		"cfr": NaN
	},
	{
		"tim": 21.6193213,
		"tid": 3224,
		"loc": [
			-3.4101126683761012e-06,
			2.863372135586829e-06
		],
		"eco": 25,
		"efo": 250000.0,
		"cfr": NaN
	},
	{
		"tim": 21.619467275,
		"tid": 3224,
		"loc": [
			-3.4233703839771515e-06,
			2.866842545113768e-06
		],
		"eco": 32,
		"efo": 160000.0,
		"cfr": NaN
	},
	{
		"tim": 21.619745849999997,
		"tid": 3224,
		"loc": [
			-3.4132602701593846e-06,
			2.8601576722674214e-06
		],
		"eco": 41,
		"efo": 205000.0,
		"cfr": NaN
	},
	{
		"tim": 21.620024375000003,
		"tid": 3224,
		"loc": [
			-3.4154700689019008e-06,
			2.8713368866114796e-06
		],
		"eco": 26,
		"efo": 130000.0,
		"cfr": NaN
	},
	{
		"tim": 21.620302925,
		"tid": 3224,
		"loc": [
			-3.422352695825081e-06,
			2.8509058484743466e-06
		],
		"eco": 24,
		"efo": 240000.0,
		"cfr": NaN
	},
	{
		"tim": 21.620448900000003,
		"tid": 3224,
		"loc": [
			-3.4087431666093265e-06,
			2.856868223093723e-06
		],
		"eco": 20,
		"efo": 200000.0,
		"cfr": NaN
	},
	{
		"tim": 21.620594925000002,
		"tid": 3224,
		"loc": [
			-3.4062204467715623e-06,
			2.8521357363802757e-06
		],
		"eco": 40,
		"efo": 200000.0,
		"cfr": NaN
	},
	{
		"tim": 21.620873399999997,
		"tid": 3224,
		"loc": [
			-3.404992183617386e-06,
			2.8687460438287692e-06
		],
		"eco": 21,
		"efo": 210000.0,
		"cfr": NaN
	},
	{
		"tim": 21.621019375,
		"tid": 3224,
		"loc": [
			-3.4088134765625002e-06,
			2.8579711914062503e-06
		],
		"eco": 33,
		"efo": 165000.0,
		"cfr": NaN
	},
	{
		"tim": 21.621297950000002,
		"tid": 3224,
		"loc": [
			-3.4048116502938333e-06,
			2.8533502804593203e-06
		],
		"eco": 43,
		"efo": 215000.0,
		"cfr": NaN
	},
	{
		"tim": 21.6215765,
		"tid": 3224,
		"loc": [
			-3.416911864915371e-06,
			2.8634809061643784e-06
		],
		"eco": 37,
		"efo": 185000.0,
		"cfr": NaN
	},
	{
		"tim": 21.621855025,
		"tid": 3224,
		"loc": [
			-3.4167006083957528e-06,
			2.873671824824473e-06
		],
		"eco": 31,
		"efo": 155000.0,
		"cfr": NaN
	},
	{
		"tim": 21.622133549999997,
		"tid": 3224,
		"loc": [
			-3.4285107723363373e-06,
			2.871419799923489e-06
		],
		"eco": 35,
		"efo": 350000.0,
		"cfr": NaN
	},
	{
		"tim": 21.622279525,
		"tid": 3224,
		"loc": [
			-3.4565179408138294e-06,
			2.875602497374523e-06
		],
		"eco": 26,
		"efo": 260000.0,
		"cfr": NaN
	},
	{
		"tim": 21.622425500000002,
		"tid": 3224,
		"loc": [
			-3.4544030845896955e-06,
			2.8625551145275553e-06
		],
		"eco": 34,
		"efo": 340000.0,
		"cfr": NaN
	},
	{
		"tim": 21.622571525,
		"tid": 3224,
		"loc": [
			-3.4447341897518058e-06,
			2.877534818024194e-06
		],
		"eco": 35,
		"efo": 175000.0,
		"cfr": NaN
	},
	{
		"tim": 21.62285005,
		"tid": 3224,
		"loc": [
			-3.4243509377873497e-06,
			2.8956392897817364e-06
		],
		"eco": 27,
		"efo": 270000.0,
		"cfr": NaN
	},
	{
		"tim": 21.622996075,
		"tid": 3224,
		"loc": [
			-3.4640908407401054e-06,
			2.8711744529367255e-06
		],
		"eco": 20,
		"efo": 200000.0,
		"cfr": NaN
	},
	{
		"tim": 21.623142075,
		"tid": 3224,
		"loc": [
			-3.4309230159611967e-06,
			2.861416374640273e-06
		],
		"eco": 26,
		"efo": 130000.0,
		"cfr": NaN
	},
	{
		"tim": 21.623420624999998,
		"tid": 3224,
		"loc": [
			-3.4624910011031895e-06,
			2.8571292775132227e-06
		],
		"eco": 20,
		"efo": 200000.0,
		"cfr": NaN
	},
	{
		"tim": 21.623566625,
		"tid": 3224,
		"loc": [
			-3.4577329419005907e-06,
			2.8701566101039818e-06
		],
		"eco": 44,
		"efo": 220000.0,
		"cfr": NaN
	},
	{
		"tim": 21.6238451,
		"tid": 3224,
		"loc": [
			-3.445687981389419e-06,
			2.8510598485968077e-06
		],
		"eco": 30,
		"efo": 300000.0,
		"cfr": NaN
	},
	{
		"tim": 21.623991125,
		"tid": 3224,
		"loc": [
			-3.4526365031304094e-06,
			2.846156438888621e-06
		],
		"eco": 29,
		"efo": 145000.0,
		"cfr": NaN
	},
	{
		"tim": 21.6242696,
		"tid": 3224,
		"loc": [
			-3.413743489984107e-06,
			2.8254604262288125e-06
		],
		"eco": 20,
		"efo": 200000.0,
		"cfr": NaN
	},
	{
		"tim": 21.624415625,
		"tid": 3224,
		"loc": [
			-3.42798970407383e-06,
			2.833009062859545e-06
		],
		"eco": 28,
		"efo": 280000.0,
		"cfr": NaN
	},
	{
		"tim": 21.62456165,
		"tid": 3224,
		"loc": [
			-3.4347829276483916e-06,
			2.842807335878788e-06
		],
		"eco": 35,
		"efo": 175000.0,
		"cfr": NaN
	},
	{
		"tim": 21.624840175,
		"tid": 3224,
		"loc": [
			-3.4476707421407756e-06,
			2.8361495924909015e-06
		],
		"eco": 32,
		"efo": 320000.0,
		"cfr": NaN
	},
	{
		"tim": 21.6249862,
		"tid": 3224,
		"loc": [
			-3.4455249211836515e-06,
			2.83278813613231e-06
		],
		"eco": 38,
		"efo": 190000.0,
		"cfr": NaN
	},
	{
		"tim": 21.6252647,
		"tid": 3224,
		"loc": [
			-3.448421432015923e-06,
			2.8299802150286733e-06
		],
		"eco": 25,
		"efo": 125000.0,
		"cfr": NaN
	},
	{
		"tim": 21.625543224999998,
		"tid": 3224,
		"loc": [
			-3.44716840903551e-06,
			2.8028265663633772e-06
		],
		"eco": 27,
		"efo": 270000.0,
		"cfr": NaN
	},
	{
		"tim": 21.6256892,
		"tid": 3224,
		"loc": [
			-3.4436035156250003e-06,
			2.8357541149201923e-06
		],
		"eco": 33,
		"efo": 165000.0,
		"cfr": NaN
	},
	{
		"tim": 21.625967725,
		"tid": 3224,
		"loc": [
			-3.4326501061359046e-06,
			2.8371345007920738e-06
		],
		"eco": 22,
		"efo": 220000.0,
		"cfr": NaN
	},
	{
		"tim": 21.62611375,
		"tid": 3224,
		"loc": [
			-3.4429522173869565e-06,
			2.831085827317146e-06
		],
		"eco": 25,
		"efo": 125000.0,
		"cfr": NaN
	},
	{
		"tim": 21.626392300000003,
		"tid": 3224,
		"loc": [
			-3.4468067698736138e-06,
			2.8365703402511652e-06
		],
		"eco": 26,
		"efo": 130000.0,
		"cfr": NaN
	},
	{
		"tim": 21.626670825,
		"tid": 3224,
		"loc": [
			-3.485214914999165e-06,
			2.8361365781237386e-06
		],
		"eco": 22,
		"efo": 220000.0,
		"cfr": NaN
	},
	{
		"tim": 21.62681685,
		"tid": 3224,
		"loc": [
			-3.4658733063601e-06,
			2.8512325079991852e-06
		],
		"eco": 36,
		"efo": 180000.0,
		"cfr": NaN
	},
	{
		"tim": 21.627095325000003,
		"tid": 3224,
		"loc": [
			-3.475917383294448e-06,
			2.8337723138023635e-06
		],
		"eco": 25,
		"efo": 250000.0,
		"cfr": NaN
	},
	{
		"tim": 21.627241350000002,
		"tid": 3224,
		"loc": [
			-3.4654346252805666e-06,
			2.851975953683291e-06
		],
		"eco": 23,
		"efo": 230000.0,
		"cfr": NaN
	},
	{
		"tim": 21.627387324999997,
		"tid": 3224,
		"loc": [
			-3.4598980047330978e-06,
			2.833705479541749e-06
		],
		"eco": 20,
		"efo": 200000.0,
		"cfr": NaN
	},
	{
		"tim": 21.6275333,
		"tid": 3224,
		"loc": [
			-3.446092239795829e-06,
			2.85216248470327e-06
		],
		"eco": 28,
		"efo": 140000.0,
		"cfr": NaN
	},
	{
		"tim": 21.627811875000003,
		"tid": 3224,
		"loc": [
			-3.449741263600759e-06,
			2.8437501366327223e-06
		],
		"eco": 37,
		"efo": 185000.0,
		"cfr": NaN
	},
	{
		"tim": 21.6280904,
		"tid": 3224,
		"loc": [
			-3.450068349812169e-06,
			2.8325601070941194e-06
		],
		"eco": 29,
		"efo": 145000.0,
		"cfr": NaN
	},
	{
		"tim": 21.62836895,
		"tid": 3224,
		"loc": [
			-3.4463633722276463e-06,
			2.8449151746086968e-06
		],
		"eco": 47,
		"efo": 235000.0,
		"cfr": NaN
	},
	{
		"tim": 21.628647425,
		"tid": 3224,
		"loc": [
			-3.4369807122260195e-06,
			2.836150415882377e-06
		],
		"eco": 38,
		"efo": 190000.0,
		"cfr": NaN
	},
	{
		"tim": 21.62892595,
		"tid": 3224,
		"loc": [
			-3.4497070312500005e-06,
			2.832587246773009e-06
		],
		"eco": 21,
		"efo": 105000.0,
		"cfr": NaN
	},
	{
		"tim": 21.629204474999998,
		"tid": 3224,
		"loc": [
			-3.4497070312500005e-06,
			2.83603059238164e-06
		],
		"eco": 21,
		"efo": 105000.0,
		"cfr": NaN
	},
	{
		"tim": 21.629483025000003,
		"tid": 3224,
		"loc": [
			-3.439583040344696e-06,
			2.8413366431684205e-06
		],
		"eco": 46,
		"efo": 230000.0,
		"cfr": NaN
	},
	{
		"tim": 21.629761575,
		"tid": 3224,
		"loc": [
			-3.4499799504450026e-06,
			2.85374009668199e-06
		],
		"eco": 21,
		"efo": 210000.0,
		"cfr": NaN
	},
	{
		"tim": 21.629907575,
		"tid": 3224,
		"loc": [
			-3.433726254361237e-06,
			2.847360567827542e-06
		],
		"eco": 21,
		"efo": 210000.0,
		"cfr": NaN
	},
	{
		"tim": 21.630053550000003,
		"tid": 3224,
		"loc": [
			-3.415669656517713e-06,
			2.8184496181537972e-06
		],
		"eco": 20,
		"efo": 200000.0,
		"cfr": NaN
	},
	{
		"tim": 21.630199575000002,
		"tid": 3224,
		"loc": [
			-3.436330643723151e-06,
			2.8290995812833217e-06
		],
		"eco": 30,
		"efo": 300000.0,
		"cfr": NaN
	},
	{
		"tim": 21.630345549999998,
		"tid": 3224,
		"loc": [
			-3.4392147559325226e-06,
			2.8395925985100446e-06
		],
		"eco": 27,
		"efo": 135000.0,
		"cfr": NaN
	},
	{
		"tim": 21.630624074999997,
		"tid": 3224,
		"loc": [
			-3.4616376479430305e-06,
			2.8298088401995795e-06
		],
		"eco": 44,
		"efo": 146666.66666666666,
		"cfr": NaN
	},
	{
		"tim": 21.63103515,
		"tid": 3224,
		"loc": [
			-3.4516257777190483e-06,
			2.8229611720599234e-06
		],
		"eco": 25,
		"efo": 250000.0,
		"cfr": NaN
	},
	{
		"tim": 21.63118115,
		"tid": 3224,
		"loc": [
			-3.458776712157474e-06,
			2.828462505993307e-06
		],
		"eco": 26,
		"efo": 260000.0,
		"cfr": NaN
	},
	{
		"tim": 21.63132715,
		"tid": 3224,
		"loc": [
			-3.439108210373698e-06,
			2.8002812015191228e-06
		],
		"eco": 20,
		"efo": 200000.0,
		"cfr": NaN
	},
	{
		"tim": 21.63147315,
		"tid": 3224,
		"loc": [
			-3.436589504550243e-06,
			2.8266620508728613e-06
		],
		"eco": 24,
		"efo": 240000.0,
		"cfr": NaN
	},
	{
		"tim": 21.631619175,
		"tid": 3224,
		"loc": [
			-3.436489080655993e-06,
			2.821714138005176e-06
		],
		"eco": 23,
		"efo": 230000.0,
		"cfr": NaN
	},
	{
		"tim": 21.631765150000003,
		"tid": 3224,
		"loc": [
			-3.4382585533547917e-06,
			2.839530198066317e-06
		],
		"eco": 35,
		"efo": 175000.0,
		"cfr": NaN
	},
	{
		"tim": 21.632043675000002,
		"tid": 3224,
		"loc": [
			-3.4456107862545805e-06,
			2.833491436183911e-06
		],
		"eco": 23,
		"efo": 230000.0,
		"cfr": NaN
	},
	{
		"tim": 21.632189649999997,
		"tid": 3224,
		"loc": [
			-3.4678854736068885e-06,
			2.8571595147150676e-06
		],
		"eco": 26,
		"efo": 260000.0,
		"cfr": NaN
	},
	{
		"tim": 21.632335625,
		"tid": 3224,
		"loc": [
			-3.4705834679497066e-06,
			2.8600464016775355e-06
		],
		"eco": 41,
		"efo": 205000.0,
		"cfr": NaN
	},
	{
		"tim": 21.632614200000003,
		"tid": 3224,
		"loc": [
			-3.462735183441411e-06,
			2.8363957127142954e-06
		],
		"eco": 33,
		"efo": 165000.0,
		"cfr": NaN
	},
	{
		"tim": 21.632892725,
		"tid": 3224,
		"loc": [
			-3.4490402066693253e-06,
			2.8164705711263326e-06
		],
		"eco": 24,
		"efo": 240000.0,
		"cfr": NaN
	},
	{
		"tim": 21.63303875,
		"tid": 3224,
		"loc": [
			-3.4483609359154886e-06,
			2.82128636366162e-06
		],
		"eco": 24,
		"efo": 240000.0,
		"cfr": NaN
	},
	{
		"tim": 21.63318475,
		"tid": 3224,
		"loc": [
			-3.4300446885750995e-06,
			2.841520682439783e-06
		],
		"eco": 20,
		"efo": 200000.0,
		"cfr": NaN
	},
	{
		"tim": 21.633330724999997,
		"tid": 3224,
		"loc": [
			-3.4185307832428858e-06,
			2.8482318213075905e-06
		],
		"eco": 30,
		"efo": 150000.0,
		"cfr": NaN
	},
	{
		"tim": 21.633609250000003,
		"tid": 3224,
		"loc": [
			-3.439371537789037e-06,
			2.8318327592254116e-06
		],
		"eco": 32,
		"efo": 160000.0,
		"cfr": NaN
	},
	{
		"tim": 21.633887724999997,
		"tid": 3224,
		"loc": [
			-3.4568267472480894e-06,
			2.821232811606443e-06
		],
		"eco": 24,
		"efo": 240000.0,
		"cfr": NaN
	},
	{
		"tim": 21.634033749999997,
		"tid": 3224,
		"loc": [
			-3.4414086722564205e-06,
			2.827365983546928e-06
		],
		"eco": 29,
		"efo": 290000.0,
		"cfr": NaN
	},
	{
		"tim": 21.634179775000003,
		"tid": 3224,
		"loc": [
			-3.44390869140625e-06,
			2.8314208984375e-06
		],
		"eco": 42,
		"efo": 210000.0,
		"cfr": NaN
	},
	{
		"tim": 21.634458325,
		"tid": 3224,
		"loc": [
			-3.441778332795078e-06,
			2.8474104189666996e-06
		],
		"eco": 24,
		"efo": 240000.0,
		"cfr": NaN
	},
	{
		"tim": 21.634604325,
		"tid": 3224,
		"loc": [
			-3.4336367364682833e-06,
			2.8519290978299446e-06
		],
		"eco": 22,
		"efo": 220000.0,
		"cfr": NaN
	},
	{
		"tim": 21.634750325000002,
		"tid": 3224,
		"loc": [
			-3.430965603311562e-06,
			2.832770065007253e-06
		],
		"eco": 23,
		"efo": 230000.0,
		"cfr": NaN
	},
	{
		"tim": 21.63489635,
		"tid": 3224,
		"loc": [
			-3.403732208935051e-06,
			2.8429531643132265e-06
		],
		"eco": 20,
		"efo": 200000.0,
		"cfr": NaN
	},
	{
		"tim": 21.635042324999997,
		"tid": 3224,
		"loc": [
			-3.4359584509352384e-06,
			2.843488766057428e-06
		],
		"eco": 32,
		"efo": 160000.0,
		"cfr": NaN
	},
	{
		"tim": 21.6353208,
		"tid": 3224,
		"loc": [
			-3.441388057549748e-06,
			2.859234199030398e-06
		],
		"eco": 23,
		"efo": 230000.0,
		"cfr": NaN
	},
	{
		"tim": 21.635466824999998,
		"tid": 3224,
		"loc": [
			-3.441008582135847e-06,
			2.8461116453665433e-06
		],
		"eco": 25,
		"efo": 125000.0,
		"cfr": NaN
	},
	{
		"tim": 21.635745349999997,
		"tid": 3224,
		"loc": [
			-3.4382751882782037e-06,
			2.8459836808781754e-06
		],
		"eco": 30,
		"efo": 150000.0,
		"cfr": NaN
	},
	{
		"tim": 21.6360239,
		"tid": 3224,
		"loc": [
			-3.455224786781684e-06,
			2.836426334653915e-06
		],
		"eco": 23,
		"efo": 230000.0,
		"cfr": NaN
	},
	{
		"tim": 21.636169900000002,
		"tid": 3224,
		"loc": [
			-3.4488908251982063e-06,
			2.8398236646637937e-06
		],
		"eco": 27,
		"efo": 270000.0,
		"cfr": NaN
	},
	{
		"tim": 21.636315925,
		"tid": 3224,
		"loc": [
			-3.4366792600767884e-06,
			2.849785595010634e-06
		],
		"eco": 24,
		"efo": 240000.0,
		"cfr": NaN
	},
	{
		"tim": 21.636461925000003,
		"tid": 3224,
		"loc": [
			-3.459945540237692e-06,
			2.845164575716808e-06
		],
		"eco": 20,
		"efo": 200000.0,
		"cfr": NaN
	},
	{
		"tim": 21.636607899999998,
		"tid": 3224,
		"loc": [
			-3.4561574029216327e-06,
			2.842712558742024e-06
		],
		"eco": 22,
		"efo": 110000.0,
		"cfr": NaN
	},
	{
		"tim": 21.636886424999997,
		"tid": 3224,
		"loc": [
			-3.421402159430429e-06,
			2.842452186191525e-06
		],
		"eco": 29,
		"efo": 290000.0,
		"cfr": NaN
	},
	{
		"tim": 21.6370324,
		"tid": 3224,
		"loc": [
			-3.443673825578174e-06,
			2.844508603953098e-06
		],
		"eco": 20,
		"efo": 200000.0,
		"cfr": NaN
	},
	{
		"tim": 21.637178375,
		"tid": 3224,
		"loc": [
			-3.4521300660121007e-06,
			2.845796850900285e-06
		],
		"eco": 46,
		"efo": 230000.0,
		"cfr": NaN
	},
	{
		"tim": 21.637456949999997,
		"tid": 3224,
		"loc": [
			-3.4607095298553397e-06,
			2.848014723446638e-06
		],
		"eco": 22,
		"efo": 220000.0,
		"cfr": NaN
	},
	{
		"tim": 21.637602949999998,
		"tid": 3224,
		"loc": [
			-3.4432647255502207e-06,
			2.8558502475043726e-06
		],
		"eco": 20,
		"efo": 200000.0,
		"cfr": NaN
	},
	{
		"tim": 21.63774895,
		"tid": 3224,
		"loc": [
			-3.466947808798873e-06,
			2.8242342296233828e-06
		],
		"eco": 31,
		"efo": 310000.0,
		"cfr": NaN
	},
	{
		"tim": 21.637894975,
		"tid": 3224,
		"loc": [
			-3.4535580176512725e-06,
			2.8460012899162947e-06
		],
		"eco": 27,
		"efo": 270000.0,
		"cfr": NaN
	},
	{
		"tim": 21.638040975,
		"tid": 3224,
		"loc": [
			-3.4562919385983306e-06,
			2.8489028131370363e-06
		],
		"eco": 23,
		"efo": 230000.0,
		"cfr": NaN
	},
	{
		"tim": 21.63818695,
		"tid": 3224,
		"loc": [
			-3.446379083537663e-06,
			2.8382865700726998e-06
		],
		"eco": 45,
		"efo": 225000.0,
		"cfr": NaN
	},
	{
		"tim": 21.638465475,
		"tid": 3224,
		"loc": [
			-3.431890207670434e-06,
			2.8512830813940694e-06
		],
		"eco": 25,
		"efo": 250000.0,
		"cfr": NaN
	},
	{
		"tim": 21.638611450000003,
		"tid": 3224,
		"loc": [
			-3.437912292185272e-06,
			2.843140632074374e-06
		],
		"eco": 24,
		"efo": 240000.0,
		"cfr": NaN
	},
	{
		"tim": 21.638757475000002,
		"tid": 3224,
		"loc": [
			-3.406065619500603e-06,
			2.842846544944527e-06
		],
		"eco": 35,
		"efo": 175000.0,
		"cfr": NaN
	},
	{
		"tim": 21.639036,
		"tid": 3224,
		"loc": [
			-3.4027884152281833e-06,
			2.8453617187379556e-06
		],
		"eco": 21,
		"efo": 210000.0,
		"cfr": NaN
	},
	{
		"tim": 21.639182,
		"tid": 3224,
		"loc": [
			-3.412422475300783e-06,
			2.842165039586121e-06
		],
		"eco": 33,
		"efo": 165000.0,
		"cfr": NaN
	},
	{
		"tim": 21.63946055,
		"tid": 3224,
		"loc": [
			-3.3940371082562063e-06,
			2.8164036152791324e-06
		],
		"eco": 24,
		"efo": 240000.0,
		"cfr": NaN
	},
	{
		"tim": 21.63960655,
		"tid": 3224,
		"loc": [
			-3.3940531159221416e-06,
			2.810921108680844e-06
		],
		"eco": 53,
		"efo": 265000.0,
		"cfr": NaN
	},
	{
		"tim": 21.639885075,
		"tid": 3224,
		"loc": [
			-3.39063253668947e-06,
			2.8062113678221392e-06
		],
		"eco": 30,
		"efo": 300000.0,
		"cfr": NaN
	},
	{
		"tim": 21.64003105,
		"tid": 3224,
		"loc": [
			-3.3695144792754617e-06,
			2.7929555321267786e-06
		],
		"eco": 30,
		"efo": 300000.0,
		"cfr": NaN
	},
	{
		"tim": 21.640177075,
		"tid": 3224,
		"loc": [
			-3.397216796875e-06,
			2.7950445857312535e-06
		],
		"eco": 27,
		"efo": 270000.0,
		"cfr": NaN
	},
	{
		"tim": 21.640323050000003,
		"tid": 3224,
		"loc": [
			-3.4145053812658964e-06,
			2.7788391981060274e-06
		],
		"eco": 30,
		"efo": 300000.0,
		"cfr": NaN
	},
	{
		"tim": 21.640469024999998,
		"tid": 3224,
		"loc": [
			-3.4035352363603257e-06,
			2.799912689855028e-06
		],
		"eco": 22,
		"efo": 220000.0,
		"cfr": NaN
	},
	{
		"tim": 21.640615049999997,
		"tid": 3224,
		"loc": [
			-3.4070317041915548e-06,
			2.756868458898645e-06
		],
		"eco": 27,
		"efo": 270000.0,
		"cfr": NaN
	},
	{
		"tim": 21.640761074999997,
		"tid": 3224,
		"loc": [
			-3.4063884568968632e-06,
			2.7655830595255423e-06
		],
		"eco": 20,
		"efo": 200000.0,
		"cfr": NaN
	},
	{
		"tim": 21.640907074999998,
		"tid": 3224,
		"loc": [
			-3.4042358398437503e-06,
			2.777196515548658e-06
		],
		"eco": 27,
		"efo": 270000.0,
		"cfr": NaN
	},
	{
		"tim": 21.641053075,
		"tid": 3224,
		"loc": [
			-3.3951838951851934e-06,
			2.784095765646437e-06
		],
		"eco": 25,
		"efo": 250000.0,
		"cfr": NaN
	},
	{
		"tim": 21.641199099999998,
		"tid": 3224,
		"loc": [
			-3.393560528787819e-06,
			2.803628060180383e-06
		],
		"eco": 38,
		"efo": 190000.0,
		"cfr": NaN
	},
	{
		"tim": 21.641477599999998,
		"tid": 3224,
		"loc": [
			-3.382188780824234e-06,
			2.7850624971639467e-06
		],
		"eco": 32,
		"efo": 320000.0,
		"cfr": NaN
	},
	{
		"tim": 21.641623624999998,
		"tid": 3224,
		"loc": [
			-3.3537000733702774e-06,
			2.7946560920910053e-06
		],
		"eco": 36,
		"efo": 180000.0,
		"cfr": NaN
	},
	{
		"tim": 21.6419021,
		"tid": 3224,
		"loc": [
			-3.3790030676350303e-06,
			2.79282182018411e-06
		],
		"eco": 20,
		"efo": 200000.0,
		"cfr": NaN
	},
	{
		"tim": 21.642048075,
		"tid": 3224,
		"loc": [
			-3.378597296153113e-06,
			2.8087469122057183e-06
		],
		"eco": 28,
		"efo": 280000.0,
		"cfr": NaN
	},
	{
		"tim": 21.6421941,
		"tid": 3224,
		"loc": [
			-3.400029653299638e-06,
			2.791791735363096e-06
		],
		"eco": 40,
		"efo": 200000.0,
		"cfr": NaN
	},
	{
		"tim": 21.64247265,
		"tid": 3224,
		"loc": [
			-3.4297693553424542e-06,
			2.81432372525288e-06
		],
		"eco": 20,
		"efo": 200000.0,
		"cfr": NaN
	},
	{
		"tim": 21.642618674999998,
		"tid": 3224,
		"loc": [
			-3.415941531446743e-06,
			2.8104672917139277e-06
		],
		"eco": 46,
		"efo": 230000.0,
		"cfr": NaN
	},
	{
		"tim": 21.642897199999997,
		"tid": 3224,
		"loc": [
			-3.3795859967859735e-06,
			2.7991947106029243e-06
		],
		"eco": 30,
		"efo": 150000.0,
		"cfr": NaN
	},
	{
		"tim": 21.643175725000003,
		"tid": 3224,
		"loc": [
			-3.378980510014911e-06,
			2.7933560668445633e-06
		],
		"eco": 21,
		"efo": 210000.0,
		"cfr": NaN
	},
	{
		"tim": 21.643321699999998,
		"tid": 3224,
		"loc": [
			-3.3772942083504146e-06,
			2.7966607763905612e-06
		],
		"eco": 26,
		"efo": 260000.0,
		"cfr": NaN
	},
	{
		"tim": 21.643467675,
		"tid": 3224,
		"loc": [
			-3.361650624576662e-06,
			2.79458717859554e-06
		],
		"eco": 28,
		"efo": 280000.0,
		"cfr": NaN
	},
	{
		"tim": 21.6436137,
		"tid": 3224,
		"loc": [
			-3.3796903474656016e-06,
			2.7973937988281253e-06
		],
		"eco": 26,
		"efo": 260000.0,
		"cfr": NaN
	},
	{
		"tim": 21.643759675000002,
		"tid": 3224,
		"loc": [
			-3.3664591073415236e-06,
			2.8039112900270657e-06
		],
		"eco": 23,
		"efo": 230000.0,
		"cfr": NaN
	},
	{
		"tim": 21.6439057,
		"tid": 3224,
		"loc": [
			-3.3541472944427014e-06,
			2.8165252060889167e-06
		],
		"eco": 20,
		"efo": 200000.0,
		"cfr": NaN
	},
	{
		"tim": 21.644051725,
		"tid": 3224,
		"loc": [
			-3.3499661027661648e-06,
			2.8279440509939914e-06
		],
		"eco": 25,
		"efo": 250000.0,
		"cfr": NaN
	},
	{
		"tim": 21.644197725,
		"tid": 3224,
		"loc": [
			-3.364037642582233e-06,
			2.8211070393265623e-06
		],
		"eco": 44,
		"efo": 220000.0,
		"cfr": NaN
	},
	{
		"tim": 21.64447625,
		"tid": 3224,
		"loc": [
			-3.3991492811031535e-06,
			2.812833476138571e-06
		],
		"eco": 29,
		"efo": 290000.0,
		"cfr": NaN
	},
	{
		"tim": 21.644622275,
		"tid": 3224,
		"loc": [
			-3.4026286934652664e-06,
			2.8129735812340405e-06
		],
		"eco": 28,
		"efo": 140000.0,
		"cfr": NaN
	},
	{
		"tim": 21.64490075,
		"tid": 3224,
		"loc": [
			-3.424611556460519e-06,
			2.7894883534417926e-06
		],
		"eco": 30,
		"efo": 300000.0,
		"cfr": NaN
	},
	{
		"tim": 21.645046775,
		"tid": 3224,
		"loc": [
			-3.3973895371663614e-06,
			2.791649772659402e-06
		],
		"eco": 20,
		"efo": 200000.0,
		"cfr": NaN
	},
	{
		"tim": 21.645192750000003,
		"tid": 3224,
		"loc": [
			-3.3969484934365244e-06,
			2.798968133348566e-06
		],
		"eco": 25,
		"efo": 250000.0,
		"cfr": NaN
	},
	{
		"tim": 21.645338725,
		"tid": 3224,
		"loc": [
			-3.3896636629848825e-06,
			2.7979409845220797e-06
		],
		"eco": 37,
		"efo": 185000.0,
		"cfr": NaN
	},
	{
		"tim": 21.6456173,
		"tid": 3224,
		"loc": [
			-3.3869553039641256e-06,
			2.794852476201133e-06
		],
		"eco": 21,
		"efo": 210000.0,
		"cfr": NaN
	},
	{
		"tim": 21.645763300000002,
		"tid": 3224,
		"loc": [
			-3.35722768744957e-06,
			2.827201526260801e-06
		],
		"eco": 21,
		"efo": 210000.0,
		"cfr": NaN
	},
	{
		"tim": 21.645909300000003,
		"tid": 3224,
		"loc": [
			-3.3638973432018173e-06,
			2.799764094562428e-06
		],
		"eco": 28,
		"efo": 140000.0,
		"cfr": NaN
	},
	{
		"tim": 21.64618785,
		"tid": 3224,
		"loc": [
			-3.4081019968345173e-06,
			2.7858667864164606e-06
		],
		"eco": 33,
		"efo": 165000.0,
		"cfr": NaN
	},
	{
		"tim": 21.646466375,
		"tid": 3224,
		"loc": [
			-3.3952437174173867e-06,
			2.77932517468182e-06
		],
		"eco": 25,
		"efo": 250000.0,
		"cfr": NaN
	},
	{
		"tim": 21.64661235,
		"tid": 3224,
		"loc": [
			-3.4177945856586226e-06,
			2.7952575683593753e-06
		],
		"eco": 29,
		"efo": 290000.0,
		"cfr": NaN
	},
	{
		"tim": 21.646758324999997,
		"tid": 3224,
		"loc": [
			-3.4213165249477587e-06,
			2.7966105727000302e-06
		],
		"eco": 25,
		"efo": 250000.0,
		"cfr": NaN
	},
	{
		"tim": 21.6469043,
		"tid": 3224,
		"loc": [
			-3.441628726428227e-06,
			2.807061913986107e-06
		],
		"eco": 20,
		"efo": 200000.0,
		"cfr": NaN
	},
	{
		"tim": 21.647050325,
		"tid": 3224,
		"loc": [
			-3.455309993906354e-06,
			2.8036842212312266e-06
		],
		"eco": 43,
		"efo": 215000.0,
		"cfr": NaN
	},
	{
		"tim": 21.647328875000003,
		"tid": 3224,
		"loc": [
			-3.447277803948388e-06,
			2.794241592893556e-06
		],
		"eco": 38,
		"efo": 190000.0,
		"cfr": NaN
	},
	{
		"tim": 21.647607425,
		"tid": 3224,
		"loc": [
			-3.4619828132619537e-06,
			2.8077791208269995e-06
		],
		"eco": 23,
		"efo": 230000.0,
		"cfr": NaN
	},
	{
		"tim": 21.647753425,
		"tid": 3224,
		"loc": [
			-3.4399144418129675e-06,
			2.7998634348841023e-06
		],
		"eco": 41,
		"efo": 205000.0,
		"cfr": NaN
	},
	{
		"tim": 21.64803195,
		"tid": 3224,
		"loc": [
			-3.4722261935127023e-06,
			2.770219202991266e-06
		],
		"eco": 23,
		"efo": 230000.0,
		"cfr": NaN
	},
	{
		"tim": 21.648177925000002,
		"tid": 3224,
		"loc": [
			-3.4432326628981713e-06,
			2.794463426015508e-06
		],
		"eco": 40,
		"efo": 200000.0,
		"cfr": NaN
	},
	{
		"tim": 21.64845645,
		"tid": 3224,
		"loc": [
			-3.4457397460937503e-06,
			2.796874076191535e-06
		],
		"eco": 37,
		"efo": 185000.0,
		"cfr": NaN
	},
	{
		"tim": 21.648734975,
		"tid": 3224,
		"loc": [
			-3.433098723616161e-06,
			2.808328284913662e-06
		],
		"eco": 34,
		"efo": 170000.0,
		"cfr": NaN
	},
	{
		"tim": 21.649013524999997,
		"tid": 3224,
		"loc": [
			-3.4231583923730023e-06,
			2.8198392567047426e-06
		],
		"eco": 31,
		"efo": 155000.0,
		"cfr": NaN
	},
	{
		"tim": 21.649292075,
		"tid": 3224,
		"loc": [
			-3.4205417607340053e-06,
			2.808113269943107e-06
		],
		"eco": 27,
		"efo": 270000.0,
		"cfr": NaN
	},
	{
		"tim": 21.649438075000003,
		"tid": 3224,
		"loc": [
			-3.4055736355531737e-06,
			2.8151302090576048e-06
		],
		"eco": 28,
		"efo": 280000.0,
		"cfr": NaN
	},
	{
		"tim": 21.649584049999998,
		"tid": 3224,
		"loc": [
			-3.4125790153713536e-06,
			2.816529107042594e-06
		],
		"eco": 39,
		"efo": 195000.0,
		"cfr": NaN
	},
	{
		"tim": 21.649862574999997,
		"tid": 3224,
		"loc": [
			-3.422193788989381e-06,
			2.8378486061179676e-06
		],
		"eco": 30,
		"efo": 150000.0,
		"cfr": NaN
	},
	{
		"tim": 21.65014105,
		"tid": 3224,
		"loc": [
			-3.4107694332724524e-06,
			2.830560158853047e-06
		],
		"eco": 25,
		"efo": 250000.0,
		"cfr": NaN
	},
	{
		"tim": 21.650287074999998,
		"tid": 3224,
		"loc": [
			-3.4227263937261844e-06,
			2.852171392293438e-06
		],
		"eco": 34,
		"efo": 170000.0,
		"cfr": NaN
	},
	{
		"tim": 21.650565625000002,
		"tid": 3224,
		"loc": [
			-3.427975384832395e-06,
			2.8538702972105098e-06
		],
		"eco": 27,
		"efo": 270000.0,
		"cfr": NaN
	},
	{
		"tim": 21.65071165,
		"tid": 3224,
		"loc": [
			-3.4278435166025304e-06,
			2.860413298405413e-06
		],
		"eco": 37,
		"efo": 185000.0,
		"cfr": NaN
	},
	{
		"tim": 21.650990175,
		"tid": 3224,
		"loc": [
			-3.412314623417804e-06,
			2.846689606974963e-06
		],
		"eco": 33,
		"efo": 165000.0,
		"cfr": NaN
	},
	{
		"tim": 21.6512687,
		"tid": 3224,
		"loc": [
			-3.4154415061970757e-06,
			2.8519067976076535e-06
		],
		"eco": 31,
		"efo": 155000.0,
		"cfr": NaN
	},
	{
		"tim": 21.651547175,
		"tid": 3224,
		"loc": [
			-3.4219437848716268e-06,
			2.8514443098746704e-06
		],
		"eco": 29,
		"efo": 145000.0,
		"cfr": NaN
	},
	{
		"tim": 21.6518257,
		"tid": 3224,
		"loc": [
			-3.4193993732665875e-06,
			2.835674696828896e-06
		],
		"eco": 31,
		"efo": 155000.0,
		"cfr": NaN
	},
	{
		"tim": 21.652104249999997,
		"tid": 3224,
		"loc": [
			-3.419097510547619e-06,
			2.8320201890034805e-06
		],
		"eco": 32,
		"efo": 320000.0,
		"cfr": NaN
	},
	{
		"tim": 21.652250274999997,
		"tid": 3224,
		"loc": [
			-3.401281211356851e-06,
			2.8415721723135135e-06
		],
		"eco": 31,
		"efo": 155000.0,
		"cfr": NaN
	},
	{
		"tim": 21.652528800000002,
		"tid": 3224,
		"loc": [
			-3.4018575283197957e-06,
			2.840728759765625e-06
		],
		"eco": 21,
		"efo": 210000.0,
		"cfr": NaN
	},
	{
		"tim": 21.652674825000002,
		"tid": 3224,
		"loc": [
			-3.402287153625337e-06,
			2.82536229947255e-06
		],
		"eco": 20,
		"efo": 200000.0,
		"cfr": NaN
	},
	{
		"tim": 21.652820799999997,
		"tid": 3224,
		"loc": [
			-3.408396435797009e-06,
			2.817750160557024e-06
		],
		"eco": 24,
		"efo": 240000.0,
		"cfr": NaN
	},
	{
		"tim": 21.652966775,
		"tid": 3224,
		"loc": [
			-3.400617527807426e-06,
			2.81606719208984e-06
		],
		"eco": 28,
		"efo": 280000.0,
		"cfr": NaN
	},
	{
		"tim": 21.6531128,
		"tid": 3224,
		"loc": [
			-3.3921668443205303e-06,
			2.8379973586042404e-06
		],
		"eco": 20,
		"efo": 200000.0,
		"cfr": NaN
	},
	{
		"tim": 21.653258775,
		"tid": 3224,
		"loc": [
			-3.3937390192350787e-06,
			2.8328893920495024e-06
		],
		"eco": 26,
		"efo": 260000.0,
		"cfr": NaN
	},
	{
		"tim": 21.653404749999996,
		"tid": 3224,
		"loc": [
			-3.3953794342362594e-06,
			2.8390517058264125e-06
		],
		"eco": 27,
		"efo": 135000.0,
		"cfr": NaN
	},
	{
		"tim": 21.653683325,
		"tid": 3224,
		"loc": [
			-3.4036377371063288e-06,
			2.8310487898249503e-06
		],
		"eco": 30,
		"efo": 150000.0,
		"cfr": NaN
	},
	{
		"tim": 21.653961849999998,
		"tid": 3224,
		"loc": [
			-3.40028859500444e-06,
			2.8314906348951855e-06
		],
		"eco": 34,
		"efo": 340000.0,
		"cfr": NaN
	},
	{
		"tim": 21.654107874999998,
		"tid": 3224,
		"loc": [
			-3.4046961994569023e-06,
			2.834940687922098e-06
		],
		"eco": 50,
		"efo": 250000.0,
		"cfr": NaN
	},
	{
		"tim": 21.654386374999998,
		"tid": 3224,
		"loc": [
			-3.4274204221834637e-06,
			2.8271030743751665e-06
		],
		"eco": 44,
		"efo": 220000.0,
		"cfr": NaN
	},
	{
		"tim": 21.654664899999997,
		"tid": 3224,
		"loc": [
			-3.3909457996574786e-06,
			2.851042765520246e-06
		],
		"eco": 41,
		"efo": 205000.0,
		"cfr": NaN
	},
	{
		"tim": 21.654943375,
		"tid": 3224,
		"loc": [
			-3.413015566336139e-06,
			2.8409149247194174e-06
		],
		"eco": 21,
		"efo": 210000.0,
		"cfr": NaN
	},
	{
		"tim": 21.655089399999998,
		"tid": 3224,
		"loc": [
			-3.3994998444617576e-06,
			2.845813839108014e-06
		],
		"eco": 42,
		"efo": 210000.0,
		"cfr": NaN
	},
	{
		"tim": 21.655367950000002,
		"tid": 3224,
		"loc": [
			-3.3850114197167523e-06,
			2.8614957508453678e-06
		],
		"eco": 31,
		"efo": 310000.0,
		"cfr": NaN
	},
	{
		"tim": 21.655513975,
		"tid": 3224,
		"loc": [
			-3.3943223768982447e-06,
			2.8496605778386232e-06
		],
		"eco": 23,
		"efo": 230000.0,
		"cfr": NaN
	},
	{
		"tim": 21.655659975000003,
		"tid": 3224,
		"loc": [
			-3.3999814469471708e-06,
			2.839224681580558e-06
		],
		"eco": 46,
		"efo": 230000.0,
		"cfr": NaN
	},
	{
		"tim": 21.655938475000003,
		"tid": 3224,
		"loc": [
			-3.407650954925786e-06,
			2.848723916191955e-06
		],
		"eco": 22,
		"efo": 220000.0,
		"cfr": NaN
	},
	{
		"tim": 21.656084500000002,
		"tid": 3224,
		"loc": [
			-3.41495601188724e-06,
			2.8437127431825552e-06
		],
		"eco": 25,
		"efo": 250000.0,
		"cfr": NaN
	},
	{
		"tim": 21.656230474999997,
		"tid": 3224,
		"loc": [
			-3.42519010088475e-06,
			2.8495249651352994e-06
		],
		"eco": 45,
		"efo": 225000.0,
		"cfr": NaN
	},
	{
		"tim": 21.656509000000003,
		"tid": 3224,
		"loc": [
			-3.414434009741926e-06,
			2.858909805372555e-06
		],
		"eco": 28,
		"efo": 280000.0,
		"cfr": NaN
	},
	{
		"tim": 21.656654975,
		"tid": 3224,
		"loc": [
			-3.4156910253448827e-06,
			2.840786272078503e-06
		],
		"eco": 34,
		"efo": 170000.0,
		"cfr": NaN
	},
	{
		"tim": 21.65693355,
		"tid": 3224,
		"loc": [
			-3.3962291083597183e-06,
			2.841914870810319e-06
		],
		"eco": 30,
		"efo": 150000.0,
		"cfr": NaN
	},
	{
		"tim": 21.657212075,
		"tid": 3224,
		"loc": [
			-3.393672388903985e-06,
			2.8587947963173593e-06
		],
		"eco": 26,
		"efo": 260000.0,
		"cfr": NaN
	},
	{
		"tim": 21.657358075,
		"tid": 3224,
		"loc": [
			-3.4127401278434224e-06,
			2.8753275601909393e-06
		],
		"eco": 31,
		"efo": 155000.0,
		"cfr": NaN
	},
	{
		"tim": 21.6576366,
		"tid": 3224,
		"loc": [
			-3.418496046278392e-06,
			2.870430019940592e-06
		],
		"eco": 28,
		"efo": 280000.0,
		"cfr": NaN
	},
	{
		"tim": 21.657782575000002,
		"tid": 3224,
		"loc": [
			-3.453242069904667e-06,
			2.863453411151616e-06
		],
		"eco": 23,
		"efo": 115000.0,
		"cfr": NaN
	},
	{
		"tim": 21.6580611,
		"tid": 3224,
		"loc": [
			-3.4207153320312503e-06,
			2.8547722713790837e-06
		],
		"eco": 20,
		"efo": 200000.0,
		"cfr": NaN
	},
	{
		"tim": 21.658207074999996,
		"tid": 3224,
		"loc": [
			-3.4342616831045873e-06,
			2.8690095288870546e-06
		],
		"eco": 23,
		"efo": 230000.0,
		"cfr": NaN
	},
	{
		"tim": 21.658353100000003,
		"tid": 3224,
		"loc": [
			-3.4237670898437504e-06,
			2.8792112699428557e-06
		],
		"eco": 20,
		"efo": 200000.0,
		"cfr": NaN
	},
	{
		"tim": 21.658499125000002,
		"tid": 3224,
		"loc": [
			-3.4321061572294565e-06,
			2.8621014966950435e-06
		],
		"eco": 27,
		"efo": 135000.0,
		"cfr": NaN
	},
	{
		"tim": 21.65877765,
		"tid": 3224,
		"loc": [
			-3.4387556137670318e-06,
			2.8810921133037925e-06
		],
		"eco": 21,
		"efo": 210000.0,
		"cfr": NaN
	},
	{
		"tim": 21.658923675,
		"tid": 3224,
		"loc": [
			-3.446713558840459e-06,
			2.8598513345253864e-06
		],
		"eco": 30,
		"efo": 150000.0,
		"cfr": NaN
	},
	{
		"tim": 21.659202175,
		"tid": 3224,
		"loc": [
			-3.421751411622217e-06,
			2.8597613855525528e-06
		],
		"eco": 26,
		"efo": 260000.0,
		"cfr": NaN
	},
	{
		"tim": 21.6593482,
		"tid": 3224,
		"loc": [
			-3.4265525925646846e-06,
			2.8701827161250234e-06
		],
		"eco": 32,
		"efo": 160000.0,
		"cfr": NaN
	},
	{
		"tim": 21.659626675000002,
		"tid": 3224,
		"loc": [
			-3.4215653950227343e-06,
			2.853765635111416e-06
		],
		"eco": 24,
		"efo": 120000.0,
		"cfr": NaN
	},
	{
		"tim": 21.6599052,
		"tid": 3224,
		"loc": [
			-3.414274507419133e-06,
			2.8603281424134577e-06
		],
		"eco": 32,
		"efo": 106666.66666666666,
		"cfr": NaN
	},
	{
		"tim": 21.6603163,
		"tid": 3224,
		"loc": [
			-3.414801852967515e-06,
			2.8829902052061734e-06
		],
		"eco": 27,
		"efo": 270000.0,
		"cfr": NaN
	},
	{
		"tim": 21.660462300000003,
		"tid": 3224,
		"loc": [
			-3.4306473059955223e-06,
			2.8896308378721142e-06
		],
		"eco": 22,
		"efo": 220000.0,
		"cfr": NaN
	},
	{
		"tim": 21.660608300000003,
		"tid": 3224,
		"loc": [
			-3.4152009545576846e-06,
			2.8737050374078545e-06
		],
		"eco": 38,
		"efo": 126666.66666666666,
		"cfr": NaN
	},
	{
		"tim": 21.661019325,
		"tid": 3224,
		"loc": [
			-3.4202228206223495e-06,
			2.871961139405395e-06
		],
		"eco": 47,
		"efo": 156666.66666666666,
		"cfr": NaN
	},
	{
		"tim": 21.66143035,
		"tid": 3224,
		"loc": [
			-3.4007785376002953e-06,
			2.874097249823356e-06
		],
		"eco": 36,
		"efo": 180000.0,
		"cfr": NaN
	},
	{
		"tim": 21.661708925000003,
		"tid": 3224,
		"loc": [
			-3.406311589727929e-06,
			2.873912823834627e-06
		],
		"eco": 21,
		"efo": 210000.0,
		"cfr": NaN
	},
	{
		"tim": 21.661854924999997,
		"tid": 3224,
		"loc": [
			-3.3886796923107585e-06,
			2.911082980462127e-06
		],
		"eco": 30,
		"efo": 150000.0,
		"cfr": NaN
	},
	{
		"tim": 21.662133475,
		"tid": 3224,
		"loc": [
			-3.4122526922992845e-06,
			2.8941363837228307e-06
		],
		"eco": 40,
		"efo": 200000.0,
		"cfr": NaN
	},
	{
		"tim": 21.662411975,
		"tid": 3224,
		"loc": [
			-3.4219789166113695e-06,
			2.8919872472138276e-06
		],
		"eco": 20,
		"efo": 100000.0,
		"cfr": NaN
	},
	{
		"tim": 21.6626905,
		"tid": 3224,
		"loc": [
			-3.4015857543582835e-06,
			2.9003006277639173e-06
		],
		"eco": 39,
		"efo": 195000.0,
		"cfr": NaN
	},
	{
		"tim": 21.662968975000002,
		"tid": 3224,
		"loc": [
			-3.4069568170529392e-06,
			2.8911810130204584e-06
		],
		"eco": 27,
		"efo": 270000.0,
		"cfr": NaN
	},
	{
		"tim": 21.663115,
		"tid": 3224,
		"loc": [
			-3.3929073415183333e-06,
			2.929579893341457e-06
		],
		"eco": 28,
		"efo": 280000.0,
		"cfr": NaN
	},
	{
		"tim": 21.663261025,
		"tid": 3224,
		"loc": [
			-3.4004233064928835e-06,
			2.927718443077831e-06
		],
		"eco": 36,
		"efo": 180000.0,
		"cfr": NaN
	},
	{
		"tim": 21.663539574999998,
		"tid": 3224,
		"loc": [
			-3.3974433672886914e-06,
			2.9237170603117425e-06
		],
		"eco": 23,
		"efo": 230000.0,
		"cfr": NaN
	},
	{
		"tim": 21.663685575,
		"tid": 3224,
		"loc": [
			-3.399319010516824e-06,
			2.9162938383937414e-06
		],
		"eco": 37,
		"efo": 185000.0,
		"cfr": NaN
	},
	{
		"tim": 21.663964075,
		"tid": 3224,
		"loc": [
			-3.4196645052498548e-06,
			2.912813096082416e-06
		],
		"eco": 21,
		"efo": 210000.0,
		"cfr": NaN
	},
	{
		"tim": 21.6641101,
		"tid": 3224,
		"loc": [
			-3.4036457724545407e-06,
			2.928027382473273e-06
		],
		"eco": 20,
		"efo": 200000.0,
		"cfr": NaN
	},
	{
		"tim": 21.664256075,
		"tid": 3224,
		"loc": [
			-3.385621738252827e-06,
			2.929726429342521e-06
		],
		"eco": 23,
		"efo": 230000.0,
		"cfr": NaN
	},
	{
		"tim": 21.664402050000003,
		"tid": 3224,
		"loc": [
			-3.3696239226343185e-06,
			2.9394714722887123e-06
		],
		"eco": 27,
		"efo": 270000.0,
		"cfr": NaN
	},
	{
		"tim": 21.664548075000003,
		"tid": 3224,
		"loc": [
			-3.3528124092631955e-06,
			2.9337421602604665e-06
		],
		"eco": 23,
		"efo": 230000.0,
		"cfr": NaN
	},
	{
		"tim": 21.664694049999998,
		"tid": 3224,
		"loc": [
			-3.3389225409543024e-06,
			2.9405505913204947e-06
		],
		"eco": 48,
		"efo": 480000.0,
		"cfr": NaN
	},
	{
		"tim": 21.664840074999997,
		"tid": 3224,
		"loc": [
			-3.3346927480638404e-06,
			2.9147597347682833e-06
		],
		"eco": 23,
		"efo": 230000.0,
		"cfr": NaN
	},
	{
		"tim": 21.664986074999998,
		"tid": 3224,
		"loc": [
			-3.3483259921840963e-06,
			2.9425073510359623e-06
		],
		"eco": 31,
		"efo": 310000.0,
		"cfr": NaN
	},
	{
		"tim": 21.665132099999997,
		"tid": 3224,
		"loc": [
			-3.3498463330852813e-06,
			2.9528438967101142e-06
		],
		"eco": 42,
		"efo": 210000.0,
		"cfr": NaN
	},
	{
		"tim": 21.665410625000003,
		"tid": 3224,
		"loc": [
			-3.3553636165226852e-06,
			2.9371933163604086e-06
		],
		"eco": 44,
		"efo": 220000.0,
		"cfr": NaN
	},
	{
		"tim": 21.665689150000002,
		"tid": 3224,
		"loc": [
			-3.371464907818914e-06,
			2.9437229100424916e-06
		],
		"eco": 32,
		"efo": 320000.0,
		"cfr": NaN
	},
	{
		"tim": 21.665835124999997,
		"tid": 3224,
		"loc": [
			-3.372387978965526e-06,
			2.9464769292410797e-06
		],
		"eco": 25,
		"efo": 125000.0,
		"cfr": NaN
	},
	{
		"tim": 21.666113650000003,
		"tid": 3224,
		"loc": [
			-3.3605756919620347e-06,
			2.944832349242605e-06
		],
		"eco": 35,
		"efo": 175000.0,
		"cfr": NaN
	},
	{
		"tim": 21.666392175000002,
		"tid": 3224,
		"loc": [
			-3.334322746579244e-06,
			2.9592490120821075e-06
		],
		"eco": 27,
		"efo": 270000.0,
		"cfr": NaN
	},
	{
		"tim": 21.6665382,
		"tid": 3224,
		"loc": [
			-3.3457193968601616e-06,
			2.9736424327482473e-06
		],
		"eco": 37,
		"efo": 370000.0,
		"cfr": NaN
	},
	{
		"tim": 21.666684200000002,
		"tid": 3224,
		"loc": [
			-3.328225651224409e-06,
			2.9928803825686835e-06
		],
		"eco": 31,
		"efo": 310000.0,
		"cfr": NaN
	},
	{
		"tim": 21.666830200000003,
		"tid": 3224,
		"loc": [
			-3.340283098511069e-06,
			2.981758453350788e-06
		],
		"eco": 24,
		"efo": 240000.0,
		"cfr": NaN
	},
	{
		"tim": 21.666976225000003,
		"tid": 3224,
		"loc": [
			-3.344378838762595e-06,
			2.9803186103240465e-06
		],
		"eco": 39,
		"efo": 195000.0,
		"cfr": NaN
	},
	{
		"tim": 21.667254725000003,
		"tid": 3224,
		"loc": [
			-3.3556874910500355e-06,
			3.0011545350140875e-06
		],
		"eco": 31,
		"efo": 310000.0,
		"cfr": NaN
	},
	{
		"tim": 21.667400750000002,
		"tid": 3224,
		"loc": [
			-3.3673459763503606e-06,
			3.0067988624148116e-06
		],
		"eco": 20,
		"efo": 200000.0,
		"cfr": NaN
	},
	{
		"tim": 21.667546724999998,
		"tid": 3224,
		"loc": [
			-3.3464611720777943e-06,
			2.993703320640256e-06
		],
		"eco": 29,
		"efo": 145000.0,
		"cfr": NaN
	},
	{
		"tim": 21.6678252,
		"tid": 3224,
		"loc": [
			-3.3491009620748482e-06,
			2.9862976074218753e-06
		],
		"eco": 33,
		"efo": 165000.0,
		"cfr": NaN
	},
	{
		"tim": 21.668103775000002,
		"tid": 3224,
		"loc": [
			-3.36610082196987e-06,
			3.000698232005386e-06
		],
		"eco": 22,
		"efo": 220000.0,
		"cfr": NaN
	},
	{
		"tim": 21.668249775000003,
		"tid": 3224,
		"loc": [
			-3.3823798993104605e-06,
			2.9574761906027515e-06
		],
		"eco": 24,
		"efo": 240000.0,
		"cfr": NaN
	},
	{
		"tim": 21.668395800000003,
		"tid": 3224,
		"loc": [
			-3.375851863404977e-06,
			2.9650318516691696e-06
		],
		"eco": 47,
		"efo": 235000.0,
		"cfr": NaN
	},
	{
		"tim": 21.668674325,
		"tid": 3224,
		"loc": [
			-3.378604631926607e-06,
			2.982828535495803e-06
		],
		"eco": 22,
		"efo": 220000.0,
		"cfr": NaN
	},
	{
		"tim": 21.66882035,
		"tid": 3224,
		"loc": [
			-3.366739701851537e-06,
			2.9732817338347866e-06
		],
		"eco": 32,
		"efo": 160000.0,
		"cfr": NaN
	},
	{
		"tim": 21.669098825000003,
		"tid": 3224,
		"loc": [
			-3.377720100773805e-06,
			2.968017283223406e-06
		],
		"eco": 30,
		"efo": 150000.0,
		"cfr": NaN
	},
	{
		"tim": 21.66937735,
		"tid": 3224,
		"loc": [
			-3.3776196869045026e-06,
			2.9840448967262257e-06
		],
		"eco": 25,
		"efo": 250000.0,
		"cfr": NaN
	},
	{
		"tim": 21.669523324999997,
		"tid": 3224,
		"loc": [
			-3.374478636345799e-06,
			2.99773770192126e-06
		],
		"eco": 20,
		"efo": 200000.0,
		"cfr": NaN
	},
	{
		"tim": 21.669669350000003,
		"tid": 3224,
		"loc": [
			-3.380367232797173e-06,
			2.993231454893202e-06
		],
		"eco": 25,
		"efo": 250000.0,
		"cfr": NaN
	},
	{
		"tim": 21.669815375000002,
		"tid": 3224,
		"loc": [
			-3.396073865494451e-06,
			2.9748979944295844e-06
		],
		"eco": 21,
		"efo": 210000.0,
		"cfr": NaN
	},
	{
		"tim": 21.669961375000003,
		"tid": 3224,
		"loc": [
			-3.3795166015625e-06,
			2.980134301118667e-06
		],
		"eco": 25,
		"efo": 250000.0,
		"cfr": NaN
	},
	{
		"tim": 21.670107374999997,
		"tid": 3224,
		"loc": [
			-3.377544780009415e-06,
			2.9713214974722914e-06
		],
		"eco": 47,
		"efo": 235000.0,
		"cfr": NaN
	},
	{
		"tim": 21.670385925,
		"tid": 3224,
		"loc": [
			-3.380918065744745e-06,
			2.9802638934954587e-06
		],
		"eco": 24,
		"efo": 240000.0,
		"cfr": NaN
	},
	{
		"tim": 21.670531899999997,
		"tid": 3224,
		"loc": [
			-3.3954058576240635e-06,
			2.9677497057092145e-06
		],
		"eco": 24,
		"efo": 120000.0,
		"cfr": NaN
	},
	{
		"tim": 21.670810425000003,
		"tid": 3224,
		"loc": [
			-3.3509881449369726e-06,
			2.9766845703125e-06
		],
		"eco": 31,
		"efo": 155000.0,
		"cfr": NaN
	},
	{
		"tim": 21.671088899999997,
		"tid": 3224,
		"loc": [
			-3.3499724474650543e-06,
			2.9565480082649172e-06
		],
		"eco": 27,
		"efo": 270000.0,
		"cfr": NaN
	},
	{
		"tim": 21.671234924999997,
		"tid": 3224,
		"loc": [
			-3.357676756537778e-06,
			2.9668586240630567e-06
		],
		"eco": 29,
		"efo": 290000.0,
		"cfr": NaN
	},
	{
		"tim": 21.671380950000003,
		"tid": 3224,
		"loc": [
			-3.338775323831563e-06,
			2.9682653454149703e-06
		],
		"eco": 30,
		"efo": 300000.0,
		"cfr": NaN
	},
	{
		"tim": 21.671526949999997,
		"tid": 3224,
		"loc": [
			-3.3645934350606136e-06,
			2.9571087951832165e-06
		],
		"eco": 22,
		"efo": 220000.0,
		"cfr": NaN
	},
	{
		"tim": 21.671672949999998,
		"tid": 3224,
		"loc": [
			-3.3692562906932106e-06,
			2.9730472836780438e-06
		],
		"eco": 40,
		"efo": 200000.0,
		"cfr": NaN
	},
	{
		"tim": 21.671951500000002,
		"tid": 3224,
		"loc": [
			-3.351574979609563e-06,
			2.971128377916223e-06
		],
		"eco": 29,
		"efo": 145000.0,
		"cfr": NaN
	},
	{
		"tim": 21.672230025,
		"tid": 3224,
		"loc": [
			-3.3809558735012396e-06,
			2.9640480200610127e-06
		],
		"eco": 27,
		"efo": 135000.0,
		"cfr": NaN
	},
	{
		"tim": 21.672508500000003,
		"tid": 3224,
		"loc": [
			-3.3537724698899313e-06,
			2.927506944895635e-06
		],
		"eco": 23,
		"efo": 230000.0,
		"cfr": NaN
	},
	{
		"tim": 21.672654525000002,
		"tid": 3224,
		"loc": [
			-3.3566320341945488e-06,
			2.919687995189008e-06
		],
		"eco": 22,
		"efo": 220000.0,
		"cfr": NaN
	},
	{
		"tim": 21.672800499999997,
		"tid": 3224,
		"loc": [
			-3.348778748174286e-06,
			2.92237337272962e-06
		],
		"eco": 34,
		"efo": 340000.0,
		"cfr": NaN
	},
	{
		"tim": 21.672946524999997,
		"tid": 3224,
		"loc": [
			-3.3501572255836204e-06,
			2.9252737156305057e-06
		],
		"eco": 26,
		"efo": 260000.0,
		"cfr": NaN
	},
	{
		"tim": 21.673092524999998,
		"tid": 3224,
		"loc": [
			-3.3332518013267827e-06,
			2.936437423954722e-06
		],
		"eco": 22,
		"efo": 220000.0,
		"cfr": NaN
	},
	{
		"tim": 21.673238549999997,
		"tid": 3224,
		"loc": [
			-3.338266704069577e-06,
			2.947871007419072e-06
		],
		"eco": 20,
		"efo": 200000.0,
		"cfr": NaN
	},
	{
		"tim": 21.673384549999998,
		"tid": 3224,
		"loc": [
			-3.350442624406299e-06,
			2.9409441508280983e-06
		],
		"eco": 20,
		"efo": 200000.0,
		"cfr": NaN
	},
	{
		"tim": 21.67353055,
		"tid": 3224,
		"loc": [
			-3.356118377269596e-06,
			2.9469083178571153e-06
		],
		"eco": 38,
		"efo": 190000.0,
		"cfr": NaN
	},
	{
		"tim": 21.673809074999998,
		"tid": 3224,
		"loc": [
			-3.3656704106197294e-06,
			2.9532081750695233e-06
		],
		"eco": 39,
		"efo": 195000.0,
		"cfr": NaN
	},
	{
		"tim": 21.67408755,
		"tid": 3224,
		"loc": [
			-3.388496825554853e-06,
			2.94956299580351e-06
		],
		"eco": 26,
		"efo": 260000.0,
		"cfr": NaN
	},
	{
		"tim": 21.674233575,
		"tid": 3224,
		"loc": [
			-3.376194617131183e-06,
			2.9543215963330726e-06
		],
		"eco": 49,
		"efo": 245000.0,
		"cfr": NaN
	},
	{
		"tim": 21.674512099999998,
		"tid": 3224,
		"loc": [
			-3.379214983489107e-06,
			2.9420066695823223e-06
		],
		"eco": 22,
		"efo": 220000.0,
		"cfr": NaN
	},
	{
		"tim": 21.674658124999997,
		"tid": 3224,
		"loc": [
			-3.3705963830761822e-06,
			2.960376444149308e-06
		],
		"eco": 26,
		"efo": 260000.0,
		"cfr": NaN
	},
	{
		"tim": 21.674804124999998,
		"tid": 3224,
		"loc": [
			-3.361179442114184e-06,
			2.942631214594304e-06
		],
		"eco": 29,
		"efo": 145000.0,
		"cfr": NaN
	},
	{
		"tim": 21.675082675000002,
		"tid": 3224,
		"loc": [
			-3.3527664801767773e-06,
			2.939120220769587e-06
		],
		"eco": 42,
		"efo": 210000.0,
		"cfr": NaN
	},
	{
		"tim": 21.675361175000003,
		"tid": 3224,
		"loc": [
			-3.3539791255156122e-06,
			2.9517317278727053e-06
		],
		"eco": 32,
		"efo": 320000.0,
		"cfr": NaN
	},
	{
		"tim": 21.675507149999998,
		"tid": 3224,
		"loc": [
			-3.3594919942270685e-06,
			2.9581739608449313e-06
		],
		"eco": 34,
		"efo": 170000.0,
		"cfr": NaN
	},
	{
		"tim": 21.675785674999997,
		"tid": 3224,
		"loc": [
			-3.3859369967199094e-06,
			2.9790602415731746e-06
		],
		"eco": 38,
		"efo": 190000.0,
		"cfr": NaN
	},
	{
		"tim": 21.676064200000003,
		"tid": 3224,
		"loc": [
			-3.3792899570945016e-06,
			2.9740482831357986e-06
		],
		"eco": 29,
		"efo": 290000.0,
		"cfr": NaN
	},
	{
		"tim": 21.676210225000002,
		"tid": 3224,
		"loc": [
			-3.364864385996863e-06,
			2.9794927618150934e-06
		],
		"eco": 28,
		"efo": 280000.0,
		"cfr": NaN
	},
	{
		"tim": 21.676356225000003,
		"tid": 3224,
		"loc": [
			-3.3779564903054914e-06,
			2.9668885643670977e-06
		],
		"eco": 37,
		"efo": 185000.0,
		"cfr": NaN
	},
	{
		"tim": 21.676634775,
		"tid": 3224,
		"loc": [
			-3.373843341593612e-06,
			2.9616304472298595e-06
		],
		"eco": 49,
		"efo": 245000.0,
		"cfr": NaN
	},
	{
		"tim": 21.676913275,
		"tid": 3224,
		"loc": [
			-3.3521417796110937e-06,
			2.9579916023739355e-06
		],
		"eco": 25,
		"efo": 250000.0,
		"cfr": NaN
	},
	{
		"tim": 21.6770593,
		"tid": 3224,
		"loc": [
			-3.3653221944017893e-06,
			2.951679494174809e-06
		],
		"eco": 22,
		"efo": 220000.0,
		"cfr": NaN
	},
	{
		"tim": 21.677205275000002,
		"tid": 3224,
		"loc": [
			-3.367156982421875e-06,
			2.9603576660156252e-06
		],
		"eco": 34,
		"efo": 170000.0,
		"cfr": NaN
	},
	{
		"tim": 21.6774838,
		"tid": 3224,
		"loc": [
			-3.3698538988014193e-06,
			2.9588006006179135e-06
		],
		"eco": 46,
		"efo": 230000.0,
		"cfr": NaN
	},
	{
		"tim": 21.677762325,
		"tid": 3224,
		"loc": [
			-3.372222533259231e-06,
			2.955765472733323e-06
		],
		"eco": 29,
		"efo": 145000.0,
		"cfr": NaN
	},
	{
		"tim": 21.678040874999997,
		"tid": 3224,
		"loc": [
			-3.3814795588478426e-06,
			2.958316054361987e-06
		],
		"eco": 34,
		"efo": 340000.0,
		"cfr": NaN
	},
	{
		"tim": 21.678186874999998,
		"tid": 3224,
		"loc": [
			-3.366008390697569e-06,
			2.9577591394849378e-06
		],
		"eco": 23,
		"efo": 230000.0,
		"cfr": NaN
	},
	{
		"tim": 21.678332875,
		"tid": 3224,
		"loc": [
			-3.3528564820458525e-06,
			2.9483320870724787e-06
		],
		"eco": 34,
		"efo": 170000.0,
		"cfr": NaN
	},
	{
		"tim": 21.678611399999998,
		"tid": 3224,
		"loc": [
			-3.354930174506528e-06,
			2.951294659219307e-06
		],
		"eco": 29,
		"efo": 290000.0,
		"cfr": NaN
	},
	{
		"tim": 21.678757375,
		"tid": 3224,
		"loc": [
			-3.357750262958215e-06,
			2.955750897607748e-06
		],
		"eco": 34,
		"efo": 170000.0,
		"cfr": NaN
	},
	{
		"tim": 21.6790359,
		"tid": 3224,
		"loc": [
			-3.365148501479956e-06,
			2.9406388857849804e-06
		],
		"eco": 22,
		"efo": 220000.0,
		"cfr": NaN
	},
	{
		"tim": 21.679181875,
		"tid": 3224,
		"loc": [
			-3.3610759130767967e-06,
			2.962985441659695e-06
		],
		"eco": 39,
		"efo": 195000.0,
		"cfr": NaN
	},
	{
		"tim": 21.679460449999997,
		"tid": 3224,
		"loc": [
			-3.3583871123934033e-06,
			2.975578978572448e-06
		],
		"eco": 24,
		"efo": 240000.0,
		"cfr": NaN
	},
	{
		"tim": 21.679606449999998,
		"tid": 3224,
		"loc": [
			-3.3450678202094332e-06,
			2.991510699395982e-06
		],
		"eco": 23,
		"efo": 230000.0,
		"cfr": NaN
	},
	{
		"tim": 21.67975245,
		"tid": 3224,
		"loc": [
			-3.3675106268207154e-06,
			2.975286054710861e-06
		],
		"eco": 20,
		"efo": 200000.0,
		"cfr": NaN
	},
	{
		"tim": 21.679898474999998,
		"tid": 3224,
		"loc": [
			-3.370655855953662e-06,
			2.9553960865751757e-06
		],
		"eco": 34,
		"efo": 170000.0,
		"cfr": NaN
	},
	{
		"tim": 21.680176975,
		"tid": 3224,
		"loc": [
			-3.3666548556999035e-06,
			2.9753100281106844e-06
		],
		"eco": 22,
		"efo": 220000.0,
		"cfr": NaN
	},
	{
		"tim": 21.680322999999998,
		"tid": 3224,
		"loc": [
			-3.3707149454467486e-06,
			2.9649753324329824e-06
		],
		"eco": 30,
		"efo": 300000.0,
		"cfr": NaN
	},
	{
		"tim": 21.680468975,
		"tid": 3224,
		"loc": [
			-3.3723305817700272e-06,
			2.9511213727809314e-06
		],
		"eco": 21,
		"efo": 210000.0,
		"cfr": NaN
	},
	{
		"tim": 21.680614950000002,
		"tid": 3224,
		"loc": [
			-3.377898615350197e-06,
			2.9619636410091233e-06
		],
		"eco": 21,
		"efo": 210000.0,
		"cfr": NaN
	},
	{
		"tim": 21.680760924999998,
		"tid": 3224,
		"loc": [
			-3.3731498657825486e-06,
			2.9606369239112002e-06
		],
		"eco": 21,
		"efo": 210000.0,
		"cfr": NaN
	},
	{
		"tim": 21.680906949999997,
		"tid": 3224,
		"loc": [
			-3.3735748618254357e-06,
			2.9697902441040704e-06
		],
		"eco": 38,
		"efo": 190000.0,
		"cfr": NaN
	},
	{
		"tim": 21.6811855,
		"tid": 3224,
		"loc": [
			-3.365216606266905e-06,
			2.970336380557719e-06
		],
		"eco": 32,
		"efo": 160000.0,
		"cfr": NaN
	},
	{
		"tim": 21.68146405,
		"tid": 3224,
		"loc": [
			-3.365064472436808e-06,
			2.9641859724854916e-06
		],
		"eco": 27,
		"efo": 135000.0,
		"cfr": NaN
	},
	{
		"tim": 21.681742600000003,
		"tid": 3224,
		"loc": [
			-3.366913848175674e-06,
			2.974767646759208e-06
		],
		"eco": 24,
		"efo": 240000.0,
		"cfr": NaN
	},
	{
		"tim": 21.681888575,
		"tid": 3224,
		"loc": [
			-3.358571700228881e-06,
			2.9265192629626894e-06
		],
		"eco": 20,
		"efo": 200000.0,
		"cfr": NaN
	},
	{
		"tim": 21.68203455,
		"tid": 3224,
		"loc": [
			-3.352082775846265e-06,
			2.951152021679229e-06
		],
		"eco": 43,
		"efo": 215000.0,
		"cfr": NaN
	},
	{
		"tim": 21.682313075,
		"tid": 3224,
		"loc": [
			-3.361020101385922e-06,
			2.959980346046808e-06
		],
		"eco": 42,
		"efo": 210000.0,
		"cfr": NaN
	},
	{
		"tim": 21.6825916,
		"tid": 3224,
		"loc": [
			-3.3793576605310252e-06,
			2.9562377929687504e-06
		],
		"eco": 31,
		"efo": 155000.0,
		"cfr": NaN
	},
	{
		"tim": 21.682870150000003,
		"tid": 3224,
		"loc": [
			-3.3712319634412872e-06,
			2.937302246776882e-06
		],
		"eco": 23,
		"efo": 230000.0,
		"cfr": NaN
	},
	{
		"tim": 21.683016149999997,
		"tid": 3224,
		"loc": [
			-3.3970130753653134e-06,
			2.954626916917114e-06
		],
		"eco": 25,
		"efo": 250000.0,
		"cfr": NaN
	},
	{
		"tim": 21.683162149999998,
		"tid": 3224,
		"loc": [
			-3.389342394575948e-06,
			2.963510861080643e-06
		],
		"eco": 22,
		"efo": 220000.0,
		"cfr": NaN
	},
	{
		"tim": 21.683308174999997,
		"tid": 3224,
		"loc": [
			-3.3906983990332446e-06,
			2.9477039148955478e-06
		],
		"eco": 24,
		"efo": 240000.0,
		"cfr": NaN
	},
	{
		"tim": 21.68345415,
		"tid": 3224,
		"loc": [
			-3.4002217102192048e-06,
			2.9716412575883746e-06
		],
		"eco": 37,
		"efo": 185000.0,
		"cfr": NaN
	},
	{
		"tim": 21.683732674999998,
		"tid": 3224,
		"loc": [
			-3.4207851378501044e-06,
			2.9586527628081983e-06
		],
		"eco": 31,
		"efo": 310000.0,
		"cfr": NaN
	},
	{
		"tim": 21.68387865,
		"tid": 3224,
		"loc": [
			-3.398967623934722e-06,
			2.9790885000568226e-06
		],
		"eco": 24,
		"efo": 240000.0,
		"cfr": NaN
	},
	{
		"tim": 21.684024625000003,
		"tid": 3224,
		"loc": [
			-3.390283781822202e-06,
			2.972808526974467e-06
		],
		"eco": 45,
		"efo": 225000.0,
		"cfr": NaN
	},
	{
		"tim": 21.6843032,
		"tid": 3224,
		"loc": [
			-3.353424861977279e-06,
			2.962807238835707e-06
		],
		"eco": 42,
		"efo": 420000.0,
		"cfr": NaN
	},
	{
		"tim": 21.6844492,
		"tid": 3224,
		"loc": [
			-3.3470651313273002e-06,
			2.9457721962577286e-06
		],
		"eco": 25,
		"efo": 250000.0,
		"cfr": NaN
	},
	{
		"tim": 21.6845952,
		"tid": 3224,
		"loc": [
			-3.3796966943474555e-06,
			2.9383827528642076e-06
		],
		"eco": 35,
		"efo": 175000.0,
		"cfr": NaN
	},
	{
		"tim": 21.684873749999998,
		"tid": 3224,
		"loc": [
			-3.373085087780936e-06,
			2.9492339970746368e-06
		],
		"eco": 42,
		"efo": 210000.0,
		"cfr": NaN
	},
	{
		"tim": 21.685152274999997,
		"tid": 3224,
		"loc": [
			-3.3795585571887987e-06,
			2.9556533592919255e-06
		],
		"eco": 21,
		"efo": 210000.0,
		"cfr": NaN
	},
	{
		"tim": 21.68529825,
		"tid": 3224,
		"loc": [
			-3.3526398239308283e-06,
			2.938206954231897e-06
		],
		"eco": 38,
		"efo": 190000.0,
		"cfr": NaN
	},
	{
		"tim": 21.685576774999998,
		"tid": 3224,
		"loc": [
			-3.3537843392636077e-06,
			2.91485662173648e-06
		],
		"eco": 27,
		"efo": 270000.0,
		"cfr": NaN
	},
	{
		"tim": 21.68572275,
		"tid": 3224,
		"loc": [
			-3.356078376470228e-06,
			2.9031135256715434e-06
		],
		"eco": 31,
		"efo": 310000.0,
		"cfr": NaN
	},
	{
		"tim": 21.685868775,
		"tid": 3224,
		"loc": [
			-3.3722044173336187e-06,
			2.9245044480381594e-06
		],
		"eco": 23,
		"efo": 230000.0,
		"cfr": NaN
	},
	{
		"tim": 21.686014775,
		"tid": 3224,
		"loc": [
			-3.3727701831896105e-06,
			2.9234167486944387e-06
		],
		"eco": 20,
		"efo": 200000.0,
		"cfr": NaN
	},
	{
		"tim": 21.6861608,
		"tid": 3224,
		"loc": [
			-3.3874699747122064e-06,
			2.9671244455903404e-06
		],
		"eco": 20,
		"efo": 200000.0,
		"cfr": NaN
	},
	{
		"tim": 21.6863068,
		"tid": 3224,
		"loc": [
			-3.374079292309322e-06,
			2.955583495217958e-06
		],
		"eco": 33,
		"efo": 165000.0,
		"cfr": NaN
	},
	{
		"tim": 21.686585349999998,
		"tid": 3224,
		"loc": [
			-3.3851410478410164e-06,
			2.9687817605172718e-06
		],
		"eco": 25,
		"efo": 250000.0,
		"cfr": NaN
	},
	{
		"tim": 21.686731325,
		"tid": 3224,
		"loc": [
			-3.365272272492671e-06,
			2.938126237131607e-06
		],
		"eco": 42,
		"efo": 210000.0,
		"cfr": NaN
	},
	{
		"tim": 21.68700985,
		"tid": 3224,
		"loc": [
			-3.3452815196397254e-06,
			2.9406943386227666e-06
		],
		"eco": 32,
		"efo": 320000.0,
		"cfr": NaN
	},
	{
		"tim": 21.687155825,
		"tid": 3224,
		"loc": [
			-3.356726142744431e-06,
			2.9388595497359565e-06
		],
		"eco": 37,
		"efo": 185000.0,
		"cfr": NaN
	},
	{
		"tim": 21.68743435,
		"tid": 3224,
		"loc": [
			-3.3648681640625003e-06,
			2.952504917406071e-06
		],
		"eco": 23,
		"efo": 230000.0,
		"cfr": NaN
	},
	{
		"tim": 21.687580375,
		"tid": 3224,
		"loc": [
			-3.376650780253814e-06,
			2.9574963187774137e-06
		],
		"eco": 22,
		"efo": 220000.0,
		"cfr": NaN
	},
	{
		"tim": 21.687726375,
		"tid": 3224,
		"loc": [
			-3.36761474609375e-06,
			2.947998046875e-06
		],
		"eco": 28,
		"efo": 140000.0,
		"cfr": NaN
	},
	{
		"tim": 21.688004924999998,
		"tid": 3224,
		"loc": [
			-3.3488523747832447e-06,
			2.9353601767271183e-06
		],
		"eco": 36,
		"efo": 180000.0,
		"cfr": NaN
	},
	{
		"tim": 21.688283424999998,
		"tid": 3224,
		"loc": [
			-3.3481050452650177e-06,
			2.930870729777844e-06
		],
		"eco": 36,
		"efo": 180000.0,
		"cfr": NaN
	},
	{
		"tim": 21.688561949999997,
		"tid": 3224,
		"loc": [
			-3.3581261237083805e-06,
			2.9406040264264166e-06
		],
		"eco": 24,
		"efo": 240000.0,
		"cfr": NaN
	},
	{
		"tim": 21.688707925,
		"tid": 3224,
		"loc": [
			-3.3608849386503228e-06,
			2.9530391820849443e-06
		],
		"eco": 35,
		"efo": 175000.0,
		"cfr": NaN
	},
	{
		"tim": 21.688986449999998,
		"tid": 3224,
		"loc": [
			-3.336803419400114e-06,
			2.983613580281186e-06
		],
		"eco": 26,
		"efo": 260000.0,
		"cfr": NaN
	},
	{
		"tim": 21.689132474999997,
		"tid": 3224,
		"loc": [
			-3.3425132750139855e-06,
			2.940164128770236e-06
		],
		"eco": 27,
		"efo": 270000.0,
		"cfr": NaN
	},
	{
		"tim": 21.689278475,
		"tid": 3224,
		"loc": [
			-3.3382265307556597e-06,
			2.9531644226039818e-06
		],
		"eco": 22,
		"efo": 220000.0,
		"cfr": NaN
	},
	{
		"tim": 21.689424499999998,
		"tid": 3224,
		"loc": [
			-3.351894698803037e-06,
			2.9528978169587336e-06
		],
		"eco": 26,
		"efo": 130000.0,
		"cfr": NaN
	},
	{
		"tim": 21.689703024999996,
		"tid": 3224,
		"loc": [
			-3.3650482741004187e-06,
			2.9693584788914414e-06
		],
		"eco": 22,
		"efo": 220000.0,
		"cfr": NaN
	},
	{
		"tim": 21.689849,
		"tid": 3224,
		"loc": [
			-3.3700754857292306e-06,
			2.9624047068765738e-06
		],
		"eco": 22,
		"efo": 220000.0,
		"cfr": NaN
	},
	{
		"tim": 21.689995024999998,
		"tid": 3224,
		"loc": [
			-3.3828025748630434e-06,
			2.9678888012248783e-06
		],
		"eco": 35,
		"efo": 175000.0,
		"cfr": NaN
	},
	{
		"tim": 21.6902735,
		"tid": 3224,
		"loc": [
			-3.3835001577360516e-06,
			2.9799614945929177e-06
		],
		"eco": 24,
		"efo": 240000.0,
		"cfr": NaN
	},
	{
		"tim": 21.690419525,
		"tid": 3224,
		"loc": [
			-3.38266416830275e-06,
			2.9918685719862014e-06
		],
		"eco": 30,
		"efo": 300000.0,
		"cfr": NaN
	},
	{
		"tim": 21.6905655,
		"tid": 3224,
		"loc": [
			-3.3736721246526923e-06,
			3.0029850211052223e-06
		],
		"eco": 35,
		"efo": 175000.0,
		"cfr": NaN
	},
	{
		"tim": 21.690844074999998,
		"tid": 3224,
		"loc": [
			-3.3589418100970035e-06,
			2.99816659674109e-06
		],
		"eco": 34,
		"efo": 170000.0,
		"cfr": NaN
	},
	{
		"tim": 21.691122600000003,
		"tid": 3224,
		"loc": [
			-3.3654774597669298e-06,
			2.985448875702502e-06
		],
		"eco": 22,
		"efo": 220000.0,
		"cfr": NaN
	},
	{
		"tim": 21.691268599999997,
		"tid": 3224,
		"loc": [
			-3.3706708626402325e-06,
			2.980107706112542e-06
		],
		"eco": 21,
		"efo": 210000.0,
		"cfr": NaN
	},
	{
		"tim": 21.691414624999997,
		"tid": 3224,
		"loc": [
			-3.3584863847244e-06,
			2.9843258930602827e-06
		],
		"eco": 35,
		"efo": 175000.0,
		"cfr": NaN
	},
	{
		"tim": 21.6916931,
		"tid": 3224,
		"loc": [
			-3.3591347203278275e-06,
			2.994452158018202e-06
		],
		"eco": 25,
		"efo": 250000.0,
		"cfr": NaN
	},
	{
		"tim": 21.691839124999998,
		"tid": 3224,
		"loc": [
			-3.351390842030389e-06,
			2.9774892424863735e-06
		],
		"eco": 22,
		"efo": 110000.0,
		"cfr": NaN
	},
	{
		"tim": 21.6921176,
		"tid": 3224,
		"loc": [
			-3.338962396197206e-06,
			2.997162672116476e-06
		],
		"eco": 28,
		"efo": 280000.0,
		"cfr": NaN
	},
	{
		"tim": 21.692263625,
		"tid": 3224,
		"loc": [
			-3.3732451090904184e-06,
			2.99958203156092e-06
		],
		"eco": 20,
		"efo": 200000.0,
		"cfr": NaN
	},
	{
		"tim": 21.69240965,
		"tid": 3224,
		"loc": [
			-3.3583716475457265e-06,
			2.9885230698188636e-06
		],
		"eco": 37,
		"efo": 185000.0,
		"cfr": NaN
	},
	{
		"tim": 21.692688174999997,
		"tid": 3224,
		"loc": [
			-3.355291202343956e-06,
			2.9822860490390054e-06
		],
		"eco": 36,
		"efo": 180000.0,
		"cfr": NaN
	},
	{
		"tim": 21.692966725,
		"tid": 3224,
		"loc": [
			-3.3905001999142454e-06,
			2.97000593166968e-06
		],
		"eco": 29,
		"efo": 145000.0,
		"cfr": NaN
	},
	{
		"tim": 21.69324525,
		"tid": 3224,
		"loc": [
			-3.367156982421875e-06,
			2.9811416763660153e-06
		],
		"eco": 21,
		"efo": 210000.0,
		"cfr": NaN
	},
	{
		"tim": 21.693391225000003,
		"tid": 3224,
		"loc": [
			-3.3517915883377195e-06,
			2.9674160486094143e-06
		],
		"eco": 29,
		"efo": 145000.0,
		"cfr": NaN
	},
	{
		"tim": 21.693669699999997,
		"tid": 3224,
		"loc": [
			-3.357152468146697e-06,
			2.986028358958204e-06
		],
		"eco": 35,
		"efo": 175000.0,
		"cfr": NaN
	},
	{
		"tim": 21.693948275,
		"tid": 3224,
		"loc": [
			-3.36128723695205e-06,
			2.985257174197448e-06
		],
		"eco": 37,
		"efo": 185000.0,
		"cfr": NaN
	},
	{
		"tim": 21.694226824999998,
		"tid": 3224,
		"loc": [
			-3.3735087219357242e-06,
			3.000873609810137e-06
		],
		"eco": 20,
		"efo": 200000.0,
		"cfr": NaN
	},
	{
		"tim": 21.694372825,
		"tid": 3224,
		"loc": [
			-3.3358324727296002e-06,
			2.9858398437500003e-06
		],
		"eco": 25,
		"efo": 250000.0,
		"cfr": NaN
	},
	{
		"tim": 21.694518825,
		"tid": 3224,
		"loc": [
			-3.3580017089843752e-06,
			2.981433791563747e-06
		],
		"eco": 22,
		"efo": 220000.0,
		"cfr": NaN
	},
	{
		"tim": 21.69466485,
		"tid": 3224,
		"loc": [
			-3.3559626905188154e-06,
			2.988455999986171e-06
		],
		"eco": 41,
		"efo": 205000.0,
		"cfr": NaN
	},
	{
		"tim": 21.694943325,
		"tid": 3224,
		"loc": [
			-3.37611699013322e-06,
			2.9961697237359363e-06
		],
		"eco": 36,
		"efo": 180000.0,
		"cfr": NaN
	},
	{
		"tim": 21.69522185,
		"tid": 3224,
		"loc": [
			-3.3821089746377984e-06,
			2.9734412952668545e-06
		],
		"eco": 23,
		"efo": 230000.0,
		"cfr": NaN
	},
	{
		"tim": 21.695367825,
		"tid": 3224,
		"loc": [
			-3.382127600033176e-06,
			2.9756470693071006e-06
		],
		"eco": 24,
		"efo": 240000.0,
		"cfr": NaN
	},
	{
		"tim": 21.69551385,
		"tid": 3224,
		"loc": [
			-3.374881569231739e-06,
			2.9745010350062923e-06
		],
		"eco": 30,
		"efo": 300000.0,
		"cfr": NaN
	},
	{
		"tim": 21.695659875,
		"tid": 3224,
		"loc": [
			-3.365969660044425e-06,
			2.950180517591582e-06
		],
		"eco": 34,
		"efo": 340000.0,
		"cfr": NaN
	},
	{
		"tim": 21.695805875,
		"tid": 3224,
		"loc": [
			-3.3664985007074016e-06,
			2.9610364380200746e-06
		],
		"eco": 39,
		"efo": 390000.0,
		"cfr": NaN
	},
	{
		"tim": 21.695951875000002,
		"tid": 3224,
		"loc": [
			-3.3418042375292414e-06,
			2.9473767743750083e-06
		],
		"eco": 21,
		"efo": 210000.0,
		"cfr": NaN
	},
	{
		"tim": 21.6960979,
		"tid": 3224,
		"loc": [
			-3.3598864023669243e-06,
			2.9618920132534662e-06
		],
		"eco": 44,
		"efo": 220000.0,
		"cfr": NaN
	},
	{
		"tim": 21.696376400000002,
		"tid": 3224,
		"loc": [
			-3.3583641199629023e-06,
			2.961762306994267e-06
		],
		"eco": 43,
		"efo": 215000.0,
		"cfr": NaN
	},
	{
		"tim": 21.696654925,
		"tid": 3224,
		"loc": [
			-3.350340278809717e-06,
			2.9571124597713027e-06
		],
		"eco": 26,
		"efo": 260000.0,
		"cfr": NaN
	},
	{
		"tim": 21.696800900000003,
		"tid": 3224,
		"loc": [
			-3.3557981052939216e-06,
			2.950173986042361e-06
		],
		"eco": 28,
		"efo": 140000.0,
		"cfr": NaN
	},
	{
		"tim": 21.697079425000002,
		"tid": 3224,
		"loc": [
			-3.3486097380578942e-06,
			2.9259480458989738e-06
		],
		"eco": 32,
		"efo": 160000.0,
		"cfr": NaN
	},
	{
		"tim": 21.697357975,
		"tid": 3224,
		"loc": [
			-3.364475864742891e-06,
			2.9630373434042095e-06
		],
		"eco": 24,
		"efo": 120000.0,
		"cfr": NaN
	},
	{
		"tim": 21.697636524999997,
		"tid": 3224,
		"loc": [
			-3.359951889975317e-06,
			2.9536437988281253e-06
		],
		"eco": 42,
		"efo": 210000.0,
		"cfr": NaN
	},
	{
		"tim": 21.697915024999997,
		"tid": 3224,
		"loc": [
			-3.3714534386097707e-06,
			2.9625098812494323e-06
		],
		"eco": 43,
		"efo": 215000.0,
		"cfr": NaN
	},
	{
		"tim": 21.698193550000003,
		"tid": 3224,
		"loc": [
			-3.3679669761704707e-06,
			2.965394693779558e-06
		],
		"eco": 36,
		"efo": 360000.0,
		"cfr": NaN
	},
	{
		"tim": 21.698339524999998,
		"tid": 3224,
		"loc": [
			-3.3781233407535e-06,
			2.977987481043793e-06
		],
		"eco": 23,
		"efo": 230000.0,
		"cfr": NaN
	},
	{
		"tim": 21.698485549999997,
		"tid": 3224,
		"loc": [
			-3.3678125348316603e-06,
			2.95122567071562e-06
		],
		"eco": 37,
		"efo": 185000.0,
		"cfr": NaN
	},
	{
		"tim": 21.698764075000003,
		"tid": 3224,
		"loc": [
			-3.366851806640625e-06,
			2.9505030910449273e-06
		],
		"eco": 34,
		"efo": 170000.0,
		"cfr": NaN
	},
	{
		"tim": 21.699042625,
		"tid": 3224,
		"loc": [
			-3.371143242319078e-06,
			2.9536342359680593e-06
		],
		"eco": 30,
		"efo": 150000.0,
		"cfr": NaN
	},
	{
		"tim": 21.69932115,
		"tid": 3224,
		"loc": [
			-3.3677673339843753e-06,
			2.946450964327886e-06
		],
		"eco": 36,
		"efo": 180000.0,
		"cfr": NaN
	},
	{
		"tim": 21.699599674999998,
		"tid": 3224,
		"loc": [
			-3.3472511487356345e-06,
			2.9532432122745306e-06
		],
		"eco": 24,
		"efo": 120000.0,
		"cfr": NaN
	},
	{
		"tim": 21.699878199999997,
		"tid": 3224,
		"loc": [
			-3.3547802271484417e-06,
			2.944719924038284e-06
		],
		"eco": 35,
		"efo": 175000.0,
		"cfr": NaN
	},
	{
		"tim": 21.700156675,
		"tid": 3224,
		"loc": [
			-3.351662297067726e-06,
			2.9565964700743427e-06
		],
		"eco": 48,
		"efo": 240000.0,
		"cfr": NaN
	},
	{
		"tim": 21.70043525,
		"tid": 3224,
		"loc": [
			-3.352311210448961e-06,
			2.965268289662e-06
		],
		"eco": 21,
		"efo": 210000.0,
		"cfr": NaN
	},
	{
		"tim": 21.700581250000003,
		"tid": 3224,
		"loc": [
			-3.360771745007634e-06,
			2.9910623731780864e-06
		],
		"eco": 22,
		"efo": 220000.0,
		"cfr": NaN
	},
	{
		"tim": 21.700727250000003,
		"tid": 3224,
		"loc": [
			-3.40309560847995e-06,
			2.967993892368114e-06
		],
		"eco": 21,
		"efo": 210000.0,
		"cfr": NaN
	},
	{
		"tim": 21.700873275000003,
		"tid": 3224,
		"loc": [
			-3.4011399693804054e-06,
			2.95830419128744e-06
		],
		"eco": 26,
		"efo": 260000.0,
		"cfr": NaN
	},
	{
		"tim": 21.701019274999997,
		"tid": 3224,
		"loc": [
			-3.3984940389045104e-06,
			2.9634094238281253e-06
		],
		"eco": 21,
		"efo": 210000.0,
		"cfr": NaN
	},
	{
		"tim": 21.70116525,
		"tid": 3224,
		"loc": [
			-3.3882526398367572e-06,
			2.946559836255764e-06
		],
		"eco": 27,
		"efo": 135000.0,
		"cfr": NaN
	},
	{
		"tim": 21.701443774999998,
		"tid": 3224,
		"loc": [
			-3.384776191852808e-06,
			2.954465451984383e-06
		],
		"eco": 43,
		"efo": 215000.0,
		"cfr": NaN
	},
	{
		"tim": 21.70172225,
		"tid": 3224,
		"loc": [
			-3.3733944192745703e-06,
			2.954820085297853e-06
		],
		"eco": 22,
		"efo": 220000.0,
		"cfr": NaN
	},
	{
		"tim": 21.701868275,
		"tid": 3224,
		"loc": [
			-3.3652471897398557e-06,
			2.9452065185824346e-06
		],
		"eco": 23,
		"efo": 230000.0,
		"cfr": NaN
	},
	{
		"tim": 21.7020143,
		"tid": 3224,
		"loc": [
			-3.38479301178552e-06,
			2.9278374664613656e-06
		],
		"eco": 27,
		"efo": 270000.0,
		"cfr": NaN
	},
	{
		"tim": 21.7021603,
		"tid": 3224,
		"loc": [
			-3.3855370758084256e-06,
			2.9250525310160704e-06
		],
		"eco": 20,
		"efo": 200000.0,
		"cfr": NaN
	},
	{
		"tim": 21.702306325,
		"tid": 3224,
		"loc": [
			-3.3968248898399795e-06,
			2.9467592350845855e-06
		],
		"eco": 36,
		"efo": 180000.0,
		"cfr": NaN
	},
	{
		"tim": 21.702584849999997,
		"tid": 3224,
		"loc": [
			-3.4056656697638854e-06,
			2.9434204101562502e-06
		],
		"eco": 21,
		"efo": 210000.0,
		"cfr": NaN
	},
	{
		"tim": 21.702730825,
		"tid": 3224,
		"loc": [
			-3.391161212189783e-06,
			2.9443290496945104e-06
		],
		"eco": 26,
		"efo": 130000.0,
		"cfr": NaN
	},
	{
		"tim": 21.70300935,
		"tid": 3224,
		"loc": [
			-3.393145937467585e-06,
			2.9398163422624523e-06
		],
		"eco": 26,
		"efo": 130000.0,
		"cfr": NaN
	},
	{
		"tim": 21.703287874999997,
		"tid": 3224,
		"loc": [
			-3.397111236450154e-06,
			2.931628425508015e-06
		],
		"eco": 30,
		"efo": 150000.0,
		"cfr": NaN
	},
	{
		"tim": 21.703566400000003,
		"tid": 3224,
		"loc": [
			-3.4116778813413225e-06,
			2.944120752603887e-06
		],
		"eco": 25,
		"efo": 250000.0,
		"cfr": NaN
	},
	{
		"tim": 21.703712425000003,
		"tid": 3224,
		"loc": [
			-3.4052697227273666e-06,
			2.939025742273528e-06
		],
		"eco": 37,
		"efo": 185000.0,
		"cfr": NaN
	},
	{
		"tim": 21.70399095,
		"tid": 3224,
		"loc": [
			-3.398590087890625e-06,
			2.963476625915337e-06
		],
		"eco": 20,
		"efo": 200000.0,
		"cfr": NaN
	},
	{
		"tim": 21.704136950000002,
		"tid": 3224,
		"loc": [
			-3.4019838938271494e-06,
			2.9497806459483094e-06
		],
		"eco": 25,
		"efo": 250000.0,
		"cfr": NaN
	},
	{
		"tim": 21.704282975,
		"tid": 3224,
		"loc": [
			-3.4146534113085396e-06,
			2.9907931598632537e-06
		],
		"eco": 26,
		"efo": 260000.0,
		"cfr": NaN
	},
	{
		"tim": 21.704428949999997,
		"tid": 3224,
		"loc": [
			-3.3723409429598484e-06,
			2.9732612879097903e-06
		],
		"eco": 33,
		"efo": 165000.0,
		"cfr": NaN
	},
	{
		"tim": 21.704707475000003,
		"tid": 3224,
		"loc": [
			-3.3852224631355397e-06,
			2.968980737769942e-06
		],
		"eco": 37,
		"efo": 185000.0,
		"cfr": NaN
	},
	{
		"tim": 21.704985949999998,
		"tid": 3224,
		"loc": [
			-3.4054657079861747e-06,
			2.983582152808298e-06
		],
		"eco": 24,
		"efo": 240000.0,
		"cfr": NaN
	},
	{
		"tim": 21.705131974999997,
		"tid": 3224,
		"loc": [
			-3.3979565462644628e-06,
			2.963343995726745e-06
		],
		"eco": 28,
		"efo": 140000.0,
		"cfr": NaN
	},
	{
		"tim": 21.705410525,
		"tid": 3224,
		"loc": [
			-3.393340470621774e-06,
			2.963476844044234e-06
		],
		"eco": 37,
		"efo": 185000.0,
		"cfr": NaN
	},
	{
		"tim": 21.705689075,
		"tid": 3224,
		"loc": [
			-3.377321235543111e-06,
			2.9613448332233705e-06
		],
		"eco": 20,
		"efo": 200000.0,
		"cfr": NaN
	},
	{
		"tim": 21.705835075,
		"tid": 3224,
		"loc": [
			-3.37131493148106e-06,
			2.95306423686713e-06
		],
		"eco": 25,
		"efo": 250000.0,
		"cfr": NaN
	},
	{
		"tim": 21.705981050000002,
		"tid": 3224,
		"loc": [
			-3.374991621429024e-06,
			2.9670485124442937e-06
		],
		"eco": 28,
		"efo": 280000.0,
		"cfr": NaN
	},
	{
		"tim": 21.706127075,
		"tid": 3224,
		"loc": [
			-3.3648041997893335e-06,
			2.9745056469420442e-06
		],
		"eco": 20,
		"efo": 200000.0,
		"cfr": NaN
	},
	{
		"tim": 21.706273049999997,
		"tid": 3224,
		"loc": [
			-3.3558389277419056e-06,
			2.9689139194182584e-06
		],
		"eco": 31,
		"efo": 155000.0,
		"cfr": NaN
	},
	{
		"tim": 21.706551525,
		"tid": 3224,
		"loc": [
			-3.390416677894187e-06,
			2.9732749300762646e-06
		],
		"eco": 26,
		"efo": 260000.0,
		"cfr": NaN
	},
	{
		"tim": 21.706697549999998,
		"tid": 3224,
		"loc": [
			-3.356204057606735e-06,
			2.9646898384234796e-06
		],
		"eco": 41,
		"efo": 205000.0,
		"cfr": NaN
	},
	{
		"tim": 21.706976100000002,
		"tid": 3224,
		"loc": [
			-3.352338494416235e-06,
			2.9734809114924153e-06
		],
		"eco": 35,
		"efo": 350000.0,
		"cfr": NaN
	},
	{
		"tim": 21.707122125,
		"tid": 3224,
		"loc": [
			-3.356932285680682e-06,
			2.9684448242187503e-06
		],
		"eco": 25,
		"efo": 250000.0,
		"cfr": NaN
	},
	{
		"tim": 21.707268125000002,
		"tid": 3224,
		"loc": [
			-3.35001254269515e-06,
			2.9684448242187503e-06
		],
		"eco": 32,
		"efo": 320000.0,
		"cfr": NaN
	},
	{
		"tim": 21.707414125000003,
		"tid": 3224,
		"loc": [
			-3.36111453758786e-06,
			2.978293763317869e-06
		],
		"eco": 35,
		"efo": 175000.0,
		"cfr": NaN
	},
	{
		"tim": 21.707692650000002,
		"tid": 3224,
		"loc": [
			-3.3633200641369707e-06,
			2.9698246194902457e-06
		],
		"eco": 39,
		"efo": 195000.0,
		"cfr": NaN
	},
	{
		"tim": 21.707971124999997,
		"tid": 3224,
		"loc": [
			-3.3406678917134793e-06,
			2.9714259319843647e-06
		],
		"eco": 28,
		"efo": 140000.0,
		"cfr": NaN
	},
	{
		"tim": 21.708249650000003,
		"tid": 3224,
		"loc": [
			-3.3673063340085015e-06,
			2.9921685495143596e-06
		],
		"eco": 41,
		"efo": 205000.0,
		"cfr": NaN
	},
	{
		"tim": 21.708528225,
		"tid": 3224,
		"loc": [
			-3.3711563032215334e-06,
			2.9690143152400528e-06
		],
		"eco": 39,
		"efo": 195000.0,
		"cfr": NaN
	},
	{
		"tim": 21.708806749999997,
		"tid": 3224,
		"loc": [
			-3.3820133013294334e-06,
			2.9807229659844474e-06
		],
		"eco": 28,
		"efo": 280000.0,
		"cfr": NaN
	},
	{
		"tim": 21.708952774999997,
		"tid": 3224,
		"loc": [
			-3.346388372641261e-06,
			2.9695125342935978e-06
		],
		"eco": 43,
		"efo": 215000.0,
		"cfr": NaN
	},
	{
		"tim": 21.709231274999997,
		"tid": 3224,
		"loc": [
			-3.364386947493103e-06,
			2.9532011723899888e-06
		],
		"eco": 26,
		"efo": 130000.0,
		"cfr": NaN
	},
	{
		"tim": 21.709509800000003,
		"tid": 3224,
		"loc": [
			-3.3683620153883635e-06,
			2.964311526911322e-06
		],
		"eco": 32,
		"efo": 160000.0,
		"cfr": NaN
	},
	{
		"tim": 21.709788274999998,
		"tid": 3224,
		"loc": [
			-3.36605963708168e-06,
			2.9668586799798825e-06
		],
		"eco": 21,
		"efo": 210000.0,
		"cfr": NaN
	},
	{
		"tim": 21.709934299999997,
		"tid": 3224,
		"loc": [
			-3.3696755945225913e-06,
			2.9657140417058265e-06
		],
		"eco": 50,
		"efo": 250000.0,
		"cfr": NaN
	},
	{
		"tim": 21.71021285,
		"tid": 3224,
		"loc": [
			-3.3911014523368817e-06,
			2.961568231575171e-06
		],
		"eco": 30,
		"efo": 150000.0,
		"cfr": NaN
	},
	{
		"tim": 21.7104914,
		"tid": 3224,
		"loc": [
			-3.385177508829833e-06,
			2.966556398803648e-06
		],
		"eco": 40,
		"efo": 200000.0,
		"cfr": NaN
	},
	{
		"tim": 21.7107699,
		"tid": 3224,
		"loc": [
			-3.368684133553443e-06,
			2.9601315315196386e-06
		],
		"eco": 22,
		"efo": 220000.0,
		"cfr": NaN
	},
	{
		"tim": 21.710915925,
		"tid": 3224,
		"loc": [
			-3.3691466923903382e-06,
			2.9647827148437504e-06
		],
		"eco": 38,
		"efo": 380000.0,
		"cfr": NaN
	},
	{
		"tim": 21.7110619,
		"tid": 3224,
		"loc": [
			-3.377627463876541e-06,
			2.96942531297122e-06
		],
		"eco": 27,
		"efo": 135000.0,
		"cfr": NaN
	},
	{
		"tim": 21.711340425,
		"tid": 3224,
		"loc": [
			-3.334069180316383e-06,
			2.9764220109450694e-06
		],
		"eco": 25,
		"efo": 250000.0,
		"cfr": NaN
	},
	{
		"tim": 21.711486400000002,
		"tid": 3224,
		"loc": [
			-3.3896558019794335e-06,
			2.9725321590087767e-06
		],
		"eco": 32,
		"efo": 160000.0,
		"cfr": NaN
	},
	{
		"tim": 21.71176495,
		"tid": 3224,
		"loc": [
			-3.4012832337724555e-06,
			2.947678723020905e-06
		],
		"eco": 21,
		"efo": 210000.0,
		"cfr": NaN
	},
	{
		"tim": 21.711910975,
		"tid": 3224,
		"loc": [
			-3.3794592693115382e-06,
			2.9543880757351463e-06
		],
		"eco": 31,
		"efo": 155000.0,
		"cfr": NaN
	},
	{
		"tim": 21.712189499999997,
		"tid": 3224,
		"loc": [
			-3.3485065013479132e-06,
			2.941784403467715e-06
		],
		"eco": 28,
		"efo": 140000.0,
		"cfr": NaN
	},
	{
		"tim": 21.712468025000003,
		"tid": 3224,
		"loc": [
			-3.3501201755737542e-06,
			2.935749407069413e-06
		],
		"eco": 32,
		"efo": 320000.0,
		"cfr": NaN
	},
	{
		"tim": 21.712614,
		"tid": 3224,
		"loc": [
			-3.3660888671875003e-06,
			2.927660207226804e-06
		],
		"eco": 36,
		"efo": 180000.0,
		"cfr": NaN
	},
	{
		"tim": 21.712892524999997,
		"tid": 3224,
		"loc": [
			-3.348070802837532e-06,
			2.91812119159897e-06
		],
		"eco": 21,
		"efo": 210000.0,
		"cfr": NaN
	},
	{
		"tim": 21.7130385,
		"tid": 3224,
		"loc": [
			-3.363054107555597e-06,
			2.9454266459657876e-06
		],
		"eco": 35,
		"efo": 175000.0,
		"cfr": NaN
	},
	{
		"tim": 21.713317075000003,
		"tid": 3224,
		"loc": [
			-3.3559674116904256e-06,
			2.9526519561133236e-06
		],
		"eco": 32,
		"efo": 160000.0,
		"cfr": NaN
	},
	{
		"tim": 21.7135956,
		"tid": 3224,
		"loc": [
			-3.3659564316976113e-06,
			2.9282159347687766e-06
		],
		"eco": 20,
		"efo": 200000.0,
		"cfr": NaN
	},
	{
		"tim": 21.713741625,
		"tid": 3224,
		"loc": [
			-3.3669719099086383e-06,
			2.9422534631056682e-06
		],
		"eco": 44,
		"efo": 220000.0,
		"cfr": NaN
	},
	{
		"tim": 21.714020125,
		"tid": 3224,
		"loc": [
			-3.37212363308313e-06,
			2.9568586366333976e-06
		],
		"eco": 42,
		"efo": 210000.0,
		"cfr": NaN
	},
	{
		"tim": 21.71429865,
		"tid": 3224,
		"loc": [
			-3.388278233907602e-06,
			2.927161185752956e-06
		],
		"eco": 21,
		"efo": 210000.0,
		"cfr": NaN
	},
	{
		"tim": 21.714444625000002,
		"tid": 3224,
		"loc": [
			-3.3773680095460546e-06,
			2.9595474958252e-06
		],
		"eco": 43,
		"efo": 215000.0,
		"cfr": NaN
	},
	{
		"tim": 21.71472315,
		"tid": 3224,
		"loc": [
			-3.363620043303417e-06,
			2.9405223240075116e-06
		],
		"eco": 36,
		"efo": 180000.0,
		"cfr": NaN
	},
	{
		"tim": 21.7150017,
		"tid": 3224,
		"loc": [
			-3.3667239529093737e-06,
			2.9409915893862845e-06
		],
		"eco": 32,
		"efo": 160000.0,
		"cfr": NaN
	},
	{
		"tim": 21.715280250000003,
		"tid": 3224,
		"loc": [
			-3.371923652653056e-06,
			2.9556393417199357e-06
		],
		"eco": 24,
		"efo": 240000.0,
		"cfr": NaN
	},
	{
		"tim": 21.715426249999997,
		"tid": 3224,
		"loc": [
			-3.341149877906408e-06,
			2.933188798950443e-06
		],
		"eco": 32,
		"efo": 160000.0,
		"cfr": NaN
	},
	{
		"tim": 21.715704775000003,
		"tid": 3224,
		"loc": [
			-3.3449218282261556e-06,
			2.953139938579686e-06
		],
		"eco": 24,
		"efo": 240000.0,
		"cfr": NaN
	},
	{
		"tim": 21.715850749999998,
		"tid": 3224,
		"loc": [
			-3.3440557537352917e-06,
			2.9478651138274946e-06
		],
		"eco": 20,
		"efo": 200000.0,
		"cfr": NaN
	},
	{
		"tim": 21.715996725,
		"tid": 3224,
		"loc": [
			-3.3660525524931312e-06,
			2.960848566373236e-06
		],
		"eco": 26,
		"efo": 130000.0,
		"cfr": NaN
	},
	{
		"tim": 21.71627525,
		"tid": 3224,
		"loc": [
			-3.3696908736685482e-06,
			2.9479746386390996e-06
		],
		"eco": 29,
		"efo": 145000.0,
		"cfr": NaN
	},
	{
		"tim": 21.716553825000002,
		"tid": 3224,
		"loc": [
			-3.3647467147578903e-06,
			2.952455883477385e-06
		],
		"eco": 32,
		"efo": 160000.0,
		"cfr": NaN
	},
	{
		"tim": 21.71683235,
		"tid": 3224,
		"loc": [
			-3.343631636189186e-06,
			2.948570500565238e-06
		],
		"eco": 38,
		"efo": 190000.0,
		"cfr": NaN
	},
	{
		"tim": 21.717110899999998,
		"tid": 3224,
		"loc": [
			-3.338356140171835e-06,
			2.953532634558515e-06
		],
		"eco": 28,
		"efo": 280000.0,
		"cfr": NaN
	},
	{
		"tim": 21.717256875,
		"tid": 3224,
		"loc": [
			-3.342510721202702e-06,
			2.9661347861900768e-06
		],
		"eco": 25,
		"efo": 250000.0,
		"cfr": NaN
	},
	{
		"tim": 21.717402850000003,
		"tid": 3224,
		"loc": [
			-3.340263222094796e-06,
			2.9634050423057676e-06
		],
		"eco": 47,
		"efo": 235000.0,
		"cfr": NaN
	},
	{
		"tim": 21.717681375,
		"tid": 3224,
		"loc": [
			-3.3517421109124117e-06,
			2.9576280415681086e-06
		],
		"eco": 39,
		"efo": 195000.0,
		"cfr": NaN
	},
	{
		"tim": 21.7179599,
		"tid": 3224,
		"loc": [
			-3.358350531527322e-06,
			2.956831333991487e-06
		],
		"eco": 35,
		"efo": 175000.0,
		"cfr": NaN
	},
	{
		"tim": 21.718238449999998,
		"tid": 3224,
		"loc": [
			-3.38233139723478e-06,
			2.9521017148713633e-06
		],
		"eco": 26,
		"efo": 260000.0,
		"cfr": NaN
	},
	{
		"tim": 21.71838445,
		"tid": 3224,
		"loc": [
			-3.3872911646033707e-06,
			2.9734786311123704e-06
		],
		"eco": 38,
		"efo": 190000.0,
		"cfr": NaN
	},
	{
		"tim": 21.718663000000003,
		"tid": 3224,
		"loc": [
			-3.3797277889878526e-06,
			2.9715385243114263e-06
		],
		"eco": 46,
		"efo": 230000.0,
		"cfr": NaN
	},
	{
		"tim": 21.718941525,
		"tid": 3224,
		"loc": [
			-3.355150481473332e-06,
			2.941995687875317e-06
		],
		"eco": 33,
		"efo": 165000.0,
		"cfr": NaN
	},
	{
		"tim": 21.719219999999996,
		"tid": 3224,
		"loc": [
			-3.3483519581064945e-06,
			2.947153595630342e-06
		],
		"eco": 31,
		"efo": 310000.0,
		"cfr": NaN
	},
	{
		"tim": 21.719365975,
		"tid": 3224,
		"loc": [
			-3.366784355621588e-06,
			2.9270629994803338e-06
		],
		"eco": 25,
		"efo": 250000.0,
		"cfr": NaN
	},
	{
		"tim": 21.719511999999998,
		"tid": 3224,
		"loc": [
			-3.366679785862102e-06,
			2.9541956455376396e-06
		],
		"eco": 25,
		"efo": 125000.0,
		"cfr": NaN
	},
	{
		"tim": 21.719790550000003,
		"tid": 3224,
		"loc": [
			-3.375585729622284e-06,
			2.9560877072099883e-06
		],
		"eco": 42,
		"efo": 210000.0,
		"cfr": NaN
	},
	{
		"tim": 21.7200691,
		"tid": 3224,
		"loc": [
			-3.3689557805231275e-06,
			2.96604478418199e-06
		],
		"eco": 21,
		"efo": 210000.0,
		"cfr": NaN
	},
	{
		"tim": 21.7202151,
		"tid": 3224,
		"loc": [
			-3.3699065471844167e-06,
			2.9588639483674237e-06
		],
		"eco": 31,
		"efo": 155000.0,
		"cfr": NaN
	},
	{
		"tim": 21.720493625,
		"tid": 3224,
		"loc": [
			-3.370516898746917e-06,
			2.950254703976327e-06
		],
		"eco": 31,
		"efo": 155000.0,
		"cfr": NaN
	},
	{
		"tim": 21.7207721,
		"tid": 3224,
		"loc": [
			-3.3486898001745604e-06,
			2.9474536569411004e-06
		],
		"eco": 39,
		"efo": 195000.0,
		"cfr": NaN
	},
	{
		"tim": 21.721050625,
		"tid": 3224,
		"loc": [
			-3.3666999610617255e-06,
			2.912768884478925e-06
		],
		"eco": 24,
		"efo": 240000.0,
		"cfr": NaN
	},
	{
		"tim": 21.72119665,
		"tid": 3224,
		"loc": [
			-3.3592000926905244e-06,
			2.9371976063580523e-06
		],
		"eco": 24,
		"efo": 120000.0,
		"cfr": NaN
	},
	{
		"tim": 21.721475199999997,
		"tid": 3224,
		"loc": [
			-3.374217705656008e-06,
			2.940063632960774e-06
		],
		"eco": 22,
		"efo": 220000.0,
		"cfr": NaN
	},
	{
		"tim": 21.721621199999998,
		"tid": 3224,
		"loc": [
			-3.3771522820977632e-06,
			2.9503325938031633e-06
		],
		"eco": 40,
		"efo": 200000.0,
		"cfr": NaN
	},
	{
		"tim": 21.721899750000002,
		"tid": 3224,
		"loc": [
			-3.3935613378846974e-06,
			2.922730277969006e-06
		],
		"eco": 25,
		"efo": 250000.0,
		"cfr": NaN
	},
	{
		"tim": 21.722045724999997,
		"tid": 3224,
		"loc": [
			-3.3868366119289853e-06,
			2.9340621314231327e-06
		],
		"eco": 36,
		"efo": 360000.0,
		"cfr": NaN
	},
	{
		"tim": 21.7221917,
		"tid": 3224,
		"loc": [
			-3.3974677146430353e-06,
			2.9510786856392584e-06
		],
		"eco": 26,
		"efo": 130000.0,
		"cfr": NaN
	},
	{
		"tim": 21.722470225,
		"tid": 3224,
		"loc": [
			-3.3938655956189537e-06,
			2.9545703266802684e-06
		],
		"eco": 32,
		"efo": 320000.0,
		"cfr": NaN
	},
	{
		"tim": 21.7226162,
		"tid": 3224,
		"loc": [
			-3.3582731136476273e-06,
			2.958856823372616e-06
		],
		"eco": 37,
		"efo": 185000.0,
		"cfr": NaN
	},
	{
		"tim": 21.722894774999997,
		"tid": 3224,
		"loc": [
			-3.357382118145477e-06,
			2.9400820795307774e-06
		],
		"eco": 37,
		"efo": 185000.0,
		"cfr": NaN
	},
	{
		"tim": 21.723173325,
		"tid": 3224,
		"loc": [
			-3.3667018810184745e-06,
			2.9595822352355192e-06
		],
		"eco": 29,
		"efo": 145000.0,
		"cfr": NaN
	},
	{
		"tim": 21.72345185,
		"tid": 3224,
		"loc": [
			-3.363438671011333e-06,
			2.9770949051141456e-06
		],
		"eco": 21,
		"efo": 210000.0,
		"cfr": NaN
	},
	{
		"tim": 21.723597825000002,
		"tid": 3224,
		"loc": [
			-3.357194243692031e-06,
			2.972228592559702e-06
		],
		"eco": 34,
		"efo": 170000.0,
		"cfr": NaN
	},
	{
		"tim": 21.72387635,
		"tid": 3224,
		"loc": [
			-3.383163160656657e-06,
			2.955616549562617e-06
		],
		"eco": 42,
		"efo": 210000.0,
		"cfr": NaN
	},
	{
		"tim": 21.724154875,
		"tid": 3224,
		"loc": [
			-3.368937598554273e-06,
			2.966442076575632e-06
		],
		"eco": 22,
		"efo": 220000.0,
		"cfr": NaN
	},
	{
		"tim": 21.724300850000002,
		"tid": 3224,
		"loc": [
			-3.3608663250074454e-06,
			2.950469675801531e-06
		],
		"eco": 45,
		"efo": 225000.0,
		"cfr": NaN
	},
	{
		"tim": 21.7245794,
		"tid": 3224,
		"loc": [
			-3.351993443851201e-06,
			2.9625814917114604e-06
		],
		"eco": 25,
		"efo": 250000.0,
		"cfr": NaN
	},
	{
		"tim": 21.724725425,
		"tid": 3224,
		"loc": [
			-3.348673384981562e-06,
			2.9375959344858347e-06
		],
		"eco": 29,
		"efo": 290000.0,
		"cfr": NaN
	},
	{
		"tim": 21.724871425,
		"tid": 3224,
		"loc": [
			-3.318044720633502e-06,
			2.9363920395579766e-06
		],
		"eco": 20,
		"efo": 200000.0,
		"cfr": NaN
	},
	{
		"tim": 21.725017425,
		"tid": 3224,
		"loc": [
			-3.3304375587944652e-06,
			2.935151783110742e-06
		],
		"eco": 26,
		"efo": 130000.0,
		"cfr": NaN
	},
	{
		"tim": 21.72529595,
		"tid": 3224,
		"loc": [
			-3.3574816169083703e-06,
			2.9148235120069497e-06
		],
		"eco": 27,
		"efo": 270000.0,
		"cfr": NaN
	},
	{
		"tim": 21.725441925000002,
		"tid": 3224,
		"loc": [
			-3.3775849556428665e-06,
			2.9061549430802703e-06
		],
		"eco": 30,
		"efo": 300000.0,
		"cfr": NaN
	},
	{
		"tim": 21.72558795,
		"tid": 3224,
		"loc": [
			-3.353532962626301e-06,
			2.902884532281836e-06
		],
		"eco": 24,
		"efo": 240000.0,
		"cfr": NaN
	},
	{
		"tim": 21.725733924999997,
		"tid": 3224,
		"loc": [
			-3.3855904099843222e-06,
			2.90971367197136e-06
		],
		"eco": 21,
		"efo": 210000.0,
		"cfr": NaN
	},
	{
		"tim": 21.7258799,
		"tid": 3224,
		"loc": [
			-3.375697832327929e-06,
			2.9143891625978404e-06
		],
		"eco": 35,
		"efo": 175000.0,
		"cfr": NaN
	},
	{
		"tim": 21.726158475000002,
		"tid": 3224,
		"loc": [
			-3.3955699163130992e-06,
			2.9529191484917693e-06
		],
		"eco": 27,
		"efo": 135000.0,
		"cfr": NaN
	},
	{
		"tim": 21.726437,
		"tid": 3224,
		"loc": [
			-3.3891999425131212e-06,
			2.92623336642849e-06
		],
		"eco": 29,
		"efo": 145000.0,
		"cfr": NaN
	},
	{
		"tim": 21.726715549999998,
		"tid": 3224,
		"loc": [
			-3.38131420611463e-06,
			2.923137681937598e-06
		],
		"eco": 39,
		"efo": 195000.0,
		"cfr": NaN
	},
	{
		"tim": 21.726994074999997,
		"tid": 3224,
		"loc": [
			-3.3710385585417516e-06,
			2.9359923214236977e-06
		],
		"eco": 28,
		"efo": 280000.0,
		"cfr": NaN
	},
	{
		"tim": 21.72714005,
		"tid": 3224,
		"loc": [
			-3.3752472725079155e-06,
			2.945735748203125e-06
		],
		"eco": 43,
		"efo": 215000.0,
		"cfr": NaN
	},
	{
		"tim": 21.727418525,
		"tid": 3224,
		"loc": [
			-3.345817310663066e-06,
			2.964988064893148e-06
		],
		"eco": 35,
		"efo": 350000.0,
		"cfr": NaN
	},
	{
		"tim": 21.72756455,
		"tid": 3224,
		"loc": [
			-3.3500541962234263e-06,
			2.968179752966513e-06
		],
		"eco": 34,
		"efo": 340000.0,
		"cfr": NaN
	},
	{
		"tim": 21.727710575,
		"tid": 3224,
		"loc": [
			-3.3557282690950827e-06,
			2.9761011446582485e-06
		],
		"eco": 44,
		"efo": 220000.0,
		"cfr": NaN
	},
	{
		"tim": 21.727989124999997,
		"tid": 3224,
		"loc": [
			-3.3383095770274995e-06,
			2.969964486537147e-06
		],
		"eco": 33,
		"efo": 330000.0,
		"cfr": NaN
	},
	{
		"tim": 21.728135124999998,
		"tid": 3224,
		"loc": [
			-3.3493464607108837e-06,
			2.9839851674800434e-06
		],
		"eco": 25,
		"efo": 250000.0,
		"cfr": NaN
	},
	{
		"tim": 21.728281125,
		"tid": 3224,
		"loc": [
			-3.348130934572998e-06,
			2.9486243177536523e-06
		],
		"eco": 31,
		"efo": 155000.0,
		"cfr": NaN
	},
	{
		"tim": 21.728559649999998,
		"tid": 3224,
		"loc": [
			-3.3411439389756583e-06,
			2.93766489728861e-06
		],
		"eco": 43,
		"efo": 215000.0,
		"cfr": NaN
	},
	{
		"tim": 21.728838125,
		"tid": 3224,
		"loc": [
			-3.3483849385424143e-06,
			2.9438975117529342e-06
		],
		"eco": 22,
		"efo": 220000.0,
		"cfr": NaN
	},
	{
		"tim": 21.72898415,
		"tid": 3224,
		"loc": [
			-3.371347143428214e-06,
			2.9470311745870676e-06
		],
		"eco": 29,
		"efo": 145000.0,
		"cfr": NaN
	},
	{
		"tim": 21.729262674999998,
		"tid": 3224,
		"loc": [
			-3.3593970556655417e-06,
			2.9408399033974553e-06
		],
		"eco": 34,
		"efo": 170000.0,
		"cfr": NaN
	},
	{
		"tim": 21.729541225000002,
		"tid": 3224,
		"loc": [
			-3.35466076776285e-06,
			2.92886370609085e-06
		],
		"eco": 36,
		"efo": 360000.0,
		"cfr": NaN
	},
	{
		"tim": 21.729687225000003,
		"tid": 3224,
		"loc": [
			-3.3632381388061237e-06,
			2.9416293851673573e-06
		],
		"eco": 30,
		"efo": 150000.0,
		"cfr": NaN
	},
	{
		"tim": 21.729965775,
		"tid": 3224,
		"loc": [
			-3.368846733089189e-06,
			2.950186762272067e-06
		],
		"eco": 34,
		"efo": 170000.0,
		"cfr": NaN
	},
	{
		"tim": 21.730244250000002,
		"tid": 3224,
		"loc": [
			-3.3888189561107587e-06,
			2.93107371460613e-06
		],
		"eco": 26,
		"efo": 260000.0,
		"cfr": NaN
	},
	{
		"tim": 21.730390275,
		"tid": 3224,
		"loc": [
			-3.3836526450897143e-06,
			2.9455183855560133e-06
		],
		"eco": 22,
		"efo": 220000.0,
		"cfr": NaN
	},
	{
		"tim": 21.730536249999997,
		"tid": 3224,
		"loc": [
			-3.372678319650995e-06,
			2.943337623964209e-06
		],
		"eco": 24,
		"efo": 240000.0,
		"cfr": NaN
	},
	{
		"tim": 21.730682225,
		"tid": 3224,
		"loc": [
			-3.3989365473656513e-06,
			2.961562363495681e-06
		],
		"eco": 46,
		"efo": 230000.0,
		"cfr": NaN
	},
	{
		"tim": 21.730960800000002,
		"tid": 3224,
		"loc": [
			-3.4195086723387104e-06,
			2.9672160785439474e-06
		],
		"eco": 21,
		"efo": 210000.0,
		"cfr": NaN
	},
	{
		"tim": 21.731106800000003,
		"tid": 3224,
		"loc": [
			-3.3947612125754314e-06,
			2.9555455039505094e-06
		],
		"eco": 22,
		"efo": 220000.0,
		"cfr": NaN
	},
	{
		"tim": 21.731252799999996,
		"tid": 3224,
		"loc": [
			-3.3990852984206467e-06,
			2.9683862401170226e-06
		],
		"eco": 35,
		"efo": 175000.0,
		"cfr": NaN
	},
	{
		"tim": 21.73153135,
		"tid": 3224,
		"loc": [
			-3.380135648165614e-06,
			2.946501330520552e-06
		],
		"eco": 21,
		"efo": 210000.0,
		"cfr": NaN
	},
	{
		"tim": 21.731677325000003,
		"tid": 3224,
		"loc": [
			-3.3661526797349925e-06,
			2.943124939884135e-06
		],
		"eco": 25,
		"efo": 125000.0,
		"cfr": NaN
	},
	{
		"tim": 21.731955850000002,
		"tid": 3224,
		"loc": [
			-3.365981671099335e-06,
			2.9530978630584492e-06
		],
		"eco": 35,
		"efo": 175000.0,
		"cfr": NaN
	},
	{
		"tim": 21.732234375,
		"tid": 3224,
		"loc": [
			-3.3643101882901416e-06,
			2.947094249532443e-06
		],
		"eco": 26,
		"efo": 130000.0,
		"cfr": NaN
	},
	{
		"tim": 21.7325129,
		"tid": 3224,
		"loc": [
			-3.3433004781838765e-06,
			2.9195192261707426e-06
		],
		"eco": 26,
		"efo": 130000.0,
		"cfr": NaN
	},
	{
		"tim": 21.732791449999997,
		"tid": 3224,
		"loc": [
			-3.3508611149069065e-06,
			2.9192655704358704e-06
		],
		"eco": 21,
		"efo": 210000.0,
		"cfr": NaN
	},
	{
		"tim": 21.732937449999998,
		"tid": 3224,
		"loc": [
			-3.3612265104267195e-06,
			2.9219008931848883e-06
		],
		"eco": 35,
		"efo": 175000.0,
		"cfr": NaN
	},
	{
		"tim": 21.733216000000002,
		"tid": 3224,
		"loc": [
			-3.3786615314209587e-06,
			2.9364210220306196e-06
		],
		"eco": 30,
		"efo": 150000.0,
		"cfr": NaN
	},
	{
		"tim": 21.733494474999997,
		"tid": 3224,
		"loc": [
			-3.352437477841091e-06,
			2.9660713592629654e-06
		],
		"eco": 22,
		"efo": 220000.0,
		"cfr": NaN
	},
	{
		"tim": 21.73364045,
		"tid": 3224,
		"loc": [
			-3.372604472558142e-06,
			2.9559196771967726e-06
		],
		"eco": 34,
		"efo": 170000.0,
		"cfr": NaN
	},
	{
		"tim": 21.733918974999998,
		"tid": 3224,
		"loc": [
			-3.363135338157558e-06,
			2.957914666274329e-06
		],
		"eco": 39,
		"efo": 195000.0,
		"cfr": NaN
	},
	{
		"tim": 21.73419755,
		"tid": 3224,
		"loc": [
			-3.3368776671507797e-06,
			2.950960173942988e-06
		],
		"eco": 32,
		"efo": 160000.0,
		"cfr": NaN
	},
	{
		"tim": 21.734476075,
		"tid": 3224,
		"loc": [
			-3.340587790932747e-06,
			2.9613535858642953e-06
		],
		"eco": 25,
		"efo": 250000.0,
		"cfr": NaN
	},
	{
		"tim": 21.7346221,
		"tid": 3224,
		"loc": [
			-3.343537603219454e-06,
			2.9534338256432522e-06
		],
		"eco": 39,
		"efo": 195000.0,
		"cfr": NaN
	},
	{
		"tim": 21.7349006,
		"tid": 3224,
		"loc": [
			-3.333223335152486e-06,
			2.9563187409953804e-06
		],
		"eco": 20,
		"efo": 200000.0,
		"cfr": NaN
	},
	{
		"tim": 21.735046575000002,
		"tid": 3224,
		"loc": [
			-3.3477783203125e-06,
			2.960442760844717e-06
		],
		"eco": 26,
		"efo": 130000.0,
		"cfr": NaN
	},
	{
		"tim": 21.7353251,
		"tid": 3224,
		"loc": [
			-3.3358153189607634e-06,
			2.9610084045507413e-06
		],
		"eco": 37,
		"efo": 185000.0,
		"cfr": NaN
	},
	{
		"tim": 21.735603625,
		"tid": 3224,
		"loc": [
			-3.34859120400166e-06,
			2.971210548172605e-06
		],
		"eco": 30,
		"efo": 150000.0,
		"cfr": NaN
	},
	{
		"tim": 21.735882174999997,
		"tid": 3224,
		"loc": [
			-3.3621917687195485e-06,
			2.9807155796565166e-06
		],
		"eco": 22,
		"efo": 220000.0,
		"cfr": NaN
	},
	{
		"tim": 21.736028200000003,
		"tid": 3224,
		"loc": [
			-3.3338896121389634e-06,
			2.9755847786892146e-06
		],
		"eco": 27,
		"efo": 270000.0,
		"cfr": NaN
	},
	{
		"tim": 21.736174199999997,
		"tid": 3224,
		"loc": [
			-3.336181356484109e-06,
			2.98405740030374e-06
		],
		"eco": 27,
		"efo": 270000.0,
		"cfr": NaN
	},
	{
		"tim": 21.736320199999998,
		"tid": 3224,
		"loc": [
			-3.3533360280281e-06,
			2.9790843069628584e-06
		],
		"eco": 36,
		"efo": 180000.0,
		"cfr": NaN
	},
	{
		"tim": 21.736598724999997,
		"tid": 3224,
		"loc": [
			-3.351817845301204e-06,
			2.962508257085116e-06
		],
		"eco": 33,
		"efo": 165000.0,
		"cfr": NaN
	},
	{
		"tim": 21.7368772,
		"tid": 3224,
		"loc": [
			-3.362549243384087e-06,
			2.981266236894678e-06
		],
		"eco": 28,
		"efo": 280000.0,
		"cfr": NaN
	},
	{
		"tim": 21.737023224999998,
		"tid": 3224,
		"loc": [
			-3.360419843528475e-06,
			3.0048298762517873e-06
		],
		"eco": 33,
		"efo": 330000.0,
		"cfr": NaN
	},
	{
		"tim": 21.7371692,
		"tid": 3224,
		"loc": [
			-3.357608775690055e-06,
			2.9855075401947264e-06
		],
		"eco": 20,
		"efo": 200000.0,
		"cfr": NaN
	},
	{
		"tim": 21.737315225,
		"tid": 3224,
		"loc": [
			-3.375833963723048e-06,
			3.0022445841999025e-06
		],
		"eco": 34,
		"efo": 340000.0,
		"cfr": NaN
	},
	{
		"tim": 21.737461225,
		"tid": 3224,
		"loc": [
			-3.3689165775634378e-06,
			3.02439534531762e-06
		],
		"eco": 21,
		"efo": 210000.0,
		"cfr": NaN
	},
	{
		"tim": 21.73760725,
		"tid": 3224,
		"loc": [
			-3.3920371314436805e-06,
			3.005830557197507e-06
		],
		"eco": 29,
		"efo": 290000.0,
		"cfr": NaN
	},
	{
		"tim": 21.73775325,
		"tid": 3224,
		"loc": [
			-3.3694458007812502e-06,
			3.0158384297451742e-06
		],
		"eco": 24,
		"efo": 240000.0,
		"cfr": NaN
	},
	{
		"tim": 21.73789925,
		"tid": 3224,
		"loc": [
			-3.350858927997811e-06,
			3.025775247257682e-06
		],
		"eco": 33,
		"efo": 165000.0,
		"cfr": NaN
	},
	{
		"tim": 21.738177775,
		"tid": 3224,
		"loc": [
			-3.3666099478386324e-06,
			3.019740294739803e-06
		],
		"eco": 30,
		"efo": 150000.0,
		"cfr": NaN
	},
	{
		"tim": 21.7384563,
		"tid": 3224,
		"loc": [
			-3.3865304664022507e-06,
			3.013292493612053e-06
		],
		"eco": 21,
		"efo": 210000.0,
		"cfr": NaN
	},
	{
		"tim": 21.738602275,
		"tid": 3224,
		"loc": [
			-3.3904669700639415e-06,
			3.001835815090306e-06
		],
		"eco": 25,
		"efo": 125000.0,
		"cfr": NaN
	},
	{
		"tim": 21.7388808,
		"tid": 3224,
		"loc": [
			-3.3730714645344445e-06,
			2.9958987442175647e-06
		],
		"eco": 24,
		"efo": 120000.0,
		"cfr": NaN
	},
	{
		"tim": 21.739159349999998,
		"tid": 3224,
		"loc": [
			-3.3542092155742567e-06,
			2.9902931724802433e-06
		],
		"eco": 37,
		"efo": 185000.0,
		"cfr": NaN
	},
	{
		"tim": 21.739437900000002,
		"tid": 3224,
		"loc": [
			-3.3577136525559425e-06,
			3.010615975497095e-06
		],
		"eco": 37,
		"efo": 185000.0,
		"cfr": NaN
	},
	{
		"tim": 21.739716400000002,
		"tid": 3224,
		"loc": [
			-3.3823930218539896e-06,
			3.004812818711282e-06
		],
		"eco": 30,
		"efo": 150000.0,
		"cfr": NaN
	},
	{
		"tim": 21.739994925,
		"tid": 3224,
		"loc": [
			-3.3894939500037644e-06,
			2.9993392179889953e-06
		],
		"eco": 40,
		"efo": 200000.0,
		"cfr": NaN
	},
	{
		"tim": 21.740273400000003,
		"tid": 3224,
		"loc": [
			-3.386044962223471e-06,
			3.0092536414170735e-06
		],
		"eco": 22,
		"efo": 220000.0,
		"cfr": NaN
	},
	{
		"tim": 21.740419425000002,
		"tid": 3224,
		"loc": [
			-3.392063695080391e-06,
			3.0173336146767345e-06
		],
		"eco": 26,
		"efo": 260000.0,
		"cfr": NaN
	},
	{
		"tim": 21.740565450000002,
		"tid": 3224,
		"loc": [
			-3.3962594163599875e-06,
			2.9952180956231764e-06
		],
		"eco": 21,
		"efo": 210000.0,
		"cfr": NaN
	},
	{
		"tim": 21.740711450000003,
		"tid": 3224,
		"loc": [
			-3.3997735888387417e-06,
			3.0098954613339276e-06
		],
		"eco": 37,
		"efo": 185000.0,
		"cfr": NaN
	},
	{
		"tim": 21.74099,
		"tid": 3224,
		"loc": [
			-3.4077494088098152e-06,
			2.9990283639723503e-06
		],
		"eco": 39,
		"efo": 195000.0,
		"cfr": NaN
	},
	{
		"tim": 21.741268549999997,
		"tid": 3224,
		"loc": [
			-3.3979456594579664e-06,
			3.008286995054796e-06
		],
		"eco": 41,
		"efo": 205000.0,
		"cfr": NaN
	},
	{
		"tim": 21.741547025,
		"tid": 3224,
		"loc": [
			-3.3963088317751236e-06,
			3.001932916949151e-06
		],
		"eco": 34,
		"efo": 170000.0,
		"cfr": NaN
	},
	{
		"tim": 21.741825549999998,
		"tid": 3224,
		"loc": [
			-3.3926415959942953e-06,
			3.0136521728898036e-06
		],
		"eco": 25,
		"efo": 250000.0,
		"cfr": NaN
	},
	{
		"tim": 21.741971525,
		"tid": 3224,
		"loc": [
			-3.3941650390625004e-06,
			2.9982669559521585e-06
		],
		"eco": 26,
		"efo": 260000.0,
		"cfr": NaN
	},
	{
		"tim": 21.74211755,
		"tid": 3224,
		"loc": [
			-3.376576523686362e-06,
			3.0001035375117963e-06
		],
		"eco": 21,
		"efo": 210000.0,
		"cfr": NaN
	},
	{
		"tim": 21.742263575,
		"tid": 3224,
		"loc": [
			-3.3649561893433255e-06,
			2.9997441451480823e-06
		],
		"eco": 37,
		"efo": 185000.0,
		"cfr": NaN
	},
	{
		"tim": 21.742542099999998,
		"tid": 3224,
		"loc": [
			-3.3906381252150764e-06,
			3.0080069511627207e-06
		],
		"eco": 28,
		"efo": 280000.0,
		"cfr": NaN
	},
	{
		"tim": 21.7426881,
		"tid": 3224,
		"loc": [
			-3.377307865918284e-06,
			2.9968213263515046e-06
		],
		"eco": 28,
		"efo": 280000.0,
		"cfr": NaN
	},
	{
		"tim": 21.742834124999998,
		"tid": 3224,
		"loc": [
			-3.3892570077888014e-06,
			3.01531239326318e-06
		],
		"eco": 28,
		"efo": 280000.0,
		"cfr": NaN
	},
	{
		"tim": 21.7429801,
		"tid": 3224,
		"loc": [
			-3.3879096405459903e-06,
			3.0049133300781253e-06
		],
		"eco": 30,
		"efo": 300000.0,
		"cfr": NaN
	},
	{
		"tim": 21.743126075000003,
		"tid": 3224,
		"loc": [
			-3.3635347528714846e-06,
			2.997780503582164e-06
		],
		"eco": 23,
		"efo": 230000.0,
		"cfr": NaN
	},
	{
		"tim": 21.743272100000002,
		"tid": 3224,
		"loc": [
			-3.3675679308590817e-06,
			2.9957196184160814e-06
		],
		"eco": 27,
		"efo": 135000.0,
		"cfr": NaN
	},
	{
		"tim": 21.743550574999997,
		"tid": 3224,
		"loc": [
			-3.3653722509471937e-06,
			3.0061364209978123e-06
		],
		"eco": 43,
		"efo": 215000.0,
		"cfr": NaN
	},
	{
		"tim": 21.74382915,
		"tid": 3224,
		"loc": [
			-3.3962960914022508e-06,
			3.0055105111901784e-06
		],
		"eco": 21,
		"efo": 210000.0,
		"cfr": NaN
	},
	{
		"tim": 21.74397515,
		"tid": 3224,
		"loc": [
			-3.3786122160668533e-06,
			2.984717064576897e-06
		],
		"eco": 35,
		"efo": 175000.0,
		"cfr": NaN
	},
	{
		"tim": 21.744253699999998,
		"tid": 3224,
		"loc": [
			-3.393979274678065e-06,
			2.9971750474737215e-06
		],
		"eco": 35,
		"efo": 175000.0,
		"cfr": NaN
	},
	{
		"tim": 21.7445322,
		"tid": 3224,
		"loc": [
			-3.3773265891924527e-06,
			2.99835205078125e-06
		],
		"eco": 30,
		"efo": 150000.0,
		"cfr": NaN
	},
	{
		"tim": 21.744810724999997,
		"tid": 3224,
		"loc": [
			-3.3693411752551344e-06,
			2.995923940223478e-06
		],
		"eco": 23,
		"efo": 230000.0,
		"cfr": NaN
	},
	{
		"tim": 21.7449567,
		"tid": 3224,
		"loc": [
			-3.3598953708794067e-06,
			3.0189732375152845e-06
		],
		"eco": 28,
		"efo": 280000.0,
		"cfr": NaN
	},
	{
		"tim": 21.745102725,
		"tid": 3224,
		"loc": [
			-3.343185029611711e-06,
			2.977897490889848e-06
		],
		"eco": 23,
		"efo": 230000.0,
		"cfr": NaN
	},
	{
		"tim": 21.7452487,
		"tid": 3224,
		"loc": [
			-3.3559141692204594e-06,
			3.0080462963171563e-06
		],
		"eco": 23,
		"efo": 230000.0,
		"cfr": NaN
	},
	{
		"tim": 21.745394725,
		"tid": 3224,
		"loc": [
			-3.362439552104327e-06,
			2.996510469447043e-06
		],
		"eco": 39,
		"efo": 195000.0,
		"cfr": NaN
	},
	{
		"tim": 21.745673274999998,
		"tid": 3224,
		"loc": [
			-3.3569433371021797e-06,
			3.004686572291119e-06
		],
		"eco": 25,
		"efo": 125000.0,
		"cfr": NaN
	},
	{
		"tim": 21.745951799999997,
		"tid": 3224,
		"loc": [
			-3.366818916896158e-06,
			2.998392943451341e-06
		],
		"eco": 41,
		"efo": 205000.0,
		"cfr": NaN
	},
	{
		"tim": 21.746230325000003,
		"tid": 3224,
		"loc": [
			-3.3529889103998285e-06,
			2.991355656239448e-06
		],
		"eco": 32,
		"efo": 160000.0,
		"cfr": NaN
	},
	{
		"tim": 21.746508799999997,
		"tid": 3224,
		"loc": [
			-3.3562097240998333e-06,
			2.994463793968023e-06
		],
		"eco": 25,
		"efo": 250000.0,
		"cfr": NaN
	},
	{
		"tim": 21.746654824999997,
		"tid": 3224,
		"loc": [
			-3.344063765289524e-06,
			2.9705577771533033e-06
		],
		"eco": 34,
		"efo": 340000.0,
		"cfr": NaN
	},
	{
		"tim": 21.7468008,
		"tid": 3224,
		"loc": [
			-3.3430726694720037e-06,
			2.97107168450891e-06
		],
		"eco": 34,
		"efo": 340000.0,
		"cfr": NaN
	},
	{
		"tim": 21.746946825,
		"tid": 3224,
		"loc": [
			-3.3388933361696098e-06,
			2.9726566196982662e-06
		],
		"eco": 26,
		"efo": 260000.0,
		"cfr": NaN
	},
	{
		"tim": 21.747092849999998,
		"tid": 3224,
		"loc": [
			-3.3242982839195486e-06,
			2.9648291836722706e-06
		],
		"eco": 24,
		"efo": 120000.0,
		"cfr": NaN
	},
	{
		"tim": 21.747371374999997,
		"tid": 3224,
		"loc": [
			-3.3194828561756816e-06,
			2.9745083160158155e-06
		],
		"eco": 52,
		"efo": 260000.0,
		"cfr": NaN
	},
	{
		"tim": 21.747649925,
		"tid": 3224,
		"loc": [
			-3.31702247413598e-06,
			2.9694919841875808e-06
		],
		"eco": 45,
		"efo": 225000.0,
		"cfr": NaN
	},
	{
		"tim": 21.747928400000003,
		"tid": 3224,
		"loc": [
			-3.307859785235931e-06,
			2.958236994403476e-06
		],
		"eco": 29,
		"efo": 290000.0,
		"cfr": NaN
	},
	{
		"tim": 21.748074425000002,
		"tid": 3224,
		"loc": [
			-3.320989396137646e-06,
			2.979735233337083e-06
		],
		"eco": 22,
		"efo": 220000.0,
		"cfr": NaN
	},
	{
		"tim": 21.748220399999997,
		"tid": 3224,
		"loc": [
			-3.332615976359706e-06,
			2.982259228843381e-06
		],
		"eco": 29,
		"efo": 145000.0,
		"cfr": NaN
	},
	{
		"tim": 21.748498925000003,
		"tid": 3224,
		"loc": [
			-3.360669836724942e-06,
			2.9765873046754555e-06
		],
		"eco": 21,
		"efo": 210000.0,
		"cfr": NaN
	},
	{
		"tim": 21.748644950000003,
		"tid": 3224,
		"loc": [
			-3.3291568268836325e-06,
			2.984211055904889e-06
		],
		"eco": 21,
		"efo": 210000.0,
		"cfr": NaN
	},
	{
		"tim": 21.748790949999997,
		"tid": 3224,
		"loc": [
			-3.3427687764641036e-06,
			2.9760353165123713e-06
		],
		"eco": 27,
		"efo": 270000.0,
		"cfr": NaN
	},
	{
		"tim": 21.748936975000003,
		"tid": 3224,
		"loc": [
			-3.345597911898981e-06,
			2.9570738066305844e-06
		],
		"eco": 36,
		"efo": 180000.0,
		"cfr": NaN
	},
	{
		"tim": 21.749215500000002,
		"tid": 3224,
		"loc": [
			-3.3695618189930526e-06,
			2.971056197804882e-06
		],
		"eco": 34,
		"efo": 170000.0,
		"cfr": NaN
	},
	{
		"tim": 21.749494025,
		"tid": 3224,
		"loc": [
			-3.342436688282555e-06,
			2.9695987317193737e-06
		],
		"eco": 22,
		"efo": 220000.0,
		"cfr": NaN
	},
	{
		"tim": 21.749640000000003,
		"tid": 3224,
		"loc": [
			-3.382460260957361e-06,
			2.956799743980327e-06
		],
		"eco": 34,
		"efo": 340000.0,
		"cfr": NaN
	},
	{
		"tim": 21.749785974999998,
		"tid": 3224,
		"loc": [
			-3.3939091741808503e-06,
			2.943314340383004e-06
		],
		"eco": 41,
		"efo": 410000.0,
		"cfr": NaN
	},
	{
		"tim": 21.749931999999998,
		"tid": 3224,
		"loc": [
			-3.4054267441092593e-06,
			2.9626582289925237e-06
		],
		"eco": 31,
		"efo": 310000.0,
		"cfr": NaN
	},
	{
		"tim": 21.750077975,
		"tid": 3224,
		"loc": [
			-3.409960012043589e-06,
			2.9539881438126344e-06
		],
		"eco": 24,
		"efo": 240000.0,
		"cfr": NaN
	},
	{
		"tim": 21.750224,
		"tid": 3224,
		"loc": [
			-3.4110556615434096e-06,
			2.9265134047137517e-06
		],
		"eco": 22,
		"efo": 220000.0,
		"cfr": NaN
	},
	{
		"tim": 21.750370025,
		"tid": 3224,
		"loc": [
			-3.396601750240305e-06,
			2.930070014494074e-06
		],
		"eco": 47,
		"efo": 235000.0,
		"cfr": NaN
	},
	{
		"tim": 21.750648549999998,
		"tid": 3224,
		"loc": [
			-3.4006447402688573e-06,
			2.9251455535585265e-06
		],
		"eco": 20,
		"efo": 200000.0,
		"cfr": NaN
	},
	{
		"tim": 21.75079455,
		"tid": 3224,
		"loc": [
			-3.3961815679794783e-06,
			2.9389556926614086e-06
		],
		"eco": 41,
		"efo": 205000.0,
		"cfr": NaN
	},
	{
		"tim": 21.751073074999997,
		"tid": 3224,
		"loc": [
			-3.39152546712699e-06,
			2.921155693001983e-06
		],
		"eco": 35,
		"efo": 175000.0,
		"cfr": NaN
	},
	{
		"tim": 21.751351600000003,
		"tid": 3224,
		"loc": [
			-3.3940124511718753e-06,
			2.9313713924728337e-06
		],
		"eco": 20,
		"efo": 200000.0,
		"cfr": NaN
	},
	{
		"tim": 21.751497575,
		"tid": 3224,
		"loc": [
			-3.385037862110188e-06,
			2.917909059360395e-06
		],
		"eco": 36,
		"efo": 180000.0,
		"cfr": NaN
	},
	{
		"tim": 21.751776099999997,
		"tid": 3224,
		"loc": [
			-3.3823424112002526e-06,
			2.9116398244071025e-06
		],
		"eco": 23,
		"efo": 230000.0,
		"cfr": NaN
	},
	{
		"tim": 21.751922124999997,
		"tid": 3224,
		"loc": [
			-3.3770818311249095e-06,
			2.921704883368152e-06
		],
		"eco": 23,
		"efo": 230000.0,
		"cfr": NaN
	},
	{
		"tim": 21.752068124999997,
		"tid": 3224,
		"loc": [
			-3.38714599609375e-06,
			2.9273856971471675e-06
		],
		"eco": 24,
		"efo": 240000.0,
		"cfr": NaN
	},
	{
		"tim": 21.752214125,
		"tid": 3224,
		"loc": [
			-3.3823079450648956e-06,
			2.9271168398756814e-06
		],
		"eco": 35,
		"efo": 175000.0,
		"cfr": NaN
	},
	{
		"tim": 21.752492675000003,
		"tid": 3224,
		"loc": [
			-3.3614639137350643e-06,
			2.932000935822135e-06
		],
		"eco": 33,
		"efo": 165000.0,
		"cfr": NaN
	},
	{
		"tim": 21.7527712,
		"tid": 3224,
		"loc": [
			-3.3773077928224556e-06,
			2.923638421191965e-06
		],
		"eco": 27,
		"efo": 135000.0,
		"cfr": NaN
	},
	{
		"tim": 21.753049675000003,
		"tid": 3224,
		"loc": [
			-3.378218495261458e-06,
			2.8996391493847158e-06
		],
		"eco": 37,
		"efo": 185000.0,
		"cfr": NaN
	},
	{
		"tim": 21.753328200000002,
		"tid": 3224,
		"loc": [
			-3.389475174771119e-06,
			2.879674780540814e-06
		],
		"eco": 20,
		"efo": 200000.0,
		"cfr": NaN
	},
	{
		"tim": 21.753474225,
		"tid": 3224,
		"loc": [
			-3.390357947436592e-06,
			2.9076577960095176e-06
		],
		"eco": 38,
		"efo": 190000.0,
		"cfr": NaN
	},
	{
		"tim": 21.753752775,
		"tid": 3224,
		"loc": [
			-3.376837029899816e-06,
			2.9106080075072034e-06
		],
		"eco": 37,
		"efo": 185000.0,
		"cfr": NaN
	},
	{
		"tim": 21.754031299999998,
		"tid": 3224,
		"loc": [
			-3.378153568198293e-06,
			2.927235476666889e-06
		],
		"eco": 24,
		"efo": 240000.0,
		"cfr": NaN
	},
	{
		"tim": 21.754177324999997,
		"tid": 3224,
		"loc": [
			-3.3805754805573696e-06,
			2.917714659847324e-06
		],
		"eco": 39,
		"efo": 195000.0,
		"cfr": NaN
	},
	{
		"tim": 21.7544558,
		"tid": 3224,
		"loc": [
			-3.3834137658886823e-06,
			2.928485575008683e-06
		],
		"eco": 26,
		"efo": 260000.0,
		"cfr": NaN
	},
	{
		"tim": 21.754601775,
		"tid": 3224,
		"loc": [
			-3.38902179736354e-06,
			2.9294101353651253e-06
		],
		"eco": 21,
		"efo": 210000.0,
		"cfr": NaN
	},
	{
		"tim": 21.7547478,
		"tid": 3224,
		"loc": [
			-3.389089464704772e-06,
			2.941807284205634e-06
		],
		"eco": 31,
		"efo": 310000.0,
		"cfr": NaN
	},
	{
		"tim": 21.754893775000003,
		"tid": 3224,
		"loc": [
			-3.380804154772545e-06,
			2.93694524028886e-06
		],
		"eco": 23,
		"efo": 230000.0,
		"cfr": NaN
	},
	{
		"tim": 21.755039800000002,
		"tid": 3224,
		"loc": [
			-3.361524584764664e-06,
			2.9221512047634073e-06
		],
		"eco": 25,
		"efo": 250000.0,
		"cfr": NaN
	},
	{
		"tim": 21.755185825,
		"tid": 3224,
		"loc": [
			-3.3565021283421916e-06,
			2.953932081331758e-06
		],
		"eco": 20,
		"efo": 200000.0,
		"cfr": NaN
	},
	{
		"tim": 21.755331825000003,
		"tid": 3224,
		"loc": [
			-3.353205503451886e-06,
			2.937593825642113e-06
		],
		"eco": 27,
		"efo": 270000.0,
		"cfr": NaN
	},
	{
		"tim": 21.755477825000003,
		"tid": 3224,
		"loc": [
			-3.351266858390255e-06,
			2.9396440316618567e-06
		],
		"eco": 27,
		"efo": 270000.0,
		"cfr": NaN
	},
	{
		"tim": 21.755623824999997,
		"tid": 3224,
		"loc": [
			-3.32374036284166e-06,
			2.943125078651086e-06
		],
		"eco": 29,
		"efo": 290000.0,
		"cfr": NaN
	},
	{
		"tim": 21.755769849999997,
		"tid": 3224,
		"loc": [
			-3.344647749232879e-06,
			2.969393659857114e-06
		],
		"eco": 25,
		"efo": 250000.0,
		"cfr": NaN
	},
	{
		"tim": 21.755915825,
		"tid": 3224,
		"loc": [
			-3.323957719467091e-06,
			2.9597024461544603e-06
		],
		"eco": 44,
		"efo": 440000.0,
		"cfr": NaN
	},
	{
		"tim": 21.7560618,
		"tid": 3224,
		"loc": [
			-3.3200703317056545e-06,
			2.985145222509261e-06
		],
		"eco": 21,
		"efo": 210000.0,
		"cfr": NaN
	},
	{
		"tim": 21.756207825,
		"tid": 3224,
		"loc": [
			-3.340582505478203e-06,
			2.961505620549952e-06
		],
		"eco": 31,
		"efo": 155000.0,
		"cfr": NaN
	},
	{
		"tim": 21.756486300000002,
		"tid": 3224,
		"loc": [
			-3.3296356929370185e-06,
			2.9736205065675293e-06
		],
		"eco": 32,
		"efo": 160000.0,
		"cfr": NaN
	},
	{
		"tim": 21.756764875,
		"tid": 3224,
		"loc": [
			-3.3144948658937605e-06,
			2.9734870801483664e-06
		],
		"eco": 46,
		"efo": 230000.0,
		"cfr": NaN
	},
	{
		"tim": 21.757043399999997,
		"tid": 3224,
		"loc": [
			-3.3022461159689955e-06,
			2.975431950096879e-06
		],
		"eco": 23,
		"efo": 230000.0,
		"cfr": NaN
	},
	{
		"tim": 21.757189424999996,
		"tid": 3224,
		"loc": [
			-3.3087123836707746e-06,
			2.9849028815321952e-06
		],
		"eco": 39,
		"efo": 195000.0,
		"cfr": NaN
	},
	{
		"tim": 21.757467924999997,
		"tid": 3224,
		"loc": [
			-3.317461204247343e-06,
			3.005987827509209e-06
		],
		"eco": 34,
		"efo": 170000.0,
		"cfr": NaN
	},
	{
		"tim": 21.757746450000003,
		"tid": 3224,
		"loc": [
			-3.331945592903534e-06,
			2.986452697444363e-06
		],
		"eco": 21,
		"efo": 210000.0,
		"cfr": NaN
	},
	{
		"tim": 21.757892424999998,
		"tid": 3224,
		"loc": [
			-3.341933589827176e-06,
			2.9952335747618737e-06
		],
		"eco": 21,
		"efo": 210000.0,
		"cfr": NaN
	},
	{
		"tim": 21.758038449999997,
		"tid": 3224,
		"loc": [
			-3.3495118532624366e-06,
			3.0016562986515344e-06
		],
		"eco": 30,
		"efo": 150000.0,
		"cfr": NaN
	},
	{
		"tim": 21.758316975000003,
		"tid": 3224,
		"loc": [
			-3.3717295326091465e-06,
			3.0076867334793458e-06
		],
		"eco": 24,
		"efo": 240000.0,
		"cfr": NaN
	},
	{
		"tim": 21.758462974999997,
		"tid": 3224,
		"loc": [
			-3.357921685069413e-06,
			3.0019275266438976e-06
		],
		"eco": 31,
		"efo": 155000.0,
		"cfr": NaN
	},
	{
		"tim": 21.758741525,
		"tid": 3224,
		"loc": [
			-3.3586549420019947e-06,
			3.0021557042450776e-06
		],
		"eco": 24,
		"efo": 240000.0,
		"cfr": NaN
	},
	{
		"tim": 21.758887525000002,
		"tid": 3224,
		"loc": [
			-3.355133537924005e-06,
			3.0018336414789473e-06
		],
		"eco": 29,
		"efo": 145000.0,
		"cfr": NaN
	},
	{
		"tim": 21.75916605,
		"tid": 3224,
		"loc": [
			-3.380630128860029e-06,
			2.98329600081574e-06
		],
		"eco": 23,
		"efo": 230000.0,
		"cfr": NaN
	},
	{
		"tim": 21.759312025000003,
		"tid": 3224,
		"loc": [
			-3.3593640162450965e-06,
			2.9949542149671742e-06
		],
		"eco": 27,
		"efo": 135000.0,
		"cfr": NaN
	},
	{
		"tim": 21.759590550000002,
		"tid": 3224,
		"loc": [
			-3.3395256317703014e-06,
			3.0221958662477627e-06
		],
		"eco": 34,
		"efo": 170000.0,
		"cfr": NaN
	},
	{
		"tim": 21.759869075,
		"tid": 3224,
		"loc": [
			-3.355415154650034e-06,
			2.9936684457762735e-06
		],
		"eco": 24,
		"efo": 120000.0,
		"cfr": NaN
	},
	{
		"tim": 21.760147625,
		"tid": 3224,
		"loc": [
			-3.3768710554369605e-06,
			2.9746682536935087e-06
		],
		"eco": 25,
		"efo": 250000.0,
		"cfr": NaN
	},
	{
		"tim": 21.760293625,
		"tid": 3224,
		"loc": [
			-3.365870092020047e-06,
			2.9778304012281265e-06
		],
		"eco": 25,
		"efo": 250000.0,
		"cfr": NaN
	},
	{
		"tim": 21.76043965,
		"tid": 3224,
		"loc": [
			-3.3612060546875005e-06,
			2.992178828999946e-06
		],
		"eco": 20,
		"efo": 200000.0,
		"cfr": NaN
	},
	{
		"tim": 21.76058565,
		"tid": 3224,
		"loc": [
			-3.3592180533753933e-06,
			2.993708211856208e-06
		],
		"eco": 21,
		"efo": 210000.0,
		"cfr": NaN
	},
	{
		"tim": 21.760731625000002,
		"tid": 3224,
		"loc": [
			-3.332504699850004e-06,
			2.997901476264374e-06
		],
		"eco": 30,
		"efo": 150000.0,
		"cfr": NaN
	},
	{
		"tim": 21.76101015,
		"tid": 3224,
		"loc": [
			-3.3397438738282248e-06,
			3.000892460486538e-06
		],
		"eco": 25,
		"efo": 250000.0,
		"cfr": NaN
	},
	{
		"tim": 21.761156125000003,
		"tid": 3224,
		"loc": [
			-3.3497740206985153e-06,
			2.9922913305274354e-06
		],
		"eco": 34,
		"efo": 170000.0,
		"cfr": NaN
	},
	{
		"tim": 21.76143465,
		"tid": 3224,
		"loc": [
			-3.346816325717901e-06,
			3.002423919073022e-06
		],
		"eco": 34,
		"efo": 170000.0,
		"cfr": NaN
	},
	{
		"tim": 21.7617132,
		"tid": 3224,
		"loc": [
			-3.359479350488437e-06,
			3.011907897827885e-06
		],
		"eco": 34,
		"efo": 170000.0,
		"cfr": NaN
	},
	{
		"tim": 21.761991749999996,
		"tid": 3224,
		"loc": [
			-3.339018874462482e-06,
			2.992850771282265e-06
		],
		"eco": 45,
		"efo": 225000.0,
		"cfr": NaN
	},
	{
		"tim": 21.762270249999997,
		"tid": 3224,
		"loc": [
			-3.349456787109375e-06,
			3.004185032119353e-06
		],
		"eco": 31,
		"efo": 155000.0,
		"cfr": NaN
	},
	{
		"tim": 21.762548775000003,
		"tid": 3224,
		"loc": [
			-3.332899639553954e-06,
			3.0000245438546544e-06
		],
		"eco": 28,
		"efo": 140000.0,
		"cfr": NaN
	},
	{
		"tim": 21.7628273,
		"tid": 3224,
		"loc": [
			-3.3457946777343753e-06,
			3.0322227409617685e-06
		],
		"eco": 22,
		"efo": 220000.0,
		"cfr": NaN
	},
	{
		"tim": 21.762973274999997,
		"tid": 3224,
		"loc": [
			-3.329742610853867e-06,
			3.0387122098948386e-06
		],
		"eco": 20,
		"efo": 200000.0,
		"cfr": NaN
	},
	{
		"tim": 21.763119300000003,
		"tid": 3224,
		"loc": [
			-3.3608639888772234e-06,
			3.028157049715208e-06
		],
		"eco": 27,
		"efo": 270000.0,
		"cfr": NaN
	},
	{
		"tim": 21.763265325000003,
		"tid": 3224,
		"loc": [
			-3.3449597924267e-06,
			3.026185841783143e-06
		],
		"eco": 28,
		"efo": 140000.0,
		"cfr": NaN
	},
	{
		"tim": 21.76354385,
		"tid": 3224,
		"loc": [
			-3.3539205845143814e-06,
			3.016905444885527e-06
		],
		"eco": 29,
		"efo": 96666.66666666666,
		"cfr": NaN
	},
	{
		"tim": 21.763954899999998,
		"tid": 3224,
		"loc": [
			-3.354746359735728e-06,
			3.0244602799034212e-06
		],
		"eco": 33,
		"efo": 165000.0,
		"cfr": NaN
	},
	{
		"tim": 21.764233424999997,
		"tid": 3224,
		"loc": [
			-3.341827846274486e-06,
			3.059660670651894e-06
		],
		"eco": 26,
		"efo": 260000.0,
		"cfr": NaN
	},
	{
		"tim": 21.7643794,
		"tid": 3224,
		"loc": [
			-3.327666979623229e-06,
			3.032927844786633e-06
		],
		"eco": 30,
		"efo": 150000.0,
		"cfr": NaN
	},
	{
		"tim": 21.764657924999998,
		"tid": 3224,
		"loc": [
			-3.315744996214779e-06,
			3.0240901270767775e-06
		],
		"eco": 22,
		"efo": 220000.0,
		"cfr": NaN
	},
	{
		"tim": 21.764803949999997,
		"tid": 3224,
		"loc": [
			-3.3245188750972903e-06,
			3.0335348227703178e-06
		],
		"eco": 24,
		"efo": 240000.0,
		"cfr": NaN
	},
	{
		"tim": 21.76494995,
		"tid": 3224,
		"loc": [
			-3.3329966142329776e-06,
			3.025546497989614e-06
		],
		"eco": 40,
		"efo": 200000.0,
		"cfr": NaN
	},
	{
		"tim": 21.765228500000003,
		"tid": 3224,
		"loc": [
			-3.3712301490669325e-06,
			3.021684057013065e-06
		],
		"eco": 42,
		"efo": 210000.0,
		"cfr": NaN
	},
	{
		"tim": 21.765507000000003,
		"tid": 3224,
		"loc": [
			-3.374461076098091e-06,
			3.0342578526296922e-06
		],
		"eco": 20,
		"efo": 200000.0,
		"cfr": NaN
	},
	{
		"tim": 21.765653025000002,
		"tid": 3224,
		"loc": [
			-3.3970025432452324e-06,
			3.044658794119578e-06
		],
		"eco": 21,
		"efo": 210000.0,
		"cfr": NaN
	},
	{
		"tim": 21.765798999999998,
		"tid": 3224,
		"loc": [
			-3.37854240184233e-06,
			3.0634052420354055e-06
		],
		"eco": 24,
		"efo": 240000.0,
		"cfr": NaN
	},
	{
		"tim": 21.765944975,
		"tid": 3224,
		"loc": [
			-3.3548292695549966e-06,
			3.0631622066036364e-06
		],
		"eco": 25,
		"efo": 250000.0,
		"cfr": NaN
	},
	{
		"tim": 21.766090950000002,
		"tid": 3224,
		"loc": [
			-3.349345150845612e-06,
			3.0399380161568334e-06
		],
		"eco": 21,
		"efo": 210000.0,
		"cfr": NaN
	},
	{
		"tim": 21.766236975,
		"tid": 3224,
		"loc": [
			-3.3607482910156254e-06,
			3.0517691286494693e-06
		],
		"eco": 20,
		"efo": 200000.0,
		"cfr": NaN
	},
	{
		"tim": 21.766383,
		"tid": 3224,
		"loc": [
			-3.3368254051468113e-06,
			3.031842412278848e-06
		],
		"eco": 35,
		"efo": 175000.0,
		"cfr": NaN
	},
	{
		"tim": 21.76666155,
		"tid": 3224,
		"loc": [
			-3.357052720053442e-06,
			3.0422973632812504e-06
		],
		"eco": 42,
		"efo": 210000.0,
		"cfr": NaN
	},
	{
		"tim": 21.766940074999997,
		"tid": 3224,
		"loc": [
			-3.3606158555257365e-06,
			3.027703239456277e-06
		],
		"eco": 20,
		"efo": 200000.0,
		"cfr": NaN
	},
	{
		"tim": 21.767086099999997,
		"tid": 3224,
		"loc": [
			-3.3567810058593753e-06,
			3.0250776095225685e-06
		],
		"eco": 41,
		"efo": 205000.0,
		"cfr": NaN
	},
	{
		"tim": 21.767364575,
		"tid": 3224,
		"loc": [
			-3.3484687545901585e-06,
			3.0291699591640048e-06
		],
		"eco": 28,
		"efo": 280000.0,
		"cfr": NaN
	},
	{
		"tim": 21.76751055,
		"tid": 3224,
		"loc": [
			-3.359866377965405e-06,
			3.023361178276878e-06
		],
		"eco": 20,
		"efo": 200000.0,
		"cfr": NaN
	},
	{
		"tim": 21.767656575,
		"tid": 3224,
		"loc": [
			-3.3545082040430317e-06,
			3.0213634096014715e-06
		],
		"eco": 28,
		"efo": 280000.0,
		"cfr": NaN
	},
	{
		"tim": 21.767802550000003,
		"tid": 3224,
		"loc": [
			-3.361031246108744e-06,
			2.993843080633879e-06
		],
		"eco": 25,
		"efo": 250000.0,
		"cfr": NaN
	},
	{
		"tim": 21.767948575000002,
		"tid": 3224,
		"loc": [
			-3.372405427905334e-06,
			3.017711058047506e-06
		],
		"eco": 30,
		"efo": 150000.0,
		"cfr": NaN
	},
	{
		"tim": 21.768227125,
		"tid": 3224,
		"loc": [
			-3.3518707757252923e-06,
			3.0235279689612386e-06
		],
		"eco": 36,
		"efo": 180000.0,
		"cfr": NaN
	},
	{
		"tim": 21.768505674999997,
		"tid": 3224,
		"loc": [
			-3.34713846417625e-06,
			2.992672365136221e-06
		],
		"eco": 47,
		"efo": 235000.0,
		"cfr": NaN
	},
	{
		"tim": 21.768784174999997,
		"tid": 3224,
		"loc": [
			-3.336300632150495e-06,
			3.0148063334284677e-06
		],
		"eco": 30,
		"efo": 300000.0,
		"cfr": NaN
	},
	{
		"tim": 21.76893015,
		"tid": 3224,
		"loc": [
			-3.3248034435895305e-06,
			2.9983609512114824e-06
		],
		"eco": 23,
		"efo": 230000.0,
		"cfr": NaN
	},
	{
		"tim": 21.769076175,
		"tid": 3224,
		"loc": [
			-3.3384907168559116e-06,
			3.011389504072849e-06
		],
		"eco": 39,
		"efo": 195000.0,
		"cfr": NaN
	},
	{
		"tim": 21.76935465,
		"tid": 3224,
		"loc": [
			-3.337464794761226e-06,
			3.0290144075506832e-06
		],
		"eco": 25,
		"efo": 250000.0,
		"cfr": NaN
	},
	{
		"tim": 21.769500675,
		"tid": 3224,
		"loc": [
			-3.3527014376139724e-06,
			3.026201666247479e-06
		],
		"eco": 20,
		"efo": 200000.0,
		"cfr": NaN
	},
	{
		"tim": 21.7696467,
		"tid": 3224,
		"loc": [
			-3.3604014589837454e-06,
			3.0474379241894205e-06
		],
		"eco": 41,
		"efo": 205000.0,
		"cfr": NaN
	},
	{
		"tim": 21.769925224999998,
		"tid": 3224,
		"loc": [
			-3.3688506981046998e-06,
			3.0590929791962255e-06
		],
		"eco": 33,
		"efo": 165000.0,
		"cfr": NaN
	},
	{
		"tim": 21.770203775000002,
		"tid": 3224,
		"loc": [
			-3.3579291570596085e-06,
			3.03221059464001e-06
		],
		"eco": 31,
		"efo": 155000.0,
		"cfr": NaN
	},
	{
		"tim": 21.7704823,
		"tid": 3224,
		"loc": [
			-3.3699454738609224e-06,
			2.9924538038557912e-06
		],
		"eco": 22,
		"efo": 220000.0,
		"cfr": NaN
	},
	{
		"tim": 21.770628274999996,
		"tid": 3224,
		"loc": [
			-3.349580232298521e-06,
			3.0047315407004296e-06
		],
		"eco": 30,
		"efo": 300000.0,
		"cfr": NaN
	},
	{
		"tim": 21.77077425,
		"tid": 3224,
		"loc": [
			-3.338374614397275e-06,
			2.997263387641674e-06
		],
		"eco": 46,
		"efo": 230000.0,
		"cfr": NaN
	},
	{
		"tim": 21.771052774999998,
		"tid": 3224,
		"loc": [
			-3.3546136822101395e-06,
			2.99620759905463e-06
		],
		"eco": 23,
		"efo": 230000.0,
		"cfr": NaN
	},
	{
		"tim": 21.771198799999997,
		"tid": 3224,
		"loc": [
			-3.3516877120192873e-06,
			3.0026945962181906e-06
		],
		"eco": 34,
		"efo": 340000.0,
		"cfr": NaN
	},
	{
		"tim": 21.771344799999998,
		"tid": 3224,
		"loc": [
			-3.335110335153634e-06,
			2.9704878883778816e-06
		],
		"eco": 45,
		"efo": 225000.0,
		"cfr": NaN
	},
	{
		"tim": 21.771623350000002,
		"tid": 3224,
		"loc": [
			-3.3273988504305997e-06,
			2.97316600063489e-06
		],
		"eco": 33,
		"efo": 165000.0,
		"cfr": NaN
	},
	{
		"tim": 21.7719019,
		"tid": 3224,
		"loc": [
			-3.334412905533277e-06,
			2.9664399217136485e-06
		],
		"eco": 20,
		"efo": 200000.0,
		"cfr": NaN
	},
	{
		"tim": 21.772047875000002,
		"tid": 3224,
		"loc": [
			-3.335400473085372e-06,
			2.9792760375200416e-06
		],
		"eco": 31,
		"efo": 155000.0,
		"cfr": NaN
	},
	{
		"tim": 21.7723264,
		"tid": 3224,
		"loc": [
			-3.3386047986554353e-06,
			2.9782260372521105e-06
		],
		"eco": 28,
		"efo": 140000.0,
		"cfr": NaN
	},
	{
		"tim": 21.772604875000003,
		"tid": 3224,
		"loc": [
			-3.3364468554111042e-06,
			2.974594737029082e-06
		],
		"eco": 40,
		"efo": 200000.0,
		"cfr": NaN
	},
	{
		"tim": 21.77288345,
		"tid": 3224,
		"loc": [
			-3.3432370841076997e-06,
			2.9905083230290124e-06
		],
		"eco": 23,
		"efo": 115000.0,
		"cfr": NaN
	},
	{
		"tim": 21.773161974999997,
		"tid": 3224,
		"loc": [
			-3.3592978966775046e-06,
			2.9749857751508685e-06
		],
		"eco": 43,
		"efo": 215000.0,
		"cfr": NaN
	},
	{
		"tim": 21.773440525,
		"tid": 3224,
		"loc": [
			-3.357780564779266e-06,
			2.955185202615769e-06
		],
		"eco": 23,
		"efo": 230000.0,
		"cfr": NaN
	},
	{
		"tim": 21.773586499999997,
		"tid": 3224,
		"loc": [
			-3.3636838892975483e-06,
			2.9577992157740417e-06
		],
		"eco": 25,
		"efo": 250000.0,
		"cfr": NaN
	},
	{
		"tim": 21.773732475,
		"tid": 3224,
		"loc": [
			-3.3563298378669895e-06,
			2.9570596202337316e-06
		],
		"eco": 21,
		"efo": 210000.0,
		"cfr": NaN
	},
	{
		"tim": 21.7738785,
		"tid": 3224,
		"loc": [
			-3.3540810802485967e-06,
			2.9603036214554362e-06
		],
		"eco": 31,
		"efo": 310000.0,
		"cfr": NaN
	},
	{
		"tim": 21.774024475,
		"tid": 3224,
		"loc": [
			-3.3648766174117863e-06,
			2.9501110258541845e-06
		],
		"eco": 41,
		"efo": 205000.0,
		"cfr": NaN
	},
	{
		"tim": 21.774303,
		"tid": 3224,
		"loc": [
			-3.3747692036684234e-06,
			2.956417064573929e-06
		],
		"eco": 37,
		"efo": 370000.0,
		"cfr": NaN
	},
	{
		"tim": 21.774449025,
		"tid": 3224,
		"loc": [
			-3.385029490653997e-06,
			2.9322257300053846e-06
		],
		"eco": 21,
		"efo": 210000.0,
		"cfr": NaN
	},
	{
		"tim": 21.774595025,
		"tid": 3224,
		"loc": [
			-3.3764944839684045e-06,
			2.9456322974566316e-06
		],
		"eco": 24,
		"efo": 240000.0,
		"cfr": NaN
	},
	{
		"tim": 21.77474105,
		"tid": 3224,
		"loc": [
			-3.4086532806329352e-06,
			2.9466398861054225e-06
		],
		"eco": 43,
		"efo": 215000.0,
		"cfr": NaN
	},
	{
		"tim": 21.775019574999998,
		"tid": 3224,
		"loc": [
			-3.4110135801654473e-06,
			2.94569065354886e-06
		],
		"eco": 37,
		"efo": 370000.0,
		"cfr": NaN
	},
	{
		"tim": 21.77516555,
		"tid": 3224,
		"loc": [
			-3.416584566242282e-06,
			2.942898591748502e-06
		],
		"eco": 33,
		"efo": 330000.0,
		"cfr": NaN
	},
	{
		"tim": 21.775311575,
		"tid": 3224,
		"loc": [
			-3.40387257439294e-06,
			2.945795289495109e-06
		],
		"eco": 28,
		"efo": 280000.0,
		"cfr": NaN
	},
	{
		"tim": 21.775457550000002,
		"tid": 3224,
		"loc": [
			-3.3961486816406253e-06,
			2.937653485975466e-06
		],
		"eco": 22,
		"efo": 220000.0,
		"cfr": NaN
	},
	{
		"tim": 21.775603524999998,
		"tid": 3224,
		"loc": [
			-3.3934921484230986e-06,
			2.9450988769531252e-06
		],
		"eco": 31,
		"efo": 155000.0,
		"cfr": NaN
	},
	{
		"tim": 21.775882050000003,
		"tid": 3224,
		"loc": [
			-3.4035487889213953e-06,
			2.9623385038102395e-06
		],
		"eco": 34,
		"efo": 170000.0,
		"cfr": NaN
	},
	{
		"tim": 21.776160625,
		"tid": 3224,
		"loc": [
			-3.400891902490333e-06,
			2.9612358968988497e-06
		],
		"eco": 43,
		"efo": 215000.0,
		"cfr": NaN
	},
	{
		"tim": 21.776439149999998,
		"tid": 3224,
		"loc": [
			-3.392898405275774e-06,
			2.954617469529747e-06
		],
		"eco": 32,
		"efo": 160000.0,
		"cfr": NaN
	},
	{
		"tim": 21.776717700000003,
		"tid": 3224,
		"loc": [
			-3.3909368406832513e-06,
			2.945591598005826e-06
		],
		"eco": 36,
		"efo": 180000.0,
		"cfr": NaN
	},
	{
		"tim": 21.776996174999997,
		"tid": 3224,
		"loc": [
			-3.3981312182500154e-06,
			2.9643044906594585e-06
		],
		"eco": 23,
		"efo": 115000.0,
		"cfr": NaN
	},
	{
		"tim": 21.777274700000003,
		"tid": 3224,
		"loc": [
			-3.368628862545453e-06,
			2.960822849913383e-06
		],
		"eco": 39,
		"efo": 195000.0,
		"cfr": NaN
	},
	{
		"tim": 21.777553225000002,
		"tid": 3224,
		"loc": [
			-3.355024118815787e-06,
			2.9475794524063843e-06
		],
		"eco": 24,
		"efo": 240000.0,
		"cfr": NaN
	},
	{
		"tim": 21.77769925,
		"tid": 3224,
		"loc": [
			-3.345632439791321e-06,
			2.970786475985524e-06
		],
		"eco": 24,
		"efo": 240000.0,
		"cfr": NaN
	},
	{
		"tim": 21.777845250000002,
		"tid": 3224,
		"loc": [
			-3.3297859551920887e-06,
			2.9605702306709516e-06
		],
		"eco": 39,
		"efo": 195000.0,
		"cfr": NaN
	},
	{
		"tim": 21.7781238,
		"tid": 3224,
		"loc": [
			-3.372470646525601e-06,
			2.9597592426696577e-06
		],
		"eco": 35,
		"efo": 175000.0,
		"cfr": NaN
	},
	{
		"tim": 21.7784023,
		"tid": 3224,
		"loc": [
			-3.400231134074565e-06,
			2.9344604918422247e-06
		],
		"eco": 24,
		"efo": 240000.0,
		"cfr": NaN
	},
	{
		"tim": 21.778548325,
		"tid": 3224,
		"loc": [
			-3.3839031091453357e-06,
			2.946278581320549e-06
		],
		"eco": 27,
		"efo": 270000.0,
		"cfr": NaN
	},
	{
		"tim": 21.7786943,
		"tid": 3224,
		"loc": [
			-3.4111995524363292e-06,
			2.9279934058899736e-06
		],
		"eco": 30,
		"efo": 150000.0,
		"cfr": NaN
	},
	{
		"tim": 21.778972775000003,
		"tid": 3224,
		"loc": [
			-3.4117316863687027e-06,
			2.9261797852887454e-06
		],
		"eco": 21,
		"efo": 210000.0,
		"cfr": NaN
	},
	{
		"tim": 21.779118800000003,
		"tid": 3224,
		"loc": [
			-3.4172398014761303e-06,
			2.9289261601051948e-06
		],
		"eco": 21,
		"efo": 210000.0,
		"cfr": NaN
	},
	{
		"tim": 21.779264825000002,
		"tid": 3224,
		"loc": [
			-3.4153979724191816e-06,
			2.9069242204661958e-06
		],
		"eco": 29,
		"efo": 290000.0,
		"cfr": NaN
	},
	{
		"tim": 21.779410825000003,
		"tid": 3224,
		"loc": [
			-3.394953851020643e-06,
			2.939619088636639e-06
		],
		"eco": 20,
		"efo": 200000.0,
		"cfr": NaN
	},
	{
		"tim": 21.779556850000002,
		"tid": 3224,
		"loc": [
			-3.40361698591904e-06,
			2.939004415773125e-06
		],
		"eco": 29,
		"efo": 145000.0,
		"cfr": NaN
	},
	{
		"tim": 21.779835375,
		"tid": 3224,
		"loc": [
			-3.3715210183127458e-06,
			2.944304020409379e-06
		],
		"eco": 23,
		"efo": 230000.0,
		"cfr": NaN
	},
	{
		"tim": 21.7799814,
		"tid": 3224,
		"loc": [
			-3.390449278694213e-06,
			2.940234194013375e-06
		],
		"eco": 23,
		"efo": 230000.0,
		"cfr": NaN
	},
	{
		"tim": 21.780127375000003,
		"tid": 3224,
		"loc": [
			-3.3679402745073267e-06,
			2.942621938263332e-06
		],
		"eco": 23,
		"efo": 230000.0,
		"cfr": NaN
	},
	{
		"tim": 21.780273349999998,
		"tid": 3224,
		"loc": [
			-3.3582616555421197e-06,
			2.9334836771355654e-06
		],
		"eco": 23,
		"efo": 230000.0,
		"cfr": NaN
	},
	{
		"tim": 21.780419325,
		"tid": 3224,
		"loc": [
			-3.3519104555430044e-06,
			2.9378277776707873e-06
		],
		"eco": 36,
		"efo": 180000.0,
		"cfr": NaN
	},
	{
		"tim": 21.78069785,
		"tid": 3224,
		"loc": [
			-3.3534080155989183e-06,
			2.9418401236001266e-06
		],
		"eco": 46,
		"efo": 230000.0,
		"cfr": NaN
	},
	{
		"tim": 21.780976425000002,
		"tid": 3224,
		"loc": [
			-3.3600476350928756e-06,
			2.9403297654860685e-06
		],
		"eco": 35,
		"efo": 175000.0,
		"cfr": NaN
	},
	{
		"tim": 21.78125495,
		"tid": 3224,
		"loc": [
			-3.353195876753762e-06,
			2.9443579867815344e-06
		],
		"eco": 25,
		"efo": 250000.0,
		"cfr": NaN
	},
	{
		"tim": 21.781400975,
		"tid": 3224,
		"loc": [
			-3.3405149339859213e-06,
			2.9498108028023063e-06
		],
		"eco": 37,
		"efo": 185000.0,
		"cfr": NaN
	},
	{
		"tim": 21.781679475,
		"tid": 3224,
		"loc": [
			-3.337129168723679e-06,
			2.9370858577897876e-06
		],
		"eco": 26,
		"efo": 260000.0,
		"cfr": NaN
	},
	{
		"tim": 21.781825450000003,
		"tid": 3224,
		"loc": [
			-3.3445066223639358e-06,
			2.9248523597535847e-06
		],
		"eco": 23,
		"efo": 230000.0,
		"cfr": NaN
	},
	{
		"tim": 21.781971475000002,
		"tid": 3224,
		"loc": [
			-3.3618388639633354e-06,
			2.946321563868817e-06
		],
		"eco": 34,
		"efo": 170000.0,
		"cfr": NaN
	},
	{
		"tim": 21.782249949999997,
		"tid": 3224,
		"loc": [
			-3.3952471977293353e-06,
			2.9592815082314475e-06
		],
		"eco": 21,
		"efo": 210000.0,
		"cfr": NaN
	},
	{
		"tim": 21.782395974999996,
		"tid": 3224,
		"loc": [
			-3.397013422476518e-06,
			2.969435231107492e-06
		],
		"eco": 47,
		"efo": 235000.0,
		"cfr": NaN
	},
	{
		"tim": 21.782674525,
		"tid": 3224,
		"loc": [
			-3.407265136101728e-06,
			2.956124275100385e-06
		],
		"eco": 26,
		"efo": 260000.0,
		"cfr": NaN
	},
	{
		"tim": 21.782820525,
		"tid": 3224,
		"loc": [
			-3.3937731751497468e-06,
			2.976203924858029e-06
		],
		"eco": 24,
		"efo": 240000.0,
		"cfr": NaN
	},
	{
		"tim": 21.78296655,
		"tid": 3224,
		"loc": [
			-3.4004243527047872e-06,
			2.9691760872829645e-06
		],
		"eco": 27,
		"efo": 270000.0,
		"cfr": NaN
	},
	{
		"tim": 21.783112550000002,
		"tid": 3224,
		"loc": [
			-3.3989489189135796e-06,
			2.9705346515402683e-06
		],
		"eco": 28,
		"efo": 140000.0,
		"cfr": NaN
	},
	{
		"tim": 21.783391075,
		"tid": 3224,
		"loc": [
			-3.38382161368539e-06,
			2.9689172356805618e-06
		],
		"eco": 20,
		"efo": 200000.0,
		"cfr": NaN
	},
	{
		"tim": 21.783537050000003,
		"tid": 3224,
		"loc": [
			-3.380686499035501e-06,
			2.966043384519547e-06
		],
		"eco": 21,
		"efo": 210000.0,
		"cfr": NaN
	},
	{
		"tim": 21.783683025,
		"tid": 3224,
		"loc": [
			-3.3691209921650206e-06,
			2.960881236905455e-06
		],
		"eco": 49,
		"efo": 245000.0,
		"cfr": NaN
	},
	{
		"tim": 21.783961549999997,
		"tid": 3224,
		"loc": [
			-3.3485548776939746e-06,
			2.961016138963836e-06
		],
		"eco": 33,
		"efo": 165000.0,
		"cfr": NaN
	},
	{
		"tim": 21.7842401,
		"tid": 3224,
		"loc": [
			-3.3309291327441938e-06,
			2.940867265738141e-06
		],
		"eco": 20,
		"efo": 200000.0,
		"cfr": NaN
	},
	{
		"tim": 21.784386125,
		"tid": 3224,
		"loc": [
			-3.3430532738321248e-06,
			2.9541147329504475e-06
		],
		"eco": 21,
		"efo": 210000.0,
		"cfr": NaN
	},
	{
		"tim": 21.784532125000002,
		"tid": 3224,
		"loc": [
			-3.360612701305597e-06,
			2.9499590962217126e-06
		],
		"eco": 35,
		"efo": 175000.0,
		"cfr": NaN
	},
	{
		"tim": 21.784810675,
		"tid": 3224,
		"loc": [
			-3.380807592646964e-06,
			2.949472580837068e-06
		],
		"eco": 29,
		"efo": 145000.0,
		"cfr": NaN
	},
	{
		"tim": 21.78508915,
		"tid": 3224,
		"loc": [
			-3.3508261123458288e-06,
			2.9227130397810656e-06
		],
		"eco": 32,
		"efo": 320000.0,
		"cfr": NaN
	},
	{
		"tim": 21.785235175,
		"tid": 3224,
		"loc": [
			-3.366039309333647e-06,
			2.9460144042968753e-06
		],
		"eco": 36,
		"efo": 180000.0,
		"cfr": NaN
	},
	{
		"tim": 21.785513650000002,
		"tid": 3224,
		"loc": [
			-3.3559583629392436e-06,
			2.942279874775576e-06
		],
		"eco": 34,
		"efo": 170000.0,
		"cfr": NaN
	},
	{
		"tim": 21.785792224999998,
		"tid": 3224,
		"loc": [
			-3.365391615349697e-06,
			2.9452514648437504e-06
		],
		"eco": 20,
		"efo": 200000.0,
		"cfr": NaN
	},
	{
		"tim": 21.785938225,
		"tid": 3224,
		"loc": [
			-3.365528459861035e-06,
			2.96098715950073e-06
		],
		"eco": 30,
		"efo": 150000.0,
		"cfr": NaN
	},
	{
		"tim": 21.786216775000003,
		"tid": 3224,
		"loc": [
			-3.3530370350175866e-06,
			2.927003692380222e-06
		],
		"eco": 29,
		"efo": 145000.0,
		"cfr": NaN
	},
	{
		"tim": 21.786495274999996,
		"tid": 3224,
		"loc": [
			-3.367537035466451e-06,
			2.940748690092336e-06
		],
		"eco": 38,
		"efo": 190000.0,
		"cfr": NaN
	},
	{
		"tim": 21.786773800000002,
		"tid": 3224,
		"loc": [
			-3.40029882152735e-06,
			2.9396612529508945e-06
		],
		"eco": 24,
		"efo": 240000.0,
		"cfr": NaN
	},
	{
		"tim": 21.786919774999998,
		"tid": 3224,
		"loc": [
			-3.3918709153586995e-06,
			2.9593330753129812e-06
		],
		"eco": 47,
		"efo": 235000.0,
		"cfr": NaN
	},
	{
		"tim": 21.787198299999996,
		"tid": 3224,
		"loc": [
			-3.391582999704245e-06,
			2.960415028880386e-06
		],
		"eco": 22,
		"efo": 110000.0,
		"cfr": NaN
	},
	{
		"tim": 21.78747685,
		"tid": 3224,
		"loc": [
			-3.3782319472550836e-06,
			2.970006310833136e-06
		],
		"eco": 29,
		"efo": 145000.0,
		"cfr": NaN
	},
	{
		"tim": 21.787755399999998,
		"tid": 3224,
		"loc": [
			-3.3877162588852194e-06,
			2.9736997924627206e-06
		],
		"eco": 21,
		"efo": 210000.0,
		"cfr": NaN
	},
	{
		"tim": 21.7879014,
		"tid": 3224,
		"loc": [
			-3.37464291260122e-06,
			2.9907514543969045e-06
		],
		"eco": 36,
		"efo": 180000.0,
		"cfr": NaN
	},
	{
		"tim": 21.788179924999998,
		"tid": 3224,
		"loc": [
			-3.389087225100853e-06,
			2.995245810283491e-06
		],
		"eco": 27,
		"efo": 135000.0,
		"cfr": NaN
	},
	{
		"tim": 21.7884584,
		"tid": 3224,
		"loc": [
			-3.4084042046069693e-06,
			2.9664673978465346e-06
		],
		"eco": 25,
		"efo": 125000.0,
		"cfr": NaN
	},
	{
		"tim": 21.788736925,
		"tid": 3224,
		"loc": [
			-3.3885192871093753e-06,
			2.96822757232925e-06
		],
		"eco": 28,
		"efo": 140000.0,
		"cfr": NaN
	},
	{
		"tim": 21.7890155,
		"tid": 3224,
		"loc": [
			-3.387198631389994e-06,
			2.9396245121300003e-06
		],
		"eco": 47,
		"efo": 235000.0,
		"cfr": NaN
	},
	{
		"tim": 21.789294025,
		"tid": 3224,
		"loc": [
			-3.378708190622772e-06,
			2.962159186761874e-06
		],
		"eco": 24,
		"efo": 240000.0,
		"cfr": NaN
	},
	{
		"tim": 21.789440025,
		"tid": 3224,
		"loc": [
			-3.367555610543111e-06,
			2.9582930754108704e-06
		],
		"eco": 20,
		"efo": 100000.0,
		"cfr": NaN
	},
	{
		"tim": 21.78971855,
		"tid": 3224,
		"loc": [
			-3.3568092234685467e-06,
			2.9723176549722327e-06
		],
		"eco": 33,
		"efo": 165000.0,
		"cfr": NaN
	},
	{
		"tim": 21.789997075,
		"tid": 3224,
		"loc": [
			-3.374024543468735e-06,
			2.9778848129250835e-06
		],
		"eco": 23,
		"efo": 230000.0,
		"cfr": NaN
	},
	{
		"tim": 21.79014305,
		"tid": 3224,
		"loc": [
			-3.3681223978099446e-06,
			2.9555547074656062e-06
		],
		"eco": 39,
		"efo": 129999.99999999999,
		"cfr": NaN
	},
	{
		"tim": 21.790554125000003,
		"tid": 3224,
		"loc": [
			-3.3317605776044957e-06,
			2.940141556756005e-06
		],
		"eco": 21,
		"efo": 210000.0,
		"cfr": NaN
	},
	{
		"tim": 21.790700124999997,
		"tid": 3224,
		"loc": [
			-3.3379793594756486e-06,
			2.926417726536187e-06
		],
		"eco": 31,
		"efo": 310000.0,
		"cfr": NaN
	},
	{
		"tim": 21.790846124999998,
		"tid": 3224,
		"loc": [
			-3.3533981919208487e-06,
			2.9127443583324467e-06
		],
		"eco": 34,
		"efo": 340000.0,
		"cfr": NaN
	},
	{
		"tim": 21.790992149999997,
		"tid": 3224,
		"loc": [
			-3.340625682454625e-06,
			2.9001955473879693e-06
		],
		"eco": 34,
		"efo": 340000.0,
		"cfr": NaN
	},
	{
		"tim": 21.79113815,
		"tid": 3224,
		"loc": [
			-3.35494017050023e-06,
			2.922179629250362e-06
		],
		"eco": 37,
		"efo": 185000.0,
		"cfr": NaN
	},
	{
		"tim": 21.791416674999997,
		"tid": 3224,
		"loc": [
			-3.3636100122668605e-06,
			2.9493659376280488e-06
		],
		"eco": 27,
		"efo": 270000.0,
		"cfr": NaN
	},
	{
		"tim": 21.79156265,
		"tid": 3224,
		"loc": [
			-3.3652970668980577e-06,
			2.94124899471732e-06
		],
		"eco": 25,
		"efo": 250000.0,
		"cfr": NaN
	},
	{
		"tim": 21.791708625000002,
		"tid": 3224,
		"loc": [
			-3.355838113017133e-06,
			2.9524439169875358e-06
		],
		"eco": 26,
		"efo": 130000.0,
		"cfr": NaN
	},
	{
		"tim": 21.79198715,
		"tid": 3224,
		"loc": [
			-3.356010316690874e-06,
			2.9468117415152955e-06
		],
		"eco": 29,
		"efo": 145000.0,
		"cfr": NaN
	},
	{
		"tim": 21.792265699999998,
		"tid": 3224,
		"loc": [
			-3.364974717735353e-06,
			2.941006702597761e-06
		],
		"eco": 40,
		"efo": 200000.0,
		"cfr": NaN
	},
	{
		"tim": 21.792544250000002,
		"tid": 3224,
		"loc": [
			-3.3792617880719727e-06,
			2.9491781016631397e-06
		],
		"eco": 22,
		"efo": 220000.0,
		"cfr": NaN
	},
	{
		"tim": 21.792690250000003,
		"tid": 3224,
		"loc": [
			-3.390230852997362e-06,
			2.960386641715157e-06
		],
		"eco": 26,
		"efo": 260000.0,
		"cfr": NaN
	},
	{
		"tim": 21.792836275000003,
		"tid": 3224,
		"loc": [
			-3.381832670220722e-06,
			2.9627091418019226e-06
		],
		"eco": 33,
		"efo": 165000.0,
		"cfr": NaN
	},
	{
		"tim": 21.793114749999997,
		"tid": 3224,
		"loc": [
			-3.378423267554426e-06,
			2.963585098341305e-06
		],
		"eco": 28,
		"efo": 280000.0,
		"cfr": NaN
	},
	{
		"tim": 21.793260725,
		"tid": 3224,
		"loc": [
			-3.362627338601719e-06,
			2.9719519631731645e-06
		],
		"eco": 43,
		"efo": 215000.0,
		"cfr": NaN
	},
	{
		"tim": 21.79353925,
		"tid": 3224,
		"loc": [
			-3.3903654621126923e-06,
			2.955921850064443e-06
		],
		"eco": 20,
		"efo": 200000.0,
		"cfr": NaN
	},
	{
		"tim": 21.793685274999998,
		"tid": 3224,
		"loc": [
			-3.3849180712931026e-06,
			2.967290258775302e-06
		],
		"eco": 22,
		"efo": 220000.0,
		"cfr": NaN
	},
	{
		"tim": 21.793831299999997,
		"tid": 3224,
		"loc": [
			-3.3779907226562503e-06,
			2.9677746269163828e-06
		],
		"eco": 24,
		"efo": 240000.0,
		"cfr": NaN
	},
	{
		"tim": 21.793977299999998,
		"tid": 3224,
		"loc": [
			-3.374472013174565e-06,
			2.95336649417718e-06
		],
		"eco": 38,
		"efo": 190000.0,
		"cfr": NaN
	},
	{
		"tim": 21.794255850000003,
		"tid": 3224,
		"loc": [
			-3.358770837352812e-06,
			2.934067117822703e-06
		],
		"eco": 20,
		"efo": 200000.0,
		"cfr": NaN
	},
	{
		"tim": 21.794401850000003,
		"tid": 3224,
		"loc": [
			-3.3489060910312348e-06,
			2.9409999278222434e-06
		],
		"eco": 37,
		"efo": 185000.0,
		"cfr": NaN
	},
	{
		"tim": 21.794680324999998,
		"tid": 3224,
		"loc": [
			-3.333877034301757e-06,
			2.9359792693223875e-06
		],
		"eco": 58,
		"efo": 290000.0,
		"cfr": NaN
	},
	{
		"tim": 21.794958849999997,
		"tid": 3224,
		"loc": [
			-3.329254172609621e-06,
			2.957579166893754e-06
		],
		"eco": 23,
		"efo": 230000.0,
		"cfr": NaN
	},
	{
		"tim": 21.795104825,
		"tid": 3224,
		"loc": [
			-3.3229727881299604e-06,
			2.97482555542662e-06
		],
		"eco": 34,
		"efo": 170000.0,
		"cfr": NaN
	},
	{
		"tim": 21.795383400000002,
		"tid": 3224,
		"loc": [
			-3.3447265625e-06,
			2.9541659415797424e-06
		],
		"eco": 36,
		"efo": 180000.0,
		"cfr": NaN
	},
	{
		"tim": 21.79566195,
		"tid": 3224,
		"loc": [
			-3.3589370233665936e-06,
			2.952434873265496e-06
		],
		"eco": 21,
		"efo": 105000.0,
		"cfr": NaN
	},
	{
		"tim": 21.795940475,
		"tid": 3224,
		"loc": [
			-3.3579401223786247e-06,
			2.9557150906715957e-06
		],
		"eco": 23,
		"efo": 230000.0,
		"cfr": NaN
	},
	{
		"tim": 21.79608645,
		"tid": 3224,
		"loc": [
			-3.3603576783105473e-06,
			2.9532266026048765e-06
		],
		"eco": 36,
		"efo": 180000.0,
		"cfr": NaN
	},
	{
		"tim": 21.796364975,
		"tid": 3224,
		"loc": [
			-3.3609158122365937e-06,
			2.9616672024511693e-06
		],
		"eco": 22,
		"efo": 220000.0,
		"cfr": NaN
	},
	{
		"tim": 21.796510950000002,
		"tid": 3224,
		"loc": [
			-3.378280691310583e-06,
			2.961344226256121e-06
		],
		"eco": 24,
		"efo": 120000.0,
		"cfr": NaN
	},
	{
		"tim": 21.796789475,
		"tid": 3224,
		"loc": [
			-3.3618238460562837e-06,
			2.964430919458102e-06
		],
		"eco": 24,
		"efo": 120000.0,
		"cfr": NaN
	},
	{
		"tim": 21.797068024999998,
		"tid": 3224,
		"loc": [
			-3.3494897057452794e-06,
			2.952050069520427e-06
		],
		"eco": 22,
		"efo": 220000.0,
		"cfr": NaN
	},
	{
		"tim": 21.797214049999997,
		"tid": 3224,
		"loc": [
			-3.3615895889121508e-06,
			2.919316763556394e-06
		],
		"eco": 38,
		"efo": 380000.0,
		"cfr": NaN
	},
	{
		"tim": 21.797360049999998,
		"tid": 3224,
		"loc": [
			-3.3807117101477984e-06,
			2.917552406402548e-06
		],
		"eco": 30,
		"efo": 300000.0,
		"cfr": NaN
	},
	{
		"tim": 21.79750605,
		"tid": 3224,
		"loc": [
			-3.3804466810700955e-06,
			2.9308930222551353e-06
		],
		"eco": 20,
		"efo": 200000.0,
		"cfr": NaN
	},
	{
		"tim": 21.797652075,
		"tid": 3224,
		"loc": [
			-3.3793153229670413e-06,
			2.926401945870345e-06
		],
		"eco": 23,
		"efo": 230000.0,
		"cfr": NaN
	},
	{
		"tim": 21.79779805,
		"tid": 3224,
		"loc": [
			-3.394043120548218e-06,
			2.9368230740921534e-06
		],
		"eco": 22,
		"efo": 220000.0,
		"cfr": NaN
	},
	{
		"tim": 21.797944025000003,
		"tid": 3224,
		"loc": [
			-3.4107566149932312e-06,
			2.948506137157784e-06
		],
		"eco": 32,
		"efo": 320000.0,
		"cfr": NaN
	},
	{
		"tim": 21.798090050000003,
		"tid": 3224,
		"loc": [
			-3.422046492691228e-06,
			2.9422687290470948e-06
		],
		"eco": 21,
		"efo": 210000.0,
		"cfr": NaN
	},
	{
		"tim": 21.798236024999998,
		"tid": 3224,
		"loc": [
			-3.4137934215946836e-06,
			2.939453125e-06
		],
		"eco": 33,
		"efo": 165000.0,
		"cfr": NaN
	},
	{
		"tim": 21.798514549999997,
		"tid": 3224,
		"loc": [
			-3.3957185809086783e-06,
			2.9481829349436723e-06
		],
		"eco": 30,
		"efo": 300000.0,
		"cfr": NaN
	},
	{
		"tim": 21.798660575000003,
		"tid": 3224,
		"loc": [
			-3.39813232421875e-06,
			2.9461434389268483e-06
		],
		"eco": 39,
		"efo": 195000.0,
		"cfr": NaN
	},
	{
		"tim": 21.798939100000002,
		"tid": 3224,
		"loc": [
			-3.402818828344442e-06,
			2.9411452010011164e-06
		],
		"eco": 27,
		"efo": 270000.0,
		"cfr": NaN
	},
	{
		"tim": 21.799085125,
		"tid": 3224,
		"loc": [
			-3.4055161921762164e-06,
			2.9417419433593753e-06
		],
		"eco": 41,
		"efo": 205000.0,
		"cfr": NaN
	},
	{
		"tim": 21.799363625,
		"tid": 3224,
		"loc": [
			-3.4005737304687505e-06,
			2.934515957710509e-06
		],
		"eco": 28,
		"efo": 140000.0,
		"cfr": NaN
	},
	{
		"tim": 21.79964215,
		"tid": 3224,
		"loc": [
			-3.401635448557212e-06,
			2.9432809805740095e-06
		],
		"eco": 39,
		"efo": 195000.0,
		"cfr": NaN
	},
	{
		"tim": 21.799920625000002,
		"tid": 3224,
		"loc": [
			-3.4008789062500003e-06,
			2.9434742559307018e-06
		],
		"eco": 34,
		"efo": 170000.0,
		"cfr": NaN
	},
	{
		"tim": 21.800199199999998,
		"tid": 3224,
		"loc": [
			-3.3935249282748664e-06,
			2.939008681215096e-06
		],
		"eco": 24,
		"efo": 240000.0,
		"cfr": NaN
	},
	{
		"tim": 21.8003452,
		"tid": 3224,
		"loc": [
			-3.389183824678223e-06,
			2.9198163181786025e-06
		],
		"eco": 22,
		"efo": 220000.0,
		"cfr": NaN
	},
	{
		"tim": 21.800491225,
		"tid": 3224,
		"loc": [
			-3.3786485465801984e-06,
			2.9334943508731584e-06
		],
		"eco": 43,
		"efo": 215000.0,
		"cfr": NaN
	},
	{
		"tim": 21.800769749999997,
		"tid": 3224,
		"loc": [
			-3.391833587310309e-06,
			2.9313811377786842e-06
		],
		"eco": 33,
		"efo": 165000.0,
		"cfr": NaN
	},
	{
		"tim": 21.801048275000003,
		"tid": 3224,
		"loc": [
			-3.3918707729962572e-06,
			2.934884958571869e-06
		],
		"eco": 38,
		"efo": 190000.0,
		"cfr": NaN
	},
	{
		"tim": 21.801326749999998,
		"tid": 3224,
		"loc": [
			-3.3770188769402264e-06,
			2.92333737106357e-06
		],
		"eco": 34,
		"efo": 170000.0,
		"cfr": NaN
	},
	{
		"tim": 21.801605274999996,
		"tid": 3224,
		"loc": [
			-3.3773726293052382e-06,
			2.9330463444146096e-06
		],
		"eco": 20,
		"efo": 200000.0,
		"cfr": NaN
	},
	{
		"tim": 21.801751300000003,
		"tid": 3224,
		"loc": [
			-3.344426110689419e-06,
			2.92482711789204e-06
		],
		"eco": 22,
		"efo": 220000.0,
		"cfr": NaN
	},
	{
		"tim": 21.801897325000002,
		"tid": 3224,
		"loc": [
			-3.353886878027058e-06,
			2.9230210538199294e-06
		],
		"eco": 33,
		"efo": 165000.0,
		"cfr": NaN
	},
	{
		"tim": 21.80217585,
		"tid": 3224,
		"loc": [
			-3.348038706784845e-06,
			2.9327570272305066e-06
		],
		"eco": 37,
		"efo": 185000.0,
		"cfr": NaN
	},
	{
		"tim": 21.8024544,
		"tid": 3224,
		"loc": [
			-3.3657836914062504e-06,
			2.934865375329027e-06
		],
		"eco": 35,
		"efo": 175000.0,
		"cfr": NaN
	},
	{
		"tim": 21.802732875,
		"tid": 3224,
		"loc": [
			-3.359714084792335e-06,
			2.9478192966245962e-06
		],
		"eco": 35,
		"efo": 175000.0,
		"cfr": NaN
	},
	{
		"tim": 21.8030114,
		"tid": 3224,
		"loc": [
			-3.3703577118992017e-06,
			2.9720356376234926e-06
		],
		"eco": 22,
		"efo": 220000.0,
		"cfr": NaN
	},
	{
		"tim": 21.803157375,
		"tid": 3224,
		"loc": [
			-3.3641505988564978e-06,
			2.967285148954463e-06
		],
		"eco": 32,
		"efo": 320000.0,
		"cfr": NaN
	},
	{
		"tim": 21.8033034,
		"tid": 3224,
		"loc": [
			-3.354585960282515e-06,
			2.950660391214094e-06
		],
		"eco": 34,
		"efo": 340000.0,
		"cfr": NaN
	},
	{
		"tim": 21.803449425,
		"tid": 3224,
		"loc": [
			-3.3459561691882047e-06,
			2.9594092166249383e-06
		],
		"eco": 25,
		"efo": 250000.0,
		"cfr": NaN
	},
	{
		"tim": 21.803595425,
		"tid": 3224,
		"loc": [
			-3.32612214875729e-06,
			2.9836577272771695e-06
		],
		"eco": 36,
		"efo": 360000.0,
		"cfr": NaN
	},
	{
		"tim": 21.803741425000002,
		"tid": 3224,
		"loc": [
			-3.3299074479103462e-06,
			2.968582371533597e-06
		],
		"eco": 40,
		"efo": 200000.0,
		"cfr": NaN
	},
	{
		"tim": 21.804019975,
		"tid": 3224,
		"loc": [
			-3.358475694988597e-06,
			2.9827496653790476e-06
		],
		"eco": 33,
		"efo": 165000.0,
		"cfr": NaN
	},
	{
		"tim": 21.804298499999998,
		"tid": 3224,
		"loc": [
			-3.3579836781231837e-06,
			2.996036519262067e-06
		],
		"eco": 35,
		"efo": 175000.0,
		"cfr": NaN
	},
	{
		"tim": 21.804576975,
		"tid": 3224,
		"loc": [
			-3.3528737162345397e-06,
			2.997630555339007e-06
		],
		"eco": 40,
		"efo": 200000.0,
		"cfr": NaN
	},
	{
		"tim": 21.8048555,
		"tid": 3224,
		"loc": [
			-3.345513745245937e-06,
			2.9940228158008073e-06
		],
		"eco": 32,
		"efo": 160000.0,
		"cfr": NaN
	},
	{
		"tim": 21.805134050000003,
		"tid": 3224,
		"loc": [
			-3.326881616434533e-06,
			3.0029585963825714e-06
		],
		"eco": 21,
		"efo": 210000.0,
		"cfr": NaN
	},
	{
		"tim": 21.805280075000002,
		"tid": 3224,
		"loc": [
			-3.3153250430041036e-06,
			2.9976035657694104e-06
		],
		"eco": 21,
		"efo": 210000.0,
		"cfr": NaN
	},
	{
		"tim": 21.805426075000003,
		"tid": 3224,
		"loc": [
			-3.3298782368459266e-06,
			2.988300382750939e-06
		],
		"eco": 34,
		"efo": 170000.0,
		"cfr": NaN
	},
	{
		"tim": 21.805704625,
		"tid": 3224,
		"loc": [
			-3.3318817571590732e-06,
			3.000107033699369e-06
		],
		"eco": 33,
		"efo": 165000.0,
		"cfr": NaN
	},
	{
		"tim": 21.805983100000002,
		"tid": 3224,
		"loc": [
			-3.3677914495663364e-06,
			2.9953938859256858e-06
		],
		"eco": 29,
		"efo": 145000.0,
		"cfr": NaN
	},
	{
		"tim": 21.806261625,
		"tid": 3224,
		"loc": [
			-3.3404579370671018e-06,
			2.989210466727086e-06
		],
		"eco": 29,
		"efo": 290000.0,
		"cfr": NaN
	},
	{
		"tim": 21.806407599999996,
		"tid": 3224,
		"loc": [
			-3.3518658138140656e-06,
			2.982468556031885e-06
		],
		"eco": 27,
		"efo": 135000.0,
		"cfr": NaN
	},
	{
		"tim": 21.806686175,
		"tid": 3224,
		"loc": [
			-3.3631037538855217e-06,
			2.9896545410156253e-06
		],
		"eco": 29,
		"efo": 145000.0,
		"cfr": NaN
	},
	{
		"tim": 21.806964699999998,
		"tid": 3224,
		"loc": [
			-3.3844661584652437e-06,
			2.987801007988723e-06
		],
		"eco": 20,
		"efo": 200000.0,
		"cfr": NaN
	},
	{
		"tim": 21.807110724999998,
		"tid": 3224,
		"loc": [
			-3.3984430951467066e-06,
			2.970365113303346e-06
		],
		"eco": 33,
		"efo": 330000.0,
		"cfr": NaN
	},
	{
		"tim": 21.807256725,
		"tid": 3224,
		"loc": [
			-3.4008209377637765e-06,
			2.9870024244238276e-06
		],
		"eco": 27,
		"efo": 270000.0,
		"cfr": NaN
	},
	{
		"tim": 21.8074027,
		"tid": 3224,
		"loc": [
			-3.400869577796364e-06,
			2.9423897871135603e-06
		],
		"eco": 23,
		"efo": 230000.0,
		"cfr": NaN
	},
	{
		"tim": 21.807548675000003,
		"tid": 3224,
		"loc": [
			-3.3904911933188326e-06,
			2.9751580141245433e-06
		],
		"eco": 28,
		"efo": 280000.0,
		"cfr": NaN
	},
	{
		"tim": 21.807694700000003,
		"tid": 3224,
		"loc": [
			-3.387415959749408e-06,
			2.9670769514567793e-06
		],
		"eco": 28,
		"efo": 280000.0,
		"cfr": NaN
	},
	{
		"tim": 21.807840674999998,
		"tid": 3224,
		"loc": [
			-3.403955865072546e-06,
			2.9865430425670426e-06
		],
		"eco": 24,
		"efo": 240000.0,
		"cfr": NaN
	},
	{
		"tim": 21.80798665,
		"tid": 3224,
		"loc": [
			-3.379017157625243e-06,
			2.9772947654767265e-06
		],
		"eco": 22,
		"efo": 220000.0,
		"cfr": NaN
	},
	{
		"tim": 21.808132675,
		"tid": 3224,
		"loc": [
			-3.404698227930072e-06,
			2.9861843990967495e-06
		],
		"eco": 22,
		"efo": 220000.0,
		"cfr": NaN
	},
	{
		"tim": 21.8082787,
		"tid": 3224,
		"loc": [
			-3.3960950579026353e-06,
			2.9684629022787576e-06
		],
		"eco": 30,
		"efo": 300000.0,
		"cfr": NaN
	},
	{
		"tim": 21.8084247,
		"tid": 3224,
		"loc": [
			-3.4013886693096956e-06,
			2.9530984800792676e-06
		],
		"eco": 26,
		"efo": 260000.0,
		"cfr": NaN
	},
	{
		"tim": 21.808570725,
		"tid": 3224,
		"loc": [
			-3.4234807467440525e-06,
			2.9707336425781255e-06
		],
		"eco": 21,
		"efo": 210000.0,
		"cfr": NaN
	},
	{
		"tim": 21.808716725,
		"tid": 3224,
		"loc": [
			-3.414423997370159e-06,
			2.9608939376370796e-06
		],
		"eco": 48,
		"efo": 240000.0,
		"cfr": NaN
	},
	{
		"tim": 21.808995225,
		"tid": 3224,
		"loc": [
			-3.40681027560722e-06,
			2.956653403464388e-06
		],
		"eco": 21,
		"efo": 210000.0,
		"cfr": NaN
	},
	{
		"tim": 21.80914125,
		"tid": 3224,
		"loc": [
			-3.403513847066169e-06,
			2.964905407395271e-06
		],
		"eco": 25,
		"efo": 250000.0,
		"cfr": NaN
	},
	{
		"tim": 21.809287225000002,
		"tid": 3224,
		"loc": [
			-3.3782473864516717e-06,
			2.9578672406965515e-06
		],
		"eco": 27,
		"efo": 270000.0,
		"cfr": NaN
	},
	{
		"tim": 21.809433199999997,
		"tid": 3224,
		"loc": [
			-3.390848739344078e-06,
			2.990378829722189e-06
		],
		"eco": 31,
		"efo": 155000.0,
		"cfr": NaN
	},
	{
		"tim": 21.809711725000003,
		"tid": 3224,
		"loc": [
			-3.4113259498932846e-06,
			3.0019295135598403e-06
		],
		"eco": 22,
		"efo": 220000.0,
		"cfr": NaN
	},
	{
		"tim": 21.809857750000003,
		"tid": 3224,
		"loc": [
			-3.40676328940923e-06,
			2.986296512633958e-06
		],
		"eco": 22,
		"efo": 220000.0,
		"cfr": NaN
	},
	{
		"tim": 21.810003750000003,
		"tid": 3224,
		"loc": [
			-3.4063132975170892e-06,
			2.9833446032976067e-06
		],
		"eco": 38,
		"efo": 190000.0,
		"cfr": NaN
	},
	{
		"tim": 21.8102823,
		"tid": 3224,
		"loc": [
			-3.404878606595028e-06,
			2.973933751026124e-06
		],
		"eco": 40,
		"efo": 200000.0,
		"cfr": NaN
	},
	{
		"tim": 21.810560849999998,
		"tid": 3224,
		"loc": [
			-3.3974284577371152e-06,
			2.98102984563035e-06
		],
		"eco": 45,
		"efo": 225000.0,
		"cfr": NaN
	},
	{
		"tim": 21.810839325,
		"tid": 3224,
		"loc": [
			-3.395652813729751e-06,
			2.9729225445605084e-06
		],
		"eco": 21,
		"efo": 210000.0,
		"cfr": NaN
	},
	{
		"tim": 21.81098535,
		"tid": 3224,
		"loc": [
			-3.4031821358638626e-06,
			3.013656481961239e-06
		],
		"eco": 28,
		"efo": 280000.0,
		"cfr": NaN
	},
	{
		"tim": 21.811131325,
		"tid": 3224,
		"loc": [
			-3.403312951606358e-06,
			2.998184794333962e-06
		],
		"eco": 26,
		"efo": 130000.0,
		"cfr": NaN
	},
	{
		"tim": 21.81140985,
		"tid": 3224,
		"loc": [
			-3.4215196234384458e-06,
			2.977743942446201e-06
		],
		"eco": 23,
		"efo": 115000.0,
		"cfr": NaN
	},
	{
		"tim": 21.811688399999998,
		"tid": 3224,
		"loc": [
			-3.402300717309422e-06,
			2.9838589140098546e-06
		],
		"eco": 20,
		"efo": 200000.0,
		"cfr": NaN
	},
	{
		"tim": 21.8118344,
		"tid": 3224,
		"loc": [
			-3.431712664106149e-06,
			2.9640454548891227e-06
		],
		"eco": 22,
		"efo": 220000.0,
		"cfr": NaN
	},
	{
		"tim": 21.811980424999998,
		"tid": 3224,
		"loc": [
			-3.4059397361263113e-06,
			3.0079258365387046e-06
		],
		"eco": 29,
		"efo": 290000.0,
		"cfr": NaN
	},
	{
		"tim": 21.812126425,
		"tid": 3224,
		"loc": [
			-3.410797119140625e-06,
			3.0232869103753365e-06
		],
		"eco": 39,
		"efo": 195000.0,
		"cfr": NaN
	},
	{
		"tim": 21.812404949999998,
		"tid": 3224,
		"loc": [
			-3.4238649914367807e-06,
			3.0075706966216737e-06
		],
		"eco": 44,
		"efo": 220000.0,
		"cfr": NaN
	},
	{
		"tim": 21.812683425,
		"tid": 3224,
		"loc": [
			-3.4093286358463866e-06,
			3.006333925931208e-06
		],
		"eco": 20,
		"efo": 200000.0,
		"cfr": NaN
	},
	{
		"tim": 21.812829400000002,
		"tid": 3224,
		"loc": [
			-3.425801899446048e-06,
			2.9896289925809285e-06
		],
		"eco": 20,
		"efo": 200000.0,
		"cfr": NaN
	},
	{
		"tim": 21.812975425,
		"tid": 3224,
		"loc": [
			-3.4381946924292646e-06,
			3.0208285631043256e-06
		],
		"eco": 28,
		"efo": 280000.0,
		"cfr": NaN
	},
	{
		"tim": 21.81312145,
		"tid": 3224,
		"loc": [
			-3.4234490026699842e-06,
			3.0216233458848355e-06
		],
		"eco": 25,
		"efo": 250000.0,
		"cfr": NaN
	},
	{
		"tim": 21.81326745,
		"tid": 3224,
		"loc": [
			-3.4268736883387908e-06,
			3.0501160672396974e-06
		],
		"eco": 27,
		"efo": 270000.0,
		"cfr": NaN
	},
	{
		"tim": 21.813413475,
		"tid": 3224,
		"loc": [
			-3.4233093261718753e-06,
			3.0159783353009075e-06
		],
		"eco": 23,
		"efo": 230000.0,
		"cfr": NaN
	},
	{
		"tim": 21.813559475,
		"tid": 3224,
		"loc": [
			-3.4100683531667148e-06,
			3.020635996731545e-06
		],
		"eco": 37,
		"efo": 185000.0,
		"cfr": NaN
	},
	{
		"tim": 21.813838025,
		"tid": 3224,
		"loc": [
			-3.409217442299497e-06,
			3.0203718809198375e-06
		],
		"eco": 25,
		"efo": 250000.0,
		"cfr": NaN
	},
	{
		"tim": 21.813984,
		"tid": 3224,
		"loc": [
			-3.4223445073107235e-06,
			3.038230834749371e-06
		],
		"eco": 40,
		"efo": 200000.0,
		"cfr": NaN
	},
	{
		"tim": 21.814262475000003,
		"tid": 3224,
		"loc": [
			-3.4215106866731525e-06,
			3.0293316298332515e-06
		],
		"eco": 20,
		"efo": 200000.0,
		"cfr": NaN
	},
	{
		"tim": 21.814408500000003,
		"tid": 3224,
		"loc": [
			-3.430829743846149e-06,
			3.040212338043478e-06
		],
		"eco": 39,
		"efo": 129999.99999999999,
		"cfr": NaN
	},
	{
		"tim": 21.814819574999998,
		"tid": 3224,
		"loc": [
			-3.4239559668700226e-06,
			3.0323111043694197e-06
		],
		"eco": 27,
		"efo": 270000.0,
		"cfr": NaN
	},
	{
		"tim": 21.814965575,
		"tid": 3224,
		"loc": [
			-3.4374941957986656e-06,
			3.0433588276091016e-06
		],
		"eco": 30,
		"efo": 150000.0,
		"cfr": NaN
	},
	{
		"tim": 21.815244099999997,
		"tid": 3224,
		"loc": [
			-3.4398210002315365e-06,
			3.0535077374647734e-06
		],
		"eco": 39,
		"efo": 390000.0,
		"cfr": NaN
	},
	{
		"tim": 21.815390124999997,
		"tid": 3224,
		"loc": [
			-3.4377017542204098e-06,
			3.0346080325297306e-06
		],
		"eco": 22,
		"efo": 220000.0,
		"cfr": NaN
	},
	{
		"tim": 21.8155361,
		"tid": 3224,
		"loc": [
			-3.404548069445619e-06,
			3.0601145429132914e-06
		],
		"eco": 36,
		"efo": 180000.0,
		"cfr": NaN
	},
	{
		"tim": 21.815814624999998,
		"tid": 3224,
		"loc": [
			-3.4056272351630092e-06,
			3.0270224209346094e-06
		],
		"eco": 33,
		"efo": 165000.0,
		"cfr": NaN
	},
	{
		"tim": 21.8160931,
		"tid": 3224,
		"loc": [
			-3.3745028009878183e-06,
			3.0384826660156254e-06
		],
		"eco": 29,
		"efo": 290000.0,
		"cfr": NaN
	},
	{
		"tim": 21.816239125,
		"tid": 3224,
		"loc": [
			-3.401043230509293e-06,
			3.0375678159535823e-06
		],
		"eco": 28,
		"efo": 140000.0,
		"cfr": NaN
	},
	{
		"tim": 21.816517674999997,
		"tid": 3224,
		"loc": [
			-3.409755265080525e-06,
			3.043523937402168e-06
		],
		"eco": 37,
		"efo": 185000.0,
		"cfr": NaN
	},
	{
		"tim": 21.816796225,
		"tid": 3224,
		"loc": [
			-3.421706194565854e-06,
			3.0077092154349134e-06
		],
		"eco": 28,
		"efo": 280000.0,
		"cfr": NaN
	},
	{
		"tim": 21.816942225000002,
		"tid": 3224,
		"loc": [
			-3.4343613270051306e-06,
			3.0084260657503186e-06
		],
		"eco": 22,
		"efo": 220000.0,
		"cfr": NaN
	},
	{
		"tim": 21.817088199999997,
		"tid": 3224,
		"loc": [
			-3.4352238748968433e-06,
			2.99807724628647e-06
		],
		"eco": 21,
		"efo": 210000.0,
		"cfr": NaN
	},
	{
		"tim": 21.817234224999996,
		"tid": 3224,
		"loc": [
			-3.430181335029268e-06,
			2.9876861596845844e-06
		],
		"eco": 22,
		"efo": 220000.0,
		"cfr": NaN
	},
	{
		"tim": 21.8173802,
		"tid": 3224,
		"loc": [
			-3.4215005655131266e-06,
			2.9980836492696445e-06
		],
		"eco": 43,
		"efo": 215000.0,
		"cfr": NaN
	},
	{
		"tim": 21.817658724999998,
		"tid": 3224,
		"loc": [
			-3.4022945648544167e-06,
			2.991725429894252e-06
		],
		"eco": 31,
		"efo": 310000.0,
		"cfr": NaN
	},
	{
		"tim": 21.8178047,
		"tid": 3224,
		"loc": [
			-3.391793741431455e-06,
			3.0025944853798173e-06
		],
		"eco": 20,
		"efo": 200000.0,
		"cfr": NaN
	},
	{
		"tim": 21.817950725,
		"tid": 3224,
		"loc": [
			-3.377209810099868e-06,
			3.0004811295348195e-06
		],
		"eco": 22,
		"efo": 220000.0,
		"cfr": NaN
	},
	{
		"tim": 21.818096725,
		"tid": 3224,
		"loc": [
			-3.3785909133508784e-06,
			2.993731866588574e-06
		],
		"eco": 26,
		"efo": 260000.0,
		"cfr": NaN
	},
	{
		"tim": 21.81824275,
		"tid": 3224,
		"loc": [
			-3.3491467061872058e-06,
			2.998773031155442e-06
		],
		"eco": 20,
		"efo": 200000.0,
		"cfr": NaN
	},
	{
		"tim": 21.81838875,
		"tid": 3224,
		"loc": [
			-3.3574531481690618e-06,
			3.0271341961532106e-06
		],
		"eco": 21,
		"efo": 105000.0,
		"cfr": NaN
	},
	{
		"tim": 21.818667299999998,
		"tid": 3224,
		"loc": [
			-3.358461093721577e-06,
			3.021279163717521e-06
		],
		"eco": 23,
		"efo": 230000.0,
		"cfr": NaN
	},
	{
		"tim": 21.818813275,
		"tid": 3224,
		"loc": [
			-3.377874535279575e-06,
			3.0193474343571374e-06
		],
		"eco": 23,
		"efo": 230000.0,
		"cfr": NaN
	},
	{
		"tim": 21.818959250000002,
		"tid": 3224,
		"loc": [
			-3.3899530353272086e-06,
			3.0148511978118697e-06
		],
		"eco": 30,
		"efo": 150000.0,
		"cfr": NaN
	},
	{
		"tim": 21.819237775,
		"tid": 3224,
		"loc": [
			-3.385567840160221e-06,
			3.005545295424135e-06
		],
		"eco": 38,
		"efo": 190000.0,
		"cfr": NaN
	},
	{
		"tim": 21.8195163,
		"tid": 3224,
		"loc": [
			-3.4032861389590446e-06,
			3.0244759045383507e-06
		],
		"eco": 28,
		"efo": 280000.0,
		"cfr": NaN
	},
	{
		"tim": 21.819662325,
		"tid": 3224,
		"loc": [
			-3.412132083558148e-06,
			3.03718122778751e-06
		],
		"eco": 29,
		"efo": 290000.0,
		"cfr": NaN
	},
	{
		"tim": 21.819808325,
		"tid": 3224,
		"loc": [
			-3.3938080761556674e-06,
			3.015171123628846e-06
		],
		"eco": 26,
		"efo": 260000.0,
		"cfr": NaN
	},
	{
		"tim": 21.819954325,
		"tid": 3224,
		"loc": [
			-3.372337985732286e-06,
			3.0573103189716356e-06
		],
		"eco": 23,
		"efo": 230000.0,
		"cfr": NaN
	},
	{
		"tim": 21.82010035,
		"tid": 3224,
		"loc": [
			-3.3908571191082097e-06,
			3.032168521018798e-06
		],
		"eco": 26,
		"efo": 130000.0,
		"cfr": NaN
	},
	{
		"tim": 21.82037885,
		"tid": 3224,
		"loc": [
			-3.3607251359667412e-06,
			3.052073909218742e-06
		],
		"eco": 21,
		"efo": 210000.0,
		"cfr": NaN
	},
	{
		"tim": 21.820524825000003,
		"tid": 3224,
		"loc": [
			-3.380081573588113e-06,
			3.0555327979075696e-06
		],
		"eco": 35,
		"efo": 175000.0,
		"cfr": NaN
	},
	{
		"tim": 21.820803350000002,
		"tid": 3224,
		"loc": [
			-3.383363898186963e-06,
			3.054531205085113e-06
		],
		"eco": 25,
		"efo": 250000.0,
		"cfr": NaN
	},
	{
		"tim": 21.820949324999997,
		"tid": 3224,
		"loc": [
			-3.3732275368452e-06,
			3.0792506180276286e-06
		],
		"eco": 38,
		"efo": 190000.0,
		"cfr": NaN
	},
	{
		"tim": 21.8212279,
		"tid": 3224,
		"loc": [
			-3.391358453585328e-06,
			3.073252509793667e-06
		],
		"eco": 40,
		"efo": 200000.0,
		"cfr": NaN
	},
	{
		"tim": 21.821506449999998,
		"tid": 3224,
		"loc": [
			-3.385835085674602e-06,
			3.0698429421591075e-06
		],
		"eco": 30,
		"efo": 150000.0,
		"cfr": NaN
	},
	{
		"tim": 21.821784975000003,
		"tid": 3224,
		"loc": [
			-3.3918911540334688e-06,
			3.066800259091794e-06
		],
		"eco": 22,
		"efo": 220000.0,
		"cfr": NaN
	},
	{
		"tim": 21.82193095,
		"tid": 3224,
		"loc": [
			-3.380682594875547e-06,
			3.071258645364516e-06
		],
		"eco": 21,
		"efo": 105000.0,
		"cfr": NaN
	},
	{
		"tim": 21.822209474999998,
		"tid": 3224,
		"loc": [
			-3.392469161036885e-06,
			3.048807814663209e-06
		],
		"eco": 25,
		"efo": 125000.0,
		"cfr": NaN
	},
	{
		"tim": 21.822488000000003,
		"tid": 3224,
		"loc": [
			-3.364017964168157e-06,
			3.064777430510703e-06
		],
		"eco": 33,
		"efo": 330000.0,
		"cfr": NaN
	},
	{
		"tim": 21.822633975,
		"tid": 3224,
		"loc": [
			-3.367504205346847e-06,
			3.046397050477797e-06
		],
		"eco": 28,
		"efo": 140000.0,
		"cfr": NaN
	},
	{
		"tim": 21.82291255,
		"tid": 3224,
		"loc": [
			-3.372053972971444e-06,
			3.0541285683151157e-06
		],
		"eco": 44,
		"efo": 220000.0,
		"cfr": NaN
	},
	{
		"tim": 21.823191075,
		"tid": 3224,
		"loc": [
			-3.375197484058009e-06,
			3.037869204558873e-06
		],
		"eco": 31,
		"efo": 310000.0,
		"cfr": NaN
	},
	{
		"tim": 21.823337075,
		"tid": 3224,
		"loc": [
			-3.3674989626713356e-06,
			3.0449977933428772e-06
		],
		"eco": 26,
		"efo": 260000.0,
		"cfr": NaN
	},
	{
		"tim": 21.8234831,
		"tid": 3224,
		"loc": [
			-3.3768791572842235e-06,
			3.0470648954030825e-06
		],
		"eco": 20,
		"efo": 200000.0,
		"cfr": NaN
	},
	{
		"tim": 21.823629075000003,
		"tid": 3224,
		"loc": [
			-3.3506835874485605e-06,
			3.035746715824637e-06
		],
		"eco": 27,
		"efo": 270000.0,
		"cfr": NaN
	},
	{
		"tim": 21.82377505,
		"tid": 3224,
		"loc": [
			-3.3715385811123487e-06,
			3.0427924344655824e-06
		],
		"eco": 20,
		"efo": 200000.0,
		"cfr": NaN
	},
	{
		"tim": 21.823921074999998,
		"tid": 3224,
		"loc": [
			-3.372172824435345e-06,
			3.033862876120638e-06
		],
		"eco": 42,
		"efo": 210000.0,
		"cfr": NaN
	},
	{
		"tim": 21.82419955,
		"tid": 3224,
		"loc": [
			-3.3633474435724137e-06,
			3.033957660187073e-06
		],
		"eco": 33,
		"efo": 330000.0,
		"cfr": NaN
	},
	{
		"tim": 21.824345575,
		"tid": 3224,
		"loc": [
			-3.3829576828697437e-06,
			3.011503604775398e-06
		],
		"eco": 27,
		"efo": 135000.0,
		"cfr": NaN
	},
	{
		"tim": 21.824624125000003,
		"tid": 3224,
		"loc": [
			-3.3699070358757803e-06,
			3.0232829684863176e-06
		],
		"eco": 36,
		"efo": 180000.0,
		"cfr": NaN
	},
	{
		"tim": 21.824902675,
		"tid": 3224,
		"loc": [
			-3.3697705349396555e-06,
			3.019672202292513e-06
		],
		"eco": 21,
		"efo": 210000.0,
		"cfr": NaN
	},
	{
		"tim": 21.825048675,
		"tid": 3224,
		"loc": [
			-3.381166207523058e-06,
			3.036616426357945e-06
		],
		"eco": 25,
		"efo": 125000.0,
		"cfr": NaN
	},
	{
		"tim": 21.8253272,
		"tid": 3224,
		"loc": [
			-3.3462652630143055e-06,
			3.058925500958233e-06
		],
		"eco": 24,
		"efo": 240000.0,
		"cfr": NaN
	},
	{
		"tim": 21.825473175000003,
		"tid": 3224,
		"loc": [
			-3.3686588482317256e-06,
			3.0536529386998807e-06
		],
		"eco": 31,
		"efo": 155000.0,
		"cfr": NaN
	},
	{
		"tim": 21.825751649999997,
		"tid": 3224,
		"loc": [
			-3.3862814981803194e-06,
			3.0501178308056134e-06
		],
		"eco": 38,
		"efo": 190000.0,
		"cfr": NaN
	},
	{
		"tim": 21.826030225,
		"tid": 3224,
		"loc": [
			-3.3802669023320776e-06,
			3.0554865651216658e-06
		],
		"eco": 30,
		"efo": 150000.0,
		"cfr": NaN
	},
	{
		"tim": 21.826308774999998,
		"tid": 3224,
		"loc": [
			-3.3867919212043545e-06,
			3.0763231206586046e-06
		],
		"eco": 44,
		"efo": 220000.0,
		"cfr": NaN
	},
	{
		"tim": 21.826587300000003,
		"tid": 3224,
		"loc": [
			-3.393940771026783e-06,
			3.0712147436331725e-06
		],
		"eco": 24,
		"efo": 240000.0,
		"cfr": NaN
	},
	{
		"tim": 21.826733325000003,
		"tid": 3224,
		"loc": [
			-3.378260059559021e-06,
			3.081126958146543e-06
		],
		"eco": 39,
		"efo": 195000.0,
		"cfr": NaN
	},
	{
		"tim": 21.827011799999998,
		"tid": 3224,
		"loc": [
			-3.388065153272536e-06,
			3.067215560528504e-06
		],
		"eco": 30,
		"efo": 150000.0,
		"cfr": NaN
	},
	{
		"tim": 21.827290325000003,
		"tid": 3224,
		"loc": [
			-3.3938166414381944e-06,
			3.1036820199481155e-06
		],
		"eco": 23,
		"efo": 230000.0,
		"cfr": NaN
	},
	{
		"tim": 21.8274363,
		"tid": 3224,
		"loc": [
			-3.3863358015320526e-06,
			3.0688354471622247e-06
		],
		"eco": 36,
		"efo": 180000.0,
		"cfr": NaN
	},
	{
		"tim": 21.827714875,
		"tid": 3224,
		"loc": [
			-3.3793062004993607e-06,
			3.073695513904937e-06
		],
		"eco": 21,
		"efo": 210000.0,
		"cfr": NaN
	},
	{
		"tim": 21.827860875000002,
		"tid": 3224,
		"loc": [
			-3.3507396324797143e-06,
			3.067571462121426e-06
		],
		"eco": 36,
		"efo": 180000.0,
		"cfr": NaN
	},
	{
		"tim": 21.8281394,
		"tid": 3224,
		"loc": [
			-3.3559280302591694e-06,
			3.0703905439247867e-06
		],
		"eco": 35,
		"efo": 175000.0,
		"cfr": NaN
	},
	{
		"tim": 21.828417925,
		"tid": 3224,
		"loc": [
			-3.3371272035616827e-06,
			3.045786714933823e-06
		],
		"eco": 29,
		"efo": 290000.0,
		"cfr": NaN
	},
	{
		"tim": 21.828563900000002,
		"tid": 3224,
		"loc": [
			-3.3447003762154894e-06,
			3.065751497293134e-06
		],
		"eco": 26,
		"efo": 260000.0,
		"cfr": NaN
	},
	{
		"tim": 21.828709925000002,
		"tid": 3224,
		"loc": [
			-3.350818043603882e-06,
			3.0577136765537847e-06
		],
		"eco": 23,
		"efo": 230000.0,
		"cfr": NaN
	},
	{
		"tim": 21.828855899999997,
		"tid": 3224,
		"loc": [
			-3.38705442114038e-06,
			3.0522474932624963e-06
		],
		"eco": 23,
		"efo": 230000.0,
		"cfr": NaN
	},
	{
		"tim": 21.829001875,
		"tid": 3224,
		"loc": [
			-3.356578341293222e-06,
			3.0435522159432427e-06
		],
		"eco": 20,
		"efo": 200000.0,
		"cfr": NaN
	},
	{
		"tim": 21.8291479,
		"tid": 3224,
		"loc": [
			-3.377221165804257e-06,
			3.04131305043755e-06
		],
		"eco": 46,
		"efo": 230000.0,
		"cfr": NaN
	},
	{
		"tim": 21.829426450000003,
		"tid": 3224,
		"loc": [
			-3.3866351384443485e-06,
			3.0243837904990905e-06
		],
		"eco": 22,
		"efo": 220000.0,
		"cfr": NaN
	},
	{
		"tim": 21.829572449999997,
		"tid": 3224,
		"loc": [
			-3.3982190173479702e-06,
			3.061361949179143e-06
		],
		"eco": 23,
		"efo": 230000.0,
		"cfr": NaN
	},
	{
		"tim": 21.829718475000004,
		"tid": 3224,
		"loc": [
			-3.386619385327511e-06,
			3.024560190560631e-06
		],
		"eco": 41,
		"efo": 205000.0,
		"cfr": NaN
	},
	{
		"tim": 21.829996974999997,
		"tid": 3224,
		"loc": [
			-3.384167811010339e-06,
			3.0365190952426787e-06
		],
		"eco": 33,
		"efo": 330000.0,
		"cfr": NaN
	},
	{
		"tim": 21.830143000000003,
		"tid": 3224,
		"loc": [
			-3.37187549590673e-06,
			3.038463813496974e-06
		],
		"eco": 30,
		"efo": 300000.0,
		"cfr": NaN
	},
	{
		"tim": 21.830288975,
		"tid": 3224,
		"loc": [
			-3.3510759870454194e-06,
			3.0542244505491953e-06
		],
		"eco": 22,
		"efo": 220000.0,
		"cfr": NaN
	},
	{
		"tim": 21.83043495,
		"tid": 3224,
		"loc": [
			-3.369400222986365e-06,
			3.0246102828457332e-06
		],
		"eco": 35,
		"efo": 175000.0,
		"cfr": NaN
	},
	{
		"tim": 21.830713475,
		"tid": 3224,
		"loc": [
			-3.34016938492929e-06,
			3.0280500916951046e-06
		],
		"eco": 22,
		"efo": 220000.0,
		"cfr": NaN
	},
	{
		"tim": 21.8308595,
		"tid": 3224,
		"loc": [
			-3.362644972670291e-06,
			3.0376472760688654e-06
		],
		"eco": 28,
		"efo": 280000.0,
		"cfr": NaN
	},
	{
		"tim": 21.8310055,
		"tid": 3224,
		"loc": [
			-3.370345619591065e-06,
			3.0391713813387284e-06
		],
		"eco": 34,
		"efo": 170000.0,
		"cfr": NaN
	},
	{
		"tim": 21.831284049999997,
		"tid": 3224,
		"loc": [
			-3.366345546861762e-06,
			3.0366732855129577e-06
		],
		"eco": 40,
		"efo": 200000.0,
		"cfr": NaN
	},
	{
		"tim": 21.8315626,
		"tid": 3224,
		"loc": [
			-3.3637669625724156e-06,
			3.036033112724631e-06
		],
		"eco": 22,
		"efo": 220000.0,
		"cfr": NaN
	},
	{
		"tim": 21.831708574999997,
		"tid": 3224,
		"loc": [
			-3.37518605095544e-06,
			3.0387017808173914e-06
		],
		"eco": 42,
		"efo": 210000.0,
		"cfr": NaN
	},
	{
		"tim": 21.831987100000003,
		"tid": 3224,
		"loc": [
			-3.3698480985586785e-06,
			3.042619468226196e-06
		],
		"eco": 36,
		"efo": 180000.0,
		"cfr": NaN
	},
	{
		"tim": 21.832265574999997,
		"tid": 3224,
		"loc": [
			-3.3750906133858466e-06,
			3.040203442241543e-06
		],
		"eco": 25,
		"efo": 250000.0,
		"cfr": NaN
	},
	{
		"tim": 21.832411599999997,
		"tid": 3224,
		"loc": [
			-3.3924128769782617e-06,
			3.0232842610558765e-06
		],
		"eco": 34,
		"efo": 170000.0,
		"cfr": NaN
	},
	{
		"tim": 21.83269015,
		"tid": 3224,
		"loc": [
			-3.3767182324056677e-06,
			3.039516376371154e-06
		],
		"eco": 26,
		"efo": 260000.0,
		"cfr": NaN
	},
	{
		"tim": 21.832836150000002,
		"tid": 3224,
		"loc": [
			-3.367815395205256e-06,
			3.0312709024970895e-06
		],
		"eco": 35,
		"efo": 175000.0,
		"cfr": NaN
	},
	{
		"tim": 21.8331147,
		"tid": 3224,
		"loc": [
			-3.367138567261069e-06,
			3.0147930603210875e-06
		],
		"eco": 32,
		"efo": 160000.0,
		"cfr": NaN
	},
	{
		"tim": 21.833393175,
		"tid": 3224,
		"loc": [
			-3.377728924197397e-06,
			3.0042649362549197e-06
		],
		"eco": 45,
		"efo": 225000.0,
		"cfr": NaN
	},
	{
		"tim": 21.8336717,
		"tid": 3224,
		"loc": [
			-3.377145743828072e-06,
			3.0123370742726086e-06
		],
		"eco": 29,
		"efo": 145000.0,
		"cfr": NaN
	},
	{
		"tim": 21.833950225,
		"tid": 3224,
		"loc": [
			-3.389314029525464e-06,
			3.021240234375e-06
		],
		"eco": 34,
		"efo": 170000.0,
		"cfr": NaN
	},
	{
		"tim": 21.834228775000003,
		"tid": 3224,
		"loc": [
			-3.381415029471704e-06,
			3.009378087604861e-06
		],
		"eco": 28,
		"efo": 140000.0,
		"cfr": NaN
	},
	{
		"tim": 21.834507325,
		"tid": 3224,
		"loc": [
			-3.3745297212156717e-06,
			3.021084933646396e-06
		],
		"eco": 20,
		"efo": 200000.0,
		"cfr": NaN
	},
	{
		"tim": 21.834653325,
		"tid": 3224,
		"loc": [
			-3.3831240041066487e-06,
			3.0279951081878915e-06
		],
		"eco": 36,
		"efo": 180000.0,
		"cfr": NaN
	},
	{
		"tim": 21.83493185,
		"tid": 3224,
		"loc": [
			-3.372010094854636e-06,
			3.029250439291759e-06
		],
		"eco": 26,
		"efo": 260000.0,
		"cfr": NaN
	},
	{
		"tim": 21.835077825000003,
		"tid": 3224,
		"loc": [
			-3.367442953194908e-06,
			3.030216679385713e-06
		],
		"eco": 33,
		"efo": 165000.0,
		"cfr": NaN
	},
	{
		"tim": 21.83535635,
		"tid": 3224,
		"loc": [
			-3.3682181416767826e-06,
			3.0344187110054586e-06
		],
		"eco": 46,
		"efo": 230000.0,
		"cfr": NaN
	},
	{
		"tim": 21.835634875,
		"tid": 3224,
		"loc": [
			-3.3788620121077945e-06,
			3.0123078730041047e-06
		],
		"eco": 31,
		"efo": 155000.0,
		"cfr": NaN
	},
	{
		"tim": 21.835913424999998,
		"tid": 3224,
		"loc": [
			-3.3817380081443793e-06,
			3.011559290602132e-06
		],
		"eco": 22,
		"efo": 220000.0,
		"cfr": NaN
	},
	{
		"tim": 21.836059425,
		"tid": 3224,
		"loc": [
			-3.3946021952645543e-06,
			3.0282649260115657e-06
		],
		"eco": 24,
		"efo": 120000.0,
		"cfr": NaN
	},
	{
		"tim": 21.836337975000003,
		"tid": 3224,
		"loc": [
			-3.3866721153937207e-06,
			3.0484253233364156e-06
		],
		"eco": 30,
		"efo": 150000.0,
		"cfr": NaN
	},
	{
		"tim": 21.836616449999998,
		"tid": 3224,
		"loc": [
			-3.379564969512345e-06,
			3.0315274944868365e-06
		],
		"eco": 31,
		"efo": 310000.0,
		"cfr": NaN
	},
	{
		"tim": 21.836762474999997,
		"tid": 3224,
		"loc": [
			-3.404535146415013e-06,
			3.037513578608853e-06
		],
		"eco": 43,
		"efo": 215000.0,
		"cfr": NaN
	},
	{
		"tim": 21.83704095,
		"tid": 3224,
		"loc": [
			-3.386303949237432e-06,
			3.030431606736107e-06
		],
		"eco": 41,
		"efo": 205000.0,
		"cfr": NaN
	},
	{
		"tim": 21.837319525,
		"tid": 3224,
		"loc": [
			-3.3936271277714952e-06,
			3.0151373623854173e-06
		],
		"eco": 40,
		"efo": 200000.0,
		"cfr": NaN
	},
	{
		"tim": 21.83759805,
		"tid": 3224,
		"loc": [
			-3.39937169400668e-06,
			3.030897688139647e-06
		],
		"eco": 22,
		"efo": 220000.0,
		"cfr": NaN
	},
	{
		"tim": 21.837744075,
		"tid": 3224,
		"loc": [
			-3.398314671334509e-06,
			3.0300770121442794e-06
		],
		"eco": 24,
		"efo": 240000.0,
		"cfr": NaN
	},
	{
		"tim": 21.837890075,
		"tid": 3224,
		"loc": [
			-3.4273774483217352e-06,
			3.0226188854724384e-06
		],
		"eco": 46,
		"efo": 230000.0,
		"cfr": NaN
	},
	{
		"tim": 21.8381686,
		"tid": 3224,
		"loc": [
			-3.4317420255531604e-06,
			3.009090761519244e-06
		],
		"eco": 21,
		"efo": 210000.0,
		"cfr": NaN
	},
	{
		"tim": 21.838314575000002,
		"tid": 3224,
		"loc": [
			-3.4234754042737353e-06,
			3.018680463361838e-06
		],
		"eco": 24,
		"efo": 240000.0,
		"cfr": NaN
	},
	{
		"tim": 21.838460549999997,
		"tid": 3224,
		"loc": [
			-3.4221796243317496e-06,
			3.020237057765905e-06
		],
		"eco": 23,
		"efo": 230000.0,
		"cfr": NaN
	},
	{
		"tim": 21.838606525,
		"tid": 3224,
		"loc": [
			-3.4334188102668428e-06,
			3.0005951590932753e-06
		],
		"eco": 22,
		"efo": 220000.0,
		"cfr": NaN
	},
	{
		"tim": 21.83875255,
		"tid": 3224,
		"loc": [
			-3.426998733535238e-06,
			3.0022618856734837e-06
		],
		"eco": 32,
		"efo": 320000.0,
		"cfr": NaN
	},
	{
		"tim": 21.838898574999998,
		"tid": 3224,
		"loc": [
			-3.4190860264329752e-06,
			3.013876677076109e-06
		],
		"eco": 23,
		"efo": 115000.0,
		"cfr": NaN
	},
	{
		"tim": 21.839177125000003,
		"tid": 3224,
		"loc": [
			-3.4278043275510506e-06,
			3.0054748140447875e-06
		],
		"eco": 32,
		"efo": 160000.0,
		"cfr": NaN
	},
	{
		"tim": 21.83945565,
		"tid": 3224,
		"loc": [
			-3.4220886230468754e-06,
			3.0073027098269434e-06
		],
		"eco": 36,
		"efo": 180000.0,
		"cfr": NaN
	},
	{
		"tim": 21.839734175,
		"tid": 3224,
		"loc": [
			-3.394438829406019e-06,
			3.0077458915070277e-06
		],
		"eco": 26,
		"efo": 260000.0,
		"cfr": NaN
	},
	{
		"tim": 21.839880150000003,
		"tid": 3224,
		"loc": [
			-3.418156085627651e-06,
			3.00913765307727e-06
		],
		"eco": 47,
		"efo": 235000.0,
		"cfr": NaN
	},
	{
		"tim": 21.840158675,
		"tid": 3224,
		"loc": [
			-3.412128454529952e-06,
			3.007176230551825e-06
		],
		"eco": 21,
		"efo": 210000.0,
		"cfr": NaN
	},
	{
		"tim": 21.840304649999997,
		"tid": 3224,
		"loc": [
			-3.411108026165399e-06,
			3.016270807846505e-06
		],
		"eco": 21,
		"efo": 210000.0,
		"cfr": NaN
	},
	{
		"tim": 21.840450675000003,
		"tid": 3224,
		"loc": [
			-3.3936219949618495e-06,
			3.0357451321776108e-06
		],
		"eco": 33,
		"efo": 165000.0,
		"cfr": NaN
	},
	{
		"tim": 21.840729225,
		"tid": 3224,
		"loc": [
			-3.3781414578099607e-06,
			3.0074355189746225e-06
		],
		"eco": 24,
		"efo": 240000.0,
		"cfr": NaN
	},
	{
		"tim": 21.840875225,
		"tid": 3224,
		"loc": [
			-3.3931672949919862e-06,
			3.009152213952458e-06
		],
		"eco": 21,
		"efo": 105000.0,
		"cfr": NaN
	},
	{
		"tim": 21.841153775,
		"tid": 3224,
		"loc": [
			-3.410686211515383e-06,
			3.011932529445149e-06
		],
		"eco": 22,
		"efo": 220000.0,
		"cfr": NaN
	},
	{
		"tim": 21.84129975,
		"tid": 3224,
		"loc": [
			-3.433756529221898e-06,
			3.004620201356141e-06
		],
		"eco": 22,
		"efo": 220000.0,
		"cfr": NaN
	},
	{
		"tim": 21.841445725000003,
		"tid": 3224,
		"loc": [
			-3.4060790728873125e-06,
			2.9956916718971073e-06
		],
		"eco": 37,
		"efo": 185000.0,
		"cfr": NaN
	},
	{
		"tim": 21.841724250000002,
		"tid": 3224,
		"loc": [
			-3.3933514104645676e-06,
			3.0036429704630138e-06
		],
		"eco": 32,
		"efo": 160000.0,
		"cfr": NaN
	},
	{
		"tim": 21.842002775,
		"tid": 3224,
		"loc": [
			-3.3958884853017144e-06,
			3.0194631329443263e-06
		],
		"eco": 41,
		"efo": 205000.0,
		"cfr": NaN
	},
	{
		"tim": 21.842281325,
		"tid": 3224,
		"loc": [
			-3.399965099181179e-06,
			3.0144750332542323e-06
		],
		"eco": 34,
		"efo": 170000.0,
		"cfr": NaN
	},
	{
		"tim": 21.842559875000003,
		"tid": 3224,
		"loc": [
			-3.411575903757384e-06,
			3.0191505163276047e-06
		],
		"eco": 28,
		"efo": 280000.0,
		"cfr": NaN
	},
	{
		"tim": 21.842705874999996,
		"tid": 3224,
		"loc": [
			-3.4035884470442346e-06,
			3.001499636763286e-06
		],
		"eco": 33,
		"efo": 165000.0,
		"cfr": NaN
	},
	{
		"tim": 21.842984400000002,
		"tid": 3224,
		"loc": [
			-3.437879309381192e-06,
			3.00806235352767e-06
		],
		"eco": 21,
		"efo": 210000.0,
		"cfr": NaN
	},
	{
		"tim": 21.843130374999998,
		"tid": 3224,
		"loc": [
			-3.436410389549901e-06,
			3.019438162908533e-06
		],
		"eco": 20,
		"efo": 200000.0,
		"cfr": NaN
	},
	{
		"tim": 21.84327635,
		"tid": 3224,
		"loc": [
			-3.4621067354706774e-06,
			3.001995430152415e-06
		],
		"eco": 20,
		"efo": 200000.0,
		"cfr": NaN
	},
	{
		"tim": 21.843422375,
		"tid": 3224,
		"loc": [
			-3.453856732772308e-06,
			2.9892765142795497e-06
		],
		"eco": 36,
		"efo": 360000.0,
		"cfr": NaN
	},
	{
		"tim": 21.84356835,
		"tid": 3224,
		"loc": [
			-3.4673070048241887e-06,
			2.9933432332101987e-06
		],
		"eco": 20,
		"efo": 200000.0,
		"cfr": NaN
	},
	{
		"tim": 21.843714375,
		"tid": 3224,
		"loc": [
			-3.465660729298247e-06,
			3.012954471961308e-06
		],
		"eco": 47,
		"efo": 235000.0,
		"cfr": NaN
	},
	{
		"tim": 21.843992925,
		"tid": 3224,
		"loc": [
			-3.460868386064957e-06,
			3.0083339453241805e-06
		],
		"eco": 20,
		"efo": 200000.0,
		"cfr": NaN
	},
	{
		"tim": 21.844138925,
		"tid": 3224,
		"loc": [
			-3.4549942454740396e-06,
			3.0128949886332584e-06
		],
		"eco": 26,
		"efo": 260000.0,
		"cfr": NaN
	},
	{
		"tim": 21.844284925,
		"tid": 3224,
		"loc": [
			-3.4489856190174382e-06,
			3.013457761778494e-06
		],
		"eco": 40,
		"efo": 200000.0,
		"cfr": NaN
	},
	{
		"tim": 21.84456345,
		"tid": 3224,
		"loc": [
			-3.428394466942705e-06,
			3.026306348060043e-06
		],
		"eco": 42,
		"efo": 210000.0,
		"cfr": NaN
	},
	{
		"tim": 21.844841974999998,
		"tid": 3224,
		"loc": [
			-3.4440992866091284e-06,
			3.0352543332083708e-06
		],
		"eco": 27,
		"efo": 135000.0,
		"cfr": NaN
	},
	{
		"tim": 21.84512045,
		"tid": 3224,
		"loc": [
			-3.4457397460937503e-06,
			3.019327375246848e-06
		],
		"eco": 27,
		"efo": 135000.0,
		"cfr": NaN
	},
	{
		"tim": 21.845399025000003,
		"tid": 3224,
		"loc": [
			-3.4603696908086195e-06,
			3.0347765058199685e-06
		],
		"eco": 23,
		"efo": 115000.0,
		"cfr": NaN
	},
	{
		"tim": 21.84567755,
		"tid": 3224,
		"loc": [
			-3.4478694001553217e-06,
			3.016121330250863e-06
		],
		"eco": 31,
		"efo": 155000.0,
		"cfr": NaN
	},
	{
		"tim": 21.8459561,
		"tid": 3224,
		"loc": [
			-3.447042903421662e-06,
			3.0145485535221907e-06
		],
		"eco": 21,
		"efo": 210000.0,
		"cfr": NaN
	},
	{
		"tim": 21.846102075,
		"tid": 3224,
		"loc": [
			-3.4386322910601672e-06,
			2.995794894711112e-06
		],
		"eco": 23,
		"efo": 230000.0,
		"cfr": NaN
	},
	{
		"tim": 21.846248050000003,
		"tid": 3224,
		"loc": [
			-3.433532094279813e-06,
			2.9791633977896506e-06
		],
		"eco": 25,
		"efo": 250000.0,
		"cfr": NaN
	},
	{
		"tim": 21.846394075000003,
		"tid": 3224,
		"loc": [
			-3.422970717052288e-06,
			2.993329759478114e-06
		],
		"eco": 28,
		"efo": 280000.0,
		"cfr": NaN
	},
	{
		"tim": 21.846540049999998,
		"tid": 3224,
		"loc": [
			-3.4303457803693657e-06,
			2.987925246303834e-06
		],
		"eco": 25,
		"efo": 250000.0,
		"cfr": NaN
	},
	{
		"tim": 21.846686025,
		"tid": 3224,
		"loc": [
			-3.439906194124408e-06,
			2.9916436018474043e-06
		],
		"eco": 28,
		"efo": 140000.0,
		"cfr": NaN
	},
	{
		"tim": 21.846964600000003,
		"tid": 3224,
		"loc": [
			-3.446685541572483e-06,
			3.001224576937161e-06
		],
		"eco": 35,
		"efo": 175000.0,
		"cfr": NaN
	},
	{
		"tim": 21.84724315,
		"tid": 3224,
		"loc": [
			-3.442245117837498e-06,
			3.0157371862185766e-06
		],
		"eco": 38,
		"efo": 190000.0,
		"cfr": NaN
	},
	{
		"tim": 21.847521675,
		"tid": 3224,
		"loc": [
			-3.4454923134411435e-06,
			3.043405360858092e-06
		],
		"eco": 38,
		"efo": 190000.0,
		"cfr": NaN
	},
	{
		"tim": 21.8478002,
		"tid": 3224,
		"loc": [
			-3.4331060753260436e-06,
			3.0418827971544397e-06
		],
		"eco": 29,
		"efo": 290000.0,
		"cfr": NaN
	},
	{
		"tim": 21.847946175,
		"tid": 3224,
		"loc": [
			-3.458150025758849e-06,
			3.039599408554814e-06
		],
		"eco": 29,
		"efo": 145000.0,
		"cfr": NaN
	},
	{
		"tim": 21.8482247,
		"tid": 3224,
		"loc": [
			-3.4465114675177944e-06,
			3.0307720051428015e-06
		],
		"eco": 38,
		"efo": 190000.0,
		"cfr": NaN
	},
	{
		"tim": 21.848503224999998,
		"tid": 3224,
		"loc": [
			-3.442684254948664e-06,
			3.0364796855126916e-06
		],
		"eco": 22,
		"efo": 220000.0,
		"cfr": NaN
	},
	{
		"tim": 21.848649249999998,
		"tid": 3224,
		"loc": [
			-3.4467674612289947e-06,
			3.0224564262300385e-06
		],
		"eco": 38,
		"efo": 190000.0,
		"cfr": NaN
	},
	{
		"tim": 21.848927775000003,
		"tid": 3224,
		"loc": [
			-3.4697835630393697e-06,
			3.012258623062339e-06
		],
		"eco": 39,
		"efo": 195000.0,
		"cfr": NaN
	},
	{
		"tim": 21.849206325,
		"tid": 3224,
		"loc": [
			-3.4555164123899414e-06,
			3.0077042220979592e-06
		],
		"eco": 23,
		"efo": 230000.0,
		"cfr": NaN
	},
	{
		"tim": 21.849352300000003,
		"tid": 3224,
		"loc": [
			-3.4537106055418977e-06,
			3.0240713582756695e-06
		],
		"eco": 27,
		"efo": 270000.0,
		"cfr": NaN
	},
	{
		"tim": 21.849498275,
		"tid": 3224,
		"loc": [
			-3.4602743442800065e-06,
			3.0229810297238483e-06
		],
		"eco": 29,
		"efo": 290000.0,
		"cfr": NaN
	},
	{
		"tim": 21.849644299999998,
		"tid": 3224,
		"loc": [
			-3.4753759183166322e-06,
			3.0058994229559196e-06
		],
		"eco": 25,
		"efo": 250000.0,
		"cfr": NaN
	},
	{
		"tim": 21.849790275,
		"tid": 3224,
		"loc": [
			-3.4622832587961164e-06,
			3.0154095625318127e-06
		],
		"eco": 42,
		"efo": 210000.0,
		"cfr": NaN
	},
	{
		"tim": 21.8500688,
		"tid": 3224,
		"loc": [
			-3.457932030988195e-06,
			3.0166625976562502e-06
		],
		"eco": 41,
		"efo": 205000.0,
		"cfr": NaN
	},
	{
		"tim": 21.850347350000003,
		"tid": 3224,
		"loc": [
			-3.4612627642619566e-06,
			3.015717174973396e-06
		],
		"eco": 25,
		"efo": 250000.0,
		"cfr": NaN
	},
	{
		"tim": 21.850493349999997,
		"tid": 3224,
		"loc": [
			-3.466443602419227e-06,
			3.0214986292867603e-06
		],
		"eco": 35,
		"efo": 175000.0,
		"cfr": NaN
	},
	{
		"tim": 21.8507719,
		"tid": 3224,
		"loc": [
			-3.4661428029538173e-06,
			3.018174867358259e-06
		],
		"eco": 27,
		"efo": 270000.0,
		"cfr": NaN
	},
	{
		"tim": 21.850917874999997,
		"tid": 3224,
		"loc": [
			-3.4625244140625e-06,
			3.0394970196843443e-06
		],
		"eco": 38,
		"efo": 190000.0,
		"cfr": NaN
	},
	{
		"tim": 21.851196400000003,
		"tid": 3224,
		"loc": [
			-3.4710864593997384e-06,
			3.0603595645487226e-06
		],
		"eco": 23,
		"efo": 230000.0,
		"cfr": NaN
	},
	{
		"tim": 21.851342374999998,
		"tid": 3224,
		"loc": [
			-3.4732862613505796e-06,
			3.0487008062828504e-06
		],
		"eco": 31,
		"efo": 155000.0,
		"cfr": NaN
	},
	{
		"tim": 21.851620899999997,
		"tid": 3224,
		"loc": [
			-3.489480918718211e-06,
			3.0604879963064915e-06
		],
		"eco": 25,
		"efo": 250000.0,
		"cfr": NaN
	},
	{
		"tim": 21.851766925000003,
		"tid": 3224,
		"loc": [
			-3.474509457467542e-06,
			3.049375302600323e-06
		],
		"eco": 40,
		"efo": 200000.0,
		"cfr": NaN
	},
	{
		"tim": 21.852045475,
		"tid": 3224,
		"loc": [
			-3.4818248426632543e-06,
			3.051073837794575e-06
		],
		"eco": 21,
		"efo": 210000.0,
		"cfr": NaN
	},
	{
		"tim": 21.852191475,
		"tid": 3224,
		"loc": [
			-3.4494209977031494e-06,
			3.066810848032728e-06
		],
		"eco": 20,
		"efo": 200000.0,
		"cfr": NaN
	},
	{
		"tim": 21.852337475000002,
		"tid": 3224,
		"loc": [
			-3.429457820549389e-06,
			3.038054694256402e-06
		],
		"eco": 22,
		"efo": 220000.0,
		"cfr": NaN
	},
	{
		"tim": 21.8524835,
		"tid": 3224,
		"loc": [
			-3.442807405143906e-06,
			3.0480228394697325e-06
		],
		"eco": 35,
		"efo": 175000.0,
		"cfr": NaN
	},
	{
		"tim": 21.852761975000004,
		"tid": 3224,
		"loc": [
			-3.451078771207765e-06,
			3.0613158415361075e-06
		],
		"eco": 35,
		"efo": 350000.0,
		"cfr": NaN
	},
	{
		"tim": 21.85290795,
		"tid": 3224,
		"loc": [
			-3.4781408852473164e-06,
			3.05798746415543e-06
		],
		"eco": 22,
		"efo": 220000.0,
		"cfr": NaN
	},
	{
		"tim": 21.853053974999998,
		"tid": 3224,
		"loc": [
			-3.469639347798706e-06,
			3.029993566427237e-06
		],
		"eco": 24,
		"efo": 240000.0,
		"cfr": NaN
	},
	{
		"tim": 21.85319995,
		"tid": 3224,
		"loc": [
			-3.4623718261718754e-06,
			3.0373461985228804e-06
		],
		"eco": 28,
		"efo": 280000.0,
		"cfr": NaN
	},
	{
		"tim": 21.853345975,
		"tid": 3224,
		"loc": [
			-3.475094287477088e-06,
			3.0352947912264117e-06
		],
		"eco": 28,
		"efo": 280000.0,
		"cfr": NaN
	},
	{
		"tim": 21.853492,
		"tid": 3224,
		"loc": [
			-3.4608157968188946e-06,
			3.038315521561448e-06
		],
		"eco": 29,
		"efo": 145000.0,
		"cfr": NaN
	},
	{
		"tim": 21.853770524999998,
		"tid": 3224,
		"loc": [
			-3.485160477194654e-06,
			3.053610692285036e-06
		],
		"eco": 36,
		"efo": 180000.0,
		"cfr": NaN
	},
	{
		"tim": 21.854049075000002,
		"tid": 3224,
		"loc": [
			-3.475926229246328e-06,
			3.067827383630928e-06
		],
		"eco": 44,
		"efo": 220000.0,
		"cfr": NaN
	},
	{
		"tim": 21.854327549999997,
		"tid": 3224,
		"loc": [
			-3.465422929949716e-06,
			3.0401468957614973e-06
		],
		"eco": 25,
		"efo": 250000.0,
		"cfr": NaN
	},
	{
		"tim": 21.854473574999997,
		"tid": 3224,
		"loc": [
			-3.5093339168128757e-06,
			3.032069090098961e-06
		],
		"eco": 22,
		"efo": 220000.0,
		"cfr": NaN
	},
	{
		"tim": 21.85461955,
		"tid": 3224,
		"loc": [
			-3.493503313567232e-06,
			3.0385948043479474e-06
		],
		"eco": 22,
		"efo": 220000.0,
		"cfr": NaN
	},
	{
		"tim": 21.854765525,
		"tid": 3224,
		"loc": [
			-3.5015771652709444e-06,
			3.0426025390625003e-06
		],
		"eco": 40,
		"efo": 200000.0,
		"cfr": NaN
	},
	{
		"tim": 21.855044099999997,
		"tid": 3224,
		"loc": [
			-3.5040763371352407e-06,
			3.0289968419287284e-06
		],
		"eco": 33,
		"efo": 165000.0,
		"cfr": NaN
	},
	{
		"tim": 21.855322625000003,
		"tid": 3224,
		"loc": [
			-3.4955988102600355e-06,
			3.0596649095127825e-06
		],
		"eco": 25,
		"efo": 250000.0,
		"cfr": NaN
	},
	{
		"tim": 21.855468650000002,
		"tid": 3224,
		"loc": [
			-3.4810445007205263e-06,
			3.063434644966387e-06
		],
		"eco": 35,
		"efo": 175000.0,
		"cfr": NaN
	},
	{
		"tim": 21.855747150000003,
		"tid": 3224,
		"loc": [
			-3.466702323155007e-06,
			3.0494215780210404e-06
		],
		"eco": 32,
		"efo": 160000.0,
		"cfr": NaN
	},
	{
		"tim": 21.856025675,
		"tid": 3224,
		"loc": [
			-3.4635485607155395e-06,
			3.034145629602636e-06
		],
		"eco": 28,
		"efo": 280000.0,
		"cfr": NaN
	},
	{
		"tim": 21.856171649999997,
		"tid": 3224,
		"loc": [
			-3.4733003411243607e-06,
			3.046229693592437e-06
		],
		"eco": 21,
		"efo": 210000.0,
		"cfr": NaN
	},
	{
		"tim": 21.856317675000003,
		"tid": 3224,
		"loc": [
			-3.4745852940496077e-06,
			3.038864722269013e-06
		],
		"eco": 24,
		"efo": 240000.0,
		"cfr": NaN
	},
	{
		"tim": 21.85646365,
		"tid": 3224,
		"loc": [
			-3.4559614885700435e-06,
			3.025752265580186e-06
		],
		"eco": 25,
		"efo": 125000.0,
		"cfr": NaN
	},
	{
		"tim": 21.856742200000003,
		"tid": 3224,
		"loc": [
			-3.500641058721086e-06,
			3.0347466584531016e-06
		],
		"eco": 30,
		"efo": 300000.0,
		"cfr": NaN
	},
	{
		"tim": 21.856888225000002,
		"tid": 3224,
		"loc": [
			-3.477889134595154e-06,
			3.0455557535445643e-06
		],
		"eco": 31,
		"efo": 155000.0,
		"cfr": NaN
	},
	{
		"tim": 21.85716675,
		"tid": 3224,
		"loc": [
			-3.4791564941406253e-06,
			3.0733643001040493e-06
		],
		"eco": 26,
		"efo": 260000.0,
		"cfr": NaN
	},
	{
		"tim": 21.857312775,
		"tid": 3224,
		"loc": [
			-3.461660777272426e-06,
			3.057891684187271e-06
		],
		"eco": 28,
		"efo": 280000.0,
		"cfr": NaN
	},
	{
		"tim": 21.857458750000003,
		"tid": 3224,
		"loc": [
			-3.480969927857161e-06,
			3.0801168420789382e-06
		],
		"eco": 32,
		"efo": 320000.0,
		"cfr": NaN
	},
	{
		"tim": 21.857604724999998,
		"tid": 3224,
		"loc": [
			-3.5008477212772743e-06,
			3.0990499237086094e-06
		],
		"eco": 27,
		"efo": 270000.0,
		"cfr": NaN
	},
	{
		"tim": 21.857750749999997,
		"tid": 3224,
		"loc": [
			-3.5237246028629046e-06,
			3.076483361775484e-06
		],
		"eco": 26,
		"efo": 260000.0,
		"cfr": NaN
	},
	{
		"tim": 21.857896725,
		"tid": 3224,
		"loc": [
			-3.51967906822342e-06,
			3.0794937094592272e-06
		],
		"eco": 25,
		"efo": 250000.0,
		"cfr": NaN
	},
	{
		"tim": 21.858042700000002,
		"tid": 3224,
		"loc": [
			-3.5364508445579676e-06,
			3.0750911385578426e-06
		],
		"eco": 37,
		"efo": 185000.0,
		"cfr": NaN
	},
	{
		"tim": 21.858321274999998,
		"tid": 3224,
		"loc": [
			-3.5299775009951483e-06,
			3.079662793516098e-06
		],
		"eco": 37,
		"efo": 185000.0,
		"cfr": NaN
	},
	{
		"tim": 21.858599799999997,
		"tid": 3224,
		"loc": [
			-3.527849943058236e-06,
			3.060662842284826e-06
		],
		"eco": 23,
		"efo": 230000.0,
		"cfr": NaN
	},
	{
		"tim": 21.858745825000003,
		"tid": 3224,
		"loc": [
			-3.523656815878832e-06,
			3.0722359548729007e-06
		],
		"eco": 20,
		"efo": 200000.0,
		"cfr": NaN
	},
	{
		"tim": 21.858891824999997,
		"tid": 3224,
		"loc": [
			-3.5276672641691507e-06,
			3.067969213854441e-06
		],
		"eco": 25,
		"efo": 250000.0,
		"cfr": NaN
	},
	{
		"tim": 21.8590378,
		"tid": 3224,
		"loc": [
			-3.5205078125e-06,
			3.0491034236218784e-06
		],
		"eco": 21,
		"efo": 210000.0,
		"cfr": NaN
	},
	{
		"tim": 21.859183825,
		"tid": 3224,
		"loc": [
			-3.519022746075048e-06,
			3.0593363102641518e-06
		],
		"eco": 29,
		"efo": 145000.0,
		"cfr": NaN
	},
	{
		"tim": 21.8594623,
		"tid": 3224,
		"loc": [
			-3.5203552246093754e-06,
			3.0659347107171456e-06
		],
		"eco": 26,
		"efo": 260000.0,
		"cfr": NaN
	},
	{
		"tim": 21.859608275000003,
		"tid": 3224,
		"loc": [
			-3.5243689770164745e-06,
			3.072919524541772e-06
		],
		"eco": 34,
		"efo": 170000.0,
		"cfr": NaN
	},
	{
		"tim": 21.85988685,
		"tid": 3224,
		"loc": [
			-3.509104737135024e-06,
			3.0573210093060053e-06
		],
		"eco": 33,
		"efo": 165000.0,
		"cfr": NaN
	},
	{
		"tim": 21.860165400000003,
		"tid": 3224,
		"loc": [
			-3.514481574119409e-06,
			3.062906386423372e-06
		],
		"eco": 40,
		"efo": 200000.0,
		"cfr": NaN
	},
	{
		"tim": 21.860443925000002,
		"tid": 3224,
		"loc": [
			-3.5123401778069443e-06,
			3.064884903483813e-06
		],
		"eco": 23,
		"efo": 230000.0,
		"cfr": NaN
	},
	{
		"tim": 21.860589899999997,
		"tid": 3224,
		"loc": [
			-3.5048986735869196e-06,
			3.061665636843391e-06
		],
		"eco": 36,
		"efo": 180000.0,
		"cfr": NaN
	},
	{
		"tim": 21.860868425000003,
		"tid": 3224,
		"loc": [
			-3.51677250370527e-06,
			3.070190916442265e-06
		],
		"eco": 37,
		"efo": 185000.0,
		"cfr": NaN
	},
	{
		"tim": 21.861146950000002,
		"tid": 3224,
		"loc": [
			-3.5299808129990253e-06,
			3.069912214686125e-06
		],
		"eco": 34,
		"efo": 170000.0,
		"cfr": NaN
	},
	{
		"tim": 21.861425475,
		"tid": 3224,
		"loc": [
			-3.540999554052482e-06,
			3.0812354852183872e-06
		],
		"eco": 29,
		"efo": 290000.0,
		"cfr": NaN
	},
	{
		"tim": 21.8615715,
		"tid": 3224,
		"loc": [
			-3.5393910615288573e-06,
			3.0732997745536352e-06
		],
		"eco": 23,
		"efo": 230000.0,
		"cfr": NaN
	},
	{
		"tim": 21.8617175,
		"tid": 3224,
		"loc": [
			-3.55760104192705e-06,
			3.105123819879797e-06
		],
		"eco": 22,
		"efo": 220000.0,
		"cfr": NaN
	},
	{
		"tim": 21.861863500000002,
		"tid": 3224,
		"loc": [
			-3.557472766137073e-06,
			3.0789184570312502e-06
		],
		"eco": 25,
		"efo": 250000.0,
		"cfr": NaN
	},
	{
		"tim": 21.862009500000003,
		"tid": 3224,
		"loc": [
			-3.5704618069436693e-06,
			3.098790898602204e-06
		],
		"eco": 30,
		"efo": 150000.0,
		"cfr": NaN
	},
	{
		"tim": 21.862288025,
		"tid": 3224,
		"loc": [
			-3.5793799287122717e-06,
			3.1044512035898545e-06
		],
		"eco": 31,
		"efo": 310000.0,
		"cfr": NaN
	},
	{
		"tim": 21.862433999999997,
		"tid": 3224,
		"loc": [
			-3.5901504790429823e-06,
			3.1115313943546065e-06
		],
		"eco": 27,
		"efo": 270000.0,
		"cfr": NaN
	},
	{
		"tim": 21.862580025000003,
		"tid": 3224,
		"loc": [
			-3.5782396060535047e-06,
			3.113812948347302e-06
		],
		"eco": 29,
		"efo": 290000.0,
		"cfr": NaN
	},
	{
		"tim": 21.862726,
		"tid": 3224,
		"loc": [
			-3.5888892649559394e-06,
			3.099843631123703e-06
		],
		"eco": 34,
		"efo": 170000.0,
		"cfr": NaN
	},
	{
		"tim": 21.863004524999997,
		"tid": 3224,
		"loc": [
			-3.5726928710937502e-06,
			3.0931145996547952e-06
		],
		"eco": 25,
		"efo": 250000.0,
		"cfr": NaN
	},
	{
		"tim": 21.863150549999997,
		"tid": 3224,
		"loc": [
			-3.5683555797786955e-06,
			3.092831082852149e-06
		],
		"eco": 20,
		"efo": 200000.0,
		"cfr": NaN
	},
	{
		"tim": 21.863296549999998,
		"tid": 3224,
		"loc": [
			-3.5719299316406253e-06,
			3.091306067405286e-06
		],
		"eco": 27,
		"efo": 135000.0,
		"cfr": NaN
	},
	{
		"tim": 21.863575100000002,
		"tid": 3224,
		"loc": [
			-3.53886511727589e-06,
			3.0891872106179804e-06
		],
		"eco": 23,
		"efo": 230000.0,
		"cfr": NaN
	},
	{
		"tim": 21.863721100000003,
		"tid": 3224,
		"loc": [
			-3.573231763110313e-06,
			3.0559269203073807e-06
		],
		"eco": 21,
		"efo": 210000.0,
		"cfr": NaN
	},
	{
		"tim": 21.863867074999998,
		"tid": 3224,
		"loc": [
			-3.5662841796875e-06,
			3.088109801382159e-06
		],
		"eco": 25,
		"efo": 250000.0,
		"cfr": NaN
	},
	{
		"tim": 21.864013099999998,
		"tid": 3224,
		"loc": [
			-3.570380531601641e-06,
			3.0938564983108595e-06
		],
		"eco": 56,
		"efo": 280000.0,
		"cfr": NaN
	},
	{
		"tim": 21.864291575,
		"tid": 3224,
		"loc": [
			-3.5554852408869307e-06,
			3.0944299825180806e-06
		],
		"eco": 59,
		"efo": 295000.0,
		"cfr": NaN
	},
	{
		"tim": 21.864570099999998,
		"tid": 3224,
		"loc": [
			-3.5445590790314616e-06,
			3.0961535903264415e-06
		],
		"eco": 33,
		"efo": 330000.0,
		"cfr": NaN
	},
	{
		"tim": 21.864716124999998,
		"tid": 3224,
		"loc": [
			-3.5468908269567274e-06,
			3.110518415794887e-06
		],
		"eco": 26,
		"efo": 260000.0,
		"cfr": NaN
	},
	{
		"tim": 21.864862125,
		"tid": 3224,
		"loc": [
			-3.5387381597627355e-06,
			3.1399136830050877e-06
		],
		"eco": 28,
		"efo": 280000.0,
		"cfr": NaN
	},
	{
		"tim": 21.865008149999998,
		"tid": 3224,
		"loc": [
			-3.564184362434784e-06,
			3.112642882991238e-06
		],
		"eco": 21,
		"efo": 210000.0,
		"cfr": NaN
	},
	{
		"tim": 21.86515415,
		"tid": 3224,
		"loc": [
			-3.5623250898198055e-06,
			3.1263680676600137e-06
		],
		"eco": 38,
		"efo": 380000.0,
		"cfr": NaN
	},
	{
		"tim": 21.86530015,
		"tid": 3224,
		"loc": [
			-3.5291415668437427e-06,
			3.099141584253384e-06
		],
		"eco": 20,
		"efo": 200000.0,
		"cfr": NaN
	},
	{
		"tim": 21.865446175,
		"tid": 3224,
		"loc": [
			-3.546971752910649e-06,
			3.1193912410157794e-06
		],
		"eco": 30,
		"efo": 300000.0,
		"cfr": NaN
	},
	{
		"tim": 21.86559215,
		"tid": 3224,
		"loc": [
			-3.5494995117187503e-06,
			3.1311139513174416e-06
		],
		"eco": 31,
		"efo": 310000.0,
		"cfr": NaN
	},
	{
		"tim": 21.865738124999996,
		"tid": 3224,
		"loc": [
			-3.5455010879764854e-06,
			3.11923444793051e-06
		],
		"eco": 32,
		"efo": 320000.0,
		"cfr": NaN
	},
	{
		"tim": 21.8658841,
		"tid": 3224,
		"loc": [
			-3.5473671987896286e-06,
			3.1232653756486423e-06
		],
		"eco": 32,
		"efo": 320000.0,
		"cfr": NaN
	},
	{
		"tim": 21.866030124999998,
		"tid": 3224,
		"loc": [
			-3.5591983539505933e-06,
			3.1451001344522356e-06
		],
		"eco": 23,
		"efo": 230000.0,
		"cfr": NaN
	},
	{
		"tim": 21.8661761,
		"tid": 3224,
		"loc": [
			-3.5640802167108158e-06,
			3.143452160463619e-06
		],
		"eco": 44,
		"efo": 440000.0,
		"cfr": NaN
	},
	{
		"tim": 21.866322125,
		"tid": 3224,
		"loc": [
			-3.5666326558609534e-06,
			3.1499920082774216e-06
		],
		"eco": 28,
		"efo": 280000.0,
		"cfr": NaN
	},
	{
		"tim": 21.86646815,
		"tid": 3224,
		"loc": [
			-3.574346318847479e-06,
			3.1236925407368245e-06
		],
		"eco": 38,
		"efo": 380000.0,
		"cfr": NaN
	},
	{
		"tim": 21.86661415,
		"tid": 3224,
		"loc": [
			-3.5872069696868335e-06,
			3.118766963341193e-06
		],
		"eco": 28,
		"efo": 280000.0,
		"cfr": NaN
	},
	{
		"tim": 21.86676015,
		"tid": 3224,
		"loc": [
			-3.5703546497397116e-06,
			3.123268404595466e-06
		],
		"eco": 45,
		"efo": 450000.0,
		"cfr": NaN
	},
	{
		"tim": 21.866906175,
		"tid": 3224,
		"loc": [
			-3.5681152343750003e-06,
			3.118205867494179e-06
		],
		"eco": 35,
		"efo": 350000.0,
		"cfr": NaN
	},
	{
		"tim": 21.867052175,
		"tid": 3224,
		"loc": [
			-3.5816535094969036e-06,
			3.110636552430922e-06
		],
		"eco": 28,
		"efo": 280000.0,
		"cfr": NaN
	},
	{
		"tim": 21.867198149999997,
		"tid": 3224,
		"loc": [
			-3.567212027546449e-06,
			3.1170526611771276e-06
		],
		"eco": 21,
		"efo": 210000.0,
		"cfr": NaN
	},
	{
		"tim": 21.867344125,
		"tid": 3224,
		"loc": [
			-3.570556640625e-06,
			3.118978288815652e-06
		],
		"eco": 27,
		"efo": 270000.0,
		"cfr": NaN
	},
	{
		"tim": 21.86749015,
		"tid": 3224,
		"loc": [
			-3.5629473418047147e-06,
			3.1144121344276436e-06
		],
		"eco": 36,
		"efo": 360000.0,
		"cfr": NaN
	},
	{
		"tim": 21.867636125,
		"tid": 3224,
		"loc": [
			-3.5703070139524338e-06,
			3.1196333289456716e-06
		],
		"eco": 32,
		"efo": 320000.0,
		"cfr": NaN
	},
	{
		"tim": 21.867782100000003,
		"tid": 3224,
		"loc": [
			-3.5693359375000003e-06,
			3.1163283662002275e-06
		],
		"eco": 37,
		"efo": 370000.0,
		"cfr": NaN
	},
	{
		"tim": 21.867928125000002,
		"tid": 3224,
		"loc": [
			-3.5583300122111796e-06,
			3.0955922973547094e-06
		],
		"eco": 37,
		"efo": 370000.0,
		"cfr": NaN
	},
	{
		"tim": 21.86807415,
		"tid": 3224,
		"loc": [
			-3.553987359179862e-06,
			3.1127929687500002e-06
		],
		"eco": 53,
		"efo": 530000.0,
		"cfr": NaN
	},
	{
		"tim": 21.868220150000003,
		"tid": 3224,
		"loc": [
			-3.550589281618827e-06,
			3.1127929687500002e-06
		],
		"eco": 51,
		"efo": 510000.0,
		"cfr": NaN
	},
	{
		"tim": 21.868366175000002,
		"tid": 3224,
		"loc": [
			-3.568788823454165e-06,
			3.10391028238272e-06
		],
		"eco": 37,
		"efo": 370000.0,
		"cfr": NaN
	},
	{
		"tim": 21.868512175000003,
		"tid": 3224,
		"loc": [
			-3.5528464559088945e-06,
			3.1139937985425105e-06
		],
		"eco": 42,
		"efo": 420000.0,
		"cfr": NaN
	},
	{
		"tim": 21.868658174999997,
		"tid": 3224,
		"loc": [
			-3.5361059552382018e-06,
			3.0995430725183085e-06
		],
		"eco": 29,
		"efo": 290000.0,
		"cfr": NaN
	},
	{
		"tim": 21.86880415,
		"tid": 3224,
		"loc": [
			-3.5465889474862946e-06,
			3.1069032095480705e-06
		],
		"eco": 32,
		"efo": 320000.0,
		"cfr": NaN
	},
	{
		"tim": 21.868950175,
		"tid": 3224,
		"loc": [
			-3.550240234082806e-06,
			3.097414182719205e-06
		],
		"eco": 61,
		"efo": 610000.0,
		"cfr": NaN
	},
	{
		"tim": 21.86909615,
		"tid": 3224,
		"loc": [
			-3.5415734866385047e-06,
			3.091315150003342e-06
		],
		"eco": 38,
		"efo": 380000.0,
		"cfr": NaN
	},
	{
		"tim": 21.869242125000003,
		"tid": 3224,
		"loc": [
			-3.555044972255455e-06,
			3.083088663342432e-06
		],
		"eco": 34,
		"efo": 340000.0,
		"cfr": NaN
	},
	{
		"tim": 21.869388150000002,
		"tid": 3224,
		"loc": [
			-3.5552124023490874e-06,
			3.0676962023332764e-06
		],
		"eco": 33,
		"efo": 330000.0,
		"cfr": NaN
	},
	{
		"tim": 21.869534124999998,
		"tid": 3224,
		"loc": [
			-3.532902196783678e-06,
			3.094267236978887e-06
		],
		"eco": 25,
		"efo": 250000.0,
		"cfr": NaN
	},
	{
		"tim": 21.869680149999997,
		"tid": 3224,
		"loc": [
			-3.549989874749463e-06,
			3.0761450644461374e-06
		],
		"eco": 25,
		"efo": 250000.0,
		"cfr": NaN
	},
	{
		"tim": 21.869826149999998,
		"tid": 3224,
		"loc": [
			-3.5406974752833805e-06,
			3.0834559610908396e-06
		],
		"eco": 35,
		"efo": 350000.0,
		"cfr": NaN
	},
	{
		"tim": 21.869972174999997,
		"tid": 3224,
		"loc": [
			-3.5447927400068977e-06,
			3.0661162114524886e-06
		],
		"eco": 26,
		"efo": 260000.0,
		"cfr": NaN
	},
	{
		"tim": 21.870118174999998,
		"tid": 3224,
		"loc": [
			-3.5414171563145254e-06,
			3.086036398467024e-06
		],
		"eco": 43,
		"efo": 215000.0,
		"cfr": NaN
	},
	{
		"tim": 21.870396725000003,
		"tid": 3224,
		"loc": [
			-3.548928792012058e-06,
			3.065084082507274e-06
		],
		"eco": 31,
		"efo": 310000.0,
		"cfr": NaN
	},
	{
		"tim": 21.870542699999998,
		"tid": 3224,
		"loc": [
			-3.5435394699411234e-06,
			3.070217788599271e-06
		],
		"eco": 31,
		"efo": 310000.0,
		"cfr": NaN
	},
	{
		"tim": 21.870688675,
		"tid": 3224,
		"loc": [
			-3.559573870207857e-06,
			3.082010664402053e-06
		],
		"eco": 22,
		"efo": 220000.0,
		"cfr": NaN
	},
	{
		"tim": 21.8708347,
		"tid": 3224,
		"loc": [
			-3.5804767062525398e-06,
			3.068775851005873e-06
		],
		"eco": 32,
		"efo": 320000.0,
		"cfr": NaN
	},
	{
		"tim": 21.870980675000002,
		"tid": 3224,
		"loc": [
			-3.5584742106823724e-06,
			3.0574563247205907e-06
		],
		"eco": 32,
		"efo": 320000.0,
		"cfr": NaN
	},
	{
		"tim": 21.871126649999997,
		"tid": 3224,
		"loc": [
			-3.5534947128262246e-06,
			3.0714416503906254e-06
		],
		"eco": 22,
		"efo": 220000.0,
		"cfr": NaN
	},
	{
		"tim": 21.871272674999997,
		"tid": 3224,
		"loc": [
			-3.572726720894674e-06,
			3.066291821244484e-06
		],
		"eco": 29,
		"efo": 290000.0,
		"cfr": NaN
	},
	{
		"tim": 21.871418700000003,
		"tid": 3224,
		"loc": [
			-3.576137328205352e-06,
			3.076738438464566e-06
		],
		"eco": 23,
		"efo": 230000.0,
		"cfr": NaN
	},
	{
		"tim": 21.871564699999997,
		"tid": 3224,
		"loc": [
			-3.5589398085367643e-06,
			3.0570001144562766e-06
		],
		"eco": 20,
		"efo": 200000.0,
		"cfr": NaN
	},
	{
		"tim": 21.871710699999998,
		"tid": 3224,
		"loc": [
			-3.5439811466462043e-06,
			3.0819104742076677e-06
		],
		"eco": 24,
		"efo": 240000.0,
		"cfr": NaN
	},
	{
		"tim": 21.871856724999997,
		"tid": 3224,
		"loc": [
			-3.5698474991067534e-06,
			3.069258246033288e-06
		],
		"eco": 25,
		"efo": 250000.0,
		"cfr": NaN
	},
	{
		"tim": 21.872002724999998,
		"tid": 3224,
		"loc": [
			-3.567172511350137e-06,
			3.084017591416505e-06
		],
		"eco": 24,
		"efo": 120000.0,
		"cfr": NaN
	},
	{
		"tim": 21.872281249999997,
		"tid": 3224,
		"loc": [
			-3.5710966210236393e-06,
			3.0787994462037923e-06
		],
		"eco": 21,
		"efo": 210000.0,
		"cfr": NaN
	},
	{
		"tim": 21.872427225,
		"tid": 3224,
		"loc": [
			-3.5716118826039107e-06,
			3.07464599609375e-06
		],
		"eco": 24,
		"efo": 240000.0,
		"cfr": NaN
	},
	{
		"tim": 21.8725732,
		"tid": 3224,
		"loc": [
			-3.561217173860217e-06,
			3.091499928355256e-06
		],
		"eco": 34,
		"efo": 340000.0,
		"cfr": NaN
	},
	{
		"tim": 21.872719174999997,
		"tid": 3224,
		"loc": [
			-3.5693024873646304e-06,
			3.0745048694375977e-06
		],
		"eco": 39,
		"efo": 195000.0,
		"cfr": NaN
	},
	{
		"tim": 21.87299775,
		"tid": 3224,
		"loc": [
			-3.569918149897943e-06,
			3.10116880259971e-06
		],
		"eco": 28,
		"efo": 280000.0,
		"cfr": NaN
	},
	{
		"tim": 21.87314375,
		"tid": 3224,
		"loc": [
			-3.5706699141030296e-06,
			3.0895774849975965e-06
		],
		"eco": 35,
		"efo": 175000.0,
		"cfr": NaN
	},
	{
		"tim": 21.873422299999998,
		"tid": 3224,
		"loc": [
			-3.5654949790601005e-06,
			3.089605480370918e-06
		],
		"eco": 37,
		"efo": 185000.0,
		"cfr": NaN
	},
	{
		"tim": 21.873700799999998,
		"tid": 3224,
		"loc": [
			-3.5711390762362763e-06,
			3.0853271484375003e-06
		],
		"eco": 22,
		"efo": 220000.0,
		"cfr": NaN
	},
	{
		"tim": 21.873846824999998,
		"tid": 3224,
		"loc": [
			-3.572452525690055e-06,
			3.0903354210541016e-06
		],
		"eco": 20,
		"efo": 200000.0,
		"cfr": NaN
	},
	{
		"tim": 21.8739928,
		"tid": 3224,
		"loc": [
			-3.5512556186233205e-06,
			3.0924001659718686e-06
		],
		"eco": 45,
		"efo": 225000.0,
		"cfr": NaN
	},
	{
		"tim": 21.874271325,
		"tid": 3224,
		"loc": [
			-3.5635427247102374e-06,
			3.102542077148542e-06
		],
		"eco": 33,
		"efo": 165000.0,
		"cfr": NaN
	},
	{
		"tim": 21.874549849999998,
		"tid": 3224,
		"loc": [
			-3.559126371917326e-06,
			3.1168330776651483e-06
		],
		"eco": 21,
		"efo": 210000.0,
		"cfr": NaN
	},
	{
		"tim": 21.874695874999997,
		"tid": 3224,
		"loc": [
			-3.586993128716963e-06,
			3.0988584077209844e-06
		],
		"eco": 34,
		"efo": 170000.0,
		"cfr": NaN
	},
	{
		"tim": 21.874974400000003,
		"tid": 3224,
		"loc": [
			-3.606047255483576e-06,
			3.096377668467056e-06
		],
		"eco": 44,
		"efo": 220000.0,
		"cfr": NaN
	},
	{
		"tim": 21.87525295,
		"tid": 3224,
		"loc": [
			-3.6030236834336738e-06,
			3.0850472229089338e-06
		],
		"eco": 29,
		"efo": 290000.0,
		"cfr": NaN
	},
	{
		"tim": 21.875398925000002,
		"tid": 3224,
		"loc": [
			-3.5842895507812504e-06,
			3.091920697944102e-06
		],
		"eco": 45,
		"efo": 225000.0,
		"cfr": NaN
	},
	{
		"tim": 21.87567745,
		"tid": 3224,
		"loc": [
			-3.615549943285591e-06,
			3.100786172942192e-06
		],
		"eco": 20,
		"efo": 200000.0,
		"cfr": NaN
	},
	{
		"tim": 21.875823424999997,
		"tid": 3224,
		"loc": [
			-3.636555928944714e-06,
			3.0984557460601434e-06
		],
		"eco": 24,
		"efo": 240000.0,
		"cfr": NaN
	},
	{
		"tim": 21.8759694,
		"tid": 3224,
		"loc": [
			-3.639699296420461e-06,
			3.11317273185865e-06
		],
		"eco": 20,
		"efo": 200000.0,
		"cfr": NaN
	},
	{
		"tim": 21.876115425,
		"tid": 3224,
		"loc": [
			-3.623471720035971e-06,
			3.106604715635824e-06
		],
		"eco": 44,
		"efo": 220000.0,
		"cfr": NaN
	},
	{
		"tim": 21.876393975000003,
		"tid": 3224,
		"loc": [
			-3.617832588254568e-06,
			3.118087995938213e-06
		],
		"eco": 36,
		"efo": 180000.0,
		"cfr": NaN
	},
	{
		"tim": 21.876672525,
		"tid": 3224,
		"loc": [
			-3.61668265379533e-06,
			3.1079348484248375e-06
		],
		"eco": 43,
		"efo": 215000.0,
		"cfr": NaN
	},
	{
		"tim": 21.876951025,
		"tid": 3224,
		"loc": [
			-3.6028382780769015e-06,
			3.102357769665182e-06
		],
		"eco": 26,
		"efo": 260000.0,
		"cfr": NaN
	},
	{
		"tim": 21.87709705,
		"tid": 3224,
		"loc": [
			-3.6058008135243394e-06,
			3.100539566424622e-06
		],
		"eco": 24,
		"efo": 240000.0,
		"cfr": NaN
	},
	{
		"tim": 21.877243025000002,
		"tid": 3224,
		"loc": [
			-3.6146282425514433e-06,
			3.0873563399992875e-06
		],
		"eco": 36,
		"efo": 180000.0,
		"cfr": NaN
	},
	{
		"tim": 21.87752155,
		"tid": 3224,
		"loc": [
			-3.621936960699157e-06,
			3.075657802924423e-06
		],
		"eco": 25,
		"efo": 250000.0,
		"cfr": NaN
	},
	{
		"tim": 21.877667525000003,
		"tid": 3224,
		"loc": [
			-3.63458996404679e-06,
			3.0697023349643405e-06
		],
		"eco": 22,
		"efo": 220000.0,
		"cfr": NaN
	},
	{
		"tim": 21.877813550000003,
		"tid": 3224,
		"loc": [
			-3.6260320882373548e-06,
			3.079529903381667e-06
		],
		"eco": 22,
		"efo": 220000.0,
		"cfr": NaN
	},
	{
		"tim": 21.877959550000003,
		"tid": 3224,
		"loc": [
			-3.6408086598420318e-06,
			3.0925760245791902e-06
		],
		"eco": 25,
		"efo": 250000.0,
		"cfr": NaN
	},
	{
		"tim": 21.878105575000003,
		"tid": 3224,
		"loc": [
			-3.6308471395802367e-06,
			3.090621808436659e-06
		],
		"eco": 33,
		"efo": 330000.0,
		"cfr": NaN
	},
	{
		"tim": 21.878251574999997,
		"tid": 3224,
		"loc": [
			-3.640417432242753e-06,
			3.0931102788747804e-06
		],
		"eco": 40,
		"efo": 200000.0,
		"cfr": NaN
	},
	{
		"tim": 21.878530125,
		"tid": 3224,
		"loc": [
			-3.6297607421875e-06,
			3.1008763012757433e-06
		],
		"eco": 42,
		"efo": 210000.0,
		"cfr": NaN
	},
	{
		"tim": 21.878808600000003,
		"tid": 3224,
		"loc": [
			-3.637311507893559e-06,
			3.091583251953125e-06
		],
		"eco": 35,
		"efo": 350000.0,
		"cfr": NaN
	},
	{
		"tim": 21.878954574999998,
		"tid": 3224,
		"loc": [
			-3.6438417095801195e-06,
			3.0987438390107027e-06
		],
		"eco": 20,
		"efo": 200000.0,
		"cfr": NaN
	},
	{
		"tim": 21.879100599999997,
		"tid": 3224,
		"loc": [
			-3.638706032122364e-06,
			3.1009384181187083e-06
		],
		"eco": 20,
		"efo": 200000.0,
		"cfr": NaN
	},
	{
		"tim": 21.879246575,
		"tid": 3224,
		"loc": [
			-3.6407434046159438e-06,
			3.092733391750049e-06
		],
		"eco": 39,
		"efo": 195000.0,
		"cfr": NaN
	},
	{
		"tim": 21.879525150000003,
		"tid": 3224,
		"loc": [
			-3.645673024683568e-06,
			3.080369406452e-06
		],
		"eco": 28,
		"efo": 140000.0,
		"cfr": NaN
	},
	{
		"tim": 21.879803675,
		"tid": 3224,
		"loc": [
			-3.6198695095161028e-06,
			3.096383056445445e-06
		],
		"eco": 23,
		"efo": 230000.0,
		"cfr": NaN
	},
	{
		"tim": 21.8799497,
		"tid": 3224,
		"loc": [
			-3.6101159905781798e-06,
			3.06669190498207e-06
		],
		"eco": 45,
		"efo": 225000.0,
		"cfr": NaN
	},
	{
		"tim": 21.8802282,
		"tid": 3224,
		"loc": [
			-3.5897724817081834e-06,
			3.0730452761010256e-06
		],
		"eco": 24,
		"efo": 240000.0,
		"cfr": NaN
	},
	{
		"tim": 21.880374174999996,
		"tid": 3224,
		"loc": [
			-3.5853426436663252e-06,
			3.0738070020254693e-06
		],
		"eco": 21,
		"efo": 210000.0,
		"cfr": NaN
	},
	{
		"tim": 21.880520200000003,
		"tid": 3224,
		"loc": [
			-3.6096655100337733e-06,
			3.084421084639058e-06
		],
		"eco": 41,
		"efo": 205000.0,
		"cfr": NaN
	},
	{
		"tim": 21.880798674999998,
		"tid": 3224,
		"loc": [
			-3.6405647752186973e-06,
			3.0949249999036405e-06
		],
		"eco": 21,
		"efo": 210000.0,
		"cfr": NaN
	},
	{
		"tim": 21.880944699999997,
		"tid": 3224,
		"loc": [
			-3.631096791818543e-06,
			3.085490879867057e-06
		],
		"eco": 26,
		"efo": 260000.0,
		"cfr": NaN
	},
	{
		"tim": 21.881090724999996,
		"tid": 3224,
		"loc": [
			-3.6549995057768833e-06,
			3.062567558918837e-06
		],
		"eco": 33,
		"efo": 165000.0,
		"cfr": NaN
	},
	{
		"tim": 21.881369275,
		"tid": 3224,
		"loc": [
			-3.6541631603998884e-06,
			3.0724343951934072e-06
		],
		"eco": 26,
		"efo": 260000.0,
		"cfr": NaN
	},
	{
		"tim": 21.881515275,
		"tid": 3224,
		"loc": [
			-3.6664223837088553e-06,
			3.0736585837961005e-06
		],
		"eco": 20,
		"efo": 200000.0,
		"cfr": NaN
	},
	{
		"tim": 21.881661275000003,
		"tid": 3224,
		"loc": [
			-3.6727665020898774e-06,
			3.0934894405506815e-06
		],
		"eco": 30,
		"efo": 150000.0,
		"cfr": NaN
	},
	{
		"tim": 21.8819398,
		"tid": 3224,
		"loc": [
			-3.636821832299972e-06,
			3.0949603713972033e-06
		],
		"eco": 28,
		"efo": 140000.0,
		"cfr": NaN
	},
	{
		"tim": 21.882218275000003,
		"tid": 3224,
		"loc": [
			-3.637834709031646e-06,
			3.0945878995161406e-06
		],
		"eco": 21,
		"efo": 210000.0,
		"cfr": NaN
	},
	{
		"tim": 21.882364300000003,
		"tid": 3224,
		"loc": [
			-3.6487610885459335e-06,
			3.095857478962703e-06
		],
		"eco": 27,
		"efo": 270000.0,
		"cfr": NaN
	},
	{
		"tim": 21.882510274999998,
		"tid": 3224,
		"loc": [
			-3.6345639775335066e-06,
			3.0879211425781253e-06
		],
		"eco": 41,
		"efo": 205000.0,
		"cfr": NaN
	},
	{
		"tim": 21.882788825000002,
		"tid": 3224,
		"loc": [
			-3.6436462402343755e-06,
			3.0828627688532245e-06
		],
		"eco": 29,
		"efo": 145000.0,
		"cfr": NaN
	},
	{
		"tim": 21.883067375,
		"tid": 3224,
		"loc": [
			-3.6364143155526204e-06,
			3.089984542590078e-06
		],
		"eco": 49,
		"efo": 245000.0,
		"cfr": NaN
	},
	{
		"tim": 21.883345924999997,
		"tid": 3224,
		"loc": [
			-3.6339677387727345e-06,
			3.075475840189541e-06
		],
		"eco": 24,
		"efo": 240000.0,
		"cfr": NaN
	},
	{
		"tim": 21.8834919,
		"tid": 3224,
		"loc": [
			-3.6461745723988378e-06,
			3.0879384633253017e-06
		],
		"eco": 31,
		"efo": 310000.0,
		"cfr": NaN
	},
	{
		"tim": 21.883637875,
		"tid": 3224,
		"loc": [
			-3.618171899637658e-06,
			3.1058028346638213e-06
		],
		"eco": 21,
		"efo": 210000.0,
		"cfr": NaN
	},
	{
		"tim": 21.8837839,
		"tid": 3224,
		"loc": [
			-3.618270179022118e-06,
			3.124657092421585e-06
		],
		"eco": 22,
		"efo": 220000.0,
		"cfr": NaN
	},
	{
		"tim": 21.883929875000003,
		"tid": 3224,
		"loc": [
			-3.6293352351018732e-06,
			3.11405503808824e-06
		],
		"eco": 21,
		"efo": 210000.0,
		"cfr": NaN
	},
	{
		"tim": 21.88407585,
		"tid": 3224,
		"loc": [
			-3.6271689445465177e-06,
			3.0886402136493596e-06
		],
		"eco": 36,
		"efo": 180000.0,
		"cfr": NaN
	},
	{
		"tim": 21.884354425,
		"tid": 3224,
		"loc": [
			-3.645054417736641e-06,
			3.085876834542016e-06
		],
		"eco": 26,
		"efo": 260000.0,
		"cfr": NaN
	},
	{
		"tim": 21.884500425000002,
		"tid": 3224,
		"loc": [
			-3.6374241535456768e-06,
			3.0898707123875094e-06
		],
		"eco": 37,
		"efo": 185000.0,
		"cfr": NaN
	},
	{
		"tim": 21.884778975,
		"tid": 3224,
		"loc": [
			-3.6479364655075086e-06,
			3.0946350097656253e-06
		],
		"eco": 22,
		"efo": 220000.0,
		"cfr": NaN
	},
	{
		"tim": 21.884924975,
		"tid": 3224,
		"loc": [
			-3.673540500229044e-06,
			3.1119544476358283e-06
		],
		"eco": 22,
		"efo": 220000.0,
		"cfr": NaN
	},
	{
		"tim": 21.885070950000003,
		"tid": 3224,
		"loc": [
			-3.6732875589086152e-06,
			3.1048457733111586e-06
		],
		"eco": 29,
		"efo": 290000.0,
		"cfr": NaN
	},
	{
		"tim": 21.885216975000002,
		"tid": 3224,
		"loc": [
			-3.66994065417237e-06,
			3.0929253686773165e-06
		],
		"eco": 25,
		"efo": 250000.0,
		"cfr": NaN
	},
	{
		"tim": 21.885362949999998,
		"tid": 3224,
		"loc": [
			-3.6548674341874515e-06,
			3.0974164448750275e-06
		],
		"eco": 20,
		"efo": 200000.0,
		"cfr": NaN
	},
	{
		"tim": 21.885508925,
		"tid": 3224,
		"loc": [
			-3.6589565443152614e-06,
			3.1023506954575563e-06
		],
		"eco": 36,
		"efo": 180000.0,
		"cfr": NaN
	},
	{
		"tim": 21.88578745,
		"tid": 3224,
		"loc": [
			-3.6441216261627746e-06,
			3.1109497048426233e-06
		],
		"eco": 28,
		"efo": 140000.0,
		"cfr": NaN
	},
	{
		"tim": 21.886066000000003,
		"tid": 3224,
		"loc": [
			-3.6261919538422943e-06,
			3.114649255236695e-06
		],
		"eco": 22,
		"efo": 220000.0,
		"cfr": NaN
	},
	{
		"tim": 21.886212025000003,
		"tid": 3224,
		"loc": [
			-3.623399617489317e-06,
			3.139655576159258e-06
		],
		"eco": 22,
		"efo": 220000.0,
		"cfr": NaN
	},
	{
		"tim": 21.886358025000003,
		"tid": 3224,
		"loc": [
			-3.6450538009810824e-06,
			3.14277200259953e-06
		],
		"eco": 36,
		"efo": 360000.0,
		"cfr": NaN
	},
	{
		"tim": 21.886504024999997,
		"tid": 3224,
		"loc": [
			-3.6425781250000002e-06,
			3.118269838730511e-06
		],
		"eco": 22,
		"efo": 220000.0,
		"cfr": NaN
	},
	{
		"tim": 21.886650049999997,
		"tid": 3224,
		"loc": [
			-3.6401908652753366e-06,
			3.140638875279276e-06
		],
		"eco": 23,
		"efo": 230000.0,
		"cfr": NaN
	},
	{
		"tim": 21.886796025,
		"tid": 3224,
		"loc": [
			-3.6626816505501905e-06,
			3.1365658900859953e-06
		],
		"eco": 25,
		"efo": 250000.0,
		"cfr": NaN
	},
	{
		"tim": 21.886942,
		"tid": 3224,
		"loc": [
			-3.639939384277086e-06,
			3.115206563853625e-06
		],
		"eco": 42,
		"efo": 210000.0,
		"cfr": NaN
	},
	{
		"tim": 21.887220525,
		"tid": 3224,
		"loc": [
			-3.6385740804011813e-06,
			3.133463084294702e-06
		],
		"eco": 34,
		"efo": 170000.0,
		"cfr": NaN
	},
	{
		"tim": 21.88749905,
		"tid": 3224,
		"loc": [
			-3.6267139519807234e-06,
			3.1265258789062504e-06
		],
		"eco": 24,
		"efo": 240000.0,
		"cfr": NaN
	},
	{
		"tim": 21.887645075,
		"tid": 3224,
		"loc": [
			-3.6432524970773666e-06,
			3.124815080109938e-06
		],
		"eco": 28,
		"efo": 280000.0,
		"cfr": NaN
	},
	{
		"tim": 21.887791075,
		"tid": 3224,
		"loc": [
			-3.6693994224803204e-06,
			3.130181701878695e-06
		],
		"eco": 34,
		"efo": 340000.0,
		"cfr": NaN
	},
	{
		"tim": 21.887937075,
		"tid": 3224,
		"loc": [
			-3.6792257432290955e-06,
			3.1192371586527253e-06
		],
		"eco": 28,
		"efo": 280000.0,
		"cfr": NaN
	},
	{
		"tim": 21.888083075,
		"tid": 3224,
		"loc": [
			-3.6796235694625644e-06,
			3.1111881154038477e-06
		],
		"eco": 30,
		"efo": 300000.0,
		"cfr": NaN
	},
	{
		"tim": 21.8882291,
		"tid": 3224,
		"loc": [
			-3.6853898734030135e-06,
			3.1188843886744987e-06
		],
		"eco": 24,
		"efo": 240000.0,
		"cfr": NaN
	},
	{
		"tim": 21.888375075000003,
		"tid": 3224,
		"loc": [
			-3.6685752539501095e-06,
			3.1150989166834077e-06
		],
		"eco": 30,
		"efo": 300000.0,
		"cfr": NaN
	},
	{
		"tim": 21.888521049999998,
		"tid": 3224,
		"loc": [
			-3.6567772993305417e-06,
			3.1240607512663833e-06
		],
		"eco": 31,
		"efo": 155000.0,
		"cfr": NaN
	},
	{
		"tim": 21.888799574999997,
		"tid": 3224,
		"loc": [
			-3.6561281791306424e-06,
			3.1167868976722144e-06
		],
		"eco": 35,
		"efo": 175000.0,
		"cfr": NaN
	},
	{
		"tim": 21.889078100000003,
		"tid": 3224,
		"loc": [
			-3.6565794514949315e-06,
			3.1108911637521737e-06
		],
		"eco": 34,
		"efo": 170000.0,
		"cfr": NaN
	},
	{
		"tim": 21.88935665,
		"tid": 3224,
		"loc": [
			-3.657719652812803e-06,
			3.1100725593906624e-06
		],
		"eco": 41,
		"efo": 205000.0,
		"cfr": NaN
	},
	{
		"tim": 21.889635199999997,
		"tid": 3224,
		"loc": [
			-3.6780358530237996e-06,
			3.1111794946166653e-06
		],
		"eco": 25,
		"efo": 250000.0,
		"cfr": NaN
	},
	{
		"tim": 21.889781199999998,
		"tid": 3224,
		"loc": [
			-3.663700880873416e-06,
			3.1139335344780097e-06
		],
		"eco": 28,
		"efo": 280000.0,
		"cfr": NaN
	},
	{
		"tim": 21.889927175,
		"tid": 3224,
		"loc": [
			-3.668405110371433e-06,
			3.0968223637572738e-06
		],
		"eco": 31,
		"efo": 310000.0,
		"cfr": NaN
	},
	{
		"tim": 21.8900732,
		"tid": 3224,
		"loc": [
			-3.680518211877388e-06,
			3.0850737711996738e-06
		],
		"eco": 25,
		"efo": 250000.0,
		"cfr": NaN
	},
	{
		"tim": 21.890219175000002,
		"tid": 3224,
		"loc": [
			-3.6730762702371016e-06,
			3.098203036102986e-06
		],
		"eco": 25,
		"efo": 250000.0,
		"cfr": NaN
	},
	{
		"tim": 21.890365149999997,
		"tid": 3224,
		"loc": [
			-3.690255977837244e-06,
			3.0607329158275985e-06
		],
		"eco": 20,
		"efo": 200000.0,
		"cfr": NaN
	},
	{
		"tim": 21.890511174999997,
		"tid": 3224,
		"loc": [
			-3.671160580590672e-06,
			3.0897549101036046e-06
		],
		"eco": 20,
		"efo": 200000.0,
		"cfr": NaN
	},
	{
		"tim": 21.89065715,
		"tid": 3224,
		"loc": [
			-3.668643777075536e-06,
			3.100556598934021e-06
		],
		"eco": 39,
		"efo": 195000.0,
		"cfr": NaN
	},
	{
		"tim": 21.890935699999996,
		"tid": 3224,
		"loc": [
			-3.677667608600227e-06,
			3.1008044992527554e-06
		],
		"eco": 21,
		"efo": 210000.0,
		"cfr": NaN
	},
	{
		"tim": 21.891081725000003,
		"tid": 3224,
		"loc": [
			-3.678653697565055e-06,
			3.0997958702728518e-06
		],
		"eco": 20,
		"efo": 200000.0,
		"cfr": NaN
	},
	{
		"tim": 21.891227724999997,
		"tid": 3224,
		"loc": [
			-3.6704955199332107e-06,
			3.1011722644038118e-06
		],
		"eco": 37,
		"efo": 185000.0,
		"cfr": NaN
	},
	{
		"tim": 21.891506275,
		"tid": 3224,
		"loc": [
			-3.6743164062500002e-06,
			3.116973553921416e-06
		],
		"eco": 28,
		"efo": 280000.0,
		"cfr": NaN
	},
	{
		"tim": 21.891652250000003,
		"tid": 3224,
		"loc": [
			-3.679002910375692e-06,
			3.1004469588136165e-06
		],
		"eco": 27,
		"efo": 270000.0,
		"cfr": NaN
	},
	{
		"tim": 21.891798225,
		"tid": 3224,
		"loc": [
			-3.657950822511321e-06,
			3.1094314935010954e-06
		],
		"eco": 37,
		"efo": 185000.0,
		"cfr": NaN
	},
	{
		"tim": 21.892076749999998,
		"tid": 3224,
		"loc": [
			-3.6714172363281253e-06,
			3.0921101059998992e-06
		],
		"eco": 30,
		"efo": 300000.0,
		"cfr": NaN
	},
	{
		"tim": 21.892222725,
		"tid": 3224,
		"loc": [
			-3.6446750875757604e-06,
			3.1065242401080336e-06
		],
		"eco": 29,
		"efo": 290000.0,
		"cfr": NaN
	},
	{
		"tim": 21.89236875,
		"tid": 3224,
		"loc": [
			-3.6625515604634663e-06,
			3.098945953919256e-06
		],
		"eco": 32,
		"efo": 160000.0,
		"cfr": NaN
	},
	{
		"tim": 21.892647299999997,
		"tid": 3224,
		"loc": [
			-3.6678108184944334e-06,
			3.139024698092323e-06
		],
		"eco": 21,
		"efo": 210000.0,
		"cfr": NaN
	},
	{
		"tim": 21.892793299999997,
		"tid": 3224,
		"loc": [
			-3.6878424051702973e-06,
			3.131383332370885e-06
		],
		"eco": 36,
		"efo": 180000.0,
		"cfr": NaN
	},
	{
		"tim": 21.893071850000002,
		"tid": 3224,
		"loc": [
			-3.683293261161357e-06,
			3.1208141653716186e-06
		],
		"eco": 32,
		"efo": 160000.0,
		"cfr": NaN
	},
	{
		"tim": 21.893350324999997,
		"tid": 3224,
		"loc": [
			-3.6714413519439046e-06,
			3.1166076660156252e-06
		],
		"eco": 34,
		"efo": 170000.0,
		"cfr": NaN
	},
	{
		"tim": 21.893628850000002,
		"tid": 3224,
		"loc": [
			-3.664396656722412e-06,
			3.1218062561173074e-06
		],
		"eco": 36,
		"efo": 180000.0,
		"cfr": NaN
	},
	{
		"tim": 21.893907375,
		"tid": 3224,
		"loc": [
			-3.6587590772186596e-06,
			3.122606640069349e-06
		],
		"eco": 23,
		"efo": 230000.0,
		"cfr": NaN
	},
	{
		"tim": 21.8940534,
		"tid": 3224,
		"loc": [
			-3.6491757357889615e-06,
			3.1012130434991278e-06
		],
		"eco": 33,
		"efo": 165000.0,
		"cfr": NaN
	},
	{
		"tim": 21.894331949999998,
		"tid": 3224,
		"loc": [
			-3.6551459559238354e-06,
			3.106882779270682e-06
		],
		"eco": 47,
		"efo": 235000.0,
		"cfr": NaN
	},
	{
		"tim": 21.894610474999997,
		"tid": 3224,
		"loc": [
			-3.646076948122356e-06,
			3.1141404715061466e-06
		],
		"eco": 22,
		"efo": 220000.0,
		"cfr": NaN
	},
	{
		"tim": 21.89475645,
		"tid": 3224,
		"loc": [
			-3.669580651796951e-06,
			3.1043165537067654e-06
		],
		"eco": 23,
		"efo": 230000.0,
		"cfr": NaN
	},
	{
		"tim": 21.894902475,
		"tid": 3224,
		"loc": [
			-3.655017634127934e-06,
			3.1097439356615423e-06
		],
		"eco": 41,
		"efo": 205000.0,
		"cfr": NaN
	},
	{
		"tim": 21.89518095,
		"tid": 3224,
		"loc": [
			-3.670907385754524e-06,
			3.116881528735164e-06
		],
		"eco": 49,
		"efo": 245000.0,
		"cfr": NaN
	},
	{
		"tim": 21.895459475,
		"tid": 3224,
		"loc": [
			-3.6926044160085118e-06,
			3.1234387948436037e-06
		],
		"eco": 25,
		"efo": 250000.0,
		"cfr": NaN
	},
	{
		"tim": 21.8956055,
		"tid": 3224,
		"loc": [
			-3.68919299535141e-06,
			3.126908144764934e-06
		],
		"eco": 53,
		"efo": 265000.0,
		"cfr": NaN
	},
	{
		"tim": 21.895884050000003,
		"tid": 3224,
		"loc": [
			-3.6805583317160564e-06,
			3.1207981894973845e-06
		],
		"eco": 22,
		"efo": 220000.0,
		"cfr": NaN
	},
	{
		"tim": 21.896030049999997,
		"tid": 3224,
		"loc": [
			-3.6622560233580195e-06,
			3.1297470048909848e-06
		],
		"eco": 31,
		"efo": 155000.0,
		"cfr": NaN
	},
	{
		"tim": 21.8963086,
		"tid": 3224,
		"loc": [
			-3.6742557609367563e-06,
			3.131572340293395e-06
		],
		"eco": 32,
		"efo": 160000.0,
		"cfr": NaN
	},
	{
		"tim": 21.896587075000003,
		"tid": 3224,
		"loc": [
			-3.6732482910156254e-06,
			3.137894259261588e-06
		],
		"eco": 27,
		"efo": 270000.0,
		"cfr": NaN
	},
	{
		"tim": 21.896733100000002,
		"tid": 3224,
		"loc": [
			-3.6860763295909187e-06,
			3.158867317700552e-06
		],
		"eco": 35,
		"efo": 350000.0,
		"cfr": NaN
	},
	{
		"tim": 21.896879074999998,
		"tid": 3224,
		"loc": [
			-3.689051379381569e-06,
			3.1705247107766475e-06
		],
		"eco": 26,
		"efo": 260000.0,
		"cfr": NaN
	},
	{
		"tim": 21.89702505,
		"tid": 3224,
		"loc": [
			-3.693154987374328e-06,
			3.166537189362839e-06
		],
		"eco": 22,
		"efo": 220000.0,
		"cfr": NaN
	},
	{
		"tim": 21.897171075,
		"tid": 3224,
		"loc": [
			-3.684377006322146e-06,
			3.1573079091562687e-06
		],
		"eco": 33,
		"efo": 165000.0,
		"cfr": NaN
	},
	{
		"tim": 21.897449624999997,
		"tid": 3224,
		"loc": [
			-3.6699523885443475e-06,
			3.1602517937707818e-06
		],
		"eco": 27,
		"efo": 270000.0,
		"cfr": NaN
	},
	{
		"tim": 21.897595624999997,
		"tid": 3224,
		"loc": [
			-3.6345576248568767e-06,
			3.1471700984066866e-06
		],
		"eco": 29,
		"efo": 290000.0,
		"cfr": NaN
	},
	{
		"tim": 21.897741649999997,
		"tid": 3224,
		"loc": [
			-3.6576295301670265e-06,
			3.155023002881663e-06
		],
		"eco": 21,
		"efo": 210000.0,
		"cfr": NaN
	},
	{
		"tim": 21.897887649999998,
		"tid": 3224,
		"loc": [
			-3.6285423075443054e-06,
			3.138641755616036e-06
		],
		"eco": 26,
		"efo": 260000.0,
		"cfr": NaN
	},
	{
		"tim": 21.898033625,
		"tid": 3224,
		"loc": [
			-3.639296473405129e-06,
			3.12927350044886e-06
		],
		"eco": 23,
		"efo": 230000.0,
		"cfr": NaN
	},
	{
		"tim": 21.89817965,
		"tid": 3224,
		"loc": [
			-3.6625977417790095e-06,
			3.1233531968719875e-06
		],
		"eco": 35,
		"efo": 175000.0,
		"cfr": NaN
	},
	{
		"tim": 21.898458125,
		"tid": 3224,
		"loc": [
			-3.675352868230048e-06,
			3.1040540458395364e-06
		],
		"eco": 23,
		"efo": 230000.0,
		"cfr": NaN
	},
	{
		"tim": 21.898604099999996,
		"tid": 3224,
		"loc": [
			-3.6823215298889902e-06,
			3.1045820944250453e-06
		],
		"eco": 23,
		"efo": 230000.0,
		"cfr": NaN
	},
	{
		"tim": 21.898750125000003,
		"tid": 3224,
		"loc": [
			-3.647251323186509e-06,
			3.1211061418630976e-06
		],
		"eco": 23,
		"efo": 230000.0,
		"cfr": NaN
	},
	{
		"tim": 21.898896150000002,
		"tid": 3224,
		"loc": [
			-3.633255432271879e-06,
			3.1301951774362494e-06
		],
		"eco": 45,
		"efo": 225000.0,
		"cfr": NaN
	},
	{
		"tim": 21.8991747,
		"tid": 3224,
		"loc": [
			-3.6404986931703315e-06,
			3.1257736776609914e-06
		],
		"eco": 31,
		"efo": 310000.0,
		"cfr": NaN
	},
	{
		"tim": 21.8993207,
		"tid": 3224,
		"loc": [
			-3.653706638642705e-06,
			3.138665003351002e-06
		],
		"eco": 27,
		"efo": 270000.0,
		"cfr": NaN
	},
	{
		"tim": 21.8994667,
		"tid": 3224,
		"loc": [
			-3.6523437500000003e-06,
			3.1088992844715178e-06
		],
		"eco": 26,
		"efo": 260000.0,
		"cfr": NaN
	},
	{
		"tim": 21.899612725,
		"tid": 3224,
		"loc": [
			-3.60785721122843e-06,
			3.1234741210937503e-06
		],
		"eco": 21,
		"efo": 210000.0,
		"cfr": NaN
	},
	{
		"tim": 21.899758700000003,
		"tid": 3224,
		"loc": [
			-3.6283167466019626e-06,
			3.1096552311859678e-06
		],
		"eco": 29,
		"efo": 290000.0,
		"cfr": NaN
	},
	{
		"tim": 21.899904675,
		"tid": 3224,
		"loc": [
			-3.6330161434772908e-06,
			3.115688916189993e-06
		],
		"eco": 33,
		"efo": 165000.0,
		"cfr": NaN
	},
	{
		"tim": 21.900183199999997,
		"tid": 3224,
		"loc": [
			-3.6408525869908684e-06,
			3.1192016601562503e-06
		],
		"eco": 23,
		"efo": 230000.0,
		"cfr": NaN
	},
	{
		"tim": 21.900329175,
		"tid": 3224,
		"loc": [
			-3.6295892665763396e-06,
			3.1094892179251626e-06
		],
		"eco": 23,
		"efo": 230000.0,
		"cfr": NaN
	},
	{
		"tim": 21.9004752,
		"tid": 3224,
		"loc": [
			-3.6292760694719892e-06,
			3.11028545920242e-06
		],
		"eco": 39,
		"efo": 195000.0,
		"cfr": NaN
	},
	{
		"tim": 21.900753750000003,
		"tid": 3224,
		"loc": [
			-3.6389624828758493e-06,
			3.1070426336613536e-06
		],
		"eco": 34,
		"efo": 170000.0,
		"cfr": NaN
	},
	{
		"tim": 21.901032275000002,
		"tid": 3224,
		"loc": [
			-3.6818841350421073e-06,
			3.1296502491977027e-06
		],
		"eco": 21,
		"efo": 210000.0,
		"cfr": NaN
	},
	{
		"tim": 21.9011783,
		"tid": 3224,
		"loc": [
			-3.6699654738527483e-06,
			3.1094075084455706e-06
		],
		"eco": 28,
		"efo": 280000.0,
		"cfr": NaN
	},
	{
		"tim": 21.901324274999997,
		"tid": 3224,
		"loc": [
			-3.6624630193988406e-06,
			3.1073250292735145e-06
		],
		"eco": 40,
		"efo": 200000.0,
		"cfr": NaN
	},
	{
		"tim": 21.901602800000003,
		"tid": 3224,
		"loc": [
			-3.6640496159976063e-06,
			3.1112307131496507e-06
		],
		"eco": 20,
		"efo": 200000.0,
		"cfr": NaN
	},
	{
		"tim": 21.901748774999998,
		"tid": 3224,
		"loc": [
			-3.6734231817433214e-06,
			3.0870506139731176e-06
		],
		"eco": 30,
		"efo": 300000.0,
		"cfr": NaN
	},
	{
		"tim": 21.90189475,
		"tid": 3224,
		"loc": [
			-3.678234266449269e-06,
			3.100224449657638e-06
		],
		"eco": 37,
		"efo": 185000.0,
		"cfr": NaN
	},
	{
		"tim": 21.902173325000003,
		"tid": 3224,
		"loc": [
			-3.650834258526739e-06,
			3.1032702800929248e-06
		],
		"eco": 28,
		"efo": 280000.0,
		"cfr": NaN
	},
	{
		"tim": 21.902319324999997,
		"tid": 3224,
		"loc": [
			-3.6518295553310943e-06,
			3.1092436184325025e-06
		],
		"eco": 37,
		"efo": 185000.0,
		"cfr": NaN
	},
	{
		"tim": 21.902597875,
		"tid": 3224,
		"loc": [
			-3.67554516269131e-06,
			3.106472280053271e-06
		],
		"eco": 42,
		"efo": 210000.0,
		"cfr": NaN
	},
	{
		"tim": 21.902876375,
		"tid": 3224,
		"loc": [
			-3.6578324841490575e-06,
			3.112909395868068e-06
		],
		"eco": 41,
		"efo": 205000.0,
		"cfr": NaN
	},
	{
		"tim": 21.9031549,
		"tid": 3224,
		"loc": [
			-3.6428942269019752e-06,
			3.0945204131599105e-06
		],
		"eco": 41,
		"efo": 205000.0,
		"cfr": NaN
	},
	{
		"tim": 21.903433425,
		"tid": 3224,
		"loc": [
			-3.6256506439309185e-06,
			3.088762420437768e-06
		],
		"eco": 24,
		"efo": 240000.0,
		"cfr": NaN
	},
	{
		"tim": 21.9035794,
		"tid": 3224,
		"loc": [
			-3.6539115845325486e-06,
			3.0979660254737003e-06
		],
		"eco": 21,
		"efo": 210000.0,
		"cfr": NaN
	},
	{
		"tim": 21.903725425,
		"tid": 3224,
		"loc": [
			-3.6482037270514693e-06,
			3.0755219818920668e-06
		],
		"eco": 44,
		"efo": 220000.0,
		"cfr": NaN
	},
	{
		"tim": 21.904003975,
		"tid": 3224,
		"loc": [
			-3.6622844016899567e-06,
			3.0896885156133202e-06
		],
		"eco": 20,
		"efo": 200000.0,
		"cfr": NaN
	},
	{
		"tim": 21.904149975,
		"tid": 3224,
		"loc": [
			-3.6510229049296237e-06,
			3.1007613812396976e-06
		],
		"eco": 23,
		"efo": 230000.0,
		"cfr": NaN
	},
	{
		"tim": 21.904295975,
		"tid": 3224,
		"loc": [
			-3.655127232783665e-06,
			3.130253702249473e-06
		],
		"eco": 26,
		"efo": 260000.0,
		"cfr": NaN
	},
	{
		"tim": 21.904442,
		"tid": 3224,
		"loc": [
			-3.661962340888643e-06,
			3.1344451879716664e-06
		],
		"eco": 22,
		"efo": 220000.0,
		"cfr": NaN
	},
	{
		"tim": 21.904587975000002,
		"tid": 3224,
		"loc": [
			-3.662525764701982e-06,
			3.1168521647840843e-06
		],
		"eco": 26,
		"efo": 260000.0,
		"cfr": NaN
	},
	{
		"tim": 21.904733949999997,
		"tid": 3224,
		"loc": [
			-3.6629427724545325e-06,
			3.1267128880316666e-06
		],
		"eco": 26,
		"efo": 260000.0,
		"cfr": NaN
	},
	{
		"tim": 21.904879974999997,
		"tid": 3224,
		"loc": [
			-3.6619056961798115e-06,
			3.115234375e-06
		],
		"eco": 24,
		"efo": 240000.0,
		"cfr": NaN
	},
	{
		"tim": 21.90502595,
		"tid": 3224,
		"loc": [
			-3.664699703444069e-06,
			3.113332756984424e-06
		],
		"eco": 39,
		"efo": 195000.0,
		"cfr": NaN
	},
	{
		"tim": 21.905304474999998,
		"tid": 3224,
		"loc": [
			-3.6604309082031253e-06,
			3.1183300436190406e-06
		],
		"eco": 27,
		"efo": 270000.0,
		"cfr": NaN
	},
	{
		"tim": 21.905450499999997,
		"tid": 3224,
		"loc": [
			-3.696952037018047e-06,
			3.0866340307737106e-06
		],
		"eco": 20,
		"efo": 200000.0,
		"cfr": NaN
	},
	{
		"tim": 21.905596499999998,
		"tid": 3224,
		"loc": [
			-3.6923506544622e-06,
			3.0950077662888565e-06
		],
		"eco": 26,
		"efo": 260000.0,
		"cfr": NaN
	},
	{
		"tim": 21.9057425,
		"tid": 3224,
		"loc": [
			-3.6824475842618496e-06,
			3.0756966934482623e-06
		],
		"eco": 34,
		"efo": 340000.0,
		"cfr": NaN
	},
	{
		"tim": 21.905888524999998,
		"tid": 3224,
		"loc": [
			-3.6703835433912964e-06,
			3.087403089430786e-06
		],
		"eco": 43,
		"efo": 215000.0,
		"cfr": NaN
	},
	{
		"tim": 21.906167025,
		"tid": 3224,
		"loc": [
			-3.6756896972656253e-06,
			3.0789962732388527e-06
		],
		"eco": 47,
		"efo": 235000.0,
		"cfr": NaN
	},
	{
		"tim": 21.906445549999997,
		"tid": 3224,
		"loc": [
			-3.650838659466133e-06,
			3.0802576371532074e-06
		],
		"eco": 24,
		"efo": 240000.0,
		"cfr": NaN
	},
	{
		"tim": 21.906591525,
		"tid": 3224,
		"loc": [
			-3.674076060846305e-06,
			3.0838283973052745e-06
		],
		"eco": 20,
		"efo": 200000.0,
		"cfr": NaN
	},
	{
		"tim": 21.906737500000002,
		"tid": 3224,
		"loc": [
			-3.653992189235381e-06,
			3.079897750053045e-06
		],
		"eco": 35,
		"efo": 350000.0,
		"cfr": NaN
	},
	{
		"tim": 21.906883525,
		"tid": 3224,
		"loc": [
			-3.6626728689207574e-06,
			3.095081285729619e-06
		],
		"eco": 32,
		"efo": 320000.0,
		"cfr": NaN
	},
	{
		"tim": 21.90702955,
		"tid": 3224,
		"loc": [
			-3.6588492401809757e-06,
			3.097710536919497e-06
		],
		"eco": 39,
		"efo": 390000.0,
		"cfr": NaN
	},
	{
		"tim": 21.90717555,
		"tid": 3224,
		"loc": [
			-3.652300868544881e-06,
			3.0970653722138277e-06
		],
		"eco": 36,
		"efo": 360000.0,
		"cfr": NaN
	},
	{
		"tim": 21.907321575,
		"tid": 3224,
		"loc": [
			-3.6461515135722988e-06,
			3.1106947857527194e-06
		],
		"eco": 40,
		"efo": 400000.0,
		"cfr": NaN
	},
	{
		"tim": 21.907467575000002,
		"tid": 3224,
		"loc": [
			-3.6584472656250004e-06,
			3.100124666188051e-06
		],
		"eco": 34,
		"efo": 340000.0,
		"cfr": NaN
	},
	{
		"tim": 21.907613575000003,
		"tid": 3224,
		"loc": [
			-3.6568837346824584e-06,
			3.119186277607825e-06
		],
		"eco": 36,
		"efo": 360000.0,
		"cfr": NaN
	},
	{
		"tim": 21.907759549999998,
		"tid": 3224,
		"loc": [
			-3.6701396712368684e-06,
			3.1364406748597068e-06
		],
		"eco": 27,
		"efo": 270000.0,
		"cfr": NaN
	},
	{
		"tim": 21.907905574999997,
		"tid": 3224,
		"loc": [
			-3.6647945131195574e-06,
			3.1207457883725112e-06
		],
		"eco": 26,
		"efo": 260000.0,
		"cfr": NaN
	},
	{
		"tim": 21.90805155,
		"tid": 3224,
		"loc": [
			-3.667730420650611e-06,
			3.111838730524849e-06
		],
		"eco": 38,
		"efo": 380000.0,
		"cfr": NaN
	},
	{
		"tim": 21.908197525000002,
		"tid": 3224,
		"loc": [
			-3.65135714647578e-06,
			3.1019663421121258e-06
		],
		"eco": 51,
		"efo": 510000.0,
		"cfr": NaN
	},
	{
		"tim": 21.90834355,
		"tid": 3224,
		"loc": [
			-3.6584632787240994e-06,
			3.0993961609974397e-06
		],
		"eco": 41,
		"efo": 410000.0,
		"cfr": NaN
	},
	{
		"tim": 21.908489524999997,
		"tid": 3224,
		"loc": [
			-3.648441532650091e-06,
			3.0836860765674372e-06
		],
		"eco": 40,
		"efo": 400000.0,
		"cfr": NaN
	},
	{
		"tim": 21.908635550000003,
		"tid": 3224,
		"loc": [
			-3.6499848352887857e-06,
			3.0852492560228602e-06
		],
		"eco": 35,
		"efo": 350000.0,
		"cfr": NaN
	},
	{
		"tim": 21.908781575000003,
		"tid": 3224,
		"loc": [
			-3.658481454940867e-06,
			3.0919224136550346e-06
		],
		"eco": 33,
		"efo": 330000.0,
		"cfr": NaN
	},
	{
		"tim": 21.908927575000003,
		"tid": 3224,
		"loc": [
			-3.636821138202723e-06,
			3.0832161322655487e-06
		],
		"eco": 32,
		"efo": 320000.0,
		"cfr": NaN
	},
	{
		"tim": 21.909073574999997,
		"tid": 3224,
		"loc": [
			-3.6504756540754846e-06,
			3.082828982466411e-06
		],
		"eco": 33,
		"efo": 330000.0,
		"cfr": NaN
	},
	{
		"tim": 21.909219574999998,
		"tid": 3224,
		"loc": [
			-3.6501355736767003e-06,
			3.0828229472793573e-06
		],
		"eco": 28,
		"efo": 280000.0,
		"cfr": NaN
	},
	{
		"tim": 21.909365599999997,
		"tid": 3224,
		"loc": [
			-3.6536095464776425e-06,
			3.0867756578028093e-06
		],
		"eco": 38,
		"efo": 380000.0,
		"cfr": NaN
	},
	{
		"tim": 21.909511575,
		"tid": 3224,
		"loc": [
			-3.6533082552169287e-06,
			3.0862206400538185e-06
		],
		"eco": 29,
		"efo": 290000.0,
		"cfr": NaN
	},
	{
		"tim": 21.909657550000002,
		"tid": 3224,
		"loc": [
			-3.637843598858636e-06,
			3.0742677812937013e-06
		],
		"eco": 34,
		"efo": 340000.0,
		"cfr": NaN
	},
	{
		"tim": 21.909803575,
		"tid": 3224,
		"loc": [
			-3.6563012918040708e-06,
			3.0785348632557567e-06
		],
		"eco": 25,
		"efo": 250000.0,
		"cfr": NaN
	},
	{
		"tim": 21.909949549999997,
		"tid": 3224,
		"loc": [
			-3.6488589175534546e-06,
			3.063680885562245e-06
		],
		"eco": 30,
		"efo": 300000.0,
		"cfr": NaN
	},
	{
		"tim": 21.910095525,
		"tid": 3224,
		"loc": [
			-3.614159387056813e-06,
			3.075932671938732e-06
		],
		"eco": 25,
		"efo": 250000.0,
		"cfr": NaN
	},
	{
		"tim": 21.91024155,
		"tid": 3224,
		"loc": [
			-3.634491906145404e-06,
			3.0761295655709574e-06
		],
		"eco": 25,
		"efo": 250000.0,
		"cfr": NaN
	},
	{
		"tim": 21.910387574999998,
		"tid": 3224,
		"loc": [
			-3.637768456319057e-06,
			3.0544533657219654e-06
		],
		"eco": 24,
		"efo": 240000.0,
		"cfr": NaN
	},
	{
		"tim": 21.910533575,
		"tid": 3224,
		"loc": [
			-3.626684989124605e-06,
			3.0810706722650573e-06
		],
		"eco": 43,
		"efo": 215000.0,
		"cfr": NaN
	},
	{
		"tim": 21.910812125000003,
		"tid": 3224,
		"loc": [
			-3.6335184326386124e-06,
			3.081262789048179e-06
		],
		"eco": 39,
		"efo": 390000.0,
		"cfr": NaN
	},
	{
		"tim": 21.910958124999997,
		"tid": 3224,
		"loc": [
			-3.619532788856388e-06,
			3.0980265608271387e-06
		],
		"eco": 43,
		"efo": 430000.0,
		"cfr": NaN
	},
	{
		"tim": 21.9111041,
		"tid": 3224,
		"loc": [
			-3.641502723620697e-06,
			3.087791635619963e-06
		],
		"eco": 31,
		"efo": 310000.0,
		"cfr": NaN
	},
	{
		"tim": 21.911250125,
		"tid": 3224,
		"loc": [
			-3.6379946589675162e-06,
			3.1025286940845505e-06
		],
		"eco": 45,
		"efo": 450000.0,
		"cfr": NaN
	},
	{
		"tim": 21.9113961,
		"tid": 3224,
		"loc": [
			-3.637520430580624e-06,
			3.099786223777231e-06
		],
		"eco": 43,
		"efo": 430000.0,
		"cfr": NaN
	},
	{
		"tim": 21.911542075000003,
		"tid": 3224,
		"loc": [
			-3.6302856352677313e-06,
			3.1034039048054034e-06
		],
		"eco": 27,
		"efo": 270000.0,
		"cfr": NaN
	},
	{
		"tim": 21.91168805,
		"tid": 3224,
		"loc": [
			-3.6239486879220575e-06,
			3.1017608056058387e-06
		],
		"eco": 37,
		"efo": 370000.0,
		"cfr": NaN
	},
	{
		"tim": 21.911834074999998,
		"tid": 3224,
		"loc": [
			-3.6012612885664816e-06,
			3.1278214983975488e-06
		],
		"eco": 30,
		"efo": 300000.0,
		"cfr": NaN
	},
	{
		"tim": 21.911980099999997,
		"tid": 3224,
		"loc": [
			-3.6221721822842176e-06,
			3.120892374597841e-06
		],
		"eco": 22,
		"efo": 220000.0,
		"cfr": NaN
	},
	{
		"tim": 21.9121261,
		"tid": 3224,
		"loc": [
			-3.6136421847263504e-06,
			3.117725699758237e-06
		],
		"eco": 24,
		"efo": 240000.0,
		"cfr": NaN
	},
	{
		"tim": 21.912272124999998,
		"tid": 3224,
		"loc": [
			-3.6296329546933747e-06,
			3.119647771752285e-06
		],
		"eco": 56,
		"efo": 280000.0,
		"cfr": NaN
	},
	{
		"tim": 21.912550649999996,
		"tid": 3224,
		"loc": [
			-3.632036921863328e-06,
			3.123845940121666e-06
		],
		"eco": 30,
		"efo": 300000.0,
		"cfr": NaN
	},
	{
		"tim": 21.912696675000003,
		"tid": 3224,
		"loc": [
			-3.613123806032932e-06,
			3.1019691222838498e-06
		],
		"eco": 25,
		"efo": 250000.0,
		"cfr": NaN
	},
	{
		"tim": 21.912842649999998,
		"tid": 3224,
		"loc": [
			-3.6439855374572573e-06,
			3.096384042096545e-06
		],
		"eco": 25,
		"efo": 250000.0,
		"cfr": NaN
	},
	{
		"tim": 21.912988625,
		"tid": 3224,
		"loc": [
			-3.6367094139923893e-06,
			3.102536003014958e-06
		],
		"eco": 21,
		"efo": 210000.0,
		"cfr": NaN
	},
	{
		"tim": 21.913134600000003,
		"tid": 3224,
		"loc": [
			-3.6234449352048684e-06,
			3.1102713947556752e-06
		],
		"eco": 34,
		"efo": 170000.0,
		"cfr": NaN
	},
	{
		"tim": 21.913413125,
		"tid": 3224,
		"loc": [
			-3.6378044988101063e-06,
			3.1045168459621503e-06
		],
		"eco": 20,
		"efo": 200000.0,
		"cfr": NaN
	},
	{
		"tim": 21.91355915,
		"tid": 3224,
		"loc": [
			-3.6356755945310447e-06,
			3.0993209611483805e-06
		],
		"eco": 36,
		"efo": 180000.0,
		"cfr": NaN
	},
	{
		"tim": 21.9138377,
		"tid": 3224,
		"loc": [
			-3.6430906846767243e-06,
			3.1089414599129124e-06
		],
		"eco": 21,
		"efo": 210000.0,
		"cfr": NaN
	},
	{
		"tim": 21.9139837,
		"tid": 3224,
		"loc": [
			-3.6431872932395164e-06,
			3.091482121518045e-06
		],
		"eco": 46,
		"efo": 230000.0,
		"cfr": NaN
	},
	{
		"tim": 21.914262249999997,
		"tid": 3224,
		"loc": [
			-3.6584098449743307e-06,
			3.094067972852966e-06
		],
		"eco": 31,
		"efo": 310000.0,
		"cfr": NaN
	},
	{
		"tim": 21.914408225,
		"tid": 3224,
		"loc": [
			-3.644770964163401e-06,
			3.1183795120058097e-06
		],
		"eco": 34,
		"efo": 170000.0,
		"cfr": NaN
	},
	{
		"tim": 21.914686749999998,
		"tid": 3224,
		"loc": [
			-3.651378862705117e-06,
			3.0992314298227814e-06
		],
		"eco": 31,
		"efo": 310000.0,
		"cfr": NaN
	},
	{
		"tim": 21.914832725,
		"tid": 3224,
		"loc": [
			-3.6444091796875004e-06,
			3.0805794376267773e-06
		],
		"eco": 23,
		"efo": 230000.0,
		"cfr": NaN
	},
	{
		"tim": 21.914978700000002,
		"tid": 3224,
		"loc": [
			-3.6456750836597853e-06,
			3.0868763054812447e-06
		],
		"eco": 37,
		"efo": 185000.0,
		"cfr": NaN
	},
	{
		"tim": 21.915257275,
		"tid": 3224,
		"loc": [
			-3.626912872692884e-06,
			3.0821837752396663e-06
		],
		"eco": 22,
		"efo": 220000.0,
		"cfr": NaN
	},
	{
		"tim": 21.915403275,
		"tid": 3224,
		"loc": [
			-3.6405944824218754e-06,
			3.081936340667308e-06
		],
		"eco": 26,
		"efo": 260000.0,
		"cfr": NaN
	},
	{
		"tim": 21.915549275,
		"tid": 3224,
		"loc": [
			-3.656389450690309e-06,
			3.100426972673506e-06
		],
		"eco": 44,
		"efo": 220000.0,
		"cfr": NaN
	},
	{
		"tim": 21.915827824999997,
		"tid": 3224,
		"loc": [
			-3.6711689221003656e-06,
			3.1049063826344584e-06
		],
		"eco": 25,
		"efo": 250000.0,
		"cfr": NaN
	},
	{
		"tim": 21.9159738,
		"tid": 3224,
		"loc": [
			-3.681299175752162e-06,
			3.117871862049278e-06
		],
		"eco": 30,
		"efo": 300000.0,
		"cfr": NaN
	},
	{
		"tim": 21.916119825,
		"tid": 3224,
		"loc": [
			-3.6911706953121867e-06,
			3.0953405594081383e-06
		],
		"eco": 27,
		"efo": 270000.0,
		"cfr": NaN
	},
	{
		"tim": 21.9162658,
		"tid": 3224,
		"loc": [
			-3.6835172510759145e-06,
			3.1052482583048674e-06
		],
		"eco": 31,
		"efo": 310000.0,
		"cfr": NaN
	},
	{
		"tim": 21.916411774999997,
		"tid": 3224,
		"loc": [
			-3.6768438558154797e-06,
			3.109129764587083e-06
		],
		"eco": 22,
		"efo": 220000.0,
		"cfr": NaN
	},
	{
		"tim": 21.916557800000003,
		"tid": 3224,
		"loc": [
			-3.6388418820250585e-06,
			3.1039981933473305e-06
		],
		"eco": 21,
		"efo": 210000.0,
		"cfr": NaN
	},
	{
		"tim": 21.916703775,
		"tid": 3224,
		"loc": [
			-3.6492571057008597e-06,
			3.1157528041298592e-06
		],
		"eco": 26,
		"efo": 260000.0,
		"cfr": NaN
	},
	{
		"tim": 21.916849799999998,
		"tid": 3224,
		"loc": [
			-3.6241031928109607e-06,
			3.126530662920438e-06
		],
		"eco": 31,
		"efo": 310000.0,
		"cfr": NaN
	},
	{
		"tim": 21.9169958,
		"tid": 3224,
		"loc": [
			-3.6306197306267402e-06,
			3.11065673828125e-06
		],
		"eco": 42,
		"efo": 210000.0,
		"cfr": NaN
	},
	{
		"tim": 21.917274350000003,
		"tid": 3224,
		"loc": [
			-3.640780979323585e-06,
			3.093135293219154e-06
		],
		"eco": 35,
		"efo": 350000.0,
		"cfr": NaN
	},
	{
		"tim": 21.917420349999997,
		"tid": 3224,
		"loc": [
			-3.6784752559065715e-06,
			3.0840215960031116e-06
		],
		"eco": 22,
		"efo": 220000.0,
		"cfr": NaN
	},
	{
		"tim": 21.917566375000003,
		"tid": 3224,
		"loc": [
			-3.6654701191837435e-06,
			3.109502244089819e-06
		],
		"eco": 30,
		"efo": 300000.0,
		"cfr": NaN
	},
	{
		"tim": 21.91771235,
		"tid": 3224,
		"loc": [
			-3.6823507902224928e-06,
			3.096316755281293e-06
		],
		"eco": 32,
		"efo": 320000.0,
		"cfr": NaN
	},
	{
		"tim": 21.917858325,
		"tid": 3224,
		"loc": [
			-3.6723964070990524e-06,
			3.084283198833955e-06
		],
		"eco": 50,
		"efo": 250000.0,
		"cfr": NaN
	},
	{
		"tim": 21.91813685,
		"tid": 3224,
		"loc": [
			-3.676725906226254e-06,
			3.120077489806761e-06
		],
		"eco": 25,
		"efo": 250000.0,
		"cfr": NaN
	},
	{
		"tim": 21.918282825000002,
		"tid": 3224,
		"loc": [
			-3.6663769289771905e-06,
			3.1050683910838905e-06
		],
		"eco": 27,
		"efo": 270000.0,
		"cfr": NaN
	},
	{
		"tim": 21.91842885,
		"tid": 3224,
		"loc": [
			-3.6756004028796276e-06,
			3.1110278057618345e-06
		],
		"eco": 30,
		"efo": 300000.0,
		"cfr": NaN
	},
	{
		"tim": 21.918574875,
		"tid": 3224,
		"loc": [
			-3.6662954833793994e-06,
			3.1154239558595297e-06
		],
		"eco": 30,
		"efo": 300000.0,
		"cfr": NaN
	},
	{
		"tim": 21.918720875,
		"tid": 3224,
		"loc": [
			-3.6603907420060133e-06,
			3.1287503191393787e-06
		],
		"eco": 27,
		"efo": 270000.0,
		"cfr": NaN
	},
	{
		"tim": 21.918866875000003,
		"tid": 3224,
		"loc": [
			-3.6605453918547506e-06,
			3.105674009404258e-06
		],
		"eco": 21,
		"efo": 210000.0,
		"cfr": NaN
	},
	{
		"tim": 21.919012900000002,
		"tid": 3224,
		"loc": [
			-3.665771484375e-06,
			3.122454254751119e-06
		],
		"eco": 23,
		"efo": 230000.0,
		"cfr": NaN
	},
	{
		"tim": 21.919158900000003,
		"tid": 3224,
		"loc": [
			-3.6570463437609545e-06,
			3.1041299976467113e-06
		],
		"eco": 44,
		"efo": 220000.0,
		"cfr": NaN
	},
	{
		"tim": 21.919437374999998,
		"tid": 3224,
		"loc": [
			-3.673012714305217e-06,
			3.1127078760512345e-06
		],
		"eco": 30,
		"efo": 300000.0,
		"cfr": NaN
	},
	{
		"tim": 21.919583399999997,
		"tid": 3224,
		"loc": [
			-3.6594007459942398e-06,
			3.107500845664954e-06
		],
		"eco": 27,
		"efo": 270000.0,
		"cfr": NaN
	},
	{
		"tim": 21.919729375,
		"tid": 3224,
		"loc": [
			-3.6539718713094616e-06,
			3.1134494790808156e-06
		],
		"eco": 35,
		"efo": 350000.0,
		"cfr": NaN
	},
	{
		"tim": 21.91987535,
		"tid": 3224,
		"loc": [
			-3.6608604987083805e-06,
			3.1099765850201665e-06
		],
		"eco": 24,
		"efo": 240000.0,
		"cfr": NaN
	},
	{
		"tim": 21.920021375,
		"tid": 3224,
		"loc": [
			-3.6666498356506604e-06,
			3.1309234544346576e-06
		],
		"eco": 25,
		"efo": 250000.0,
		"cfr": NaN
	},
	{
		"tim": 21.9201674,
		"tid": 3224,
		"loc": [
			-3.6595432968105993e-06,
			3.115234375e-06
		],
		"eco": 22,
		"efo": 220000.0,
		"cfr": NaN
	},
	{
		"tim": 21.9203134,
		"tid": 3224,
		"loc": [
			-3.666695729186715e-06,
			3.115234375e-06
		],
		"eco": 21,
		"efo": 210000.0,
		"cfr": NaN
	},
	{
		"tim": 21.920459425,
		"tid": 3224,
		"loc": [
			-3.675789628570976e-06,
			3.1202467546317936e-06
		],
		"eco": 28,
		"efo": 280000.0,
		"cfr": NaN
	},
	{
		"tim": 21.920605425,
		"tid": 3224,
		"loc": [
			-3.6837853575157587e-06,
			3.1151860538045915e-06
		],
		"eco": 27,
		"efo": 270000.0,
		"cfr": NaN
	},
	{
		"tim": 21.920751425000002,
		"tid": 3224,
		"loc": [
			-3.6617087222524024e-06,
			3.116995021772517e-06
		],
		"eco": 26,
		"efo": 260000.0,
		"cfr": NaN
	},
	{
		"tim": 21.920897399999998,
		"tid": 3224,
		"loc": [
			-3.6767698470211187e-06,
			3.1091357956944094e-06
		],
		"eco": 23,
		"efo": 230000.0,
		"cfr": NaN
	},
	{
		"tim": 21.921043424999997,
		"tid": 3224,
		"loc": [
			-3.6522300188806235e-06,
			3.1167338564774904e-06
		],
		"eco": 29,
		"efo": 290000.0,
		"cfr": NaN
	},
	{
		"tim": 21.9211894,
		"tid": 3224,
		"loc": [
			-3.664574316856129e-06,
			3.118212501993961e-06
		],
		"eco": 23,
		"efo": 230000.0,
		"cfr": NaN
	},
	{
		"tim": 21.921335375,
		"tid": 3224,
		"loc": [
			-3.660690153322649e-06,
			3.1188020398422468e-06
		],
		"eco": 24,
		"efo": 240000.0,
		"cfr": NaN
	},
	{
		"tim": 21.9214814,
		"tid": 3224,
		"loc": [
			-3.662398972572841e-06,
			3.113289215638006e-06
		],
		"eco": 32,
		"efo": 320000.0,
		"cfr": NaN
	},
	{
		"tim": 21.921627375000003,
		"tid": 3224,
		"loc": [
			-3.6683665343736955e-06,
			3.1178951647650017e-06
		],
		"eco": 22,
		"efo": 220000.0,
		"cfr": NaN
	},
	{
		"tim": 21.921773400000003,
		"tid": 3224,
		"loc": [
			-3.6706346600069e-06,
			3.1149732992066668e-06
		],
		"eco": 24,
		"efo": 240000.0,
		"cfr": NaN
	},
	{
		"tim": 21.921919425000002,
		"tid": 3224,
		"loc": [
			-3.656720330210535e-06,
			3.1073250292735145e-06
		],
		"eco": 20,
		"efo": 200000.0,
		"cfr": NaN
	},
	{
		"tim": 21.922065425000003,
		"tid": 3224,
		"loc": [
			-3.6721133415165524e-06,
			3.0975284934779675e-06
		],
		"eco": 41,
		"efo": 410000.0,
		"cfr": NaN
	},
	{
		"tim": 21.922211424999997,
		"tid": 3224,
		"loc": [
			-3.6620394081797527e-06,
			3.110852721777132e-06
		],
		"eco": 30,
		"efo": 300000.0,
		"cfr": NaN
	},
	{
		"tim": 21.922357424999998,
		"tid": 3224,
		"loc": [
			-3.653087602237901e-06,
			3.110198974609375e-06
		],
		"eco": 31,
		"efo": 310000.0,
		"cfr": NaN
	},
	{
		"tim": 21.922503449999997,
		"tid": 3224,
		"loc": [
			-3.66952201569177e-06,
			3.1370734222105096e-06
		],
		"eco": 27,
		"efo": 270000.0,
		"cfr": NaN
	},
	{
		"tim": 21.922649425,
		"tid": 3224,
		"loc": [
			-3.6571968032748663e-06,
			3.1187305765974046e-06
		],
		"eco": 48,
		"efo": 240000.0,
		"cfr": NaN
	},
	{
		"tim": 21.92292795,
		"tid": 3224,
		"loc": [
			-3.6631774902343755e-06,
			3.1294560779096266e-06
		],
		"eco": 31,
		"efo": 310000.0,
		"cfr": NaN
	},
	{
		"tim": 21.923073925,
		"tid": 3224,
		"loc": [
			-3.6705314682095094e-06,
			3.117383925355721e-06
		],
		"eco": 24,
		"efo": 240000.0,
		"cfr": NaN
	},
	{
		"tim": 21.923219900000003,
		"tid": 3224,
		"loc": [
			-3.6436241627784363e-06,
			3.119985232686203e-06
		],
		"eco": 34,
		"efo": 340000.0,
		"cfr": NaN
	},
	{
		"tim": 21.923365925000002,
		"tid": 3224,
		"loc": [
			-3.6493145939935784e-06,
			3.111289738270698e-06
		],
		"eco": 32,
		"efo": 320000.0,
		"cfr": NaN
	},
	{
		"tim": 21.92351195,
		"tid": 3224,
		"loc": [
			-3.639164164983384e-06,
			3.1200437604806528e-06
		],
		"eco": 23,
		"efo": 230000.0,
		"cfr": NaN
	},
	{
		"tim": 21.923657950000003,
		"tid": 3224,
		"loc": [
			-3.6328058695094507e-06,
			3.119943364523878e-06
		],
		"eco": 45,
		"efo": 225000.0,
		"cfr": NaN
	},
	{
		"tim": 21.9239365,
		"tid": 3224,
		"loc": [
			-3.6148263320530894e-06,
			3.1263709138266488e-06
		],
		"eco": 32,
		"efo": 320000.0,
		"cfr": NaN
	},
	{
		"tim": 21.9240825,
		"tid": 3224,
		"loc": [
			-3.6456700788746964e-06,
			3.107571388484511e-06
		],
		"eco": 29,
		"efo": 290000.0,
		"cfr": NaN
	},
	{
		"tim": 21.924228475000003,
		"tid": 3224,
		"loc": [
			-3.6508922254757544e-06,
			3.109509658299175e-06
		],
		"eco": 21,
		"efo": 210000.0,
		"cfr": NaN
	},
	{
		"tim": 21.924374500000003,
		"tid": 3224,
		"loc": [
			-3.6487496333473863e-06,
			3.1198270738730255e-06
		],
		"eco": 35,
		"efo": 350000.0,
		"cfr": NaN
	},
	{
		"tim": 21.924520474999998,
		"tid": 3224,
		"loc": [
			-3.652591729890883e-06,
			3.1185324440260745e-06
		],
		"eco": 23,
		"efo": 230000.0,
		"cfr": NaN
	},
	{
		"tim": 21.92466645,
		"tid": 3224,
		"loc": [
			-3.650882701471305e-06,
			3.1217685265228517e-06
		],
		"eco": 20,
		"efo": 200000.0,
		"cfr": NaN
	},
	{
		"tim": 21.924812425000002,
		"tid": 3224,
		"loc": [
			-3.681600081141197e-06,
			3.12161783000423e-06
		],
		"eco": 28,
		"efo": 280000.0,
		"cfr": NaN
	},
	{
		"tim": 21.924958450000002,
		"tid": 3224,
		"loc": [
			-3.659010788006053e-06,
			3.1307355830719876e-06
		],
		"eco": 32,
		"efo": 320000.0,
		"cfr": NaN
	},
	{
		"tim": 21.925104475,
		"tid": 3224,
		"loc": [
			-3.6700131723582457e-06,
			3.1084408983629368e-06
		],
		"eco": 24,
		"efo": 240000.0,
		"cfr": NaN
	},
	{
		"tim": 21.925250475000002,
		"tid": 3224,
		"loc": [
			-3.658258388598728e-06,
			3.1227957235100445e-06
		],
		"eco": 27,
		"efo": 270000.0,
		"cfr": NaN
	},
	{
		"tim": 21.9253965,
		"tid": 3224,
		"loc": [
			-3.6635562387447137e-06,
			3.126048043429197e-06
		],
		"eco": 33,
		"efo": 330000.0,
		"cfr": NaN
	},
	{
		"tim": 21.925542500000002,
		"tid": 3224,
		"loc": [
			-3.648814451850278e-06,
			3.115631817422432e-06
		],
		"eco": 29,
		"efo": 290000.0,
		"cfr": NaN
	},
	{
		"tim": 21.925688500000003,
		"tid": 3224,
		"loc": [
			-3.6541227008469746e-06,
			3.115633416947644e-06
		],
		"eco": 33,
		"efo": 330000.0,
		"cfr": NaN
	},
	{
		"tim": 21.925834525000003,
		"tid": 3224,
		"loc": [
			-3.644276022136218e-06,
			3.116722059102455e-06
		],
		"eco": 30,
		"efo": 300000.0,
		"cfr": NaN
	},
	{
		"tim": 21.925980499999998,
		"tid": 3224,
		"loc": [
			-3.6544799804687503e-06,
			3.1065483634980355e-06
		],
		"eco": 33,
		"efo": 330000.0,
		"cfr": NaN
	},
	{
		"tim": 21.926126475,
		"tid": 3224,
		"loc": [
			-3.6669439425781965e-06,
			3.1165675610496873e-06
		],
		"eco": 27,
		"efo": 270000.0,
		"cfr": NaN
	},
	{
		"tim": 21.926272450000003,
		"tid": 3224,
		"loc": [
			-3.6548111860682593e-06,
			3.1031414745743344e-06
		],
		"eco": 20,
		"efo": 200000.0,
		"cfr": NaN
	},
	{
		"tim": 21.926418475000002,
		"tid": 3224,
		"loc": [
			-3.6601036618952536e-06,
			3.1148709407301425e-06
		],
		"eco": 25,
		"efo": 250000.0,
		"cfr": NaN
	},
	{
		"tim": 21.926564449999997,
		"tid": 3224,
		"loc": [
			-3.6647296744317324e-06,
			3.1174064627959657e-06
		],
		"eco": 31,
		"efo": 310000.0,
		"cfr": NaN
	},
	{
		"tim": 21.926710474999997,
		"tid": 3224,
		"loc": [
			-3.6620458677485424e-06,
			3.1111382264319607e-06
		],
		"eco": 42,
		"efo": 210000.0,
		"cfr": NaN
	},
	{
		"tim": 21.926989025,
		"tid": 3224,
		"loc": [
			-3.658094158903968e-06,
			3.1143119598507606e-06
		],
		"eco": 26,
		"efo": 260000.0,
		"cfr": NaN
	},
	{
		"tim": 21.927135025000002,
		"tid": 3224,
		"loc": [
			-3.6641105815199626e-06,
			3.118861988879866e-06
		],
		"eco": 38,
		"efo": 380000.0,
		"cfr": NaN
	},
	{
		"tim": 21.92728105,
		"tid": 3224,
		"loc": [
			-3.659840905964476e-06,
			3.115910227270603e-06
		],
		"eco": 55,
		"efo": 275000.0,
		"cfr": NaN
	},
	{
		"tim": 21.92755955,
		"tid": 3224,
		"loc": [
			-3.6536802815730565e-06,
			3.1235448714040767e-06
		],
		"eco": 34,
		"efo": 340000.0,
		"cfr": NaN
	},
	{
		"tim": 21.927705524999997,
		"tid": 3224,
		"loc": [
			-3.667613933373081e-06,
			3.1149903677511955e-06
		],
		"eco": 32,
		"efo": 320000.0,
		"cfr": NaN
	},
	{
		"tim": 21.927851550000003,
		"tid": 3224,
		"loc": [
			-3.6465981218751e-06,
			3.1078111527947125e-06
		],
		"eco": 25,
		"efo": 250000.0,
		"cfr": NaN
	},
	{
		"tim": 21.927997525,
		"tid": 3224,
		"loc": [
			-3.6510238253096284e-06,
			3.110232721140142e-06
		],
		"eco": 39,
		"efo": 390000.0,
		"cfr": NaN
	},
	{
		"tim": 21.9281435,
		"tid": 3224,
		"loc": [
			-3.6252586156890433e-06,
			3.1066993799134723e-06
		],
		"eco": 44,
		"efo": 440000.0,
		"cfr": NaN
	},
	{
		"tim": 21.928289525,
		"tid": 3224,
		"loc": [
			-3.6394026401331926e-06,
			3.1038254681733054e-06
		],
		"eco": 25,
		"efo": 250000.0,
		"cfr": NaN
	},
	{
		"tim": 21.92843555,
		"tid": 3224,
		"loc": [
			-3.6365740675862587e-06,
			3.1092247713507754e-06
		],
		"eco": 40,
		"efo": 400000.0,
		"cfr": NaN
	},
	{
		"tim": 21.92858155,
		"tid": 3224,
		"loc": [
			-3.6448669433593754e-06,
			3.0976428323196704e-06
		],
		"eco": 41,
		"efo": 410000.0,
		"cfr": NaN
	},
	{
		"tim": 21.92872755,
		"tid": 3224,
		"loc": [
			-3.6547249449327673e-06,
			3.099676960512161e-06
		],
		"eco": 34,
		"efo": 340000.0,
		"cfr": NaN
	},
	{
		"tim": 21.928873575,
		"tid": 3224,
		"loc": [
			-3.6470031738281254e-06,
			3.0970047013611945e-06
		],
		"eco": 31,
		"efo": 310000.0,
		"cfr": NaN
	},
	{
		"tim": 21.929019575,
		"tid": 3224,
		"loc": [
			-3.6451825215135458e-06,
			3.0898201040708735e-06
		],
		"eco": 27,
		"efo": 270000.0,
		"cfr": NaN
	},
	{
		"tim": 21.929165549999997,
		"tid": 3224,
		"loc": [
			-3.6517848376676795e-06,
			3.112180902506959e-06
		],
		"eco": 38,
		"efo": 380000.0,
		"cfr": NaN
	},
	{
		"tim": 21.929311575000003,
		"tid": 3224,
		"loc": [
			-3.6863060558489267e-06,
			3.10417845877445e-06
		],
		"eco": 29,
		"efo": 290000.0,
		"cfr": NaN
	},
	{
		"tim": 21.92945755,
		"tid": 3224,
		"loc": [
			-3.6955346617907504e-06,
			3.108055709000226e-06
		],
		"eco": 31,
		"efo": 310000.0,
		"cfr": NaN
	},
	{
		"tim": 21.929603525,
		"tid": 3224,
		"loc": [
			-3.697402589797529e-06,
			3.118541157387386e-06
		],
		"eco": 23,
		"efo": 230000.0,
		"cfr": NaN
	},
	{
		"tim": 21.92974955,
		"tid": 3224,
		"loc": [
			-3.67462158203125e-06,
			3.121926154583905e-06
		],
		"eco": 20,
		"efo": 200000.0,
		"cfr": NaN
	},
	{
		"tim": 21.929895525000003,
		"tid": 3224,
		"loc": [
			-3.6622190814355057e-06,
			3.1034961512236727e-06
		],
		"eco": 36,
		"efo": 180000.0,
		"cfr": NaN
	},
	{
		"tim": 21.930174075,
		"tid": 3224,
		"loc": [
			-3.659950705731919e-06,
			3.1131618261835558e-06
		],
		"eco": 20,
		"efo": 200000.0,
		"cfr": NaN
	},
	{
		"tim": 21.9303201,
		"tid": 3224,
		"loc": [
			-3.6589424779675154e-06,
			3.089147245965702e-06
		],
		"eco": 27,
		"efo": 135000.0,
		"cfr": NaN
	},
	{
		"tim": 21.930598625,
		"tid": 3224,
		"loc": [
			-3.6669921875e-06,
			3.0872194315829515e-06
		],
		"eco": 24,
		"efo": 240000.0,
		"cfr": NaN
	},
	{
		"tim": 21.930744649999998,
		"tid": 3224,
		"loc": [
			-3.6564219427814925e-06,
			3.0995179786638993e-06
		],
		"eco": 22,
		"efo": 220000.0,
		"cfr": NaN
	},
	{
		"tim": 21.930890625,
		"tid": 3224,
		"loc": [
			-3.6522975286290593e-06,
			3.103540754760205e-06
		],
		"eco": 27,
		"efo": 270000.0,
		"cfr": NaN
	},
	{
		"tim": 21.931036600000002,
		"tid": 3224,
		"loc": [
			-3.658423637573545e-06,
			3.0943955267067144e-06
		],
		"eco": 23,
		"efo": 230000.0,
		"cfr": NaN
	},
	{
		"tim": 21.931182625,
		"tid": 3224,
		"loc": [
			-3.6886806600580125e-06,
			3.090951896145213e-06
		],
		"eco": 20,
		"efo": 200000.0,
		"cfr": NaN
	},
	{
		"tim": 21.931328599999997,
		"tid": 3224,
		"loc": [
			-3.65678908701566e-06,
			3.108379912069658e-06
		],
		"eco": 27,
		"efo": 270000.0,
		"cfr": NaN
	},
	{
		"tim": 21.931474575,
		"tid": 3224,
		"loc": [
			-3.657058129445742e-06,
			3.10871960812448e-06
		],
		"eco": 28,
		"efo": 280000.0,
		"cfr": NaN
	},
	{
		"tim": 21.9316206,
		"tid": 3224,
		"loc": [
			-3.64264656886981e-06,
			3.1208347835586575e-06
		],
		"eco": 20,
		"efo": 200000.0,
		"cfr": NaN
	},
	{
		"tim": 21.931766624999998,
		"tid": 3224,
		"loc": [
			-3.6522840465329935e-06,
			3.1099662189744254e-06
		],
		"eco": 34,
		"efo": 170000.0,
		"cfr": NaN
	},
	{
		"tim": 21.932045149999997,
		"tid": 3224,
		"loc": [
			-3.6671932440082157e-06,
			3.115209150413986e-06
		],
		"eco": 20,
		"efo": 200000.0,
		"cfr": NaN
	},
	{
		"tim": 21.932191175000003,
		"tid": 3224,
		"loc": [
			-3.6900786035324797e-06,
			3.1152734263424584e-06
		],
		"eco": 53,
		"efo": 265000.0,
		"cfr": NaN
	},
	{
		"tim": 21.932469674999997,
		"tid": 3224,
		"loc": [
			-3.704081416428618e-06,
			3.1143114626479995e-06
		],
		"eco": 44,
		"efo": 220000.0,
		"cfr": NaN
	},
	{
		"tim": 21.932748200000002,
		"tid": 3224,
		"loc": [
			-3.68108157800063e-06,
			3.1336783382713285e-06
		],
		"eco": 49,
		"efo": 245000.0,
		"cfr": NaN
	},
	{
		"tim": 21.933026674999997,
		"tid": 3224,
		"loc": [
			-3.6811849447012366e-06,
			3.160753274558414e-06
		],
		"eco": 38,
		"efo": 380000.0,
		"cfr": NaN
	},
	{
		"tim": 21.933172699999997,
		"tid": 3224,
		"loc": [
			-3.676110247463516e-06,
			3.1458922313025675e-06
		],
		"eco": 43,
		"efo": 215000.0,
		"cfr": NaN
	},
	{
		"tim": 21.93345125,
		"tid": 3224,
		"loc": [
			-3.6683333589533226e-06,
			3.1356512392516227e-06
		],
		"eco": 38,
		"efo": 190000.0,
		"cfr": NaN
	},
	{
		"tim": 21.9337298,
		"tid": 3224,
		"loc": [
			-3.683165564557722e-06,
			3.134197582866543e-06
		],
		"eco": 25,
		"efo": 250000.0,
		"cfr": NaN
	},
	{
		"tim": 21.9338758,
		"tid": 3224,
		"loc": [
			-3.6941374430747933e-06,
			3.14515087921717e-06
		],
		"eco": 20,
		"efo": 200000.0,
		"cfr": NaN
	},
	{
		"tim": 21.934021775,
		"tid": 3224,
		"loc": [
			-3.6764537281732616e-06,
			3.1402202425949153e-06
		],
		"eco": 26,
		"efo": 260000.0,
		"cfr": NaN
	},
	{
		"tim": 21.9341678,
		"tid": 3224,
		"loc": [
			-3.687218965175629e-06,
			3.1478035023666187e-06
		],
		"eco": 22,
		"efo": 220000.0,
		"cfr": NaN
	},
	{
		"tim": 21.934313775000003,
		"tid": 3224,
		"loc": [
			-3.660216113918837e-06,
			3.1152702553206895e-06
		],
		"eco": 20,
		"efo": 200000.0,
		"cfr": NaN
	},
	{
		"tim": 21.93445975,
		"tid": 3224,
		"loc": [
			-3.6432586367514324e-06,
			3.119119743072453e-06
		],
		"eco": 27,
		"efo": 270000.0,
		"cfr": NaN
	},
	{
		"tim": 21.934605774999998,
		"tid": 3224,
		"loc": [
			-3.628590552624137e-06,
			3.1155937523300198e-06
		],
		"eco": 25,
		"efo": 250000.0,
		"cfr": NaN
	},
	{
		"tim": 21.93475175,
		"tid": 3224,
		"loc": [
			-3.617829111082235e-06,
			3.122973152453878e-06
		],
		"eco": 26,
		"efo": 260000.0,
		"cfr": NaN
	},
	{
		"tim": 21.934897775,
		"tid": 3224,
		"loc": [
			-3.6562881678195963e-06,
			3.115297188087749e-06
		],
		"eco": 31,
		"efo": 155000.0,
		"cfr": NaN
	},
	{
		"tim": 21.935176324999997,
		"tid": 3224,
		"loc": [
			-3.6705676899074896e-06,
			3.118314377482888e-06
		],
		"eco": 27,
		"efo": 270000.0,
		"cfr": NaN
	},
	{
		"tim": 21.935322324999998,
		"tid": 3224,
		"loc": [
			-3.6507622020310164e-06,
			3.098491734140588e-06
		],
		"eco": 41,
		"efo": 205000.0,
		"cfr": NaN
	},
	{
		"tim": 21.935600875000002,
		"tid": 3224,
		"loc": [
			-3.6487063581324877e-06,
			3.070265803771504e-06
		],
		"eco": 25,
		"efo": 250000.0,
		"cfr": NaN
	},
	{
		"tim": 21.935746849999997,
		"tid": 3224,
		"loc": [
			-3.6552168901036165e-06,
			3.0921551464493344e-06
		],
		"eco": 40,
		"efo": 200000.0,
		"cfr": NaN
	},
	{
		"tim": 21.936025375000003,
		"tid": 3224,
		"loc": [
			-3.658165565600675e-06,
			3.0955552780813226e-06
		],
		"eco": 28,
		"efo": 140000.0,
		"cfr": NaN
	},
	{
		"tim": 21.936303849999998,
		"tid": 3224,
		"loc": [
			-3.6614980840889718e-06,
			3.102611889507168e-06
		],
		"eco": 25,
		"efo": 250000.0,
		"cfr": NaN
	},
	{
		"tim": 21.936449874999997,
		"tid": 3224,
		"loc": [
			-3.673861026302342e-06,
			3.1111997987131766e-06
		],
		"eco": 46,
		"efo": 230000.0,
		"cfr": NaN
	},
	{
		"tim": 21.936728425000002,
		"tid": 3224,
		"loc": [
			-3.666354640256387e-06,
			3.1163662242290053e-06
		],
		"eco": 24,
		"efo": 240000.0,
		"cfr": NaN
	},
	{
		"tim": 21.936874425000003,
		"tid": 3224,
		"loc": [
			-3.6663829709958566e-06,
			3.1314568375002276e-06
		],
		"eco": 36,
		"efo": 180000.0,
		"cfr": NaN
	},
	{
		"tim": 21.937152975,
		"tid": 3224,
		"loc": [
			-3.6627197265625005e-06,
			3.153898502182524e-06
		],
		"eco": 44,
		"efo": 220000.0,
		"cfr": NaN
	},
	{
		"tim": 21.9374315,
		"tid": 3224,
		"loc": [
			-3.6922775559587784e-06,
			3.146784892657378e-06
		],
		"eco": 31,
		"efo": 155000.0,
		"cfr": NaN
	},
	{
		"tim": 21.937709975,
		"tid": 3224,
		"loc": [
			-3.6737400715144267e-06,
			3.134494521987491e-06
		],
		"eco": 37,
		"efo": 185000.0,
		"cfr": NaN
	},
	{
		"tim": 21.9379885,
		"tid": 3224,
		"loc": [
			-3.6877455783953363e-06,
			3.133454221785593e-06
		],
		"eco": 31,
		"efo": 155000.0,
		"cfr": NaN
	},
	{
		"tim": 21.938267049999997,
		"tid": 3224,
		"loc": [
			-3.691440241692507e-06,
			3.128416143967254e-06
		],
		"eco": 31,
		"efo": 155000.0,
		"cfr": NaN
	},
	{
		"tim": 21.9385456,
		"tid": 3224,
		"loc": [
			-3.6912056997448663e-06,
			3.1274547019422285e-06
		],
		"eco": 23,
		"efo": 230000.0,
		"cfr": NaN
	},
	{
		"tim": 21.938691600000002,
		"tid": 3224,
		"loc": [
			-3.701083251382542e-06,
			3.1406738598326685e-06
		],
		"eco": 20,
		"efo": 200000.0,
		"cfr": NaN
	},
	{
		"tim": 21.938837625,
		"tid": 3224,
		"loc": [
			-3.6852506870672333e-06,
			3.1313959222523383e-06
		],
		"eco": 50,
		"efo": 250000.0,
		"cfr": NaN
	},
	{
		"tim": 21.939116100000003,
		"tid": 3224,
		"loc": [
			-3.6813928448307618e-06,
			3.139543154446833e-06
		],
		"eco": 30,
		"efo": 300000.0,
		"cfr": NaN
	},
	{
		"tim": 21.939262075,
		"tid": 3224,
		"loc": [
			-3.6849975585937503e-06,
			3.1374433655473636e-06
		],
		"eco": 23,
		"efo": 230000.0,
		"cfr": NaN
	},
	{
		"tim": 21.939408099999998,
		"tid": 3224,
		"loc": [
			-3.659997875405098e-06,
			3.1580586419112487e-06
		],
		"eco": 23,
		"efo": 230000.0,
		"cfr": NaN
	},
	{
		"tim": 21.939554075,
		"tid": 3224,
		"loc": [
			-3.668247846984712e-06,
			3.1551674856837e-06
		],
		"eco": 20,
		"efo": 200000.0,
		"cfr": NaN
	},
	{
		"tim": 21.9397001,
		"tid": 3224,
		"loc": [
			-3.6766052246093754e-06,
			3.147298254381732e-06
		],
		"eco": 35,
		"efo": 175000.0,
		"cfr": NaN
	},
	{
		"tim": 21.939978649999997,
		"tid": 3224,
		"loc": [
			-3.6671841146419836e-06,
			3.1537116031138305e-06
		],
		"eco": 26,
		"efo": 260000.0,
		"cfr": NaN
	},
	{
		"tim": 21.940124649999998,
		"tid": 3224,
		"loc": [
			-3.6700263813706628e-06,
			3.1512106216923663e-06
		],
		"eco": 38,
		"efo": 190000.0,
		"cfr": NaN
	},
	{
		"tim": 21.940403200000002,
		"tid": 3224,
		"loc": [
			-3.6595530234859695e-06,
			3.1551439126240533e-06
		],
		"eco": 29,
		"efo": 290000.0,
		"cfr": NaN
	},
	{
		"tim": 21.940549174999997,
		"tid": 3224,
		"loc": [
			-3.6561229828060867e-06,
			3.1402614649575087e-06
		],
		"eco": 32,
		"efo": 320000.0,
		"cfr": NaN
	},
	{
		"tim": 21.94069515,
		"tid": 3224,
		"loc": [
			-3.6775610567545974e-06,
			3.1349921814087713e-06
		],
		"eco": 30,
		"efo": 300000.0,
		"cfr": NaN
	},
	{
		"tim": 21.940841175,
		"tid": 3224,
		"loc": [
			-3.6697387695312503e-06,
			3.1454598923190044e-06
		],
		"eco": 34,
		"efo": 340000.0,
		"cfr": NaN
	},
	{
		"tim": 21.94098715,
		"tid": 3224,
		"loc": [
			-3.668081259582038e-06,
			3.1413551827726634e-06
		],
		"eco": 25,
		"efo": 250000.0,
		"cfr": NaN
	},
	{
		"tim": 21.941133124999997,
		"tid": 3224,
		"loc": [
			-3.699309313375858e-06,
			3.114867798042546e-06
		],
		"eco": 20,
		"efo": 200000.0,
		"cfr": NaN
	},
	{
		"tim": 21.941279150000003,
		"tid": 3224,
		"loc": [
			-3.6770629882812504e-06,
			3.130826331077161e-06
		],
		"eco": 27,
		"efo": 270000.0,
		"cfr": NaN
	},
	{
		"tim": 21.941425175000003,
		"tid": 3224,
		"loc": [
			-3.6669475103122695e-06,
			3.127770583370784e-06
		],
		"eco": 38,
		"efo": 380000.0,
		"cfr": NaN
	},
	{
		"tim": 21.941571174999996,
		"tid": 3224,
		"loc": [
			-3.6796033586838855e-06,
			3.1234921991537577e-06
		],
		"eco": 30,
		"efo": 300000.0,
		"cfr": NaN
	},
	{
		"tim": 21.941717200000003,
		"tid": 3224,
		"loc": [
			-3.665509391025174e-06,
			3.1070409200443763e-06
		],
		"eco": 45,
		"efo": 225000.0,
		"cfr": NaN
	},
	{
		"tim": 21.941995725,
		"tid": 3224,
		"loc": [
			-3.655681785073372e-06,
			3.112559988354455e-06
		],
		"eco": 25,
		"efo": 250000.0,
		"cfr": NaN
	},
	{
		"tim": 21.942141699999997,
		"tid": 3224,
		"loc": [
			-3.6728616517063598e-06,
			3.101954373959058e-06
		],
		"eco": 48,
		"efo": 240000.0,
		"cfr": NaN
	},
	{
		"tim": 21.942420225000003,
		"tid": 3224,
		"loc": [
			-3.6649781367003433e-06,
			3.1046518362515433e-06
		],
		"eco": 46,
		"efo": 230000.0,
		"cfr": NaN
	},
	{
		"tim": 21.94269875,
		"tid": 3224,
		"loc": [
			-3.688231064558544e-06,
			3.1060239541352257e-06
		],
		"eco": 29,
		"efo": 290000.0,
		"cfr": NaN
	},
	{
		"tim": 21.942844724999997,
		"tid": 3224,
		"loc": [
			-3.6772263987367827e-06,
			3.109252928218553e-06
		],
		"eco": 36,
		"efo": 180000.0,
		"cfr": NaN
	},
	{
		"tim": 21.943123275,
		"tid": 3224,
		"loc": [
			-3.6598390494257562e-06,
			3.094984236367532e-06
		],
		"eco": 23,
		"efo": 230000.0,
		"cfr": NaN
	},
	{
		"tim": 21.9432693,
		"tid": 3224,
		"loc": [
			-3.6485431437882563e-06,
			3.1046526137085236e-06
		],
		"eco": 20,
		"efo": 200000.0,
		"cfr": NaN
	},
	{
		"tim": 21.9434153,
		"tid": 3224,
		"loc": [
			-3.6548373991046323e-06,
			3.1178153730200694e-06
		],
		"eco": 41,
		"efo": 205000.0,
		"cfr": NaN
	},
	{
		"tim": 21.94369385,
		"tid": 3224,
		"loc": [
			-3.6504615624665095e-06,
			3.1445188108059815e-06
		],
		"eco": 30,
		"efo": 300000.0,
		"cfr": NaN
	},
	{
		"tim": 21.943839825,
		"tid": 3224,
		"loc": [
			-3.6602783203125e-06,
			3.133743039873838e-06
		],
		"eco": 30,
		"efo": 300000.0,
		"cfr": NaN
	},
	{
		"tim": 21.943985799999997,
		"tid": 3224,
		"loc": [
			-3.65907765750444e-06,
			3.1221836815110653e-06
		],
		"eco": 34,
		"efo": 170000.0,
		"cfr": NaN
	},
	{
		"tim": 21.944264325000002,
		"tid": 3224,
		"loc": [
			-3.6662279758215577e-06,
			3.1156185920665137e-06
		],
		"eco": 22,
		"efo": 220000.0,
		"cfr": NaN
	},
	{
		"tim": 21.944410299999998,
		"tid": 3224,
		"loc": [
			-3.6600513562288633e-06,
			3.1160907201276075e-06
		],
		"eco": 29,
		"efo": 145000.0,
		"cfr": NaN
	},
	{
		"tim": 21.944688875,
		"tid": 3224,
		"loc": [
			-3.668410225097915e-06,
			3.1071194056505004e-06
		],
		"eco": 28,
		"efo": 280000.0,
		"cfr": NaN
	},
	{
		"tim": 21.944834875,
		"tid": 3224,
		"loc": [
			-3.650948020185044e-06,
			3.112424111316445e-06
		],
		"eco": 20,
		"efo": 200000.0,
		"cfr": NaN
	},
	{
		"tim": 21.944980875000002,
		"tid": 3224,
		"loc": [
			-3.6604309082031253e-06,
			3.115692138671875e-06
		],
		"eco": 37,
		"efo": 185000.0,
		"cfr": NaN
	},
	{
		"tim": 21.945259425,
		"tid": 3224,
		"loc": [
			-3.6542294504008583e-06,
			3.138964825326671e-06
		],
		"eco": 37,
		"efo": 185000.0,
		"cfr": NaN
	},
	{
		"tim": 21.94553795,
		"tid": 3224,
		"loc": [
			-3.672162553524726e-06,
			3.1329223610926237e-06
		],
		"eco": 28,
		"efo": 280000.0,
		"cfr": NaN
	},
	{
		"tim": 21.945683925,
		"tid": 3224,
		"loc": [
			-3.669586699119525e-06,
			3.112834121251311e-06
		],
		"eco": 26,
		"efo": 260000.0,
		"cfr": NaN
	},
	{
		"tim": 21.945829900000003,
		"tid": 3224,
		"loc": [
			-3.659332346189387e-06,
			3.1083233947925915e-06
		],
		"eco": 22,
		"efo": 220000.0,
		"cfr": NaN
	},
	{
		"tim": 21.945975875,
		"tid": 3224,
		"loc": [
			-3.6667866729766766e-06,
			3.1190394514615925e-06
		],
		"eco": 32,
		"efo": 160000.0,
		"cfr": NaN
	},
	{
		"tim": 21.94625445,
		"tid": 3224,
		"loc": [
			-3.6745799642949166e-06,
			3.0995936283243858e-06
		],
		"eco": 36,
		"efo": 180000.0,
		"cfr": NaN
	},
	{
		"tim": 21.946533,
		"tid": 3224,
		"loc": [
			-3.663180541621947e-06,
			3.1083162795798557e-06
		],
		"eco": 27,
		"efo": 270000.0,
		"cfr": NaN
	},
	{
		"tim": 21.946679,
		"tid": 3224,
		"loc": [
			-3.650624113793528e-06,
			3.1231347870386487e-06
		],
		"eco": 35,
		"efo": 175000.0,
		"cfr": NaN
	},
	{
		"tim": 21.9469575,
		"tid": 3224,
		"loc": [
			-3.6596557199249217e-06,
			3.1133363874812e-06
		],
		"eco": 30,
		"efo": 150000.0,
		"cfr": NaN
	},
	{
		"tim": 21.947236025,
		"tid": 3224,
		"loc": [
			-3.661956787109375e-06,
			3.1095940487228336e-06
		],
		"eco": 20,
		"efo": 200000.0,
		"cfr": NaN
	},
	{
		"tim": 21.947382,
		"tid": 3224,
		"loc": [
			-3.654811028755018e-06,
			3.123029733167889e-06
		],
		"eco": 20,
		"efo": 200000.0,
		"cfr": NaN
	},
	{
		"tim": 21.947528025,
		"tid": 3224,
		"loc": [
			-3.656725233276978e-06,
			3.1143172266825552e-06
		],
		"eco": 45,
		"efo": 225000.0,
		"cfr": NaN
	},
	{
		"tim": 21.94780655,
		"tid": 3224,
		"loc": [
			-3.6423868576675705e-06,
			3.1066939947801557e-06
		],
		"eco": 37,
		"efo": 185000.0,
		"cfr": NaN
	},
	{
		"tim": 21.948085099999997,
		"tid": 3224,
		"loc": [
			-3.6387073760903497e-06,
			3.0965994989958535e-06
		],
		"eco": 20,
		"efo": 200000.0,
		"cfr": NaN
	},
	{
		"tim": 21.948231099999997,
		"tid": 3224,
		"loc": [
			-3.624975653180655e-06,
			3.102068728426512e-06
		],
		"eco": 49,
		"efo": 245000.0,
		"cfr": NaN
	},
	{
		"tim": 21.948509650000002,
		"tid": 3224,
		"loc": [
			-3.6416104938157243e-06,
			3.1110206357867318e-06
		],
		"eco": 33,
		"efo": 165000.0,
		"cfr": NaN
	},
	{
		"tim": 21.948788124999997,
		"tid": 3224,
		"loc": [
			-3.671520052467103e-06,
			3.0965608869062697e-06
		],
		"eco": 34,
		"efo": 170000.0,
		"cfr": NaN
	},
	{
		"tim": 21.949066650000002,
		"tid": 3224,
		"loc": [
			-3.6650475646216153e-06,
			3.104027684588805e-06
		],
		"eco": 25,
		"efo": 250000.0,
		"cfr": NaN
	},
	{
		"tim": 21.949212624999998,
		"tid": 3224,
		"loc": [
			-3.667484861813907e-06,
			3.1215706289287925e-06
		],
		"eco": 21,
		"efo": 210000.0,
		"cfr": NaN
	},
	{
		"tim": 21.949358649999997,
		"tid": 3224,
		"loc": [
			-3.6846822498789715e-06,
			3.1023677149674024e-06
		],
		"eco": 22,
		"efo": 220000.0,
		"cfr": NaN
	},
	{
		"tim": 21.949504674999996,
		"tid": 3224,
		"loc": [
			-3.6639404296875004e-06,
			3.0740394660694816e-06
		],
		"eco": 22,
		"efo": 220000.0,
		"cfr": NaN
	},
	{
		"tim": 21.949650674999997,
		"tid": 3224,
		"loc": [
			-3.6683829402602134e-06,
			3.0843731242112678e-06
		],
		"eco": 34,
		"efo": 340000.0,
		"cfr": NaN
	},
	{
		"tim": 21.949796674999998,
		"tid": 3224,
		"loc": [
			-3.6756547409059135e-06,
			3.0801840768163005e-06
		],
		"eco": 20,
		"efo": 200000.0,
		"cfr": NaN
	},
	{
		"tim": 21.949942699999998,
		"tid": 3224,
		"loc": [
			-3.673558002284747e-06,
			3.072057600884304e-06
		],
		"eco": 27,
		"efo": 270000.0,
		"cfr": NaN
	},
	{
		"tim": 21.9500887,
		"tid": 3224,
		"loc": [
			-3.665260069709838e-06,
			3.0830202005178755e-06
		],
		"eco": 23,
		"efo": 230000.0,
		"cfr": NaN
	},
	{
		"tim": 21.950234675,
		"tid": 3224,
		"loc": [
			-3.6640119240903213e-06,
			3.0637735312974462e-06
		],
		"eco": 26,
		"efo": 260000.0,
		"cfr": NaN
	},
	{
		"tim": 21.9503807,
		"tid": 3224,
		"loc": [
			-3.6760098063772187e-06,
			3.0736416354394564e-06
		],
		"eco": 22,
		"efo": 220000.0,
		"cfr": NaN
	},
	{
		"tim": 21.950526675000003,
		"tid": 3224,
		"loc": [
			-3.6733781129591205e-06,
			3.062817959494569e-06
		],
		"eco": 38,
		"efo": 190000.0,
		"cfr": NaN
	},
	{
		"tim": 21.9508052,
		"tid": 3224,
		"loc": [
			-3.6926519166578167e-06,
			3.0626849984149055e-06
		],
		"eco": 21,
		"efo": 210000.0,
		"cfr": NaN
	},
	{
		"tim": 21.950951174999997,
		"tid": 3224,
		"loc": [
			-3.7075868684237444e-06,
			3.05920300605257e-06
		],
		"eco": 42,
		"efo": 210000.0,
		"cfr": NaN
	},
	{
		"tim": 21.951229725,
		"tid": 3224,
		"loc": [
			-3.697072443362064e-06,
			3.0550244899044857e-06
		],
		"eco": 40,
		"efo": 400000.0,
		"cfr": NaN
	},
	{
		"tim": 21.95137575,
		"tid": 3224,
		"loc": [
			-3.6942496932108984e-06,
			3.0358039609720806e-06
		],
		"eco": 25,
		"efo": 250000.0,
		"cfr": NaN
	},
	{
		"tim": 21.95152175,
		"tid": 3224,
		"loc": [
			-3.6994045824945533e-06,
			3.032416646653154e-06
		],
		"eco": 28,
		"efo": 280000.0,
		"cfr": NaN
	},
	{
		"tim": 21.951667750000002,
		"tid": 3224,
		"loc": [
			-3.7061803787696285e-06,
			3.031954452556783e-06
		],
		"eco": 35,
		"efo": 350000.0,
		"cfr": NaN
	},
	{
		"tim": 21.951813775,
		"tid": 3224,
		"loc": [
			-3.7097472647774184e-06,
			3.026760793781104e-06
		],
		"eco": 51,
		"efo": 255000.0,
		"cfr": NaN
	},
	{
		"tim": 21.952092250000003,
		"tid": 3224,
		"loc": [
			-3.7179464710389073e-06,
			3.0055549922324714e-06
		],
		"eco": 24,
		"efo": 240000.0,
		"cfr": NaN
	},
	{
		"tim": 21.952238225,
		"tid": 3224,
		"loc": [
			-3.7290950484791833e-06,
			3.015073710265481e-06
		],
		"eco": 46,
		"efo": 460000.0,
		"cfr": NaN
	},
	{
		"tim": 21.952384249999998,
		"tid": 3224,
		"loc": [
			-3.7450500491848115e-06,
			3.0057648300711256e-06
		],
		"eco": 32,
		"efo": 320000.0,
		"cfr": NaN
	},
	{
		"tim": 21.952530225,
		"tid": 3224,
		"loc": [
			-3.733582715955511e-06,
			3.011733023719099e-06
		],
		"eco": 25,
		"efo": 250000.0,
		"cfr": NaN
	},
	{
		"tim": 21.95267625,
		"tid": 3224,
		"loc": [
			-3.7278314894362206e-06,
			3.0137029260829066e-06
		],
		"eco": 48,
		"efo": 240000.0,
		"cfr": NaN
	},
	{
		"tim": 21.952954799999997,
		"tid": 3224,
		"loc": [
			-3.7462509754426304e-06,
			2.9957612708284436e-06
		],
		"eco": 22,
		"efo": 220000.0,
		"cfr": NaN
	},
	{
		"tim": 21.953100799999998,
		"tid": 3224,
		"loc": [
			-3.7336989676415403e-06,
			3.0011928098409362e-06
		],
		"eco": 42,
		"efo": 210000.0,
		"cfr": NaN
	},
	{
		"tim": 21.953379350000002,
		"tid": 3224,
		"loc": [
			-3.7323035380200863e-06,
			2.999439503940434e-06
		],
		"eco": 22,
		"efo": 220000.0,
		"cfr": NaN
	},
	{
		"tim": 21.953525324999998,
		"tid": 3224,
		"loc": [
			-3.7268189696084836e-06,
			2.9993364823762404e-06
		],
		"eco": 24,
		"efo": 240000.0,
		"cfr": NaN
	},
	{
		"tim": 21.9536713,
		"tid": 3224,
		"loc": [
			-3.739070600894952e-06,
			3.00199729176085e-06
		],
		"eco": 45,
		"efo": 225000.0,
		"cfr": NaN
	},
	{
		"tim": 21.953949825,
		"tid": 3224,
		"loc": [
			-3.740454918656782e-06,
			3.0101911530839943e-06
		],
		"eco": 32,
		"efo": 320000.0,
		"cfr": NaN
	},
	{
		"tim": 21.9540958,
		"tid": 3224,
		"loc": [
			-3.7591188936881994e-06,
			3.0181540554620205e-06
		],
		"eco": 26,
		"efo": 260000.0,
		"cfr": NaN
	},
	{
		"tim": 21.954241825,
		"tid": 3224,
		"loc": [
			-3.74990390074181e-06,
			3.005041350828092e-06
		],
		"eco": 28,
		"efo": 280000.0,
		"cfr": NaN
	},
	{
		"tim": 21.95438785,
		"tid": 3224,
		"loc": [
			-3.7420654296875e-06,
			3.017399061467915e-06
		],
		"eco": 39,
		"efo": 195000.0,
		"cfr": NaN
	},
	{
		"tim": 21.954666399999997,
		"tid": 3224,
		"loc": [
			-3.7438473231764004e-06,
			3.0087673658926414e-06
		],
		"eco": 23,
		"efo": 230000.0,
		"cfr": NaN
	},
	{
		"tim": 21.954812399999998,
		"tid": 3224,
		"loc": [
			-3.724592082280536e-06,
			3.0020963012195633e-06
		],
		"eco": 21,
		"efo": 210000.0,
		"cfr": NaN
	},
	{
		"tim": 21.9549584,
		"tid": 3224,
		"loc": [
			-3.7496401919506957e-06,
			3.052456511547412e-06
		],
		"eco": 24,
		"efo": 240000.0,
		"cfr": NaN
	},
	{
		"tim": 21.955104375,
		"tid": 3224,
		"loc": [
			-3.73761675280792e-06,
			3.0121506536598393e-06
		],
		"eco": 23,
		"efo": 230000.0,
		"cfr": NaN
	},
	{
		"tim": 21.9552504,
		"tid": 3224,
		"loc": [
			-3.736540499787299e-06,
			3.036601135730079e-06
		],
		"eco": 26,
		"efo": 260000.0,
		"cfr": NaN
	},
	{
		"tim": 21.955396375000003,
		"tid": 3224,
		"loc": [
			-3.7312431519401726e-06,
			3.021697998046875e-06
		],
		"eco": 21,
		"efo": 210000.0,
		"cfr": NaN
	},
	{
		"tim": 21.955542349999998,
		"tid": 3224,
		"loc": [
			-3.765279781151763e-06,
			3.012979484035838e-06
		],
		"eco": 20,
		"efo": 200000.0,
		"cfr": NaN
	},
	{
		"tim": 21.955688374999998,
		"tid": 3224,
		"loc": [
			-3.7446594238281253e-06,
			3.0214526129438334e-06
		],
		"eco": 25,
		"efo": 250000.0,
		"cfr": NaN
	},
	{
		"tim": 21.95583435,
		"tid": 3224,
		"loc": [
			-3.74905102252088e-06,
			3.0236701793905274e-06
		],
		"eco": 39,
		"efo": 195000.0,
		"cfr": NaN
	},
	{
		"tim": 21.956112899999997,
		"tid": 3224,
		"loc": [
			-3.7219158901404234e-06,
			3.040441274910365e-06
		],
		"eco": 34,
		"efo": 170000.0,
		"cfr": NaN
	},
	{
		"tim": 21.95639145,
		"tid": 3224,
		"loc": [
			-3.7294323754798404e-06,
			3.0347309172632864e-06
		],
		"eco": 33,
		"efo": 165000.0,
		"cfr": NaN
	},
	{
		"tim": 21.95667,
		"tid": 3224,
		"loc": [
			-3.750281403336965e-06,
			3.041787757569912e-06
		],
		"eco": 34,
		"efo": 340000.0,
		"cfr": NaN
	},
	{
		"tim": 21.956815975,
		"tid": 3224,
		"loc": [
			-3.7284481086905836e-06,
			3.051338499850312e-06
		],
		"eco": 38,
		"efo": 190000.0,
		"cfr": NaN
	},
	{
		"tim": 21.9570945,
		"tid": 3224,
		"loc": [
			-3.73779296875e-06,
			3.0578788143263482e-06
		],
		"eco": 23,
		"efo": 230000.0,
		"cfr": NaN
	},
	{
		"tim": 21.957240475000003,
		"tid": 3224,
		"loc": [
			-3.767122205656981e-06,
			3.039163751453491e-06
		],
		"eco": 27,
		"efo": 135000.0,
		"cfr": NaN
	},
	{
		"tim": 21.957519,
		"tid": 3224,
		"loc": [
			-3.7625531149855137e-06,
			3.0443605738163293e-06
		],
		"eco": 21,
		"efo": 210000.0,
		"cfr": NaN
	},
	{
		"tim": 21.957665025,
		"tid": 3224,
		"loc": [
			-3.7505530193115384e-06,
			3.0315975483913965e-06
		],
		"eco": 31,
		"efo": 310000.0,
		"cfr": NaN
	},
	{
		"tim": 21.957811025,
		"tid": 3224,
		"loc": [
			-3.7581826351694736e-06,
			3.0379427223681086e-06
		],
		"eco": 26,
		"efo": 260000.0,
		"cfr": NaN
	},
	{
		"tim": 21.957957025000002,
		"tid": 3224,
		"loc": [
			-3.7634707426374008e-06,
			3.0479478765067045e-06
		],
		"eco": 25,
		"efo": 250000.0,
		"cfr": NaN
	},
	{
		"tim": 21.958103050000002,
		"tid": 3224,
		"loc": [
			-3.773767379445414e-06,
			3.0581497494696225e-06
		],
		"eco": 33,
		"efo": 165000.0,
		"cfr": NaN
	},
	{
		"tim": 21.958381550000002,
		"tid": 3224,
		"loc": [
			-3.7649285139739898e-06,
			3.0810023142699485e-06
		],
		"eco": 32,
		"efo": 160000.0,
		"cfr": NaN
	},
	{
		"tim": 21.958660075,
		"tid": 3224,
		"loc": [
			-3.7733465678295625e-06,
			3.0880363092416e-06
		],
		"eco": 25,
		"efo": 250000.0,
		"cfr": NaN
	},
	{
		"tim": 21.958806050000003,
		"tid": 3224,
		"loc": [
			-3.7637329101562503e-06,
			3.066610673661976e-06
		],
		"eco": 21,
		"efo": 210000.0,
		"cfr": NaN
	},
	{
		"tim": 21.958952025,
		"tid": 3224,
		"loc": [
			-3.751582759735653e-06,
			3.076147081234786e-06
		],
		"eco": 39,
		"efo": 195000.0,
		"cfr": NaN
	},
	{
		"tim": 21.9592306,
		"tid": 3224,
		"loc": [
			-3.7668542144803003e-06,
			3.088894002187055e-06
		],
		"eco": 30,
		"efo": 150000.0,
		"cfr": NaN
	},
	{
		"tim": 21.95950915,
		"tid": 3224,
		"loc": [
			-3.771961598527477e-06,
			3.0693179383680333e-06
		],
		"eco": 29,
		"efo": 290000.0,
		"cfr": NaN
	},
	{
		"tim": 21.95965515,
		"tid": 3224,
		"loc": [
			-3.7741301001298158e-06,
			3.0720692952203547e-06
		],
		"eco": 38,
		"efo": 190000.0,
		"cfr": NaN
	},
	{
		"tim": 21.959933699999997,
		"tid": 3224,
		"loc": [
			-3.792275777774472e-06,
			3.058140959598408e-06
		],
		"eco": 33,
		"efo": 165000.0,
		"cfr": NaN
	},
	{
		"tim": 21.960212175,
		"tid": 3224,
		"loc": [
			-3.791272826084443e-06,
			3.0628022357200202e-06
		],
		"eco": 32,
		"efo": 320000.0,
		"cfr": NaN
	},
	{
		"tim": 21.96035815,
		"tid": 3224,
		"loc": [
			-3.801089384526203e-06,
			3.0577717097015914e-06
		],
		"eco": 39,
		"efo": 195000.0,
		"cfr": NaN
	},
	{
		"tim": 21.960636675,
		"tid": 3224,
		"loc": [
			-3.8125168137712784e-06,
			3.0886489063292533e-06
		],
		"eco": 31,
		"efo": 310000.0,
		"cfr": NaN
	},
	{
		"tim": 21.9607827,
		"tid": 3224,
		"loc": [
			-3.825022412650569e-06,
			3.068684901472449e-06
		],
		"eco": 24,
		"efo": 240000.0,
		"cfr": NaN
	},
	{
		"tim": 21.960928725,
		"tid": 3224,
		"loc": [
			-3.839284724604886e-06,
			3.079344755598959e-06
		],
		"eco": 28,
		"efo": 280000.0,
		"cfr": NaN
	},
	{
		"tim": 21.961074725,
		"tid": 3224,
		"loc": [
			-3.807068977062485e-06,
			3.058492140199917e-06
		],
		"eco": 23,
		"efo": 230000.0,
		"cfr": NaN
	},
	{
		"tim": 21.961220725,
		"tid": 3224,
		"loc": [
			-3.833227104761819e-06,
			3.0728549652341845e-06
		],
		"eco": 26,
		"efo": 130000.0,
		"cfr": NaN
	},
	{
		"tim": 21.961499274999998,
		"tid": 3224,
		"loc": [
			-3.853555205699678e-06,
			3.0641324988882512e-06
		],
		"eco": 27,
		"efo": 135000.0,
		"cfr": NaN
	},
	{
		"tim": 21.96177775,
		"tid": 3224,
		"loc": [
			-3.8079629357628117e-06,
			3.0470014520639594e-06
		],
		"eco": 29,
		"efo": 290000.0,
		"cfr": NaN
	},
	{
		"tim": 21.961923775,
		"tid": 3224,
		"loc": [
			-3.80142493424925e-06,
			3.030017944919634e-06
		],
		"eco": 24,
		"efo": 240000.0,
		"cfr": NaN
	},
	{
		"tim": 21.96206975,
		"tid": 3224,
		"loc": [
			-3.780198788466276e-06,
			3.0518760872135986e-06
		],
		"eco": 38,
		"efo": 190000.0,
		"cfr": NaN
	},
	{
		"tim": 21.962348275,
		"tid": 3224,
		"loc": [
			-3.7596627601277014e-06,
			3.0641300769141377e-06
		],
		"eco": 26,
		"efo": 260000.0,
		"cfr": NaN
	},
	{
		"tim": 21.9624943,
		"tid": 3224,
		"loc": [
			-3.76341128175673e-06,
			3.0795151631176478e-06
		],
		"eco": 33,
		"efo": 330000.0,
		"cfr": NaN
	},
	{
		"tim": 21.9626403,
		"tid": 3224,
		"loc": [
			-3.7698841004299573e-06,
			3.086382407216234e-06
		],
		"eco": 35,
		"efo": 350000.0,
		"cfr": NaN
	},
	{
		"tim": 21.9627863,
		"tid": 3224,
		"loc": [
			-3.7472663845365815e-06,
			3.0852515667764533e-06
		],
		"eco": 22,
		"efo": 220000.0,
		"cfr": NaN
	},
	{
		"tim": 21.962932325,
		"tid": 3224,
		"loc": [
			-3.7484538494143846e-06,
			3.0811974714516702e-06
		],
		"eco": 23,
		"efo": 230000.0,
		"cfr": NaN
	},
	{
		"tim": 21.963078325,
		"tid": 3224,
		"loc": [
			-3.751351497235221e-06,
			3.087692609232582e-06
		],
		"eco": 36,
		"efo": 180000.0,
		"cfr": NaN
	},
	{
		"tim": 21.96335685,
		"tid": 3224,
		"loc": [
			-3.764495849609375e-06,
			3.0754219200403333e-06
		],
		"eco": 24,
		"efo": 240000.0,
		"cfr": NaN
	},
	{
		"tim": 21.963502825000003,
		"tid": 3224,
		"loc": [
			-3.785810211487864e-06,
			3.067363595789008e-06
		],
		"eco": 24,
		"efo": 240000.0,
		"cfr": NaN
	},
	{
		"tim": 21.963648799999998,
		"tid": 3224,
		"loc": [
			-3.792720625499089e-06,
			3.070994616406458e-06
		],
		"eco": 27,
		"efo": 270000.0,
		"cfr": NaN
	},
	{
		"tim": 21.963794824999997,
		"tid": 3224,
		"loc": [
			-3.808057501371761e-06,
			3.1074726397156787e-06
		],
		"eco": 26,
		"efo": 260000.0,
		"cfr": NaN
	},
	{
		"tim": 21.9639408,
		"tid": 3224,
		"loc": [
			-3.794218744436797e-06,
			3.084201647908877e-06
		],
		"eco": 26,
		"efo": 260000.0,
		"cfr": NaN
	},
	{
		"tim": 21.964086825,
		"tid": 3224,
		"loc": [
			-3.816753799340066e-06,
			3.1112425776411588e-06
		],
		"eco": 28,
		"efo": 280000.0,
		"cfr": NaN
	},
	{
		"tim": 21.964232825,
		"tid": 3224,
		"loc": [
			-3.8112531462786496e-06,
			3.094221825652567e-06
		],
		"eco": 33,
		"efo": 330000.0,
		"cfr": NaN
	},
	{
		"tim": 21.96437885,
		"tid": 3224,
		"loc": [
			-3.7571759663828734e-06,
			3.110599029608895e-06
		],
		"eco": 23,
		"efo": 230000.0,
		"cfr": NaN
	},
	{
		"tim": 21.96452485,
		"tid": 3224,
		"loc": [
			-3.765943956771175e-06,
			3.104966507523541e-06
		],
		"eco": 21,
		"efo": 210000.0,
		"cfr": NaN
	},
	{
		"tim": 21.96467085,
		"tid": 3224,
		"loc": [
			-3.75194698495716e-06,
			3.08555667770428e-06
		],
		"eco": 39,
		"efo": 195000.0,
		"cfr": NaN
	},
	{
		"tim": 21.964949375,
		"tid": 3224,
		"loc": [
			-3.7557387575146663e-06,
			3.0834123341065072e-06
		],
		"eco": 26,
		"efo": 260000.0,
		"cfr": NaN
	},
	{
		"tim": 21.965095350000002,
		"tid": 3224,
		"loc": [
			-3.772171900561097e-06,
			3.084510164424186e-06
		],
		"eco": 31,
		"efo": 155000.0,
		"cfr": NaN
	},
	{
		"tim": 21.965373875,
		"tid": 3224,
		"loc": [
			-3.7990520304772607e-06,
			3.1065254127860852e-06
		],
		"eco": 47,
		"efo": 235000.0,
		"cfr": NaN
	},
	{
		"tim": 21.9656524,
		"tid": 3224,
		"loc": [
			-3.788769278440666e-06,
			3.112962539935414e-06
		],
		"eco": 41,
		"efo": 205000.0,
		"cfr": NaN
	},
	{
		"tim": 21.965930949999997,
		"tid": 3224,
		"loc": [
			-3.825030786406393e-06,
			3.0808656930213117e-06
		],
		"eco": 28,
		"efo": 280000.0,
		"cfr": NaN
	},
	{
		"tim": 21.966076949999998,
		"tid": 3224,
		"loc": [
			-3.80287596149384e-06,
			3.09189483625752e-06
		],
		"eco": 51,
		"efo": 255000.0,
		"cfr": NaN
	},
	{
		"tim": 21.966355500000002,
		"tid": 3224,
		"loc": [
			-3.795433992535927e-06,
			3.0805842610307856e-06
		],
		"eco": 41,
		"efo": 410000.0,
		"cfr": NaN
	},
	{
		"tim": 21.966501474999998,
		"tid": 3224,
		"loc": [
			-3.8147956117410985e-06,
			3.085659636363394e-06
		],
		"eco": 38,
		"efo": 380000.0,
		"cfr": NaN
	},
	{
		"tim": 21.96664745,
		"tid": 3224,
		"loc": [
			-3.806578118613338e-06,
			3.0549236199428667e-06
		],
		"eco": 44,
		"efo": 440000.0,
		"cfr": NaN
	},
	{
		"tim": 21.966793475,
		"tid": 3224,
		"loc": [
			-3.8129795169855194e-06,
			3.0694873328154816e-06
		],
		"eco": 39,
		"efo": 390000.0,
		"cfr": NaN
	},
	{
		"tim": 21.96693945,
		"tid": 3224,
		"loc": [
			-3.7833806913566847e-06,
			3.061226438061816e-06
		],
		"eco": 26,
		"efo": 260000.0,
		"cfr": NaN
	},
	{
		"tim": 21.967085424999997,
		"tid": 3224,
		"loc": [
			-3.818972171634742e-06,
			3.0472567262179204e-06
		],
		"eco": 38,
		"efo": 380000.0,
		"cfr": NaN
	},
	{
		"tim": 21.967231450000003,
		"tid": 3224,
		"loc": [
			-3.7991053144910963e-06,
			3.058968612224081e-06
		],
		"eco": 28,
		"efo": 280000.0,
		"cfr": NaN
	},
	{
		"tim": 21.967377475000003,
		"tid": 3224,
		"loc": [
			-3.8031005859375003e-06,
			3.0366452639656894e-06
		],
		"eco": 29,
		"efo": 290000.0,
		"cfr": NaN
	},
	{
		"tim": 21.967523474999997,
		"tid": 3224,
		"loc": [
			-3.8133176902947272e-06,
			3.0338491061839943e-06
		],
		"eco": 29,
		"efo": 290000.0,
		"cfr": NaN
	},
	{
		"tim": 21.967669500000003,
		"tid": 3224,
		"loc": [
			-3.826513381736906e-06,
			3.0082779360377735e-06
		],
		"eco": 27,
		"efo": 270000.0,
		"cfr": NaN
	},
	{
		"tim": 21.967815499999997,
		"tid": 3224,
		"loc": [
			-3.817767438598307e-06,
			3.021659515399212e-06
		],
		"eco": 32,
		"efo": 320000.0,
		"cfr": NaN
	},
	{
		"tim": 21.967961499999998,
		"tid": 3224,
		"loc": [
			-3.799729837213046e-06,
			2.9997637212860787e-06
		],
		"eco": 41,
		"efo": 205000.0,
		"cfr": NaN
	},
	{
		"tim": 21.968240024999997,
		"tid": 3224,
		"loc": [
			-3.836536373868703e-06,
			3.00842465833562e-06
		],
		"eco": 21,
		"efo": 210000.0,
		"cfr": NaN
	},
	{
		"tim": 21.968386,
		"tid": 3224,
		"loc": [
			-3.826651390053822e-06,
			3.0588906154390455e-06
		],
		"eco": 25,
		"efo": 250000.0,
		"cfr": NaN
	},
	{
		"tim": 21.968531975,
		"tid": 3224,
		"loc": [
			-3.8094027024699404e-06,
			3.0316162109375004e-06
		],
		"eco": 29,
		"efo": 290000.0,
		"cfr": NaN
	},
	{
		"tim": 21.968678,
		"tid": 3224,
		"loc": [
			-3.841692061551901e-06,
			3.045880213736704e-06
		],
		"eco": 22,
		"efo": 220000.0,
		"cfr": NaN
	},
	{
		"tim": 21.968823975000003,
		"tid": 3224,
		"loc": [
			-3.826644182531916e-06,
			3.056376505200378e-06
		],
		"eco": 30,
		"efo": 300000.0,
		"cfr": NaN
	},
	{
		"tim": 21.968970000000002,
		"tid": 3224,
		"loc": [
			-3.8136111314542604e-06,
			3.0620292549293685e-06
		],
		"eco": 45,
		"efo": 450000.0,
		"cfr": NaN
	},
	{
		"tim": 21.969116025,
		"tid": 3224,
		"loc": [
			-3.8073000325398845e-06,
			3.0514490574685876e-06
		],
		"eco": 32,
		"efo": 320000.0,
		"cfr": NaN
	},
	{
		"tim": 21.969262025000003,
		"tid": 3224,
		"loc": [
			-3.809754744957756e-06,
			3.059899855343844e-06
		],
		"eco": 35,
		"efo": 350000.0,
		"cfr": NaN
	},
	{
		"tim": 21.969408025000003,
		"tid": 3224,
		"loc": [
			-3.8110330611197908e-06,
			3.052577192283905e-06
		],
		"eco": 23,
		"efo": 230000.0,
		"cfr": NaN
	},
	{
		"tim": 21.969554024999997,
		"tid": 3224,
		"loc": [
			-3.7958423993385005e-06,
			3.0592658467906537e-06
		],
		"eco": 31,
		"efo": 310000.0,
		"cfr": NaN
	},
	{
		"tim": 21.969700049999997,
		"tid": 3224,
		"loc": [
			-3.793826051679289e-06,
			3.0918057129069e-06
		],
		"eco": 31,
		"efo": 310000.0,
		"cfr": NaN
	},
	{
		"tim": 21.969846025,
		"tid": 3224,
		"loc": [
			-3.8047316307862557e-06,
			3.091297092446093e-06
		],
		"eco": 30,
		"efo": 300000.0,
		"cfr": NaN
	},
	{
		"tim": 21.969992,
		"tid": 3224,
		"loc": [
			-3.8020546378628827e-06,
			3.0861776019376296e-06
		],
		"eco": 37,
		"efo": 370000.0,
		"cfr": NaN
	},
	{
		"tim": 21.970138025,
		"tid": 3224,
		"loc": [
			-3.8038002084113686e-06,
			3.084742736146053e-06
		],
		"eco": 30,
		"efo": 300000.0,
		"cfr": NaN
	},
	{
		"tim": 21.970284000000003,
		"tid": 3224,
		"loc": [
			-3.8029714509443975e-06,
			3.095993163547512e-06
		],
		"eco": 26,
		"efo": 260000.0,
		"cfr": NaN
	},
	{
		"tim": 21.970429975,
		"tid": 3224,
		"loc": [
			-3.7912837031741067e-06,
			3.1215851862908154e-06
		],
		"eco": 25,
		"efo": 250000.0,
		"cfr": NaN
	},
	{
		"tim": 21.970575999999998,
		"tid": 3224,
		"loc": [
			-3.7878056206213004e-06,
			3.102940931365009e-06
		],
		"eco": 39,
		"efo": 195000.0,
		"cfr": NaN
	},
	{
		"tim": 21.970854550000002,
		"tid": 3224,
		"loc": [
			-3.7799342051375043e-06,
			3.0763826569830547e-06
		],
		"eco": 22,
		"efo": 220000.0,
		"cfr": NaN
	},
	{
		"tim": 21.971000550000003,
		"tid": 3224,
		"loc": [
			-3.788000232164036e-06,
			3.0659066091155928e-06
		],
		"eco": 47,
		"efo": 235000.0,
		"cfr": NaN
	},
	{
		"tim": 21.9712791,
		"tid": 3224,
		"loc": [
			-3.789874842447789e-06,
			3.088584622748285e-06
		],
		"eco": 30,
		"efo": 300000.0,
		"cfr": NaN
	},
	{
		"tim": 21.971425075000003,
		"tid": 3224,
		"loc": [
			-3.755543046279312e-06,
			3.0966799206889494e-06
		],
		"eco": 25,
		"efo": 250000.0,
		"cfr": NaN
	},
	{
		"tim": 21.971571100000002,
		"tid": 3224,
		"loc": [
			-3.7691392995085162e-06,
			3.0650553360242847e-06
		],
		"eco": 38,
		"efo": 380000.0,
		"cfr": NaN
	},
	{
		"tim": 21.971717074999997,
		"tid": 3224,
		"loc": [
			-3.7741919280978253e-06,
			3.05902469898482e-06
		],
		"eco": 30,
		"efo": 300000.0,
		"cfr": NaN
	},
	{
		"tim": 21.97186305,
		"tid": 3224,
		"loc": [
			-3.752255719268263e-06,
			3.0585952918785936e-06
		],
		"eco": 26,
		"efo": 260000.0,
		"cfr": NaN
	},
	{
		"tim": 21.972009025000002,
		"tid": 3224,
		"loc": [
			-3.769002937812554e-06,
			3.060860023491359e-06
		],
		"eco": 29,
		"efo": 290000.0,
		"cfr": NaN
	},
	{
		"tim": 21.97215505,
		"tid": 3224,
		"loc": [
			-3.769469799510529e-06,
			3.0558060349727107e-06
		],
		"eco": 45,
		"efo": 225000.0,
		"cfr": NaN
	},
	{
		"tim": 21.9724336,
		"tid": 3224,
		"loc": [
			-3.7422063344380256e-06,
			3.0498137272783337e-06
		],
		"eco": 24,
		"efo": 240000.0,
		"cfr": NaN
	},
	{
		"tim": 21.972579624999998,
		"tid": 3224,
		"loc": [
			-3.7789815664233653e-06,
			3.03169667188665e-06
		],
		"eco": 43,
		"efo": 215000.0,
		"cfr": NaN
	},
	{
		"tim": 21.972858149999997,
		"tid": 3224,
		"loc": [
			-3.7545066151977248e-06,
			3.012429795014376e-06
		],
		"eco": 20,
		"efo": 200000.0,
		"cfr": NaN
	},
	{
		"tim": 21.973004175000003,
		"tid": 3224,
		"loc": [
			-3.7843454542400774e-06,
			3.0071691647381233e-06
		],
		"eco": 27,
		"efo": 270000.0,
		"cfr": NaN
	},
	{
		"tim": 21.97315015,
		"tid": 3224,
		"loc": [
			-3.7550958691931997e-06,
			3.0432429242950137e-06
		],
		"eco": 39,
		"efo": 195000.0,
		"cfr": NaN
	},
	{
		"tim": 21.973428625,
		"tid": 3224,
		"loc": [
			-3.741009143366244e-06,
			3.030995721809546e-06
		],
		"eco": 30,
		"efo": 300000.0,
		"cfr": NaN
	},
	{
		"tim": 21.97357465,
		"tid": 3224,
		"loc": [
			-3.7501794704990625e-06,
			3.0412533724927473e-06
		],
		"eco": 23,
		"efo": 230000.0,
		"cfr": NaN
	},
	{
		"tim": 21.973720625000002,
		"tid": 3224,
		"loc": [
			-3.7652772042233068e-06,
			3.056373931866413e-06
		],
		"eco": 32,
		"efo": 160000.0,
		"cfr": NaN
	},
	{
		"tim": 21.973999199999998,
		"tid": 3224,
		"loc": [
			-3.789485408814152e-06,
			3.046737504111551e-06
		],
		"eco": 25,
		"efo": 250000.0,
		"cfr": NaN
	},
	{
		"tim": 21.9741452,
		"tid": 3224,
		"loc": [
			-3.7748658921200474e-06,
			3.068705805040955e-06
		],
		"eco": 47,
		"efo": 470000.0,
		"cfr": NaN
	},
	{
		"tim": 21.9742912,
		"tid": 3224,
		"loc": [
			-3.7709569798650645e-06,
			3.07138961230882e-06
		],
		"eco": 30,
		"efo": 300000.0,
		"cfr": NaN
	},
	{
		"tim": 21.9744372,
		"tid": 3224,
		"loc": [
			-3.7482251576668145e-06,
			3.0365199456766043e-06
		],
		"eco": 42,
		"efo": 210000.0,
		"cfr": NaN
	},
	{
		"tim": 21.974715725,
		"tid": 3224,
		"loc": [
			-3.7601185467973697e-06,
			3.0284086861669926e-06
		],
		"eco": 38,
		"efo": 190000.0,
		"cfr": NaN
	},
	{
		"tim": 21.974994249999998,
		"tid": 3224,
		"loc": [
			-3.7528805032589454e-06,
			3.040727067719728e-06
		],
		"eco": 22,
		"efo": 110000.0,
		"cfr": NaN
	},
	{
		"tim": 21.975272725,
		"tid": 3224,
		"loc": [
			-3.7575852667514685e-06,
			3.0190112359403175e-06
		],
		"eco": 30,
		"efo": 150000.0,
		"cfr": NaN
	},
	{
		"tim": 21.975551300000003,
		"tid": 3224,
		"loc": [
			-3.7904177098866317e-06,
			3.0136839532594824e-06
		],
		"eco": 22,
		"efo": 220000.0,
		"cfr": NaN
	},
	{
		"tim": 21.975697299999997,
		"tid": 3224,
		"loc": [
			-3.782235015520695e-06,
			3.0420657154268964e-06
		],
		"eco": 26,
		"efo": 260000.0,
		"cfr": NaN
	},
	{
		"tim": 21.975843299999998,
		"tid": 3224,
		"loc": [
			-3.8013237339859493e-06,
			3.041977540956566e-06
		],
		"eco": 31,
		"efo": 310000.0,
		"cfr": NaN
	},
	{
		"tim": 21.975989324999997,
		"tid": 3224,
		"loc": [
			-3.8034530784524362e-06,
			3.0296079508966153e-06
		],
		"eco": 33,
		"efo": 330000.0,
		"cfr": NaN
	},
	{
		"tim": 21.976135324999998,
		"tid": 3224,
		"loc": [
			-3.799675475448113e-06,
			3.018086105687903e-06
		],
		"eco": 26,
		"efo": 130000.0,
		"cfr": NaN
	},
	{
		"tim": 21.976413849999997,
		"tid": 3224,
		"loc": [
			-3.8057101408473254e-06,
			3.0344515477656763e-06
		],
		"eco": 30,
		"efo": 300000.0,
		"cfr": NaN
	},
	{
		"tim": 21.976559825,
		"tid": 3224,
		"loc": [
			-3.827377510691364e-06,
			3.0409131597321172e-06
		],
		"eco": 35,
		"efo": 350000.0,
		"cfr": NaN
	},
	{
		"tim": 21.9767058,
		"tid": 3224,
		"loc": [
			-3.8475329911174826e-06,
			3.0496788441163422e-06
		],
		"eco": 27,
		"efo": 270000.0,
		"cfr": NaN
	},
	{
		"tim": 21.976851825,
		"tid": 3224,
		"loc": [
			-3.8482996083519154e-06,
			3.0632491114159293e-06
		],
		"eco": 30,
		"efo": 300000.0,
		"cfr": NaN
	},
	{
		"tim": 21.976997800000003,
		"tid": 3224,
		"loc": [
			-3.819032617891824e-06,
			3.0703161324141594e-06
		],
		"eco": 22,
		"efo": 220000.0,
		"cfr": NaN
	},
	{
		"tim": 21.977143825000002,
		"tid": 3224,
		"loc": [
			-3.818248650267383e-06,
			3.051881600423026e-06
		],
		"eco": 29,
		"efo": 145000.0,
		"cfr": NaN
	},
	{
		"tim": 21.977422375,
		"tid": 3224,
		"loc": [
			-3.835862953420417e-06,
			3.0788419014516718e-06
		],
		"eco": 37,
		"efo": 185000.0,
		"cfr": NaN
	},
	{
		"tim": 21.9777009,
		"tid": 3224,
		"loc": [
			-3.83622563807676e-06,
			3.076079434324253e-06
		],
		"eco": 38,
		"efo": 190000.0,
		"cfr": NaN
	},
	{
		"tim": 21.977979424999997,
		"tid": 3224,
		"loc": [
			-3.851132358525065e-06,
			3.075487909986778e-06
		],
		"eco": 20,
		"efo": 200000.0,
		"cfr": NaN
	},
	{
		"tim": 21.9781254,
		"tid": 3224,
		"loc": [
			-3.835416962163753e-06,
			3.0495802158180105e-06
		],
		"eco": 42,
		"efo": 210000.0,
		"cfr": NaN
	},
	{
		"tim": 21.978403925,
		"tid": 3224,
		"loc": [
			-3.830789633904603e-06,
			3.055382989899774e-06
		],
		"eco": 46,
		"efo": 230000.0,
		"cfr": NaN
	},
	{
		"tim": 21.978682449999997,
		"tid": 3224,
		"loc": [
			-3.836698870146513e-06,
			3.080579511145187e-06
		],
		"eco": 31,
		"efo": 155000.0,
		"cfr": NaN
	},
	{
		"tim": 21.978961,
		"tid": 3224,
		"loc": [
			-3.847161244943543e-06,
			3.063648524429819e-06
		],
		"eco": 26,
		"efo": 130000.0,
		"cfr": NaN
	},
	{
		"tim": 21.97923955,
		"tid": 3224,
		"loc": [
			-3.860413395050908e-06,
			3.0717091267427264e-06
		],
		"eco": 32,
		"efo": 160000.0,
		"cfr": NaN
	},
	{
		"tim": 21.97951805,
		"tid": 3224,
		"loc": [
			-3.862357538804449e-06,
			3.0506843327568195e-06
		],
		"eco": 50,
		"efo": 250000.0,
		"cfr": NaN
	},
	{
		"tim": 21.979796574999998,
		"tid": 3224,
		"loc": [
			-3.842064407344874e-06,
			3.07312186974337e-06
		],
		"eco": 36,
		"efo": 180000.0,
		"cfr": NaN
	},
	{
		"tim": 21.98007505,
		"tid": 3224,
		"loc": [
			-3.859617800456645e-06,
			3.084744856418527e-06
		],
		"eco": 43,
		"efo": 215000.0,
		"cfr": NaN
	},
	{
		"tim": 21.980353625000003,
		"tid": 3224,
		"loc": [
			-3.853976476837002e-06,
			3.097815492160366e-06
		],
		"eco": 27,
		"efo": 270000.0,
		"cfr": NaN
	},
	{
		"tim": 21.980499624999997,
		"tid": 3224,
		"loc": [
			-3.845651489234422e-06,
			3.1068253898032635e-06
		],
		"eco": 49,
		"efo": 245000.0,
		"cfr": NaN
	},
	{
		"tim": 21.980778175,
		"tid": 3224,
		"loc": [
			-3.818971541347944e-06,
			3.1099235200179294e-06
		],
		"eco": 26,
		"efo": 260000.0,
		"cfr": NaN
	},
	{
		"tim": 21.980924175000002,
		"tid": 3224,
		"loc": [
			-3.8071285093935467e-06,
			3.093223324975161e-06
		],
		"eco": 35,
		"efo": 350000.0,
		"cfr": NaN
	},
	{
		"tim": 21.981070149999997,
		"tid": 3224,
		"loc": [
			-3.817000755620775e-06,
			3.079953537210451e-06
		],
		"eco": 43,
		"efo": 430000.0,
		"cfr": NaN
	},
	{
		"tim": 21.981216174999997,
		"tid": 3224,
		"loc": [
			-3.828187651237666e-06,
			3.0755543950342295e-06
		],
		"eco": 33,
		"efo": 330000.0,
		"cfr": NaN
	},
	{
		"tim": 21.98136215,
		"tid": 3224,
		"loc": [
			-3.822837806726006e-06,
			3.0712018605244183e-06
		],
		"eco": 39,
		"efo": 390000.0,
		"cfr": NaN
	},
	{
		"tim": 21.981508125,
		"tid": 3224,
		"loc": [
			-3.818413141711546e-06,
			3.072617057784474e-06
		],
		"eco": 41,
		"efo": 410000.0,
		"cfr": NaN
	},
	{
		"tim": 21.98165415,
		"tid": 3224,
		"loc": [
			-3.827441577779005e-06,
			3.0608472377990444e-06
		],
		"eco": 37,
		"efo": 370000.0,
		"cfr": NaN
	},
	{
		"tim": 21.981800125000003,
		"tid": 3224,
		"loc": [
			-3.804885843055051e-06,
			3.063266041067221e-06
		],
		"eco": 43,
		"efo": 430000.0,
		"cfr": NaN
	},
	{
		"tim": 21.981946150000002,
		"tid": 3224,
		"loc": [
			-3.813908614535236e-06,
			3.0544697135383156e-06
		],
		"eco": 36,
		"efo": 360000.0,
		"cfr": NaN
	},
	{
		"tim": 21.982092175000002,
		"tid": 3224,
		"loc": [
			-3.7943889861279656e-06,
			3.076518881692234e-06
		],
		"eco": 21,
		"efo": 210000.0,
		"cfr": NaN
	},
	{
		"tim": 21.982238175000003,
		"tid": 3224,
		"loc": [
			-3.804275817575897e-06,
			3.0691232980899994e-06
		],
		"eco": 24,
		"efo": 240000.0,
		"cfr": NaN
	},
	{
		"tim": 21.982384174999996,
		"tid": 3224,
		"loc": [
			-3.77152108780633e-06,
			3.053576344876609e-06
		],
		"eco": 33,
		"efo": 330000.0,
		"cfr": NaN
	},
	{
		"tim": 21.982530174999997,
		"tid": 3224,
		"loc": [
			-3.7661898965061376e-06,
			3.056429706073249e-06
		],
		"eco": 20,
		"efo": 200000.0,
		"cfr": NaN
	},
	{
		"tim": 21.982676199999997,
		"tid": 3224,
		"loc": [
			-3.7812583006426283e-06,
			3.052536202110827e-06
		],
		"eco": 30,
		"efo": 150000.0,
		"cfr": NaN
	},
	{
		"tim": 21.982954675,
		"tid": 3224,
		"loc": [
			-3.7759584341913813e-06,
			3.0778062909762188e-06
		],
		"eco": 23,
		"efo": 230000.0,
		"cfr": NaN
	},
	{
		"tim": 21.983100699999998,
		"tid": 3224,
		"loc": [
			-3.7861826493892276e-06,
			3.0689664414635116e-06
		],
		"eco": 40,
		"efo": 200000.0,
		"cfr": NaN
	},
	{
		"tim": 21.983379175,
		"tid": 3224,
		"loc": [
			-3.7746725015945834e-06,
			3.0941419741624475e-06
		],
		"eco": 30,
		"efo": 150000.0,
		"cfr": NaN
	},
	{
		"tim": 21.983657750000003,
		"tid": 3224,
		"loc": [
			-3.799808051743821e-06,
			3.0981372928862703e-06
		],
		"eco": 55,
		"efo": 275000.0,
		"cfr": NaN
	},
	{
		"tim": 21.983936275,
		"tid": 3224,
		"loc": [
			-3.804172137813601e-06,
			3.0962920416884452e-06
		],
		"eco": 39,
		"efo": 195000.0,
		"cfr": NaN
	},
	{
		"tim": 21.984214825,
		"tid": 3224,
		"loc": [
			-3.7957914252106108e-06,
			3.0940766009392956e-06
		],
		"eco": 24,
		"efo": 240000.0,
		"cfr": NaN
	},
	{
		"tim": 21.9843608,
		"tid": 3224,
		"loc": [
			-3.788204368268262e-06,
			3.0928512599155833e-06
		],
		"eco": 20,
		"efo": 200000.0,
		"cfr": NaN
	},
	{
		"tim": 21.984506825,
		"tid": 3224,
		"loc": [
			-3.762597631812658e-06,
			3.0989156932370576e-06
		],
		"eco": 32,
		"efo": 320000.0,
		"cfr": NaN
	},
	{
		"tim": 21.984652800000003,
		"tid": 3224,
		"loc": [
			-3.7686609927720006e-06,
			3.0668318990987947e-06
		],
		"eco": 26,
		"efo": 260000.0,
		"cfr": NaN
	},
	{
		"tim": 21.984798774999998,
		"tid": 3224,
		"loc": [
			-3.7950998108385125e-06,
			3.1102303256548912e-06
		],
		"eco": 39,
		"efo": 195000.0,
		"cfr": NaN
	},
	{
		"tim": 21.985077299999997,
		"tid": 3224,
		"loc": [
			-3.7991038427463672e-06,
			3.078700499488233e-06
		],
		"eco": 40,
		"efo": 400000.0,
		"cfr": NaN
	},
	{
		"tim": 21.985223325000003,
		"tid": 3224,
		"loc": [
			-3.7986324249614974e-06,
			3.0758934308496737e-06
		],
		"eco": 33,
		"efo": 330000.0,
		"cfr": NaN
	},
	{
		"tim": 21.985369324999997,
		"tid": 3224,
		"loc": [
			-3.789209640183757e-06,
			3.085489206618744e-06
		],
		"eco": 38,
		"efo": 380000.0,
		"cfr": NaN
	},
	{
		"tim": 21.985515349999996,
		"tid": 3224,
		"loc": [
			-3.797087096973982e-06,
			3.0680008130247325e-06
		],
		"eco": 38,
		"efo": 380000.0,
		"cfr": NaN
	},
	{
		"tim": 21.985661349999997,
		"tid": 3224,
		"loc": [
			-3.818407886985829e-06,
			3.088580513209699e-06
		],
		"eco": 45,
		"efo": 225000.0,
		"cfr": NaN
	},
	{
		"tim": 21.9859399,
		"tid": 3224,
		"loc": [
			-3.7877806297147064e-06,
			3.1176833031768456e-06
		],
		"eco": 31,
		"efo": 155000.0,
		"cfr": NaN
	},
	{
		"tim": 21.986218374999996,
		"tid": 3224,
		"loc": [
			-3.823537471968371e-06,
			3.092121648872835e-06
		],
		"eco": 41,
		"efo": 205000.0,
		"cfr": NaN
	},
	{
		"tim": 21.986496900000002,
		"tid": 3224,
		"loc": [
			-3.826671395074806e-06,
			3.112372163521526e-06
		],
		"eco": 31,
		"efo": 155000.0,
		"cfr": NaN
	},
	{
		"tim": 21.986775425,
		"tid": 3224,
		"loc": [
			-3.8072316493521617e-06,
			3.0915778768413663e-06
		],
		"eco": 35,
		"efo": 175000.0,
		"cfr": NaN
	},
	{
		"tim": 21.987053975,
		"tid": 3224,
		"loc": [
			-3.8009298419718967e-06,
			3.0805279680660963e-06
		],
		"eco": 28,
		"efo": 280000.0,
		"cfr": NaN
	},
	{
		"tim": 21.987199975,
		"tid": 3224,
		"loc": [
			-3.7865045672503243e-06,
			3.075666565659035e-06
		],
		"eco": 29,
		"efo": 290000.0,
		"cfr": NaN
	},
	{
		"tim": 21.987346,
		"tid": 3224,
		"loc": [
			-3.7923460733096276e-06,
			3.0685001759696022e-06
		],
		"eco": 23,
		"efo": 230000.0,
		"cfr": NaN
	},
	{
		"tim": 21.987492,
		"tid": 3224,
		"loc": [
			-3.821379132057572e-06,
			3.0785348323991626e-06
		],
		"eco": 26,
		"efo": 260000.0,
		"cfr": NaN
	},
	{
		"tim": 21.987637975000002,
		"tid": 3224,
		"loc": [
			-3.790941497098332e-06,
			3.062082357797192e-06
		],
		"eco": 33,
		"efo": 330000.0,
		"cfr": NaN
	},
	{
		"tim": 21.987783949999997,
		"tid": 3224,
		"loc": [
			-3.832470242719747e-06,
			3.047810162813694e-06
		],
		"eco": 39,
		"efo": 390000.0,
		"cfr": NaN
	},
	{
		"tim": 21.987929974999997,
		"tid": 3224,
		"loc": [
			-3.818548533298699e-06,
			3.0299048422330878e-06
		],
		"eco": 22,
		"efo": 220000.0,
		"cfr": NaN
	},
	{
		"tim": 21.98807595,
		"tid": 3224,
		"loc": [
			-3.7735591117657823e-06,
			3.0651014677673547e-06
		],
		"eco": 36,
		"efo": 180000.0,
		"cfr": NaN
	},
	{
		"tim": 21.988354474999998,
		"tid": 3224,
		"loc": [
			-3.777729142958907e-06,
			3.0310715853213607e-06
		],
		"eco": 24,
		"efo": 240000.0,
		"cfr": NaN
	},
	{
		"tim": 21.988500499999997,
		"tid": 3224,
		"loc": [
			-3.8016828940649466e-06,
			3.015838728345653e-06
		],
		"eco": 24,
		"efo": 240000.0,
		"cfr": NaN
	},
	{
		"tim": 21.988646499999998,
		"tid": 3224,
		"loc": [
			-3.7746551157017735e-06,
			3.0275640177842062e-06
		],
		"eco": 21,
		"efo": 210000.0,
		"cfr": NaN
	},
	{
		"tim": 21.9887925,
		"tid": 3224,
		"loc": [
			-3.7795305702367073e-06,
			3.0057583379924025e-06
		],
		"eco": 36,
		"efo": 180000.0,
		"cfr": NaN
	},
	{
		"tim": 21.989071050000003,
		"tid": 3224,
		"loc": [
			-3.7696128425602417e-06,
			3.0002712203844014e-06
		],
		"eco": 30,
		"efo": 300000.0,
		"cfr": NaN
	},
	{
		"tim": 21.989217025,
		"tid": 3224,
		"loc": [
			-3.7644975037011274e-06,
			3.0007784190765077e-06
		],
		"eco": 31,
		"efo": 155000.0,
		"cfr": NaN
	},
	{
		"tim": 21.989495549999997,
		"tid": 3224,
		"loc": [
			-3.812198006472617e-06,
			2.9992166048789717e-06
		],
		"eco": 22,
		"efo": 220000.0,
		"cfr": NaN
	},
	{
		"tim": 21.989641525,
		"tid": 3224,
		"loc": [
			-3.8031190248370312e-06,
			3.0133056640625003e-06
		],
		"eco": 33,
		"efo": 165000.0,
		"cfr": NaN
	},
	{
		"tim": 21.98992005,
		"tid": 3224,
		"loc": [
			-3.805780290364214e-06,
			2.988313951449131e-06
		],
		"eco": 21,
		"efo": 210000.0,
		"cfr": NaN
	},
	{
		"tim": 21.990066074999998,
		"tid": 3224,
		"loc": [
			-3.830268792314301e-06,
			2.9731308302869576e-06
		],
		"eco": 21,
		"efo": 210000.0,
		"cfr": NaN
	},
	{
		"tim": 21.990212075,
		"tid": 3224,
		"loc": [
			-3.8294546931678745e-06,
			2.9837940622977016e-06
		],
		"eco": 38,
		"efo": 190000.0,
		"cfr": NaN
	},
	{
		"tim": 21.990490625000003,
		"tid": 3224,
		"loc": [
			-3.8262432303418415e-06,
			3.023186304054116e-06
		],
		"eco": 27,
		"efo": 270000.0,
		"cfr": NaN
	},
	{
		"tim": 21.990636624999997,
		"tid": 3224,
		"loc": [
			-3.811677764398748e-06,
			3.017161727541365e-06
		],
		"eco": 42,
		"efo": 420000.0,
		"cfr": NaN
	},
	{
		"tim": 21.990782650000003,
		"tid": 3224,
		"loc": [
			-3.815545985645237e-06,
			3.017392044712039e-06
		],
		"eco": 25,
		"efo": 250000.0,
		"cfr": NaN
	},
	{
		"tim": 21.990928625,
		"tid": 3224,
		"loc": [
			-3.80263759285368e-06,
			3.037086547020069e-06
		],
		"eco": 38,
		"efo": 380000.0,
		"cfr": NaN
	},
	{
		"tim": 21.9910746,
		"tid": 3224,
		"loc": [
			-3.8326841383281435e-06,
			3.042557960668596e-06
		],
		"eco": 24,
		"efo": 240000.0,
		"cfr": NaN
	},
	{
		"tim": 21.991220625,
		"tid": 3224,
		"loc": [
			-3.8402571268573735e-06,
			3.0442316371337566e-06
		],
		"eco": 24,
		"efo": 240000.0,
		"cfr": NaN
	},
	{
		"tim": 21.991366600000003,
		"tid": 3224,
		"loc": [
			-3.855447140162579e-06,
			3.0492449325043026e-06
		],
		"eco": 24,
		"efo": 240000.0,
		"cfr": NaN
	},
	{
		"tim": 21.991512574999998,
		"tid": 3224,
		"loc": [
			-3.83477061975306e-06,
			3.0582630167991956e-06
		],
		"eco": 29,
		"efo": 290000.0,
		"cfr": NaN
	},
	{
		"tim": 21.991658599999997,
		"tid": 3224,
		"loc": [
			-3.867057576841039e-06,
			3.0562835459407506e-06
		],
		"eco": 28,
		"efo": 140000.0,
		"cfr": NaN
	},
	{
		"tim": 21.991937150000002,
		"tid": 3224,
		"loc": [
			-3.838046684313281e-06,
			3.053377187763683e-06
		],
		"eco": 36,
		"efo": 180000.0,
		"cfr": NaN
	},
	{
		"tim": 21.9922157,
		"tid": 3224,
		"loc": [
			-3.8306231033731695e-06,
			3.0671133671665133e-06
		],
		"eco": 36,
		"efo": 360000.0,
		"cfr": NaN
	},
	{
		"tim": 21.9923617,
		"tid": 3224,
		"loc": [
			-3.81654391468504e-06,
			3.0609895424526154e-06
		],
		"eco": 40,
		"efo": 400000.0,
		"cfr": NaN
	},
	{
		"tim": 21.992507675000002,
		"tid": 3224,
		"loc": [
			-3.825862054145644e-06,
			3.0622997526991387e-06
		],
		"eco": 40,
		"efo": 400000.0,
		"cfr": NaN
	},
	{
		"tim": 21.992653649999998,
		"tid": 3224,
		"loc": [
			-3.829742651642328e-06,
			3.0657029063532334e-06
		],
		"eco": 27,
		"efo": 270000.0,
		"cfr": NaN
	},
	{
		"tim": 21.992799674999997,
		"tid": 3224,
		"loc": [
			-3.8145212595345614e-06,
			3.053740448643165e-06
		],
		"eco": 28,
		"efo": 280000.0,
		"cfr": NaN
	},
	{
		"tim": 21.99294565,
		"tid": 3224,
		"loc": [
			-3.8243903123537055e-06,
			3.0597905338861606e-06
		],
		"eco": 27,
		"efo": 270000.0,
		"cfr": NaN
	},
	{
		"tim": 21.993091625,
		"tid": 3224,
		"loc": [
			-3.814964467860422e-06,
			3.0278406662089156e-06
		],
		"eco": 26,
		"efo": 260000.0,
		"cfr": NaN
	},
	{
		"tim": 21.99323765,
		"tid": 3224,
		"loc": [
			-3.8319897739411535e-06,
			3.0327184757088675e-06
		],
		"eco": 20,
		"efo": 200000.0,
		"cfr": NaN
	},
	{
		"tim": 21.993383675,
		"tid": 3224,
		"loc": [
			-3.840490693885234e-06,
			3.0183917623095822e-06
		],
		"eco": 38,
		"efo": 190000.0,
		"cfr": NaN
	},
	{
		"tim": 21.993662224999998,
		"tid": 3224,
		"loc": [
			-3.86130963082014e-06,
			3.0153266339168184e-06
		],
		"eco": 29,
		"efo": 145000.0,
		"cfr": NaN
	},
	{
		"tim": 21.993940749999997,
		"tid": 3224,
		"loc": [
			-3.842645075905827e-06,
			3.0265629129276037e-06
		],
		"eco": 44,
		"efo": 220000.0,
		"cfr": NaN
	},
	{
		"tim": 21.994219275000003,
		"tid": 3224,
		"loc": [
			-3.843074106284041e-06,
			3.0379967134776086e-06
		],
		"eco": 40,
		"efo": 200000.0,
		"cfr": NaN
	},
	{
		"tim": 21.994497749999997,
		"tid": 3224,
		"loc": [
			-3.845896703699213e-06,
			3.0657161499787798e-06
		],
		"eco": 30,
		"efo": 300000.0,
		"cfr": NaN
	},
	{
		"tim": 21.994643774999997,
		"tid": 3224,
		"loc": [
			-3.85981614470556e-06,
			3.0729332189453725e-06
		],
		"eco": 21,
		"efo": 210000.0,
		"cfr": NaN
	},
	{
		"tim": 21.99478975,
		"tid": 3224,
		"loc": [
			-3.844064261455068e-06,
			3.0630680945399327e-06
		],
		"eco": 26,
		"efo": 260000.0,
		"cfr": NaN
	},
	{
		"tim": 21.994935775,
		"tid": 3224,
		"loc": [
			-3.832483053467527e-06,
			3.0550213807254435e-06
		],
		"eco": 26,
		"efo": 260000.0,
		"cfr": NaN
	},
	{
		"tim": 21.995081799999998,
		"tid": 3224,
		"loc": [
			-3.835173294423716e-06,
			3.0729579540917174e-06
		],
		"eco": 36,
		"efo": 360000.0,
		"cfr": NaN
	},
	{
		"tim": 21.9952278,
		"tid": 3224,
		"loc": [
			-3.834324033268554e-06,
			3.085079483143581e-06
		],
		"eco": 35,
		"efo": 350000.0,
		"cfr": NaN
	},
	{
		"tim": 21.9953738,
		"tid": 3224,
		"loc": [
			-3.83175699332878e-06,
			3.0730090834858116e-06
		],
		"eco": 24,
		"efo": 240000.0,
		"cfr": NaN
	},
	{
		"tim": 21.9955198,
		"tid": 3224,
		"loc": [
			-3.834141655957832e-06,
			3.070148440437689e-06
		],
		"eco": 22,
		"efo": 220000.0,
		"cfr": NaN
	},
	{
		"tim": 21.995665825,
		"tid": 3224,
		"loc": [
			-3.8342785950857285e-06,
			3.0912462005299686e-06
		],
		"eco": 58,
		"efo": 290000.0,
		"cfr": NaN
	},
	{
		"tim": 21.9959443,
		"tid": 3224,
		"loc": [
			-3.8288633765971184e-06,
			3.091134456117779e-06
		],
		"eco": 35,
		"efo": 350000.0,
		"cfr": NaN
	},
	{
		"tim": 21.996090325,
		"tid": 3224,
		"loc": [
			-3.8089661609868344e-06,
			3.0938144091074186e-06
		],
		"eco": 31,
		"efo": 310000.0,
		"cfr": NaN
	},
	{
		"tim": 21.996236300000003,
		"tid": 3224,
		"loc": [
			-3.8132585863852372e-06,
			3.085408354734967e-06
		],
		"eco": 43,
		"efo": 215000.0,
		"cfr": NaN
	},
	{
		"tim": 21.996514825000002,
		"tid": 3224,
		"loc": [
			-3.776950263517919e-06,
			3.0898885708297193e-06
		],
		"eco": 22,
		"efo": 220000.0,
		"cfr": NaN
	},
	{
		"tim": 21.99666085,
		"tid": 3224,
		"loc": [
			-3.8001098592474727e-06,
			3.093570885567657e-06
		],
		"eco": 27,
		"efo": 270000.0,
		"cfr": NaN
	},
	{
		"tim": 21.996806850000002,
		"tid": 3224,
		"loc": [
			-3.7715798023234842e-06,
			3.077125193174274e-06
		],
		"eco": 22,
		"efo": 220000.0,
		"cfr": NaN
	},
	{
		"tim": 21.996952850000003,
		"tid": 3224,
		"loc": [
			-3.792053364253773e-06,
			3.093785620103427e-06
		],
		"eco": 22,
		"efo": 220000.0,
		"cfr": NaN
	},
	{
		"tim": 21.997098875000002,
		"tid": 3224,
		"loc": [
			-3.7941447780933767e-06,
			3.065471449801835e-06
		],
		"eco": 22,
		"efo": 220000.0,
		"cfr": NaN
	},
	{
		"tim": 21.997244875000003,
		"tid": 3224,
		"loc": [
			-3.774339157561565e-06,
			3.075031430190467e-06
		],
		"eco": 34,
		"efo": 170000.0,
		"cfr": NaN
	},
	{
		"tim": 21.997523400000002,
		"tid": 3224,
		"loc": [
			-3.7615817884226204e-06,
			3.0823582572698677e-06
		],
		"eco": 24,
		"efo": 120000.0,
		"cfr": NaN
	},
	{
		"tim": 21.997801874999997,
		"tid": 3224,
		"loc": [
			-3.7850952148437505e-06,
			3.0411715503404117e-06
		],
		"eco": 41,
		"efo": 205000.0,
		"cfr": NaN
	},
	{
		"tim": 21.998080400000003,
		"tid": 3224,
		"loc": [
			-3.787599641852985e-06,
			3.0600994260099954e-06
		],
		"eco": 37,
		"efo": 185000.0,
		"cfr": NaN
	},
	{
		"tim": 21.99835895,
		"tid": 3224,
		"loc": [
			-3.812151642714823e-06,
			3.0644493241121696e-06
		],
		"eco": 47,
		"efo": 235000.0,
		"cfr": NaN
	},
	{
		"tim": 21.998637499999997,
		"tid": 3224,
		"loc": [
			-3.809624862869647e-06,
			3.0705391069675978e-06
		],
		"eco": 27,
		"efo": 270000.0,
		"cfr": NaN
	},
	{
		"tim": 21.9987835,
		"tid": 3224,
		"loc": [
			-3.7900677357104958e-06,
			3.071251614255033e-06
		],
		"eco": 29,
		"efo": 290000.0,
		"cfr": NaN
	},
	{
		"tim": 21.998929524999998,
[truncated: 1,874,897 more chars]
