# Supplementary material for: MINFLUX nanometer-scale 3D imaging and microsecond-range tracking on a common fluorescence microscope
Source: Nat Commun. 2021 Mar 5;12:1478. doi: 10.1038/s41467-021-21652-z (PMC7935904; doi:10.1038/s41467-021-21652-z)
Supplement: Supplementary file 6 — Source Data [file 41467_2021_21652_MOESM6_ESM.zip › Figure_5b-d.json]

{
	"std_xyz": [
		[
			2.8878524513933246e-09,
			6.115196692545455e-09,
			1.8114697694880742e-09
		],
		[
			6.131403069333316e-09,
			2.7085634415903352e-08,
			4.686678837768859e-09
		],
		[
			7.550717615663779e-09,
			1.888536891419265e-08,
			2.8771014899273274e-09
		],
		[
			8.301106852463262e-09,
			4.036551973299662e-09,
			2.0129229213289416e-09
		],
		[
			9.297594959125611e-09,
			3.0836965692410277e-09,
			2.730617409374898e-09
		],
		[
			2.554151393875651e-09,
			3.1835138999614975e-09,
			1.8548377849075185e-09
		],
		[
			7.123833842905089e-09,
			3.898746522877745e-09,
			5.757624593043486e-09
		],
		[
			2.827453574761163e-09,
			4.233299461578107e-09,
			1.9278983142850024e-09
		],
		[
			3.4069804805778426e-09,
			2.456959556477591e-09,
			6.014680559769396e-10
		],
		[
			4.229196099750423e-09,
			5.429009560943224e-09,
			4.389523138676381e-09
		],
		[
			1.0121381654613473e-08,
			6.992189462214548e-09,
			1.111636697935089e-09
		],
		[
			7.008333894397832e-09,
			1.9729502734491033e-08,
			5.062349214841079e-09
		],
		[
			1.506720696855149e-08,
			7.622140405113748e-09,
			4.397163923876444e-09
		],
		[
			9.359223531053599e-09,
			8.352545518943618e-09,
			1.8166333967938287e-08
		],
		[
			6.70525921105338e-09,
			5.614507072844678e-09,
			2.189099933326315e-09
		],
		[
			2.950424127470779e-09,
			1.3850453272012224e-09,
			1.5874230235291335e-09
		],
		[
			3.715783137089511e-09,
			1.5083697439406098e-09,
			2.0974498956259686e-09
		],
		[
			1.6021568400798963e-09,
			2.100795637106866e-09,
			1.3298751232029607e-09
		],
		[
			5.398689795482185e-10,
			2.4497214069937795e-09,
			2.4635912528210455e-09
		],
		[
			1.6636854293099508e-09,
			6.09934133727406e-09,
			1.3604481356196401e-08
		],
		[
			1.5894598843819544e-09,
			2.732974956006522e-09,
			1.7781572087244492e-09
		],
		[
			3.744392415780507e-09,
			3.657840715476613e-09,
			1.4818206571235419e-09
		],
		[
			2.0524653862241715e-09,
			1.4206193242914154e-09,
			1.9630706750799906e-09
		],
		[
			1.5451237101978754e-09,
			1.6410096463045543e-09,
			1.451934180151544e-09
		],
		[
			2.6761982185930004e-09,
			2.783220047569347e-09,
			1.4585885879930795e-09
		],
		[
			2.012717257615156e-09,
			2.0953891182169956e-09,
			1.2086646296172308e-09
		],
		[
			2.253844962467317e-09,
			8.647317870425036e-09,
			1.7800383441207855e-09
		],
		[
			1.1907893719462144e-09,
			1.8209021946142747e-09,
			1.8878434867146975e-09
		],
		[
			1.371376140708238e-09,
			1.3089368139940533e-09,
			2.065957190125333e-09
		],
		[
			3.6565404787952775e-09,
			1.6501829174992293e-09,
			1.6122073563605668e-09
		],
		[
			4.162270988339114e-09,
			3.813776333454476e-09,
			3.0331744287689024e-09
		],
		[
			2.0131807604161247e-09,
			7.891225791593992e-09,
			1.1792389790895073e-08
		],
		[
			2.081993427127324e-09,
			1.6857372152440213e-09,
			5.451685065574317e-10
		],
		[
			2.7545606562703974e-09,
			1.5342529437671786e-09,
			1.8477057543027592e-09
		],
		[
			2.885231196623383e-09,
			2.062935982894591e-09,
			2.4888255398496016e-09
		],
		[
			3.5346530426669923e-09,
			3.6820625208519775e-09,
			1.7789722475623426e-09
		],
		[
			2.236669109435592e-09,
			7.596267564712045e-09,
			3.0466802521799226e-09
		],
		[
			1.1430539417637444e-09,
			2.8088654442794106e-09,
			1.0331501586925587e-09
		],
		[
			3.286783845239201e-09,
			2.1283736066775008e-09,
			1.522887726211867e-09
		],
		[
			3.2778180489979017e-09,
			1.4939706512843002e-09,
			3.362993049599823e-09
		],
		[
			2.0611837342819087e-09,
			4.190832941714923e-09,
			1.957544080013054e-09
		],
		[
			1.7747531662763091e-09,
			2.3263885538751176e-09,
			3.1790774728252327e-09
		],
		[
			2.0407536655448735e-09,
			3.154350907386495e-09,
			1.2511474382144599e-09
		],
		[
			2.3745972880178682e-09,
			6.473839078561788e-09,
			3.962283274015982e-09
		],
		[
			1.5008919191730523e-09,
			1.2812544189975327e-09,
			1.6037102342391472e-09
		],
		[
			1.2703844228918046e-08,
			2.5030006325950628e-08,
			8.269569231767495e-09
		],
		[
			1.5721187735116735e-09,
			1.126525239585092e-09,
			2.559382381035454e-09
		],
		[
			2.520557997602145e-09,
			4.865948428833701e-09,
			2.8948143596656046e-09
		],
		[
			6.436240000936317e-10,
			2.3103073671271253e-09,
			4.320036412967427e-10
		],
		[
			4.004554897773672e-09,
			1.035708026775038e-09,
			2.7920725649715016e-09
		],
		[
			4.386181587136309e-09,
			1.5748246948937775e-09,
			2.810899756234507e-09
		],
		[
			2.4135523087847736e-09,
			1.61213929922706e-09,
			1.5613183626489095e-09
		],
		[
			1.352190795025019e-09,
			2.900189790910795e-09,
			1.3190737699233813e-09
		],
		[
			4.65282484327139e-09,
			2.550645753249912e-09,
			3.5114609678426006e-09
		],
		[
			2.0997123957026895e-09,
			1.3653376459728046e-09,
			1.1520263817907792e-09
		],
		[
			2.53507122131453e-09,
			2.693028176247721e-09,
			1.784009670482915e-09
		],
		[
			1.8440283129384845e-09,
			2.441624668874184e-09,
			3.091234467578872e-09
		],
		[
			1.3241746462113858e-09,
			1.708144360552306e-09,
			1.303990756371348e-09
		],
		[
			1.4424066291251147e-09,
			3.248513321346969e-09,
			2.7935377451791124e-09
		],
		[
			1.4275036451215685e-09,
			2.802172461997658e-09,
			1.70919029620794e-09
		],
		[
			1.4090133467051294e-09,
			3.941756562968973e-09,
			2.7052559672559597e-09
		],
		[
			1.7077800272186422e-09,
			1.8862870949409034e-09,
			1.897106556610353e-09
		],
		[
			2.2856699374226286e-09,
			2.832099851522708e-09,
			2.6028519654259806e-09
		],
		[
			1.8422622303777242e-09,
			7.639044850788199e-09,
			1.2893672564963217e-09
		],
		[
			3.1533719030417867e-09,
			3.215863160432799e-09,
			2.1914907053102076e-09
		],
		[
			1.5385043314440866e-09,
			1.98043807758975e-09,
			2.0115446731515827e-09
		],
		[
			1.1461829915847163e-09,
			1.6594690873099782e-09,
			1.2810500548738603e-09
		],
		[
			2.077715477492909e-09,
			2.8197007911804017e-09,
			9.951458073071805e-10
		],
		[
			2.0644353262737412e-09,
			4.2953764459287525e-09,
			1.8604386133977772e-09
		],
		[
			1.5791765368040874e-09,
			3.199651342515648e-09,
			5.50247740097754e-10
		],
		[
			9.853993154158258e-10,
			1.908481923213301e-09,
			8.876691659039329e-10
		],
		[
			8.2111715898431e-10,
			1.922638101158549e-09,
			8.352828047313373e-10
		],
		[
			1.2350122391721917e-09,
			1.0600142296767477e-09,
			1.1545230701352526e-09
		],
		[
			1.411787080284066e-09,
			1.6904815785652705e-09,
			7.697442885455313e-10
		],
		[
			1.7197461763021415e-09,
			2.048815190584208e-09,
			1.1935494565460618e-09
		],
		[
			4.0718915623282214e-09,
			1.4297958827647761e-09,
			1.5876997713903558e-08
		],
		[
			2.065053620173043e-09,
			1.2052221781989632e-09,
			1.0041466650849994e-09
		],
		[
			1.4491465881436917e-09,
			1.6491947694197166e-09,
			1.5478632984952566e-09
		],
		[
			3.742583641045215e-09,
			2.225108023185139e-09,
			1.435907327747961e-08
		],
		[
			2.236536830058901e-09,
			2.5823884188954556e-09,
			1.6571837239013443e-09
		],
		[
			2.0635923810721726e-09,
			3.481390955429865e-09,
			2.0122071087899284e-09
		],
		[
			1.0257958231165716e-09,
			2.5917350901373354e-09,
			1.5405985382660044e-09
		],
		[
			1.7582271760674592e-09,
			3.00085201978369e-09,
			1.0398910565676e-09
		],
		[
			1.4744187635945518e-09,
			2.053535854226257e-09,
			8.392869553090697e-10
		],
		[
			2.2938085885061483e-09,
			3.511765554839117e-09,
			1.2113781236741846e-09
		],
		[
			1.5622621462186059e-09,
			2.766198306876736e-09,
			1.7086913794808488e-09
		],
		[
			3.0659364861823394e-08,
			2.0998678446521122e-08,
			4.409426351488196e-09
		],
		[
			1.6983111326899138e-09,
			5.339103784921406e-09,
			2.3416428173191345e-09
		],
		[
			1.7194237097918528e-09,
			1.8126440000902124e-09,
			1.889168724397319e-09
		],
		[
			1.091361290821236e-08,
			1.9415429093412688e-09,
			1.3752982447404054e-09
		],
		[
			3.026477743188168e-09,
			2.8292315886526754e-09,
			2.3605948167740663e-09
		],
		[
			3.740964029719767e-09,
			3.707081772648505e-09,
			1.7151852321915003e-09
		],
		[
			2.698789259369668e-09,
			4.367897958939458e-09,
			1.068323024093e-09
		],
		[
			1.9144461676961033e-09,
			1.9961802023640116e-09,
			1.6279803887155172e-09
		],
		[
			2.808338255664965e-09,
			2.598990161153164e-09,
			1.8676121610211715e-09
		],
		[
			1.3314037645957631e-09,
			1.6207808252688965e-09,
			1.1263067441806173e-09
		],
		[
			2.734350536576288e-09,
			2.750964429550713e-09,
			2.55253635207371e-09
		],
		[
			6.572145985077322e-09,
			2.1744504449021854e-09,
			1.384836117416541e-09
		],
		[
			9.131274490433258e-10,
			3.5318981201492727e-09,
			1.6282786370939098e-09
		],
		[
			1.1531437171631785e-09,
			2.195492049102988e-09,
			1.9053452404351203e-09
		],
		[
			3.2035572426566123e-09,
			5.1831267434452586e-09,
			1.4165928116534882e-09
		],
		[
			2.2409630549903883e-09,
			4.60878550421042e-09,
			1.3365322655059731e-09
		],
		[
			1.905609222896635e-09,
			2.565617097089719e-09,
			2.260373070373205e-09
		],
		[
			6.26710216827896e-09,
			7.3736534264183785e-09,
			3.1096386387395907e-09
		],
		[
			1.4681899744842521e-09,
			2.8033420050021537e-09,
			2.505697594375202e-09
		],
		[
			1.971947726495664e-09,
			1.2244038304185994e-09,
			1.8434340439267514e-09
		],
		[
			1.8334327634587774e-09,
			2.315444225753309e-09,
			1.1576503795319682e-09
		],
		[
			2.650840280098311e-09,
			2.3850296117839917e-09,
			1.2956174253984892e-09
		],
		[
			3.4624665318090762e-09,
			1.575217542583186e-09,
			2.2298005657476884e-09
		],
		[
			5.686025783825272e-09,
			2.6797739083582384e-09,
			1.06573900767888e-09
		],
		[
			3.0637971868735363e-09,
			1.6327778466687573e-09,
			2.207906099015109e-09
		],
		[
			2.7808588095194822e-09,
			7.705244874193214e-09,
			5.200349196039583e-10
		],
		[
			1.615441499934992e-09,
			2.265323482492661e-09,
			2.478972011228573e-09
		],
		[
			1.5396306500576948e-09,
			2.389382640122847e-09,
			9.330821185837568e-10
		],
		[
			5.819683868794512e-09,
			2.360448297921384e-09,
			1.8249978770486356e-09
		],
		[
			6.446519873447682e-09,
			2.2079411715497698e-09,
			6.536523587761246e-09
		],
		[
			1.4216861453419345e-09,
			3.2021214839883713e-09,
			1.626790427601114e-09
		],
		[
			3.7348851844014365e-09,
			2.3851988949584227e-09,
			1.4666287469235362e-09
		],
		[
			2.0718063585690164e-09,
			5.28712046688461e-10,
			5.83532597800566e-10
		],
		[
			2.654747192035928e-09,
			3.9680052587096365e-09,
			2.3266991587914935e-09
		],
		[
			1.9599715529935793e-09,
			3.524344358951743e-09,
			1.25564231670524e-09
		],
		[
			1.155654009844956e-09,
			1.082241254079094e-09,
			9.522845058754065e-10
		],
		[
			2.132051884514992e-09,
			4.4971328482295305e-10,
			2.686541916625263e-09
		],
		[
			2.1310314841158925e-09,
			1.659915661307902e-09,
			1.4824567641866877e-09
		],
		[
			1.0004411477621643e-08,
			2.835347276865921e-09,
			1.3671380130286595e-09
		],
		[
			2.2115981812404196e-09,
			2.4963585513033734e-09,
			1.3104409121150357e-09
		],
		[
			5.995226120822119e-09,
			1.1480575235450813e-08,
			1.2184306575708987e-09
		],
		[
			2.1987244734970184e-09,
			2.518906248194072e-09,
			6.210072940785051e-10
		],
		[
			7.769899812364784e-09,
			2.523138370210849e-09,
			2.6900306802764928e-09
		],
		[
			2.9416896879914964e-09,
			1.368731929513402e-09,
			2.8352848724687264e-08
		],
		[
			1.5390296689579152e-09,
			1.8475048863101941e-09,
			1.4523998960567008e-09
		],
		[
			2.8095725169375e-08,
			1.9423832719640812e-08,
			1.2498218331121609e-08
		],
		[
			2.0943997669596118e-09,
			6.140324471265365e-10,
			2.571770359171385e-09
		],
		[
			2.227703979836538e-09,
			1.6623881757202153e-09,
			1.279386510853898e-09
		],
		[
			1.57942721673399e-09,
			1.9079741323414158e-09,
			1.8134817225138118e-09
		],
		[
			2.9674015906367357e-09,
			2.828263681957966e-09,
			1.4803778627471357e-09
		],
		[
			7.058384476800102e-09,
			5.642852232788363e-09,
			2.6978624146154033e-09
		],
		[
			2.9204281866476037e-09,
			1.4586680395417844e-09,
			2.1345709974318684e-09
		],
		[
			1.395927037235922e-09,
			7.96557827389298e-10,
			1.9882882070496875e-09
		],
		[
			3.782577098497752e-09,
			4.536059484402832e-09,
			5.1896188403234995e-09
		],
		[
			2.582662908676034e-09,
			2.860769401650071e-09,
			4.145538202423747e-09
		],
		[
			2.45994077159942e-09,
			3.3658224510483896e-09,
			1.2593320061706446e-09
		],
		[
			4.7488376633816875e-09,
			2.504340486562484e-09,
			3.847439561516381e-09
		],
		[
			3.540285844627779e-09,
			1.4345583715098603e-09,
			7.853060908397943e-09
		],
		[
			2.7301822498202434e-09,
			2.6493889356810166e-09,
			3.399093426207805e-09
		],
		[
			5.752982664549237e-09,
			1.7457706687049567e-09,
			2.82165763623911e-09
		],
		[
			3.60454190225877e-09,
			2.6950254210774336e-09,
			2.501312881922865e-09
		],
		[
			4.426955599526814e-09,
			1.0799684829349923e-08,
			3.0966565549728424e-09
		],
		[
			6.25062757161401e-10,
			2.28460511517112e-09,
			5.904533118315986e-10
		],
		[
			1.9391963728148413e-09,
			2.566053410127774e-09,
			1.6290141375926124e-09
		],
		[
			2.7556432038982905e-09,
			1.5263429750346246e-09,
			1.1276259001899931e-09
		],
		[
			7.22225200513907e-10,
			1.7886364475931621e-09,
			1.7516335316363526e-09
		],
		[
			1.9735214171598056e-09,
			2.7204168444252165e-09,
			9.541636994602116e-10
		],
		[
			1.458021729315704e-08,
			7.421129717417307e-09,
			2.357027557997624e-09
		],
		[
			2.2521804441029638e-09,
			5.6183492044836216e-09,
			2.0774184905951822e-09
		],
		[
			2.2932250278760363e-09,
			1.8414671908673464e-09,
			1.99273840963087e-09
		],
		[
			5.271708493411788e-09,
			4.818566299518318e-09,
			6.3949030878025974e-09
		],
		[
			1.1061452472951619e-09,
			1.0634624097983908e-09,
			9.842573846753977e-10
		],
		[
			1.6451710893965146e-09,
			2.0144913962009366e-09,
			1.5726999856391891e-09
		],
		[
			7.224767719030668e-10,
			1.7113011148973808e-09,
			1.103420480016328e-09
		],
		[
			3.0822551614004474e-09,
			3.159888142609624e-09,
			2.204735925522371e-09
		],
		[
			1.940872748809942e-09,
			1.8401734638889718e-09,
			1.7330743797887837e-09
		],
		[
			4.552434954848979e-09,
			1.6416638722971939e-09,
			1.3267423875395651e-09
		],
		[
			7.806543519176058e-09,
			1.2645603319974338e-08,
			2.64474843261833e-09
		],
		[
			5.2107275196940226e-09,
			3.1362484581298095e-09,
			1.921436974260277e-09
		],
		[
			2.2810268603921093e-09,
			2.0690908077182513e-09,
			8.664906773781306e-10
		],
		[
			1.4942544343499757e-09,
			1.8443858487727049e-09,
			1.3082220333175383e-09
		],
		[
			1.8640730769829355e-09,
			9.629752534759513e-10,
			1.115299947290696e-09
		],
		[
			1.1626444218777503e-09,
			1.1535834336687607e-09,
			1.3665320692528348e-09
		],
		[
			7.94019492004717e-10,
			1.8975287069745563e-09,
			5.106807611029859e-10
		],
		[
			1.9307487201790274e-09,
			2.63650868337928e-09,
			5.2013055600388305e-09
		],
		[
			1.841509366347119e-09,
			1.7681796837850313e-09,
			1.3049023403922435e-09
		],
		[
			5.62119695546457e-09,
			5.187005663397413e-09,
			3.982733127865146e-09
		],
		[
			5.8437898360806655e-09,
			2.3898502313824107e-09,
			3.573322677749143e-10
		],
		[
			2.7257310953633447e-09,
			5.054214351230133e-09,
			3.775219482656938e-09
		],
		[
			1.1444704763865156e-09,
			2.2919618498112545e-09,
			2.3542283694589573e-09
		],
		[
			1.7748476670617927e-09,
			2.541706931551553e-09,
			2.157638172658316e-09
		],
		[
			2.104487686345527e-09,
			1.944282946825338e-09,
			1.2696005752926683e-09
		],
		[
			2.870527966559456e-08,
			2.93897871545279e-08,
			2.38723268132862e-09
		],
		[
			2.916905169239706e-09,
			1.2168431230909003e-09,
			5.116278884902854e-10
		],
		[
			2.756542085519606e-09,
			2.5846396123156305e-09,
			1.6555840388670703e-09
		],
		[
			1.691647647442368e-09,
			1.778162878322408e-09,
			2.3930930639383587e-09
		],
		[
			3.0502870742350686e-09,
			1.656508511509604e-09,
			1.6119706704518934e-09
		],
		[
			1.2842812593032007e-08,
			4.828135268643923e-09,
			5.027014915591302e-09
		],
		[
			1.3368957049987787e-09,
			1.1562845936882528e-09,
			5.091579492090953e-10
		],
		[
			1.6425270564365996e-09,
			1.3251906548967788e-09,
			9.353315994305277e-10
		],
		[
			2.1526742990549353e-09,
			3.0538709491013384e-09,
			2.7015204175190027e-09
		],
		[
			1.842703154237071e-09,
			2.4060241692247098e-09,
			3.5182157524537843e-09
		],
		[
			1.8208999308843122e-09,
			2.1234672006829367e-09,
			2.521569704626456e-09
		],
		[
			1.1818747908814352e-09,
			1.4904231989394303e-09,
			1.1558013785041181e-09
		],
		[
			1.1439319713770413e-08,
			3.814800549745163e-08,
			1.0001117611999124e-08
		],
		[
			1.9617789293627974e-09,
			1.6129704315366862e-09,
			1.5980851992903092e-09
		],
		[
			1.7759040274037164e-09,
			2.071610533751634e-09,
			1.616147422024429e-09
		],
		[
			2.502386915545224e-09,
			6.759588199146281e-10,
			8.621229235072898e-10
		],
		[
			1.412443376283643e-09,
			9.721650591201562e-10,
			6.834992343872491e-10
		],
		[
			2.2759464617577213e-09,
			1.9341580165103613e-09,
			1.5868014090493763e-09
		],
		[
			2.5143567193061632e-09,
			2.6093178717409865e-09,
			2.055956558878939e-09
		],
		[
			3.130288662209515e-09,
			2.569398457334156e-09,
			1.0725539313580688e-09
		],
		[
			1.3996015560847587e-09,
			2.334479835526025e-09,
			1.3398514122518606e-09
		],
		[
			3.0005068832433787e-09,
			2.3629295529521965e-09,
			1.3314236092485597e-09
		],
		[
			4.9638278762981086e-09,
			1.0468311323994691e-08,
			3.572004276969827e-09
		],
		[
			3.44990045881981e-09,
			1.8542064557734724e-09,
			1.5707679655880846e-09
		],
		[
			1.1996820589554558e-09,
			1.9495908075312457e-09,
			1.2008512415540898e-09
		],
		[
			1.9845796526130334e-09,
			1.2792593308567086e-09,
			9.313320602615694e-10
		],
		[
			7.351080973243446e-09,
			3.921086802545738e-09,
			1.726420770952316e-09
		],
		[
			1.7091150018971977e-09,
			1.5327265040571468e-09,
			1.0741916680411869e-09
		],
		[
			3.4015278437151095e-09,
			2.1707654320708984e-09,
			2.0742180534720754e-09
		],
		[
			1.8200672073718889e-09,
			1.550134163933605e-09,
			1.3070227988019087e-09
		],
		[
			1.7081749415556436e-09,
			2.468475232420644e-09,
			2.7744881888636987e-09
		],
		[
			4.598788550782712e-10,
			1.2653796134020083e-09,
			2.08164721925197e-09
		],
		[
			1.4742571974490901e-09,
			1.618750246670458e-09,
			8.737521802221995e-10
		],
		[
			1.5450614024808798e-08,
			1.534594964357174e-08,
			4.2980151162623374e-09
		],
		[
			2.3780072886452372e-09,
			5.830123640527192e-09,
			2.314001693579966e-09
		],
		[
			5.273904042940103e-09,
			4.341008647181823e-09,
			3.401493722882342e-09
		],
		[
			4.986698451000528e-10,
			7.391973222962898e-10,
			1.352000973448346e-09
		],
		[
			1.7836851247325882e-09,
			1.6719486288269205e-09,
			6.205638914588757e-10
		],
		[
			9.01916295872203e-09,
			1.3720440428326977e-09,
			2.213386730608476e-09
		],
		[
			3.899367817089829e-09,
			2.6958073924144147e-09,
			4.578791450433367e-09
		],
		[
			3.892377131342204e-09,
			4.375457743639166e-09,
			3.94189796543422e-09
		],
		[
			1.990419818086939e-09,
			1.8592453465581483e-09,
			1.3927479541440038e-09
		],
		[
			2.3525071012864516e-09,
			1.6668526652759575e-09,
			2.1413318755230477e-09
		],
		[
			1.4458075161626456e-09,
			2.1170257935026886e-09,
			1.2572323516405758e-09
		],
		[
			1.892244232073157e-09,
			1.913795195788745e-09,
			1.3313076597473585e-09
		],
		[
			1.0982778708589252e-09,
			1.9160063341551047e-09,
			1.3002177572627386e-09
		],
		[
			1.6104772052585507e-08,
			7.882382623543777e-09,
			2.108790982500747e-09
		],
		[
			1.1174726604904523e-09,
			1.7064836799981537e-09,
			4.805991031753045e-10
		],
		[
			8.421449482132967e-10,
			1.5430627634035775e-09,
			2.8304979716283517e-09
		],
		[
			2.9315363563188357e-09,
			2.232324737869247e-09,
			2.550134933944831e-09
		],
		[
			6.375292219733469e-10,
			5.254685205278694e-09,
			1.9415916896464353e-09
		],
		[
			2.1579288752007413e-09,
			1.4500653178053978e-09,
			2.3834311428509243e-09
		],
		[
			2.9456981762043885e-10,
			2.0760438675463956e-09,
			7.265629128778429e-10
		],
		[
			1.4927878446812552e-09,
			1.5238132555145345e-09,
			1.3237162134456743e-09
		],
		[
			5.00898821303078e-09,
			5.32025110728149e-09,
			8.281584749613758e-10
		],
		[
			1.5370485728834896e-09,
			2.7823449510103544e-09,
			1.7238541853577206e-09
		],
		[
			9.79702151793002e-10,
			2.7798502343848915e-09,
			1.399923295879374e-09
		],
		[
			1.7624110816623983e-09,
			2.1343005162056636e-09,
			1.8145409294895268e-09
		],
		[
			1.0552831371411762e-08,
			3.606498578900654e-09,
			2.132541748908566e-09
		],
		[
			2.1763214909573888e-09,
			3.0026920988133275e-09,
			7.505866751664681e-10
		],
		[
			3.007474373003907e-09,
			1.0104792383592758e-09,
			1.970062218757672e-09
		],
		[
			2.458912728927822e-09,
			1.4359294206663034e-09,
			1.7560842165644722e-09
		],
		[
			2.6476656130467948e-09,
			1.5292536916784297e-09,
			1.591189801393529e-09
		],
		[
			2.1862547541831895e-09,
			1.7393535378631504e-09,
			5.309022851332087e-10
		],
		[
			2.248152664292332e-09,
			2.033220012631402e-09,
			1.4968154235970403e-09
		],
		[
			7.89052154107965e-09,
			2.6016820672504165e-09,
			1.3339176853427533e-09
		],
		[
			9.15708255956492e-10,
			5.047712545854549e-09,
			3.75665792564384e-09
		],
		[
			1.7786031446952847e-09,
			9.451389394456516e-10,
			1.06516277047942e-09
		],
		[
			1.0950263743126857e-09,
			3.2986268374202303e-09,
			1.1693453978700518e-09
		],
		[
			1.6378218837548101e-09,
			1.3286015142759435e-09,
			1.5959217421127348e-09
		],
		[
			2.779923779854723e-09,
			2.4319317270186367e-09,
			2.283995610371598e-09
		],
		[
			4.073411818832469e-09,
			6.619678343657516e-09,
			9.023593798514695e-10
		],
		[
			2.728079962747031e-09,
			1.0497317969679906e-09,
			6.689975173758859e-10
		],
		[
			7.24199041473328e-10,
			2.714420720355492e-09,
			1.0154235481685635e-09
		],
		[
			3.614682293373984e-09,
			2.0259973361236707e-09,
			1.2202714968673089e-09
		],
		[
			1.2018810127062514e-09,
			2.217312921983466e-09,
			1.572739185951408e-09
		],
		[
			1.3625190032775438e-09,
			1.2049453144102827e-09,
			1.2357775012308943e-09
		],
		[
			1.7269846009365126e-09,
			1.7871077239996923e-09,
			1.3954041472865906e-09
		],
		[
			1.9013490363387767e-09,
			2.695906071619904e-09,
			2.0903489394760867e-09
		],
		[
			6.528238777791783e-10,
			3.289431523386957e-09,
			1.1443443574635927e-09
		],
		[
			2.974026599078125e-09,
			2.6080361835401965e-09,
			1.911415004905724e-09
		],
		[
			8.369367775772444e-10,
			1.782134143274229e-09,
			1.329551353571649e-09
		],
		[
			3.1728474336263393e-09,
			2.6792408202749324e-09,
			9.543209340422562e-10
		],
		[
			4.510053931082889e-09,
			2.611134794360855e-09,
			1.0629016200751083e-09
		],
		[
			1.381795717999359e-09,
			1.00525648608444e-09,
			1.4408052599118245e-09
		],
		[
			2.1610287193505594e-09,
			2.3293158114449693e-09,
			1.6713720459758273e-09
		],
		[
			2.653311925078874e-09,
			2.104839768613737e-09,
			5.413057334089451e-10
		],
		[
			1.5231731643634253e-09,
			1.3989809806860205e-09,
			1.3951655244024254e-09
		],
		[
			2.2231652555378282e-09,
			1.924602240755186e-09,
			1.80195697479e-09
		],
		[
			4.450983179986836e-09,
			2.3001661022518354e-09,
			1.4998251128821701e-09
		],
		[
			2.315862068666229e-09,
			8.672075486607517e-10,
			1.7334375168107459e-09
		],
		[
			1.4654194025855578e-09,
			1.7745631262799572e-09,
			1.3280075088820713e-09
		],
		[
			1.3464372732474069e-08,
			1.5198182072253524e-09,
			1.0289837470064483e-09
		],
		[
			4.133362613890806e-09,
			1.5904870913693202e-09,
			1.3036082722481294e-09
		],
		[
			1.75655948792427e-08,
			2.3538607062166055e-08,
			2.2171913927364295e-08
		],
		[
			1.2974681665957566e-09,
			1.6164713111388111e-09,
			1.914202119367878e-09
		],
		[
			1.2790893305251622e-08,
			3.788976229908149e-09,
			2.4465293194115645e-09
		],
		[
			7.337672986127009e-10,
			2.7600738632871882e-09,
			1.553688227716655e-09
		],
		[
			1.4527816604287558e-09,
			1.3825305553119853e-09,
			9.757543455749096e-10
		],
		[
			9.592077491775463e-10,
			2.5905894348341564e-09,
			8.149387119522832e-10
		],
		[
			1.1291064027424606e-09,
			2.1568927749558484e-09,
			1.076860532009621e-09
		],
		[
			9.206881605589792e-10,
			6.94978999979274e-09,
			3.953195143068876e-09
		],
		[
			3.5676722536165944e-09,
			3.902364264814084e-09,
			9.234947743971563e-10
		],
		[
			1.3190376284819147e-09,
			2.1258108597036677e-09,
			1.0001973260918638e-09
		],
		[
			2.150133882188624e-09,
			1.533002016243086e-09,
			1.5447966933645743e-09
		],
		[
			2.218357007544174e-09,
			2.5406021259973755e-09,
			1.4548576357668665e-09
		],
		[
			1.705092729609893e-09,
			3.0226660408128472e-09,
			1.1021841792002158e-09
		],
		[
			1.810935191843211e-09,
			6.789378076857663e-10,
			1.1861212540849978e-09
		],
		[
			1.225121578033683e-09,
			2.3546700964097356e-09,
			2.3186651486543016e-09
		],
		[
			3.996140289089252e-09,
			4.251064087281049e-09,
			1.837458464793655e-09
		],
		[
			8.957486305382877e-10,
			1.848433109075962e-09,
			6.753614955397805e-10
		],
		[
			4.423489523578449e-09,
			1.909548289979783e-09,
			1.1212822289331991e-09
		],
		[
			8.714366479940997e-10,
			1.0896320343294737e-09,
			1.491945248017609e-09
		],
		[
			1.8607558494607434e-09,
			2.1729175288987607e-09,
			1.5580392831830065e-09
		],
		[
			7.589104639961888e-10,
			2.7469110845555664e-09,
			1.131476155319316e-09
		],
		[
			5.177454841955827e-09,
			2.940709700243434e-09,
			2.517333507466909e-09
		],
		[
			3.506297150324424e-09,
			1.8506303314251458e-09,
			2.6672138354470474e-09
		],
		[
			1.99984269676915e-09,
			1.2638674597298628e-09,
			1.86730262343439e-09
		],
		[
			1.2270400530273619e-09,
			2.6488057390338387e-09,
			1.5239186061925032e-09
		],
		[
			4.560312120566965e-09,
			2.764378618511136e-09,
			4.359465793334073e-09
		],
		[
			2.1981462085816526e-09,
			2.3026077504657964e-09,
			1.9037992742105146e-09
		],
		[
			6.489144292360767e-10,
			1.3112440225955176e-09,
			1.0482862324155182e-09
		],
		[
			2.03847317080165e-09,
			2.0087076768971675e-09,
			8.493740529925346e-10
		],
		[
			2.100452505562386e-09,
			3.442187552489788e-09,
			8.811655324713022e-10
		],
		[
			1.3555131406648383e-09,
			2.2857751711831885e-09,
			1.325332256583869e-09
		],
		[
			7.749587898179505e-09,
			8.226452014724682e-10,
			1.1531205207621414e-09
		],
		[
			7.360099292725802e-10,
			1.468305160346342e-09,
			6.315900563561475e-10
		],
		[
			1.220165679312762e-09,
			1.4050427576545067e-09,
			5.57943961443871e-10
		],
		[
			1.210061743112262e-09,
			1.3940727933215147e-09,
			1.5520814247526657e-09
		],
		[
			1.9795307298295928e-09,
			2.50122524653724e-09,
			7.726044919665372e-10
		],
		[
			2.3397825703134816e-09,
			2.2257689527964465e-09,
			1.8157227765238748e-09
		],
		[
			2.116162768462518e-09,
			1.7678565447015428e-09,
			1.3177097866788114e-09
		],
		[
			3.677671893400141e-09,
			2.4657154468858902e-09,
			1.0591307265474288e-09
		],
		[
			1.0217063090199187e-08,
			7.052105271829676e-09,
			1.1938397859116484e-08
		],
		[
			2.1582108588654195e-09,
			1.4048562223877865e-09,
			1.3015865760061339e-09
		],
		[
			2.7473257793550656e-09,
			1.2369251183561133e-09,
			1.971995167296197e-09
		],
		[
			1.2833686627737681e-09,
			1.610872063841554e-09,
			1.3516888871203816e-09
		],
		[
			3.74187965723002e-09,
			2.2937203650348554e-09,
			5.710873192471602e-10
		],
		[
			2.6822002158838747e-09,
			1.6901624541091686e-09,
			1.3871460463970021e-09
		],
		[
			4.862156016214411e-09,
			1.6685376537621957e-09,
			2.2570326692132657e-09
		],
		[
			4.522619551305041e-09,
			2.5976202049396005e-09,
			2.0957055900830886e-09
		],
		[
			1.113169497649442e-09,
			1.791306339897514e-09,
			1.9163538356599823e-09
		],
		[
			2.5387514688038483e-09,
			2.084275487027681e-09,
			9.072010933404916e-10
		],
		[
			2.8037323406926863e-09,
			2.443723051328354e-09,
			1.9859181147739105e-09
		],
		[
			1.7025035648959714e-09,
			1.9145064895000083e-09,
			1.2767805683289393e-09
		],
		[
			3.4548740560874928e-09,
			4.060439857446169e-09,
			2.795884790218114e-09
		],
		[
			6.638283720896865e-10,
			2.6026778481826686e-09,
			3.656268885342149e-09
		],
		[
			3.6066995761178004e-09,
			2.3110965439337748e-09,
			3.2569135390125897e-09
		],
		[
			1.4727244398386563e-09,
			1.562203451871852e-09,
			1.544323028087219e-09
		],
		[
			1.4403429185199907e-09,
			1.038261016279047e-09,
			1.0385265427017318e-09
		],
		[
			5.323794243288508e-10,
			1.3467201547084822e-09,
			4.056903352538311e-09
		],
		[
			1.4352923518462448e-09,
			1.557432503713691e-09,
			1.7392266155019848e-09
		],
		[
			1.2740817591120814e-09,
			2.288894994864221e-09,
			2.3327073162326654e-09
		],
		[
			4.973900750074435e-09,
			3.3701484676301354e-09,
			4.572662717043011e-09
		],
		[
			1.952096850440967e-09,
			2.068813553580798e-09,
			1.8874952378594855e-09
		],
		[
			2.935795703190344e-09,
			1.8662968689618267e-09,
			4.5952468450777136e-10
		],
		[
			9.622050653195824e-10,
			3.2420628987599565e-09,
			1.3787249947720954e-09
		],
		[
			1.0600477384693897e-09,
			9.035834760324043e-10,
			9.773310816250789e-10
		],
		[
			2.2311665011832723e-09,
			2.438883113815491e-09,
			1.4947601370282882e-09
		],
		[
			3.046461248562664e-09,
			3.6710888949124455e-09,
			2.5138553650015123e-09
		],
		[
			1.0653770273924437e-09,
			2.571147029172761e-09,
			2.381427660182651e-09
		],
		[
			2.8169974404300262e-09,
			1.906515165958921e-09,
			1.856817308116978e-09
		],
		[
			1.318136401624848e-09,
			1.6106194534856605e-09,
			1.1309297240660435e-09
		],
		[
			1.660926262343646e-09,
			4.1600329405607733e-10,
			1.4860037633927897e-09
		],
		[
			2.758855606618774e-09,
			1.3675998528479124e-09,
			1.8756376775657944e-09
		],
		[
			1.8466611664650204e-09,
			1.910940296455641e-09,
			1.5732191257993328e-09
		],
		[
			1.0702800858874647e-09,
			2.2464913677043007e-09,
			1.616407532122184e-09
		],
		[
			1.7520438182673657e-09,
			2.503547466780721e-09,
			1.054994578935959e-09
		],
		[
			1.5736288283802536e-09,
			1.265804881960847e-09,
			1.2612191843979861e-09
		],
		[
			3.3944737362784217e-09,
			5.653555855914541e-09,
			5.686907796814381e-09
		],
		[
			1.5122989486030478e-09,
			2.3039225941833417e-09,
			1.3103026054766248e-09
		],
		[
			4.213414767837441e-10,
			3.928076747711131e-09,
			1.693132371145601e-09
		],
		[
			6.116004013931019e-09,
			1.978693825773643e-09,
			2.4083168766069068e-09
		],
		[
			1.7968378427474848e-09,
			2.323260554806675e-09,
			2.291157247479628e-09
		],
		[
			1.3666151223636257e-09,
			2.108253093618071e-09,
			1.1633312742675466e-09
		],
		[
			1.0656167725126426e-09,
			1.7655576108296408e-09,
			7.294463065787584e-10
		],
		[
			2.655945904020236e-09,
			1.3424290358036823e-09,
			1.685210624694264e-09
		],
		[
			2.0661281029469844e-09,
			1.0916422256941988e-09,
			1.2585619999092592e-09
		],
		[
			2.0193865769402205e-09,
			3.614367677123738e-09,
			3.0697203283433943e-09
		],
		[
			2.7021039464683284e-09,
			2.5800540527312036e-09,
			1.8122060954294157e-09
		],
		[
			2.880338579216491e-09,
			2.026072107178077e-09,
			1.6332792462831317e-09
		],
		[
			2.119746663705376e-09,
			1.8485419366679451e-09,
			1.7139343996376937e-09
		],
		[
			1.41196982576968e-09,
			2.158588558118557e-09,
			8.959076393549423e-10
		],
		[
			3.0786889842202087e-09,
			1.967732903187344e-09,
			1.3233261775440848e-09
		],
		[
			5.620023545362052e-10,
			1.093780868422141e-09,
			2.4655605750902716e-09
		],
		[
			2.0660246370144614e-09,
			1.7550411916693637e-09,
			1.3993135610167435e-09
		],
		[
			6.049789343730153e-09,
			2.352941678662903e-09,
			1.4846654443505698e-09
		],
		[
			1.9452412581779143e-09,
			1.886203489060325e-09,
			9.81748526595719e-10
		],
		[
			2.326699094176201e-09,
			2.3093389120321124e-09,
			6.137464820018887e-10
		],
		[
			3.0103471780882176e-09,
			3.5367971535646695e-09,
			2.8142013874962176e-09
		],
		[
			8.48574037227166e-10,
			2.753737550122678e-09,
			2.964233483455531e-09
		],
		[
			3.457595233855549e-09,
			4.847754644324373e-09,
			4.072098432547184e-09
		],
		[
			1.3675081710429197e-09,
			2.087162922906314e-09,
			9.025085152392105e-10
		],
		[
			1.5780341575677475e-09,
			3.037785295748581e-09,
			1.4128725490721522e-09
		],
		[
			4.149681373100229e-09,
			4.7478086785756226e-09,
			2.4523621127994527e-09
		],
		[
			2.292245062433288e-09,
			2.504369802899702e-09,
			7.733441965412322e-10
		],
		[
			1.5123516929658196e-09,
			1.3772748363422106e-09,
			9.899814994191432e-10
		],
		[
			1.5065894769385626e-09,
			2.319804607571821e-09,
			1.3515104782335162e-09
		],
		[
			2.196105725889608e-10,
			9.394978545183211e-10,
			1.9157534269659585e-09
		],
		[
			3.735385397261187e-09,
			1.9354911868780554e-09,
			1.0793219941624919e-09
		],
		[
			6.541085904903154e-09,
			2.937607555779672e-09,
			1.4603145654072612e-09
		],
		[
			1.4961827940724367e-09,
			2.301858885752272e-09,
			2.784689689280569e-09
		],
		[
			1.5010745199314734e-09,
			3.500331810031883e-09,
			1.615227849755375e-09
		],
		[
			1.7005352109192652e-09,
			2.7438462862089593e-09,
			1.8051248052149806e-09
		],
		[
			2.6875932390438625e-09,
			4.954850216655876e-09,
			4.491272088892977e-09
		],
		[
			5.076252688669047e-09,
			2.6798851142388245e-09,
			1.045217899964688e-09
		],
		[
			3.6082960481162463e-09,
			1.4622900330153486e-09,
			1.6999624690609858e-09
		],
		[
			2.935684550367003e-09,
			2.4862478455710197e-09,
			1.3747148302986363e-09
		],
		[
			2.5754068439794608e-09,
			1.713992541985598e-09,
			1.4093187208990268e-09
		],
		[
			2.6745972059202555e-09,
			1.6125314035391452e-09,
			3.89074015000693e-09
		],
		[
			2.31387110041996e-09,
			1.8386928362596533e-09,
			8.617952483887352e-10
		],
		[
			1.1045130522422611e-09,
			2.40261976150555e-09,
			1.1781115729527632e-09
		],
		[
			1.6973753603394063e-09,
			3.2439132769163637e-09,
			2.773956967238446e-09
		],
		[
			4.559112504931414e-09,
			3.2685696283327184e-09,
			2.551070791744074e-09
		],
		[
			1.8082064178832987e-09,
			9.537785972081924e-10,
			1.1589998962050591e-09
		],
		[
			2.739311622433358e-09,
			9.044825581283948e-10,
			4.1485215782793075e-10
		],
		[
			1.6308645972583797e-09,
			1.627529216818973e-09,
			2.1911170891568596e-09
		],
		[
			1.8685606199968504e-09,
			2.274581607228969e-09,
			1.245092847182887e-09
		],
		[
			1.259190527821544e-09,
			1.7559150167238947e-09,
			1.472347830178893e-09
		],
		[
			2.9771120524625747e-09,
			2.435989318417374e-09,
			3.2606244640083897e-09
		],
		[
			2.324889531726532e-09,
			1.8249131909633792e-09,
			1.2374005697438697e-09
		],
		[
			1.3888890519056104e-09,
			1.5255428951466085e-09,
			1.2707479958277076e-09
		],
		[
			1.53059028340431e-09,
			2.0717685111969853e-09,
			1.6874619855756306e-09
		],
		[
			1.5519675049186858e-09,
			1.9235227089780604e-09,
			7.855185933424133e-10
		],
		[
			1.9147315108586598e-09,
			2.3544668501984864e-09,
			1.2933245859737325e-09
		],
		[
			1.2675484357375527e-09,
			1.6230089462482095e-09,
			1.2472689775113121e-09
		],
		[
			1.932461017158355e-09,
			2.0280620768681675e-09,
			1.6876888891455967e-09
		],
		[
			1.2728036604593358e-09,
			1.3363835786595196e-09,
			1.191855045361551e-09
		],
		[
			8.497060942326995e-09,
			6.470925277241182e-09,
			3.4651197685313724e-09
		],
		[
			2.501667886600589e-09,
			2.0928296497463786e-09,
			1.0642380770875764e-09
		],
		[
			1.1340328852494952e-09,
			2.1794354517680132e-09,
			9.554502453899768e-10
		],
		[
			2.4786525146567337e-09,
			1.4151787258267998e-09,
			7.870250950059624e-10
		],
		[
			2.1585138981092924e-09,
			2.5078220952292767e-09,
			8.739642922692356e-10
		],
		[
			2.4603054693782067e-09,
			1.85126903851576e-09,
			1.4546432707518432e-09
		],
		[
			1.4511726414997647e-09,
			3.5059177379725167e-09,
			1.4824758953059708e-09
		],
		[
			1.1024384361457967e-09,
			4.113369086236498e-09,
			3.37241477563285e-09
		],
		[
			2.207050585979268e-09,
			1.0385191182243407e-09,
			1.1417741246343456e-09
		],
		[
			6.903367371188596e-09,
			2.098506735897821e-09,
			4.92717296023574e-09
		],
		[
			2.9542850374561106e-09,
			4.629736331190506e-09,
			1.8777536401092185e-08
		],
		[
			2.7223678307078722e-09,
			1.3336857064832297e-09,
			1.4613998858308596e-09
		],
		[
			1.8556079555700183e-09,
			2.9139679204140976e-09,
			2.7577746142037527e-09
		],
		[
			2.8043769427044234e-09,
			2.247850668089648e-09,
			1.0641626915057944e-09
		],
		[
			3.4274351956951495e-09,
			1.7109922883438791e-09,
			6.209096593338502e-10
		],
		[
			3.671972088760406e-09,
			1.913947635209801e-09,
			2.1404809558854094e-09
		],
		[
			1.3746621655055994e-09,
			1.529939999720766e-09,
			1.2552298893955621e-09
		],
		[
			9.694117029978165e-10,
			1.680124200321173e-09,
			1.4511632731564863e-09
		],
		[
			4.350493369508337e-09,
			7.037411796985195e-09,
			2.158683955620182e-09
		],
		[
			3.370244588774285e-09,
			2.6386425821665475e-09,
			2.66593610021346e-09
		],
		[
			1.9480841132695075e-09,
			2.714894320614852e-09,
			1.29360889774719e-09
		],
		[
			2.1590021624008803e-09,
			4.7565802743956335e-09,
			2.412914483993833e-09
		],
		[
			1.3109672699782939e-09,
			3.013295883000076e-09,
			1.1844167473944499e-09
		],
		[
			6.288097113144715e-09,
			3.6679600863693525e-09,
			1.846511261287258e-09
		],
		[
			4.863294208371816e-09,
			2.5584986767665217e-09,
			3.957167227430147e-09
		],
		[
			1.4058422025819311e-08,
			1.1479760219377947e-09,
			1.1484529875150088e-09
		],
		[
			3.8596533411456964e-09,
			2.2537339284953094e-09,
			9.47387023186593e-10
		],
		[
			2.195018761499955e-09,
			4.050113500492811e-09,
			4.790007435152566e-09
		],
		[
			2.697733897264671e-09,
			3.759683176757909e-09,
			1.2941528233480483e-09
		],
		[
			1.2439822507590308e-09,
			7.757474375208838e-10,
			8.817811120703392e-10
		],
		[
			2.544415629788154e-09,
			1.9273606352131656e-09,
			1.1788931601941104e-09
		],
		[
			2.7440033976845526e-09,
			1.7672417375954965e-09,
			1.5159591325597183e-09
		],
		[
			2.6110135179569917e-09,
			2.8685920181368756e-09,
			9.273466726191244e-10
		],
		[
			1.4974950925249402e-09,
			9.841024753195094e-10,
			8.305279372648494e-10
		],
		[
			1.3087912071405731e-09,
			2.1719729820622303e-09,
			2.1046592810665763e-09
		],
		[
			3.2589114203085222e-09,
			1.4726826196465302e-09,
			1.7787082281296573e-09
		],
		[
			1.6286099507773426e-09,
			1.896202300641242e-09,
			2.220846405843907e-09
		],
		[
			1.373627014510133e-09,
			1.216139004986342e-09,
			5.798228743858158e-10
		],
		[
			1.6323672136908338e-09,
			3.937364434725639e-09,
			2.3529154534905214e-09
		],
		[
			2.8906728698576456e-09,
			3.984631659474915e-09,
			8.723580820125291e-10
		],
		[
			2.9320412691345724e-09,
			1.8391944601902252e-09,
			3.877040168695541e-09
		],
		[
			2.969078847762022e-09,
			3.1924323907295506e-09,
			1.733355470686483e-09
		],
		[
			2.377535766538252e-09,
			2.2013233276475647e-09,
			6.444264754093297e-09
		],
		[
			1.28884983647008e-09,
			4.340514955721111e-09,
			7.927457405162789e-09
		],
		[
			2.1436993817256204e-09,
			1.7063647247666823e-09,
			1.3834184796699066e-09
		],
		[
			3.044330238023459e-09,
			1.901462558674212e-09,
			1.0625305567642455e-09
		],
		[
			2.1424885257431838e-09,
			1.6350510983045864e-09,
			1.1559228365957931e-09
		],
		[
			2.133025932461155e-09,
			1.1376624215933784e-09,
			1.2830468316808301e-09
		],
		[
			3.1093457827392335e-09,
			2.0792907333313917e-09,
			1.9778432856521334e-09
		],
		[
			1.728195076040867e-09,
			1.5780946088934583e-09,
			5.879383752846035e-10
		],
		[
			8.773727574375886e-10,
			2.2118965950502045e-09,
			1.5255261148476304e-09
		],
		[
			1.056900737260403e-09,
			1.0579144818054059e-09,
			4.425254087508912e-09
		],
		[
			1.0534270823021745e-09,
			8.816941212029329e-10,
			1.667465427770676e-09
		],
		[
			1.5561823499093857e-09,
			1.2379188434056525e-09,
			1.4256264521827107e-09
		],
		[
			2.816271882181542e-09,
			1.2441079541870674e-09,
			1.4142803254797907e-09
		],
		[
			1.0554787908388015e-08,
			5.334897656577047e-09,
			1.8353651648017752e-09
		],
		[
			1.7618923478386297e-09,
			1.1564371118027723e-09,
			1.6508100121341312e-09
		],
		[
			1.9735108710311907e-09,
			3.8931590923003174e-09,
			1.4027954581990134e-09
		],
		[
			3.3237445744139952e-09,
			1.614523629163499e-09,
			7.365390405637771e-10
		],
		[
			2.1266224811712312e-09,
			1.743620254565276e-09,
			1.8204881316165381e-09
		],
		[
			2.3258018737435124e-09,
			2.35486155498193e-09,
			8.95878082158782e-10
		],
		[
			2.235560065494643e-09,
			2.2250254085145517e-09,
			8.017575038805697e-10
		],
		[
			2.1745079151688e-09,
			1.0604326420174571e-09,
			9.09795504931058e-10
		],
		[
			8.937878753853202e-10,
			1.7092859855514923e-09,
			1.231602672727528e-09
		],
		[
			3.1366767916553273e-09,
			1.8435420727331304e-09,
			4.4196085180547316e-09
		],
		[
			1.2693920146920604e-09,
			1.7296216655675062e-09,
			1.7389266551363866e-09
		],
		[
			1.7204819975827918e-09,
			1.9582561379935018e-09,
			1.1461814639829424e-09
		],
		[
			8.389312337601172e-09,
			2.852068770632384e-09,
			1.0124399153502895e-09
		],
		[
			1.577766710552545e-09,
			1.2055867124050708e-09,
			7.901228723956255e-10
		],
		[
			1.0195247995193283e-09,
			2.359151531589409e-09,
			2.8418866334703553e-09
		],
		[
			9.011706514662691e-10,
			1.4835038088475e-09,
			1.0130182568090406e-09
		],
		[
			4.27487172326006e-08,
			6.4164308404589665e-09,
			2.2555644636174647e-09
		],
		[
			5.456881383284152e-09,
			1.3975489876532932e-09,
			1.0710196914977771e-09
		],
		[
			1.0383314698576933e-09,
			2.1613475076158587e-09,
			5.058545090216656e-10
		],
		[
			1.2947507163398207e-09,
			1.6432892823816607e-09,
			3.6881518341702604e-10
		],
		[
			1.2772844986118325e-09,
			2.046286154349389e-09,
			1.8442614422084347e-09
		],
		[
			6.0041890738021985e-09,
			7.536305679792122e-09,
			1.1350560983391419e-08
		],
		[
			4.363086761277431e-09,
			1.6328284882134619e-09,
			1.8486933990892938e-09
		],
		[
			3.797064399091062e-09,
			1.3566533571600134e-09,
			1.4285768302878719e-09
		],
		[
			3.295843408314518e-09,
			2.3116607182808215e-09,
			1.9254092967758668e-09
		],
		[
			1.392128807495867e-09,
			1.2978575736880363e-09,
			2.1987805918136436e-09
		],
		[
			3.115261990644789e-10,
			7.907791824999661e-10,
			1.189777910362177e-09
		],
		[
			1.4148938445644972e-09,
			1.6765647616762329e-09,
			1.2188711791161437e-09
		],
		[
			2.8501541725248926e-09,
			9.34850642999442e-10,
			1.614932647337048e-09
		],
		[
			2.1717737927773693e-09,
			1.3192951871836434e-09,
			1.6366716739092937e-09
		],
		[
			1.7457954170995077e-09,
			2.402536615376955e-09,
			4.475836176630657e-09
		],
		[
			1.5801379011439987e-09,
			1.0296970506654351e-09,
			1.4941163583511078e-09
		],
		[
			4.477398849401999e-09,
			2.3704925897617363e-09,
			2.6425151897690987e-09
		],
		[
			2.0876956240910464e-09,
			2.283766974295202e-09,
			2.4465567526222966e-09
		],
		[
			1.146299438642296e-09,
			1.2118072724715588e-09,
			7.133902464253999e-10
		],
		[
			1.921379873288799e-09,
			1.98614189948521e-09,
			2.0663689352691527e-09
		],
		[
			1.87222157882542e-09,
			1.015496251810632e-09,
			6.613997675537128e-10
		],
		[
			4.84582608436821e-09,
			7.008287307604616e-09,
			1.2671528923078467e-09
		],
		[
			7.0802501220964474e-09,
			2.426546346920098e-09,
			6.674637183241014e-10
		],
		[
			1.406478037214136e-09,
			9.470947749273359e-10,
			1.3524314646408184e-09
		],
		[
			3.4071383429303993e-09,
			1.8739986990377126e-09,
			1.9160944911852697e-09
		],
		[
			1.3479041679376094e-09,
			1.4922034070819684e-09,
			5.645418036151635e-10
		],
		[
			2.8998440521157285e-09,
			1.281287309901525e-09,
			3.3982320949884307e-09
		],
		[
			3.067997586501832e-09,
			1.9560630107811562e-09,
			9.711939985277863e-10
		],
		[
			1.4216592258828554e-09,
			1.7131565247024497e-09,
			1.942724105538221e-09
		],
		[
			1.2750413836853447e-09,
			2.7679625941330085e-09,
			9.923978539472231e-10
		],
		[
			1.760183679752287e-09,
			2.786968858711713e-10,
			1.3473305086894443e-09
		],
		[
			1.4699177030402884e-09,
			1.7112058709657037e-09,
			1.3264226680758794e-09
		],
		[
			2.6051050116121814e-09,
			1.3385738177477178e-09,
			9.77372123047376e-10
		],
		[
			1.2774178646767804e-09,
			1.892352099333991e-09,
			2.4466393332796262e-09
		],
		[
			1.052501215851679e-09,
			1.4415629498102744e-09,
			4.1345366809088376e-09
		],
		[
			1.348154358862108e-09,
			2.5121404662044534e-09,
			2.8334108943420064e-09
		],
		[
			1.9620863196398873e-08,
			7.074481094426405e-09,
			2.256456811731957e-09
		],
		[
			3.671638310478697e-09,
			2.469466427695962e-09,
			1.1759246548407656e-09
		],
		[
			8.423908486511866e-09,
			3.959712911841484e-09,
			1.326049826955698e-09
		],
		[
			2.6793974137128878e-09,
			7.067679240085983e-10,
			1.4848210157964702e-09
		],
		[
			2.0766307804917178e-09,
			1.4826061517431972e-09,
			1.6128795354243745e-09
		],
		[
			4.775138600181602e-09,
			2.311668049159274e-09,
			1.9279162154769473e-09
		],
		[
			3.847633629493929e-09,
			2.248132525930495e-09,
			1.0641000593924786e-09
		],
		[
			2.9812312705418357e-09,
			1.8364995088960825e-09,
			3.244329851934404e-09
		],
		[
			1.3274044984672976e-09,
			1.4136783111887307e-09,
			1.013147906816639e-09
		],
		[
			3.5941612479555014e-09,
			4.271816680742898e-09,
			6.536413025197013e-10
		],
		[
			3.0954996572183244e-09,
			1.6446369277390925e-09,
			1.3248036391363294e-09
		],
		[
			2.410338094445662e-09,
			2.0125079473278037e-09,
			9.62604867773527e-10
		],
		[
			2.7859357257885698e-09,
			9.106933334720426e-10,
			1.8374587786382545e-09
		],
		[
			5.545322841951941e-10,
			1.4616344440581543e-09,
			2.309189708197062e-09
		],
		[
			1.4528026277983075e-09,
			1.1513942710459441e-09,
			1.4500734948363703e-09
		],
		[
			1.0760907255535176e-09,
			1.6898021040824485e-09,
			9.16399466930332e-10
		],
		[
			9.474114813450814e-10,
			1.511374427286157e-09,
			1.26109605118598e-09
		],
		[
			2.743110253455098e-09,
			1.5581763939114711e-09,
			1.6887840019303716e-09
		],
		[
			9.009799767961044e-10,
			2.324838107711092e-09,
			9.355856086522146e-10
		],
		[
			1.8070061650563526e-09,
			1.3113880376374964e-09,
			2.000534576631904e-09
		],
		[
			3.5577104885246763e-09,
			9.081651271937425e-10,
			2.1522163047178212e-09
		],
		[
			2.6100492618140382e-09,
			1.1578737821626936e-09,
			1.3794763540715523e-09
		],
		[
			2.53623047853972e-09,
			1.6803660714599251e-09,
			9.885482932418998e-10
		],
		[
			1.7535240353396265e-09,
			1.4172565358241323e-09,
			2.47890648953945e-09
		],
		[
			1.4372051510073444e-09,
			1.0234555882861964e-09,
			8.513246613684875e-10
		],
		[
			2.3027031031530004e-09,
			2.2668906542406614e-09,
			4.4421378141448267e-10
		],
		[
			2.3339908221047045e-09,
			1.5235874634856458e-09,
			2.2722146098614146e-09
		],
		[
			1.6923308383866968e-09,
			1.1249158674920972e-09,
			1.6904550243212216e-09
		],
		[
			3.3093858347347154e-09,
			2.2263731196209117e-09,
			1.8136405436581164e-09
		],
		[
			2.3730771070786495e-09,
			1.095671544298767e-09,
			1.898027586212899e-09
		],
		[
			1.9725856091199235e-09,
			1.7865490015907677e-09,
			1.2305866506300202e-09
		],
		[
			2.433229441170583e-09,
			2.6078882184326968e-09,
			1.1719040531994448e-09
		],
		[
			8.918765203151767e-09,
			1.870910787308403e-09,
			8.69726939147525e-10
		],
		[
			4.028230248014717e-09,
			2.962867095600147e-09,
			2.8507194592064955e-09
		],
		[
			3.1922178378734657e-09,
			2.3686248975075145e-09,
			2.343429266725392e-09
		],
		[
			5.359970536745952e-09,
			2.3602990318455775e-09,
			1.3396380943118106e-09
		],
		[
			4.227371570529553e-09,
			6.640845719327848e-09,
			3.4416776910625614e-09
		],
		[
			5.097857476844509e-09,
			6.317267113735828e-09,
			5.3745293813342665e-09
		],
		[
			8.022215574332944e-09,
			7.826375712931737e-09,
			1.7687681027157641e-09
		],
		[
			3.0441057570499434e-09,
			1.680536937258067e-09,
			2.8892837456190043e-09
		],
		[
			2.9527143880763416e-09,
			3.225314599793628e-09,
			2.0895543630624345e-09
		],
		[
			3.6071429341748124e-09,
			4.416336303974178e-09,
			2.706549119021114e-09
		],
		[
			4.1890770590130245e-09,
			1.8767891485607204e-09,
			1.5166509970744167e-09
		],
		[
			3.6595517472167874e-09,
			3.505753815475648e-09,
			9.65968284113504e-10
		],
		[
			2.846156037496721e-08,
			4.2261718306893465e-09,
			4.484765314698039e-09
		],
		[
			3.881596459656337e-09,
			2.155367725071218e-09,
			1.4235713999048547e-09
		],
		[
			3.7281230815890034e-09,
			3.09461247648227e-09,
			1.9206775499761843e-09
		],
		[
			2.8927894441801397e-09,
			2.080597553412707e-09,
			3.041155977130034e-09
		],
		[
			2.6641318770721298e-09,
			1.5653474290307004e-09,
			2.3808343030821826e-09
		],
		[
			3.6498408923188275e-09,
			1.1181323267960242e-09,
			4.2964484884451255e-09
		],
		[
			2.8087468106499835e-09,
			4.208163724106067e-09,
			1.683084962143224e-09
		],
		[
			2.0014469372329518e-09,
			2.929430463261361e-09,
			2.0609661230684354e-09
		],
		[
			1.0861067621392238e-08,
			7.568128841643142e-09,
			1.300438945085963e-08
		],
		[
			1.6021532041884339e-09,
			1.931136845616915e-09,
			4.253389014626404e-10
		],
		[
			2.885835066908627e-09,
			1.7108169615861424e-09,
			1.614394441597564e-09
		],
		[
			3.877006580175745e-09,
			2.756397532818714e-09,
			1.7599057520200518e-09
		],
		[
			1.7360139364103594e-09,
			1.9449537030502198e-09,
			2.1748015057957804e-09
		],
		[
			6.769402891356408e-09,
			6.525300561173976e-09,
			3.218130317092501e-09
		],
		[
			3.298319077268463e-08,
			6.612447524975465e-09,
			7.449535380885568e-09
		],
		[
			1.41547645253712e-08,
			7.347114185596343e-09,
			4.006707412510859e-09
		],
		[
			3.678790766573063e-09,
			4.8805434108140275e-09,
			3.181780662104423e-09
		],
		[
			2.66141022240816e-09,
			8.884069210236747e-10,
			1.7063876397725406e-09
		],
		[
			2.227813335957085e-09,
			1.2869929094115862e-09,
			1.901102073477949e-09
		],
		[
			2.4333474992793343e-09,
			1.7822349203059666e-09,
			1.026837783043888e-09
		],
		[
			2.0894429764069125e-09,
			4.87098070528071e-09,
			1.6203241504208386e-09
		],
		[
			6.26881910884834e-09,
			8.540595668459824e-09,
			4.8945205331643495e-09
		],
		[
			2.949003622861378e-09,
			2.279207058391696e-09,
			6.613613310748349e-10
		],
		[
			2.0349005211463622e-09,
			1.809466938551727e-09,
			6.544712921388023e-10
		],
		[
			3.731546607236916e-09,
			3.523041238752868e-09,
			1.7736119204467835e-09
		],
		[
			5.543817132297425e-09,
			2.2734331897113314e-09,
			1.7055000390513787e-09
		],
		[
			2.8128191568677303e-09,
			4.7107668324175036e-09,
			7.831959218087765e-09
		],
		[
			3.101381973486984e-09,
			2.0850419103669196e-09,
			1.6923722878124509e-09
		],
		[
			2.656517069397051e-09,
			3.064502275289645e-09,
			2.9086246428911545e-09
		],
		[
			2.413019373841527e-09,
			2.8131972403532593e-09,
			4.66549440901603e-09
		],
		[
			2.168335250793778e-09,
			2.3555012944778117e-09,
			1.125759788114029e-09
		],
		[
			2.384017791482056e-09,
			2.5863905412018146e-09,
			2.290264880112448e-09
		],
		[
			5.934834578175601e-10,
			2.129209719117562e-09,
			6.43130567018438e-10
		],
		[
			9.786229308641807e-09,
			2.7979807973633868e-09,
			3.897616444310927e-09
		],
		[
			2.004843594579085e-09,
			1.1195587920538065e-09,
			6.310986562095382e-10
		],
		[
			6.9266855918124964e-09,
			2.2381316840350545e-09,
			1.957142302328296e-09
		],
		[
			3.283852756893334e-09,
			2.709109258298736e-09,
			3.901493412930104e-09
		],
		[
			3.644030885140904e-09,
			4.193828515950492e-09,
			1.7412268151120296e-09
		],
		[
			4.716260172537699e-09,
			3.938167397149208e-09,
			2.382151339633559e-09
		],
		[
			3.2407520441446708e-09,
			1.011625339793877e-08,
			4.42715696112382e-09
		],
		[
			1.9128822228897357e-09,
			2.1565239808592908e-09,
			1.7922794058486181e-09
		],
		[
			8.595786319977506e-10,
			2.5393732243965505e-09,
			9.262728813814553e-10
		],
		[
			5.07190617367661e-09,
			1.6541960390350939e-09,
			1.2217048552784737e-09
		],
		[
			6.364514327733039e-09,
			4.234701521517284e-09,
			1.6253761913337088e-09
		],
		[
			1.0957128167987636e-09,
			8.926266076582958e-10,
			3.105181231537732e-09
		],
		[
			1.8468977355880165e-09,
			1.1579757618686059e-09,
			1.6374630430261267e-09
		],
		[
			8.585155546833685e-09,
			1.752659885295231e-08,
			2.16166352751945e-08
		],
		[
			9.002483177019452e-10,
			6.283094920507342e-10,
			1.9705858365697238e-09
		],
		[
			2.3752315801245137e-09,
			1.9585027539969775e-09,
			2.7314027509090173e-09
		],
		[
			1.6729626028971078e-09,
			1.9661658514031547e-09,
			1.2126777642059272e-09
		],
		[
			2.0024733554330698e-09,
			3.160322574110588e-09,
			1.7251386094523991e-09
		],
		[
			2.2883881706546002e-09,
			2.6569397512410377e-09,
			4.727648388909742e-09
		],
		[
			2.5681690234791514e-09,
			2.0930837386797685e-09,
			1.1137383358610409e-09
		],
		[
			2.894666807155106e-09,
			2.253881170083508e-09,
			1.6043265779008346e-09
		],
		[
			2.4129422190395483e-09,
			1.7232063184014197e-09,
			2.112911801667123e-09
		],
		[
			2.1483017230739987e-09,
			7.611002816610069e-10,
			1.625997680924662e-09
		],
		[
			2.0719858343767237e-09,
			1.2632274074812394e-09,
			1.0611905472960635e-09
		],
		[
			3.0127914953743733e-09,
			2.077980434906736e-09,
			1.8248383385743934e-09
		],
		[
			3.9814646313385716e-09,
			4.91703590087308e-09,
			3.7794614364072265e-09
		],
		[
			2.9098028269306632e-09,
			1.875217276482242e-09,
			1.4056057479998396e-09
		],
		[
			5.689467052143223e-10,
			2.0097168949570444e-09,
			6.165725980179795e-10
		],
		[
			1.0101522521903138e-09,
			2.300749831814738e-09,
			1.8528479800950463e-09
		],
		[
			1.7406617258437434e-08,
			2.0298076647459545e-09,
			5.742649103211336e-09
		],
		[
			4.157529407928735e-09,
			9.988340473489868e-09,
			2.430993280682314e-09
		],
		[
			3.1338634534749713e-09,
			2.075982291039948e-09,
			2.232080442222865e-09
		],
		[
			4.038365185121286e-09,
			2.313495944639889e-09,
			2.2387039362323887e-09
		],
		[
			4.366541651515088e-09,
			2.7407136712715703e-09,
			2.8336491562436918e-09
		],
		[
			2.583562861605577e-09,
			1.606723442014093e-09,
			1.2256176874825782e-09
		],
		[
			2.5039540457902176e-09,
			2.106224423983143e-09,
			1.1496600987118587e-09
		],
		[
			2.6927249046711353e-09,
			2.544291926680869e-09,
			2.1913366999711605e-09
		],
		[
			3.5639259126816822e-09,
			2.753782529072742e-09,
			3.1815019433966147e-09
		],
		[
			2.6197825985806844e-09,
			9.876146301619177e-10,
			1.8434644915113104e-09
		],
		[
			1.7825187666692746e-09,
			3.17565788741146e-09,
			1.8633935450611664e-09
		],
		[
			5.77005281887408e-09,
			3.802021051601856e-09,
			2.370672766186394e-09
		],
		[
			2.4987904337300037e-09,
			3.273082996371441e-09,
			2.6092048067025113e-09
		],
		[
			9.456204308096716e-10,
			1.6464046782151723e-09,
			2.870653764290391e-09
		],
		[
			8.54258273817131e-10,
			3.967526288299963e-09,
			4.49647645687865e-09
		],
		[
			3.07635993130749e-09,
			3.212010882969358e-09,
			9.039535156242136e-10
		],
		[
			1.535420754480039e-09,
			2.306773936207349e-09,
			2.1903007617412585e-09
		],
		[
			2.1559199920772134e-09,
			1.8217178443543254e-09,
			1.6159369359570757e-09
		],
		[
			8.148977608290972e-09,
			1.3955379382217678e-08,
			1.2310579137563052e-08
		],
		[
			9.58364997400111e-10,
			1.9049097773134374e-09,
			3.2975821305530946e-09
		],
		[
			3.863976654123208e-09,
			2.1790567535112513e-09,
			1.1638647984800124e-09
		],
		[
			1.1940200972160577e-09,
			2.602135443730112e-09,
			9.16920038901837e-10
		],
		[
			2.1257837430876036e-09,
			1.269918945341545e-09,
			1.8023887712831432e-09
		],
		[
			2.82537824221698e-09,
			3.4044755255922846e-10,
			1.0219439681770188e-09
		],
		[
			3.6883410592687325e-09,
			2.7881606772175718e-09,
			1.435464607503336e-09
		],
		[
			1.6661060592815086e-09,
			1.8951590330642855e-09,
			2.5278251606529957e-09
		],
		[
			1.1171407152902293e-09,
			4.628103647083757e-10,
			1.8526036928703412e-09
		],
		[
			2.035709896587593e-09,
			1.5459367426911162e-09,
			1.269422848881834e-09
		],
		[
			2.9649956207698267e-09,
			2.794621118904221e-09,
			2.106612622003285e-09
		],
		[
			6.107989115123826e-09,
			1.6279564373293598e-09,
			2.6936447538025212e-09
		],
		[
			3.1533671678774713e-09,
			1.6909965961483176e-09,
			2.3066062294166562e-09
		],
		[
			1.7627120675613933e-09,
			2.6366514909124115e-09,
			1.968192565356614e-09
		],
		[
			1.2816919530605238e-09,
			1.9474209154892438e-09,
			1.3806195515860446e-09
		],
		[
			9.8922605896453e-09,
			1.5291534694586839e-09,
			6.941205982647393e-10
		],
		[
			2.497040906407932e-09,
			1.3761625165950595e-09,
			9.154817247947264e-10
		],
		[
			1.9982070711673452e-09,
			2.4376647160171406e-09,
			2.2713247812095467e-09
		],
		[
			2.487096109348065e-09,
			1.5501929695903872e-09,
			2.5465080054612804e-09
		],
		[
			2.9873973266249924e-09,
			2.6844240665681966e-09,
			1.7341966877390594e-09
		],
		[
			1.8414004112193104e-09,
			1.2417389022726142e-09,
			1.332845523469278e-09
		],
		[
			2.3177136614289297e-09,
			1.1997657511768722e-09,
			1.8356122846704955e-09
		],
		[
			1.8327633770495313e-09,
			1.7223843396685366e-09,
			2.7992843256137788e-09
		],
		[
			1.0469350812225433e-09,
			3.5261894911591205e-09,
			2.0925382172109197e-09
		],
		[
			1.4003905270540813e-09,
			4.315764844047917e-10,
			4.078332643943516e-09
		],
		[
			3.06294142088651e-09,
			1.7056262211669508e-09,
			1.646496428628528e-09
		],
		[
			2.7358525309935292e-09,
			2.0277759784820203e-09,
			1.7568818058096916e-09
		],
		[
			3.5930270548190954e-09,
			2.062712400665068e-09,
			1.208294204050869e-09
		],
		[
			2.819031692311688e-09,
			2.1803252601859693e-09,
			6.777004989333299e-10
		],
		[
			2.5777359076445424e-09,
			7.084605871849716e-09,
			1.4732834457105118e-09
		],
		[
			2.7813308603377888e-09,
			1.4937216711424054e-09,
			1.7255472864405813e-09
		],
		[
			4.688033747484505e-09,
			2.932423240116646e-09,
			3.0929214849009013e-09
		]
	],
	"rel_xyz": [
		[
			-1.0220424670211323e-10,
			9.116653020919385e-09,
			2.5894194859802674e-09
		],
		[
			-1.3115995987633883e-09,
			2.0238775933395346e-09,
			1.0337682515109524e-09
		],
		[
			4.538251895995549e-09,
			6.374794971825567e-10,
			4.5902920978694946e-10
		],
		[
			1.129513481238372e-09,
			-2.015920437228439e-09,
			-2.2536974419316363e-09
		],
		[
			-4.2539615317684196e-09,
			-9.76208967421272e-09,
			-1.8285195053465324e-09
		],
		[
			-8.025183555386635e-09,
			-4.795750554553053e-08,
			1.7633339424044897e-09
		],
		[
			-7.3798954296452535e-09,
			-1.7643901983795476e-08,
			4.75919985462549e-09
		],
		[
			-1.493090618343853e-09,
			-3.240559780414955e-09,
			4.0198392680276676e-09
		],
		[
			3.1971411222837187e-09,
			1.4868700486602875e-08,
			1.3219040873636062e-09
		],
		[
			7.291009570487769e-09,
			1.983038833203259e-08,
			-2.9536031147848343e-09
		],
		[
			6.410018910604307e-09,
			3.4142878491106656e-08,
			-8.910674037636392e-09
		],
		[
			-9.822740054190949e-09,
			-3.3030809898584e-08,
			4.314175356636942e-09
		],
		[
			-1.0749211577587595e-08,
			-2.245622019633451e-08,
			3.4848607814416295e-09
		],
		[
			-2.9281625804353525e-09,
			-1.2756112977384271e-08,
			2.0609093654260047e-09
		],
		[
			-3.0181170308572864e-09,
			4.669016857347458e-09,
			-3.443388537576313e-10
		],
		[
			7.427373847238148e-10,
			1.9711163716437347e-08,
			-8.300842202479747e-11
		],
		[
			9.8646120810554e-09,
			2.0007551194131682e-08,
			-2.3873786163521767e-09
		],
		[
			6.9676544560784075e-09,
			1.1768797911905966e-08,
			-2.986234567616287e-09
		],
		[
			8.94322732121462e-09,
			1.2086613392481392e-08,
			-4.0589850437536824e-09
		],
		[
			-5.450717089223108e-09,
			-2.886264482276097e-09,
			-1.9659575878675357e-09
		],
		[
			-2.5203521379830486e-10,
			3.3749425383118746e-09,
			-3.3502301829903926e-09
		],
		[
			-1.1905136898455302e-09,
			-4.2071225036461065e-10,
			-1.0998695096307788e-09
		],
		[
			2.0428517535519057e-09,
			1.8022241195559977e-09,
			-1.4442065191098165e-09
		],
		[
			-4.959925184032683e-09,
			-3.283994038967006e-09,
			-1.2322214684930116e-09
		],
		[
			-4.108064517055295e-09,
			-4.066587657047656e-09,
			3.688400022256712e-10
		],
		[
			-1.8549286470814126e-09,
			-3.82926232923612e-09,
			1.936221993718776e-09
		],
		[
			-1.5036623394974256e-09,
			3.247516482884399e-09,
			2.3746747087379206e-09
		],
		[
			3.144379676356619e-09,
			4.319765940046293e-09,
			4.9838453602750154e-11
		],
		[
			-2.564006590007011e-09,
			1.0103633031049436e-09,
			7.683173678982955e-10
		],
		[
			-6.273986169679886e-09,
			2.2886835960809505e-09,
			1.8155809513594353e-09
		],
		[
			-6.516802555727545e-09,
			7.915741745233976e-10,
			2.2505663792553265e-09
		],
		[
			-5.2556912379805455e-09,
			-3.252685424227642e-09,
			-6.196013404005141e-10
		],
		[
			-2.2989557436422877e-09,
			4.5230133767259114e-09,
			1.0550667349509136e-09
		],
		[
			-5.875176152290139e-10,
			1.979291297560442e-09,
			7.773514077443783e-10
		],
		[
			-7.4451328793088736e-09,
			5.887627432433801e-09,
			6.929155614088711e-10
		],
		[
			-3.3948204944602414e-09,
			8.186335987425444e-09,
			2.1087984835813114e-09
		],
		[
			-4.5525912907891634e-09,
			1.5875300820211548e-09,
			1.7099967855968852e-09
		],
		[
			-4.1716907238179295e-09,
			4.4443105605923676e-10,
			1.6021487861596647e-10
		],
		[
			-3.979363828787307e-09,
			-1.0567722285587921e-09,
			5.976519795215947e-10
		],
		[
			-3.791159497183225e-09,
			2.2036262700565278e-09,
			1.1083107416068391e-09
		],
		[
			-3.5555702932701603e-09,
			1.2615725221642443e-09,
			6.457570539366247e-10
		],
		[
			-5.0199827781941715e-09,
			-1.3728775923189952e-10,
			-6.886578871447485e-11
		],
		[
			-3.7048274106683604e-09,
			5.72290178135064e-09,
			4.4713314927831853e-10
		],
		[
			-4.1105991158756994e-09,
			-1.04497659940616e-09,
			1.073078779385586e-09
		],
		[
			-4.909389997094379e-09,
			-2.0293117277258827e-09,
			-8.030511832388198e-10
		],
		[
			-2.2394789196952563e-09,
			6.943484876557571e-09,
			-2.8092278170793857e-10
		],
		[
			-2.9905637465820194e-09,
			-3.0225222377701685e-09,
			2.2544427348973624e-09
		],
		[
			-1.386912868612868e-09,
			3.1455498740352184e-09,
			3.229986812002199e-09
		],
		[
			3.729969058681001e-09,
			-3.3603877929181026e-09,
			1.6125000483572968e-09
		],
		[
			1.1075197685420237e-08,
			-5.175249653930262e-09,
			-2.301233397581754e-10
		],
		[
			2.3475579971534614e-08,
			-2.901051811941597e-09,
			-2.1219768218646153e-09
		],
		[
			3.167716227843138e-08,
			-8.961299953033293e-09,
			-3.6857949418025246e-09
		],
		[
			1.1243363473799377e-08,
			-5.7020612428881435e-09,
			-4.128174483685408e-09
		],
		[
			1.168038653935758e-08,
			-7.590007521373981e-09,
			-6.006249058417723e-09
		],
		[
			5.186135485416335e-09,
			-6.134007655367225e-09,
			-4.18737428886865e-09
		],
		[
			9.405841494976174e-10,
			-1.5343125715188177e-09,
			-2.9851199137307417e-09
		],
		[
			1.1836836438677559e-08,
			3.818242551938281e-09,
			-2.0768325751292488e-09
		],
		[
			-1.2562112711844252e-08,
			-2.2943927265770798e-10,
			8.425581168027978e-10
		],
		[
			-5.868224089799206e-09,
			-8.336079279426956e-10,
			2.9813161536580286e-09
		],
		[
			-1.3943608570189324e-08,
			-3.3951756130148015e-10,
			3.846982806511842e-09
		],
		[
			3.132470135665312e-09,
			7.747823903093496e-10,
			2.063731498382521e-09
		],
		[
			1.1277919162576381e-08,
			4.477860046540348e-09,
			-4.852617976265211e-10
		],
		[
			-1.8916176380514052e-09,
			-5.5688809627202075e-09,
			-4.48204038367513e-09
		],
		[
			5.021926067304894e-10,
			4.490185312913974e-09,
			-2.2310786572865626e-09
		],
		[
			-2.1079781235167607e-09,
			-2.3081087449090878e-09,
			-2.4632333815471224e-09
		],
		[
			1.4958963121835704e-09,
			-1.5858966359445465e-09,
			1.2672866353565912e-09
		],
		[
			9.157056889742385e-11,
			2.1337421661510728e-10,
			1.562996169387927e-09
		],
		[
			4.237827543096346e-11,
			-1.1484792044229003e-09,
			1.9110218409794962e-09
		],
		[
			2.3548973264676146e-10,
			-4.729611539609627e-09,
			7.58471967669589e-10
		],
		[
			4.3768970506901147e-11,
			-1.926174066726512e-09,
			-3.1079586029946855e-09
		],
		[
			-3.352965843137121e-09,
			5.091300744730854e-09,
			-2.7518095213897174e-09
		],
		[
			-1.053237939882544e-09,
			2.4468780378023686e-09,
			-1.888056953726333e-09
		],
		[
			3.1045648276772455e-09,
			-3.663090272025114e-09,
			1.3900553147600076e-09
		],
		[
			-2.0088090890757023e-09,
			-3.419238382315152e-09,
			7.496007692230478e-10
		],
		[
			1.1345808241431011e-09,
			9.448493201866806e-10,
			-1.642259512627485e-10
		],
		[
			-4.709542604071208e-09,
			1.7310041902089166e-09,
			-7.356640546742293e-10
		],
		[
			3.20979458296596e-10,
			2.54082702486365e-09,
			1.345587346055389e-09
		],
		[
			-3.391531343674646e-09,
			2.0905407526988227e-09,
			1.9408516695947776e-09
		],
		[
			-2.3510795325584803e-10,
			-1.2782156194836396e-10,
			1.2114249579045568e-09
		],
		[
			-1.8793686488281356e-09,
			1.1842037018419853e-09,
			1.1365120310676312e-09
		],
		[
			6.554961468386203e-09,
			-6.492028636334824e-10,
			1.4962483579095835e-09
		],
		[
			-9.737740318056836e-10,
			6.1689983751923174e-09,
			1.6974615388707823e-09
		],
		[
			2.6777262602731916e-09,
			-6.7734799973387e-09,
			1.4312084788173304e-10
		],
		[
			5.896018740272889e-09,
			2.1899328414236435e-09,
			2.1348561933345694e-09
		],
		[
			1.7527651304162836e-09,
			1.7046161417819179e-09,
			-1.5465178767146553e-09
		],
		[
			-1.0860421901619216e-09,
			-1.138485938291515e-09,
			2.5157664381311113e-09
		],
		[
			1.1935288429530136e-09,
			2.8427796181512116e-09,
			-5.95233949307851e-10
		],
		[
			6.347225756133123e-10,
			-2.7913284518278488e-09,
			-1.5623708826780132e-09
		],
		[
			-2.991169188968876e-09,
			2.1903083433038306e-09,
			2.6692813713028305e-10
		],
		[
			9.587686302681392e-09,
			-3.819833517270398e-09,
			-2.1265056008667685e-08
		],
		[
			-5.603005554773538e-10,
			-8.078767638012927e-10,
			-1.2289970438314075e-08
		],
		[
			-2.4703804200006486e-09,
			1.2634771541017357e-10,
			-4.4993797602217866e-09
		],
		[
			-2.446346186460068e-10,
			-4.111623358712993e-09,
			4.228588855875526e-10
		],
		[
			2.9702738078211092e-12,
			2.7715391291486837e-09,
			-1.2353453538025187e-09
		],
		[
			9.429979778044525e-09,
			1.627658012369907e-09,
			-2.5592615998408056e-09
		],
		[
			2.0746171158837264e-09,
			1.633966615521117e-09,
			-7.033380919225336e-10
		],
		[
			2.2011183632896003e-08,
			-1.0080083035127699e-08,
			-5.790869184983059e-10
		],
		[
			8.946205916675502e-09,
			-9.578493447565979e-09,
			-1.4590344996558046e-09
		],
		[
			8.849491501412783e-09,
			3.7024812961525003e-09,
			9.061468412208955e-10
		],
		[
			2.066617459294591e-09,
			3.786441185409768e-09,
			3.741588996742283e-09
		],
		[
			-2.8885554156495433e-10,
			-3.275304798818605e-09,
			1.3802834149434545e-09
		],
		[
			-1.131451596582914e-09,
			1.5631580465392885e-09,
			3.265836522782474e-09
		],
		[
			-8.455012736517246e-10,
			3.874508814875396e-09,
			1.0359254220564657e-09
		],
		[
			-1.4155599635598051e-09,
			-1.223557044826806e-09,
			1.7339699302210329e-09
		],
		[
			-9.297225529263934e-09,
			4.376412078656831e-09,
			4.32741739230714e-09
		],
		[
			-8.097469964822729e-09,
			-1.0985117202762816e-10,
			1.2302082272301334e-09
		],
		[
			-3.9468017999995585e-09,
			-1.909875185307883e-09,
			2.1256045809094895e-09
		],
		[
			-7.744809324680715e-09,
			2.021344098955295e-09,
			2.442023574962734e-09
		],
		[
			-4.573018771743454e-09,
			1.224431603531489e-09,
			5.030286299093236e-09
		],
		[
			-5.210286473233824e-09,
			-1.014514308473478e-09,
			4.570049220162335e-09
		],
		[
			-6.4361417786635985e-09,
			4.3540358695110726e-09,
			4.878533536438587e-09
		],
		[
			-4.724266016875618e-09,
			4.474179701170107e-09,
			3.203647041642944e-09
		],
		[
			-5.9820483519283416e-09,
			3.9450846468120935e-10,
			4.296092784622779e-09
		],
		[
			2.33967206451054e-09,
			-9.778751383799834e-09,
			5.819876006488975e-11
		],
		[
			2.353676735436421e-09,
			2.1470254924725365e-09,
			4.1414504212392963e-10
		],
		[
			-1.7258483271026072e-09,
			-4.928941436541301e-10,
			-3.459004407201665e-09
		],
		[
			8.245408148916813e-10,
			7.104829706325897e-10,
			1.416464199688088e-09
		],
		[
			-5.565707264140456e-09,
			2.6002448322913134e-09,
			1.884832406538638e-09
		],
		[
			-2.479036964811876e-09,
			4.244229036284805e-09,
			2.2934260972100253e-09
		],
		[
			-1.012238852697691e-09,
			5.193641780080374e-09,
			1.4896826521002182e-09
		],
		[
			-1.3460070292028537e-09,
			-3.822265969313325e-09,
			-4.0738204548123445e-09
		],
		[
			-3.6250101351102693e-09,
			4.959819404281194e-09,
			-2.0923119977745185e-09
		],
		[
			-1.6640303864937063e-09,
			3.196259888979194e-09,
			-6.113173812304704e-10
		],
		[
			3.4893128261685464e-09,
			-2.5056054107610897e-09,
			-2.0007420403382795e-11
		],
		[
			2.6712943238108943e-09,
			-2.5683327781832375e-09,
			1.0920856006034152e-09
		],
		[
			1.1962991085185845e-09,
			1.8210035202473032e-09,
			-4.259782838824241e-10
		],
		[
			4.543083086220569e-09,
			-5.7048572395578e-09,
			2.033605186975636e-09
		],
		[
			5.775951244779941e-09,
			-3.915382782852177e-09,
			8.74159021113365e-10
		],
		[
			-3.006139695744123e-09,
			1.7017352193590498e-10,
			-6.654865228324191e-11
		],
		[
			-1.6976735151531017e-09,
			2.8144441817662664e-09,
			-8.235404094124164e-10
		],
		[
			-1.0721380338827164e-09,
			9.307650791499e-10,
			1.593004058228401e-11
		],
		[
			5.100420492212329e-10,
			-2.917385244731184e-09,
			-1.0658787628484642e-08
		],
		[
			6.024310981187946e-09,
			-2.647527573984164e-09,
			-3.6722206712510994e-09
		],
		[
			1.917507468606171e-09,
			3.2820171430374195e-09,
			1.285012193411424e-09
		],
		[
			-5.215116076078337e-09,
			1.0866411633753752e-08,
			3.777882394020594e-09
		],
		[
			2.351784202774583e-10,
			-5.666708889122484e-09,
			2.1396944331777162e-09
		],
		[
			5.400185527042764e-09,
			7.002859746557467e-10,
			3.851702477636154e-09
		],
		[
			-7.913399023842248e-09,
			-7.947776275989216e-09,
			1.983730889370924e-09
		],
		[
			-1.269734977328742e-09,
			-6.408728828832705e-10,
			-1.115269174237436e-09
		],
		[
			3.1102563091375466e-10,
			4.9715561152634e-09,
			2.4082550863563666e-09
		],
		[
			9.880450974181656e-09,
			4.817753691062062e-09,
			-1.536688842373396e-09
		],
		[
			6.608882262747131e-10,
			-5.681977755148779e-09,
			-3.19567622317906e-10
		],
		[
			-1.658768037213721e-08,
			8.789557528359825e-09,
			3.1308169023631883e-10
		],
		[
			6.046341171680839e-09,
			-7.92533346427279e-09,
			1.5431747744549461e-09
		],
		[
			3.11212182234294e-09,
			-2.4230376340199547e-08,
			4.4526397740004755e-09
		],
		[
			9.293761530956022e-09,
			-1.807377741157939e-08,
			5.0589227777541175e-09
		],
		[
			3.320531386988151e-09,
			2.995354429301492e-09,
			2.539503268059286e-09
		],
		[
			-5.139384205754567e-09,
			8.45326527681374e-09,
			-4.6736773903536405e-09
		],
		[
			-1.0587030534532017e-08,
			3.08555340456636e-08,
			-7.377388429460211e-09
		],
		[
			1.6247678619562564e-09,
			-9.4471155781365e-10,
			-2.078281209675765e-09
		],
		[
			-3.6243751357468405e-09,
			-1.0439621716776308e-09,
			1.5545106949675019e-09
		],
		[
			-1.1142338435045694e-09,
			6.7686634481132725e-09,
			5.628149687576388e-09
		],
		[
			-1.5917688124984718e-09,
			2.8831169478568777e-09,
			2.4919172356528825e-09
		],
		[
			-1.7955775717811993e-09,
			-3.0655631192780005e-09,
			1.7217441692316338e-09
		],
		[
			3.911974294114912e-08,
			-1.234295446418521e-08,
			5.219938873021859e-10
		],
		[
			-3.529468552580798e-10,
			-5.649401516255251e-09,
			3.108053839056558e-09
		],
		[
			-3.1900986611612042e-09,
			-1.6881320980249101e-09,
			-5.163589719853664e-09
		],
		[
			-4.158844088416152e-09,
			-7.36676932318174e-09,
			-1.1091755789485662e-08
		],
		[
			-2.986639116009566e-08,
			4.893114797049645e-09,
			1.7188970368076674e-09
		],
		[
			4.9497253253559526e-09,
			1.7556599057396757e-08,
			1.5883601684202712e-09
		],
		[
			-2.417883038918198e-08,
			-2.2293221330473988e-08,
			-4.5880103747412794e-08
		],
		[
			-9.151152663320285e-09,
			-5.2179330914918495e-09,
			-2.4773098345488322e-08
		],
		[
			-1.0135923282472244e-09,
			7.755479741139981e-09,
			-5.892198218171738e-09
		],
		[
			3.374001698715749e-09,
			1.1145945619181718e-08,
			-1.1349939482913463e-10
		],
		[
			3.329804305157431e-09,
			-3.593724849494058e-09,
			9.218768466186038e-09
		],
		[
			2.050202086496715e-09,
			3.2192157555341814e-09,
			9.622207162355215e-09
		],
		[
			2.701566056338445e-09,
			1.5291976350674388e-09,
			8.147270071667322e-09
		],
		[
			8.805937712659286e-11,
			5.5270796421028176e-09,
			1.0020407764765076e-08
		],
		[
			9.182323555491184e-09,
			1.4965836501729607e-09,
			1.1764969281817422e-08
		],
		[
			1.3256407785991297e-08,
			6.175600974501923e-10,
			1.2332762262053605e-08
		],
		[
			3.6121051543323973e-10,
			-1.86182869189818e-10,
			1.5552514697057348e-08
		],
		[
			1.691253496242789e-08,
			-8.545761548135226e-10,
			2.7863818522763243e-09
		],
		[
			-5.763415544489686e-09,
			-2.5569304777431244e-09,
			-1.0503708743900344e-09
		],
		[
			-4.775302866934223e-09,
			2.8383244405747637e-09,
			-6.962822113242426e-10
		],
		[
			-1.3470178586122856e-09,
			5.926470422098442e-09,
			3.396774805648363e-09
		],
		[
			8.783794763855055e-10,
			-8.316105624850134e-09,
			-1.985415008799947e-09
		],
		[
			-3.3781209123458354e-09,
			7.493585877020512e-09,
			-3.390010400051768e-09
		],
		[
			-1.7320240559105666e-09,
			-8.01685416725122e-09,
			-4.1720332728480457e-10
		],
		[
			-7.950332005214336e-10,
			3.4860856849632244e-09,
			1.3561251639261324e-09
		],
		[
			-1.8041209000425382e-09,
			5.871414357839319e-10,
			-1.2800953208544592e-09
		],
		[
			3.047011461164839e-09,
			-5.66645528703636e-10,
			-1.5886325061251323e-09
		],
		[
			1.6665431059048413e-09,
			1.4814788415145792e-09,
			2.241211877001279e-09
		],
		[
			-2.556800323115306e-10,
			-2.3708560622177685e-09,
			8.322994007990848e-10
		],
		[
			-1.6948885443323897e-10,
			2.0277717151013054e-09,
			-3.9178730516856704e-10
		],
		[
			3.959033959426202e-09,
			7.947790051172111e-10,
			-2.4251212775756365e-09
		],
		[
			-2.385783601169947e-10,
			-1.303408087176915e-09,
			6.599839140098803e-10
		],
		[
			-6.204720379590733e-09,
			-6.502613194193435e-10,
			1.9521412179135137e-09
		],
		[
			-2.5855649215312163e-09,
			-9.852481238648355e-10,
			-1.905591342496695e-09
		],
		[
			5.643654315793745e-09,
			1.9901637561066493e-10,
			3.389578846763074e-09
		],
		[
			-3.980191563012071e-09,
			-1.5793591667061383e-09,
			8.732876631608675e-11
		],
		[
			9.221021687494898e-10,
			2.365590914960309e-09,
			-1.5713162705824708e-09
		],
		[
			2.596328014238681e-09,
			2.1132844961765067e-09,
			1.3850504994821147e-09
		],
		[
			7.347350368321205e-10,
			4.958567845160795e-09,
			1.56252301193827e-09
		],
		[
			-2.9185029210393222e-09,
			-1.7856703211426233e-09,
			-9.273613139968918e-10
		],
		[
			1.3892272546982441e-09,
			-9.709663211872686e-11,
			-2.8682451837569802e-09
		],
		[
			-1.4652989425318515e-09,
			-1.3349801419931476e-10,
			-1.9890338832547237e-09
		],
		[
			1.3817076999468155e-09,
			1.1418613171163207e-09,
			-9.390875245419594e-10
		],
		[
			-9.413949521876224e-10,
			5.94933552823658e-10,
			-9.619403423368091e-11
		],
		[
			1.889964624754509e-12,
			-1.5837651620268057e-09,
			1.60624802540553e-10
		],
		[
			-1.566400283249615e-09,
			-3.784961285625063e-10,
			3.477616639865453e-10
		],
		[
			-2.176333136624796e-09,
			-2.0024259128062734e-09,
			-1.4478145573675988e-10
		],
		[
			7.604545420205857e-10,
			-2.6393656014040353e-09,
			7.274811667304619e-10
		],
		[
			1.6031655461529817e-09,
			-2.307889713334399e-09,
			1.1330693468171925e-09
		],
		[
			6.004221771190768e-10,
			2.119560274316769e-09,
			1.648192904025636e-09
		],
		[
			7.413314274684674e-10,
			-1.8174889618843075e-09,
			-4.843249878566531e-10
		],
		[
			-5.111147235036875e-11,
			1.5958641132821263e-09,
			-2.0838791006709044e-09
		],
		[
			-6.419895206909519e-10,
			5.372998864992028e-09,
			3.9309536292577016e-09
		],
		[
			1.0398435591843388e-10,
			-1.455397946356659e-09,
			2.9330090441640324e-09
		],
		[
			-8.200791436158644e-10,
			-1.2039213765951034e-09,
			-1.5163804681181268e-09
		],
		[
			4.280467221455794e-11,
			-1.8010054744507574e-09,
			-3.3506876122044285e-09
		],
		[
			6.250596810552493e-10,
			-6.910492189873273e-10,
			5.713094954283322e-10
		],
		[
			-1.6953523674017016e-09,
			-1.0542484508592487e-08,
			-2.284852517886979e-08
		],
		[
			-4.1770043547633515e-10,
			3.7054241038434354e-09,
			3.1960087571826053e-09
		],
		[
			2.758026835389307e-09,
			2.888901038727718e-09,
			7.092453517142438e-09
		],
		[
			-6.449740325111645e-10,
			3.9481593660213175e-09,
			1.2560062904544749e-08
		],
		[
			-1.3079490646310767e-09,
			4.480495868532172e-09,
			1.5706619496117703e-09
		],
		[
			-1.8067193720670015e-09,
			-8.608785656658384e-11,
			-2.229420572678045e-09
		],
		[
			1.9314902792949496e-09,
			-1.9336293430886705e-09,
			-1.2506674795753535e-09
		],
		[
			1.1831781574030227e-09,
			-2.4607786688769442e-09,
			1.9094261026416237e-09
		],
		[
			-5.321746662203507e-09,
			6.396715841736582e-09,
			1.6120236963423553e-09
		],
		[
			5.606955657055131e-09,
			-4.142654309393132e-09,
			-7.71995595190394e-10
		],
		[
			-1.909906785433295e-09,
			7.880734916405479e-10,
			-1.937820726853239e-09
		],
		[
			-8.27143122913481e-10,
			-2.8573090005773254e-09,
			-7.60042419268536e-10
		],
		[
			2.451840913495205e-09,
			-1.8482602340669881e-10,
			1.8578350449698172e-09
		],
		[
			-4.087009237205418e-09,
			-3.310357765413295e-10,
			-1.7204291073684733e-09
		],
		[
			-2.1895580045990512e-09,
			2.7272542020868313e-09,
			1.6381885537338373e-09
		],
		[
			2.89799111143462e-09,
			-2.471783614776041e-09,
			-2.428611912228251e-09
		],
		[
			-6.601754370751485e-10,
			9.895418856009383e-10,
			1.6386181481623067e-09
		],
		[
			-6.621221041870398e-11,
			1.5949681654177245e-09,
			2.3474714979448508e-09
		],
		[
			1.5568096571449297e-09,
			-6.952478459338326e-10,
			2.8734258176003177e-09
		],
		[
			-4.067508222673496e-10,
			-7.288138106842383e-10,
			-2.8165710688505256e-10
		],
		[
			2.994304882898226e-09,
			-1.817358762367237e-10,
			-2.1309046808632526e-09
		],
		[
			3.2237038839273045e-10,
			-1.3307371963281546e-09,
			4.54653449077944e-10
		],
		[
			-3.61770328304729e-10,
			4.275898673949843e-10,
			-2.3907546591742267e-09
		],
		[
			-1.6441762046819792e-09,
			-1.6306997772662214e-10,
			-9.242634256345013e-10
		],
		[
			-9.573064944753864e-10,
			1.5134873276431583e-09,
			2.7633737691854523e-09
		],
		[
			5.720615334260094e-10,
			-1.1562542149210666e-10,
			-2.612942108008026e-10
		],
		[
			5.380367236551335e-10,
			1.6086238017629077e-09,
			-1.0174175110306133e-09
		],
		[
			2.151934635517257e-09,
			5.418723208157319e-11,
			-4.016586071495294e-10
		],
		[
			-2.4522344732965234e-09,
			-3.98398063101715e-09,
			-2.053066757696079e-09
		],
		[
			2.0389576942763906e-09,
			8.259251495454431e-10,
			2.0542799749565506e-10
		],
		[
			-2.472734144204778e-10,
			2.6045251920279675e-10,
			1.688898745630432e-09
		],
		[
			3.0914400235289795e-10,
			3.0523746700893874e-09,
			-1.8297556502856291e-09
		],
		[
			7.403525465183615e-10,
			2.7383311704300607e-09,
			2.02057838621614e-09
		],
		[
			2.7649507472668814e-09,
			-6.015121377682439e-09,
			1.869818779509591e-09
		],
		[
			-5.676597742990751e-09,
			-8.382080019400205e-10,
			3.8511327190643957e-10
		],
		[
			1.7309887006045487e-09,
			4.5791296115070675e-11,
			-1.054694964392198e-09
		],
		[
			1.884499270836908e-09,
			5.603753171808609e-10,
			-1.6275122730943717e-09
		],
		[
			-1.7533375245886345e-09,
			4.564569258070716e-10,
			2.364524501400255e-10
		],
		[
			-1.8373095473026637e-09,
			4.280449690636384e-09,
			-4.046484040649962e-10
		],
		[
			-1.3477035932124584e-09,
			1.018500052058119e-09,
			-4.639117064240997e-10
		],
		[
			-2.091017044301647e-09,
			4.0890015128232946e-10,
			2.8654120218953142e-09
		],
		[
			-6.678439812982864e-10,
			1.2542095178646774e-09,
			7.890284830880145e-10
		],
		[
			1.3164373053438436e-10,
			-1.6624330372406118e-09,
			-1.2483837622947268e-09
		],
		[
			4.370350172961882e-09,
			-6.762393136626455e-10,
			-3.527684606449711e-10
		],
		[
			3.058178606394206e-10,
			-2.612178991722223e-09,
			-1.2894383430134271e-09
		],
		[
			-1.3885829746536867e-09,
			-1.1302686004095409e-09,
			6.048921310274396e-10
		],
		[
			-4.946681047691534e-10,
			1.9150266282042246e-09,
			6.330995807754031e-10
		],
		[
			3.019313481402367e-09,
			-2.7959660970118247e-09,
			-1.133281540343997e-09
		],
		[
			-1.744908582338305e-09,
			8.273139384349311e-09,
			-1.2099607085171186e-09
		],
		[
			2.1171588935213802e-09,
			6.103454567847888e-09,
			3.028035625591038e-09
		],
		[
			2.3360678952210024e-09,
			-4.77700667242617e-10,
			-1.3497432323309363e-09
		],
		[
			-2.7083182064041835e-09,
			-1.389889328495437e-08,
			-4.683316847429277e-10
		],
		[
			-1.0992202785660078e-09,
			2.8735619850075458e-09,
			-4.3208910591584253e-10
		],
		[
			1.0398568131746268e-09,
			3.0877982605342215e-10,
			3.775924292753489e-09
		],
		[
			-5.845821023118597e-10,
			5.932483293974651e-10,
			-6.598182799514255e-10
		],
		[
			2.08286454625159e-09,
			-3.098810820952319e-09,
			-5.4469316650569e-10
		],
		[
			-2.1796986249408026e-10,
			-1.1623490469226502e-09,
			3.3016116874279793e-10
		],
		[
			-1.2209491160540042e-09,
			4.855697274154773e-10,
			-2.4694849091233335e-09
		],
		[
			-2.0506524453895952e-09,
			-1.6211093111507075e-09,
			2.029698055188926e-09
		],
		[
			9.369706106083441e-10,
			-1.2392093625635782e-09,
			-2.362243391519847e-09
		],
		[
			1.6292524225908074e-09,
			1.7342746946859675e-09,
			-1.9678031500717835e-09
		],
		[
			-1.1332575229239097e-09,
			-5.392469951109242e-11,
			2.750639285658679e-09
		],
		[
			6.176869351146711e-10,
			1.1799686785395166e-09,
			-4.5029079925598356e-10
		],
		[
			-7.539689615019198e-09,
			2.3452357293341104e-09,
			3.0177029525602383e-09
		],
		[
			1.896346107265265e-09,
			8.746093425732349e-10,
			4.941812017348563e-10
		],
		[
			1.027865903432584e-09,
			-7.569794736909084e-10,
			-7.400829885939112e-10
		],
		[
			2.2205693681008407e-09,
			-1.235901564633311e-09,
			-1.897001078631426e-09
		],
		[
			3.534487732020885e-09,
			1.286565202104616e-09,
			-1.3635630072935219e-09
		],
		[
			-1.1395794958004162e-09,
			-2.513529235687742e-09,
			4.887629202237416e-10
		],
		[
			5.214900492980738e-09,
			-7.425051290676867e-09,
			-3.16381021986755e-09
		],
		[
			3.957842280012573e-09,
			-4.224898232341376e-09,
			-2.65049866100149e-10
		],
		[
			-3.861487565746782e-09,
			2.339339908796463e-09,
			1.3931055811510075e-09
		],
		[
			-5.942591678002587e-09,
			-1.4893512417443384e-10,
			6.091529005174615e-09
		],
		[
			-4.758424923541355e-09,
			4.3931061092028417e-10,
			1.5351697127432681e-09
		],
		[
			-6.680400014130653e-10,
			1.8389692418122769e-09,
			2.8065851898112787e-11
		],
		[
			1.6017620510302943e-09,
			1.5262692982053933e-09,
			-1.0305178475435366e-09
		],
		[
			4.4560393446803176e-09,
			5.65499558745826e-09,
			-4.588492217455739e-09
		],
		[
			1.681484159954849e-09,
			1.921222912587869e-08,
			-3.1108228882646636e-08
		],
		[
			2.4823619841705936e-09,
			1.7336454017393527e-10,
			-2.470434387277939e-09
		],
		[
			-5.916853262739729e-10,
			-5.719387588526883e-10,
			-1.4950618112179362e-09
		],
		[
			1.2005662016372776e-09,
			-2.4394106673140406e-09,
			2.6690434969080233e-09
		],
		[
			6.187621984557141e-10,
			-6.1580494713240855e-09,
			6.35397592718198e-09
		],
		[
			7.261652648343725e-10,
			1.4638600287825906e-09,
			3.983263274459302e-09
		],
		[
			-4.281803749928096e-09,
			2.258290062658269e-10,
			4.580262566394053e-09
		],
		[
			6.257569643782283e-10,
			1.3125344601100277e-10,
			4.3708774202428885e-09
		],
		[
			-2.4616076972285428e-09,
			-1.2037137249621547e-08,
			1.3116302395956258e-08
		],
		[
			-1.5454387522545982e-10,
			-4.668584122124363e-10,
			8.607513469126762e-10
		],
		[
			-2.36170465899202e-09,
			5.039481571549584e-10,
			6.6917971944833e-11
		],
		[
			-8.120810939313451e-10,
			2.3153608120725493e-09,
			-3.8265977596017883e-10
		],
		[
			3.3283296281484013e-09,
			-2.3524505570149654e-09,
			-5.450095428973258e-10
		],
		[
			-4.000616016174935e-09,
			1.1723036498659046e-09,
			1.4182100995056279e-09
		],
		[
			3.2725372999916938e-09,
			-1.7495188144190795e-10,
			5.532190111639955e-11
		],
		[
			1.3601365365912666e-09,
			-3.6104851438530907e-10,
			1.8030449209598094e-10
		],
		[
			4.26330641324047e-10,
			-1.3104542012482609e-09,
			1.9772192994571405e-09
		],
		[
			-3.3552039405335935e-09,
			2.226944367713393e-09,
			-1.4405705195115887e-09
		],
		[
			-1.1078166705829149e-10,
			-1.1732369620097843e-09,
			-1.4223498358881394e-09
		],
		[
			-2.49289592693572e-09,
			-3.687119295264178e-10,
			5.064994612358297e-10
		],
		[
			-1.7621610820696455e-09,
			-4.0062557676267466e-11,
			1.5333602080050507e-09
		],
		[
			1.3132615835266358e-09,
			1.1745971182889612e-09,
			-4.362647972356798e-09
		],
		[
			-2.7439534362591078e-09,
			-4.458957988017455e-11,
			2.698751916535065e-09
		],
		[
			7.21015195381785e-09,
			1.6809000140836382e-09,
			-2.3792423759356712e-09
		],
		[
			-4.789572805862713e-10,
			-1.1222449092848265e-09,
			6.120268161752277e-10
		],
		[
			1.3682067656342148e-09,
			-2.2456989010653597e-09,
			-1.0173847947060291e-09
		],
		[
			-7.569721376271201e-10,
			3.022740283056345e-09,
			2.2015326492418587e-09
		],
		[
			7.509167063592946e-10,
			-2.4364859964896826e-09,
			-5.610313449699482e-10
		],
		[
			1.2368625786556157e-09,
			1.944522342365392e-09,
			-1.7662071884066917e-09
		],
		[
			1.738396558021566e-09,
			-3.457934261155533e-09,
			8.545551349503861e-10
		],
		[
			4.761435345491519e-10,
			-6.331213847434531e-10,
			1.7510481968014478e-09
		],
		[
			3.443340162635331e-09,
			-1.0793933337759555e-09,
			1.1636252950395424e-09
		],
		[
			1.8517482229820799e-09,
			-2.2360574221883683e-09,
			5.452842082541268e-10
		],
		[
			-8.086340112494842e-10,
			-4.5380787811130076e-10,
			3.435320307879959e-11
		],
		[
			8.789791618031394e-11,
			6.478742117009692e-10,
			8.917906826870601e-10
		],
		[
			2.6488441821077717e-10,
			3.159375557337719e-09,
			1.0591041668937078e-09
		],
		[
			4.231011450313043e-09,
			-1.586559213212448e-10,
			2.9906606985914404e-09
		],
		[
			-1.6559918471803762e-09,
			-2.7852409894392285e-10,
			-1.5104018387739707e-09
		],
		[
			1.0740839664173544e-09,
			2.2255907841551815e-09,
			1.3338947321662181e-09
		],
		[
			2.8523418231299132e-09,
			3.7501002400166945e-09,
			5.285434346597788e-09
		],
		[
			-4.637368930703234e-09,
			-3.677553110656604e-09,
			-3.0515506988760407e-09
		],
		[
			-8.584190699771022e-10,
			9.739423974237236e-10,
			-2.064349399782209e-09
		],
		[
			1.4771749155724212e-09,
			-7.553093888836705e-10,
			9.109649073930137e-10
		],
		[
			-3.3458591812102586e-09,
			1.6380763815340422e-09,
			-2.8077435941452607e-09
		],
		[
			-7.427612506347959e-09,
			-1.6091251147544106e-09,
			-5.6204628524691915e-09
		],
		[
			5.584104643883463e-09,
			-2.9804331619025657e-09,
			2.1823932038650697e-10
		],
		[
			2.0276928494096335e-09,
			-3.832746885948245e-09,
			-1.4458050747453356e-09
		],
		[
			2.8518269480317352e-09,
			-1.1547774609540307e-09,
			-2.57024713155259e-09
		],
		[
			3.0162751577018352e-09,
			-7.783827311137271e-10,
			1.949640488153293e-09
		],
		[
			-2.0405106499367788e-10,
			9.332657171493726e-10,
			-9.43847229628951e-10
		],
		[
			-4.578161757091711e-09,
			3.5004076161103176e-09,
			-2.845615990988874e-10
		],
		[
			3.1137718018179054e-09,
			-4.556256815151587e-09,
			-3.2981901699943676e-09
		],
		[
			2.9004426043786756e-10,
			1.3078361074030513e-09,
			1.6491463459383974e-10
		],
		[
			-5.430339951068103e-09,
			6.3975454638974916e-09,
			2.318264499369324e-09
		],
		[
			9.081195616075987e-10,
			5.809660133566886e-09,
			2.2709322378874897e-09
		],
		[
			-1.8423696614052395e-09,
			5.151620086062323e-10,
			1.7349453158874416e-09
		],
		[
			-5.736912788330036e-09,
			-5.161279991663011e-09,
			-1.142852912577493e-10
		],
		[
			-4.779899604640253e-10,
			-1.3988143553843711e-08,
			5.870465078635567e-09
		],
		[
			-1.5839018904617635e-09,
			-2.4446566346252637e-09,
			-9.606840000242162e-10
		],
		[
			1.3125045608605704e-09,
			4.0168715585264157e-10,
			-1.6567659741463875e-09
		],
		[
			1.614928117836638e-09,
			-6.106580892867754e-09,
			2.5447692364207858e-09
		],
		[
			-2.7212866065271205e-09,
			-1.1165498856591596e-10,
			2.0308423778965006e-09
		],
		[
			5.946537358817088e-10,
			2.851586175021265e-09,
			-2.647083531218909e-09
		],
		[
			-2.862263632773492e-09,
			6.076075260209807e-09,
			-9.944446163617714e-10
		],
		[
			4.123355675647643e-09,
			1.3321687478818932e-08,
			-4.187098571201572e-09
		],
		[
			-2.9233103802284234e-10,
			3.6109523084064725e-09,
			1.7544646385825534e-09
		],
		[
			1.5707766373314018e-09,
			-1.7223310382346736e-09,
			-3.652572633747929e-11
		],
		[
			-5.815835264306005e-10,
			-4.135488951207703e-09,
			-1.31529356436941e-09
		],
		[
			-1.6520830444931225e-09,
			2.5048730516089474e-09,
			2.7114804301545755e-10
		],
		[
			9.552209716151503e-10,
			-2.5800537057314877e-10,
			-6.737933908910847e-10
		],
		[
			-2.226527716039026e-09,
			8.613146802176676e-10,
			-7.081139316841169e-10
		],
		[
			-3.986510489553879e-10,
			3.2610281664644346e-09,
			1.93684821749859e-09
		],
		[
			1.7175730397872837e-09,
			-1.539770300232693e-09,
			-9.442773001692254e-11
		],
		[
			8.444240859939681e-10,
			5.608796313756179e-10,
			-1.8770614169378554e-09
		],
		[
			-1.5051904462579189e-09,
			1.3446747847236669e-09,
			1.9238545947240745e-09
		],
		[
			-1.5040875499138098e-09,
			-1.160908547115154e-09,
			9.115784166859931e-10
		],
		[
			8.400335049310916e-09,
			-1.67896575726964e-09,
			-8.568907480833606e-10
		],
		[
			-1.0045384024799535e-09,
			-1.934984953013278e-09,
			-1.2560020558879564e-09
		],
		[
			1.3425325036108608e-10,
			7.666619660517013e-10,
			-1.2889641778907381e-09
		],
		[
			2.014037597732499e-09,
			-1.025480541512999e-09,
			-4.552362672904767e-11
		],
		[
			-9.43206467733913e-11,
			-3.521358115132977e-09,
			-1.6269986515013748e-09
		],
		[
			-6.377307212766213e-09,
			4.066908985443335e-09,
			2.981701109822677e-09
		],
		[
			-1.7732469754775174e-09,
			-1.7889619597475234e-09,
			-1.4350976683859778e-09
		],
		[
			-9.810693802560785e-10,
			3.0004512938790954e-09,
			-3.927616045669082e-09
		],
		[
			-2.4428186098883578e-09,
			1.4280409809349504e-09,
			-2.4195215840469443e-09
		],
		[
			-3.1302976830465424e-09,
			5.318473408411828e-10,
			-4.1922617670831574e-11
		],
		[
			-1.6599212817087662e-09,
			-1.3733848436369392e-09,
			-1.833364096745169e-09
		],
		[
			-2.4240351443376074e-09,
			7.609943735090984e-10,
			-9.959798407960038e-10
		],
		[
			4.358795835789581e-09,
			-7.249795994331778e-11,
			-3.646012835883342e-10
		],
		[
			6.92209331764983e-09,
			-1.257573080981733e-09,
			8.083983870974429e-09
		],
		[
			1.1304999212762001e-09,
			-1.2289161448551313e-09,
			2.9341192659279748e-09
		],
		[
			2.164571266936688e-09,
			-3.4059202983080883e-09,
			1.9343862349818523e-09
		],
		[
			1.1778861227251437e-09,
			8.867670484118787e-10,
			-1.882111500204185e-10
		],
		[
			2.3124351090089754e-10,
			-7.975357569022482e-09,
			1.732614120266923e-09
		],
		[
			-4.677998151029948e-10,
			-2.1563912527070373e-09,
			6.3136581302794e-10
		],
		[
			9.439334075763527e-10,
			-1.4067513115168315e-09,
			-4.942390118718029e-09
		],
		[
			-1.6790777584589628e-09,
			-2.890494911521417e-09,
			1.510772239747323e-09
		],
		[
			4.964580049549313e-10,
			2.6232511627399574e-09,
			2.1203485758761547e-09
		],
		[
			-9.804311081001724e-11,
			-4.917383777011278e-10,
			-2.8200859972369806e-10
		],
		[
			-3.3580531109149705e-09,
			3.105260644962905e-09,
			2.790870743671577e-09
		],
		[
			1.2118563122344546e-11,
			-9.87554745331533e-10,
			6.153162654171097e-10
		],
		[
			4.529005784681997e-10,
			-4.919663637955797e-10,
			1.3785179096062696e-09
		],
		[
			-2.1088722559718162e-10,
			-1.2533845709373515e-09,
			-1.293349195207359e-09
		],
		[
			-5.722682637927739e-10,
			1.0468962334826625e-09,
			7.0260723164816e-10
		],
		[
			-1.6120657446188808e-09,
			1.1639744560389998e-09,
			2.0556359224228713e-09
		],
		[
			2.228580088283357e-11,
			3.789826517755255e-09,
			4.134897411242672e-09
		],
		[
			4.99552097221807e-10,
			5.2523678515645545e-09,
			2.0645026423416294e-09
		],
		[
			8.190573369567446e-10,
			1.837735000852444e-09,
			1.7761960011133318e-09
		],
		[
			9.923558809951342e-10,
			-3.944312082961787e-09,
			-1.721730535606468e-10
		],
		[
			-3.4340532763396384e-10,
			-4.699886560461841e-09,
			-2.2928819277508452e-09
		],
		[
			2.2656816279389645e-09,
			2.094774790215189e-09,
			6.935890555774554e-11
		],
		[
			4.384893804978984e-09,
			6.730276288515201e-09,
			-5.047657981290473e-09
		],
		[
			-2.34012257500633e-09,
			5.269550938437175e-11,
			-1.9014536295299944e-09
		],
		[
			6.556530219597672e-10,
			8.665172851499875e-10,
			-1.7006696092123458e-09
		],
		[
			3.890942917269071e-09,
			6.780339280671167e-09,
			1.3420067524670513e-09
		],
		[
			2.3984252306187745e-09,
			4.101839979407247e-09,
			1.8214655580699794e-10
		],
		[
			2.6925222684118994e-09,
			5.1663107824325445e-09,
			-1.2765311478724002e-09
		],
		[
			2.2492652509704005e-09,
			6.265172021673481e-09,
			-5.038851395525752e-10
		],
		[
			9.454697620851182e-10,
			-1.4639062732789236e-10,
			-4.359108119733812e-10
		],
		[
			-2.487129138188852e-09,
			2.5690899753183966e-09,
			1.6171015840822773e-09
		],
		[
			-1.8467393973488295e-10,
			-8.626081805650799e-09,
			-4.886711802525938e-10
		],
		[
			-3.1942238545346254e-09,
			-5.766961255763946e-09,
			-1.9831581445783504e-09
		],
		[
			-2.4428959770346446e-09,
			-3.350482923132705e-09,
			-1.0382459005552305e-09
		],
		[
			-1.752379380115961e-09,
			-6.127202202954948e-09,
			-7.744825074074441e-10
		],
		[
			7.958314882573972e-10,
			-9.77196179411682e-10,
			-3.3007214620416026e-09
		],
		[
			-2.295550847387131e-09,
			-8.412303583641961e-10,
			-2.2907694484764083e-09
		],
		[
			-1.397002638234485e-09,
			-3.674672425232337e-09,
			-1.2883543732775715e-09
		],
		[
			-5.250389035217412e-09,
			-4.106048181475657e-09,
			9.108818284654932e-10
		],
		[
			-2.6464698891587445e-09,
			-5.118631516591623e-09,
			4.6505598068772936e-10
		],
		[
			1.1436951237043764e-09,
			5.233242348278728e-09,
			1.1782764677052014e-09
		],
		[
			3.0976945646002077e-09,
			8.872318343313244e-09,
			1.9886661948639826e-09
		],
		[
			-1.3876298011940286e-09,
			-9.61969058043964e-10,
			-5.0684233929869035e-09
		],
		[
			2.6137316263646416e-09,
			-1.1140588209573469e-09,
			-5.062255907950787e-09
		],
		[
			2.571412517266652e-09,
			-2.4261079973291655e-09,
			9.30256154433162e-10
		],
		[
			-2.0409922293685107e-09,
			1.357154531557491e-09,
			1.7961772091209997e-09
		],
		[
			2.3050144195364156e-11,
			-2.9311377377132163e-09,
			2.9813392027632736e-10
		],
		[
			1.457042561381493e-10,
			4.911467816613595e-09,
			4.721155159831157e-09
		],
		[
			4.13581829188036e-10,
			5.116190923460656e-10,
			8.584952740783751e-10
		],
		[
			-2.3388583425904095e-09,
			6.530321735260643e-10,
			1.5264615831976736e-09
		],
		[
			-3.4840602133518624e-10,
			4.55779470081243e-09,
			-6.989316160932751e-10
		],
		[
			-1.9082014868935244e-09,
			-1.0825721423803817e-09,
			-1.560468949684379e-09
		],
		[
			-1.1465526919451517e-09,
			6.929933466116452e-10,
			5.030163739760532e-10
		],
		[
			3.4031602001738623e-09,
			-4.168215905043799e-09,
			1.7563841918016055e-09
		],
		[
			3.2626579718447284e-09,
			-9.2775959047449e-09,
			6.879680500584673e-09
		],
		[
			-2.346832327648028e-13,
			-3.3526917803918437e-09,
			-2.9508532543436695e-09
		],
		[
			-1.9312582846698556e-09,
			-1.9151738350696854e-09,
			2.0524984898953763e-09
		],
		[
			-3.2085006690602593e-09,
			6.092578673911064e-09,
			-2.566383380564722e-09
		],
		[
			1.877335665118204e-09,
			8.452882846295154e-09,
			-3.414942355571584e-09
		],
		[
			2.481828651939892e-09,
			5.66338157311821e-10,
			1.853006500852766e-09
		],
		[
			-3.434600165245734e-10,
			1.795656683397029e-09,
			1.6570842719955563e-09
		],
		[
			-4.6106056428183434e-10,
			5.732624521066269e-10,
			-5.952825681288717e-10
		],
		[
			2.5941529053027247e-09,
			-6.299510278497623e-10,
			1.2457326525139708e-09
		],
		[
			-8.748177870931744e-10,
			1.6230584319167237e-09,
			7.728599351572225e-10
		],
		[
			-8.121045025444633e-10,
			-5.923710222232912e-10,
			-5.081932126336562e-10
		],
		[
			-1.1562030942771319e-09,
			-1.2726083448317136e-09,
			-1.2527820130980012e-09
		],
		[
			-1.4283355925204864e-09,
			-2.0633853298267982e-09,
			-3.1724255666590145e-09
		],
		[
			-1.3815351977616812e-08,
			-8.521507478580167e-10,
			-1.0538244935820651e-08
		],
		[
			-4.509082045562892e-09,
			1.3982129592916674e-08,
			-7.763439693415966e-09
		],
		[
			9.676763041835991e-09,
			1.110928269720456e-08,
			2.0595339858062443e-09
		],
		[
			3.3106694424561165e-09,
			1.2337504980292368e-08,
			3.13286408510472e-09
		],
		[
			9.192640528778462e-09,
			1.4780255022039588e-08,
			5.0300665232073444e-09
		],
		[
			9.738365781245624e-09,
			1.2311399442113004e-08,
			5.268814704843386e-09
		],
		[
			5.571423512110604e-09,
			1.4610167100198988e-08,
			2.7701831319525327e-09
		],
		[
			5.62630011972144e-09,
			1.2302680186097326e-08,
			1.6165221294666237e-10
		],
		[
			6.532020762016636e-09,
			1.0878251341434597e-08,
			3.772664161872139e-09
		],
		[
			6.7981897521155765e-09,
			1.3993895912095006e-08,
			4.909342860249798e-09
		],
		[
			7.842850162095489e-09,
			1.0088428065451263e-08,
			1.7267129880713579e-09
		],
		[
			7.110455695230798e-09,
			1.4805512235887066e-08,
			4.3311139357382845e-09
		],
		[
			8.917394193124597e-09,
			1.0886980692604829e-08,
			4.514278768842174e-09
		],
		[
			8.29752926916052e-09,
			1.061346738193117e-08,
			4.381058949296765e-09
		],
		[
			3.080547735086397e-09,
			4.859132615576357e-09,
			5.4494618718604965e-09
		],
		[
			6.311668528282826e-09,
			-4.135031549582197e-09,
			2.167127911887246e-09
		],
		[
			-5.63385318326911e-09,
			-8.283862573902302e-09,
			2.0073563253422576e-09
		],
		[
			-1.3518789735334956e-08,
			-2.216460217895138e-08,
			2.4367817290777887e-09
		],
		[
			-1.9661793220699726e-08,
			-4.231189718617272e-08,
			-4.944806644737292e-09
		],
		[
			-4.0867948360779273e-08,
			-8.98115430293766e-08,
			-3.087252287212537e-08
		],
		[
			-2.129607131689043e-09,
			2.5295040550194495e-09,
			-7.104427953216288e-09
		],
		[
			6.022054022316972e-10,
			4.81806281651268e-10,
			2.8125512587301917e-09
		],
		[
			1.136534524759512e-09,
			2.241962396385865e-10,
			1.5562091317732668e-09
		],
		[
			7.52217668339752e-11,
			3.203506381407635e-10,
			1.2638612792673245e-09
		],
		[
			-5.031400835364998e-10,
			-7.64841768838508e-10,
			4.535647686318767e-10
		],
		[
			9.86188796472333e-10,
			9.377775778279598e-10,
			1.0884500941939497e-09
		],
		[
			2.3471525735110895e-09,
			-1.3006317409443249e-09,
			-1.0638811261185535e-09
		],
		[
			-3.539016361314736e-11,
			-6.78541805056815e-10,
			-1.3927403933875531e-09
		],
		[
			-3.699910045827187e-09,
			-8.336524358507235e-10,
			4.460582422437048e-09
		],
		[
			1.017105911432411e-09,
			1.5009553914405504e-09,
			-4.012216381420351e-11
		],
		[
			-1.1095228748080058e-09,
			-1.6783672649073156e-09,
			-2.2014798994055335e-09
		],
		[
			-1.309336999179629e-09,
			-1.2166516109087703e-09,
			1.195271669982837e-10
		],
		[
			1.8415648034927315e-09,
			3.0089503316438735e-10,
			2.2556414122067954e-10
		],
		[
			7.809335199216681e-10,
			1.772014096235154e-10,
			-1.7765872731050518e-10
		],
		[
			-6.158414791965179e-10,
			-6.283057786049909e-09,
			-5.684983388233018e-09
		],
		[
			-3.984823004605357e-09,
			1.3672639764914936e-09,
			1.938855125386771e-09
		],
		[
			3.733931794504265e-09,
			-1.2403831264917077e-09,
			1.4140018187072088e-09
		],
		[
			1.204770443513786e-09,
			-2.2394879113806547e-09,
			1.908608689995027e-09
		],
		[
			-3.380377542160179e-10,
			8.395664847430884e-09,
			4.235177541439935e-10
		],
		[
			-1.4502425563842132e-10,
			2.976483550329738e-09,
			5.065107646257038e-10
		],
		[
			-4.975265362657274e-10,
			-1.0495403112138793e-09,
			-2.514297304888487e-10
		],
		[
			2.721003779678422e-10,
			1.2992133469810074e-10,
			5.103016482855784e-10
		],
		[
			-7.258289100267221e-10,
			1.6728994191273296e-09,
			-2.0941040040439193e-10
		],
		[
			1.0962793239634522e-09,
			-3.729763992940654e-09,
			-5.559722820180046e-10
		],
		[
			6.866782510383284e-09,
			-4.9489661707213e-10,
			6.101145002201393e-09
		],
		[
			-7.219025887408246e-10,
			-5.840222889825491e-10,
			-2.8633787374286824e-10
		],
		[
			6.536814024335668e-10,
			3.1934712939508817e-10,
			-1.7795063608367316e-09
		],
		[
			4.759700131943455e-11,
			2.2340425205815646e-12,
			-8.111343036742865e-10
		],
		[
			8.97834466672636e-11,
			2.0311479445415312e-09,
			-2.08423209202485e-09
		],
		[
			-6.935941772062724e-09,
			-1.273810210402416e-09,
			-1.1399343719226846e-09
		],
		[
			1.6812911190948677e-10,
			1.4693429124661577e-09,
			-1.8244155398317767e-09
		],
		[
			-8.951452782580844e-11,
			6.918925171058016e-10,
			-1.7065464168155497e-09
		],
		[
			5.674293797750591e-09,
			-1.4392825773483319e-09,
			-3.4527231907310027e-09
		],
		[
			4.3169205814798324e-09,
			-2.327945334989783e-09,
			-2.477904373068398e-09
		],
		[
			-4.760246196649647e-09,
			1.1163651414346453e-10,
			4.021631423459897e-09
		],
		[
			2.1951905917705442e-09,
			-9.996691005762019e-10,
			2.5859818956522642e-09
		],
		[
			-7.504773358434046e-09,
			2.494025069199052e-09,
			2.8539762013346023e-09
		],
		[
			1.5647544304606173e-09,
			3.63006941320292e-09,
			-2.0226167433215327e-09
		],
		[
			6.570691820075439e-10,
			1.8343325877772867e-10,
			-8.588427177446597e-10
		],
		[
			1.6581709775389219e-09,
			-1.8539218858238956e-09,
			-1.942410144527431e-09
		],
		[
			8.145152393303093e-13,
			1.0617069107289568e-09,
			-3.896125594217489e-10
		],
		[
			-7.359349244779765e-10,
			3.546467432661621e-10,
			-2.7163022836149357e-09
		],
		[
			3.3278143250422516e-09,
			-1.8645512727326807e-09,
			-1.5308370832052706e-11
		],
		[
			1.5497284957250563e-09,
			1.0019778378482983e-09,
			2.6216709454698354e-09
		],
		[
			1.5082513076735743e-09,
			1.7149348943435337e-09,
			2.394529519176555e-09
		],
		[
			7.616531420726004e-10,
			-1.383606518344652e-09,
			-9.159666360546578e-11
		],
		[
			-2.9678865870747114e-10,
			-1.4067236020937647e-09,
			1.4592901022504753e-10
		],
		[
			-4.302237828702804e-11,
			1.6559549131346741e-09,
			2.1200101007822002e-09
		],
		[
			3.587028775349621e-11,
			-1.1832676053025626e-09,
			2.3541408497480326e-11
		],
		[
			-2.863941713749523e-09,
			-1.7307207055539018e-09,
			9.120087891522137e-10
		],
		[
			-7.124438988292664e-09,
			-1.7993238145039262e-10,
			-1.8100029023532065e-10
		],
		[
			-8.351401119105742e-10,
			-3.2261644523691864e-09,
			7.896946365118465e-10
		],
		[
			1.4554673385100822e-09,
			2.2980481202622413e-09,
			8.467945265571443e-10
		],
		[
			5.535641172259183e-10,
			3.137615676117254e-10,
			1.167923510936452e-09
		],
		[
			1.7345455446440636e-09,
			1.3458827988914456e-09,
			1.5081865179727006e-09
		],
		[
			-1.5962712097421266e-09,
			-6.858484730207466e-10,
			-1.139828313635811e-09
		],
		[
			-1.5324283684126468e-09,
			7.363622356331611e-10,
			-2.789645721797986e-09
		],
		[
			-2.400490957031133e-09,
			-7.692753114347931e-09,
			1.791152655153317e-09
		],
		[
			1.2240506211321e-10,
			-4.274760815467874e-11,
			-5.806913239402576e-10
		],
		[
			5.890829078495282e-11,
			1.0879813616786217e-09,
			-1.5312971999438684e-10
		],
		[
			2.404421503345535e-10,
			-1.93327686988721e-10,
			5.986694658698203e-10
		],
		[
			2.252164754018961e-09,
			4.36463030924091e-09,
			-1.656933892791416e-09
		],
		[
			-5.316661053504909e-11,
			1.6941749415629468e-09,
			-3.8219234084142775e-10
		],
		[
			-6.072124387255009e-09,
			-4.860040944554859e-10,
			-3.868072972024106e-09
		],
		[
			-3.116267948120852e-10,
			-2.5876451303695465e-09,
			-1.922133142922028e-09
		],
		[
			6.00745375609648e-10,
			-8.336146090700741e-10,
			-2.316857372614557e-09
		],
		[
			-1.149754601113979e-09,
			-2.590149015458705e-09,
			-1.8213768353294913e-09
		],
		[
			1.853432940843582e-10,
			3.82874012877435e-09,
			3.1196447623832764e-10
		],
		[
			-1.0033213263030438e-09,
			-1.4616422876598949e-09,
			1.7218490803423581e-09
		],
		[
			-3.373682190197012e-10,
			-2.1055104527997014e-09,
			-6.192526382039846e-10
		],
		[
			-2.2738917650034438e-09,
			-8.008004254621058e-10,
			-1.3350818322831756e-09
		],
		[
			1.9556149868473394e-09,
			1.548309272276535e-09,
			-2.8562367306412416e-10
		],
		[
			1.3878302832632934e-08,
			6.213962207850318e-09,
			1.0723935186356956e-08
		],
		[
			-4.041071658797208e-09,
			-9.058049040485865e-10,
			-3.349082581629035e-11
		],
		[
			-1.43084773686977e-09,
			1.8015931042416824e-10,
			-5.558594506798751e-10
		],
		[
			1.2218185608526462e-09,
			2.914100234849322e-10,
			-3.719033412427961e-10
		],
		[
			-9.15852000559623e-10,
			-2.1361928776962233e-09,
			-3.4401712532312077e-10
		],
		[
			-1.5631059375490544e-09,
			4.547773733541219e-11,
			-1.2882101982872658e-09
		],
		[
			-2.2418688982293247e-09,
			-3.3559578676281794e-10,
			-1.6228183832892798e-10
		],
		[
			3.499008275485422e-09,
			2.1349009036391203e-09,
			2.1664125031821383e-09
		],
		[
			-6.697592336151087e-09,
			8.625445453358065e-09,
			-1.9991089252524595e-09
		],
		[
			-1.6034024440439667e-09,
			-1.4184961381380166e-09,
			8.887864476976656e-10
		],
		[
			-7.538248555100578e-10,
			1.957273732065013e-09,
			-4.51385727887327e-10
		],
		[
			1.3063263501565018e-09,
			-2.941085735280572e-10,
			2.2731270473772294e-09
		],
		[
			5.205305793280495e-10,
			3.385779358375637e-10,
			3.4570213018097084e-09
		],
		[
			-7.241520993616193e-12,
			-2.094809352320458e-11,
			-1.92403741282214e-09
		],
		[
			-7.016261576632405e-10,
			-1.948731578057625e-09,
			-7.378392077488712e-10
		],
		[
			6.235257320025811e-10,
			-3.7400561423300137e-10,
			2.1198394221656518e-09
		],
		[
			1.7465239178184972e-09,
			-4.594172483789601e-10,
			-1.9189579305871972e-10
		],
		[
			1.6977363540783686e-09,
			9.894543625984354e-10,
			-1.1683026377551e-09
		],
		[
			1.893166405882911e-09,
			2.5941128076215755e-10,
			-1.5013009518004782e-10
		],
		[
			6.304375520422587e-10,
			-4.5472949254620063e-10,
			-1.6911681073056994e-09
		],
		[
			3.749801884781748e-09,
			-7.122685532298082e-10,
			-3.0218944551917676e-09
		],
		[
			-4.258131002040088e-09,
			-4.077576953286523e-09,
			1.0707678267000391e-09
		],
		[
			1.8537695403115641e-09,
			-2.409880519702168e-09,
			1.5262203164517173e-09
		],
		[
			-4.067584776072795e-09,
			-4.223069365299935e-09,
			-8.712683224385256e-09
		],
		[
			5.991986275047659e-10,
			4.068769487777572e-09,
			8.661475264861428e-10
		],
		[
			1.6762569970826866e-09,
			1.423107383120483e-09,
			1.8084088213142466e-09
		],
		[
			4.0615424132859367e-10,
			1.7042458611966768e-09,
			2.0148932122117824e-09
		],
		[
			-6.157752347244646e-10,
			1.1293946697556048e-09,
			2.105759705424029e-09
		],
		[
			2.9463881044159054e-09,
			3.0527345402291257e-09,
			1.0372073710449415e-09
		],
		[
			-1.0952141251592621e-09,
			-7.971715055403537e-10,
			-2.446872267998087e-09
		],
		[
			1.5028267096903543e-09,
			-2.8342809306857564e-09,
			-1.1850081002728483e-10
		],
		[
			-3.3951656084476695e-10,
			-2.5502059053360073e-09,
			2.572177678726855e-09
		],
		[
			9.733813413869651e-10,
			-5.794349230569939e-10,
			1.5797583124742962e-09
		],
		[
			-1.986115324609041e-09,
			-3.940893121598863e-10,
			-7.06296325271707e-10
		],
		[
			1.2440472245519212e-09,
			1.0358911851474644e-09,
			-4.330819559832807e-10
		],
		[
			1.6044417431672566e-10,
			-2.425153379243725e-09,
			3.5409698686966637e-10
		],
		[
			-2.555599636161727e-09,
			6.284442234325412e-10,
			-1.5523762402066131e-09
		],
		[
			5.850948478279656e-10,
			-1.4837238141089516e-09,
			-6.75706856398503e-10
		],
		[
			5.660133894643735e-10,
			2.2445417847725652e-09,
			2.307068065718728e-09
		],
		[
			3.434495925771355e-09,
			-2.431991649350147e-10,
			8.02242294915055e-09
		],
		[
			2.3812332902553987e-09,
			4.7967116411375255e-09,
			-2.2010242689108895e-09
		],
		[
			-1.0951851552106153e-09,
			1.4743330203824391e-09,
			-1.853722914386636e-09
		],
		[
			9.644137479993875e-10,
			2.9169563744579116e-09,
			2.6508685273717753e-09
		],
		[
			-1.5662074708656538e-09,
			7.749629333590245e-10,
			2.0306953966822714e-09
		],
		[
			-1.8865105743838593e-09,
			-5.961570838652363e-10,
			8.808859775197618e-10
		],
		[
			-1.5618688281763745e-09,
			-5.696169148827902e-09,
			1.933507695441824e-10
		],
		[
			4.238779094866269e-10,
			-3.8506634300431215e-09,
			-2.195812024654011e-09
		],
		[
			1.5823513767842332e-09,
			-2.8226100870680648e-09,
			-1.7266788001770314e-09
		],
		[
			-2.5189581130574355e-10,
			-1.621395437477921e-09,
			1.715002447416679e-09
		],
		[
			-1.0195645439764157e-09,
			-2.3354851216751577e-09,
			-2.991960930615228e-09
		],
		[
			-3.9159733912323437e-10,
			4.132445154150732e-09,
			-5.678868832155215e-10
		],
		[
			5.807865646049666e-10,
			5.578048181226287e-10,
			2.778124863197062e-10
		],
		[
			-4.3115440972515115e-10,
			-5.008398081417894e-09,
			-4.228716347073392e-09
		],
		[
			-3.555848631558552e-10,
			3.93518952025911e-09,
			-1.0702339110429587e-09
		],
		[
			-8.075898189800178e-10,
			3.5856740934397763e-09,
			1.0649975260706676e-09
		],
		[
			-1.693684015355629e-09,
			-1.561867793709012e-10,
			-1.025030248252886e-09
		],
		[
			1.2107309435146024e-09,
			1.1234736191294135e-10,
			5.907222265764924e-10
		],
		[
			2.1339067706387423e-09,
			1.8578443283551864e-09,
			1.3179371445549293e-10
		],
		[
			-2.8542879547394226e-10,
			1.1815783051875274e-09,
			1.0028600446222337e-09
		],
		[
			-1.1157816569466253e-09,
			4.958733387591764e-10,
			6.996388675694867e-10
		],
		[
			2.1560786638252013e-09,
			9.246234938042459e-10,
			4.374750361778827e-10
		],
		[
			1.2479496282759544e-10,
			1.2538359696418427e-09,
			4.731246232981451e-10
		],
		[
			-1.482981676634798e-10,
			1.6315539598285305e-09,
			2.926225218080183e-09
		],
		[
			-4.240510198285424e-11,
			9.12506848255015e-10,
			-1.274721294743363e-09
		],
		[
			-2.3399136033838225e-09,
			-8.213976826374094e-09,
			-3.9620881877836766e-09
		],
		[
			2.776285578360091e-09,
			-9.197204329822849e-09,
			-5.797527891647611e-09
		],
		[
			-2.408341476270318e-10,
			2.509663365517675e-09,
			2.502367969653826e-09
		],
		[
			1.470048000072833e-09,
			-6.970575760197442e-10,
			1.55628143534355e-09
		],
		[
			-1.6700033866501574e-09,
			-1.4293300822133207e-09,
			1.0029282320548866e-09
		],
		[
			-1.3658047396446453e-09,
			2.512106605222885e-11,
			2.104804763762852e-09
		],
		[
			-1.0699877844812464e-09,
			1.5519248913227137e-09,
			-2.373275406780988e-09
		],
		[
			3.253823390796971e-10,
			2.548775571280613e-09,
			-1.0273575968504667e-09
		],
		[
			-2.2508585910954034e-10,
			4.688107093882154e-09,
			2.0317784944639235e-09
		],
		[
			-2.093916458272517e-09,
			1.2306006358689283e-09,
			-2.3124011870895126e-09
		],
		[
			-1.362566738805216e-09,
			2.647117165470121e-10,
			-2.855454938637831e-09
		],
		[
			-2.7390063248112784e-09,
			2.007095264120887e-09,
			-2.7387754467951095e-09
		],
		[
			-1.447397450102016e-09,
			-2.2919398476077604e-10,
			-1.5699726927353886e-09
		],
		[
			2.433376213820888e-09,
			-1.732380914102876e-10,
			2.8898665419695625e-09
		],
		[
			-7.589451981738924e-10,
			-3.4155889417614824e-09,
			1.0333877372650096e-09
		],
		[
			-1.2873931377262335e-09,
			6.621252490813272e-10,
			3.293810325856068e-10
		],
		[
			1.0177071455327926e-09,
			-3.662273017558789e-11,
			-1.2775485450744785e-09
		],
		[
			1.1953683125949846e-09,
			-2.2101552150004914e-09,
			-8.332951643179704e-10
		],
		[
			1.9771309540647056e-09,
			-3.4375597254001765e-09,
			9.880720057406563e-10
		],
		[
			2.544036890616284e-09,
			-1.0771986607023026e-09,
			2.635068592877892e-09
		],
		[
			1.7735534082808056e-09,
			1.791735247459311e-09,
			7.559459546836542e-11
		],
		[
			-4.4805969813025346e-10,
			2.6666146635486e-09,
			1.3035876516802463e-09
		],
		[
			-8.038879188890009e-10,
			1.956674572585118e-09,
			2.3324898170629754e-09
		],
		[
			-6.083391856932464e-10,
			2.661412677196474e-09,
			1.252912820987026e-09
		],
		[
			2.7725238420394345e-09,
			2.1535951760016613e-09,
			4.781934393080658e-09
		],
		[
			5.09420745471483e-10,
			4.05694141266383e-09,
			3.4380831654342443e-09
		],
		[
			3.150222290795076e-09,
			3.569135514502116e-09,
			2.5270986041061726e-09
		],
		[
			-1.4571241939433448e-09,
			-1.2732058422244372e-09,
			-1.8864792895579214e-09
		],
		[
			3.9822988017148164e-10,
			6.129237853197336e-10,
			-1.930790157501692e-09
		],
		[
			-3.305057660265528e-09,
			-2.76048222903994e-09,
			-1.251371963936805e-09
		],
		[
			-3.977445426867875e-09,
			-1.7776845077536583e-09,
			-2.7085039739125585e-09
		],
		[
			3.0795868758872095e-10,
			-3.244314627346535e-09,
			-2.1114375872107488e-09
		],
		[
			2.2096110207047506e-09,
			-3.998321359319456e-09,
			-2.1114460114883196e-09
		],
		[
			1.8785611123433385e-09,
			-5.389356833092496e-09,
			-1.575862679908115e-09
		],
		[
			1.8040631756117917e-09,
			-9.400382505869756e-09,
			-8.655147536348413e-10
		],
		[
			-1.9162250413278204e-09,
			9.21688390393831e-09,
			1.6882626827417e-09
		],
		[
			-1.7663992466275216e-09,
			5.572855435023836e-09,
			7.531147508012563e-10
		],
		[
			-4.177330703964931e-09,
			-5.032225483734439e-10,
			-3.7587653967322085e-09
		],
		[
			-3.4910331376232946e-09,
			2.9079826246814545e-09,
			-1.0211068593311222e-09
		],
		[
			-5.333150214877701e-10,
			3.6091725396062347e-10,
			-2.683620696479578e-10
		],
		[
			2.1172482473456822e-09,
			1.8164864981203933e-09,
			2.1784003535250487e-09
		],
		[
			6.032750908736364e-09,
			-3.0847642218004692e-09,
			2.6568142940093435e-09
		],
		[
			5.164598337200512e-10,
			-3.803104499215495e-09,
			-1.7219249327946376e-09
		],
		[
			1.8141486083992548e-09,
			-3.535282306994309e-09,
			-8.404182158655508e-10
		],
		[
			-2.278928735125251e-09,
			5.840987199620399e-09,
			2.775362826837085e-09
		],
		[
			4.436710465014188e-10,
			-4.6583524503233136e-09,
			-4.897158135172473e-09
		],
		[
			-3.9566332278982436e-10,
			-1.2954685431167479e-09,
			-2.493560609567567e-09
		],
		[
			-3.0346919337858147e-10,
			-2.4650309760347604e-09,
			-2.2973881708093043e-10
		],
		[
			-1.6191701561255272e-09,
			-3.308992679423276e-09,
			-1.2638175169650497e-09
		],
		[
			-1.510012656962786e-11,
			1.919238224241433e-11,
			-1.4044761856142803e-10
		],
		[
			4.29112561562058e-10,
			9.9513683011093e-11,
			-4.2592804435578437e-10
		],
		[
			-5.590892238645384e-10,
			2.0351693817650904e-09,
			-2.0212093090337876e-09
		],
		[
			-6.835361632539992e-10,
			2.5035345509579646e-11,
			-7.53760654264562e-10
		],
		[
			-2.157136320764496e-09,
			1.3620326420116063e-09,
			4.1351411050696136e-09
		],
		[
			2.191661941359051e-09,
			4.9044308730621905e-12,
			4.787046495251555e-10
		],
		[
			1.8023767536147085e-09,
			1.052198289072445e-09,
			4.940206713092947e-10
		],
		[
			8.185395882370361e-10,
			-1.956563714728226e-09,
			1.0601238824514337e-09
		],
		[
			8.092299063054287e-10,
			2.34963989530761e-09,
			1.9654377608847687e-09
		],
		[
			2.0496221678145385e-09,
			2.0535532209356464e-09,
			-7.559067766763532e-10
		],
		[
			2.8166234695249213e-09,
			7.672543353860483e-10,
			5.058833127636567e-10
		],
		[
			-1.6644018162222889e-09,
			2.8343071296561135e-09,
			3.0330732585966072e-09
		],
		[
			-1.036595622715592e-09,
			1.4958861723767227e-10,
			1.813412973776781e-09
		],
		[
			-2.9266754892353208e-09,
			9.320190106154015e-10,
			-5.042701326994059e-10
		],
		[
			1.7136779869379922e-09,
			-1.263283663618574e-09,
			-1.325460302094875e-09
		],
		[
			1.3540947060311017e-09,
			-8.998905016393144e-10,
			1.8990602778586617e-09
		],
		[
			7.094088335645751e-10,
			-7.358919137254255e-10,
			2.0096122399377763e-09
		],
		[
			1.0870949852213552e-09,
			-2.0142095665855243e-09,
			1.6420807891129548e-10
		],
		[
			-1.2320537589478745e-09,
			-4.603942869637961e-12,
			7.134295320681884e-10
		],
		[
			-7.356516399164431e-10,
			5.328882451033957e-10,
			-9.84312777938292e-10
		],
		[
			-7.68649287610086e-10,
			-2.3449586440458345e-10,
			-1.7968713054816542e-09
		],
		[
			-5.873422175130585e-10,
			4.697078936999623e-10,
			-7.889709331378462e-10
		],
		[
			-1.5405796077667151e-09,
			4.1497793140398605e-09,
			1.0930518987672727e-10
		],
		[
			1.205022817260153e-09,
			-3.909395826317978e-09,
			-1.6590630467709452e-09
		],
		[
			-1.9533790032142942e-09,
			2.2823006100901146e-09,
			4.0562700672867686e-10
		],
		[
			-2.757784936500446e-09,
			-1.628905424257886e-10,
			-1.2468231047991735e-09
		],
		[
			-3.15630953648604e-09,
			5.244726698362469e-09,
			1.4051428652238678e-09
		],
		[
			2.797883723497158e-09,
			-1.5400102042607072e-09,
			-5.299987924718269e-10
		],
		[
			2.6857124439821024e-09,
			-2.7601302120950396e-09,
			-3.80949684162444e-10
		],
		[
			9.768667158295684e-10,
			1.145554330113991e-09,
			-5.860035956223589e-12
		],
		[
			8.093760343823163e-11,
			2.3180350389832646e-09,
			9.14195284748443e-10
		],
		[
			1.210501721936729e-10,
			-2.61818989245022e-09,
			1.0977295074596628e-09
		],
		[
			3.0875280085610573e-09,
			1.686535342850584e-09,
			-2.2537318382949175e-09
		],
		[
			1.9625775478173178e-10,
			1.1933725789761947e-09,
			3.550302254289269e-10
		],
		[
			-7.920848566632206e-11,
			4.490538029568362e-09,
			-2.1802358643097753e-09
		],
		[
			-3.7010153475822357e-09,
			1.5282885639935954e-09,
			-1.4973014636304908e-09
		],
		[
			1.3876604775470342e-09,
			1.1676144671403367e-09,
			-8.097803870111839e-10
		],
		[
			2.7453208057887543e-09,
			1.0668321307149234e-10,
			-3.329788154046986e-10
		],
		[
			-3.896733388913678e-10,
			1.7857533746930537e-09,
			2.1445489352417538e-09
		],
		[
			-1.309915543674833e-09,
			-1.1601371790808437e-08,
			3.536602583332112e-09
		],
		[
			-1.9369543308644543e-09,
			-3.574137794851605e-10,
			1.0378466246483104e-09
		],
		[
			1.8164980238696543e-09,
			6.760713214765159e-09,
			3.1029673389711015e-10
		],
		[
			4.884235899731352e-10,
			2.473761915968968e-10,
			-1.26605605121199e-10
		],
		[
			-1.975668200717828e-09,
			2.522572753760761e-10,
			-5.915371704057915e-10
		],
		[
			2.3641016681706937e-09,
			3.1636280565862097e-10,
			-6.561324706066033e-10
		],
		[
			-6.24009969204267e-10,
			-3.4892944794676784e-09,
			5.036120114835431e-10
		],
		[
			-6.111144037965089e-11,
			-3.656711998288125e-09,
			9.189471259259276e-10
		],
		[
			-2.0082336717116842e-09,
			-4.3070300964097563e-10,
			-3.585806251729732e-10
		],
		[
			1.6532709870468797e-09,
			7.923891510670354e-10,
			8.238919755671546e-10
		],
		[
			-1.8183076353906997e-10,
			1.7732979189220537e-09,
			5.08311040006526e-10
		],
		[
			-6.032216317075137e-10,
			6.543415179099509e-10,
			1.4853511495917382e-10
		],
		[
			-8.682185918004019e-10,
			-3.2200285878987224e-09,
			-1.4807381305328554e-09
		],
		[
			1.3697526192332485e-09,
			-3.3834664363994155e-09,
			-5.848230093934324e-10
		],
		[
			-8.869520417667293e-10,
			-3.3213481068900246e-10,
			4.6413407332302183e-10
		],
		[
			-6.160100559675897e-10,
			-1.992622000989191e-12,
			1.3909284916829475e-09
		],
		[
			-3.3334526385432444e-10,
			1.94327066754114e-09,
			-9.430256853227292e-10
		],
		[
			4.665547423556067e-10,
			1.7743232015480556e-09,
			-3.272138702898067e-10
		],
		[
			-4.333818260906866e-10,
			1.8530376300142507e-09,
			-1.0646559768676858e-09
		],
		[
			-3.4836267714642145e-10,
			4.778381714922036e-10,
			6.5510673198766e-10
		],
		[
			-5.581300644559176e-10,
			-6.153037502324039e-10,
			1.073356932588774e-09
		],
		[
			-8.117543964187534e-10,
			4.1596572501978414e-10,
			-1.3615838914357735e-09
		],
		[
			2.307966249252103e-09,
			-7.728736579207903e-10,
			-8.780256565957165e-10
		],
		[
			6.511893559257005e-10,
			-1.845537819185194e-09,
			-4.6055401039260924e-10
		],
		[
			3.205323880759432e-10,
			-7.492010335661325e-10,
			2.3536864407778168e-09
		],
		[
			-2.2899946016742178e-09,
			8.400485792643011e-11,
			4.949479189216073e-10
		],
		[
			1.161935572532515e-09,
			1.1520698764515346e-09,
			-8.12278488983999e-10
		],
		[
			-1.218476695869632e-10,
			-2.182053733839666e-09,
			1.9539621965635243e-11
		],
		[
			-1.1668668355125747e-09,
			7.041654314958091e-10,
			1.458026457038186e-09
		],
		[
			9.954920388541702e-10,
			-1.857608805962275e-09,
			-2.626648278185506e-10
		],
		[
			-1.7970058365574437e-09,
			1.7624888025102051e-09,
			-7.285354422578843e-10
		],
		[
			2.09022830280297e-09,
			1.5730083057959003e-09,
			-4.863658089274004e-10
		],
		[
			-1.762517626062283e-09,
			-2.8285146648615603e-10,
			-1.8463505949605894e-09
		],
		[
			-1.2712806422664332e-10,
			-1.9055705015700494e-09,
			1.4661182499354495e-09
		],
		[
			-2.079001729329466e-09,
			3.458572981165181e-09,
			-3.6961134410104154e-10
		],
		[
			1.265422173515838e-09,
			-3.110298413823454e-10,
			-2.2757161280143578e-10
		],
		[
			3.4030243918250553e-09,
			-3.984138882681112e-09,
			7.200995805719964e-10
		],
		[
			2.8455519999660796e-10,
			8.811074859799496e-10,
			-5.842655429984375e-10
		],
		[
			-6.568257410543332e-10,
			-8.351003539381294e-11,
			-1.7364743292935736e-09
		],
		[
			9.592002534634787e-10,
			-1.367281692927057e-09,
			-2.1154950434259513e-10
		],
		[
			1.1853277653271586e-09,
			2.5782732122717466e-09,
			1.9812043754514933e-09
		],
		[
			-2.472056623455625e-09,
			1.0164287410232846e-09,
			8.084007225387219e-10
		],
		[
			-5.423711034479025e-09,
			2.0041674167903103e-09,
			-3.114406990046053e-08
		],
		[
			-4.517780979692743e-09,
			1.2936656821901587e-09,
			1.964469807255593e-09
		],
		[
			3.3390329661867243e-09,
			-8.463070849961647e-10,
			8.523666956922196e-09
		],
		[
			3.555339954082182e-09,
			-5.893284780258809e-10,
			9.781905586984246e-09
		],
		[
			3.0471190939018035e-09,
			-1.862197535958e-09,
			1.0874027549298493e-08
		],
		[
			-2.6745880170008547e-09,
			-2.3824425647061884e-09,
			-8.370819127479022e-10
		],
		[
			2.4182367638288724e-09,
			1.6646178626352899e-09,
			1.8118033730567382e-09
		],
		[
			2.2862010227935897e-09,
			1.0455668690286812e-11,
			1.4831446144574996e-10
		],
		[
			-8.517672977809062e-11,
			8.318849038465108e-11,
			-6.266108766719645e-10
		],
		[
			6.800166219119801e-10,
			1.2967937661974218e-10,
			-1.1224745758778046e-09
		],
		[
			-2.624689661755444e-09,
			4.945011663756891e-10,
			6.26049530795197e-10
		],
		[
			1.0553453509730641e-10,
			-1.6199757647316784e-09,
			2.8357323569528646e-09
		],
		[
			5.00383206012704e-10,
			1.3538459438486745e-09,
			5.636878310847731e-10
		],
		[
			2.9047607319594068e-09,
			-5.065146561738221e-10,
			-2.187323819070797e-09
		],
		[
			-3.6591734263076445e-10,
			6.793566842435082e-10,
			1.0151510996458208e-09
		],
		[
			-1.929808693766898e-09,
			2.4007053145154942e-09,
			9.525569386005817e-10
		],
		[
			1.0790321433334226e-09,
			-1.612314820225098e-10,
			-1.3075883523495692e-09
		],
		[
			-6.739696788285258e-10,
			-3.1335547792661593e-09,
			-3.77870348508774e-10
		],
		[
			-1.6200149011764398e-09,
			9.87368739586281e-10,
			-1.4943457063549005e-09
		],
		[
			-4.504087978857978e-09,
			-3.693355968016244e-09,
			-2.6963495807199086e-08
		],
		[
			-7.065781849882331e-09,
			1.4401395749033367e-09,
			-1.649184689857064e-08
		],
		[
			2.33346272493739e-09,
			1.584618551044796e-09,
			2.4746718710218567e-09
		],
		[
			2.398739147236508e-09,
			3.1477714531962758e-09,
			9.347789089253232e-09
		],
		[
			2.938682042203981e-09,
			-8.716476781032831e-10,
			1.385717488333908e-08
		],
		[
			2.3970133419614274e-09,
			6.914860329734065e-10,
			9.502443842243352e-09
		],
		[
			1.5019725724010034e-09,
			-2.299011965998291e-09,
			8.273263019912168e-09
		],
		[
			1.7287780025376219e-09,
			3.5295855039682412e-09,
			-1.017146763748678e-09
		],
		[
			-1.0200945660284058e-09,
			-7.156053007494648e-10,
			1.6808719184886818e-09
		],
		[
			-2.089765815436483e-09,
			-1.2445091718155656e-09,
			2.279894163502268e-09
		],
		[
			1.6368578392517725e-09,
			1.1962507948904989e-09,
			8.368962360730918e-10
		],
		[
			-3.3223093148133118e-12,
			2.937686707816103e-09,
			-2.4926501241776763e-09
		],
		[
			-1.7677460807121e-09,
			-1.9262248096444287e-09,
			9.316601445450072e-10
		],
		[
			-2.7543395336744434e-09,
			1.105239470217267e-09,
			4.50944227030655e-11
		],
		[
			4.2696324633766394e-09,
			-4.882423194682638e-09,
			-2.2646199973857507e-09
		],
		[
			4.562243991952522e-09,
			-7.2321879610210875e-09,
			-2.7805917130361447e-09
		],
		[
			-3.1956692527176677e-09,
			5.564642515518422e-10,
			5.813051115374318e-10
		],
		[
			8.093925593685246e-10,
			-4.291651326006783e-10,
			-5.307760516228292e-10
		],
		[
			-8.230825838802847e-11,
			-2.268581771276194e-10,
			2.7504063398336535e-10
		],
		[
			-2.440141737117501e-09,
			5.822506680590953e-09,
			1.841403038626531e-09
		],
		[
			-3.6605982566574083e-10,
			3.38862416416968e-09,
			4.12788733448646e-09
		],
		[
			-1.3767202201531173e-10,
			1.8719843248632477e-09,
			-3.9874071458543506e-10
		],
		[
			7.156076963830769e-10,
			-1.4846343555444872e-09,
			-4.238874655196642e-10
		],
		[
			1.3460684820012658e-10,
			-2.2667337948817117e-09,
			-2.691640173869799e-09
		],
		[
			-9.968191461253305e-10,
			1.465550277155616e-11,
			-2.3846920484496057e-09
		],
		[
			8.126564185988302e-11,
			6.795149914575315e-10,
			6.544228928239308e-10
		],
		[
			1.3827409425638275e-09,
			-2.500352745114749e-09,
			2.3527011585273622e-09
		],
		[
			8.246898613465791e-10,
			-2.6494141502857528e-09,
			-4.1910541588023175e-10
		],
		[
			-1.291877299644959e-09,
			4.455596401171414e-09,
			-2.0332658702146483e-10
		],
		[
			-2.8513564371367083e-09,
			-2.3525779308944985e-09,
			-9.737779073303777e-10
		],
		[
			-1.2042919643636191e-11,
			-3.4803569909842343e-10,
			-2.362109190409833e-10
		],
		[
			1.885040303630904e-09,
			9.484228921479984e-10,
			1.362765670978766e-09
		],
		[
			1.4687008922073006e-09,
			-3.3057753412546664e-09,
			-7.047259806557871e-10
		],
		[
			1.2692797128475123e-09,
			-9.174468727796096e-10,
			1.4962426819842178e-09
		],
		[
			-1.7596215519050547e-09,
			5.975412951879517e-09,
			-9.442935459357801e-10
		],
		[
			-1.2831926402946584e-09,
			9.717467823624802e-10,
			-8.776526016320856e-10
		],
		[
			-2.1931640876934645e-09,
			3.0667768888814488e-09,
			-7.022189024632716e-11
		],
		[
			6.907123243146518e-10,
			5.332012337464545e-10,
			1.5118494850717364e-09
		],
		[
			1.5601698903858402e-09,
			-2.26353121169674e-09,
			-6.706293637141516e-10
		],
		[
			1.2254745132874192e-09,
			-2.3081936932936435e-09,
			1.0665437052078172e-10
		],
		[
			-3.4466334300041205e-09,
			2.6204881061748418e-09,
			3.030596087538386e-10
		],
		[
			5.679408017620037e-10,
			2.1838470582414452e-09,
			-3.791671114019346e-10
		],
		[
			-1.7816724145583958e-09,
			-1.905263212610422e-09,
			1.4901448122466311e-09
		],
		[
			2.1403237719088524e-09,
			3.1436112932459397e-09,
			6.860516323401251e-10
		],
		[
			2.520041270891872e-09,
			-6.042683245051725e-09,
			-2.1000889419386324e-09
		],
		[
			1.9841026818256022e-11,
			2.7039630362467306e-09,
			4.830016644438637e-10
		],
		[
			2.3138802211364978e-10,
			-3.7572709458857936e-09,
			-2.7205808774876977e-09
		],
		[
			2.0740627192898794e-09,
			2.6032114971755023e-09,
			2.4121521220583053e-10
		],
		[
			-2.3252917682216264e-09,
			-1.5499035875363334e-09,
			1.9963640008379943e-09
		],
		[
			2.4952019083947622e-08,
			1.571160208364391e-08,
			6.714389626982308e-10
		],
		[
			3.052037138916673e-08,
			1.328159492783667e-08,
			4.009328210784015e-09
		],
		[
			2.548615295266819e-08,
			1.466314956776207e-08,
			3.6835898973942885e-09
		],
		[
			2.552656233241751e-08,
			1.697723836171086e-08,
			2.3706830381664225e-09
		],
		[
			2.5275523107441984e-08,
			1.9356175273713804e-08,
			3.343694437465508e-09
		],
		[
			2.6122372972432575e-08,
			1.7990385638495617e-08,
			3.6578794394555853e-10
		],
		[
			2.95533599129386e-08,
			1.8577749892666303e-08,
			2.084745074538863e-09
		],
		[
			1.846211789600937e-08,
			2.1250221589208813e-08,
			5.798859430849579e-09
		],
		[
			-1.3725829894082572e-08,
			-3.215000368891894e-09,
			3.730473414553135e-09
		],
		[
			-2.5976530019866877e-08,
			-1.7902919123231166e-08,
			-1.0395005520608088e-09
		],
		[
			-4.102278485072831e-08,
			-2.969934723987758e-08,
			-3.4179127550801557e-09
		],
		[
			-4.2160559544886625e-08,
			-2.9295932321176383e-08,
			-5.390835569863999e-09
		],
		[
			-4.1276691065346604e-08,
			-2.6000746223267483e-08,
			-7.914058765926483e-09
		],
		[
			-4.1736084272111383e-08,
			-3.1694172058593724e-08,
			-8.29629276746393e-09
		],
		[
			-2.0200497822617473e-09,
			-1.0223066857378925e-08,
			-2.588847012036412e-09
		],
		[
			-2.068355790016863e-10,
			2.649202774154184e-09,
			-1.7650807799534782e-09
		],
		[
			-1.5809904275299105e-09,
			1.6560865537931247e-09,
			-1.2747481584620575e-09
		],
		[
			2.4275941242629196e-09,
			6.40688309167812e-10,
			3.072055905258004e-09
		],
		[
			1.3802816645303715e-09,
			5.277089220263963e-09,
			2.556620045193939e-09
		],
		[
			-2.9893113485287438e-09,
			-1.0529095319358078e-09,
			-3.142249130619367e-09
		],
		[
			1.4208306357611873e-09,
			1.3920844257562707e-09,
			3.5737361381061984e-09
		],
		[
			-1.108817166922015e-09,
			-2.6587436567226087e-09,
			-1.5609256787229515e-09
		],
		[
			2.4813727516154868e-09,
			-5.810702925046034e-10,
			2.8556066790926804e-09
		],
		[
			1.5379603537410335e-09,
			3.744240689869194e-10,
			1.3337034387601918e-09
		],
		[
			-3.7426826563256964e-10,
			-9.278272151452581e-11,
			-1.7177114906485407e-09
		],
		[
			3.2504202858619408e-09,
			-4.300459436209768e-10,
			5.751792755878626e-10
		],
		[
			-1.1208982506598937e-09,
			7.879000818007524e-10,
			-1.560049968936887e-09
		],
		[
			-1.0665361565279067e-09,
			-2.5293811225619763e-09,
			-8.902204422579781e-10
		],
		[
			-7.443085439334853e-10,
			-1.3459850875788552e-09,
			1.9724613993543174e-09
		],
		[
			1.1017207651212305e-10,
			1.0253662972363038e-09,
			4.89470675288952e-10
		],
		[
			-1.231295165432527e-09,
			2.6876801232471927e-10,
			-7.297218072282687e-10
		],
		[
			3.7279627245060975e-10,
			-1.6388826812078524e-09,
			-3.877463761996769e-10
		],
		[
			1.752613081373901e-09,
			1.6825499883437527e-09,
			-2.2590583529568482e-09
		],
		[
			-2.2907305596796706e-09,
			4.7987081631986205e-09,
			1.4475256413802736e-09
		],
		[
			1.0844199542811424e-08,
			-6.201980747728312e-10,
			1.1756806308383547e-09
		],
		[
			3.787088191871843e-09,
			-8.678385546485819e-10,
			-2.8626514153054604e-10
		],
		[
			5.869788459922384e-09,
			-5.865718737785778e-10,
			-8.105111453851189e-10
		],
		[
			3.856465202195788e-09,
			-2.614165988146111e-09,
			2.011921642115024e-10
		],
		[
			3.248100748337008e-09,
			-1.2120576421334467e-09,
			1.6161619616939958e-09
		],
		[
			-2.7525077574634634e-08,
			4.373248547021033e-09,
			-1.96344638533287e-09
		],
		[
			-1.3454323300878348e-09,
			9.63602674124267e-10,
			-1.7692682822250456e-09
		],
		[
			1.2648677595845501e-09,
			5.639809123341429e-10,
			1.8364561977297138e-09
		],
		[
			-1.436105882002594e-09,
			-2.2870171552045813e-09,
			-4.0724795517941165e-09
		],
		[
			-1.4002726695239913e-09,
			1.9205721339608186e-09,
			1.3566917063856696e-09
		],
		[
			-2.0155572909887895e-09,
			-1.7528588692040515e-09,
			1.0357820494177113e-09
		],
		[
			-1.175529135074169e-09,
			-2.5309937777499526e-09,
			-1.0244384617380225e-09
		],
		[
			6.027464977589015e-09,
			4.6502976681979785e-09,
			2.7044442577287392e-09
		],
		[
			9.069869629371224e-10,
			4.973318194382881e-09,
			6.874915967782837e-10
		],
		[
			3.2139832031236188e-09,
			-4.0530717745381066e-09,
			-1.6641311388569493e-10
		],
		[
			-4.216096459396624e-10,
			-9.298911586843409e-10,
			-1.4712985612799636e-09
		],
		[
			3.19505688839366e-09,
			-2.028914159683396e-09,
			-1.154561237619069e-09
		],
		[
			-1.280138298205195e-09,
			-7.465121002919335e-10,
			1.631688652544836e-09
		],
		[
			-6.891059693610036e-09,
			-9.27588075205072e-09,
			1.1784448925508238e-09
		],
		[
			-7.341047032424684e-09,
			6.701586922154668e-09,
			3.6109283599445998e-09
		],
		[
			1.2609631511342345e-10,
			2.4413014043903325e-09,
			3.16969867017138e-10
		],
		[
			2.7892413890475664e-09,
			1.9857466085590866e-09,
			-1.4939091753846932e-09
		],
		[
			-5.433810755122904e-09,
			1.90079419209919e-09,
			-1.7857617808972289e-09
		],
		[
			3.6935222616385972e-09,
			-9.414806183498564e-10,
			-5.51581243458959e-10
		],
		[
			2.7433207159543964e-09,
			3.246122920604476e-10,
			-2.168146850581995e-09
		],
		[
			1.3905503810091024e-09,
			1.1715749083609868e-10,
			-1.3952145512095819e-09
		],
		[
			3.308907308085418e-09,
			-4.687665408841387e-10,
			2.7613631454815224e-09
		],
		[
			-3.3444307942810635e-10,
			-3.897664633098972e-09,
			1.0182389326326735e-09
		],
		[
			3.0369725726670977e-09,
			-2.3319260050164933e-09,
			-1.2853886262959565e-09
		],
		[
			1.8966372920854554e-09,
			-2.5119132253328844e-09,
			-1.2849407902847976e-09
		],
		[
			-4.840140632185754e-09,
			4.818998218721725e-10,
			1.0606244969956413e-09
		],
		[
			2.4097384686120137e-10,
			8.259604041576813e-09,
			4.914659869524578e-10
		],
		[
			-2.6945331386784166e-09,
			3.4485773996620348e-09,
			-3.6724086016341525e-09
		],
		[
			-2.6300974601557297e-10,
			3.100063009378916e-10,
			4.971015303117378e-10
		],
		[
			-3.123837233876265e-10,
			-1.3808924291296646e-09,
			-3.975692332854186e-10
		],
		[
			-8.600137907979699e-11,
			-2.4965262813091447e-10,
			-9.46415549368871e-11
		],
		[
			-1.1998319621197438e-09,
			5.210331354392406e-10,
			3.8847616604201055e-10
		],
		[
			-3.0107259514757704e-10,
			-3.5776680120442467e-09,
			2.8956902162365417e-09
		],
		[
			-6.066803214741802e-10,
			1.6531113672887331e-09,
			1.0929700716635867e-09
		],
		[
			9.970721145292194e-10,
			-1.6254361255408009e-09,
			-6.793639891566937e-10
		],
		[
			2.3659590742435955e-09,
			-5.803581997926234e-10,
			4.795872677075526e-10
		],
		[
			4.38080035547885e-09,
			-1.4947793466122813e-09,
			1.2781773213253651e-09
		],
		[
			-2.2803186783484336e-09,
			2.9760585379224725e-09,
			-1.7880191942736978e-09
		],
		[
			-4.0502384244541685e-09,
			-5.238013093056606e-09,
			-1.3119858275728316e-09
		],
		[
			-4.361580359970032e-09,
			2.248606404078956e-09,
			-4.4579906493847435e-09
		],
		[
			2.747175798075678e-09,
			2.0429702637240895e-09,
			9.147089888977437e-10
		],
		[
			2.7398676910352904e-09,
			4.126173208600722e-09,
			1.8609497683443363e-09
		],
		[
			3.4916469011179618e-09,
			1.5551043917917775e-09,
			9.669554673716278e-10
		],
		[
			2.5852245273878972e-09,
			-6.24115690215795e-10,
			2.0460583444390055e-09
		],
		[
			-2.6545083620832204e-09,
			-7.34225047112721e-10,
			1.3208974603925885e-09
		],
		[
			7.608038552318451e-10,
			4.5013898126501627e-10,
			-1.4065892918762708e-09
		],
		[
			1.1039102715898109e-10,
			-3.134853090203322e-09,
			-2.2924958257473175e-10
		],
		[
			-1.3687826535002064e-09,
			-6.917863288718528e-10,
			2.9624532196328513e-10
		],
		[
			1.7722395091903004e-09,
			-7.778583158742526e-10,
			-1.3026138879357132e-09
		],
		[
			-4.597685981231019e-10,
			3.622320952405249e-10,
			1.6596826058785958e-09
		],
		[
			1.3028182106859692e-09,
			-6.600344910075277e-10,
			4.4344292647977553e-10
		],
		[
			-1.7513539223219045e-09,
			-1.84798273983417e-09,
			4.2872971480414726e-10
		],
		[
			-8.639351994312897e-10,
			2.923643451475399e-09,
			-1.2292413592268033e-09
		],
		[
			4.3705181748441755e-09,
			4.064365924822656e-09,
			5.504102020468899e-09
		],
		[
			2.7743671062768302e-09,
			-1.5608714352201976e-09,
			2.826043661765347e-10
		],
		[
			-2.1190379240879936e-09,
			-2.452549270608611e-09,
			-3.3554718481576988e-09
		],
		[
			7.353546066320531e-10,
			2.788294144257327e-09,
			-1.4691934173178025e-09
		],
		[
			-4.2504589900173585e-09,
			2.5429616538099775e-10,
			-2.474504832183255e-09
		],
		[
			9.269857979474318e-10,
			1.7345050926825962e-09,
			-4.781701867419888e-10
		],
		[
			1.7727625015347815e-09,
			1.813896100392607e-09,
			-1.1490621901441612e-09
		],
		[
			-6.005968285691346e-10,
			-1.4576084601379097e-09,
			2.6293859116419357e-09
		],
		[
			-3.609894444560984e-09,
			-5.184328261570313e-09,
			5.103101762575833e-10
		],
		[
			2.700968462131126e-09,
			-1.5149193812244574e-09,
			-1.1875555997436028e-09
		],
		[
			4.289812395141876e-09,
			-1.5413249962800312e-09,
			-4.657927099852876e-10
		],
		[
			6.844497040771012e-10,
			6.437291226236482e-10,
			3.96671581191603e-10
		],
		[
			2.987177312058246e-09,
			-2.588185346512079e-09,
			2.633813291699183e-09
		],
		[
			3.8128029955855646e-09,
			1.0716881424801311e-09,
			2.6976410485784875e-10
		],
		[
			-1.4475210868993755e-08,
			3.929012458913635e-09,
			-1.6469006680197812e-09
		],
		[
			-1.8500620178927438e-10,
			-3.7234805894942808e-09,
			2.5421766583624942e-09
		],
		[
			6.985157516905608e-11,
			-3.3072409399039043e-09,
			7.134004988543208e-10
		],
		[
			-5.292009036446079e-10,
			8.07393950370634e-10,
			-2.1513308375029583e-09
		],
		[
			1.6716686937084463e-09,
			1.4918313543263955e-10,
			1.713925021370956e-10
		],
		[
			-1.0273131634436466e-09,
			6.074144443595335e-09,
			-1.2756388218509637e-09
		],
		[
			-6.420677833897155e-11,
			8.928849109255784e-10,
			-8.638267399108631e-10
		],
		[
			-1.951222025990862e-09,
			-2.596897011681276e-09,
			1.4732003964601337e-10
		],
		[
			-5.5212795071986634e-11,
			1.694109625440486e-09,
			-7.140337341395188e-10
		],
		[
			-6.51575331581468e-11,
			-1.9481234937614534e-10,
			-1.1814334855850905e-09
		],
		[
			1.8037991342053754e-09,
			-2.6326366005738858e-09,
			-6.685036526102165e-10
		],
		[
			-9.885190074283056e-10,
			8.865362707116614e-10,
			1.5435404581689844e-11
		],
		[
			-8.36200489532348e-10,
			-5.58265462921458e-10,
			5.215230495335885e-10
		],
		[
			-2.0805746549279862e-10,
			1.921078881946533e-09,
			2.0539001994118193e-09
		],
		[
			2.1068491645147774e-09,
			3.889899719276418e-09,
			4.116709573211912e-09
		],
		[
			2.5792779629289566e-10,
			-3.3018979837481237e-09,
			-3.427090654139344e-09
		],
		[
			1.108243613941359e-09,
			-7.540158587383379e-09,
			-1.2940582089988102e-09
		],
		[
			-4.69720080918237e-09,
			6.60271308611743e-09,
			-4.0929912828433586e-11
		],
		[
			4.173439484609782e-09,
			2.2811793294327984e-09,
			2.319702012014522e-09
		],
		[
			-5.844822893683472e-10,
			-1.3437338281671144e-09,
			-9.847138901872794e-10
		],
		[
			8.834143670527693e-10,
			-1.9984432022085306e-09,
			-1.6199206504320167e-09
		],
		[
			3.806629849607272e-09,
			4.225340751626507e-09,
			1.0378542574785072e-09
		],
		[
			2.558246756595856e-09,
			3.4109373627639484e-09,
			1.2424049052484416e-09
		],
		[
			6.357186693791844e-10,
			-9.898604709057495e-10,
			7.564105051265615e-10
		],
		[
			-2.0065567363432675e-09,
			-8.691580144170005e-10,
			1.4274993702674291e-09
		],
		[
			-7.959160633405041e-10,
			-2.9497833306560037e-09,
			-1.0772219930095461e-10
		],
		[
			-2.012175099717064e-09,
			-3.0566197656213216e-09,
			-4.3667416510364914e-10
		],
		[
			5.533679714835538e-10,
			-2.8499162615875593e-10,
			-2.1236922966598935e-09
		],
		[
			-3.1058585636147595e-09,
			1.640897507919995e-08,
			-2.6425685783072847e-09
		],
		[
			5.145771040782547e-09,
			-1.0859685159729557e-09,
			-1.8372943653725068e-09
		],
		[
			8.213708226904611e-10,
			-9.57951177297107e-10,
			9.155373771553902e-11
		],
		[
			1.7308505101725657e-09,
			-4.495144259806347e-09,
			9.213743584079175e-10
		],
		[
			-1.174895565943077e-09,
			-3.4631294750128747e-09,
			9.083824991136555e-10
		],
		[
			-3.749068815271618e-09,
			5.213702622619787e-09,
			1.7134956314366619e-09
		],
		[
			-1.0236833383023234e-09,
			-1.2977681660049266e-09,
			1.252729566405858e-09
		],
		[
			-1.798211146739351e-09,
			-1.1116059453620773e-09,
			4.600332835447905e-10
		],
		[
			-1.903652147752877e-09,
			-2.093341301902458e-09,
			-1.1278598474109648e-09
		],
		[
			6.285455719690453e-10,
			-1.4095130544849883e-09,
			-1.25009685099693e-09
		],
		[
			8.061019172919048e-10,
			-3.1956775103988307e-09,
			1.3340908388388466e-09
		],
		[
			-3.4775838979122535e-09,
			-2.164326300326897e-09,
			-3.05897449029126e-09
		],
		[
			1.530730045137316e-09,
			-2.609235198156925e-11,
			2.795061851992357e-10
		],
		[
			-1.5407159801902312e-09,
			1.2641806950659937e-09,
			-1.0557068278628974e-09
		],
		[
			6.55779411018127e-10,
			2.6809845529486575e-09,
			4.373627925778565e-09
		],
		[
			8.972508435184404e-10,
			2.621480698647467e-09,
			-9.142713635252756e-10
		],
		[
			1.934539578427966e-09,
			-4.376227294353864e-09,
			3.758185707016335e-10
		],
		[
			6.947901492211192e-10,
			-6.557413397225907e-10,
			-6.200116267519142e-09
		],
		[
			1.7926163961412604e-09,
			3.083187113180561e-09,
			-2.938280100188479e-10
		],
		[
			1.4497362901049314e-09,
			5.7551091459251546e-09,
			2.8613371447090355e-09
		],
		[
			2.0230303033636926e-09,
			6.118121230654289e-09,
			3.0825473494923058e-09
		],
		[
			3.9989575822758435e-09,
			2.263042326236055e-09,
			8.738240909515687e-10
		],
		[
			3.935609013811601e-09,
			1.378504739485759e-09,
			3.2921057773669596e-09
		],
		[
			2.4417032146354995e-09,
			6.853387705001499e-10,
			-5.825968374383366e-10
		],
		[
			-1.6336442949554e-08,
			-1.8627561986260648e-08,
			-3.0332732475435664e-09
		],
		[
			-1.6294008984927823e-11,
			3.972887310616397e-09,
			-1.591397447080229e-09
		],
		[
			-1.9297283152383303e-09,
			3.1744723153257667e-09,
			-2.9308490476112995e-10
		],
		[
			-1.835751857771645e-09,
			3.7304179309131095e-10,
			5.0390465918814634e-09
		],
		[
			1.2279726966024573e-09,
			1.1798415450379813e-09,
			5.725592452197035e-10
		],
		[
			1.7506821112576302e-09,
			-1.6547221811933652e-09,
			1.459944539638826e-09
		],
		[
			-8.433631412086736e-10,
			-3.348113008511064e-09,
			-2.4771115178264267e-09
		],
		[
			1.6464825153432775e-09,
			-3.697407774367768e-09,
			-2.709956507072224e-09
		],
		[
			1.344823417329192e-09,
			-1.4288293569388047e-09,
			-1.6883072604015225e-09
		],
		[
			7.164913848515626e-10,
			1.7653479473833007e-09,
			-2.410973665242262e-09
		],
		[
			-2.071146090709009e-09,
			4.3757191766071094e-10,
			-2.9084707954015238e-11
		],
		[
			8.323701006265307e-11,
			1.2567897110348177e-10,
			1.7282485576735397e-09
		],
		[
			2.218145075761039e-09,
			7.768772864757127e-11,
			1.6797268829052708e-09
		],
		[
			-1.2405173871838813e-09,
			-7.755686493706235e-10,
			3.340325511729902e-10
		],
		[
			-6.818772328599083e-10,
			-9.549966988143142e-10,
			-6.100234836009221e-10
		],
		[
			-1.928065997776807e-09,
			-3.1401956627624314e-09,
			-2.506929056514109e-09
		],
		[
			9.584727051456635e-10,
			1.1905024115876232e-10,
			1.581486389476981e-11
		],
		[
			-3.127542229581947e-10,
			-6.30568766474789e-10,
			4.516779783039484e-09
		],
		[
			-8.719423327495058e-10,
			6.60110549799222e-10,
			-2.0708840085461685e-09
		],
		[
			-2.789897111675071e-09,
			-4.934207913095528e-12,
			-7.00775483261012e-10
		],
		[
			7.610266661472393e-10,
			1.5964511460900138e-09,
			-8.399568845053196e-10
		],
		[
			-1.5321815165016775e-09,
			1.1937936479851487e-09,
			7.851785967582171e-10
		],
		[
			5.346185633116626e-09,
			9.594011924456351e-10,
			1.7971533145811516e-09
		],
		[
			5.145515410264007e-10,
			-3.481004793600168e-09,
			-1.480799792816447e-09
		],
		[
			-2.5539469940486445e-09,
			-2.2098057299221177e-09,
			-2.4551326944378013e-10
		],
		[
			1.3655708548429507e-09,
			2.6171713545476773e-09,
			1.9913328027297316e-09
		],
		[
			-2.0834422421661057e-11,
			1.0912313081234122e-09,
			1.620753739329397e-09
		],
		[
			-1.5074449754361647e-10,
			5.256756316719086e-09,
			6.090981585915211e-10
		],
		[
			-2.726684329072949e-10,
			-1.550250434592241e-09,
			-8.246098041639134e-10
		],
		[
			-2.719187319839035e-09,
			-6.461652210869359e-10,
			2.1307056467465105e-10
		],
		[
			-1.1214579765428992e-09,
			-2.8840596954800026e-10,
			-2.141656439799176e-09
		],
		[
			-1.0549764229532207e-09,
			1.165462652988028e-09,
			-1.0821695462281526e-09
		],
		[
			5.115241244798111e-09,
			-1.9783188018124605e-09,
			1.8379157178927156e-09
		],
		[
			-6.277937130975177e-10,
			-4.310809020445509e-09,
			1.16072466109836e-09
		],
		[
			1.5389057718946638e-10,
			-2.5817625375984706e-09,
			7.708933280632056e-10
		],
		[
			2.0572153895157925e-09,
			-2.2939140590415974e-09,
			7.864590769657294e-10
		],
		[
			2.4849118990695497e-09,
			1.4232974599828477e-09,
			-9.358964641290225e-11
		],
		[
			2.402327258187758e-10,
			2.255628967706493e-09,
			7.382573167701615e-10
		],
		[
			-1.6674162157514524e-09,
			-4.462365712636219e-10,
			-1.6740091977177122e-09
		],
		[
			1.2648943681921107e-09,
			-2.6069171697800067e-09,
			-1.5212076045303324e-09
		],
		[
			3.3117459442276204e-11,
			-1.0534941875961405e-09,
			-1.2635198113103223e-09
		],
		[
			1.9889592338764e-09,
			1.9328637888298467e-09,
			3.630019390929084e-10
		],
		[
			-3.8647535328409176e-10,
			8.638709205565505e-10,
			-1.2807921524235322e-10
		],
		[
			-1.2862814638009265e-09,
			5.291310191227644e-10,
			-9.697321191141974e-10
		],
		[
			7.062826990681204e-11,
			1.9963109514931793e-09,
			-7.04262212900462e-10
		],
		[
			-5.25273599501886e-10,
			-1.9747454196760437e-09,
			5.29573938025007e-10
		],
		[
			4.806849927470273e-10,
			1.7803392494389927e-09,
			4.4083909677063206e-10
		],
		[
			-3.651460597891082e-10,
			8.77819614868914e-10,
			5.813721778173353e-10
		],
		[
			-2.5020215540597107e-09,
			4.901930965013371e-09,
			2.4196191298593653e-09
		],
		[
			-3.3815775091350115e-09,
			-4.313308584454109e-11,
			-1.1942634540667915e-09
		],
		[
			-7.271408227722648e-10,
			-2.5533700166025094e-09,
			-4.36049876095786e-10
		],
		[
			3.5930438010190685e-09,
			1.3265184490211066e-09,
			-3.0344965783847765e-10
		],
		[
			3.1246851972325668e-09,
			-3.8621110793835745e-09,
			-1.6056285827297827e-09
		],
		[
			1.2605674289517697e-09,
			-1.3367160405891665e-09,
			2.68774223795561e-10
		],
		[
			-6.270611667816931e-10,
			4.5328546808140387e-10,
			1.535951528280594e-09
		],
		[
			-4.736268799238044e-09,
			2.002926951942601e-09,
			1.1973463411548314e-09
		],
		[
			9.780773398349772e-10,
			2.742614699948736e-09,
			-1.3964435105012085e-09
		],
		[
			-2.834487069040177e-09,
			-1.3764153748165213e-09,
			3.4300977691668308e-09
		],
		[
			5.547749953645047e-10,
			-2.0220421639507013e-10,
			1.8630704413509217e-10
		],
		[
			9.046702369225307e-09,
			-2.400456079399844e-09,
			2.866299712050744e-09
		],
		[
			-7.1750485162112845e-09,
			1.604807244499324e-10,
			-1.397517283046839e-09
		],
		[
			7.885575196362925e-10,
			-4.917138412107007e-10,
			1.706206381298673e-09
		],
		[
			-2.4461030332911715e-10,
			-2.667534668252838e-11,
			3.1414252985158987e-09
		],
		[
			6.822165422068282e-10,
			-1.8361265180829355e-09,
			-2.500954804961015e-10
		],
		[
			-8.679274704056548e-10,
			-3.475057925081413e-10,
			7.519493926571184e-10
		],
		[
			-2.721659618447339e-09,
			-1.0275581437087603e-11,
			-4.6962280244852585e-09
		],
		[
			4.429706870290076e-09,
			3.7323799683437304e-09,
			-3.934149898080148e-09
		],
		[
			-3.4769849367359004e-09,
			-2.02688796848017e-09,
			9.189707110648033e-10
		],
		[
			-2.172829019756055e-09,
			8.485745835363231e-10,
			6.699624803397581e-10
		],
		[
			3.4207766345299263e-09,
			2.542901973290153e-09,
			-1.0737485232069304e-09
		],
		[
			-1.4629122014741878e-09,
			1.024716912366451e-09,
			-1.3913125416919096e-09
		],
		[
			1.2721006278200316e-09,
			1.0309900721043624e-09,
			-2.3104857264195166e-09
		],
		[
			-2.656568825183034e-09,
			1.413213814859108e-09,
			5.088477639635086e-10
		],
		[
			1.5871492210018916e-09,
			-6.897725274861763e-11,
			2.201194194946958e-09
		],
		[
			1.8310431805078914e-09,
			-1.9660200771904556e-09,
			-1.3277232707127695e-09
		],
		[
			6.083658551896116e-09,
			3.372760791621444e-10,
			-3.866636900949116e-10
		],
		[
			1.6891576814589402e-09,
			-3.0849102648927412e-09,
			-1.4540315240623558e-10
		],
		[
			-4.866073911596563e-10,
			1.2496673077973182e-10,
			2.4611533861338297e-09
		],
		[
			2.300360759787597e-09,
			3.243724111723676e-10,
			-9.845957083300247e-10
		],
		[
			1.588094715828309e-11,
			-1.7047719564695685e-09,
			-7.041130287300246e-11
		],
		[
			-1.3336732692984537e-08,
			1.3620392405325202e-09,
			-4.562218520593617e-10
		],
		[
			5.636318010849566e-09,
			5.761759922821321e-09,
			-1.1001759508700982e-09
		],
		[
			-1.902035867007156e-09,
			-3.1207321631066223e-09,
			6.823182704997955e-10
		],
		[
			-1.2435146374835259e-09,
			-2.056011088500003e-09,
			-4.662974919516444e-09
		],
		[
			3.3799448978016965e-09,
			-8.827385700917114e-10,
			-1.742367835027378e-11
		],
		[
			-6.4244350290583866e-09,
			7.755904083857667e-10,
			1.3420711411258525e-10
		],
		[
			3.085168236673292e-09,
			1.0638852293900434e-09,
			4.774202810557967e-10
		],
		[
			-1.7043285672629926e-10,
			-1.417070205637267e-09,
			9.642434480227718e-10
		],
		[
			-1.1221305551406259e-11,
			-5.786541079008904e-10,
			-2.345703789375707e-10
		],
		[
			1.384490694344841e-09,
			3.0949983343539292e-09,
			3.339098133613114e-09
		],
		[
			-8.746039540920375e-10,
			6.654645665654591e-09,
			-3.1890890327092045e-10
		],
		[
			-2.6102647267712554e-09,
			2.4126179285210077e-09,
			6.393644689446017e-10
		],
		[
			-1.1971348450237558e-09,
			4.018283939679741e-09,
			3.4962983106632724e-10
		],
		[
			4.682003525887049e-09,
			-1.3085547533855763e-08,
			-6.70085396740027e-10
		],
		[
			1.1242897565772336e-09,
			6.63493897994763e-10,
			6.139785471128356e-10
		],
		[
			9.123945561420619e-10,
			-1.629485104034102e-09,
			2.1527664488763383e-09
		],
		[
			-3.771259575342366e-09,
			3.5182731269257197e-09,
			1.0236254150283994e-09
		],
		[
			1.8039575582417064e-09,
			-3.747301650476643e-09,
			7.483732700373967e-10
		],
		[
			1.5617461281474585e-09,
			3.7461486963989043e-10,
			4.324067251135049e-10
		],
		[
			-3.3157909918714856e-10,
			1.5881581438513323e-10,
			-4.8148781432970946e-09
		],
		[
			-6.609647975257874e-10,
			-2.941500654097887e-09,
			-1.2841537921118714e-09
		],
		[
			-1.5851065358128043e-11,
			-1.5385391718270325e-09,
			-2.4583761334703873e-09
		],
		[
			4.872402142844266e-10,
			3.7720215309974495e-09,
			5.255419671292582e-09
		],
		[
			1.0718913846690806e-09,
			1.224010385137988e-09,
			-1.6230804533396694e-10
		],
		[
			-2.181865060648114e-09,
			1.4559695535577925e-10,
			-1.5068539632476996e-09
		],
		[
			8.323220071873861e-10,
			-3.797165264165284e-09,
			-1.3337510356648893e-09
		],
		[
			-9.743215003982586e-11,
			3.267193317913419e-10,
			-3.722705328201965e-10
		],
		[
			1.6952675642145807e-09,
			2.8051272969022683e-09,
			6.18663830697741e-10
		],
		[
			-2.430157421361929e-09,
			6.653186354716738e-10,
			1.0873577377873424e-09
		],
		[
			-1.5076444600189565e-08,
			-4.550737178831364e-09,
			3.4826311388038444e-09
		],
		[
			-4.2787102112906895e-09,
			4.957531852616009e-09,
			3.144353425626328e-10
		],
		[
			1.6109431081698714e-09,
			9.675453387632864e-10,
			-1.741129052281275e-09
		],
		[
			3.358067333254235e-09,
			1.9798486475129598e-10,
			-1.6058121140451164e-09
		],
		[
			1.3298626939343907e-09,
			-7.718010133576513e-11,
			-9.424083969089259e-10
		],
		[
			2.7246588425236844e-09,
			-1.921037777434483e-09,
			-2.2005564313177514e-09
		],
		[
			2.830029080794799e-09,
			7.265814851804913e-11,
			3.795243201038515e-10
		],
		[
			3.7202467529073393e-09,
			4.213244217965583e-10,
			-1.8264606774747987e-10
		],
		[
			3.7813469998960936e-09,
			-6.80895688430575e-11,
			2.4959612608302614e-09
		],
		[
			-2.293407802200494e-08,
			-4.4444915313769586e-09,
			-2.3337004779409344e-08
		],
		[
			1.9448582751203474e-09,
			-3.3653924985145144e-09,
			-3.1895803750205457e-09
		],
		[
			-1.4628147688953274e-09,
			-2.667826144788138e-10,
			1.1157526628791097e-09
		],
		[
			1.169818614136452e-10,
			-2.0594832844094113e-09,
			7.349867386637185e-10
		],
		[
			-3.3790977742176817e-10,
			-7.606126981925225e-10,
			-2.042744717682372e-10
		],
		[
			5.164174642503e-09,
			-4.8274167467975e-10,
			2.6638316458147804e-09
		],
		[
			-5.86820687580887e-10,
			1.6304607172995515e-09,
			2.282638580856772e-09
		],
		[
			-5.237354618285714e-10,
			2.3414139884056237e-09,
			6.834346602606692e-10
		],
		[
			2.864838951209676e-09,
			-7.900495082773168e-10,
			9.019018096762861e-10
		],
		[
			7.248908991444519e-10,
			3.223533966834615e-09,
			1.981038251178095e-09
		],
		[
			4.750106140587564e-09,
			-1.238903010278634e-09,
			2.5044999354669468e-09
		],
		[
			3.388094584113021e-09,
			2.280378025182223e-09,
			4.816065438990628e-09
		],
		[
			1.8736484259735584e-09,
			-4.3935020999330515e-10,
			5.248663404201067e-09
		],
		[
			8.995637248373979e-10,
			1.3859505226840873e-09,
			7.728474356022486e-10
		],
		[
			4.1182012128304205e-09,
			2.9860698097951243e-09,
			3.0251990626077483e-09
		],
		[
			1.246232685637044e-09,
			4.111321989471678e-09,
			1.9264534626304404e-09
		],
		[
			-1.6684272684621685e-09,
			-4.804090911210996e-09,
			-2.579919265944629e-09
		],
		[
			-1.1414736667350679e-09,
			-2.829428065845611e-10,
			2.763680289041696e-10
		],
		[
			1.563668249559663e-09,
			9.757117283235615e-10,
			3.770977744100283e-10
		],
		[
			-2.7224605016249193e-09,
			9.219749578256491e-10,
			4.0416867033784453e-10
		],
		[
			-2.972719243941938e-09,
			-1.6925406526163994e-10,
			2.349523191097841e-09
		],
		[
			4.95181192701928e-10,
			1.0355747270146255e-09,
			1.3422297345041972e-09
		],
		[
			-2.230386993943888e-09,
			3.539376493784901e-09,
			-6.905051490496948e-10
		],
		[
			-2.5943275640149386e-09,
			-3.6592004860195947e-09,
			-2.241963273252481e-09
		],
		[
			9.702409289417861e-10,
			2.5690225392600336e-09,
			-6.589135214685696e-10
		],
		[
			-2.441140851454585e-09,
			-9.570390737498707e-10,
			1.8417603651854468e-09
		],
		[
			-1.4590758352212787e-09,
			1.824240624718219e-09,
			5.473681038103533e-10
		],
		[
			3.448067606034733e-09,
			-9.474973814070692e-10,
			-1.77016997216476e-09
		],
		[
			9.506621262524795e-09,
			-4.157198336165042e-09,
			-1.1234981490000664e-09
		],
		[
			2.85139783664937e-10,
			-4.844103159589838e-10,
			3.433144692324702e-10
		],
		[
			-2.4315920365100918e-09,
			-9.679414582500491e-11,
			5.904804089905591e-10
		],
		[
			2.2869671931739223e-09,
			8.947882313025768e-10,
			-1.100618918455899e-09
		],
		[
			-2.331658832362999e-09,
			2.329813259438997e-10,
			1.0123578222389676e-11
		],
		[
			2.191143892033808e-09,
			-5.465650954624348e-10,
			1.5670046201047834e-10
		],
		[
			3.869557692269627e-09,
			7.489319956764941e-09,
			-1.8167982213697494e-09
		],
		[
			-1.77268961295511e-09,
			-1.4833690732113102e-09,
			2.402836640485339e-09
		],
		[
			9.880658132846461e-10,
			-9.774351524047977e-11,
			1.0108813517068005e-10
		],
		[
			8.437251518136746e-10,
			-1.7350834843006352e-09,
			2.6352766747256364e-09
		],
		[
			-3.928659044412785e-09,
			-4.1731238840124105e-09,
			-3.322403229011911e-09
		],
		[
			5.678465621839682e-09,
			-7.900096258786739e-09,
			-3.2854052468869482e-09
		],
		[
			4.5798960532728123e-10,
			-1.1307440832955357e-09,
			7.173276225129214e-10
		],
		[
			8.464489163403497e-10,
			-1.838293337356941e-09,
			-4.0810342871369196e-10
		],
		[
			2.245147509981526e-10,
			6.215231127805649e-11,
			1.2793553562632724e-09
		],
		[
			4.95746601322624e-10,
			-2.4580895470149757e-09,
			9.261865695341804e-10
		],
		[
			-1.1829740390383751e-09,
			-1.5796096394067516e-09,
			1.0573507701903998e-09
		],
		[
			1.2305558704212408e-09,
			-7.845651772773523e-11,
			9.604472380588081e-10
		],
		[
			-2.6450697039662175e-09,
			2.4941663318871384e-09,
			4.719975438799421e-10
		],
		[
			3.8245616293432747e-10,
			-2.531081197961884e-09,
			-7.59163133631597e-10
		],
		[
			-2.0813984290324234e-09,
			1.6867963398702843e-09,
			1.0147641303409185e-09
		],
		[
			-2.3343445220750867e-09,
			2.209057558766074e-09,
			7.855064025740719e-10
		],
		[
			-2.650218958018017e-10,
			2.644708297585949e-09,
			-1.7808824316636321e-10
		],
		[
			-6.031346518915168e-10,
			-2.522271028669079e-12,
			-1.645702301805629e-09
		],
		[
			-2.0423428737818333e-10,
			8.42201201319165e-09,
			-9.3647327915029e-10
		],
		[
			-5.650910757718001e-10,
			-9.914387414339182e-10,
			-1.671190775163515e-09
		],
		[
			-1.8987977588892305e-09,
			7.18806438742823e-11,
			7.439288732925198e-10
		],
		[
			1.4729024084517457e-09,
			1.7254858014584815e-09,
			8.806383066354568e-10
		],
		[
			7.104950107543605e-10,
			4.819237319237134e-10,
			4.768034834355774e-10
		],
		[
			2.8049141545534796e-10,
			-1.2878514358215e-09,
			-4.3017988820011303e-10
		],
		[
			3.213687584019656e-09,
			-2.2007721435312163e-10,
			-2.3427670988440284e-09
		],
		[
			-4.797721613898677e-10,
			-5.334453228500176e-10,
			3.5771484177008277e-09
		],
		[
			-2.7611357791172838e-09,
			6.686438704204993e-11,
			1.5990711456480273e-09
		],
		[
			2.722035648750883e-11,
			6.866581501609834e-10,
			-2.8334524645048266e-09
		],
		[
			3.7241305916103564e-09,
			-1.9991644874569555e-09,
			-2.2334446169611506e-09
		],
		[
			-1.7227733277272567e-09,
			2.896123692604148e-09,
			2.0439116422884373e-10
		],
		[
			-1.306238256283862e-09,
			3.3476104165201397e-10,
			-9.520189895273147e-10
		],
		[
			-3.2203224040909394e-09,
			1.292121442774507e-09,
			-9.578929804623966e-10
		],
		[
			2.0569432486839316e-12,
			1.2478092184776244e-09,
			-1.1293751871265737e-09
		],
		[
			1.1700904860562104e-09,
			-3.4719338425481077e-10,
			1.1219781517469775e-09
		],
		[
			-9.253512125440379e-10,
			-1.3025335125654396e-09,
			1.5224800385021683e-09
		],
		[
			2.2784071797305807e-09,
			-2.121924011231352e-09,
			2.4238824195994532e-09
		],
		[
			-6.499621129875628e-09,
			-3.1130383622840797e-09,
			-1.5963180235562145e-09
		],
		[
			-6.118897755045143e-09,
			1.56758413005519e-09,
			2.1839978970255271e-10
		],
		[
			-4.66920816602448e-09,
			3.839829533699659e-09,
			-7.130049262294228e-10
		],
		[
			1.7287727050945092e-08,
			-2.2943753014706637e-09,
			2.0909231600830866e-09
		],
		[
			-4.930713425906136e-09,
			3.5097360022749236e-09,
			7.274843843340184e-10
		],
		[
			-1.5543384256812487e-09,
			1.9670429344755735e-09,
			-6.140612738260421e-10
		],
		[
			-7.456045934348745e-10,
			3.0064045588983356e-09,
			1.5233720586356896e-10
		],
		[
			3.758187733924101e-10,
			-3.4232822528793645e-11,
			-8.679188468108769e-10
		],
		[
			1.1389014722159507e-09,
			-5.01625243147428e-09,
			4.85379639337505e-10
		],
		[
			1.923832127128618e-10,
			-1.3148525876251645e-09,
			1.309095128407009e-09
		],
		[
			7.082417893470219e-11,
			-1.9029904696264896e-09,
			2.0004703291495726e-09
		],
		[
			3.168054449874739e-09,
			-5.09316441429794e-10,
			-2.7635170800296422e-09
		],
		[
			2.2846743578911722e-09,
			2.944612570357946e-10,
			-4.292694864251359e-10
		],
		[
			8.4095281756391e-09,
			-1.9241921058045777e-08,
			-7.170602121222912e-10
		],
		[
			-6.499991021127575e-09,
			5.754792175868949e-09,
			-1.6207439532615942e-09
		],
		[
			2.851655694637503e-09,
			2.688077465788545e-09,
			9.891208245633651e-10
		],
		[
			-4.761192849148816e-09,
			1.0799051416388284e-08,
			1.348683340820525e-09
		],
		[
			-1.4111297795870124e-09,
			1.8413651001125614e-09,
			8.607600066886268e-10
		],
		[
			3.8048258509329786e-09,
			1.5538029908274027e-10,
			1.22954176594257e-10
		],
		[
			-1.2452204951164726e-09,
			2.161634435276023e-09,
			-1.0280187618848081e-10
		],
		[
			-1.1484755762295068e-09,
			-4.158379834471338e-09,
			-8.809123070944008e-10
		],
		[
			-2.7084759657083274e-09,
			5.366123611974759e-10,
			9.150878928467893e-10
		],
		[
			-6.577984820345205e-09,
			-1.7048159113673942e-09,
			-4.533877053802805e-09
		],
		[
			-4.783546563790178e-09,
			9.63699441148948e-10,
			-1.8807797519246955e-09
		],
		[
			-2.9021687202822313e-09,
			-2.4250317924252925e-10,
			9.701192204266982e-10
		],
		[
			-2.461546826495502e-09,
			2.6717819782525505e-10,
			1.359662792322893e-09
		],
		[
			-8.873577378038644e-10,
			3.793550275389439e-09,
			4.1908647659981065e-09
		],
		[
			5.917151056286694e-10,
			1.4416250301617416e-09,
			-1.6302746752263237e-09
		],
		[
			-1.5285341891377624e-09,
			9.216179288885439e-10,
			-2.6108010954807612e-09
		],
		[
			2.125789971793472e-08,
			-5.97696414400148e-09,
			3.2199979048400333e-09
		],
		[
			-5.302383103222019e-10,
			3.693207170674057e-10,
			-3.027948422569922e-08
		],
		[
			1.548555235098716e-10,
			8.606663670623659e-10,
			-3.0858700737775453e-08
		],
		[
			6.054488504231043e-09,
			1.6315427314454323e-09,
			-2.2125189996385418e-08
		],
		[
			-3.5469564631230703e-09,
			-2.3311495760895346e-09,
			1.7665976970848068e-08
		],
		[
			-1.2955686393408475e-09,
			7.659685857715223e-10,
			3.20646954328858e-08
		],
		[
			-8.365806149549008e-10,
			-1.2963488252571916e-09,
			3.3532702556126235e-08
		],
		[
			-8.039147705579597e-10,
			-1.373768472098606e-09,
			-3.1295485565196723e-09
		],
		[
			1.9947482851382344e-09,
			-8.270512172560475e-10,
			-4.786584158932777e-10
		],
		[
			2.6071249826446075e-09,
			2.146285474740182e-09,
			1.9204779983779478e-09
		],
		[
			2.283079323871296e-10,
			-4.511128425281526e-10,
			1.2986790753858053e-09
		],
		[
			-1.7440212581127922e-09,
			3.244991265291428e-09,
			1.0751690630678422e-09
		],
		[
			-2.876002925353623e-10,
			-1.8993113363677675e-09,
			-4.4695216042780514e-10
		],
		[
			-2.0837720552842e-09,
			-2.0684577141499743e-09,
			-3.3565913564871767e-10
		],
		[
			8.912717632055457e-11,
			1.2284248423691497e-09,
			9.64921316578776e-11
		],
		[
			-1.4145555998499564e-08,
			-1.5664569905112646e-08,
			4.68249578474368e-09
		],
		[
			-1.4519980653833607e-08,
			-1.1166056631868897e-08,
			7.560886071455644e-09
		],
		[
			-1.4261817955369729e-08,
			-9.079780160058914e-09,
			7.26391704480985e-09
		],
		[
			-1.4881276863683505e-08,
			-8.106810282690688e-09,
			8.298650601028898e-09
		],
		[
			-1.69668032664219e-08,
			-1.0166037084838253e-08,
			7.148691193618266e-09
		],
		[
			-1.532807730899442e-08,
			-9.975073287128084e-09,
			5.3896659296178876e-09
		],
		[
			-1.5733769684619365e-08,
			-1.3549219289420026e-08,
			5.923688992568309e-09
		],
		[
			-1.9980089368057735e-08,
			-1.270320230894825e-08,
			6.714225060423541e-09
		],
		[
			-1.4905317899140057e-08,
			-7.709066416904966e-09,
			6.138833788168535e-09
		],
		[
			-1.3244889742614886e-08,
			-8.488617104877824e-09,
			6.725658400700893e-09
		],
		[
			-6.581430341949791e-09,
			-3.732817953020799e-09,
			5.060130531835109e-09
		],
		[
			5.073960559458927e-08,
			3.5708725126229006e-08,
			-1.84210036550293e-08
		],
		[
			5.408324793039914e-08,
			3.503281978862571e-08,
			-2.5700396134362906e-08
		],
		[
			5.572615555819859e-08,
			3.959970551001516e-08,
			-2.678544360957847e-08
		],
		[
			1.8733345263792815e-09,
			5.802969670678235e-10,
			-4.342137219584797e-09
		],
		[
			6.586091714586762e-10,
			-1.062025035279529e-10,
			1.6972803689223615e-09
		],
		[
			1.0141075139977004e-09,
			-9.608348603508309e-10,
			5.402964171097048e-10
		],
		[
			-3.546051211835658e-09,
			4.867403968109603e-10,
			2.1045604335527296e-09
		],
		[
			2.6114612511821685e-09,
			5.394541983767126e-10,
			-9.529796676938535e-10
		],
		[
			2.2702772035821773e-09,
			4.2569503560784767e-10,
			1.5820948156878922e-09
		],
		[
			-2.4957248484414863e-10,
			-1.1528558903202092e-09,
			-4.092347108328178e-11
		],
		[
			2.332297533783874e-09,
			-3.021857451265693e-09,
			-1.6510138291972127e-09
		],
		[
			-2.4372472530881307e-09,
			4.1409283107729083e-10,
			-4.769826057258408e-10
		],
		[
			-1.530515078337263e-09,
			-7.416995834293202e-11,
			-6.276099660145621e-10
		],
		[
			-2.996701172278783e-09,
			2.8696412348666654e-09,
			2.1674147240268124e-09
		],
		[
			-1.021862556888981e-09,
			-3.841874342683413e-10,
			1.4302991113504398e-09
		],
		[
			1.0501816945018954e-09,
			2.854683763842079e-09,
			1.4098285576063327e-09
		],
		[
			1.9645869622610976e-09,
			3.2222885242280424e-11,
			1.7497991630206206e-10
		],
		[
			-1.992906099874118e-09,
			-2.5027192148160182e-09,
			-3.0151075852588346e-09
		],
		[
			-4.095310344878382e-09,
			-2.553316873883724e-09,
			1.061110279499086e-09
		],
		[
			1.3787422811327423e-09,
			-4.3464342450921504e-09,
			-5.043552862286069e-10
		],
		[
			3.372516769402779e-09,
			-1.2106055411540173e-09,
			5.023285864599913e-10
		],
		[
			1.5437836291924952e-09,
			1.3962893115165736e-09,
			8.211262905323018e-10
		],
		[
			-1.0279945674339151e-09,
			-6.041349043588729e-10,
			-3.431140438724711e-09
		],
		[
			3.119897806197053e-09,
			3.769554214507239e-09,
			6.047299371994663e-10
		],
		[
			-4.291635573611819e-09,
			3.548648038465587e-09,
			9.462006312625094e-10
		],
		[
			2.5920930725087674e-09,
			4.215550265508484e-09,
			1.0375968095885799e-09
		],
		[
			-5.678360142262851e-10,
			3.0054651787202846e-09,
			3.139061042700901e-09
		],
		[
			2.7484492520926554e-09,
			4.357510780181336e-09,
			5.071981516951002e-10
		],
		[
			1.3004047171872184e-09,
			1.6294725341475387e-09,
			6.275161067823473e-10
		],
		[
			8.45685563787498e-09,
			-1.341950994713476e-09,
			3.4298823513436284e-10
		],
		[
			-1.4529966665437548e-08,
			-1.1866047763844062e-08,
			-5.654360345901301e-09
		],
		[
			-4.409789684184272e-09,
			7.306928393353264e-10,
			-8.334495038188171e-10
		],
		[
			1.046913469204132e-09,
			5.929591221167608e-10,
			-1.499423465801786e-09
		],
		[
			1.2813306726250412e-09,
			-1.724085782708352e-09,
			-4.0966623043797486e-09
		],
		[
			5.5185876798840666e-09,
			-7.748863615912865e-10,
			1.5331774980728318e-09
		],
		[
			-1.9653983682090926e-09,
			-2.158869326644003e-09,
			9.060970899480592e-10
		],
		[
			-1.7648398563192618e-09,
			1.9960532091618894e-09,
			1.275245903598203e-09
		],
		[
			2.931960869993208e-10,
			1.338136300329771e-09,
			2.7150147823812854e-09
		],
		[
			9.333705979980524e-10,
			8.49023634944699e-10,
			2.7211590976981465e-09
		],
		[
			2.0921092520835843e-09,
			2.494446558964823e-10,
			-9.190356412955837e-12
		],
		[
			-1.5760302342891974e-09,
			6.417080365093828e-11,
			3.9967685645834166e-10
		],
		[
			-1.0645110967396226e-09,
			-1.6569179836252847e-09,
			7.261072821573093e-11
		],
		[
			-1.3655907275882873e-09,
			-2.882392127935517e-11,
			7.616125391766657e-10
		],
		[
			9.806522085357353e-10,
			5.231028104119908e-10,
			-3.9458688651359425e-09
		],
		[
			-3.404565563485366e-09,
			8.683834589883519e-10,
			-2.2574449196297796e-09
		],
		[
			-6.0993130469043215e-09,
			8.789059020988354e-09,
			-9.773961678017862e-09
		],
		[
			-3.565056785387938e-09,
			6.257324479891637e-09,
			-9.961873255527544e-09
		],
		[
			-5.594950255235269e-09,
			4.56230062873166e-09,
			-5.03306482739073e-09
		],
		[
			2.6709186638283548e-09,
			-7.067512632886287e-10,
			1.0569333823756294e-09
		],
		[
			1.8521107937664972e-09,
			2.1172386968544373e-10,
			4.513041384742234e-09
		],
		[
			6.039934672953957e-10,
			1.6152053133159064e-09,
			6.043315649681709e-10
		],
		[
			-3.496509939960919e-09,
			4.464147521867676e-09,
			-5.034803774414081e-09
		],
		[
			-8.503164896316758e-10,
			-1.561343375854641e-09,
			2.3186522253053944e-10
		],
		[
			3.2384166724294327e-09,
			-1.597024944135023e-09,
			1.8938350593703928e-09
		],
		[
			1.5397021659203377e-09,
			-6.054992974020373e-10,
			2.045933376862161e-09
		],
		[
			-5.94772115996007e-11,
			-1.6703687483959598e-09,
			2.784795871196743e-09
		],
		[
			-1.8799385814702258e-09,
			-1.7349334671115691e-09,
			2.0261164806285486e-09
		],
		[
			8.603357129241146e-09,
			-5.448437736474429e-09,
			1.1371669899301253e-09
		],
		[
			3.956382591191988e-09,
			-1.1020322972047922e-08,
			1.0456243795115228e-08
		],
		[
			2.4852463900015283e-09,
			-2.423462488759454e-09,
			5.310885327260076e-09
		],
		[
			5.1788403777255795e-09,
			3.4254615978585096e-09,
			1.0997043255330342e-08
		],
		[
			-7.563742870771381e-10,
			-3.971008890970934e-09,
			-1.43990248546903e-09
		],
		[
			7.643803627840209e-12,
			2.9849269025571674e-09,
			8.601629385428251e-10
		],
		[
			-2.4080351337943055e-09,
			-5.4145157447005015e-09,
			2.3841466005062408e-09
		],
		[
			-6.2482883971748375e-09,
			-3.823382367532072e-09,
			9.884549025546346e-10
		],
		[
			6.378546784051337e-10,
			1.219978810699158e-09,
			1.970287111538694e-09
		],
		[
			-1.1053106171922728e-09,
			3.214527899642558e-09,
			1.6580753700249084e-10
		],
		[
			6.069031504131914e-10,
			-1.8839676563946878e-10,
			-3.0259403765532824e-09
		],
		[
			1.5496941774716789e-09,
			2.3580513525440595e-09,
			-7.393778521816402e-10
		],
		[
			1.306316112385688e-09,
			-7.478479997056881e-11,
			-1.3906538513949387e-09
		],
		[
			-7.280337792384341e-11,
			5.823706545614293e-10,
			-4.318875905944324e-09
		],
		[
			1.3035595131331266e-09,
			-3.1322864904925695e-10,
			-6.451151873932069e-09
		],
		[
			8.919914887343307e-10,
			-1.0577785985244099e-09,
			-1.3772530219398913e-09
		],
		[
			2.46826284145909e-09,
			-2.975708393528952e-10,
			1.6161846400577762e-09
		],
		[
			-4.0958682053175406e-09,
			-3.969319636051406e-09,
			-1.0697935343184075e-09
		],
		[
			7.356138751242257e-10,
			5.3246690739287115e-09,
			8.30861916200523e-10
		],
		[
			-7.191731729560998e-09,
			3.735241811723215e-09,
			-6.515674974616169e-09
		],
		[
			-1.1097166981152015e-09,
			-6.214721604746346e-10,
			3.284580933850402e-09
		],
		[
			2.968282419525196e-09,
			1.6079461649164012e-10,
			2.2273836334163023e-09
		],
		[
			5.3331660081510035e-09,
			-3.2745642677402204e-09,
			1.0037104073494646e-09
		],
		[
			-7.99602192179423e-09,
			1.770923424535039e-09,
			-1.903128884895734e-08
		],
		[
			2.348147869755949e-09,
			3.6573362424742907e-10,
			3.5964664282239048e-09
		],
		[
			-8.170686191495673e-10,
			-1.0385616964473067e-09,
			4.204832713349777e-09
		],
		[
			1.4681384108678841e-09,
			-1.863777578429199e-09,
			4.5843453419067226e-09
		],
		[
			2.3849893127880297e-09,
			-1.7943001882156963e-09,
			1.3483079673484371e-09
		],
		[
			-4.777976357737361e-10,
			1.0711518143093533e-09,
			1.6427427043421224e-09
		],
		[
			3.089612583305671e-09,
			1.4888306000009098e-09,
			3.6545936937863663e-09
		],
		[
			-2.929484881735273e-09,
			6.1136309328191e-09,
			-7.880807728166151e-09
		],
		[
			-4.7133825889453235e-09,
			-1.3109428782765837e-09,
			-2.3545941907581603e-09
		],
		[
			2.0083532435846103e-09,
			1.2577124007823323e-09,
			5.258854599127994e-09
		],
		[
			-2.705120035411518e-09,
			-3.187375115052139e-09,
			8.628870217675525e-10
		],
		[
			8.300110190618164e-10,
			-1.7931520365578e-10,
			3.3636214162163205e-09
		],
		[
			1.3134158602395705e-09,
			-9.866869578797617e-10,
			1.3055690653446381e-09
		],
		[
			-8.479876661740103e-10,
			-2.011368414646016e-09,
			-2.3114457213297738e-09
		],
		[
			7.084907835915951e-11,
			5.5252947162509006e-11,
			8.358778566514009e-10
		],
		[
			1.9153554316898568e-09,
			2.7957797487449775e-09,
			4.162933043327036e-10
		],
		[
			5.0579905393308995e-09,
			-2.5466874599992736e-09,
			5.037443768134487e-10
		],
		[
			-9.275199437961233e-09,
			2.9363829871464407e-09,
			-1.952441649968732e-09
		],
		[
			-3.372658715603679e-10,
			-1.1474743643178993e-09,
			-1.5165723191936228e-09
		],
		[
			4.955263874582781e-09,
			-3.236122069499671e-10,
			4.874408122323188e-09
		],
		[
			4.657201434938714e-09,
			-1.4652964158781508e-09,
			-1.4053941531608516e-09
		],
		[
			9.494653222807204e-10,
			-2.83631539882601e-09,
			2.6293071840253667e-09
		],
		[
			6.1389811575991455e-09,
			1.4426604513546937e-09,
			2.2014979570605127e-09
		],
		[
			-3.4336753199143007e-10,
			4.9502418738504094e-09,
			2.736461766253966e-10
		],
		[
			5.304052532307753e-10,
			-7.819634288150466e-10,
			7.798780486038515e-10
		],
		[
			-7.206633183474151e-09,
			-2.915119942308171e-09,
			-9.72746118810452e-10
		],
		[
			-1.424050375701354e-10,
			-1.812837623400376e-09,
			5.728187340754181e-10
		],
		[
			7.355401992486319e-11,
			1.9533340681434416e-09,
			-5.4844019815800745e-09
		],
		[
			-3.391246319542583e-09,
			-2.8638223332990552e-08,
			-6.385590108776703e-09
		],
		[
			-3.334883727701737e-09,
			6.556722960355362e-09,
			-2.4390114735729256e-09
		],
		[
			3.4408642559743696e-09,
			3.965464610973506e-09,
			2.7075023174538893e-09
		],
		[
			1.3250950428814739e-09,
			6.862448654862807e-09,
			3.284598420873022e-09
		],
		[
			-6.885857529723867e-09,
			1.4295577895105838e-09,
			-2.7145486799479656e-09
		],
		[
			-2.3642458936241228e-09,
			5.6587886479774616e-09,
			-7.524963527129151e-10
		],
		[
			-9.53276795711847e-10,
			-8.341201271152448e-10,
			1.687039774239685e-09
		],
		[
			3.6044197502298877e-09,
			8.683695434582594e-09,
			2.1628863621028165e-09
		],
		[
			8.559131217218307e-09,
			-3.6843346381582115e-09,
			2.4496197403411336e-09
		],
		[
			-3.749861090240762e-10,
			1.0487168885815284e-09,
			-8.266024913374602e-10
		],
		[
			1.0818736685487837e-09,
			3.1404120894191235e-09,
			-1.0155662127994532e-10
		],
		[
			-3.2259273443518795e-10,
			-2.8499736920605507e-09,
			9.650959110943364e-11
		],
		[
			-3.8429482508909605e-10,
			-1.3391552859399954e-09,
			8.316495215079534e-10
		],
		[
			-1.3111688059498954e-09,
			7.349643111123309e-10,
			-1.433957317325496e-10
		],
		[
			1.9255358804330652e-09,
			9.177750478376281e-10,
			9.069445775474855e-10
		],
		[
			-2.478168886537801e-09,
			2.6080344277290433e-09,
			1.7953950720230282e-09
		],
		[
			1.8638018120545253e-09,
			-4.260773786679055e-09,
			-2.5589439178379686e-09
		],
		[
			3.212914895354929e-09,
			2.8209972464738143e-09,
			-4.4167286508059575e-10
		],
		[
			4.081896125880812e-10,
			-5.777460568122984e-10,
			2.5887247268845683e-10
		],
		[
			1.0032668975938902e-10,
			-1.3085265729420883e-09,
			2.033046846735429e-09
		],
		[
			1.3442661426757656e-09,
			-1.2444406730586688e-09,
			-5.711277998662515e-10
		],
		[
			-5.065697340378059e-09,
			3.097160563394531e-10,
			-1.2791186544770528e-09
		],
		[
			-2.557045621067975e-10,
			-2.0055314920325362e-09,
			-4.024121353631834e-10
		],
		[
			-5.471859224084977e-11,
			1.6985905311132582e-09,
			2.4926322490179313e-09
		],
		[
			1.1476521915767633e-09,
			1.862623579507309e-09,
			3.174645281616468e-10
		],
		[
			-8.372290372290102e-10,
			-1.5556826185878193e-09,
			-2.4076846418164316e-09
		],
		[
			1.860856133820538e-09,
			-1.541059538159818e-09,
			-3.444214626049929e-10
		],
		[
			-1.8189829863302274e-09,
			-3.3688381229395034e-09,
			-1.8598887211262497e-10
		],
		[
			-2.1193628650856383e-09,
			1.0719830121410419e-09,
			-1.0285930965583387e-09
		],
		[
			2.077489717595116e-09,
			3.837914648958068e-09,
			1.5590034312759636e-09
		],
		[
			-1.585879059157193e-08,
			-6.519592791653388e-10,
			-2.6950639412113466e-09
		],
		[
			9.062691947472391e-09,
			2.9509834376508353e-09,
			-4.679558485494243e-10
		],
		[
			1.4061343580265542e-08,
			-1.9154884075897637e-09,
			2.2670374473305584e-09
		],
		[
			1.926551212091444e-08,
			-1.1295515661243137e-08,
			3.907140286582858e-09
		],
		[
			-1.0021852826648333e-08,
			-2.6221354731208094e-09,
			-8.301601973159619e-10
		],
		[
			-1.650890423043174e-08,
			1.3534115383468108e-08,
			-2.180997746836686e-09
		],
		[
			7.130178661583655e-10,
			-4.9774734667901965e-09,
			-2.709637316229841e-09
		],
		[
			1.9230118223122082e-09,
			-5.04934618020469e-09,
			-1.631780531013195e-09
		],
		[
			2.4279151817544336e-10,
			1.702937067830698e-09,
			2.6235998386864434e-09
		],
		[
			-4.350807289328745e-09,
			-1.7547552002091704e-09,
			-4.089179495325748e-10
		],
		[
			1.4719860826826748e-09,
			1.0078637779373147e-08,
			2.126735958089158e-09
		],
		[
			3.801393864268683e-09,
			1.6993072419217644e-09,
			-4.6864316619622774e-09
		],
		[
			1.5590846248983794e-10,
			8.980748011416183e-10,
			2.843213329367676e-09
		],
		[
			-3.0608493060979457e-09,
			-2.94581412609649e-09,
			1.8006498541783562e-09
		],
		[
			-2.3023580964951494e-09,
			1.1764713798439558e-09,
			9.759921590713307e-11
		],
		[
			-3.9785300409576705e-09,
			-9.918679364935038e-11,
			9.386613466556e-10
		],
		[
			-1.0586784347886885e-09,
			-2.940325199694965e-09,
			2.7346127246693465e-09
		],
		[
			-5.807530021921753e-10,
			1.367739669823883e-09,
			-1.935120366135592e-09
		],
		[
			1.291863969033606e-09,
			-2.122200177993394e-09,
			-1.0055919207604928e-09
		],
		[
			2.2385723311571726e-09,
			1.6335169870408672e-09,
			-6.780912921166975e-10
		],
		[
			1.0139285336431862e-09,
			2.6067022339960768e-09,
			-7.508156532164264e-10
		],
		[
			-4.768022095177367e-10,
			-1.5401810326242886e-09,
			2.519720341770153e-10
		],
		[
			2.9563039294566686e-09,
			2.658950162902172e-10,
			3.8934238923642375e-10
		],
		[
			9.036288405262346e-09,
			-8.179710286628397e-09,
			-1.0821794955391245e-08
		],
		[
			-3.447914837523624e-09,
			3.576229571632164e-09,
			4.79294173589516e-09
		],
		[
			-3.795699969465349e-09,
			3.4377925267565755e-09,
			4.645694505928419e-09
		],
		[
			-1.792673598273373e-09,
			1.165688188239234e-09,
			1.3831587135676836e-09
		],
		[
			1.695397124231623e-09,
			1.730022677463175e-09,
			1.0999198858130013e-10
		],
		[
			-3.7783806248551443e-10,
			-4.812759794128491e-10,
			3.977568271730438e-10
		],
		[
			8.093037787722873e-10,
			-1.3376484404013628e-09,
			1.2340124170804859e-09
		],
		[
			-1.3666707257001451e-09,
			6.087652083891337e-10,
			3.2958839380319774e-11
		],
		[
			-7.601921148182507e-10,
			-5.198634660380438e-10,
			-1.7747200722151402e-09
		],
		[
			3.0991846986758934e-09,
			-4.1382109498366755e-09,
			2.8005553527098225e-09
		],
		[
			-3.029261636464435e-10,
			1.0208451711578167e-09,
			3.0263515812437326e-09
		],
		[
			1.9500165817698554e-09,
			3.3677422671480618e-09,
			1.193680812900697e-09
		],
		[
			-1.2516396019618618e-09,
			-9.09969935458733e-11,
			-3.555834818156458e-10
		],
		[
			-1.5599675760151818e-09,
			2.2158708051090678e-09,
			-6.95501010118516e-10
		],
		[
			1.6013289305331517e-09,
			-2.530673199686313e-09,
			-2.6158720963303127e-09
		],
		[
			2.565863203248127e-10,
			-4.001783521671967e-10,
			-1.0312935111903503e-09
		],
		[
			-5.234167904397224e-10,
			-9.327035603891037e-10,
			-1.0172779682744474e-09
		],
		[
			-1.2209625664335396e-09,
			2.0792476414467328e-09,
			-1.0180491349558966e-09
		],
		[
			1.6283191317112796e-09,
			-1.4469724280091668e-09,
			5.364774956730843e-10
		],
		[
			-1.071762837377865e-09,
			2.64672134570954e-10,
			-2.7180189864670483e-10
		],
		[
			-2.6047601271406963e-09,
			5.913574642015768e-10,
			-5.516861411954997e-10
		],
		[
			-2.1080595458160242e-10,
			-2.6485395244209755e-09,
			-1.0583794262405183e-09
		],
		[
			-8.716726958248714e-10,
			1.7015891949398705e-10,
			1.689891161176879e-10
		],
		[
			1.3050617256768763e-09,
			2.7459889979027167e-09,
			1.9452822956114433e-09
		],
		[
			-3.083362914840282e-10,
			-2.708222980958476e-11,
			-1.074472430903067e-09
		],
		[
			8.575321621309634e-11,
			-2.405261631661302e-10,
			1.858044541445294e-11
		],
		[
			-4.5737943589915607e-10,
			-3.871812462273422e-09,
			2.8893699379414147e-09
		],
		[
			5.476682936973977e-10,
			-1.8694366123039396e-09,
			-2.469469513462632e-09
		],
		[
			-4.374577126879936e-09,
			1.2937800876659852e-09,
			-1.7765620827606523e-09
		],
		[
			4.284288269081906e-09,
			4.447468986911588e-09,
			1.3566616582818788e-09
		],
		[
			-4.36818395083684e-09,
			1.3627594349736626e-09,
			-1.794975901583634e-09
		],
		[
			-3.8509240689297825e-10,
			3.936513147135206e-09,
			7.410116081047029e-10
		],
		[
			6.653117830677748e-10,
			-1.4381196921868518e-09,
			-2.7340348925662195e-09
		],
		[
			-1.4838740888211005e-10,
			8.191877727340682e-10,
			-6.036592169141547e-10
		],
		[
			2.0872773859482427e-09,
			-1.5583261590854246e-09,
			-1.0668086448019862e-09
		],
		[
			1.947446519189203e-09,
			-2.5465468740372547e-09,
			2.2246458939569902e-10
		],
		[
			1.6035080039568426e-09,
			-2.57273678614777e-10,
			1.064404526885028e-09
		],
		[
			4.1837926092330724e-10,
			6.635647602842981e-10,
			3.569020205541774e-09
		],
		[
			-1.8202591864735479e-09,
			-9.817587112022913e-10,
			6.025777259388008e-10
		],
		[
			-1.0901265449889514e-09,
			2.7636950058243205e-09,
			2.2627642715582573e-09
		],
		[
			7.706905513557443e-09,
			-8.836443703551263e-10,
			-6.424851703743462e-10
		],
		[
			-2.848495130064459e-09,
			-3.949985184026832e-10,
			-1.1227414747051313e-09
		],
		[
			-3.768283838504032e-09,
			-1.4850521170667227e-09,
			-4.975376264788074e-10
		],
		[
			-3.1930578536171883e-09,
			-4.282710117020321e-09,
			3.3081026233093845e-09
		],
		[
			7.021563771745983e-10,
			-3.300371160350754e-10,
			-2.283850796405273e-09
		],
		[
			6.5468209077950356e-09,
			1.8837612561574792e-08,
			-5.004173889003279e-09
		],
		[
			1.1076945424223428e-08,
			2.6340584584510448e-08,
			-4.000185195318268e-09
		],
		[
			1.5120949222344713e-08,
			2.2331118604318404e-08,
			-1.7960595273833207e-09
		],
		[
			-7.154213932081452e-09,
			-7.902175928539764e-09,
			1.9205288199744454e-09
		],
		[
			-4.330036682889938e-09,
			-6.58870775439833e-09,
			-1.0436105698829359e-09
		],
		[
			1.1368842959742179e-08,
			-1.097290365563817e-08,
			2.157101606103068e-09
		],
		[
			-7.663050523888452e-09,
			-9.52171626828093e-09,
			-1.4984741722159117e-09
		],
		[
			-6.237066397879042e-09,
			-7.250942162314427e-09,
			1.3287214642804424e-09
		],
		[
			-6.731924550451613e-09,
			-5.980918088201064e-09,
			3.0946209653534533e-09
		],
		[
			-4.9048894998213284e-09,
			-7.451480946953717e-09,
			1.5936898604462878e-09
		],
		[
			-4.601475450649459e-09,
			-7.227723713022268e-09,
			2.223588810741899e-09
		],
		[
			-1.1443277395335242e-08,
			8.54042862150038e-09,
			1.7413670485207042e-10
		],
		[
			-2.228932983759819e-09,
			-2.0108428993274775e-09,
			2.352860025567216e-10
		],
		[
			2.8060985005788862e-09,
			1.1489700714371206e-10,
			4.451119321461986e-10
		],
		[
			-4.118445783457391e-10,
			4.347280286200881e-10,
			-2.29331677625571e-09
		],
		[
			-6.506261275894631e-10,
			1.5123214909808681e-09,
			3.5619244465230243e-09
		],
		[
			-2.1123415205696465e-09,
			1.7850393177993188e-10,
			-2.5020672385692743e-10
		],
		[
			-1.333537546687444e-11,
			-2.1328222875201454e-09,
			-2.5107142626279225e-09
		],
		[
			-1.336688956227234e-09,
			-2.5530189757485195e-10,
			2.046735753205106e-09
		],
		[
			6.353482576143478e-09,
			-4.230899094044332e-09,
			-1.45005492272781e-09
		],
		[
			-1.261885457650586e-09,
			3.146325721945274e-10,
			-2.184194217094932e-09
		],
		[
			1.0299351318222133e-08,
			-2.465645473752912e-09,
			2.2252920632801673e-09
		],
		[
			-4.393507115115739e-09,
			-2.0247657800852774e-09,
			-1.6467946908499104e-10
		],
		[
			2.064503551771803e-09,
			2.1233126081815928e-09,
			1.1838554984727465e-09
		],
		[
			1.3608092738613989e-09,
			-1.2890401480565735e-09,
			-1.188000928134536e-09
		],
		[
			2.293070032721381e-10,
			-1.6880940155342386e-09,
			-5.863334684847952e-10
		],
		[
			7.388872862105316e-10,
			2.8785873354945034e-09,
			7.551583672315755e-10
		],
		[
			3.2665171253833427e-10,
			-3.155250351490785e-09,
			-2.476731448040162e-10
		],
		[
			-5.548493727074691e-10,
			-1.2047758025681058e-10,
			-6.080760895007982e-10
		],
		[
			3.1605833891507393e-10,
			6.847314998448751e-10,
			9.323376509224213e-10
		],
		[
			2.2631966382923395e-09,
			2.798338647389298e-11,
			1.8661662844423916e-09
		],
		[
			-2.3510573170382786e-09,
			2.563013045429039e-09,
			-1.9427547010599707e-09
		],
		[
			4.6033832166711516e-10,
			-7.976987460831053e-11,
			8.395665130709168e-10
		],
		[
			2.1704228164030922e-10,
			-1.2126464552646568e-09,
			-8.902738777059832e-10
		],
		[
			1.476343494699064e-09,
			5.750291221813158e-10,
			-9.670307657054324e-10
		],
		[
			-3.6148356315301696e-09,
			-1.2690390277569707e-09,
			-5.421782525997452e-10
		],
		[
			2.1926675411421208e-09,
			1.2873136402631264e-09,
			2.106632418073708e-09
		],
		[
			-7.315560076181749e-10,
			6.991125951854958e-10,
			-5.467160351334546e-10
		],
		[
			4.6249365252825154e-10,
			1.2150822016511826e-09,
			6.462898123851837e-10
		],
		[
			1.5135576843902639e-09,
			-5.967351485964261e-10,
			2.84079222316488e-09
		],
		[
			1.2027257922381701e-09,
			9.070779372415434e-11,
			-1.8776582046238128e-10
		],
		[
			-1.0756210589548207e-09,
			7.128640161933881e-10,
			7.011437418902744e-10
		],
		[
			-1.7659282414923698e-09,
			1.4269013298247449e-09,
			-5.236255581302962e-10
		],
		[
			1.3910429290480332e-09,
			3.2409818330119377e-10,
			4.4378239067044823e-10
		],
		[
			-1.810151588215816e-09,
			-5.197412740869122e-10,
			-1.2577449221147657e-09
		],
		[
			1.3120809486345537e-09,
			1.1514818076511622e-09,
			-2.0670716373836292e-09
		],
		[
			-3.364332715043869e-10,
			1.2304480961457592e-09,
			1.877942328631039e-09
		],
		[
			-1.7416606946506356e-09,
			7.786851883225611e-10,
			2.63732720765445e-09
		],
		[
			-5.85710815663171e-10,
			1.4633411827776505e-09,
			-1.5230020048964218e-09
		],
		[
			-9.72812420263415e-11,
			-1.0463145937845443e-09,
			-9.278049480273945e-10
		],
		[
			4.670808094958873e-11,
			2.4032690190900793e-10,
			-1.0275707479692057e-09
		],
		[
			-6.522021676030608e-10,
			-2.202700071768791e-09,
			-1.0543177191469591e-09
		],
		[
			1.749930326224188e-09,
			-1.4647220339447834e-09,
			2.3734732527622935e-10
		],
		[
			8.08071243976044e-10,
			-1.7139503694865864e-09,
			-7.131829956538977e-10
		],
		[
			-4.216215778784381e-10,
			-1.0897732098351963e-09,
			-1.0253867588752087e-10
		],
		[
			4.897834242197559e-10,
			9.84189145507768e-10,
			3.5202867193077763e-10
		],
		[
			-1.3742012029403963e-09,
			-9.063144808053311e-10,
			-3.3510969180117064e-10
		],
		[
			4.772350386766265e-10,
			2.4719782706923245e-09,
			6.266836204615565e-10
		],
		[
			4.071827400440404e-10,
			-2.549852935394973e-09,
			-6.436026005911357e-10
		],
		[
			-1.6413626991735236e-09,
			4.029925846400117e-09,
			-8.934168868376937e-09
		],
		[
			2.9040821051602955e-09,
			-2.896970173923207e-09,
			2.6769208672385004e-09
		],
		[
			-1.8532778567609708e-09,
			-1.6912398902201977e-09,
			2.219651189216966e-09
		],
		[
			5.905584507741989e-10,
			5.582842177430758e-10,
			4.037596811921489e-09
		],
		[
			-5.610834331982827e-10,
			1.5598357436534817e-09,
			-2.0922399342799484e-09
		],
		[
			-7.517801722886737e-10,
			1.477349950069267e-09,
			6.076398741687971e-10
		],
		[
			-2.1268600898009225e-09,
			-1.901781055295832e-09,
			9.564091284395367e-11
		],
		[
			-3.730625279614984e-11,
			6.92918627776972e-11,
			1.1304468040277498e-09
		],
		[
			2.780118022317075e-09,
			-9.821770252517548e-10,
			2.400511565406381e-09
		],
		[
			2.1322995351656945e-09,
			-3.822129112379498e-09,
			-7.202216762635381e-12
		],
		[
			-1.1680942875085764e-09,
			-2.2391311743991834e-09,
			1.8919185552216452e-09
		],
		[
			-5.95904298692838e-10,
			-4.911741068886726e-10,
			6.013016371822616e-10
		],
		[
			-1.6629451885915337e-09,
			-1.0762721337878315e-09,
			1.0678661186998762e-09
		],
		[
			1.2086178548810332e-09,
			1.6956951531850312e-09,
			-4.1738798431114814e-10
		],
		[
			1.6508897084250717e-09,
			2.5376332485435656e-09,
			-3.296847962861917e-10
		],
		[
			-3.836905795914518e-09,
			8.176355833428828e-11,
			-2.519531919418323e-09
		],
		[
			1.076465462908742e-09,
			5.306387735733303e-10,
			-7.921925144846792e-10
		],
		[
			-2.231301568817877e-10,
			4.761626438340999e-10,
			-2.0991931803001997e-09
		],
		[
			3.092800563048372e-10,
			2.4140630357805787e-09,
			1.512574505269985e-09
		],
		[
			-1.9513161464720576e-09,
			1.0767030582361207e-09,
			-1.0155555016391214e-09
		],
		[
			-1.7515078440627069e-09,
			1.1311463315990379e-09,
			-2.466915337661956e-11
		],
		[
			2.794966585689139e-09,
			7.139470672174992e-10,
			-5.001432222496455e-10
		],
		[
			2.71419644051709e-09,
			-3.25156581880059e-09,
			4.899004502878906e-10
		],
		[
			-3.4617067372698126e-09,
			-1.2669436102099855e-09,
			2.165892556270036e-09
		],
		[
			5.488753247419126e-09,
			3.109373969937674e-09,
			7.005709390531714e-09
		],
		[
			-1.365917007132683e-09,
			-4.532647862744636e-09,
			4.292939458380152e-09
		],
		[
			2.8957973835779236e-10,
			-5.267764761532312e-09,
			-2.0504256229771064e-09
		],
		[
			-2.5666287018386354e-09,
			3.77760515323667e-09,
			4.632406836947105e-09
		],
		[
			-3.0027603532272114e-09,
			-2.6766438897673146e-09,
			1.622611974857938e-09
		],
		[
			-5.470182000555899e-09,
			-4.108342852146455e-09,
			-3.4975976980780323e-09
		],
		[
			-6.103394199574156e-10,
			3.4357785255879875e-09,
			-4.3627788365386395e-09
		],
		[
			9.652641633867294e-09,
			9.90849429733038e-09,
			-1.5090239307293683e-09
		],
		[
			1.1619663359921335e-08,
			6.614054656875764e-09,
			1.790116298420988e-09
		],
		[
			-3.6849956865296845e-09,
			-8.421675075132411e-09,
			-3.996586768424888e-09
		],
		[
			-6.888108073052512e-09,
			-5.712885514349375e-10,
			-6.0932636586588986e-09
		],
		[
			-2.152997978886644e-09,
			-1.9750581001873628e-10,
			7.434940738478601e-11
		],
		[
			-3.085473364581191e-09,
			1.7199782630330234e-09,
			-2.1738845401509378e-10
		],
		[
			-2.968196858750563e-09,
			2.3784755209198883e-09,
			-3.0550896194672706e-10
		],
		[
			-3.450107431656446e-09,
			5.288145723390553e-10,
			-2.182826529991795e-10
		],
		[
			1.165677563387495e-08,
			-4.429762546272913e-09,
			6.668306615761959e-10
		],
		[
			5.873805930297739e-09,
			1.2681363690015643e-09,
			-2.9904470822267818e-09
		],
		[
			-7.66287841748789e-11,
			3.1284099393440285e-09,
			-2.5687278343937552e-09
		],
		[
			1.468572358907587e-09,
			7.738696856637371e-09,
			-8.944042428648973e-10
		],
		[
			2.7973925123855436e-10,
			5.0798859150512244e-09,
			-5.428792651317023e-09
		],
		[
			2.6733925921320727e-09,
			4.765812992676779e-09,
			-4.550378525165394e-09
		],
		[
			9.37287305759954e-11,
			2.0521771129526948e-10,
			-1.311307395491177e-10
		],
		[
			-2.70838736505344e-09,
			-4.204086236974087e-09,
			5.8038608101710985e-09
		],
		[
			-2.002677563839566e-09,
			-5.0979948611297875e-09,
			5.156597265073768e-09
		],
		[
			-1.5040215314331114e-09,
			-4.327291573182967e-09,
			2.7232064947148054e-09
		],
		[
			-4.097523618651482e-09,
			-8.556787112720137e-09,
			2.8802165055572876e-09
		],
		[
			4.948524816067323e-10,
			2.992607254848126e-09,
			-4.030329724293147e-09
		],
		[
			-3.371420394475657e-10,
			-6.829883368725037e-10,
			1.328147843664923e-09
		],
		[
			-4.814531520399705e-10,
			-3.492854273111811e-09,
			-3.827185690145995e-10
		],
		[
			-1.556604396209228e-09,
			-8.125227051679073e-10,
			-6.685469929437676e-12
		],
		[
			1.8803471060896085e-09,
			1.9957580603041094e-09,
			3.0915859195722654e-09
		],
		[
			7.00990420128174e-10,
			3.700948327609485e-09,
			1.4541701534889932e-09
		],
		[
			1.33409321801209e-09,
			-2.668616694021811e-10,
			-1.0841476119602403e-09
		],
		[
			-1.9907533425815872e-09,
			3.1074628010899705e-09,
			-1.810534222679038e-09
		],
		[
			4.4200333637460667e-10,
			-2.0759355691233437e-10,
			9.072068540701106e-10
		],
		[
			-3.2701195812361892e-09,
			-9.144827114117283e-10,
			-1.0203556023416631e-09
		],
		[
			-3.8917508745386605e-10,
			2.649107029346863e-09,
			2.959164840819366e-10
		],
		[
			-4.797732459891002e-10,
			3.0261081537229917e-10,
			-1.137711465246875e-09
		],
		[
			1.2978243040032346e-09,
			-2.381008030156599e-09,
			-2.020326163778174e-09
		],
		[
			-1.0832130246463978e-09,
			4.546556094932301e-10,
			-1.6739408861469904e-09
		],
		[
			-3.2763138981513653e-10,
			-6.723351689189816e-10,
			2.1916248680101745e-10
		],
		[
			3.76575439320396e-09,
			-5.77250344610923e-09,
			5.870559973710924e-09
		],
		[
			1.7665781254983301e-09,
			1.9033818459488704e-09,
			7.255821626299091e-10
		],
		[
			-1.8161620743033182e-09,
			1.5315279744786047e-10,
			5.223050525870531e-10
		],
		[
			-2.69041018810075e-09,
			2.2573899205740152e-09,
			-5.801428835217622e-10
		],
		[
			-3.5316246575732704e-10,
			8.212428194167439e-10,
			2.129525969381594e-09
		],
		[
			-4.5431249859991474e-10,
			-2.3677365208558393e-09,
			-1.1885940905031501e-09
		],
		[
			3.5474691012625565e-09,
			-2.7674308625318625e-09,
			-1.6086762105736553e-09
		],
		[
			6.238625217986176e-08,
			-5.6569443356884085e-08,
			-1.5855449515531507e-09
		],
		[
			3.9361249469864456e-08,
			-5.066078979070975e-08,
			-2.8982878304154738e-09
		],
		[
			-9.000557172165108e-09,
			2.5380652562165976e-09,
			-1.845537998672707e-09
		],
		[
			-8.072161103631724e-09,
			1.5076414320398215e-08,
			1.3087923793224678e-09
		],
		[
			-1.1976311111286991e-08,
			1.3774003755216964e-08,
			3.9427752845534266e-09
		],
		[
			-3.420153836497506e-08,
			2.923216812189636e-08,
			-3.10075141788561e-09
		],
		[
			-9.077452923729763e-09,
			1.7361998598303522e-08,
			3.0064000205164047e-09
		],
		[
			-1.4503397794224961e-08,
			1.4416033737083593e-08,
			1.551507846185515e-10
		],
		[
			-1.4916083179712607e-08,
			1.4831549358478606e-08,
			1.017003729516072e-09
		],
		[
			2.5186449147488406e-10,
			-1.4345848307986996e-09,
			-2.6841260531548046e-10
		],
		[
			-4.182216636864876e-09,
			1.5561013813094703e-09,
			-4.0734899049970326e-10
		],
		[
			-1.2708793457418254e-10,
			7.865788663712092e-10,
			-2.0098235317132091e-10
		],
		[
			4.057440079964174e-09,
			-9.080954168817682e-10,
			8.767439489865093e-10
		],
		[
			-4.022861885215718e-09,
			1.4204527992854029e-11,
			-2.265183485222857e-09
		],
		[
			-1.107410008100457e-09,
			-7.310867242971943e-10,
			6.897508795691119e-11
		],
		[
			1.0129079996452993e-09,
			-3.0112848484529095e-09,
			-5.650654975281244e-10
		],
		[
			-3.845173170038514e-09,
			-1.730103612358293e-10,
			-2.2307068164832275e-09
		],
		[
			2.996348836527516e-09,
			-1.0647136759528666e-09,
			1.7101161047776268e-09
		],
		[
			-9.2040318191903e-10,
			-2.21607149248196e-09,
			1.065541700395569e-09
		],
		[
			2.487306351197422e-09,
			1.143987669329097e-09,
			2.6862271292458805e-09
		],
		[
			3.39928505790274e-09,
			6.037974905098838e-09,
			-4.699042231417787e-10
		],
		[
			2.0473892618928993e-09,
			-2.118325569891609e-09,
			2.9628573974595652e-09
		],
		[
			-1.653437434551505e-09,
			3.795908210027537e-10,
			3.206846744499095e-09
		],
		[
			-1.3248611090795983e-09,
			3.589511275355132e-09,
			1.6667133115384883e-09
		],
		[
			7.436595429297264e-10,
			-1.5563465288972474e-09,
			-3.023411157851741e-09
		],
		[
			-1.5570729730841968e-09,
			1.4116382592997842e-09,
			-9.179780256756494e-10
		],
		[
			1.7265251131832393e-09,
			6.917835635735807e-10,
			1.1292147188095825e-09
		],
		[
			2.040389127134317e-09,
			-1.1262144976254128e-09,
			-2.2947523765932285e-09
		],
		[
			-2.022591528424882e-09,
			-1.2716373228170078e-09,
			-2.7294906121860745e-09
		],
		[
			-2.218829797705894e-09,
			5.254369456825135e-10,
			-8.650361070483107e-10
		],
		[
			-9.987438682085744e-10,
			1.8490033406629035e-09,
			-1.6515238490179398e-10
		],
		[
			-2.0050698194099944e-09,
			3.0646675849606004e-10,
			-1.6165237812966366e-09
		],
		[
			5.22264348532441e-09,
			-2.680907044841583e-09,
			2.646712273246732e-09
		],
		[
			1.3765339763770909e-08,
			6.93285159923975e-09,
			-1.1066113738112252e-08
		],
		[
			1.0398183269129062e-08,
			4.1299935107098755e-09,
			3.2571077647749097e-09
		],
		[
			5.974936710225961e-09,
			-1.6347543732339362e-09,
			4.6055862994468515e-10
		],
		[
			-5.546093896001413e-09,
			-2.575605073742259e-09,
			2.109916065360397e-09
		],
		[
			-2.5007771386734807e-08,
			-8.006615092615201e-09,
			2.9131061427994003e-09
		],
		[
			4.154055396102874e-10,
			1.1541294296417712e-09,
			2.325425135232864e-09
		],
		[
			1.8884162988703315e-10,
			-1.8908332266245087e-09,
			2.3004278645932978e-10
		],
		[
			2.1191057455459108e-09,
			-5.759111332419878e-11,
			-4.433003092962979e-10
		],
		[
			9.675919561419457e-10,
			1.0557704387676352e-09,
			9.939025203303971e-10
		],
		[
			-2.0491172414220932e-09,
			-7.823897459261762e-10,
			-8.061575188581956e-11
		],
		[
			-1.007101385139422e-09,
			1.6479929206941915e-09,
			-5.325720985593727e-10
		],
		[
			-2.1932070501295092e-10,
			2.7050726413050356e-11,
			-1.6745714704824608e-10
		],
		[
			7.962030032562043e-10,
			-2.0343404291229246e-09,
			1.0169150573268514e-09
		],
		[
			-1.8001206580460148e-09,
			2.467599686569246e-09,
			6.003074599021827e-10
		],
		[
			-8.409546766553066e-10,
			-3.171038764711722e-10,
			1.3881873466365785e-09
		],
		[
			3.351634255131232e-09,
			-2.903737848642637e-10,
			-6.335382311703101e-10
		],
		[
			1.0796665156369842e-09,
			3.156113728162638e-10,
			-1.5177033017853275e-10
		],
		[
			-1.246958635177425e-09,
			-1.3439695115549428e-09,
			-7.638471376601429e-10
		],
		[
			3.671969167550239e-10,
			-1.0850797388486897e-10,
			-1.6250682031358869e-09
		],
		[
			-1.7066667209003804e-09,
			1.3110845165126093e-09,
			1.688140382792969e-10
		],
		[
			1.539763852531713e-10,
			6.15005021253058e-09,
			-4.457183831554721e-09
		],
		[
			-1.5431477719096281e-09,
			-2.2077728000705645e-09,
			6.957422325711613e-10
		],
		[
			-2.3113683519717413e-09,
			-4.07007220348776e-10,
			1.0415625297360975e-09
		],
		[
			2.5330892048102825e-09,
			3.1483187715495647e-10,
			-2.3582731339730027e-09
		],
		[
			2.672424684240959e-09,
			-4.6136935344771434e-09,
			4.279426782671758e-09
		],
		[
			1.4835519253240448e-09,
			-2.277278853703031e-10,
			2.0513559891219936e-09
		],
		[
			-2.9885260757470882e-09,
			9.913193505810915e-10,
			-1.252630568573295e-09
		],
		[
			-8.151134585688781e-10,
			-2.1675710812721252e-09,
			5.545823956047511e-09
		],
		[
			-1.6942795447148394e-09,
			3.896421785760082e-09,
			-4.205182963867559e-09
		],
		[
			-6.025460659966942e-10,
			7.920585417508878e-11,
			-9.64414084278122e-10
		],
		[
			3.1119390692803852e-09,
			-1.8080565586632571e-09,
			-3.7622690790183936e-10
		],
		[
			2.809801337793751e-09,
			-5.195298337652807e-10,
			5.4734553516234784e-09
		],
		[
			-7.702437950944827e-10,
			6.874310974471038e-10,
			-9.5645382992833e-10
		],
		[
			1.4001361488183581e-09,
			-3.914773635179091e-09,
			-1.0488146604985255e-09
		],
		[
			-2.5532321509972326e-09,
			3.2263671756053484e-09,
			-9.006054092031233e-10
		],
		[
			6.822730290437176e-10,
			-2.0977099526782844e-10,
			-2.666806814916784e-10
		],
		[
			-1.5687345695634762e-09,
			7.302761911600657e-10,
			-2.3009007705018493e-09
		],
		[
			1.8138426931324223e-09,
			5.78644473635493e-10,
			-7.198341117484464e-10
		],
		[
			-8.195876606747676e-11,
			-8.85610118074024e-10,
			-1.5345954085243597e-09
		],
		[
			-2.676221785647938e-10,
			1.8320563056113443e-09,
			1.7696315980631137e-09
		],
		[
			-1.85990405342217e-09,
			8.909798101737339e-10,
			-2.8539333275066276e-10
		],
		[
			3.956423049220249e-10,
			-2.416070471346547e-09,
			7.701912549603736e-10
		],
		[
			-1.9039816461801262e-08,
			-6.387976890231817e-08,
			1.4757779585573872e-08
		],
		[
			1.5801754047265212e-09,
			6.367445271800716e-09,
			3.6147463535136385e-09
		],
		[
			6.997619049826331e-09,
			2.395624646492336e-08,
			-8.708712046440581e-09
		],
		[
			1.0462022007248516e-08,
			3.355607716559388e-08,
			-9.663813892646935e-09
		],
		[
			-2.4405831792043366e-10,
			1.0146388273400896e-09,
			7.962183880619078e-10
		],
		[
			-4.717378705648931e-09,
			-4.049354756893791e-09,
			2.0845496142522898e-09
		],
		[
			8.446018518375965e-10,
			1.2275486342212837e-09,
			-1.1494291407137548e-09
		],
		[
			-4.153565243194709e-10,
			-1.5738293800661714e-09,
			-1.7485216628906712e-09
		],
		[
			3.881357818233991e-09,
			-1.8080279708366897e-10,
			7.978711810505795e-10
		],
		[
			1.943831129163528e-09,
			6.80111856075033e-10,
			3.464611905772753e-10
		],
		[
			1.4506765950090076e-09,
			4.4672449544535544e-10,
			8.177773963495284e-10
		],
		[
			-1.3341370059040823e-10,
			-6.39964705614192e-10,
			-1.8925581738630685e-10
		],
		[
			-1.33611777854592e-09,
			1.6923095937852057e-10,
			1.06754031032357e-09
		],
		[
			-1.098956889813671e-09,
			1.3039343042381097e-09,
			1.2144710746480872e-09
		],
		[
			-5.418363665866148e-10,
			1.151116316350294e-09,
			-3.892365038302464e-09
		],
		[
			1.3042616413904903e-09,
			2.2441499530091713e-09,
			-1.5901744624063008e-09
		],
		[
			-9.376107522092165e-10,
			-1.793503706402363e-09,
			1.4448569664362415e-09
		],
		[
			-1.8526915555106245e-09,
			-6.216195064466116e-09,
			-2.5086859390549193e-09
		],
		[
			-1.8833090259664835e-10,
			-1.813482276771211e-09,
			4.777578309761718e-10
		],
		[
			7.50181323002116e-11,
			1.6190676556381643e-09,
			-1.753543702006674e-09
		],
		[
			1.4304296481294426e-09,
			9.726782492037252e-10,
			1.5581577506529527e-10
		],
		[
			-2.1940899236125656e-10,
			9.305371282966773e-10,
			-1.1394557550735433e-09
		],
		[
			1.0696076934135161e-09,
			4.533221277607464e-10,
			1.6871961535407643e-09
		],
		[
			-3.6185492274799154e-10,
			-6.757869278709033e-10,
			9.022366910409914e-10
		],
		[
			1.950708573775316e-09,
			1.7298736050426939e-09,
			5.253189461252271e-09
		],
		[
			1.5203974721048119e-09,
			1.0321253056038054e-09,
			-2.1847043392916077e-10
		],
		[
			-2.5818951156474787e-09,
			6.488958246275074e-10,
			-1.5863342577492502e-09
		],
		[
			-7.165572339774729e-10,
			3.287407877479324e-10,
			-1.6015913885884618e-09
		],
		[
			9.459269022154599e-10,
			3.823858563799539e-09,
			7.003233585919236e-10
		],
		[
			2.222849928206167e-10,
			-2.842528883122165e-10,
			2.0587255872422384e-10
		],
		[
			5.205395363617006e-10,
			2.6554133019536226e-09,
			2.356422140877415e-10
		],
		[
			-2.455794885815965e-10,
			-4.036236224413577e-10,
			-8.410938110848523e-10
		],
		[
			1.7571645909880889e-09,
			1.3875563979958636e-09,
			-4.9762465594716635e-11
		],
		[
			-6.326288311058357e-09,
			1.3420691700898524e-10,
			-1.5075265509063482e-09
		],
		[
			-4.832641576155698e-10,
			-2.0066739556399396e-09,
			7.847931078073098e-10
		],
		[
			1.000029042643313e-09,
			-3.527073025625396e-09,
			1.1114474084656748e-09
		],
		[
			1.7955608751983978e-09,
			3.5964468385942536e-10,
			1.6540211943177856e-09
		],
		[
			5.637858567421338e-11,
			3.4370810552237777e-10,
			-7.87326565986212e-10
		],
		[
			6.318246344719073e-10,
			-1.4925408929317017e-09,
			-1.1745048838960702e-09
		],
		[
			1.6109553861603578e-09,
			3.026046020578293e-10,
			-4.645735700872719e-10
		],
		[
			1.4023988257391902e-09,
			2.9802899999996665e-10,
			8.776452859169735e-10
		],
		[
			1.3169473002478258e-09,
			-1.1567367076442098e-09,
			-1.1816306660801611e-09
		],
		[
			-4.330301512147162e-09,
			5.561031055859903e-10,
			7.685589502504411e-10
		],
		[
			2.448022347362385e-10,
			-5.450770619154323e-10,
			-3.67371390392696e-11
		],
		[
			1.6940263245252718e-09,
			-2.355059769781318e-10,
			6.204760619612645e-10
		],
		[
			7.556355698924057e-10,
			-1.3936723775810502e-09,
			2.746229726006789e-10
		],
		[
			-1.1196925235311004e-09,
			1.396031463125959e-09,
			1.1863203339138532e-09
		],
		[
			8.395901984931661e-10,
			1.0891098215316066e-09,
			-6.2480018730539e-10
		],
		[
			4.6481507467187207e-10,
			-9.095816778433984e-10,
			-6.733570735860721e-10
		],
		[
			-2.879176878788489e-09,
			5.986958096603412e-10,
			-7.465249685450464e-10
		],
		[
			1.2760812669044694e-09,
			-4.1958325737384213e-10,
			-1.0059771970283547e-09
		],
		[
			-2.8187265874410185e-10,
			-1.7500811724081584e-09,
			4.0682266195973016e-10
		],
		[
			2.5717414833648223e-10,
			-2.989281170696503e-09,
			-3.457887551860405e-10
		],
		[
			-1.366567169260482e-09,
			7.82211255170751e-10,
			3.3167149352868557e-10
		],
		[
			-2.527747258174044e-09,
			3.3318918374080007e-09,
			-3.829343300741676e-09
		],
		[
			-2.497015579263175e-09,
			-5.461402855800851e-10,
			4.197579999117425e-10
		],
		[
			2.350120647203611e-09,
			1.4984672384319441e-09,
			1.744463140885692e-09
		],
		[
			4.166203383997206e-09,
			2.726097741519537e-09,
			-4.2110175507628377e-10
		],
		[
			1.7310806915307773e-09,
			-1.5149309278081348e-09,
			3.32857327049603e-10
		],
		[
			-3.1074574725307426e-09,
			-1.1186512586635626e-09,
			2.3666383846968273e-09
		],
		[
			7.036352873565663e-10,
			-7.773847365329441e-10,
			-2.492187127567574e-09
		],
		[
			2.820330317647732e-09,
			-2.9707055860462102e-09,
			-1.7552705320209232e-09
		],
		[
			1.6366200602783863e-09,
			-3.1444068150043107e-09,
			-1.245774164124179e-09
		],
		[
			2.2133053848980604e-10,
			7.860286242499548e-10,
			2.852913367625138e-09
		],
		[
			-2.1380761068906876e-10,
			1.987352987808006e-09,
			2.5228778540402463e-09
		],
		[
			-5.168108593083316e-09,
			4.119115525525557e-09,
			1.1744060204725991e-10
		],
		[
			-5.502228448795138e-09,
			-3.4599404631936144e-09,
			-2.0238510066451663e-09
		],
		[
			6.741192479086284e-10,
			-4.751260611203256e-10,
			8.398108126281575e-10
		],
		[
			2.8573068669473092e-09,
			3.666573926141631e-09,
			6.737649940811142e-10
		],
		[
			-1.034295274209254e-09,
			-1.7804731172327235e-09,
			-1.7291316989967613e-10
		],
		[
			3.0050976081485074e-09,
			2.0489657154050855e-09,
			6.831883698355428e-10
		],
		[
			2.944275830676524e-10,
			2.1417564104756688e-09,
			7.214018690060682e-10
		],
		[
			-8.457749332686111e-10,
			-1.3459308993204517e-09,
			-2.6615205811582558e-09
		],
		[
			2.2485554103216156e-09,
			-3.3279552806023854e-09,
			6.415494671172668e-10
		],
		[
			2.6856666115127705e-10,
			3.0784118535017956e-09,
			4.0724143091893706e-10
		],
		[
			-1.9657747212712987e-09,
			-5.462820840547861e-10,
			8.913278141159652e-10
		],
		[
			-2.981202271958043e-09,
			-4.9491101596939824e-09,
			-1.4753944956929603e-09
		],
		[
			-4.986806743879741e-09,
			2.342689874705904e-09,
			-2.1712394535397315e-09
		],
		[
			4.434984374399542e-10,
			-1.50739397055527e-10,
			7.463623791464902e-10
		],
		[
			1.6802729072604109e-09,
			5.116036202781914e-10,
			1.2976257225128742e-09
		],
		[
			2.634998681311576e-09,
			1.7198574092242243e-09,
			4.697078548031441e-10
		],
		[
			3.209238989825208e-09,
			5.256986525411368e-10,
			1.1329379927701836e-09
		],
		[
			-8.246468890848516e-09,
			-1.2207123869670082e-08,
			-4.223105162679488e-09
		],
		[
			1.3297610876381639e-09,
			4.628889267187228e-09,
			2.7271659384577243e-10
		],
		[
			3.331511209032742e-09,
			1.2042778889792454e-08,
			5.082901512642357e-09
		],
		[
			6.664826692660628e-09,
			7.776029492368528e-09,
			4.863911748058055e-09
		],
		[
			3.9507107837395355e-09,
			4.522293500230338e-09,
			-4.318568367951266e-10
		],
		[
			1.5739313513156491e-09,
			8.066784054876273e-09,
			2.1380375815926752e-09
		],
		[
			-1.4104950552573653e-09,
			-5.101524342308654e-09,
			-4.203743718744677e-09
		],
		[
			-7.1937771782809965e-09,
			-1.972812699247545e-08,
			-3.498861717919573e-09
		],
		[
			-1.9624943187376973e-09,
			1.3923172080512785e-09,
			-2.436713746668523e-09
		],
		[
			5.9165783334312015e-09,
			-2.8961602357130164e-09,
			1.396556099993907e-09
		],
		[
			-2.659896083532793e-09,
			1.8231971734637738e-09,
			1.3687074872031734e-09
		],
		[
			-1.294187931160764e-09,
			-3.193541458018241e-10,
			-3.2854984052857563e-10
		],
		[
			-1.407643439625211e-09,
			-2.547552335727855e-09,
			7.240300542333302e-10
		],
		[
			2.270594135281502e-10,
			-1.5459739344081684e-09,
			-1.0242898764223407e-09
		],
		[
			6.528121676484325e-10,
			-2.7523570244730798e-11,
			-7.822469848647606e-10
		],
		[
			-3.606123277640521e-10,
			-6.317821996929724e-10,
			1.357611679281089e-09
		],
		[
			-1.236817724944157e-09,
			3.4325303832515092e-09,
			1.376715009429818e-09
		],
		[
			2.1252019111568374e-09,
			1.320301656822191e-09,
			-1.6518198816571404e-09
		],
		[
			2.2803563365326078e-09,
			1.2143559465817294e-09,
			5.475192611126024e-10
		],
		[
			-3.6363431739255834e-09,
			8.219971037481106e-10,
			-4.744780571849126e-10
		],
		[
			-1.495984515211652e-09,
			-1.3003172450333738e-09,
			1.7143444752016826e-09
		],
		[
			-1.9831962308999852e-09,
			-1.1308018991759826e-09,
			1.0881310787859357e-09
		],
		[
			3.351561079613035e-10,
			-1.6703214660353446e-09,
			1.4213833208110085e-10
		],
		[
			3.2847190816591434e-09,
			-6.921981144294072e-10,
			3.753026259797896e-10
		],
		[
			-1.9660680650879053e-09,
			1.099005999754649e-09,
			-7.13862209616091e-10
		],
		[
			2.6950075526851708e-09,
			-4.790246137782533e-10,
			8.163771220480212e-10
		],
		[
			5.407550453648241e-10,
			6.003218834236451e-10,
			4.351887761642793e-10
		],
		[
			1.0190059969635847e-09,
			2.8653101506106693e-10,
			1.0472422513265707e-10
		],
		[
			7.664816635315372e-10,
			-1.6165021155391592e-09,
			-1.0537980580500654e-11
		],
		[
			-2.096927816340836e-09,
			2.398316029897511e-09,
			-1.7698477389281506e-09
		],
		[
			6.1025534591002e-10,
			2.0664967049892933e-09,
			-1.6079609215211734e-09
		],
		[
			-4.4567906218730386e-09,
			-4.6054735856108154e-10,
			-1.088749721031618e-09
		],
		[
			2.5308135814970597e-09,
			-5.48723165784109e-10,
			-9.545719030055487e-10
		],
		[
			-9.263661753124162e-10,
			2.419900161926176e-09,
			-2.1720692004713324e-10
		],
		[
			7.168862096564329e-10,
			-5.337036400547337e-10,
			-4.5764001407222326e-10
		],
		[
			-2.592226233874638e-10,
			-1.6259246048614959e-09,
			1.1730345698647104e-09
		],
		[
			7.415702260946627e-10,
			4.128105916661894e-10,
			2.75679704024429e-10
		],
		[
			2.655189213808232e-10,
			-1.4049554632274699e-09,
			1.3865343392946357e-09
		],
		[
			1.0343731528032987e-09,
			1.4328424942716963e-10,
			-7.641190437024516e-10
		],
		[
			7.17518642973978e-09,
			-5.023263126242643e-09,
			1.2790931230017086e-09
		],
		[
			2.6541366961464772e-09,
			1.138398058920599e-09,
			2.0277522853440756e-09
		],
		[
			2.478511891022073e-09,
			-1.7605713807792581e-09,
			-1.0590142216774183e-09
		],
		[
			-1.2307835016908383e-08,
			5.645436448101355e-09,
			-2.2478311866683715e-09
		],
		[
			-2.6681770120075536e-09,
			1.852127193160907e-09,
			1.1480051826318528e-09
		],
		[
			-5.024380605003746e-11,
			-1.4949743317917914e-09,
			-1.3155305296535006e-09
		],
		[
			8.569875127881858e-10,
			-8.213730164490433e-10,
			-4.2736704748279657e-11
		],
		[
			1.1159985503896619e-09,
			-1.1860209540252667e-10,
			-4.839317498049113e-10
		],
		[
			5.415075294890213e-10,
			2.7121677666875064e-09,
			-3.7719349370163123e-10
		],
		[
			-1.2362232178504024e-09,
			-8.017872534353062e-11,
			1.0918095013072807e-10
		],
		[
			-3.916442496136217e-10,
			2.2858153572529426e-10,
			1.316457433044058e-09
		],
		[
			5.9774627214149e-10,
			2.1546914719686897e-09,
			-4.572544438904985e-10
		],
		[
			2.9865546430041994e-09,
			-1.7907744731079432e-09,
			1.2658643684844445e-09
		],
		[
			1.3868122745226014e-09,
			-7.14856641247084e-10,
			1.0049710224904558e-09
		],
		[
			-3.1393184968134916e-09,
			-1.9268086842001603e-09,
			-2.1678320349827157e-09
		],
		[
			7.932954431863415e-09,
			-3.200577318567084e-09,
			1.0553509751381482e-10
		],
		[
			1.2345370448636415e-10,
			-6.447791751822515e-10,
			4.877169552039842e-10
		],
		[
			-1.7382283616582848e-09,
			2.021830847548296e-09,
			9.660331999140402e-10
		],
		[
			-2.708426981406635e-09,
			3.2566436773591083e-09,
			4.215048136389754e-09
		],
		[
			-2.6121107411099676e-09,
			-2.3967509491733e-09,
			-1.7575266616384943e-09
		],
		[
			-6.989623141402668e-11,
			-3.619504639513557e-10,
			-1.9324454678491887e-09
		],
		[
			-9.277458207605477e-10,
			1.3255833819659515e-09,
			-2.0843612595339105e-09
		],
		[
			1.098627971376827e-09,
			-2.8756070932695863e-09,
			-2.5746050563231375e-09
		],
		[
			-8.24694226013865e-10,
			1.0582183246528844e-09,
			1.469673528345982e-09
		],
		[
			1.2881102711903631e-09,
			1.692734007526869e-09,
			7.226114321756527e-10
		],
		[
			-3.7159435520032025e-09,
			6.30307888311379e-12,
			3.861998296339881e-10
		],
		[
			1.3944853510574685e-09,
			1.0974825564551725e-09,
			6.265483935448054e-10
		],
		[
			7.594141843926206e-10,
			-9.791308742484535e-10,
			-6.304281273772676e-10
		],
		[
			2.311871207471406e-09,
			3.913636447815937e-09,
			3.736172222265655e-09
		],
		[
			9.691908894690874e-10,
			-2.4826441569244097e-09,
			2.018645428839092e-09
		],
		[
			-1.1716332109192086e-09,
			1.1276907903327163e-09,
			-9.675545929884394e-10
		],
		[
			-2.9796736160994885e-09,
			-2.3187969840275665e-09,
			1.791717329238204e-09
		],
		[
			-1.5213242251282167e-10,
			2.4476323628879315e-09,
			-1.087255292985761e-09
		],
		[
			-1.6154491794974972e-09,
			-3.729871527327458e-09,
			2.315774045269354e-09
		],
		[
			7.291038140299653e-10,
			2.2767542233415402e-10,
			-4.9942764269967825e-09
		],
		[
			1.9087225180585505e-09,
			8.146776449080598e-10,
			-2.813222712641303e-09
		],
		[
			-2.550867851870936e-10,
			-1.3793525852802401e-09,
			2.8444142169606356e-09
		],
		[
			7.017191455569359e-10,
			-8.729556950700546e-10,
			5.57604808442896e-10
		],
		[
			8.387674413884191e-11,
			1.901921750066115e-09,
			-4.4710790232167587e-10
		],
		[
			-5.305091045088959e-10,
			3.503865302841797e-10,
			-2.954911123081865e-09
		],
		[
			-1.2051577741223135e-09,
			-1.9774655217280755e-09,
			-1.770559705267365e-09
		],
		[
			-1.1832145660479519e-09,
			1.747604267410647e-09,
			6.688383493483486e-11
		],
		[
			-6.064772600151684e-10,
			2.18272581043654e-11,
			8.961270390041251e-10
		],
		[
			1.1276640496927833e-09,
			2.4823811467187203e-09,
			-1.9535174412435895e-11
		],
		[
			2.7782569614436485e-09,
			-1.202761433089899e-09,
			2.893645947792104e-11
		],
		[
			-9.110714109508922e-10,
			-1.0715857174157583e-09,
			7.981475462629013e-10
		],
		[
			3.9910881378492025e-08,
			3.766267041957113e-08,
			3.81326842074143e-09
		],
		[
			3.158748181685216e-08,
			3.8082389247512045e-08,
			7.624387455889617e-09
		],
		[
			3.1363752018906876e-08,
			2.8000303179850956e-08,
			1.0925053669177365e-08
		],
		[
			1.0451123977316556e-08,
			-1.168790636646647e-09,
			8.98182039779908e-09
		],
		[
			1.2150892210250326e-08,
			1.503879472760387e-08,
			5.998550887144387e-09
		],
		[
			7.09552638640137e-09,
			5.820896759509883e-09,
			2.9786224040885744e-09
		],
		[
			8.680275342328088e-09,
			9.508584147873036e-09,
			1.0565345870506801e-09
		],
		[
			3.425429405256204e-09,
			2.4156987392689188e-09,
			-1.3559796746166653e-09
		],
		[
			1.11710443202119e-09,
			4.294068326751834e-09,
			-1.3145264681241543e-09
		],
		[
			9.362166100313101e-09,
			9.25552049992003e-09,
			-1.5594364586729853e-09
		],
		[
			3.8940808276651095e-09,
			5.638551674651023e-09,
			4.778117128339256e-10
		],
		[
			-1.3054943831845288e-08,
			-1.0899891977049646e-08,
			-4.836075782630823e-09
		],
		[
			-1.2557071700809984e-08,
			-1.1358271252898143e-08,
			-2.9219629552037864e-09
		],
		[
			-1.1970058139031001e-08,
			-1.3426837820324406e-08,
			-4.68340849577915e-09
		],
		[
			-1.0161764490905276e-08,
			-1.1313797132060135e-08,
			-2.8075436366371416e-09
		],
		[
			-7.888547764239735e-09,
			-1.3252910303201807e-08,
			-4.273940616448938e-09
		],
		[
			-1.0806930997349012e-08,
			-9.447130068624214e-09,
			-7.184305732461039e-10
		],
		[
			-1.0589608010221515e-08,
			-1.3421545827450885e-08,
			-3.1143934456998965e-09
		],
		[
			-1.6268454802427004e-08,
			-8.982446477202266e-09,
			-2.957563664885702e-09
		],
		[
			-1.0754888132412224e-08,
			-9.4802630043609e-09,
			-1.6360868199195802e-09
		],
		[
			-1.1849466519328088e-08,
			-1.178383409108733e-08,
			-2.695808738621903e-09
		],
		[
			-8.87674550868824e-09,
			-1.159436882072985e-08,
			-5.037274992056009e-09
		],
		[
			-6.647737243649365e-09,
			-8.932507358013407e-09,
			3.0929494444846386e-10
		],
		[
			-1.22934893020895e-08,
			-1.1563726758153087e-08,
			-1.131427387683575e-09
		],
		[
			-1.5319007452812913e-08,
			-9.091156194711112e-09,
			-1.1214847689471005e-09
		],
		[
			-3.4130262434128843e-09,
			-1.1590975562658314e-08,
			4.384064118948113e-09
		],
		[
			-1.801391216457251e-09,
			3.988394348310134e-09,
			-2.0457465173110746e-09
		],
		[
			2.477763248805861e-09,
			2.8130924815960435e-09,
			-1.5606099389334356e-09
		],
		[
			4.604006810508729e-11,
			2.7888343794470362e-09,
			1.7239664370558305e-10
		],
		[
			2.690614142958975e-09,
			2.0006543533048883e-09,
			-9.501043064091955e-10
		],
		[
			-1.5486634098908045e-08,
			-5.018586672991215e-10,
			-8.947478320497742e-09
		],
		[
			1.7370516021811967e-09,
			-1.965768984143717e-09,
			5.2416251007063184e-11
		],
		[
			3.733349648775694e-09,
			-7.905782802761892e-10,
			3.090767391471051e-09
		],
		[
			9.92430907097256e-10,
			-4.5739775222172734e-09,
			-2.3027828824252917e-09
		],
		[
			2.5522435282790603e-09,
			-2.934208810665381e-09,
			1.3006712457246165e-09
		],
		[
			3.935524793464238e-09,
			-1.501186689343756e-09,
			1.285074575924255e-10
		],
		[
			5.869749185195788e-10,
			-8.07957505617914e-10,
			-1.5678016662713993e-09
		],
		[
			3.1682100619942485e-09,
			-1.4489554345625484e-10,
			1.2678686905142613e-09
		],
		[
			1.8496477246902844e-09,
			-9.615491996529026e-10,
			8.443447917203908e-10
		],
		[
			4.2319363579551844e-10,
			1.2343824762380069e-09,
			1.1879826952861615e-09
		],
		[
			-3.4919927218890305e-09,
			1.2947598726434926e-08,
			4.9455043458785e-09
		],
		[
			7.306899782300841e-10,
			-7.574973584570784e-11,
			-7.034230862670256e-11
		],
		[
			-1.7836821652666324e-10,
			6.65692347244024e-10,
			-1.2312055353556288e-10
		],
		[
			-1.626742248177195e-10,
			-1.8726354964653655e-10,
			-6.74092674819478e-10
		],
		[
			-7.564065646060641e-10,
			-1.3660303253035494e-09,
			1.0887755469902904e-09
		],
		[
			5.442373355249913e-10,
			-2.2811842302111654e-13,
			2.0438076436612077e-09
		],
		[
			-1.7747830780505206e-10,
			9.63579381974791e-10,
			-2.2650276536697178e-09
		],
		[
			-2.046856418622078e-09,
			-9.316098214103685e-10,
			9.436222836148842e-10
		],
		[
			2.3235520168861884e-09,
			5.064053968484666e-10,
			-7.445446968883402e-10
		],
		[
			1.1886476526373919e-09,
			-2.2001326804925144e-09,
			-1.2281411463642737e-11
		],
		[
			-6.110259000486494e-11,
			2.8655581889033874e-09,
			-3.2136541275978505e-10
		],
		[
			1.1817742905485444e-09,
			1.012865492462041e-09,
			6.810217119203951e-10
		],
		[
			-2.5860149514448643e-09,
			-1.253086576310271e-09,
			-5.464524744235205e-10
		],
		[
			6.07911510332868e-09,
			5.876029100612683e-10,
			8.848297925071378e-10
		],
		[
			4.989220380282029e-09,
			-2.2701971684536837e-09,
			1.982054945274343e-09
		],
		[
			4.5226512451436415e-09,
			2.8659660678083786e-10,
			8.876935232187439e-10
		],
		[
			-1.559098672875435e-08,
			1.3959976516115247e-09,
			-3.754578261000229e-09
		],
		[
			-2.7452046103540098e-09,
			2.259740627032476e-09,
			-6.824406037056904e-09
		],
		[
			8.410618728980879e-10,
			-4.4475515050549624e-09,
			-1.4716524960982058e-09
		],
		[
			5.990119814444279e-09,
			2.039714531114439e-09,
			4.744163549096235e-09
		],
		[
			-4.085977076988304e-09,
			1.480963469084712e-10,
			3.551894984058875e-09
		],
		[
			-8.255541497893134e-10,
			-4.626040894668165e-09,
			1.3714488992822177e-09
		],
		[
			1.773582100536371e-09,
			-7.938396614091166e-10,
			4.057719939690292e-09
		],
		[
			8.759363935592147e-10,
			-3.776137886815346e-09,
			3.0279244279982855e-09
		],
		[
			4.982726387699127e-09,
			1.6696887451801677e-09,
			-1.5436541726613615e-09
		],
		[
			-6.806690732005294e-09,
			7.526329697712407e-09,
			-6.913439094309434e-09
		],
		[
			3.076285183214466e-09,
			-1.4053175529923187e-09,
			-4.778034085987762e-10
		],
		[
			7.766462460939289e-10,
			-1.0794746975036318e-09,
			-4.075479440043746e-10
		],
		[
			3.1677082764010304e-09,
			9.640580339623484e-11,
			-1.3039731668865582e-09
		],
		[
			-1.354954156465481e-09,
			-2.0066246801131922e-09,
			8.791493623546285e-10
		],
		[
			-1.7569315245379325e-09,
			-7.956650719535084e-10,
			-6.288433377611104e-10
		],
		[
			-1.5275202911633319e-09,
			9.310816708000394e-10,
			-1.9065847029382614e-09
		],
		[
			2.3392122744193057e-10,
			1.943556158195458e-09,
			-1.4329837238917778e-09
		],
		[
			1.8758389543172447e-09,
			-2.584240896877106e-09,
			-1.2815325121873985e-09
		],
		[
			1.0690989387130465e-11,
			-2.705767650650502e-09,
			1.3063849462560839e-09
		],
		[
			1.2632910703960873e-09,
			-1.197371972125423e-09,
			-1.0716776827478275e-10
		],
		[
			-5.083122612235771e-09,
			-1.0958376964667955e-09,
			-3.191449975283244e-10
		],
		[
			-1.9912755623827072e-09,
			4.570660525811087e-10,
			-8.008700602291008e-10
		],
		[
			4.1177238432548745e-11,
			2.524013474093973e-09,
			-4.959003992872389e-10
		],
		[
			2.8443754628797152e-11,
			-9.134626219773103e-10,
			4.237259447548836e-10
		],
		[
			2.3060668098062153e-09,
			-1.994078421501147e-10,
			3.5242037455298625e-09
		],
		[
			1.0430074467197935e-09,
			1.4500036249404724e-09,
			3.6637781244361286e-10
		],
		[
			-6.368370364592084e-10,
			2.3098328662632007e-09,
			-3.021411300672959e-10
		],
		[
			-1.4724360135955884e-09,
			4.271211032539204e-09,
			2.964651340315975e-09
		],
		[
			-3.979533046774284e-09,
			3.4440809335937455e-09,
			3.0011349146987198e-09
		],
		[
			-1.8621750581746926e-10,
			2.0596378638194065e-11,
			-1.6449899002954896e-10
		],
		[
			-3.674519697496123e-10,
			-1.842681168845701e-09,
			-2.5177438974838572e-09
		],
		[
			-9.976183643869142e-10,
			-1.1176205489148262e-09,
			-2.8256154841853355e-09
		],
		[
			3.439622779430389e-09,
			-3.873214476414958e-10,
			5.416827031944625e-10
		],
		[
			2.091198107297891e-09,
			-1.170541468298636e-10,
			1.9650407538055498e-09
		],
		[
			-7.375798868533404e-11,
			2.828448679501756e-09,
			-1.65337044291288e-10
		],
		[
			7.905081063302021e-10,
			-2.678107840461226e-09,
			-2.811257599833972e-09
		],
		[
			1.7485055171494038e-09,
			1.2099892449700897e-09,
			-2.9300561434184456e-10
		],
		[
			7.279946451458832e-10,
			-1.2553261051916834e-09,
			4.531763736797536e-10
		],
		[
			-4.559472140458682e-10,
			-1.6193952008205662e-10,
			1.8932819894210212e-10
		],
		[
			-3.684660451113767e-10,
			-2.6185949266901373e-09,
			-6.340910765883195e-10
		],
		[
			-3.315074251078013e-10,
			7.441403534889527e-10,
			3.2511474921541846e-10
		],
		[
			4.648684984818231e-10,
			-1.2858606670387081e-09,
			5.158336085995158e-10
		],
		[
			-2.1296731505718704e-09,
			-1.6006715996026722e-10,
			6.769786185645367e-10
		],
		[
			3.2622217911943126e-09,
			-2.846151273597799e-09,
			-1.1409223346095513e-09
		],
		[
			-1.6913693929800361e-09,
			-1.91116020963067e-09,
			-9.389210436413383e-11
		],
		[
			-3.765747534221156e-10,
			2.3244795837106586e-10,
			-1.0187183390114906e-11
		],
		[
			-1.208857262266102e-09,
			-4.167874192772557e-09,
			-1.1183548647744593e-09
		],
		[
			-2.624639663168034e-10,
			2.248779389257354e-09,
			5.417211872125186e-10
		],
		[
			-1.5728622583880748e-09,
			6.698375242829108e-10,
			-1.2007514021021418e-09
		],
		[
			-5.635505310936414e-10,
			-2.0286116905489733e-09,
			-1.8956192144716475e-09
		],
		[
			3.4833941120455765e-09,
			6.335075052424898e-10,
			-8.308265244582423e-10
		],
		[
			8.76418087037686e-10,
			-1.580162377597491e-09,
			7.900758084196564e-11
		],
		[
			-1.890838852501228e-09,
			-1.6302249244601899e-09,
			-4.234668009140608e-11
		],
		[
			1.7616541670985852e-09,
			1.8663658226584084e-09,
			1.1095642376359357e-09
		],
		[
			-5.557180202837173e-10,
			1.0432847348754777e-09,
			3.2508917821824373e-09
		],
		[
			-2.5888064028569515e-10,
			-2.1974138195152745e-09,
			-1.5079109124871612e-09
		],
		[
			1.7550341573344334e-09,
			1.5650530397804605e-09,
			-1.6788400500111147e-10
		],
		[
			5.689242711020787e-10,
			3.3174248646642875e-09,
			5.693340191185136e-10
		],
		[
			-3.9876100250656476e-10,
			4.2603501634488365e-09,
			3.073343851102544e-09
		],
		[
			-1.4438390817225803e-09,
			2.5455246884753102e-09,
			3.498135122205383e-10
		],
		[
			-1.8564557676303281e-09,
			1.3563407385307977e-09,
			7.78278841489554e-10
		],
		[
			2.3487938883486008e-09,
			-2.3824066723859683e-09,
			-5.41728378767605e-10
		],
		[
			-4.529608350714689e-09,
			1.9939270635616016e-11,
			-9.37227977470424e-10
		],
		[
			1.401672119628716e-10,
			-7.961057243113328e-10,
			-7.226845732502071e-10
		],
		[
			6.03520454559863e-10,
			1.3094266706868142e-09,
			9.166911676416489e-10
		],
		[
			-8.546062683380692e-10,
			-3.1636360789943365e-09,
			6.81919995107187e-10
		],
		[
			2.1025699918048546e-09,
			1.4169570596538784e-10,
			-5.753423622267061e-10
		],
		[
			6.839923745606217e-10,
			1.5948230811977184e-10,
			-1.3909482123645273e-09
		],
		[
			1.5417029816448848e-10,
			8.156275852309409e-10,
			4.456916573876506e-11
		],
		[
			-1.3669561935025468e-10,
			-1.481529794711641e-09,
			-1.9317259620269363e-09
		],
		[
			-2.1503170274387203e-09,
			1.1249411665053192e-09,
			1.695649214044977e-09
		],
		[
			1.6380130464404859e-09,
			4.2525655632596404e-09,
			2.7608279235739762e-09
		],
		[
			3.2262280343073607e-10,
			-9.145661472704083e-10,
			-2.4406041454961377e-09
		],
		[
			-8.361807688521895e-10,
			3.4452495199753337e-09,
			-9.54887054650217e-10
		],
		[
			-3.729304819727951e-10,
			1.8090631301085522e-09,
			1.9913759195644996e-09
		],
		[
			-2.329381831161905e-09,
			-5.965196177294462e-10,
			2.2014421044915833e-09
		],
		[
			9.164990589438482e-10,
			6.472343960474806e-11,
			-3.344379584521229e-10
		],
		[
			-5.851072990260488e-10,
			-8.87450197825833e-11,
			3.502668946948227e-10
		],
		[
			1.3803454845201676e-09,
			-1.728833582776672e-09,
			8.891628874649277e-11
		],
		[
			5.083585449971137e-10,
			2.4497009131307885e-09,
			3.837610550632361e-10
		],
		[
			1.4601438748426308e-09,
			-1.3491187717474138e-09,
			-5.759045999523074e-10
		],
		[
			-4.6436938572108123e-10,
			-3.090953863512899e-09,
			-7.099285040097849e-10
		],
		[
			-3.065590584928585e-09,
			-2.321664383866555e-09,
			-1.5247804750069429e-09
		],
		[
			-2.5111321437713664e-08,
			1.3421441960128373e-08,
			3.0153890293068833e-09
		],
		[
			1.4593052837764217e-08,
			-4.713210123968716e-09,
			8.76348306698227e-10
		],
		[
			1.3583859184878138e-08,
			-6.386567452293075e-09,
			-2.3669568609981695e-09
		],
		[
			-4.318577793438686e-11,
			-2.039802560858214e-09,
			6.149357526879899e-10
		],
		[
			-1.0247476341634095e-09,
			-2.9633855178422398e-09,
			6.153381812612268e-11
		],
		[
			-3.746941869489364e-10,
			1.0813913768178768e-09,
			-4.963977035416194e-10
		],
		[
			1.482672676399843e-09,
			-5.921886431638463e-10,
			-5.00102975123085e-10
		],
		[
			1.958485353947761e-09,
			1.5627277761081401e-09,
			4.267486502178888e-10
		],
		[
			-5.164601589574625e-10,
			1.0877219362598313e-09,
			3.466403507589912e-10
		],
		[
			6.40903400579964e-10,
			-1.4137161326052222e-09,
			-1.3807308869939376e-10
		],
		[
			-1.7967955621074191e-09,
			2.2518941984517183e-09,
			4.862881259607188e-10
		],
		[
			-3.261781108153183e-10,
			1.0253575668330145e-09,
			-8.015729303876226e-10
		],
		[
			5.6742290015401295e-12,
			-4.638943764564176e-10,
			3.3414497157955703e-09
		],
		[
			-1.314526353244248e-09,
			3.1425296745345047e-10,
			-5.914842781987191e-09
		],
		[
			-7.226561988214187e-10,
			-1.6594444103509589e-09,
			9.133059430861597e-10
		],
		[
			4.67140263337625e-10,
			5.148660687249366e-10,
			2.217631692212138e-10
		],
		[
			2.5154232772948887e-10,
			-1.6018852368997858e-09,
			7.505205362111752e-10
		],
		[
			1.3128257319968009e-09,
			2.8961049875286164e-09,
			6.878034176730696e-10
		],
		[
			-5.844991545726444e-10,
			-2.4639786461037762e-09,
			-2.242201407105411e-10
		],
		[
			-2.753392759715091e-09,
			-1.4012335712161748e-09,
			1.3439362118094717e-09
		],
		[
			-3.687950332956135e-10,
			-3.242715208804497e-09,
			9.166642350453254e-10
		],
		[
			7.282119331685774e-10,
			-1.4138579422471526e-09,
			2.3464188015469463e-09
		],
		[
			2.2491779624790275e-10,
			-1.5203810264884495e-10,
			-2.905013759803356e-10
		],
		[
			1.46302725367931e-11,
			2.192193032533592e-09,
			4.234078348432404e-10
		],
		[
			5.2204248075612575e-09,
			7.950190692905683e-11,
			3.1028617877065153e-09
		],
		[
			3.1308830656486822e-09,
			2.331030448392851e-09,
			1.8279495823260857e-09
		],
		[
			2.131890401582668e-09,
			1.9169710071139954e-09,
			5.362885106722127e-10
		],
		[
			-1.4547804011350886e-09,
			3.067418403036267e-09,
			2.231102328766721e-10
		],
		[
			7.917183542512883e-10,
			2.325503588553896e-09,
			-3.6563571211354187e-09
		],
		[
			-7.081209282278944e-09,
			-3.2387949155428123e-09,
			-6.549558559000211e-09
		],
		[
			-1.0240038479462679e-09,
			-4.756184549202861e-09,
			-2.6082854515174745e-09
		],
		[
			1.3424758973889656e-10,
			-1.106972794128926e-09,
			-9.75530846156849e-10
		],
		[
			1.5910318267641742e-10,
			-2.9595960489203994e-09,
			2.4636335767752206e-09
		],
		[
			7.306530755307421e-10,
			8.82275339225212e-09,
			1.120182720899103e-09
		],
		[
			-3.180085794022565e-09,
			3.5870764571439086e-10,
			-4.654224895802673e-09
		],
		[
			-2.3711956686819623e-09,
			2.199075997745592e-09,
			-1.6386773916067743e-09
		],
		[
			-3.348961802117096e-09,
			-5.506931279970752e-10,
			-2.096082982230366e-09
		],
		[
			7.240221496661168e-10,
			1.264431656027427e-09,
			-1.2752335553377442e-09
		],
		[
			2.4155081780867997e-09,
			-1.5984667092130785e-09,
			2.212781897134911e-09
		],
		[
			1.5704703434716792e-09,
			-2.114296182787159e-09,
			2.5384349152660026e-09
		],
		[
			1.8087974810151526e-09,
			1.7363975707477544e-09,
			2.413183710652671e-09
		],
		[
			1.3051775572405206e-09,
			1.2001904559986637e-10,
			1.7355951168244202e-09
		],
		[
			1.0762675553411955e-09,
			-1.4151758958377508e-09,
			7.642231850995063e-10
		],
		[
			4.387574679233539e-11,
			-3.0605942484468995e-09,
			-8.721111659670815e-10
		],
		[
			4.5790617772743714e-10,
			-4.76776140009007e-10,
			-5.231810348852241e-10
		],
		[
			-1.8164570550234832e-10,
			9.353829423297496e-10,
			9.255256975059265e-10
		],
		[
			-3.201362190174242e-10,
			2.60198744612621e-09,
			4.6976650334637e-10
		],
		[
			2.5390016211181404e-09,
			-4.403211937218571e-10,
			-2.8959165973350154e-09
		],
		[
			8.875927986931509e-10,
			-3.6526846216473316e-09,
			-8.818166435928722e-10
		],
		[
			-1.2033884691340605e-09,
			9.774054056744222e-10,
			1.1945576461430075e-09
		],
		[
			-6.860926052206049e-10,
			1.010491827669577e-09,
			-5.591488270813371e-10
		],
		[
			1.2966377514010962e-10,
			-1.5418233470616863e-10,
			1.2122768004549122e-09
		],
		[
			-2.2198736821013837e-09,
			1.944582341691689e-10,
			1.1584278110318115e-09
		],
		[
			-1.0607059121118127e-09,
			1.6920748669997008e-09,
			4.3570678540511795e-10
		],
		[
			1.613802473616355e-09,
			3.7275781556206483e-10,
			3.3591302497439376e-10
		],
		[
			5.307206756434583e-09,
			6.275022258546188e-09,
			5.350747418670785e-10
		],
		[
			-1.04554864786429e-09,
			4.1148535004251365e-09,
			8.255382744492739e-10
		],
		[
			3.4378050343115724e-09,
			-3.98299634635053e-09,
			-2.8411759540018975e-11
		],
		[
			-7.699463142881548e-09,
			-6.406879412621006e-09,
			-1.3322012567763335e-09
		],
		[
			-5.899896625800289e-10,
			4.039754672988094e-09,
			-3.1709467879321515e-09
		],
		[
			-6.758148799075524e-13,
			-2.9226824449723644e-09,
			2.0852082804961924e-09
		],
		[
			1.484438367073152e-09,
			7.636458622719191e-10,
			3.0476746105429826e-09
		],
		[
			-2.8572347943362604e-09,
			1.9874878308336237e-10,
			-7.222179874037401e-10
		],
		[
			-2.8962776470471455e-11,
			3.1580189301690127e-09,
			3.079409015687287e-10
		],
		[
			-1.7468481983886955e-09,
			5.962263358926226e-09,
			3.879840874372337e-09
		],
		[
			-1.3080669468301859e-09,
			-1.5292097690351661e-09,
			3.615208888162541e-10
		],
		[
			-2.0723101847382893e-09,
			-4.04105489933166e-10,
			3.0059964138251915e-10
		],
		[
			8.066568145539567e-10,
			5.399603136973193e-10,
			-1.3957248610767046e-09
		],
		[
			-1.8110768572590436e-09,
			-9.94345532801402e-10,
			-2.176027295773694e-09
		],
		[
			-1.3331493913903807e-10,
			-2.8699972117986968e-09,
			6.839087705806989e-10
		],
		[
			1.2361231682955417e-09,
			6.785946618458282e-11,
			-6.885117221477965e-10
		],
		[
			-9.312189515165989e-10,
			7.270017010885955e-11,
			-2.521595302096002e-10
		],
		[
			2.149627828239271e-09,
			-1.3711054357285743e-09,
			-1.5375923169943518e-09
		],
		[
			2.7340048251601126e-09,
			-8.63024688921099e-10,
			-1.1269710280060149e-09
		],
		[
			2.1847957661516374e-10,
			-1.1515924475863293e-09,
			-4.1389091182762483e-10
		],
		[
			2.5120831764576883e-09,
			-6.9845236980783616e-09,
			2.964372842256838e-10
		],
		[
			-4.9538392201793367e-11,
			-1.0547665005618527e-09,
			-1.4810172765817e-09
		],
		[
			1.3344889775601427e-09,
			4.026999037772782e-09,
			-4.2597059903837127e-10
		],
		[
			-9.46665215613657e-10,
			1.3154026242116773e-09,
			2.4278990650064133e-09
		],
		[
			-4.087957944174424e-11,
			2.295033218919605e-09,
			-1.2164127253457642e-09
		],
		[
			-5.319514027299694e-10,
			4.472039418790901e-10,
			-1.4158253065596233e-09
		],
		[
			-5.900481685988867e-10,
			2.0183922922889723e-09,
			2.4456705535975086e-09
		],
		[
			1.9024500400187372e-09,
			6.000345773211758e-10,
			4.90773855971995e-10
		],
		[
			-7.395708892481369e-10,
			-5.3606640304088695e-09,
			-3.042063776641159e-10
		],
		[
			3.664924073937601e-10,
			-2.0317172549121108e-09,
			4.214848957908255e-09
		],
		[
			-2.8973524911339846e-09,
			-1.3195263858701363e-09,
			-1.5716377463712565e-09
		],
		[
			1.783180886203246e-09,
			2.0752144756287256e-11,
			-4.210828359686117e-10
		],
		[
			-2.0439372893550026e-09,
			2.6822651864373835e-10,
			2.3233857325996435e-10
		],
		[
			2.298783400928216e-09,
			4.872402049025335e-09,
			-1.2106566246561871e-09
		],
		[
			7.209797829076035e-10,
			-3.727763161783484e-10,
			-2.0814130534205678e-10
		],
		[
			-2.2814669694373231e-10,
			-1.43736075546458e-09,
			-1.035669018830112e-09
		],
		[
			-2.371737674371728e-09,
			2.699971370448157e-09,
			1.399998631146997e-09
		],
		[
			-3.534760694416868e-09,
			1.8462187977299905e-09,
			9.962564246175674e-10
		],
		[
			-3.4903941137410003e-09,
			1.346568372003993e-09,
			-9.79693798162733e-10
		],
		[
			-4.618795885073959e-09,
			1.5113634215608195e-09,
			1.8764455674725633e-09
		],
		[
			-1.7589912410641241e-09,
			8.453271657957412e-10,
			1.414623361869172e-09
		],
		[
			2.9708210562379516e-08,
			-9.443786071104055e-09,
			-5.405716128160678e-09
		],
		[
			-4.653670414169575e-09,
			2.9179526905267867e-09,
			-5.838881089103599e-10
		],
		[
			-4.9849456142198804e-09,
			-1.9494902889670804e-09,
			1.3861909201023108e-09
		],
		[
			-4.294914925323017e-09,
			2.258745420060707e-10,
			-1.0421686997481229e-10
		],
		[
			2.971004165686919e-09,
			-7.02742790717193e-09,
			2.825349430394668e-10
		],
		[
			1.4047939285175385e-09,
			1.448066862457075e-09,
			-1.4969113390590276e-09
		],
		[
			-3.0941485485812807e-10,
			-4.300249221373393e-11,
			1.3302183023196802e-10
		],
		[
			-7.779328248966414e-10,
			1.2807369351402476e-09,
			-9.96722314716944e-11
		],
		[
			-1.064879376273265e-09,
			1.1105688064954166e-09,
			1.072483819274577e-09
		],
		[
			6.072918100403948e-10,
			1.268497773298264e-09,
			8.417219461260429e-10
		],
		[
			1.8156759269533978e-09,
			-1.68679337511857e-09,
			-2.4138791348423997e-10
		],
		[
			-4.646538775170639e-09,
			3.649353397113866e-09,
			-4.917910546570939e-10
		],
		[
			-4.34916123293055e-09,
			-7.3958045191016e-10,
			-1.2904522143212804e-09
		],
		[
			4.255364260878449e-09,
			3.9013806652442234e-10,
			3.046214909386867e-09
		],
		[
			-1.1009453061715633e-09,
			-1.5423375900553335e-09,
			1.4899263114288376e-09
		],
		[
			-1.1739838472926677e-09,
			6.009744034544766e-10,
			-9.250248416092407e-10
		],
		[
			2.3687261255162785e-09,
			1.2908055719865416e-09,
			-2.3206641648852018e-09
		],
		[
			3.3218360660590893e-10,
			5.775691662511719e-10,
			-1.2123906633632458e-10
		],
		[
			-4.227666227978318e-09,
			-7.012260905486162e-10,
			-1.4710715390878702e-09
		],
		[
			1.5651528636230106e-09,
			1.6917618402987105e-09,
			-1.9164670507509902e-09
		],
		[
			2.245025476342017e-09,
			-1.3754353351908826e-09,
			1.8582803388906563e-09
		],
		[
			6.837336181591051e-10,
			-1.3883586549853927e-09,
			-2.558724953547818e-10
		],
		[
			6.485572237787485e-10,
			-1.577121063461856e-10,
			1.2812084691628774e-10
		],
		[
			2.634654815974379e-09,
			-1.329253236544872e-09,
			-1.728401225622701e-09
		],
		[
			-3.881641376504851e-09,
			2.6826544170656432e-09,
			3.5066501913457144e-09
		],
		[
			2.4607958740623068e-09,
			-1.712643395955966e-09,
			2.5059230973986705e-09
		],
		[
			8.804939809912147e-10,
			1.4105692331204178e-10,
			-4.332673627532268e-10
		],
		[
			-2.054435968989217e-09,
			2.63486213385516e-11,
			5.38172785703633e-10
		],
		[
			4.838601682161653e-09,
			-3.0557625550965383e-09,
			9.430588396067433e-10
		],
		[
			1.7178481003595279e-09,
			2.1879294206978656e-09,
			1.740047740490583e-09
		],
		[
			-3.3496850775210467e-09,
			4.96027835313848e-10,
			-1.8153927321612788e-09
		],
		[
			-2.7888923900105945e-09,
			1.1533812784742206e-09,
			-8.677783634105487e-10
		],
		[
			-1.4347082957091137e-09,
			-5.054301489911251e-10,
			-3.0692534246576438e-09
		],
		[
			2.2726472629791925e-09,
			1.9892823286441474e-09,
			9.608900073816828e-10
		],
		[
			-2.5426651683240027e-09,
			-7.201903077363046e-10,
			-5.024005875987442e-10
		],
		[
			-2.301068173554851e-09,
			-1.8550266083939618e-09,
			2.1324214199337631e-10
		],
		[
			3.1609644013988414e-10,
			2.1406366856550346e-09,
			-3.4283494355954e-10
		],
		[
			-3.0111537583253295e-10,
			-1.480674722288546e-09,
			-5.799058161116025e-10
		],
		[
			-4.908532318409456e-09,
			1.8438475616874533e-09,
			-2.5833670413389914e-11
		],
		[
			8.016991131358907e-10,
			-3.0664940811620364e-09,
			6.216458089682466e-10
		],
		[
			2.7293831975650455e-09,
			1.8358999913980878e-09,
			-7.248948336579008e-10
		],
		[
			-3.40919608630879e-10,
			-1.4518812475518876e-09,
			4.419692758411427e-10
		],
		[
			1.352489417632478e-09,
			1.8200848674777147e-10,
			9.744616188746623e-10
		],
		[
			-2.0106146649169527e-10,
			8.605770262164086e-10,
			-7.118316532852935e-11
		],
		[
			2.853028774446381e-09,
			9.9110690769157e-10,
			-5.066664166065071e-10
		],
		[
			3.297587397938426e-09,
			-3.4671448979476015e-09,
			-2.3454413655617457e-09
		],
		[
			1.4986205571366394e-09,
			1.818353166223314e-09,
			2.655546110654135e-10
		],
		[
			1.4121808258141143e-09,
			1.2491396138576823e-09,
			-1.9047401285428603e-09
		],
		[
			2.078261374326962e-09,
			1.1511328168794319e-09,
			1.5773656049154051e-09
		],
		[
			-1.5709510964832356e-09,
			-3.5556554305904707e-09,
			1.6270073010800327e-09
		],
		[
			-2.822227879546889e-10,
			8.195959833304647e-10,
			1.503889158731032e-09
		],
		[
			-1.1174801219827667e-09,
			2.6590758436821428e-09,
			1.3578536573221407e-09
		],
		[
			5.352306124896152e-10,
			-1.0199306733311358e-09,
			9.841861492888739e-11
		],
		[
			-6.999298017866245e-10,
			-7.333321788126494e-10,
			-1.978364125301482e-09
		],
		[
			-5.151296959497806e-09,
			1.0787657567090335e-09,
			-2.0154332863682399e-10
		],
		[
			-3.2380750331672423e-09,
			-4.6997674457049625e-09,
			-1.3975462123355143e-09
		],
		[
			-9.120597829489955e-09,
			-4.319986308312347e-10,
			1.1434511610884587e-09
		],
		[
			-1.1706391336627544e-08,
			1.5021425520901935e-09,
			-2.187613103000107e-09
		],
		[
			-3.0572340754880004e-09,
			-6.059573929813082e-10,
			-1.2909759130064595e-09
		],
		[
			1.6090451965200107e-09,
			-2.855893509305021e-09,
			-9.848514045551496e-10
		],
		[
			-1.480793165149192e-09,
			2.7206295041702817e-11,
			5.997225525729358e-10
		],
		[
			1.620861496766808e-09,
			-1.0670863245145347e-09,
			6.904768023609398e-10
		],
		[
			-1.205804209533579e-09,
			-1.0540589061724462e-09,
			1.229389349181943e-09
		],
		[
			-1.6504556239622423e-09,
			1.0050182604800621e-09,
			-2.684043200966325e-10
		],
		[
			6.06345592471892e-11,
			-1.0445596827551775e-09,
			1.4060651131964842e-09
		],
		[
			-1.792617020523008e-09,
			-5.694091124657902e-10,
			-1.9088304126574235e-09
		],
		[
			7.711602929869589e-09,
			5.969314004487044e-09,
			1.4948493238810226e-09
		],
		[
			2.2249824111536743e-08,
			3.82504989263359e-09,
			1.4742670633694611e-09
		],
		[
			8.223458044980891e-10,
			-8.568143531488998e-09,
			-5.9365413982514956e-09
		],
		[
			-1.4882452453582688e-09,
			2.6763607777190757e-09,
			-2.0547841429705172e-10
		],
		[
			-1.4360569463213338e-11,
			1.534320410764487e-09,
			1.997938091239186e-09
		],
		[
			6.802600103233401e-10,
			4.357462343005541e-09,
			4.144081721309361e-09
		],
		[
			2.280060433721259e-09,
			-1.5395467567499753e-09,
			-1.510618368721105e-09
		],
		[
			-2.4733294647303976e-09,
			1.7022056024737567e-11,
			1.4405670190143933e-09
		],
		[
			-7.154633553156857e-10,
			6.135874360135899e-10,
			3.3388360303502736e-10
		],
		[
			9.087323863247713e-10,
			9.089372647115949e-10,
			-2.6383225332831567e-10
		],
		[
			1.2013783928979333e-10,
			-5.22647414776709e-12,
			-5.853061329099249e-12
		],
		[
			-1.4350058441359135e-09,
			2.4456884227553093e-09,
			2.860279388987116e-10
		],
		[
			-3.0646880220614374e-10,
			2.936956152327885e-09,
			1.4952075524799916e-09
		],
		[
			1.6213368070522639e-09,
			-5.377418100935427e-09,
			-1.775382430049567e-09
		],
		[
			-2.519290798894441e-09,
			7.331942036438461e-10,
			-3.342208152427219e-09
		],
		[
			-2.796697242489209e-10,
			1.698526903886297e-09,
			1.6271885318732854e-09
		],
		[
			6.724658065759144e-11,
			6.423192389546971e-10,
			4.6040351402283694e-10
		],
		[
			7.283240070482561e-10,
			-5.56584340013103e-10,
			-1.2736857455869394e-09
		],
		[
			-2.237890712281091e-09,
			1.1939638949037575e-09,
			-7.252637849191748e-10
		],
		[
			1.7100576691884026e-09,
			8.751407298640356e-10,
			2.538283919973151e-10
		],
		[
			-4.1959136023956397e-10,
			-2.7404419571995827e-09,
			7.406165601269828e-10
		],
		[
			3.0116304356535643e-09,
			-1.3330532750021998e-09,
			2.467392320313213e-09
		],
		[
			-6.081609688369196e-11,
			-5.130653990385948e-10,
			-2.082716354002678e-10
		],
		[
			2.9915943723024405e-10,
			-1.0613210169623626e-09,
			-7.989814946817618e-10
		],
		[
			-3.384368249064093e-09,
			2.8641356117355375e-09,
			2.1281984746508703e-09
		],
		[
			-1.1600982568580064e-09,
			1.6187536463328978e-09,
			2.0571129070836396e-09
		],
		[
			4.245307068691855e-09,
			-3.4215682411060594e-09,
			-3.386329887052739e-09
		],
		[
			-6.38271006366185e-09,
			-1.9221765593400293e-08,
			-4.422747085097576e-10
		],
		[
			-4.17446458076688e-10,
			2.8311749176560165e-09,
			2.7574882594537546e-10
		],
		[
			1.05304350901365e-09,
			2.442769435569329e-09,
			-3.1533881881535456e-10
		],
		[
			-6.478027143418645e-10,
			-3.5793103688679937e-10,
			4.26318101340301e-11
		],
		[
			1.0677429595601942e-08,
			-1.682544754151883e-09,
			1.935247273461449e-09
		],
		[
			-1.7394509132561844e-09,
			3.515565260479334e-09,
			-1.9442403851348542e-10
		],
		[
			-4.09275096044542e-10,
			3.725865405833049e-09,
			1.2628130855988005e-09
		],
		[
			-2.357933614152404e-09,
			2.8976037662531022e-09,
			-1.1934728299733063e-09
		],
		[
			7.034146677731902e-10,
			3.064416165102187e-09,
			-8.034521083587429e-10
		],
		[
			-4.792689128562018e-10,
			2.784846433545746e-09,
			-5.67478490968994e-10
		],
		[
			4.710118131722807e-09,
			1.7873013854516812e-09,
			-7.806107741272766e-10
		],
		[
			-1.9207193380164857e-09,
			-9.029279632571882e-10,
			-5.459591960936745e-10
		],
		[
			-1.4443618937080713e-09,
			-3.83177991185664e-10,
			7.014435070391437e-10
		],
		[
			-1.3450368999982761e-09,
			-5.011954310089349e-10,
			6.25126463181798e-10
		],
		[
			1.0318446920011112e-09,
			4.76400963709809e-10,
			1.1920987380266465e-09
		],
		[
			-5.042659798681985e-10,
			-1.0529953623770908e-09,
			1.1236503967838031e-09
		],
		[
			-1.0741052147661143e-09,
			-3.6944641362693326e-09,
			-6.769916713527624e-10
		],
		[
			2.8522130432187805e-10,
			-3.878223098446052e-10,
			-2.403042285865856e-10
		],
		[
			2.613051983109e-10,
			4.6588808447814315e-09,
			-1.3984532348711028e-09
		],
		[
			-6.485396089425108e-10,
			-4.403079061006038e-09,
			-7.640184179483319e-10
		],
		[
			-3.0947508880308592e-09,
			3.0842645509715936e-10,
			7.23964630797753e-10
		],
		[
			1.3260681632112878e-09,
			1.7684328447432039e-09,
			-1.399562499745099e-09
		],
		[
			-4.310454940735672e-09,
			3.974731943331499e-10,
			2.2793169175601992e-09
		],
		[
			-2.0184379984223078e-10,
			9.504482323661009e-10,
			-8.197983437385919e-10
		],
		[
			6.929521074340091e-09,
			9.782983344664635e-10,
			-1.9902286925930874e-11
		],
		[
			1.5973812432995633e-09,
			1.6585306816075095e-09,
			-2.796362023287429e-09
		],
		[
			1.4184985997654744e-10,
			2.3501496330541895e-09,
			7.573408829318459e-10
		],
		[
			1.6189959752126345e-10,
			1.2074093797598833e-09,
			1.8332469096361856e-09
		],
		[
			-2.1374691320642107e-09,
			-1.8184809201155233e-09,
			-4.4134225181311026e-10
		],
		[
			2.3633843126651885e-10,
			-3.3976087743057943e-09,
			6.471164825325052e-10
		],
		[
			1.3614234217323912e-09,
			-4.310618151435285e-11,
			8.684108671748447e-11
		],
		[
			1.50526290376328e-09,
			1.4539061594332901e-09,
			1.7575001130327004e-09
		],
		[
			2.240773893091896e-09,
			-1.732498079652899e-09,
			-3.62384124342971e-11
		],
		[
			7.196735315339805e-10,
			-3.7481593564349145e-10,
			-4.2829793891286323e-10
		],
		[
			-3.108549215442205e-10,
			8.636856229305775e-10,
			-2.076134387584337e-09
		],
		[
			6.853500073652244e-10,
			5.517498251131176e-10,
			-1.2180148019470555e-09
		],
		[
			2.1298637616124928e-10,
			-9.368867740184562e-10,
			8.654758515373532e-10
		],
		[
			-1.7388756744764637e-11,
			2.26652707278269e-09,
			1.891806213264128e-09
		],
		[
			1.1274487033382725e-09,
			2.29089729507576e-11,
			1.9312478385204533e-10
		],
		[
			-6.71356754243996e-11,
			3.4166009714827485e-10,
			-1.955295454064552e-09
		],
		[
			-4.700949090910018e-10,
			6.187807122016966e-11,
			-2.532889031636153e-09
		],
		[
			-2.707835885530314e-10,
			-2.4331012990715065e-09,
			-1.0374965251566352e-09
		],
		[
			-2.2374572392245363e-09,
			1.3091651765051937e-09,
			-2.714732472206259e-10
		],
		[
			3.928757470921308e-10,
			-1.0186351608318005e-09,
			1.211430486814195e-09
		],
		[
			-3.980510520283645e-09,
			-1.2892828321618774e-09,
			-9.297964891424888e-10
		],
		[
			-1.375343790667905e-09,
			-2.683850240033055e-10,
			2.1910408296258547e-09
		],
		[
			-7.695015478498089e-10,
			9.969146728172468e-10,
			-2.3717761540521167e-10
		],
		[
			1.0674054864193693e-09,
			-1.0554270812851386e-09,
			9.274102866365421e-10
		],
		[
			-8.321427534393827e-11,
			5.083002081550347e-10,
			1.563745821656662e-10
		],
		[
			-2.1315902512220086e-10,
			2.1912026750660562e-10,
			4.474185714768938e-10
		],
		[
			1.6911390270978675e-09,
			2.084103526146834e-09,
			4.953981768484925e-10
		],
		[
			-1.208894847745362e-09,
			-1.5277813045272822e-09,
			4.989929215328362e-10
		],
		[
			-4.5776782677259914e-10,
			-2.8299256825658557e-09,
			2.3873185415332306e-09
		],
		[
			1.842929306900689e-09,
			8.819961181562055e-10,
			2.654649210038062e-10
		],
		[
			7.161346639405563e-10,
			2.8431987751133894e-09,
			1.0759372457917323e-09
		],
		[
			2.0668870513437507e-09,
			4.668821531515728e-10,
			-9.72788727698019e-10
		],
		[
			-1.4448856283211825e-09,
			7.610368685640624e-11,
			-1.4541747693564044e-09
		],
		[
			-2.7232975670922732e-09,
			-1.4382550507114006e-09,
			-1.3017572112743644e-09
		],
		[
			8.42585016959353e-10,
			-2.6267970442010304e-09,
			2.0621127370589519e-10
		],
		[
			1.262464871826757e-10,
			-1.103783874784223e-09,
			1.6369530034546186e-09
		],
		[
			2.153347676272714e-09,
			2.0831342681163838e-10,
			2.539193842537458e-09
		],
		[
			4.1866361049557593e-10,
			-1.55357344719004e-09,
			-9.510946868525257e-10
		],
		[
			-3.540842790910001e-09,
			5.075840939364079e-09,
			-3.4312634328454366e-09
		],
		[
			-1.2014162660426053e-09,
			-7.806386881093923e-09,
			-8.501414779285911e-10
		],
		[
			6.2443250534382504e-12,
			-2.0007785420269787e-09,
			5.360407930498937e-10
		],
		[
			-1.101055387919165e-10,
			7.724106319018056e-10,
			1.1337672435330584e-09
		],
		[
			1.1372660097029784e-09,
			1.6990088188306909e-09,
			1.031800268094858e-09
		],
		[
			-3.2260208390725035e-11,
			4.068562084766909e-10,
			1.4676548476747865e-10
		],
		[
			2.949361211990557e-10,
			-1.1492725201568315e-09,
			-2.0919009467435406e-09
		],
		[
			7.480705049092363e-10,
			2.3289844061262672e-09,
			-1.5707812018799309e-09
		],
		[
			-6.262275275727752e-10,
			4.535935811409796e-09,
			5.360358207929895e-10
		],
		[
			-2.1650742006647492e-10,
			1.213242066532218e-09,
			1.1284140163137814e-09
		],
		[
			-4.121043647363444e-09,
			-1.5113618804257177e-09,
			2.867752152599775e-09
		],
		[
			-1.4761858721036556e-09,
			-2.336291616945922e-09,
			-8.561984729212614e-10
		],
		[
			3.324315353621262e-09,
			-5.320558795849615e-10,
			3.4214321473141205e-10
		],
		[
			2.2729141658456255e-09,
			4.37970937695676e-09,
			-2.353696894409921e-09
		],
		[
			1.724861545695996e-09,
			-3.3903178349321992e-09,
			-2.814704956735899e-09
		],
		[
			1.3324930968034945e-11,
			-1.90783562902009e-09,
			-1.355671799865398e-10
		],
		[
			-3.931335978193387e-10,
			-1.1658121034974255e-09,
			-8.558962870812233e-10
		],
		[
			4.621397425120684e-10,
			7.540704233286412e-10,
			2.079620804497973e-09
		],
		[
			4.915420631229681e-10,
			-4.140514661921832e-10,
			6.179960437531486e-10
		],
		[
			3.152624024072585e-10,
			1.1528589729671306e-09,
			1.4487139500675716e-10
		],
		[
			2.236039277779297e-10,
			-1.9363580382993358e-11,
			5.584994181630732e-10
		],
		[
			-2.2244769078302327e-10,
			3.3213968184190503e-09,
			6.391852001206399e-10
		],
		[
			-1.9020399954032835e-10,
			1.4776027115540182e-09,
			1.5911798229350816e-09
		],
		[
			-5.251647083557064e-10,
			1.3487183474910352e-09,
			-1.62404471088677e-10
		],
		[
			-1.899784615986494e-09,
			-1.157266659736043e-09,
			-1.662779789584319e-09
		],
		[
			-2.8067934265757152e-11,
			-8.68125587187229e-10,
			6.196302939102495e-10
		],
		[
			5.173519465738041e-10,
			-2.1766715808616626e-09,
			-4.059739761307005e-10
		],
		[
			-1.4773082023653424e-09,
			4.947087867169007e-10,
			6.752887614619495e-10
		],
		[
			-4.37403822901999e-09,
			-2.392646056554881e-09,
			-1.7002111802261677e-09
		],
		[
			5.362062419077603e-09,
			4.942734437887084e-09,
			8.112661009846748e-10
		],
		[
			9.157841479994421e-09,
			-7.494003523218537e-09,
			-1.2736556540450304e-09
		],
		[
			-1.001825992702522e-09,
			3.399163698185302e-10,
			8.632162217269257e-10
		],
		[
			-4.80550018742074e-09,
			-2.978145738314507e-10,
			-8.711829124008793e-10
		],
		[
			-9.476648330053025e-10,
			-2.086417814049789e-09,
			-5.145358991759471e-10
		],
		[
			-1.35365202959481e-09,
			3.7929621658864867e-10,
			1.0989025167537078e-09
		],
		[
			-6.216341766196702e-10,
			3.9263222399404606e-09,
			6.281723818104677e-10
		],
		[
			6.245550952958332e-10,
			-9.061323217411743e-10,
			7.10541686840295e-10
		],
		[
			-2.6476578557816973e-09,
			8.148396696728468e-10,
			-4.1616268510662343e-10
		],
		[
			2.254701167999949e-10,
			6.270825931720669e-10,
			-8.190762060513695e-10
		],
		[
			-2.800320233339784e-09,
			-6.055690803962882e-10,
			-1.7695588388359313e-09
		],
		[
			1.1757756279975842e-08,
			3.4582001915273457e-09,
			-2.711991805564648e-12
		],
		[
			-2.6320267013406416e-09,
			1.8493030512071844e-09,
			2.281874985862469e-09
		],
		[
			-1.789956762154228e-09,
			-8.831201546219277e-10,
			-7.104455297901551e-10
		],
		[
			-3.1653842001082835e-09,
			8.780971359323213e-10,
			7.946219242177006e-10
		],
		[
			-6.244675042418563e-10,
			-1.1234370117068158e-09,
			8.161845147132192e-10
		],
		[
			-7.689857312042592e-10,
			7.56228398178585e-10,
			9.9431719271926e-10
		],
		[
			-2.289030343883602e-09,
			9.42970416284752e-10,
			-2.4865768929223546e-09
		],
		[
			1.9149372565591965e-09,
			-4.2560222533690833e-10,
			-1.4605809984290238e-09
		],
		[
			9.390140234797836e-10,
			1.1794414542070169e-09,
			7.507720979867633e-10
		],
		[
			8.285322992909492e-10,
			-1.3296010316266299e-09,
			1.3858840859321387e-09
		],
		[
			-4.038182751242466e-09,
			-1.697948477201888e-09,
			-3.948791859951452e-09
		],
		[
			2.790327974590824e-09,
			-3.003589630395466e-09,
			2.0254597483193179e-10
		],
		[
			-8.680734326376735e-10,
			8.480920343217998e-10,
			-1.4115323310250047e-10
		],
		[
			3.012753045173861e-10,
			-3.249110845815794e-10,
			1.1655443004230446e-09
		],
		[
			-8.656494286415787e-10,
			4.704269739909283e-09,
			1.08842510957204e-09
		],
		[
			3.4052354084245453e-11,
			9.581358897102137e-10,
			7.088345712149953e-10
		],
		[
			2.6462499793291565e-09,
			-1.4840484717624155e-09,
			9.2459513701193e-10
		],
		[
			1.0422267419905282e-09,
			-5.322624682365229e-10,
			-2.804720581102117e-10
		],
		[
			8.330810679922819e-12,
			1.2817884626251724e-09,
			6.782933201840754e-10
		],
		[
			2.1787757228086175e-09,
			1.5321647549354811e-09,
			4.027114687819766e-10
		],
		[
			3.698715276516616e-12,
			2.903559875661416e-09,
			1.973950964499773e-10
		],
		[
			-5.5649811268591925e-09,
			-3.058574291159705e-09,
			-1.008990213511442e-09
		],
		[
			2.3319491361035015e-09,
			-2.126676333825815e-09,
			1.1062386205619729e-11
		],
		[
			-2.1581639035028546e-09,
			1.129410975938274e-09,
			-1.169545447938942e-09
		],
		[
			-5.487027352719177e-10,
			1.3893203745406145e-09,
			3.894997617074293e-10
		],
		[
			7.798845732404398e-10,
			-2.111071925556691e-09,
			-1.3365583316998644e-09
		],
		[
			1.9269820655344913e-09,
			-4.0765942492198574e-10,
			2.1166040179313677e-09
		],
		[
			-2.848276265482991e-09,
			3.4216469717909763e-09,
			-5.8316986021395e-09
		],
		[
			-1.4843797276551812e-09,
			-9.069665552951119e-10,
			8.710955680425046e-10
		],
		[
			7.753759797951865e-10,
			-3.222524086727064e-10,
			7.094665592186357e-11
		],
		[
			7.243248716161573e-10,
			-1.735288193603536e-09,
			-5.064686230562208e-10
		],
		[
			-4.1597814041367885e-10,
			-2.5920867482147702e-09,
			1.425225009570115e-09
		],
		[
			-8.212352777691125e-10,
			-2.1015839535976568e-10,
			-8.034427105175344e-10
		],
		[
			1.3152659918583136e-10,
			-1.445177302830297e-09,
			-5.2348409578453e-10
		],
		[
			-4.798051644359312e-10,
			5.128997138069237e-10,
			1.354681702388374e-09
		],
		[
			6.681304257236941e-10,
			3.426780435257294e-10,
			2.341253231318606e-09
		],
		[
			4.059607651371938e-10,
			2.5700466563116577e-09,
			2.2664121565634942e-09
		],
		[
			3.4838975375700723e-09,
			-3.2064424325210933e-09,
			-3.0811118045938485e-10
		],
		[
			-7.688116089998766e-09,
			1.2883902096029515e-09,
			4.4028714428296437e-10
		],
		[
			1.2746194902870593e-09,
			8.856609371870144e-10,
			1.3567448719827341e-09
		],
		[
			4.787084351571284e-10,
			-1.385295238507928e-10,
			-8.63455401055319e-10
		],
		[
			1.5013483343083663e-09,
			-2.3093815452482405e-09,
			-3.170904304514993e-10
		],
		[
			3.0368334211698804e-09,
			9.854793635101408e-10,
			-1.0234034827143065e-09
		],
		[
			-1.7691512163353243e-10,
			-9.819856070789427e-10,
			-4.771199060713313e-10
		],
		[
			5.958408924726545e-10,
			3.143779683383863e-09,
			3.7117128890274655e-10
		],
		[
			8.599347788334488e-10,
			2.8447446909600273e-09,
			2.3262491257600343e-09
		],
		[
			-2.1795743870444792e-11,
			-2.1470575574047954e-09,
			-2.169792322484014e-09
		],
		[
			-1.592373946841786e-09,
			-3.379053051433085e-09,
			-8.650479090810982e-10
		],
		[
			3.1319556338941527e-09,
			1.4538543354314072e-09,
			2.1405332008469122e-09
		],
		[
			-1.0188825798804096e-09,
			2.035940569699193e-09,
			-6.960934924492539e-10
		],
		[
			7.499993591640452e-11,
			-1.359468970794661e-09,
			-7.785205589707648e-10
		],
		[
			9.832648191174224e-11,
			2.678648774504521e-11,
			1.3612613677707556e-10
		],
		[
			7.559936949200767e-09,
			3.5060661576432404e-09,
			2.1884646762597704e-09
		],
		[
			-8.253962474200553e-09,
			-2.2841255282907162e-09,
			-2.1254620533826543e-09
		],
		[
			2.6832338068614003e-10,
			-1.0903130100650699e-09,
			-3.6016830479972304e-10
		],
		[
			2.081468328934506e-09,
			5.06975453068958e-10,
			-2.3715674059629233e-09
		],
		[
			1.4978929606469421e-09,
			-5.426716218134822e-10,
			2.40261500297094e-10
		],
		[
			-3.847684670267588e-09,
			1.126009178809594e-09,
			2.4914742104655615e-09
		],
		[
			7.563508503501493e-10,
			-2.360539031704098e-09,
			-2.68262456851054e-09
		],
		[
			1.6786034006904318e-09,
			-2.2831089330096396e-10,
			-6.006846967808925e-10
		],
		[
			-2.1112870761600347e-09,
			2.2586990285396772e-09,
			1.3162069836037945e-09
		],
		[
			3.822432848998406e-10,
			-6.197076733215883e-10,
			6.725268183240624e-10
		],
		[
			1.1705522908959896e-09,
			2.3897792525826334e-09,
			6.761929313513911e-10
		],
		[
			-1.876462750676694e-09,
			-1.4399206827955543e-09,
			6.183825320121847e-10
		],
		[
			-6.8234654077616876e-09,
			2.6847774443346763e-09,
			-1.334650017310709e-09
		],
		[
			-9.59917142081427e-09,
			-9.875219564621311e-10,
			-1.0715584116804812e-09
		],
		[
			-7.921234968884894e-09,
			-3.990178491917278e-10,
			8.692754608366821e-10
		],
		[
			7.809611522921594e-10,
			4.872678585680657e-10,
			8.724892182070868e-10
		],
		[
			-5.655158218282373e-09,
			4.646702892784194e-10,
			1.2502897374292462e-09
		],
		[
			2.9218068863451065e-08,
			-2.250175786527329e-09,
			-5.858459874818436e-10
		],
		[
			4.892267773169084e-09,
			9.084672001594678e-10,
			-7.195565067758471e-10
		],
		[
			5.05513143462768e-09,
			-2.4233442434109035e-10,
			7.718541841219727e-10
		],
		[
			1.7534919822978457e-09,
			-2.4439741818217667e-09,
			-2.5814023584055647e-09
		],
		[
			-1.3833658236866087e-08,
			3.4914954041975416e-09,
			-1.707995750873933e-09
		],
		[
			1.116123957928583e-09,
			-2.2337213317614567e-10,
			-9.790890405344714e-10
		],
		[
			1.1703205713654916e-09,
			1.9892747115768347e-09,
			-9.87358999682841e-10
		],
		[
			2.1160818310636166e-09,
			1.469771778105895e-10,
			2.1774767465914227e-10
		],
		[
			1.2633080034589997e-09,
			-1.28669646827646e-09,
			1.0986668204561702e-09
		],
		[
			6.509970329780228e-10,
			-6.527485666380012e-10,
			1.6656328086693634e-09
		],
		[
			-9.153391030050471e-10,
			8.174730478102141e-10,
			1.0263070236791427e-09
		],
		[
			-5.30307004203898e-10,
			1.6946918418090374e-09,
			2.508342020727301e-10
		],
		[
			-8.486450494548318e-10,
			-1.9884110972450598e-09,
			2.5375197185991135e-09
		],
		[
			-8.125331893385407e-10,
			-3.4028858541705503e-10,
			-1.0497563072873176e-09
		],
		[
			-8.071279478030534e-10,
			3.7381925712413607e-10,
			3.7585802601521796e-11
		],
		[
			-2.70112056217548e-10,
			-2.2443731835721632e-09,
			4.19010728700878e-10
		],
		[
			1.2115805047765572e-08,
			-3.736246932810893e-08,
			2.0564304374064055e-08
		],
		[
			-1.0157614584473387e-08,
			-2.9835869363727016e-08,
			2.3984005181957166e-08
		],
		[
			-4.2906535847464864e-08,
			-2.2365779161585665e-08,
			2.6492469726638093e-08
		],
		[
			3.1925906592788194e-09,
			1.2820104728685092e-08,
			1.6820702851855903e-08
		],
		[
			8.340348467945495e-09,
			2.077698977647623e-08,
			-1.8667085571353447e-08
		],
		[
			9.44012710968912e-09,
			1.8413605085490445e-08,
			-2.2203915612774876e-08
		],
		[
			7.856399649965312e-09,
			2.0499792653506848e-08,
			-2.2026666375387005e-08
		],
		[
			1.211887949729372e-08,
			1.7053625609263313e-08,
			-2.496381457499983e-08
		],
		[
			1.6067375615487456e-09,
			1.5649713624644979e-09,
			-2.008361201370968e-09
		],
		[
			-1.5543218182542766e-09,
			-2.6927682966501703e-09,
			-1.6090239052092236e-09
		],
		[
			9.051349658330803e-10,
			3.2325498413339955e-10,
			9.451333868721609e-10
		],
		[
			-9.575507091276552e-10,
			8.045419500523126e-10,
			2.6722517197080213e-09
		],
		[
			5.48833563156145e-10,
			8.809796981045668e-10,
			1.0877726520213114e-09
		],
		[
			5.369095176028376e-09,
			-1.893964185396618e-10,
			-2.819734078747989e-09
		],
		[
			5.755512269351493e-09,
			-2.9499424264252886e-09,
			3.0791360617999103e-09
		],
		[
			4.308902453626699e-09,
			-1.9747630852165206e-09,
			2.790462990725862e-09
		],
		[
			1.5709702561343508e-09,
			-2.7517650521238846e-09,
			3.257835272365344e-09
		],
		[
			4.182206699544642e-09,
			-1.3272607459029435e-09,
			2.578704843970501e-09
		],
		[
			5.6011615805616496e-09,
			-1.3364107970896326e-09,
			-5.802724373144264e-10
		],
		[
			5.797414806062336e-09,
			4.3828340819612376e-10,
			-9.88814037675831e-10
		],
		[
			5.891611673818497e-09,
			-8.52536729317773e-10,
			-2.3612554576293175e-09
		],
		[
			-5.73074447981805e-09,
			-1.5840289731356044e-10,
			-3.841083774439309e-09
		],
		[
			-4.8797258880272075e-09,
			2.6114567529216005e-09,
			-4.157444063983463e-09
		],
		[
			2.11382578156748e-10,
			-1.017790431579561e-09,
			4.883303380869859e-10
		],
		[
			1.1787324086363382e-08,
			-2.7052625673160867e-09,
			5.7029105363447486e-11
		],
		[
			4.706358152226026e-09,
			-1.7658579253725908e-09,
			2.4301189532668245e-09
		],
		[
			-4.512030292718562e-08,
			1.3098669216975252e-08,
			-1.0207863678098316e-09
		],
		[
			-4.488756777191901e-10,
			3.552173972028643e-09,
			1.1150533735227659e-09
		],
		[
			-1.0253142304948158e-09,
			2.273971519697791e-09,
			2.9870913937221077e-09
		],
		[
			1.3957277681956307e-10,
			2.2912307177148565e-09,
			2.6877473928423624e-10
		],
		[
			1.9824111051385795e-11,
			-2.1395752835385995e-09,
			-9.388946941191533e-11
		],
		[
			1.5385255158738183e-09,
			-9.460410442152295e-10,
			-1.1746979972333713e-09
		],
		[
			1.1636615693416501e-10,
			-5.0585870240811234e-11,
			-1.0724342464657148e-09
		],
		[
			-3.4009865246439695e-10,
			-4.981174011447074e-09,
			-2.029897793418111e-09
		],
		[
			-1.3435770833694192e-09,
			3.1783678162037256e-09,
			-2.494154843151197e-10
		],
		[
			-6.111617459844376e-10,
			1.4591618651640995e-10,
			-8.476285580923164e-12
		],
		[
			2.5698403606912503e-09,
			-2.891766271453382e-10,
			-1.0760407497037284e-10
		],
		[
			1.7092560266577493e-09,
			-1.2236792656254147e-09,
			-5.700384246415963e-10
		],
		[
			-1.4650791705388233e-09,
			-8.471656697687083e-10,
			-1.09798153774361e-09
		],
		[
			-9.559620593779558e-10,
			-9.785266674993372e-10,
			-2.064993669861049e-10
		],
		[
			9.668367192174212e-11,
			1.4264227318676192e-11,
			2.2400151742377233e-09
		],
		[
			1.3933678729155998e-09,
			-3.313870772831118e-09,
			7.681016842232265e-10
		],
		[
			8.253562603498999e-10,
			-1.2202470394499802e-09,
			-1.1947795480952218e-09
		],
		[
			-3.00909301829217e-10,
			-8.086402502952268e-10,
			-7.282478502556458e-10
		],
		[
			-8.037344914161696e-10,
			9.165863297065039e-10,
			3.4738078327225206e-10
		],
		[
			-1.1140803400203249e-09,
			4.426171732870139e-09,
			8.075449308553914e-10
		],
		[
			4.353162577899496e-10,
			2.694489368719594e-10,
			-7.397170455511255e-10
		],
		[
			6.952081417715381e-11,
			2.816642572109574e-09,
			-1.5313931800890895e-10
		],
		[
			-1.1557634613256697e-09,
			2.034112673346525e-09,
			2.1661401282708477e-09
		],
		[
			-3.502075417215986e-10,
			-2.2587254311881062e-09,
			-1.173189884344435e-09
		],
		[
			-1.1570495687631232e-09,
			-3.2436866009962383e-09,
			-4.460215111624517e-10
		],
		[
			2.1581834998430764e-09,
			3.822078498560745e-10,
			3.459276307960268e-10
		],
		[
			3.9092916914829786e-10,
			1.1700041182601426e-08,
			6.063419945176626e-09
		],
		[
			8.982571669563267e-10,
			-6.284185353403865e-09,
			-4.161812905063246e-09
		],
		[
			2.498268949200837e-10,
			-1.6709544932800204e-09,
			-2.769759896789282e-09
		],
		[
			-1.5390132310247082e-09,
			-3.744901335917805e-09,
			8.681528566759028e-10
		],
		[
			5.18782657644643e-09,
			-5.955235591602719e-09,
			1.6127473486639094e-09
		],
		[
			5.685261065219692e-09,
			-4.268605523952446e-09,
			9.037862118734676e-10
		],
		[
			-2.3164199794402015e-09,
			2.4901805400121266e-09,
			-3.4522877030134227e-10
		],
		[
			-8.837770433978736e-10,
			-1.1293303614548749e-09,
			-1.2139879101207651e-09
		],
		[
			-1.18503517996487e-09,
			-4.516276224258227e-10,
			-9.338170524263481e-11
		],
		[
			-2.448643701467079e-09,
			3.6950487208715155e-09,
			1.0527210541439308e-10
		],
		[
			-4.039211737395992e-09,
			5.619569838552194e-09,
			-9.692072802870185e-10
		],
		[
			-2.3214043005068495e-09,
			-5.94911783541377e-11,
			1.446442729550694e-09
		],
		[
			-4.456637010700837e-10,
			3.2667645105636835e-09,
			-2.924118149494669e-10
		],
		[
			1.2793116995993562e-09,
			-7.048966166179879e-10,
			-4.4847729700976427e-10
		],
		[
			1.1730747458750155e-09,
			7.850146815525817e-10,
			7.36772955242862e-10
		],
		[
			3.146815561027732e-10,
			-3.2873913971441397e-09,
			-1.4423265728343157e-09
		],
		[
			1.3404925528122633e-09,
			2.9777327770339286e-09,
			1.3786023334376228e-09
		],
		[
			4.940411825884545e-10,
			-1.0816833415409931e-09,
			1.6243332806543524e-09
		],
		[
			-5.059833490498195e-09,
			2.564136170712462e-10,
			-1.4937844957654101e-09
		],
		[
			-1.2981059957116874e-09,
			-1.5310360234057575e-09,
			-2.111563087732508e-09
		],
		[
			5.526486546664829e-10,
			-2.1515385183404853e-09,
			-1.2731194321749283e-09
		],
		[
			-5.001277590774384e-10,
			-9.247176502285171e-10,
			-2.0630589496406626e-09
		],
		[
			-2.0152810689700767e-09,
			-2.418233073127518e-09,
			1.5249476926873721e-09
		],
		[
			-7.740663232322249e-11,
			-1.2842764148372666e-10,
			1.914939738943546e-09
		],
		[
			2.9618238293377045e-09,
			4.004311903887126e-10,
			2.4362361122697803e-10
		],
		[
			1.114642510154225e-09,
			1.2285679626536145e-09,
			2.170356584652367e-09
		],
		[
			3.3559744426077546e-09,
			9.427737042771983e-10,
			-2.6991760609041385e-10
		],
		[
			1.0646049933085586e-09,
			2.0040391533596877e-09,
			1.0691685807190951e-10
		],
		[
			-1.933473218894612e-09,
			4.256778433425037e-10,
			-1.7522765282702286e-09
		],
		[
			-3.5806303914727857e-09,
			-5.089853864192853e-09,
			-1.5986632007360105e-09
		],
		[
			5.30287711117618e-10,
			8.020043675420987e-10,
			1.0388005032835566e-09
		],
		[
			2.918675998335359e-09,
			-2.4306352806043103e-10,
			2.379813143799779e-09
		],
		[
			7.146278229203151e-10,
			1.5498622433931568e-09,
			4.0592876020237095e-10
		],
		[
			1.609209234090752e-09,
			-1.3330447708750538e-10,
			-4.967918741349171e-10
		],
		[
			-2.192170374990835e-09,
			3.11435525840556e-09,
			-1.7290873324147511e-09
		],
		[
			2.9050163048047965e-09,
			-5.781931402287796e-09,
			-1.260374352111655e-11
		],
		[
			1.1087363448671438e-10,
			2.075796442247336e-09,
			-1.4555535918303241e-09
		],
		[
			-2.1785761677118417e-09,
			6.1802035207070605e-12,
			-9.76092182143998e-10
		],
		[
			-1.1217045706150078e-09,
			2.5909286472193607e-09,
			1.3096487880891744e-09
		],
		[
			2.843907990353386e-10,
			1.1090261093004716e-09,
			1.1346007294062919e-09
		],
		[
			6.11772173951741e-10,
			-4.835591672573836e-10,
			-3.670671216509024e-10
		],
		[
			-3.0272361861062414e-09,
			-5.163659836973226e-10,
			8.3051211666368e-10
		],
		[
			1.0571077982564211e-09,
			6.818453517481654e-10,
			-9.185739448254725e-10
		],
		[
			1.7479793206791036e-09,
			1.0761837449951278e-09,
			2.179162356499028e-09
		],
		[
			-1.9108654292522727e-09,
			-8.002589587516862e-10,
			-3.4329670813819074e-10
		],
		[
			1.5212423224709308e-09,
			4.2155012963099185e-11,
			-1.3807366985481331e-09
		],
		[
			4.89370657763876e-10,
			1.4046745338869978e-09,
			3.983552215114174e-09
		],
		[
			-9.174394542640461e-10,
			3.904537980918279e-10,
			1.4353912386746911e-09
		],
		[
			-1.0049924968253476e-09,
			1.6833536814785968e-09,
			-5.506854654731707e-10
		],
		[
			1.0298298537977941e-09,
			2.843474484253176e-09,
			-4.3502262193118384e-10
		],
		[
			2.1461252958294084e-09,
			-8.47703119398072e-10,
			-1.0769165577264567e-09
		],
		[
			-1.6556754167978719e-09,
			-4.98038121804088e-09,
			-4.170119860879934e-09
		],
		[
			-8.721843950407763e-11,
			-4.938721602709056e-10,
			8.13801052221883e-10
		],
		[
			3.6329818470831876e-09,
			-5.188504162328764e-09,
			-7.386455563968399e-10
		],
		[
			-4.81917014925866e-10,
			-6.948844566862011e-10,
			3.819660235571418e-10
		],
		[
			-7.291495918503871e-09,
			2.2931176735208755e-09,
			-1.481130801440855e-09
		],
		[
			5.409367229523456e-10,
			-3.267022077377359e-09,
			-1.5617450384209107e-09
		],
		[
			3.5994943633937805e-09,
			6.8572930228714485e-09,
			3.3995553727014454e-09
		],
		[
			-4.424903581091211e-10,
			4.375091508844955e-09,
			-9.870798149184588e-10
		],
		[
			9.392735867273516e-10,
			-1.2966898945650995e-10,
			5.158781748292178e-10
		],
		[
			6.854979198550817e-10,
			-4.267573710463822e-10,
			1.2546514579888473e-09
		],
		[
			-1.5423208235179338e-09,
			-7.087744980351607e-10,
			-4.843929235102803e-11
		],
		[
			-7.308570484326747e-10,
			-2.837123746829251e-10,
			8.450451081189147e-11
		],
		[
			1.0749225817731015e-09,
			-1.4193050988635041e-09,
			-2.815095367448189e-10
		],
		[
			1.5974141703665464e-11,
			-1.406873176760473e-09,
			-5.38005499615637e-10
		],
		[
			2.8490100041646073e-09,
			1.2070531895002748e-09,
			-4.4040524827132975e-10
		],
		[
			4.689272415207799e-10,
			-1.2640274011864047e-09,
			1.5519594427379478e-09
		],
		[
			4.016766295034043e-09,
			-2.3724640581154917e-09,
			-1.5067723888775433e-09
		],
		[
			-7.3347035407193774e-09,
			2.4294382698015157e-09,
			3.9521819441096223e-10
		],
		[
			1.370520958937645e-09,
			-5.935934986782511e-11,
			-1.9825602258241518e-09
		],
		[
			-7.777729860866426e-10,
			-1.1952252089593495e-09,
			-4.796162848376663e-10
		],
		[
			1.3875457471225816e-10,
			-4.974552124208454e-10,
			3.059209521363845e-10
		],
		[
			-7.315025475633664e-10,
			1.752039771247967e-09,
			2.156255558525443e-09
		],
		[
			1.6813273160475756e-10,
			-3.2124091889902465e-10,
			8.058552886431145e-10
		],
		[
			-2.3859625586933765e-09,
			3.344414607332152e-09,
			2.1036185517438094e-09
		],
		[
			-5.747089766586506e-10,
			-2.8110157802012397e-10,
			-1.9035201977021904e-09
		],
		[
			2.7925388037472167e-09,
			-2.7420721104130033e-09,
			-1.0059536426847333e-09
		],
		[
			-1.1769583162523945e-10,
			-3.542631545766415e-09,
			1.7817344010216667e-09
		],
		[
			9.135345903274178e-10,
			-1.7860016202412162e-09,
			-9.254400854374014e-11
		],
		[
			-1.15247320381249e-09,
			3.014228186352499e-09,
			-1.3501291713106087e-09
		],
		[
			3.566344451103646e-10,
			2.3144049796549206e-09,
			-3.390612211673161e-10
		],
		[
			2.903794807360999e-09,
			1.9957671526600486e-09,
			2.1375596003017854e-09
		],
		[
			5.459289795516098e-09,
			1.0449671314627227e-09,
			5.448107363733049e-10
		],
		[
			3.646526706524747e-09,
			1.3406247309475826e-09,
			1.413100721148946e-09
		],
		[
			2.2753141397701636e-09,
			1.16321029182968e-09,
			2.1326666453382115e-09
		],
		[
			-8.166328801774197e-09,
			-6.533277950532931e-09,
			-5.0135237537252325e-09
		],
		[
			-6.1185966473975985e-09,
			9.887086436327909e-10,
			-1.2146139494370143e-09
		],
		[
			1.8219321268100101e-09,
			-8.597221710490589e-10,
			-2.9279741596926822e-09
		],
		[
			5.0555408083122535e-09,
			1.3183991095586597e-09,
			1.3901878811209641e-09
		],
		[
			-8.216033925241418e-10,
			1.983348873237702e-09,
			-1.9408744546945063e-09
		],
		[
			-4.220895245929225e-10,
			-3.187157217576428e-09,
			4.500395314971637e-09
		],
		[
			-5.633780018005199e-09,
			7.451314058289134e-10,
			-1.021734581705412e-09
		],
		[
			-1.105571609065409e-09,
			-2.45735591340462e-09,
			1.0210511782989814e-09
		],
		[
			-2.793449013029595e-09,
			3.126175780657325e-10,
			-2.1479444417661368e-09
		],
		[
			9.161705825690524e-10,
			7.060785391075377e-10,
			-1.2090304089112989e-09
		],
		[
			-1.942710341599242e-10,
			1.1174875525223335e-09,
			-7.798395361975657e-10
		],
		[
			3.177121073685823e-09,
			3.211722437091222e-10,
			3.11576320857602e-09
		],
		[
			1.4265390663360458e-09,
			-2.74709552765419e-09,
			-2.7437298770453703e-09
		],
		[
			5.7655676505976864e-11,
			1.0399537210068884e-09,
			-8.589950667624718e-10
		],
		[
			-7.313743860677062e-10,
			3.879349742021535e-09,
			2.1595770498303775e-09
		],
		[
			1.196444338565318e-10,
			1.6676725571982972e-09,
			1.683741521044837e-10
		],
		[
			1.3052619596841119e-09,
			1.130583028236963e-10,
			3.5155964064768885e-10
		],
		[
			-2.177726750314854e-09,
			-3.952938795395856e-09,
			9.232141012252949e-10
		],
		[
			2.7692104976087854e-09,
			-4.07920815620437e-09,
			3.4958631648195372e-09
		],
		[
			2.644188331731746e-09,
			-3.3302486560481574e-09,
			1.2065717915638522e-09
		],
		[
			3.457938670783963e-09,
			1.48114221541964e-09,
			-8.83865791697704e-10
		],
		[
			2.764734176006432e-09,
			-2.55591070543628e-10,
			-6.024599021866843e-09
		],
		[
			-3.911659815354996e-09,
			-4.361876016009978e-09,
			-1.0847631014516142e-08
		],
		[
			2.9708311426950643e-09,
			2.4569219495329184e-09,
			1.4074361334642855e-10
		],
		[
			-7.224141519102363e-09,
			3.3206363255592675e-09,
			2.143667715095802e-09
		],
		[
			-9.482744468220494e-09,
			2.760621305443028e-09,
			3.6133976791906215e-09
		],
		[
			2.278678361667835e-09,
			-1.397317147455103e-09,
			4.186356269546745e-09
		],
		[
			-9.709538855524628e-10,
			5.599273376549139e-10,
			2.199969041832441e-09
		],
		[
			4.703918507735643e-09,
			2.8449919126506214e-09,
			7.69526552685254e-10
		],
		[
			2.099333911837547e-09,
			-3.955720973990708e-09,
			-3.730792048149001e-10
		],
		[
			2.7163654764359785e-09,
			1.4661417666242717e-09,
			-1.9074438479609776e-09
		],
		[
			-1.2945701223086869e-09,
			1.3701791170027976e-09,
			-2.8869820628317382e-09
		],
		[
			-2.776179383098376e-09,
			5.545436428548122e-10,
			1.6004656415798798e-09
		],
		[
			-2.3147258673102935e-09,
			-2.1331745730101184e-09,
			2.3798161931040696e-09
		],
		[
			1.5697759844438841e-09,
			2.6980310205189715e-09,
			1.1872232809236666e-09
		],
		[
			2.3775976364157867e-10,
			-1.7509495378894007e-09,
			-1.015436461143791e-09
		],
		[
			1.6482416712669304e-10,
			1.626727855162327e-09,
			5.590749471915582e-10
		],
		[
			6.703806004199076e-10,
			-6.986980160191813e-10,
			-9.858635546908489e-10
		],
		[
			-1.0729645311881793e-09,
			8.22919698746255e-10,
			1.4422250686430816e-09
		],
		[
			-2.722076480831938e-09,
			-3.3198547083909707e-09,
			1.2049828233149222e-09
		],
		[
			-2.1540988581671875e-09,
			2.2122581493094653e-09,
			4.5814879655529727e-10
		],
		[
			2.820476105835656e-09,
			1.1936336389164983e-09,
			-3.1007043292202996e-11
		],
		[
			8.663217110257957e-10,
			-9.694303620876707e-10,
			-4.0332230288346245e-10
		],
		[
			-1.7085082083668965e-09,
			-2.2181305340997703e-09,
			-1.7468859029198006e-09
		],
		[
			6.697452343142942e-10,
			1.893135801508542e-09,
			3.9818931012945105e-10
		],
		[
			2.228140496190276e-09,
			1.2083880148436945e-09,
			1.198943190958047e-10
		],
		[
			-3.145513786449499e-09,
			1.1346894797150186e-09,
			-2.4013997320066248e-11
		],
		[
			2.7177804738246266e-09,
			4.143973292540558e-09,
			-6.101436000323891e-10
		],
		[
			-1.5730536208481418e-10,
			9.950462482640844e-11,
			-8.080614078300638e-10
		],
		[
			5.850386747098981e-10,
			-5.378167397081959e-09,
			1.44221900518252e-09
		],
		[
			-1.3316050676417993e-09,
			1.7524776715179909e-09,
			-1.6339547660439817e-09
		],
		[
			-1.3176840721334093e-09,
			3.5013865731308644e-09,
			1.5769475546954918e-09
		],
		[
			1.9375565828550223e-09,
			-7.277431006895584e-10,
			-1.0073058847202373e-09
		],
		[
			-5.579742093705129e-10,
			-2.3642001211641635e-09,
			1.543321681765443e-09
		],
		[
			1.2697067662906992e-09,
			-2.1619210227951334e-09,
			-4.790085856967296e-10
		],
		[
			1.2116869388955997e-09,
			-2.325563488710105e-10,
			-4.5160986634409557e-10
		],
		[
			-1.5389987378150487e-08,
			-3.376362598703063e-10,
			1.5387554121123676e-09
		],
		[
			7.063261124007141e-10,
			1.54409786018386e-09,
			1.6415266549654734e-09
		],
		[
			1.0818372789792854e-08,
			-1.1192556654770964e-09,
			-1.2542086546153898e-09
		],
		[
			2.0195820678610306e-09,
			-2.772213832047768e-10,
			-5.764035416415825e-10
		],
		[
			6.340194691999188e-10,
			4.2257179723890655e-10,
			-8.980600044767794e-10
		],
		[
			-1.2051841045401006e-09,
			-2.137504344309883e-09,
			1.6688917905045722e-10
		],
		[
			-6.786853576116304e-10,
			-1.548376256959934e-09,
			4.0105908341675296e-10
		],
		[
			4.765755074741726e-10,
			1.0847327179051237e-09,
			-9.455857729773192e-10
		],
		[
			1.099207929177526e-09,
			1.1088167001329044e-09,
			9.601947978759165e-10
		],
		[
			1.1696919134193073e-10,
			2.2454767648895027e-09,
			3.986533873937007e-10
		],
		[
			-3.58074072761956e-10,
			6.679323922178465e-11,
			-2.192905873163397e-10
		],
		[
			5.491909069200972e-10,
			-8.199388208794453e-10,
			-7.619200874431683e-10
		],
		[
			1.2675532364494341e-09,
			2.2984284651836812e-09,
			-7.884367632542397e-10
		],
		[
			-4.899400458927948e-10,
			-1.0909103868372776e-09,
			7.149144987390808e-10
		],
		[
			9.90712079300627e-10,
			-1.440695132299186e-11,
			-1.975120251877702e-10
		],
		[
			-1.7683252698573457e-09,
			-1.193111127023392e-09,
			2.710342897029292e-10
		],
		[
			2.3885193259194693e-09,
			2.800068162765673e-10,
			-6.307618895627588e-10
		],
		[
			5.757275998215975e-10,
			-2.848144900854208e-10,
			-1.6319578327902515e-09
		],
		[
			-1.8385362984893864e-09,
			-6.386380739360439e-10,
			-8.838635949934051e-10
		],
		[
			1.9729184364444803e-09,
			1.837520939693983e-09,
			2.189269156711215e-10
		],
		[
			4.103252469828458e-10,
			-4.671756769689276e-10,
			-2.197473812754518e-09
		],
		[
			9.769579857193712e-10,
			2.1595138517146516e-10,
			-1.00274427158815e-09
		],
		[
			-3.183035874781539e-10,
			2.2683565298897813e-09,
			-1.390330545675731e-10
		],
		[
			-3.5979313453379445e-10,
			1.225941739168554e-09,
			-4.4146068409300136e-10
		],
		[
			-8.740103823914573e-10,
			1.8492968799313039e-09,
			1.907999964540443e-09
		],
		[
			-9.602169930994042e-10,
			3.444133769890421e-11,
			1.8036471019951966e-10
		],
		[
			1.4821280656111464e-09,
			-6.984811575682934e-10,
			-1.6680468919499464e-10
		],
		[
			-2.5026331324222704e-09,
			7.287327806447151e-11,
			7.245037412029773e-10
		],
		[
			-1.0722422129419412e-10,
			-6.80067909037726e-11,
			4.851682881167397e-10
		],
		[
			-1.430710643242129e-09,
			-4.738714895321205e-10,
			3.0618691129886784e-10
		],
		[
			3.188555323838394e-10,
			-1.4470409142850993e-09,
			-1.608952853715572e-09
		],
		[
			3.399565151886402e-10,
			-4.058000645273083e-09,
			-2.219582953993078e-09
		],
		[
			2.9825880513441283e-10,
			-1.3195515976837857e-09,
			1.8772917400785484e-09
		],
		[
			3.516446506889708e-10,
			4.995843671409361e-10,
			4.427861005392119e-09
		],
		[
			-7.238637709451486e-10,
			1.171607563203439e-09,
			7.943323607529837e-10
		],
		[
			-1.9901271309667693e-09,
			2.1999568327206372e-11,
			1.9688281282261048e-10
		],
		[
			-4.660434217811534e-09,
			8.587604970276814e-10,
			-2.7730838444971664e-10
		],
		[
			7.728662408321067e-10,
			3.761948775180943e-09,
			-8.135717724875787e-10
		],
		[
			1.864939029847867e-09,
			9.98121279964012e-10,
			-5.929353533308603e-11
		],
		[
			-3.084672523143118e-10,
			2.0828934339602196e-09,
			1.5560611924734899e-09
		],
		[
			4.3178455937835886e-10,
			-2.9735705750814383e-09,
			9.976374220662454e-10
		],
		[
			1.3263989358423757e-09,
			-3.503965766470302e-09,
			4.796377746901314e-10
		],
		[
			2.7131577173051592e-09,
			-4.007157253714854e-09,
			-4.368213436214154e-10
		],
		[
			1.5576646492988945e-11,
			2.2013653211639056e-09,
			-8.379599234216952e-10
		],
		[
			-1.6569452860645315e-10,
			5.596047196417786e-10,
			-8.052642427389668e-10
		],
		[
			1.5672368768028326e-09,
			-2.8697875728448553e-09,
			-7.818785115353125e-10
		],
		[
			3.18581238790511e-09,
			2.3247224134381712e-09,
			3.3767959330311624e-09
		],
		[
			-1.7310368599119267e-09,
			1.6665312719464694e-09,
			-3.5206967362081354e-10
		],
		[
			-2.1152849198158553e-09,
			-1.954441652371333e-09,
			-6.871146941265767e-10
		],
		[
			-6.485115053908315e-10,
			3.043661871637638e-09,
			8.169743415683131e-10
		],
		[
			-3.1116925664999524e-09,
			-2.2744675680207554e-09,
			-3.055238753451272e-09
		],
		[
			2.853476586911047e-09,
			6.378123621474428e-11,
			6.825313581344948e-10
		],
		[
			-3.6085358947771208e-09,
			1.9619229423196767e-09,
			3.176683143330375e-10
		],
		[
			-2.488510675098824e-09,
			-9.242189478200863e-10,
			-1.3834338209984162e-09
		],
		[
			-3.9297804794986865e-10,
			-1.3615132925283633e-09,
			8.131741813724134e-10
		],
		[
			-1.960829073952053e-09,
			-1.8438109188448626e-09,
			2.876764094257948e-09
		],
		[
			2.395417547643613e-10,
			2.115352260879579e-09,
			-8.819237791341472e-10
		],
		[
			1.6904816516823822e-09,
			5.989333743217127e-10,
			-2.0467944220121071e-10
		],
		[
			2.1661443591794117e-09,
			-1.888024430957014e-09,
			-5.80890628902921e-10
		],
		[
			2.156485509128392e-09,
			2.777036170290095e-09,
			-1.715406780314162e-09
		],
		[
			2.1982004170240605e-09,
			-1.4356771576608034e-09,
			7.58727861587454e-10
		],
		[
			2.688328602649492e-09,
			-3.008452606858841e-09,
			1.8924247865395788e-11
		],
		[
			2.089886835808223e-09,
			6.730686276015223e-10,
			-1.826793794311817e-09
		],
		[
			-4.382426430922879e-09,
			-8.399741947546968e-10,
			1.175110200969914e-09
		],
		[
			2.8339511058715133e-09,
			5.106403051855991e-09,
			5.343104754567089e-10
		],
		[
			2.17548186933808e-09,
			1.1281684635319868e-09,
			-5.223231955648697e-10
		],
		[
			1.5696414723826e-09,
			-1.9304770973285868e-09,
			-7.81149447480345e-10
		],
		[
			-6.974863455126976e-09,
			-1.1287362440483288e-09,
			1.4019215130650083e-09
		],
		[
			-2.0312087108703287e-08,
			1.4027075324559313e-08,
			-2.3735541189845892e-08
		],
		[
			5.3809659382611146e-09,
			-4.2127897983987655e-09,
			4.248138874350945e-09
		],
		[
			4.917007448711908e-09,
			-2.2312606848976116e-09,
			4.753050056566806e-09
		],
		[
			6.7517652517880885e-09,
			-3.330618363981316e-09,
			7.191016178251115e-09
		],
		[
			3.2623484699422814e-09,
			-4.25240647728162e-09,
			7.54333608067703e-09
		],
		[
			-1.2256698489158263e-09,
			1.3380509869350014e-10,
			9.012470126058005e-10
		],
		[
			-2.0009165538990696e-09,
			-1.169457563784222e-09,
			2.898350233749488e-10
		],
		[
			-2.1857345267627805e-09,
			-5.826600922582299e-10,
			-1.1657499598178977e-09
		],
		[
			-1.6009454417939106e-09,
			2.73753324595405e-09,
			-1.492013108099121e-11
		],
		[
			1.6411267064985496e-09,
			-1.0502390996662306e-09,
			6.495616022380647e-10
		],
		[
			-2.167949213372308e-09,
			1.2178580053156272e-09,
			5.589263088043834e-10
		],
		[
			1.086341337039578e-09,
			-1.1213218667312546e-09,
			-7.867928132909703e-10
		],
		[
			5.5268867578083e-10,
			-1.5922543874883245e-09,
			-2.276311166619246e-09
		],
		[
			2.7052083772979457e-10,
			-2.0670774880290996e-09,
			-1.6792490068076264e-09
		],
		[
			-1.1658295170997578e-09,
			1.2696657295015273e-09,
			6.613622706050913e-10
		],
		[
			2.337230528812003e-09,
			-3.8662135991366004e-10,
			1.1070776432533676e-09
		],
		[
			-2.4870108753335597e-09,
			8.736577226994277e-10,
			-7.538574653614855e-10
		],
		[
			5.24511293709767e-09,
			2.2335409596262486e-09,
			3.0886873469300077e-09
		],
		[
			1.7010349542193162e-09,
			-4.964289039198362e-10,
			-5.798166648334344e-10
		],
		[
			-5.930317923700215e-09,
			1.3535777508421397e-10,
			1.0630303682319804e-09
		],
		[
			3.862754271401394e-09,
			-8.40722183466236e-10,
			-3.402436735958161e-09
		],
		[
			2.3764207845383096e-09,
			1.432550053617456e-09,
			-8.266744743818596e-10
		],
		[
			1.3019971317336706e-09,
			-1.885898614776892e-09,
			2.389416338331821e-09
		],
		[
			-2.577776806391082e-09,
			5.928703042947225e-10,
			2.345788816224167e-09
		],
		[
			-7.159222580886092e-10,
			-1.1704526455727931e-09,
			-3.3912495842218347e-10
		],
		[
			1.595660663277455e-10,
			-1.0420161277287788e-09,
			-1.4629263766487194e-09
		],
		[
			1.7996539632882604e-09,
			2.0092950378647415e-09,
			-1.897805839832716e-09
		],
		[
			-2.7637522910926243e-10,
			7.690164006834865e-10,
			2.130732862455648e-09
		],
		[
			1.7157671919025558e-09,
			5.084741940908956e-10,
			-1.3424578004003871e-09
		],
		[
			-4.3467150278881935e-10,
			-2.700318224761549e-09,
			-1.1216787085340232e-09
		],
		[
			1.2654985329587271e-09,
			6.400435126958427e-10,
			-6.178069898294583e-10
		],
		[
			-9.139075953743873e-10,
			-6.044224183874696e-10,
			2.2280251771881917e-09
		],
		[
			-1.6326866266981822e-09,
			2.1562229363627037e-09,
			8.539183215757049e-10
		],
		[
			-1.186538368312333e-09,
			3.2606735027463814e-09,
			-2.4794530900098606e-10
		],
		[
			-3.536817539099928e-09,
			8.120759099226116e-10,
			1.1856340624061826e-09
		],
		[
			8.739491019247994e-09,
			-4.50445278652043e-09,
			2.4171020155012987e-11
		],
		[
			3.0681243087461674e-09,
			-1.4822109419048225e-09,
			-3.652763889418747e-11
		],
		[
			1.5371126279926144e-09,
			-1.1148523766675581e-09,
			-4.195416787119017e-10
		],
		[
			-2.0879879156886645e-10,
			9.018828744794551e-10,
			1.9304906538509225e-10
		],
		[
			-2.399836990303603e-09,
			3.3342549328709305e-10,
			-9.259933716134979e-10
		],
		[
			-2.8276222020068056e-09,
			3.1098906315556327e-09,
			-3.163048615731488e-10
		],
		[
			-3.1851140646957694e-09,
			-1.3164323068983717e-09,
			5.434587118474318e-10
		],
		[
			-2.02685062620588e-09,
			1.8618538935362636e-09,
			-1.64336630682672e-09
		],
		[
			1.4325944613783897e-09,
			-4.468696059431823e-10,
			1.8671564347736775e-09
		],
		[
			-3.05248170425635e-09,
			1.1308921811560124e-09,
			-9.735010165776924e-10
		],
		[
			3.646737869083417e-09,
			-2.545876468748935e-09,
			7.497108886307372e-10
		],
		[
			3.071604066074852e-09,
			-2.3678554547065447e-09,
			2.1720914782421528e-09
		],
		[
			-1.5895802688267787e-09,
			-3.0612668945115946e-09,
			1.1417595708584296e-09
		],
		[
			-2.5214653275995405e-09,
			-1.7014184108413972e-09,
			-5.468250966062396e-10
		],
		[
			-3.887764082815529e-09,
			1.120235103135266e-09,
			1.9939893282903763e-09
		],
		[
			-4.4548619875923155e-09,
			2.046824664152567e-10,
			-6.793352578668236e-10
		],
		[
			3.246354979123118e-09,
			6.653700862086891e-10,
			-1.902654793944033e-09
		],
		[
			1.3177308765932393e-08,
			1.054850117330359e-09,
			-5.546340024008252e-09
		],
		[
			-1.6222840762020063e-09,
			-3.08109496089413e-10,
			5.413193045455371e-10
		],
		[
			-1.4255237506051738e-09,
			5.121200830410026e-10,
			1.0395779899850197e-09
		],
		[
			2.332381257672296e-10,
			9.383918008438639e-10,
			-1.09760536519671e-09
		],
		[
			-4.227026443255508e-09,
			2.9430005991752005e-09,
			2.884022865700546e-09
		],
		[
			2.0877284729586912e-09,
			-2.0295064736142707e-09,
			-1.3920215281415856e-09
		],
		[
			-6.768934814076799e-09,
			1.8424677307396887e-09,
			-2.324103577587112e-09
		],
		[
			-8.751716447306665e-10,
			-3.025731123915276e-09,
			5.688857988182583e-10
		],
		[
			5.556377985848563e-09,
			3.212769866789858e-09,
			3.1472393069104374e-09
		],
		[
			4.4237389312011716e-10,
			2.152667259941166e-09,
			2.613255533684618e-09
		],
		[
			-3.9082392990430806e-10,
			-1.889423927620506e-09,
			8.524332800303851e-11
		],
		[
			-1.2990940114624609e-09,
			9.578391404826636e-10,
			1.2114584979351244e-10
		],
		[
			-6.765097376898536e-10,
			-2.367956367320269e-09,
			-3.3509321853905304e-09
		],
		[
			1.9240537859370347e-09,
			1.1468738945169454e-09,
			5.31287473909343e-10
		],
		[
			-1.2450136418272148e-09,
			2.376925544521365e-09,
			-1.1535668676442127e-09
		],
		[
			1.0502315280352872e-09,
			7.488170449549768e-10,
			8.281184968371272e-10
		],
		[
			3.4965836679929636e-09,
			2.0929995043700704e-10,
			9.445810172698305e-10
		],
		[
			-3.3018015542010493e-09,
			-3.335042539913349e-09,
			-6.191326464627449e-10
		],
		[
			5.356920760166741e-10,
			-3.6441560690769525e-09,
			-2.5421672716733394e-09
		],
		[
			-9.63877162425779e-10,
			-8.344072423943995e-10,
			1.9982575003689589e-10
		],
		[
			-6.457565648613972e-10,
			2.060162113624876e-10,
			-3.0405530062562544e-09
		],
		[
			2.1367898529992258e-09,
			-9.256890509466772e-11,
			-1.4564356833340544e-09
		],
		[
			-7.981719821825496e-10,
			-9.974684840274445e-11,
			-1.584664856953499e-09
		],
		[
			3.9325242042131916e-11,
			4.2885188459650155e-10,
			-1.4936521430965948e-09
		],
		[
			1.453577910924492e-09,
			-3.7998374343468605e-09,
			3.666185804612325e-09
		],
		[
			-7.26658891339591e-09,
			-7.268001045737013e-10,
			-3.0212745725995492e-09
		],
		[
			4.077383770771398e-09,
			6.524882002344279e-10,
			-5.839784871079751e-10
		],
		[
			-1.3579104801049407e-09,
			-1.3871255334055399e-09,
			2.514683024381065e-09
		],
		[
			5.040329309974698e-10,
			1.1714185451925036e-09,
			7.131123752085697e-10
		],
		[
			6.293310286314423e-10,
			-4.697853540966356e-10,
			2.505825811405393e-09
		],
		[
			8.912191926390404e-09,
			-1.619564803707785e-09,
			3.5547316020843523e-09
		],
		[
			-1.2243510693925531e-09,
			-1.4486335595501973e-10,
			7.64569913839095e-10
		],
		[
			-2.456864223260299e-09,
			4.674853913973408e-10,
			-2.2926848099865377e-09
		],
		[
			-1.866342105543291e-09,
			-4.991323960593306e-10,
			-8.752229256041286e-10
		],
		[
			-3.1374708040587252e-09,
			5.25313473051447e-10,
			3.5153622120722788e-09
		],
		[
			7.145900374226949e-10,
			-5.87296637500626e-10,
			9.326134918430436e-10
		],
		[
			1.666669711722744e-09,
			3.70162200140546e-10,
			-2.5603079102757287e-10
		],
		[
			8.742006839863801e-10,
			-3.6181932480246787e-09,
			-9.272425023413802e-10
		],
		[
			-9.303250103388412e-10,
			2.3150891482000176e-09,
			6.660619106212085e-10
		],
		[
			-1.47580488165437e-09,
			2.611473990098709e-09,
			-1.3194139103971076e-09
		],
		[
			6.33087662821917e-10,
			-2.2488440653840604e-10,
			6.133398970450975e-10
		],
		[
			-5.34096375095889e-11,
			9.000063294904001e-09,
			-2.5299083277053413e-10
		],
		[
			-1.0555235338239297e-09,
			-2.922533250874118e-10,
			-9.601882354443747e-10
		],
		[
			-1.2528475457581433e-09,
			9.034994653369802e-10,
			1.3978986403140206e-09
		],
		[
			6.855157795489568e-10,
			3.401472351963455e-10,
			8.136384456477533e-10
		],
		[
			3.0499621586422684e-09,
			2.427463433831599e-09,
			-2.0094765334288965e-09
		],
		[
			-1.4271068586089404e-09,
			-3.3788568092770893e-09,
			7.581276829115065e-10
		],
		[
			4.4778182977119874e-09,
			-1.579600514610655e-09,
			3.904663482706601e-09
		],
		[
			-3.2174312078341946e-09,
			3.4897362989502024e-09,
			3.088467038031432e-09
		],
		[
			3.0133721117708957e-09,
			6.8855475338832495e-09,
			-3.0145487338866727e-09
		],
		[
			-5.846945911915193e-10,
			-6.331260377209125e-09,
			-4.150751898995927e-09
		],
		[
			-4.6599224367957516e-09,
			-3.6037408784590014e-09,
			7.248420411396916e-10
		],
		[
			-2.9726600241931076e-09,
			-2.4545608648362e-09,
			2.495671076932872e-09
		],
		[
			-9.72471632864536e-10,
			3.256143786951923e-09,
			-1.6555782711708007e-09
		],
		[
			4.915989483396014e-09,
			3.377350153291831e-10,
			-1.392764734757103e-09
		],
		[
			-5.567558046203475e-10,
			-1.0133159290569064e-10,
			-2.1068420344571576e-09
		],
		[
			8.677841846884292e-10,
			-2.2717481292590487e-09,
			-2.8359766883946268e-09
		],
		[
			-7.261614920460756e-10,
			-1.9044847738319865e-09,
			-1.321737949773869e-09
		],
		[
			4.151331119780469e-10,
			4.277564495996805e-09,
			6.264556672625662e-09
		],
		[
			8.653222543725486e-10,
			2.8452722460131796e-09,
			-4.112254122998627e-09
		],
		[
			-6.884124303426773e-09,
			-2.025057064228194e-09,
			7.418984429707392e-10
		],
		[
			3.5298991994063624e-10,
			6.939035448240176e-10,
			-3.3482475092840927e-09
		],
		[
			2.2303516238159066e-09,
			1.7808163252337605e-09,
			4.306879016314045e-09
		],
		[
			3.4354605052976685e-09,
			-3.294935051842658e-09,
			2.411724172997933e-09
		],
		[
			6.189188663472646e-10,
			-9.651594692233278e-10,
			-6.331156412180627e-10
		],
		[
			-5.3738086302186093e-11,
			-3.273561770251901e-09,
			2.657039546414261e-10
		],
		[
			1.1388008445359043e-09,
			-8.671656526345118e-10,
			-7.17055110859627e-10
		],
		[
			-8.360402889247725e-10,
			-4.4826038698391145e-10,
			-1.3734469483558008e-09
		],
		[
			8.848139480038614e-10,
			-1.2922578862973334e-09,
			2.111566517032095e-09
		],
		[
			-1.0074566250963557e-09,
			-2.0213205477921796e-09,
			-1.148729106984398e-09
		],
		[
			-1.2979214102238474e-10,
			9.766315350222277e-10,
			2.286646494365632e-10
		],
		[
			2.328496133629604e-09,
			5.50517322202662e-10,
			1.201723570605233e-10
		],
		[
			4.888242508720433e-10,
			-5.509163585114355e-10,
			-4.451639219957275e-10
		],
		[
			3.702211916489371e-10,
			2.3845686901966435e-09,
			-2.6751781318802837e-09
		],
		[
			-2.597742464539813e-10,
			2.512459543640741e-10,
			1.9700493631284205e-09
		],
		[
			-4.751479042990738e-09,
			-7.996917559223757e-11,
			-2.733462229738116e-09
		],
		[
			-4.2921095119439287e-10,
			1.7718474922415226e-09,
			-4.349994001456199e-12
		],
		[
			6.133223266738041e-10,
			1.360840766985935e-09,
			2.1674851873913844e-09
		],
		[
			2.652800178135985e-10,
			2.2666195550393e-09,
			3.255436881175984e-09
		],
		[
			-7.407560383376457e-10,
			6.717474251102221e-10,
			-1.4307001088661599e-09
		],
		[
			1.86448579607053e-09,
			2.8001891801021234e-09,
			1.5030710656919793e-09
		],
		[
			-1.467438040793262e-10,
			-1.6612953243904467e-09,
			-3.532806441026573e-11
		],
		[
			-1.846727163914129e-09,
			-6.212447318169063e-10,
			3.2580065700861696e-10
		],
		[
			1.6285550127188826e-09,
			-1.253056617769884e-09,
			-7.51421374257096e-10
		],
		[
			2.473536093995786e-09,
			2.186676105921901e-09,
			5.346990671702751e-10
		],
		[
			-2.220873354759176e-09,
			-9.008443558405057e-10,
			-4.607779653154118e-10
		],
		[
			-7.773979166013697e-10,
			3.7606607123428375e-10,
			7.585166344210809e-10
		],
		[
			-8.330625474498129e-10,
			2.051592694699683e-10,
			1.4188885774452944e-09
		],
		[
			1.054306099584316e-09,
			-1.792592743527583e-10,
			4.23134662331399e-10
		],
		[
			-5.608196688399852e-10,
			-4.4839417878121094e-10,
			-7.424463864649329e-10
		],
		[
			8.643112940702419e-10,
			-1.23940363765189e-09,
			-1.9320145895877057e-09
		],
		[
			-2.835731340361254e-10,
			1.6448716510626872e-09,
			-8.813686392481393e-09
		],
		[
			-1.2913571266379697e-11,
			-2.3344591676724486e-11,
			-1.5625900606167055e-10
		],
		[
			-5.811346116113694e-10,
			1.5430277478006296e-09,
			2.181233171487784e-09
		],
		[
			5.72884041380356e-10,
			-3.7438513994943967e-10,
			1.7627406511504557e-09
		],
		[
			8.26030519125463e-10,
			-4.5642592787186747e-10,
			1.9885450017267753e-09
		],
		[
			-5.212932435920503e-10,
			-2.333743739365281e-09,
			3.0374265741780443e-09
		],
		[
			-1.588037596895359e-09,
			-1.576012880574265e-09,
			-1.470096774092182e-09
		],
		[
			1.2934543247037966e-09,
			1.8577403648578e-09,
			-2.0354085895823084e-09
		],
		[
			-1.5567941475450785e-09,
			1.2896370091230085e-09,
			-4.212638556493363e-10
		],
		[
			1.917662999884856e-09,
			-2.069272398249346e-09,
			2.6464848810788275e-09
		],
		[
			-6.628558014747384e-11,
			4.979079048430144e-10,
			1.2802843382449853e-09
		],
		[
			1.0639952961252302e-09,
			1.6447123688926424e-09,
			-2.321469708773205e-09
		],
		[
			-7.17783400530197e-10,
			-3.345811525332413e-09,
			-1.2287405565585534e-09
		],
		[
			1.4318895524158864e-12,
			6.596866137661416e-10,
			-7.138111820715057e-10
		],
		[
			2.578835517195323e-09,
			-1.697916026879829e-09,
			8.327112031251322e-10
		],
		[
			-6.294775002180947e-10,
			-2.517346405477643e-12,
			-1.7166613549664809e-09
		],
		[
			-1.0241102578392363e-09,
			-1.430574626347881e-09,
			-5.194000339878931e-11
		],
		[
			-1.272891544285494e-09,
			4.172420542306923e-09,
			5.199911602643416e-09
		],
		[
			-5.46603410481029e-09,
			5.985941325992974e-09,
			-6.097420995956678e-09
		],
		[
			-4.630504243298393e-09,
			8.922842866662607e-10,
			-2.3561754558729565e-09
		],
		[
			-1.2672047486552911e-09,
			-1.5334152128429563e-09,
			8.574286749750286e-11
		],
		[
			7.443434564024134e-09,
			-4.000369307653111e-09,
			7.844410188839766e-09
		],
		[
			3.920308532740476e-09,
			-1.3444410921626377e-09,
			5.234433954923684e-10
		],
		[
			-2.4628706308788925e-09,
			4.882571058403293e-09,
			-7.113586052965665e-10
		],
		[
			4.130348307588861e-10,
			6.39124564538026e-10,
			4.990305632712973e-10
		],
		[
			-1.5512652144229431e-09,
			-5.118239208831209e-10,
			2.5249208550798595e-09
		],
		[
			7.057823869040666e-10,
			4.830214218544314e-10,
			2.488362190237221e-09
		],
		[
			-3.1910379498880725e-09,
			1.2598625334351534e-09,
			-1.705912267276366e-09
		],
		[
			2.08328919361214e-09,
			-1.1148481855225807e-09,
			1.2588784412227276e-09
		],
		[
			1.6356089507792463e-09,
			-1.010111040168704e-09,
			-8.685680940370968e-10
		],
		[
			3.342645518358794e-09,
			-3.6522461543665707e-09,
			-4.0949622961039495e-09
		],
		[
			-7.316543826635436e-10,
			-4.53805815744562e-11,
			8.086441727690024e-11
		],
		[
			-2.435327025593633e-10,
			-9.301696957155206e-10,
			5.28744795625999e-10
		],
		[
			1.970039844083995e-09,
			-1.9436250437937974e-09,
			3.270926334457255e-10
		],
		[
			2.3339917103219553e-10,
			2.5866951393201386e-09,
			-5.005751416210904e-10
		],
		[
			2.6474458486576988e-09,
			9.54555933292213e-10,
			5.725594243443248e-10
		],
		[
			-4.850884863773995e-09,
			-1.5976260288185808e-09,
			-3.9907691616896114e-10
		],
		[
			-4.5242667887778924e-10,
			5.8160382031855846e-09,
			1.64565825166322e-10
		],
		[
			2.7478830078673925e-10,
			-1.1194668616819267e-10,
			1.3264070552903106e-09
		],
		[
			1.2915833196588576e-09,
			-5.685580017225686e-10,
			2.0371859666484785e-09
		],
		[
			-1.7699103246802619e-09,
			9.246040374889995e-10,
			-2.0148775290234867e-09
		],
		[
			6.877865932850676e-10,
			-8.293627318638394e-10,
			-1.1199516736127016e-09
		],
		[
			-3.1821210172719254e-11,
			-5.2307748209197716e-09,
			-3.9332964446901544e-10
		],
		[
			7.10558663266314e-10,
			6.424016857397544e-10,
			1.1495228819636928e-09
		],
		[
			-5.854307959322169e-10,
			-8.842215633572498e-10,
			-9.001613633604271e-10
		],
		[
			1.3610354699330877e-09,
			-1.1312091980838982e-09,
			-1.1811155223069234e-09
		],
		[
			2.0931660033458175e-10,
			1.096483832462105e-10,
			1.104261776327207e-09
		],
		[
			-1.6954799376017666e-09,
			1.263380692455236e-09,
			-1.725077726235539e-10
		],
		[
			-6.20291545434649e-10,
			2.6931919465357747e-09,
			7.34122497701021e-10
		],
		[
			-2.675346056676166e-09,
			5.874457853699315e-10,
			-1.7179064417855107e-09
		],
		[
			-1.862245886799115e-09,
			2.085440989364198e-09,
			-5.233373650028444e-10
		],
		[
			2.041149558655203e-09,
			-1.37998251976368e-09,
			-1.017288242754429e-09
		],
		[
			3.1167339302550444e-09,
			-3.986096201506436e-09,
			2.5244095518419114e-09
		],
		[
			4.421933238021294e-09,
			-6.833376787521504e-09,
			2.3807423592131254e-09
		],
		[
			5.243639342743496e-09,
			2.353341722958728e-09,
			4.168338026638815e-09
		],
		[
			-3.784819596178908e-09,
			3.0751003349065685e-09,
			-1.9981249815943583e-09
		],
		[
			-1.2519846701285662e-09,
			-4.959450795531679e-10,
			-1.016768096481271e-09
		],
		[
			-2.7101885178913455e-09,
			-3.7157879073743567e-09,
			-3.867580933647399e-09
		],
		[
			1.7866018910524785e-09,
			4.186522172615067e-09,
			1.4679991838437974e-09
		],
		[
			-6.708153407275896e-10,
			-7.016530263607378e-10,
			1.42213946293255e-09
		],
		[
			6.332501037631872e-11,
			-2.487826694437705e-09,
			5.107285474647851e-10
		],
		[
			-3.097691357267072e-09,
			4.6196252647664724e-09,
			-3.0674735683700716e-09
		],
		[
			5.7428317624175814e-11,
			-4.092353206047744e-09,
			-2.94288171730336e-09
		],
		[
			-8.391316431104241e-11,
			9.337487026738493e-11,
			-1.2632012711333419e-09
		],
		[
			1.8326107789306003e-09,
			-9.041596120611509e-10,
			1.650677978098134e-09
		],
		[
			-1.4841369343279037e-09,
			3.766868583668971e-09,
			-1.1829857196139588e-09
		],
		[
			-3.219889979162536e-10,
			1.1362693641729623e-09,
			3.7383907299525456e-09
		],
		[
			2.3309270413156427e-09,
			1.9003327712373658e-09,
			1.9866571907532505e-09
		],
		[
			4.787726767360064e-09,
			3.3385382200109906e-09,
			2.313664758977904e-09
		],
		[
			-1.5247095736857391e-09,
			-1.0223673455755478e-09,
			2.356597500090389e-11
		],
		[
			-3.1417049723763543e-10,
			-1.537118049685431e-09,
			-8.736847789088238e-10
		],
		[
			-1.436589054710976e-09,
			-1.5042800185106292e-09,
			-1.968770537342543e-10
		],
		[
			-3.843184683041462e-09,
			-1.1751055774768144e-09,
			-3.2533260920889898e-09
		],
		[
			3.493103007460898e-09,
			-3.954873535960495e-09,
			1.0109283507631525e-09
		],
		[
			-4.6181250793082496e-10,
			5.614114881854634e-10,
			1.4821137092367862e-09
		],
		[
			-3.9101639063957647e-10,
			-5.650447183096476e-10,
			-1.9288203132991084e-09
		],
		[
			-1.53894095292119e-09,
			-2.3158650462943928e-10,
			2.6954002432282574e-10
		],
		[
			8.848563222751565e-10,
			-9.853719190676477e-10,
			9.717048293997389e-10
		],
		[
			-1.2758000857993356e-09,
			4.5916292425834035e-10,
			3.864528284963387e-10
		],
		[
			1.0493391375077626e-09,
			-1.03978400900965e-09,
			-1.829706920939138e-09
		],
		[
			-7.471364783285484e-10,
			-6.504173645939764e-10,
			-8.31621293649983e-11
		],
		[
			4.5259656914359354e-10,
			4.698211062525965e-10,
			-6.67302164105794e-10
		],
		[
			-6.217967063053234e-10,
			2.181947323257001e-09,
			1.1418247823341673e-09
		],
		[
			-1.091187749603601e-09,
			2.0815718114921965e-09,
			-1.3398794646349819e-09
		],
		[
			2.477958351409893e-10,
			1.6731633981258936e-09,
			5.86306467791076e-10
		],
		[
			-3.2057404502383437e-10,
			-1.8381127088664175e-10,
			1.7505153543242306e-09
		],
		[
			-1.2439845588600327e-09,
			3.648520802212822e-10,
			-1.4813258123517519e-09
		],
		[
			1.297150875917965e-10,
			5.598858860010746e-10,
			-3.762337966862853e-10
		],
		[
			3.0729366680561526e-09,
			-6.05443868463718e-10,
			1.7320817256465492e-09
		],
		[
			-1.6380931517639761e-09,
			-1.3548282687210298e-10,
			-1.6250374709327476e-09
		],
		[
			1.5701077463299392e-09,
			1.1906309067570105e-09,
			2.2271891052362532e-09
		],
		[
			3.230848228522834e-09,
			-1.5653824810417737e-09,
			-2.495322666280226e-09
		],
		[
			-4.134970605689121e-09,
			1.5183667320302566e-09,
			-1.0594809703878163e-09
		],
		[
			-6.659853691635466e-10,
			-1.1436151577452816e-09,
			1.3276145314317703e-09
		],
		[
			3.5248186001640053e-10,
			-9.770803112641156e-10,
			1.3535783693025035e-09
		],
		[
			2.271013619838119e-09,
			9.100479528123123e-11,
			1.8026753538588106e-09
		],
		[
			-6.914617792983636e-10,
			5.121434534691873e-10,
			5.89271024251913e-11
		],
		[
			-5.328895901575169e-10,
			-7.699951730095579e-10,
			-6.404831598243468e-11
		],
		[
			3.2774162708638356e-09,
			3.1158965773742707e-09,
			1.5291480308555847e-09
		],
		[
			-3.136157302441792e-09,
			-2.293482259425844e-09,
			-4.120181234042755e-10
		],
		[
			1.903589840466463e-10,
			2.0494261023911203e-10,
			9.526805912272666e-10
		],
		[
			2.608149778793859e-10,
			-2.7727408009803525e-09,
			-2.3449508405939114e-09
		],
		[
			-1.9915770407479854e-09,
			2.889311108316598e-09,
			-2.8759921676887445e-09
		],
		[
			-1.4086969055656688e-09,
			4.2765519239746855e-09,
			8.304689022373889e-10
		],
		[
			-3.389082099178702e-10,
			2.5260740412000095e-10,
			-1.959086791091522e-09
		],
		[
			-2.785816296737456e-10,
			-1.4844606626168708e-09,
			5.872688283868768e-10
		],
		[
			1.878508728699376e-09,
			-1.3771046664969336e-09,
			-1.7349117702611717e-09
		],
		[
			1.4767801645790872e-10,
			-1.6675939989809615e-09,
			2.2762608307284003e-09
		],
		[
			2.463188462536946e-09,
			-2.0438869932120917e-09,
			-1.3639569012299745e-09
		],
		[
			9.733850142656215e-10,
			-8.235550819202175e-10,
			-6.622698670973095e-10
		],
		[
			2.6346608535609583e-10,
			-3.555543096569848e-10,
			1.795495926278235e-09
		],
		[
			-1.0077160476285372e-09,
			-1.6414051924946641e-09,
			2.686677520074877e-11
		],
		[
			-2.69232351453006e-09,
			4.864401577283535e-09,
			2.0386406684827696e-10
		],
		[
			2.9233456427001056e-09,
			-9.738686632254645e-10,
			1.3496224060883652e-09
		],
		[
			-1.1996696764598358e-09,
			7.891636041354801e-11,
			-2.956818169711716e-10
		],
		[
			-6.422255019312458e-10,
			2.5541035132530902e-09,
			2.1362210021962912e-10
		],
		[
			-5.411686279794062e-10,
			-1.1504508417310751e-10,
			5.255867400878169e-10
		],
		[
			-4.836047118797472e-10,
			-2.748731840895185e-10,
			4.916710144708055e-10
		],
		[
			2.9309104699878305e-09,
			-1.9792247562604093e-10,
			-1.1135075931457483e-09
		],
		[
			5.199618458435788e-10,
			2.068109308993795e-09,
			2.2043524751162484e-09
		],
		[
			-1.2563992386050119e-09,
			-1.174059150484201e-09,
			2.9878162772960154e-10
		],
		[
			-4.676408134829969e-10,
			-1.6267886610470549e-09,
			-1.3396824923070863e-09
		],
		[
			-1.7835093881926357e-09,
			-3.3857196401695164e-10,
			-2.334764461288485e-09
		],
		[
			-5.27189487685283e-09,
			9.79007873356918e-09,
			-9.815938458002454e-09
		],
		[
			2.5656670704854837e-09,
			-3.456265053265359e-09,
			2.519305740551824e-09
		],
		[
			-6.534316614616879e-10,
			-3.1864985153259177e-09,
			3.5004863456725246e-09
		],
		[
			3.359659467829246e-09,
			-3.1473151649781154e-09,
			3.796146371778105e-09
		],
		[
			-1.7050367400177187e-09,
			-2.0868507161533297e-09,
			-4.986577904709046e-10
		],
		[
			-1.0370356064144509e-09,
			8.346273407711658e-10,
			-7.162414668324626e-10
		],
		[
			2.6816683060594576e-09,
			-3.312572795822851e-09,
			-9.274138572561838e-10
		],
		[
			-3.2999111424152803e-10,
			2.0622534507368304e-09,
			-4.565793419758631e-10
		],
		[
			3.90395154613393e-10,
			2.5025427204682244e-09,
			2.5988924565354004e-09
		],
		[
			2.562571655745644e-10,
			-2.1955967563746326e-09,
			2.750041378447062e-09
		],
		[
			-5.659918670179224e-10,
			-2.0509589603198216e-09,
			8.114243172629891e-12
		],
		[
			5.264398464444895e-10,
			6.796363147672753e-09,
			-1.1551534215229297e-09
		],
		[
			-2.1670514500118447e-10,
			-2.549807430978299e-09,
			-1.6030022000967713e-09
		],
		[
			-1.2034214625868273e-08,
			3.549425725468136e-09,
			4.197110766717352e-10
		],
		[
			-1.9660270409589643e-09,
			3.712327992027619e-10,
			-4.079093853618465e-09
		],
		[
			-1.2163929024541492e-10,
			7.974126176646732e-10,
			-1.9921153265641453e-09
		],
		[
			2.46231493887129e-09,
			-2.766931610585502e-09,
			8.996212341892545e-10
		],
		[
			4.909208253373066e-09,
			-4.464721338342706e-10,
			1.396967473790105e-09
		],
		[
			6.7503577648278725e-09,
			-1.5046673979158514e-09,
			3.354909395531497e-09
		],
		[
			1.285283662994415e-09,
			3.4013633909210693e-09,
			-3.044411460837259e-09
		],
		[
			1.5517894069750205e-09,
			-1.958552299263557e-09,
			8.803835973261358e-10
		],
		[
			-2.9725649569231004e-09,
			8.823566673636158e-10,
			3.1571743366844546e-09
		],
		[
			1.3549188695371782e-10,
			-2.325167759021446e-09,
			-9.931464731733267e-10
		],
		[
			-1.0378045034597504e-09,
			-1.8128873780810223e-09,
			2.03474538095003e-10
		],
		[
			-2.8370018555365934e-11,
			-4.232464705640355e-09,
			-6.656183291900317e-10
		],
		[
			-3.076594678670251e-10,
			-9.801147715885063e-10,
			-1.4740841821325766e-09
		],
		[
			7.569354072819363e-10,
			2.432963591307193e-09,
			-9.021772996187276e-10
		],
		[
			1.0884965871033798e-10,
			-1.1594514084100766e-09,
			-1.1197267017288133e-09
		],
		[
			1.2467949813806363e-09,
			9.245228266395469e-10,
			3.2714221668426987e-10
		],
		[
			9.345570990197488e-10,
			-1.7400009992319178e-10,
			1.423832736825638e-09
		],
		[
			-1.2224350758375587e-09,
			-1.7740715982787922e-09,
			2.5750608633778648e-11
		],
		[
			2.7592255588281877e-10,
			2.2411381815643157e-09,
			-8.882358565835136e-10
		],
		[
			-3.0582256639379833e-09,
			2.010106644567949e-09,
			4.109103179331013e-10
		],
		[
			2.331435027382417e-09,
			2.524258717843045e-09,
			2.658731951081844e-09
		],
		[
			5.560180368724105e-10,
			-2.504391733672618e-09,
			-4.270670680835153e-10
		],
		[
			-6.523083700418448e-10,
			-2.591248777234666e-09,
			2.3199705490875434e-10
		],
		[
			-7.736490947124198e-10,
			2.4574312727409315e-09,
			2.1938652446471293e-11
		],
		[
			-6.1544212712036e-10,
			6.768523982567261e-10,
			4.739458898288698e-10
		],
		[
			1.6769485438749642e-09,
			1.9171860044533647e-09,
			-7.924898984168454e-10
		],
		[
			-5.910799675617955e-10,
			-1.5366836615048267e-09,
			5.532487578334183e-10
		],
		[
			7.040691705860461e-10,
			1.7643711184074348e-09,
			-1.579414474473317e-09
		],
		[
			1.0287288645961967e-09,
			-1.242759468812003e-09,
			-8.370346393430331e-11
		],
		[
			7.544616052443081e-10,
			6.441294124815604e-11,
			1.0667149049427274e-09
		],
		[
			-2.0877466617376248e-09,
			9.948299061174443e-10,
			5.348296449477431e-10
		],
		[
			4.5459760583351976e-10,
			2.8207358967655214e-09,
			-2.9539319792838565e-10
		],
		[
			-1.7994272323260122e-09,
			-8.693096483162272e-10,
			-5.558930888901132e-10
		],
		[
			-4.550438231203597e-09,
			6.000757098254148e-11,
			-7.089204324980042e-10
		],
		[
			-4.855591873063645e-10,
			-6.215547528175923e-10,
			1.2797981205062318e-09
		],
		[
			5.537431117272063e-10,
			-2.8436513375278065e-10,
			2.2008125471715584e-10
		],
		[
			4.573975557751092e-09,
			-7.729131918504e-10,
			-1.5667452220433774e-09
		],
		[
			-1.6131457760188159e-09,
			1.3471682099704871e-09,
			-2.046179105123901e-09
		],
		[
			2.8662541515425477e-09,
			-1.6797689509816822e-09,
			3.6732516712604356e-09
		],
		[
			-2.5142779773194698e-09,
			8.161473382584544e-10,
			9.126278903734564e-10
		],
		[
			-1.3681476094455193e-10,
			-5.233952819527978e-10,
			-2.1361650343298776e-11
		],
		[
			-5.745961217966216e-10,
			-1.5218468590906226e-09,
			1.152082356651654e-09
		],
		[
			3.2256888600606697e-09,
			1.2290948027851777e-09,
			-2.043348596681793e-09
		],
		[
			-6.537980064782756e-10,
			1.1951036629184858e-09,
			2.6332053276261537e-09
		],
		[
			-3.205410475473011e-09,
			-4.481477750564956e-09,
			-8.155489053695532e-10
		],
		[
			-2.5275589399757476e-09,
			2.435266096744497e-09,
			1.9767627380881452e-09
		],
		[
			-1.1681492437445952e-09,
			-1.5815331993076405e-09,
			-6.342781086412831e-10
		],
		[
			-7.651258463318925e-10,
			1.6474649393416752e-09,
			-1.455793059394405e-09
		],
		[
			1.2769068407330027e-09,
			-1.379340933395703e-09,
			1.3646168713169734e-09
		],
		[
			-1.5742786468551206e-09,
			4.392594800917444e-10,
			2.903147706764672e-09
		],
		[
			-3.807777573391769e-09,
			-4.281107861225277e-10,
			1.1899651182370247e-09
		],
		[
			1.4420168576241934e-09,
			6.575521812269552e-10,
			-1.4908278980375035e-10
		],
		[
			-1.1316245054389847e-09,
			3.128779975265391e-09,
			2.4019695955315087e-09
		],
		[
			-3.07249551518607e-09,
			3.871692215026187e-09,
			3.80152985195792e-09
		],
		[
			9.847774560845896e-10,
			-7.161891546874166e-09,
			-4.5719160469715165e-09
		],
		[
			1.6745837136353591e-09,
			-2.0487449843862666e-09,
			-4.0939924862755246e-09
		],
		[
			-2.2350457218117497e-10,
			-6.391646432737944e-09,
			-4.2400119454463185e-09
		],
		[
			2.118714335237921e-09,
			-3.953015165142636e-09,
			-5.342439646633629e-09
		],
		[
			6.768735201439964e-11,
			-3.5012076756475656e-09,
			-2.139437886785751e-09
		],
		[
			-1.0717208640785205e-09,
			9.703061832434414e-10,
			4.332408065459599e-10
		],
		[
			1.7363648381212144e-09,
			1.7188299886671582e-09,
			5.0413581101617564e-11
		],
		[
			3.6811593460672876e-09,
			-6.460028353439865e-09,
			-5.216071633416844e-09
		],
		[
			4.252259275105545e-09,
			-6.362940352468286e-09,
			-4.951164069192871e-09
		],
		[
			1.6193980513039094e-09,
			7.245473120164969e-11,
			-4.831741396707518e-09
		],
		[
			1.2730216299716069e-09,
			-5.2459957010244265e-09,
			-3.3829921224217644e-09
		],
		[
			-7.96054329731649e-10,
			2.0720995936575023e-09,
			1.1433902376818749e-09
		],
		[
			-3.498845236036627e-09,
			6.056783213116738e-09,
			4.494263891709072e-09
		],
		[
			-1.4410953947375697e-09,
			4.04881588679842e-09,
			5.065472297151505e-09
		],
		[
			-1.0402665366357386e-09,
			4.899562565384378e-09,
			5.689766875944347e-09
		],
		[
			-6.72659872607495e-10,
			4.378440968568248e-09,
			1.3558762364509794e-09
		],
		[
			2.140108042530331e-10,
			-3.2961295648725843e-10,
			-2.020787619579312e-09
		],
		[
			3.4395098614717905e-09,
			-4.521578317641852e-09,
			-3.33979458055515e-09
		],
		[
			-8.779778374082299e-10,
			3.3163164926821495e-09,
			1.5186868051566008e-09
		],
		[
			-1.7949235002591765e-09,
			2.0702076118292366e-09,
			5.189340645348761e-10
		],
		[
			-1.8113028511178157e-10,
			2.4207902860709766e-09,
			4.225068926962629e-09
		],
		[
			7.790120315851708e-11,
			3.8574808093503575e-09,
			3.4263816978606322e-09
		],
		[
			2.2525840956741847e-09,
			-6.478155183779805e-10,
			1.6882134681279797e-09
		],
		[
			1.7839259198643909e-10,
			-3.380688331918412e-10,
			-4.3493010293327323e-10
		],
		[
			2.372516436217847e-09,
			2.5029256542572468e-09,
			-9.56265272905412e-10
		],
		[
			-2.09576082954767e-09,
			-2.3208374548398073e-09,
			9.77703748402575e-10
		],
		[
			2.9383533225511054e-09,
			5.393713426212731e-09,
			1.717637825880972e-09
		],
		[
			2.020500464620734e-09,
			-4.874375808235323e-09,
			-3.06074420739768e-09
		],
		[
			-9.89477936063647e-10,
			-1.4806500685460216e-09,
			-1.0031664640977054e-10
		],
		[
			-5.1348413526397526e-09,
			2.9837773569452762e-09,
			1.2087683055062295e-09
		],
		[
			-2.6773948424608136e-10,
			8.921068204733752e-10,
			2.0970536542537217e-10
		],
		[
			1.0125007255999713e-09,
			2.019428422248072e-09,
			2.7821736059283203e-09
		],
		[
			3.359057582728352e-09,
			4.5971327711451484e-10,
			-1.0395864230524674e-09
		],
		[
			-9.434307165760648e-10,
			-4.0298706930543436e-09,
			-1.7342564816152221e-09
		],
		[
			-1.4939885414406217e-09,
			-1.7725813870832448e-09,
			-1.9605543783434106e-09
		],
		[
			-4.056945068825854e-09,
			5.2269942587451156e-11,
			-9.849332145746494e-10
		],
		[
			3.364756566092122e-09,
			2.1046040701077763e-09,
			5.238231526680177e-10
		],
		[
			4.916493500682185e-09,
			3.8597351024380746e-09,
			2.0797359542634937e-09
		],
		[
			2.5717697472343216e-09,
			4.413326465957661e-10,
			4.6493306892737985e-10
		],
		[
			-9.638536803845393e-10,
			-1.0460246120962388e-10,
			-2.575350724464101e-09
		],
		[
			2.1551311149005823e-09,
			-8.44940490169628e-10,
			9.63070905108644e-10
		],
		[
			-2.3872421660552618e-09,
			9.76261066151515e-10,
			8.107889156490623e-10
		],
		[
			-3.1626907556268694e-09,
			-6.822077963635312e-10,
			2.412742802380758e-09
		],
		[
			-5.750307356600722e-10,
			5.073209598003592e-09,
			-6.479637373387404e-09
		],
		[
			-6.919103041182147e-10,
			-8.03251112339751e-10,
			7.757511814975301e-10
		],
		[
			2.4149807888308706e-09,
			-2.564588148158832e-10,
			-1.8166599348204603e-10
		],
		[
			7.026163063868648e-10,
			-2.007936020095625e-09,
			1.5523260519714073e-09
		],
		[
			-2.150965468956889e-09,
			-3.728879399671865e-09,
			1.6794885183247371e-09
		],
		[
			-2.067726169743895e-09,
			-7.787848052879547e-10,
			4.650290760591316e-10
		],
		[
			-1.7599417577626444e-09,
			-9.075034441516464e-10,
			1.352020209950357e-09
		],
		[
			2.2937567264084366e-09,
			-1.3987700601142303e-10,
			2.592860476753896e-10
		],
		[
			-2.0601656095458427e-10,
			1.0903215625529266e-11,
			6.139353052106901e-10
		],
		[
			8.264518973547297e-10,
			-1.7496489844847086e-09,
			-3.8674692115780947e-10
		],
		[
			1.3810245219703807e-09,
			-1.319907202822828e-09,
			-9.267618830262997e-10
		],
		[
			-1.1511720847699953e-09,
			-1.0680416202054482e-09,
			-5.21894260529938e-10
		],
		[
			1.339157910062095e-09,
			1.6879855899958299e-09,
			2.22456941474487e-10
		],
		[
			7.964695210007113e-10,
			1.8929525375402245e-09,
			-6.602825479444562e-10
		],
		[
			2.3371465719253578e-09,
			2.8738567227914617e-10,
			-2.8465680793079977e-10
		],
		[
			-6.753625118768311e-09,
			-1.567631170554388e-09,
			6.56118429874466e-10
		],
		[
			5.248502239919054e-10,
			1.7421490021388917e-09,
			1.9809937665891334e-09
		],
		[
			2.1307347328408843e-09,
			1.5190945235102735e-09,
			-7.912683387930797e-10
		],
		[
			-9.222036652531471e-10,
			1.13807548560571e-09,
			-4.855809954572216e-10
		],
		[
			1.5314026652104344e-09,
			9.761639557432772e-10,
			1.1610895930817278e-09
		],
		[
			9.941159676498127e-10,
			2.1140256379880742e-09,
			1.5185647165162693e-10
		],
		[
			-1.7277727946543033e-09,
			-2.1046952097722986e-10,
			1.6088524908895044e-10
		],
		[
			-6.34948064890852e-10,
			-3.350131921353298e-09,
			-9.982789269789091e-10
		],
		[
			-6.403102492591885e-10,
			1.9620059665728736e-09,
			5.564064899423506e-10
		],
		[
			1.5388968394240152e-10,
			-1.862311042247049e-09,
			-1.6710985959257005e-09
		],
		[
			2.46203762327735e-09,
			1.2811292327853415e-10,
			-2.0424728145647757e-11
		],
		[
			-1.7091967750552921e-09,
			1.297792518299172e-10,
			-5.366476670409924e-10
		],
		[
			1.881926082093387e-09,
			3.5656598357897503e-09,
			1.1102879997789042e-09
		],
		[
			-7.797414731036331e-10,
			-2.476671130880726e-09,
			1.2470137076294036e-09
		],
		[
			7.119822535489375e-10,
			-4.88912788052452e-10,
			-1.51526978522656e-09
		],
		[
			3.092345268259086e-09,
			-3.389974143568317e-09,
			1.8726213961804035e-09
		],
		[
			2.5808633075460903e-09,
			2.601830947134935e-09,
			-1.5117932985714517e-09
		],
		[
			-5.459302822397477e-09,
			7.86756214628177e-10,
			5.515239300465714e-10
		],
		[
			-9.258880069568489e-10,
			4.902997698575511e-10,
			6.029177575709951e-10
		],
		[
			-2.618259007325396e-10,
			-3.609451580290689e-10,
			-3.714459482570043e-09
		],
		[
			9.595593548906236e-10,
			1.8263239553051849e-09,
			7.913330781256721e-10
		],
		[
			-2.2504499708294573e-10,
			-3.819628342565711e-10,
			-2.1477276073207993e-10
		],
		[
			-4.726884570754559e-10,
			-1.0834159630195845e-09,
			3.1378991651764463e-09
		],
		[
			-5.644422623994974e-09,
			1.0715873835313125e-09,
			-1.1995363258331802e-09
		],
		[
			7.389798434219341e-10,
			6.738072950251866e-11,
			-1.0241154725441216e-09
		],
		[
			-1.4960622552413239e-09,
			1.683511520915075e-09,
			5.419254017767944e-10
		],
		[
			2.655891524032784e-10,
			7.373770614761753e-10,
			2.3708203611382926e-09
		],
		[
			-3.3993852548341336e-09,
			2.6999243733903674e-09,
			1.3032714004754967e-09
		],
		[
			1.8173594298106705e-09,
			1.6868518779848242e-09,
			1.7523151057800504e-09
		],
		[
			1.1146649048869048e-09,
			-4.178560798490064e-10,
			-1.249723176805525e-09
		],
		[
			8.953982342961923e-10,
			-1.1786234230511836e-09,
			-1.2851958474305344e-09
		],
		[
			-2.9236316325071015e-09,
			3.4717888162590142e-09,
			2.6583212171751407e-10
		],
		[
			4.4372564734189474e-10,
			9.813429782448595e-10,
			2.7572304947534962e-11
		],
		[
			-6.362226827368694e-10,
			-3.4792878467027994e-11,
			2.053534295019702e-09
		],
		[
			-8.984745320436666e-10,
			-1.6164302338091555e-10,
			-3.610370751486978e-11
		],
		[
			1.525232297686715e-09,
			-3.08998462919863e-10,
			-2.1818703842865993e-09
		],
		[
			-1.9788518532823393e-09,
			1.8759170156036966e-09,
			-1.7573744098757561e-09
		],
		[
			2.6735393555177638e-09,
			-8.757552073079244e-10,
			8.177182409086241e-10
		],
		[
			2.1795655723023047e-09,
			-1.733943556673983e-10,
			-1.9778641637228223e-09
		],
		[
			4.687180740642021e-10,
			-2.0658767582035303e-09,
			-3.022190847037328e-10
		],
		[
			1.8889585446914233e-09,
			-2.0003497600086103e-09,
			-1.2533786988181157e-09
		],
		[
			6.448117840756016e-10,
			-3.0065326132006528e-09,
			-3.810184060474643e-10
		],
		[
			-7.006418252188268e-11,
			-3.7041548166927506e-10,
			1.8781683844378614e-09
		],
		[
			2.3905721766680645e-09,
			-3.6814437131835144e-09,
			1.6372420613809713e-09
		],
		[
			6.958963074098999e-09,
			-4.5285334769082694e-09,
			5.024410934403813e-10
		],
		[
			1.4166985965734393e-10,
			-1.5071803790930426e-09,
			-1.5762145480134915e-09
		],
		[
			1.6931396983982546e-09,
			4.5755912154359474e-11,
			-7.770031820269241e-10
		],
		[
			2.0887739961455506e-09,
			2.006935727613268e-09,
			-2.1912768556154137e-09
		],
		[
			7.181365154320989e-09,
			-3.335613251979434e-09,
			-3.313622335064695e-09
		],
		[
			2.7286992318102637e-09,
			-5.432970991722841e-10,
			5.270130185222375e-10
		],
		[
			5.050070744638732e-10,
			1.0242036539188502e-09,
			-7.123812163581459e-10
		],
		[
			3.344000047323817e-09,
			-1.753731640356333e-09,
			3.1523144305666137e-09
		],
		[
			1.3282719353482691e-09,
			2.2193449695894086e-09,
			6.311677589281114e-10
		],
		[
			-2.2751453030691516e-09,
			4.125524903806138e-09,
			1.683138411445591e-09
		],
		[
			8.794035177353863e-10,
			5.212503943902817e-11,
			8.820977033152104e-10
		],
		[
			2.0324990796458577e-09,
			2.9248352834553854e-09,
			1.5051377168306134e-09
		],
		[
			-2.1702958543431562e-09,
			-2.2041488352723103e-09,
			-6.127526354939606e-10
		],
		[
			-2.9666640942831065e-09,
			-3.4331013687369975e-10,
			-2.3162694020176974e-10
		],
		[
			3.301576427485216e-09,
			2.968083370425733e-10,
			-1.2790625079215953e-09
		],
		[
			-2.0154364539305037e-09,
			1.9723640103892657e-09,
			8.700351733866752e-10
		],
		[
			-2.2991555450549463e-08,
			3.523848324999822e-09,
			-2.707801204239399e-10
		],
		[
			5.108582293225881e-10,
			-7.517595753808569e-10,
			-4.267083673454698e-10
		],
		[
			-2.7513016958094843e-10,
			-3.224171767373007e-09,
			1.638083402029978e-09
		],
		[
			2.1265244745125391e-10,
			3.2531166793623717e-09,
			4.986480920215108e-10
		],
		[
			7.348188910870658e-10,
			-1.8812247255099284e-09,
			1.5237708966354458e-09
		],
		[
			-1.0539603561455289e-10,
			-1.0374890708240924e-09,
			9.350527719168404e-10
		],
		[
			1.8161072698415216e-09,
			1.1048134162214542e-09,
			-8.04657915077294e-10
		],
		[
			-1.2807503599571757e-09,
			1.9777730735906824e-09,
			1.7649682921556385e-09
		],
		[
			1.0959195594613402e-09,
			9.074500072006211e-10,
			-3.8038424934505656e-11
		],
		[
			-2.181302486105851e-09,
			3.105524684721035e-10,
			-5.501226555094786e-10
		],
		[
			-1.4626659156933258e-09,
			-2.536826403664717e-11,
			3.4815229579261705e-10
		],
		[
			1.2243540208756815e-09,
			4.846501636565542e-10,
			-8.448883064559749e-10
		],
		[
			1.0048787787531802e-09,
			-4.396703306051153e-09,
			-3.4219751281389633e-10
		],
		[
			-4.317779895412629e-09,
			-1.2524074146242267e-09,
			-1.2616806459820458e-09
		],
		[
			3.2591637253129614e-09,
			5.548369725422938e-10,
			-1.2290068877488454e-09
		],
		[
			1.843610087942072e-09,
			3.345642472692302e-09,
			-1.7743448542116344e-12
		],
		[
			-2.648049398871313e-09,
			-2.6275985904739067e-09,
			1.5695620053441386e-10
		],
		[
			2.7388293384937654e-09,
			-1.5790205940519299e-09,
			-9.349297976362652e-10
		],
		[
			-1.934390027564948e-09,
			8.609767118333756e-10,
			7.797479419560721e-10
		],
		[
			-6.513221374920031e-09,
			-1.5771306749934187e-09,
			6.159782624799851e-09
		],
		[
			-2.107033844749076e-09,
			-5.686094563503874e-09,
			-1.0792207930349508e-10
		],
		[
			-2.3761280094336e-09,
			-1.0763698912263794e-09,
			-1.4199342124598602e-09
		],
		[
			4.59910132267508e-09,
			4.427451335571331e-09,
			2.654930296753952e-09
		],
		[
			2.062683604624451e-09,
			7.852022443417496e-09,
			-3.010576962599054e-09
		],
		[
			-5.189470911485582e-09,
			-3.778833477403704e-09,
			8.929875671478364e-10
		],
		[
			2.141238006244627e-09,
			1.1465872703799984e-09,
			-3.5699613281496423e-09
		],
		[
			-4.17058848563822e-10,
			-4.218575041974122e-09,
			-3.7490784870161856e-09
		],
		[
			8.388200199782852e-10,
			-4.26298663849491e-09,
			-2.543631861522796e-09
		],
		[
			1.7904095460595023e-09,
			-2.0295982348353813e-09,
			-3.7721052692749497e-10
		],
		[
			3.018423927602119e-10,
			6.38080372318369e-09,
			-2.124827602178791e-09
		],
		[
			-3.786054747378028e-10,
			1.4379034917468386e-09,
			2.3809703104110863e-09
		],
		[
			-1.012450477485152e-09,
			2.0325125927345245e-09,
			1.6660207118746713e-09
		],
		[
			7.310858773667843e-10,
			3.4109428077453667e-09,
			2.710157062380112e-09
		],
		[
			4.257438652800335e-09,
			-1.6446733534624723e-10,
			1.0701646197807443e-09
		],
		[
			3.5685475138726494e-09,
			-1.0685421724789905e-09,
			1.8866359573446793e-09
		],
		[
			-1.6494296732023161e-09,
			1.5702630410704385e-10,
			6.836070847012948e-10
		],
		[
			3.0734844110517213e-09,
			-2.0219769543592567e-09,
			2.244631830113157e-09
		],
		[
			-3.72125273285526e-09,
			-9.606749842732883e-10,
			-5.446745005150251e-09
		],
		[
			-5.848843719457769e-10,
			4.259811629061422e-09,
			3.927815066973797e-09
		],
		[
			-5.124372908094348e-10,
			-2.8552215942464353e-10,
			3.062657062314446e-10
		],
		[
			1.4634210363738544e-09,
			-5.367524487486856e-10,
			1.9179814148706378e-10
		],
		[
			-3.6609937361869566e-10,
			-3.4375370208879867e-09,
			-4.425878914692305e-09
		],
		[
			-5.278131708794101e-09,
			7.760272037017714e-09,
			9.02348738918677e-09
		],
		[
			-1.889927334974504e-09,
			1.8320840139454973e-09,
			-1.250422546325419e-09
		],
		[
			3.479841949026548e-09,
			2.7183009697378338e-09,
			-1.6258438551047566e-09
		],
		[
			5.135505821866227e-09,
			-8.51914621905373e-10,
			-2.949799817765032e-09
		],
		[
			-1.0346423901573059e-10,
			-4.376653701052032e-09,
			-1.7545861503096663e-09
		],
		[
			-1.3438244881085448e-09,
			-7.082088697743852e-09,
			-1.442835019682007e-09
		],
		[
			-1.0021334314546586e-09,
			2.1267582462089713e-09,
			-9.850878453100056e-10
		],
		[
			-1.3591786623643027e-09,
			1.987862718679808e-09,
			1.4447387074386215e-09
		],
		[
			2.1400253549976783e-09,
			-1.5647434319155947e-09,
			-1.2134104824123062e-11
		],
		[
			2.2128673882128967e-10,
			-2.549877532973178e-09,
			-4.475167573044906e-10
		],
		[
			2.7558413824051015e-11,
			2.3297647500804304e-09,
			1.8251860215893205e-09
		],
		[
			2.0575767196801157e-09,
			1.7980386829292137e-09,
			9.191300638445362e-10
		],
		[
			2.9019113679737207e-10,
			1.0771514926478043e-09,
			-1.2253658705258533e-09
		],
		[
			-2.375326270301486e-09,
			-5.2049549256573425e-09,
			-1.5189502149080033e-09
		],
		[
			7.196313801998036e-09,
			9.24531342142663e-09,
			3.558109646100828e-09
		],
		[
			1.6931521820241075e-09,
			-2.7250030392168352e-09,
			1.760853810102059e-09
		],
		[
			-1.7641008257621836e-09,
			-3.0458004084607033e-09,
			-3.73816214432447e-11
		],
		[
			-2.3485749232308466e-09,
			-2.382612392859596e-10,
			-2.216115427745441e-09
		],
		[
			-4.776790235029272e-09,
			-3.236248734462814e-09,
			-3.065466407013978e-09
		],
		[
			-2.664305717917172e-09,
			-1.2030209099447385e-09,
			-1.1340497824602956e-09
		],
		[
			3.5989707702740027e-09,
			1.0034338834159321e-09,
			1.0086876155374095e-09
		],
		[
			4.72715746296436e-11,
			3.462338388799336e-09,
			2.637625769055507e-10
		],
		[
			-9.81936626986898e-10,
			-3.2627513622705826e-09,
			-1.384004099826693e-10
		],
		[
			-1.7699652344926812e-09,
			1.0546956747183454e-09,
			5.0807546995905627e-11
		],
		[
			4.2783323033513706e-11,
			9.47346788216329e-10,
			7.529037776901212e-10
		],
		[
			-5.031795855980566e-11,
			-4.5647177249405005e-10,
			5.504696870654741e-10
		],
		[
			8.355140672792767e-10,
			-9.381622209809534e-10,
			1.2541363602489147e-09
		],
		[
			-1.7020641889295258e-09,
			-2.3159765310618097e-09,
			-1.1749300768509145e-09
		],
		[
			2.6440499916691164e-09,
			1.708568061602033e-09,
			-1.4333872951495011e-09
		],
		[
			1.3850855193658744e-09,
			6.4381929235123225e-09,
			1.5836397981968644e-09
		],
		[
			-1.5664778806150098e-09,
			-1.3283167980935857e-09,
			-6.108273738624298e-10
		],
		[
			1.5893732480889672e-09,
			-1.4565817919230777e-09,
			3.0089008761760374e-10
		],
		[
			-1.1695379570862618e-09,
			2.4537270629281082e-09,
			-9.692618424496715e-10
		],
		[
			2.7344776766813996e-09,
			-1.60709502932073e-09,
			4.675527881897922e-10
		],
		[
			-5.271277336683599e-10,
			-2.2846271469508134e-09,
			-2.0561735365070962e-10
		],
		[
			8.03056203116941e-11,
			-1.5300639412728318e-09,
			1.268390960670187e-09
		],
		[
			-9.349908506383876e-10,
			-6.860515798492783e-11,
			9.38081802161968e-10
		],
		[
			2.999164241295492e-10,
			-7.721439183722768e-10,
			-3.5581225609443507e-09
		],
		[
			1.6070489437968905e-09,
			-7.361860233030151e-10,
			2.430215002626813e-10
		],
		[
			-8.701739546134102e-10,
			-4.307748704178194e-10,
			-8.224750384492632e-10
		],
		[
			-2.6278990557541104e-09,
			1.3224746911986735e-09,
			1.3647272322573595e-09
		],
		[
			1.2372790475400478e-10,
			1.2696505297328287e-09,
			1.757638916539277e-09
		],
		[
			2.9572819761319435e-10,
			3.7869608854103093e-11,
			-2.3746899152873683e-09
		],
		[
			-2.427412469281543e-10,
			7.506564486786469e-11,
			-1.3887697091118495e-09
		],
		[
			-1.7671485543893897e-10,
			-1.3825857834554317e-09,
			2.0058207078599403e-09
		],
		[
			8.224068220552176e-09,
			-1.7769484328818522e-09,
			-2.2817244313471773e-09
		],
		[
			-3.31392184569403e-10,
			-1.6939022760773432e-09,
			1.1034789947892923e-09
		],
		[
			-2.7301337128286547e-09,
			5.060399851613898e-10,
			-3.388121259518122e-10
		],
		[
			-1.4814029777260953e-09,
			-9.383281805546847e-10,
			5.44475750313603e-10
		],
		[
			-5.4302203956502745e-09,
			1.2022323547904778e-09,
			-9.267064288372174e-10
		],
		[
			5.940596996353319e-10,
			6.194194455286083e-10,
			-1.1395083917452976e-10
		],
		[
			2.8215450003516387e-09,
			4.398131700512668e-09,
			-2.9661770378496755e-10
		],
		[
			1.2874297660059059e-09,
			-2.319296389824015e-09,
			1.0505897861199529e-09
		],
		[
			-2.9539534157710483e-09,
			2.6517933442747743e-12,
			1.2592669978728517e-09
		],
		[
			1.7748696716631952e-08,
			9.789537107033781e-10,
			7.157002765783915e-10
		],
		[
			3.382945575878944e-09,
			-3.111486773864094e-09,
			1.8626034218596016e-09
		],
		[
			-1.374875604396039e-09,
			1.7584895156926192e-09,
			2.7047713764458466e-10
		],
		[
			-9.218643164908024e-09,
			-2.012021947047026e-09,
			1.865288460352542e-09
		],
		[
			-3.917446764829668e-09,
			7.64857244469055e-09,
			1.7785564456030565e-09
		],
		[
			-3.938769125617291e-10,
			-1.600792866513463e-09,
			-2.4943170736427277e-09
		],
		[
			-2.7928918999042332e-09,
			-3.8730202567020605e-10,
			-2.1039225791028025e-09
		],
		[
			9.121170560623871e-10,
			8.126811015480301e-10,
			-1.0802571118362914e-09
		],
		[
			2.668632056089725e-09,
			-7.591911600201327e-11,
			-5.534831711977963e-10
		],
		[
			-2.6553902704712304e-09,
			-1.0551759216084855e-10,
			-6.803635991072433e-10
		],
		[
			-4.359266787592058e-09,
			-3.90565645137788e-09,
			4.1971779284862966e-10
		],
		[
			2.7293694004739078e-09,
			3.389423832551864e-09,
			1.1588333351631886e-09
		],
		[
			-3.24836321225081e-10,
			2.858467565182216e-09,
			-8.096916660216809e-10
		],
		[
			-9.93020522861746e-10,
			-4.996871595848857e-10,
			-1.3674944678603043e-09
		],
		[
			-1.9957903684532103e-09,
			-2.5933124254890767e-09,
			-4.426827103505014e-09
		],
		[
			8.989512845193939e-10,
			-1.8780016192898908e-09,
			4.7519560212254845e-09
		],
		[
			-3.146734724532643e-10,
			-1.2768901933703329e-09,
			6.932238809983357e-10
		],
		[
			-1.0918802690497013e-09,
			8.766164621307031e-09,
			-3.839351438939378e-09
		],
		[
			1.7128498730166805e-09,
			1.8187018790557676e-09,
			-3.579739229854767e-10
		],
		[
			-1.4450055410635658e-09,
			-2.658032380469207e-09,
			1.3763104169754318e-10
		],
		[
			1.4168214862938221e-09,
			3.9758679394108925e-09,
			2.1445358255378333e-09
		],
		[
			1.3170437404446323e-09,
			2.1492035900834084e-09,
			-9.160599982380328e-10
		],
		[
			-2.2776541631743373e-09,
			-1.135887849027847e-09,
			-1.6118908741856704e-09
		],
		[
			-2.677764144361953e-09,
			1.5028417708797512e-09,
			-3.717881491530862e-10
		],
		[
			-1.024117664092145e-09,
			-1.9862535610616474e-09,
			-9.569923873025462e-10
		],
		[
			1.0984825361152921e-09,
			3.232721818960191e-09,
			9.49846344987853e-11
		],
		[
			-8.826219778080815e-10,
			-4.093434207242699e-09,
			4.815109781967058e-10
		],
		[
			-1.0343901829276637e-09,
			5.812551163733493e-10,
			7.42274146668065e-10
		],
		[
			1.8398850516669733e-10,
			-1.8046172157154116e-09,
			-5.776192145760334e-10
		],
		[
			-1.203165885679491e-10,
			-4.748518341744294e-09,
			-3.4283074671258487e-09
		],
		[
			1.470061758331904e-10,
			-1.28216339930497e-10,
			6.588333665642955e-10
		],
		[
			-1.1481587334657034e-09,
			-1.399137571869469e-10,
			8.673182893063985e-10
		],
		[
			-1.0889232683435608e-09,
			-2.0284881720738367e-09,
			3.6266365599741295e-10
		],
		[
			3.656974506201556e-10,
			-9.777091444113676e-09,
			-6.24134496811849e-10
		],
		[
			-1.3941819259409093e-09,
			-9.598611427735992e-10,
			2.1364221962061384e-09
		],
		[
			9.946778696545863e-10,
			1.110313020818917e-09,
			4.738642753297686e-10
		],
		[
			1.7214180937264193e-09,
			9.51092205692749e-10,
			-1.4110234568746135e-09
		],
		[
			8.913188901906722e-11,
			1.4578486009765366e-09,
			9.22022102912317e-10
		],
		[
			1.228342508030866e-09,
			1.3540114565615982e-09,
			3.2234742558642646e-09
		],
		[
			3.909554330872996e-09,
			2.5602923912169284e-09,
			1.8496066374123397e-09
		],
		[
			-2.8902431509199658e-09,
			4.123537713038085e-09,
			-2.9120597822688963e-09
		],
		[
			6.377401960424325e-10,
			-1.3403286090586795e-11,
			-7.698593025521924e-11
		],
		[
			1.4937954913679925e-09,
			-5.27909011672912e-10,
			1.6953786563588602e-09
		],
		[
			7.587074635098585e-10,
			-3.5822254152746917e-09,
			1.293667056165255e-09
		],
		[
			-1.0288176756827878e-09,
			1.7809683803713975e-08,
			-1.5929129210839813e-08
		],
		[
			-1.5344161989809757e-09,
			-2.7027113710591193e-09,
			2.2319372747922444e-10
		],
		[
			-4.167521386472253e-09,
			-2.643319531774959e-09,
			5.861334273313573e-09
		],
		[
			-8.411320778476514e-10,
			-2.0086172294482175e-09,
			-9.74346161124199e-12
		],
		[
			-1.4386203021550903e-09,
			-9.010449680956508e-10,
			1.177334118570386e-09
		],
		[
			-1.5971785403330057e-09,
			9.465832700525906e-10,
			3.356890687916619e-09
		],
		[
			1.8247987618111492e-09,
			-2.569321159106008e-10,
			2.019868331098322e-09
		],
		[
			-1.0039747851984687e-10,
			-3.3491717756092207e-10,
			7.57178599884122e-10
		],
		[
			-1.2340106341905674e-09,
			-1.4474117843564085e-09,
			-2.714820387201951e-10
		],
		[
			1.0000118480978886e-09,
			1.1653323058298325e-09,
			2.9188849563075583e-09
		],
		[
			4.6836859437157095e-09,
			-1.6310538643065995e-09,
			1.5181419126077896e-09
		],
		[
			-3.976133495338106e-10,
			-4.2745293886237875e-09,
			8.507000748449427e-10
		],
		[
			6.496631310089676e-09,
			3.4334527632485776e-09,
			-1.5625861790090794e-09
		],
		[
			2.507708502167438e-09,
			-2.2350665137521584e-09,
			3.1104521448492426e-10
		],
		[
			-6.200777460167803e-10,
			-1.4248680815354962e-09,
			4.817550723826849e-10
		],
		[
			-3.5530509761484573e-09,
			-3.4945801164218506e-09,
			-1.703386078709806e-09
		],
		[
			-1.2597752873578105e-08,
			2.7493156892305485e-10,
			-5.096537194727379e-10
		],
		[
			4.0888236628079904e-09,
			3.5837880394843476e-09,
			1.0307557455212032e-09
		],
		[
			7.636901149030433e-10,
			5.806800630942676e-10,
			-1.125037349229743e-09
		],
		[
			3.0739350865064896e-09,
			-3.390496842547569e-09,
			-1.000113931957543e-09
		],
		[
			3.8697562080062606e-09,
			-4.948090941841882e-09,
			7.05863224104874e-10
		],
		[
			-1.4393205294043402e-09,
			-3.470484659873526e-11,
			-6.605956229861619e-10
		],
		[
			3.6705085551877674e-10,
			1.477086169991679e-09,
			2.004579147594047e-09
		],
		[
			1.8738174752394606e-09,
			2.456806789495896e-09,
			-4.457974935739661e-10
		],
		[
			7.898112062987797e-09,
			2.8871292565993233e-09,
			-2.8673048754263737e-09
		],
		[
			-1.4973085849323485e-09,
			-1.033307391349109e-09,
			4.805329833496207e-10
		],
		[
			-4.234600823337243e-10,
			3.4676014398694474e-10,
			2.82506124010156e-09
		],
		[
			-2.684408987188389e-09,
			-1.1253138357436944e-09,
			-7.520509539237265e-10
		],
		[
			-2.2336709618336646e-09,
			3.1730412323387696e-10,
			5.383977490179951e-10
		],
		[
			-1.0592634467004115e-09,
			-1.3925722967273416e-09,
			-2.2463614311904777e-10
		],
		[
			7.018373823765528e-11,
			3.8665906497065595e-09,
			-2.174471153677173e-09
		],
		[
			-3.568524103276733e-09,
			-6.812210848253392e-10,
			8.288242023450304e-10
		],
		[
			-5.711951909168372e-09,
			1.914621969866627e-09,
			2.8929227692926606e-09
		],
		[
			1.5671135657849113e-09,
			6.368272665783039e-11,
			-5.571139916666744e-10
		],
		[
			1.7103471263987776e-09,
			-1.1683847876846814e-09,
			-8.07830124616453e-10
		],
		[
			7.083850141502648e-09,
			-9.031212510321275e-10,
			-1.6060113455455504e-09
		],
		[
			-8.006917225466582e-10,
			-2.0047542438327256e-09,
			-1.4335447875354812e-09
		],
		[
			7.605172636268131e-10,
			1.7802888209894097e-09,
			2.0886765947074525e-10
		],
		[
			-3.1309450074602848e-09,
			1.9440847798661175e-09,
			-9.36743450137531e-10
		],
		[
			2.3170095687749343e-09,
			-7.218490402320066e-10,
			1.9662942001374194e-09
		],
		[
			-1.0712036440849304e-09,
			4.806972496300171e-09,
			-2.68294319432832e-10
		],
		[
			1.3976821027726862e-09,
			-3.756641178859801e-09,
			8.017579214500745e-10
		],
		[
			-1.6760811128227477e-10,
			-3.8653769004454115e-09,
			-1.591116719859058e-10
		],
		[
			-4.557790092780084e-10,
			-1.2748929564746947e-09,
			1.2444540919017401e-09
		],
		[
			-2.3378489947359142e-09,
			5.654251131196473e-10,
			8.877318386838626e-10
		],
		[
			-1.4390917238690526e-09,
			-3.4669403924790503e-10,
			2.0689139571182713e-10
		],
		[
			7.096575164821621e-11,
			-2.548893042885054e-10,
			1.3800124382950527e-09
		],
		[
			9.893297190035984e-10,
			-2.816799579227232e-09,
			1.0522978099392613e-09
		],
		[
			-7.187009203202678e-10,
			3.7522256322665673e-10,
			1.7215306765392267e-09
		],
		[
			6.113767953448449e-10,
			-6.793642006459579e-10,
			-2.0255142012086844e-11
		],
		[
			-4.120345551074812e-09,
			2.3053553673706933e-09,
			3.27881160427498e-10
		],
		[
			-4.5606691848168723e-10,
			9.118037758368653e-10,
			1.96302318112286e-09
		],
		[
			1.7821556843746052e-10,
			-5.69139713546707e-10,
			1.3393025009825062e-09
		],
		[
			-3.05149459208152e-10,
			-5.174005225924872e-10,
			1.65117003675903e-09
		],
		[
			-2.2665922633857738e-09,
			-4.703069334046658e-09,
			-1.021709628235277e-09
		],
		[
			-3.7318553968236597e-10,
			1.572659602451698e-09,
			-3.038546347564742e-10
		],
		[
			-7.655127108101953e-10,
			2.078362427164026e-09,
			-3.08301644221545e-09
		],
		[
			-1.8066460649588348e-09,
			8.034333514893641e-10,
			-1.4929421959446394e-09
		],
		[
			6.688171631561634e-10,
			-7.962697320062691e-10,
			-1.7758975032998452e-09
		],
		[
			-9.805165296103333e-10,
			1.0132044422953093e-10,
			-1.5857515100216448e-09
		],
		[
			-2.090398780460527e-09,
			4.3774252797907253e-10,
			-1.812949461794328e-09
		],
		[
			-6.438935670732169e-10,
			1.5854773347335047e-09,
			-1.2713835971234599e-09
		],
		[
			2.005742857124394e-09,
			2.07273325063814e-09,
			1.5932391341734995e-10
		],
		[
			-2.5377081532142896e-09,
			-1.2177917940605003e-09,
			-2.2448465224062616e-11
		],
		[
			7.113896837909648e-10,
			2.8275927223544946e-09,
			-6.691340687335194e-10
		],
		[
			2.2288904349088924e-10,
			2.5392488719283508e-09,
			-2.370013395547216e-10
		],
		[
			-1.4553731342254054e-10,
			3.6312568820494383e-10,
			1.1164687544247392e-09
		],
		[
			5.243339982584664e-10,
			1.3315941516652044e-09,
			6.708497470273221e-10
		],
		[
			1.6930591243510967e-09,
			-1.180162136875356e-09,
			8.682076722853465e-11
		],
		[
			1.8314989802189834e-09,
			-2.607411022690398e-09,
			2.445780796597692e-09
		],
		[
			2.899355305950308e-10,
			-1.2218063273310057e-09,
			7.626632506840323e-10
		],
		[
			-3.2483308833870816e-10,
			-1.877671696234755e-09,
			6.342656767890671e-10
		],
		[
			1.1514473363227e-08,
			-1.0826277895954916e-09,
			-3.1096699557144876e-09
		],
		[
			4.553097981106969e-09,
			1.2816707808617724e-09,
			-2.970117102474532e-09
		],
		[
			-7.149304253279604e-10,
			-2.1573326254846745e-10,
			-2.787610396524871e-09
		],
		[
			-1.975159726067256e-09,
			1.4849135320141068e-09,
			-8.213629569273228e-10
		],
		[
			-1.8630078297118585e-09,
			-2.550851050327412e-09,
			6.5790904559267255e-09
		],
		[
			8.851578818975758e-10,
			1.0535346572765842e-09,
			-7.802185489897898e-10
		],
		[
			-4.793972857274622e-09,
			-1.7131715525268394e-09,
			-7.237088104604137e-10
		],
		[
			-9.894643440603086e-11,
			9.71031894489367e-10,
			3.5083446835404254e-10
		],
		[
			-1.6549321635595363e-09,
			3.718489983264546e-10,
			-2.364206983439874e-11
		],
		[
			2.1270073913374558e-09,
			6.212630055292099e-10,
			-7.374124466180977e-10
		],
		[
			1.4604131324255318e-09,
			2.289058771915604e-09,
			1.8422123616977125e-09
		],
		[
			2.0752730495789905e-09,
			-3.5935657750099567e-09,
			7.193504585097741e-11
		],
		[
			1.5992966043710327e-09,
			-3.834784267192141e-09,
			-9.990454211398225e-10
		],
		[
			-1.5292881329799896e-09,
			-1.084248423834281e-09,
			1.2645015491638734e-09
		],
		[
			-8.551246223472041e-10,
			1.4515006810840966e-09,
			1.2913383202786705e-09
		],
		[
			1.063485495619174e-10,
			1.7443919121174844e-10,
			7.697384612591124e-11
		],
		[
			6.787676013946672e-10,
			3.2930928187306297e-09,
			-1.6337682944286603e-09
		],
		[
			-3.1883539066623977e-09,
			-6.351404905564153e-09,
			-6.77254437452016e-09
		],
		[
			4.526832469980093e-10,
			4.83999541576471e-10,
			-1.525151931673672e-09
		],
		[
			-9.77542265965199e-10,
			-1.6617039459062693e-09,
			-6.161747731427159e-10
		],
		[
			1.4489622720640674e-09,
			6.5328680103495455e-09,
			1.6754470814592958e-09
		],
		[
			-1.2747808008110864e-09,
			1.3422663550809745e-09,
			4.0923709435336175e-10
		],
		[
			1.1814754997218226e-09,
			2.0235988319803145e-09,
			1.1956034061224932e-09
		],
		[
			3.251633278703936e-10,
			-5.867020545441389e-11,
			-6.095663698466172e-11
		],
		[
			-8.958906603194447e-10,
			-9.082835926104465e-10,
			2.6758882935558096e-09
		],
		[
			2.928283287103835e-09,
			-1.4026700894511759e-09,
			3.0186518408302586e-09
		],
		[
			7.651287754033232e-10,
			-4.43684066345955e-09,
			-4.801496112507618e-10
		],
		[
			1.0243731044370444e-08,
			7.539629199663352e-09,
			5.130248259601794e-09
		],
		[
			-1.356848805504518e-09,
			8.532867102943205e-10,
			4.4298846302109655e-09
		],
		[
			1.1768630459315433e-09,
			-2.8765587339477933e-09,
			-5.205903823605425e-10
		],
		[
			-9.106952605272924e-09,
			2.927228873054319e-10,
			-2.820713462713586e-09
		],
		[
			2.547628981886738e-09,
			-1.6045946066139244e-09,
			6.460314995218232e-11
		],
		[
			-9.56548242612631e-10,
			-1.6897707544444872e-09,
			-7.967611879751957e-10
		],
		[
			-2.255189223925693e-09,
			3.755218042840749e-09,
			-2.1952364857751356e-09
		],
		[
			7.205391847008469e-10,
			-8.734724446762853e-10,
			-2.202068145288215e-09
		],
		[
			-1.7783521549768645e-09,
			-9.59619636961389e-10,
			-6.092167644014048e-10
		],
		[
			-1.0937867353849929e-09,
			4.0170091065203307e-10,
			-1.9025898012755134e-09
		],
		[
			1.641740927416075e-09,
			-7.185295515285432e-10,
			1.1019505914936315e-10
		],
		[
			1.8516560102799146e-09,
			-1.0480134474142556e-09,
			1.1558054206629396e-09
		],
		[
			-2.399610202310891e-09,
			1.3648420882908451e-09,
			6.365893214632081e-10
		],
		[
			-4.8344932106566875e-09,
			1.265728859320509e-09,
			-1.5455653097230661e-10
		],
		[
			2.2970450225823634e-09,
			7.065942875951519e-10,
			2.367903123430419e-10
		],
		[
			-4.577665691500657e-10,
			-3.2499911389095915e-10,
			1.9056230389171466e-10
		],
		[
			5.2755408416038625e-11,
			-3.105169111601704e-10,
			-7.309698832253459e-10
		],
		[
			2.9424593488080336e-09,
			-1.3368071218643196e-09,
			4.5817379796290065e-10
		],
		[
			1.735877626413833e-10,
			2.626713537255534e-09,
			-7.832113282012182e-11
		],
		[
			-1.174598015755084e-09,
			2.488543329975475e-10,
			-4.940298149844435e-10
		],
		[
			3.1740969306784864e-09,
			1.5140679383128186e-09,
			1.5916572615815675e-09
		],
		[
			2.2082063439129212e-09,
			-4.948150800267954e-10,
			-2.578374819428466e-11
		],
		[
			1.6735549420137319e-09,
			-2.884262259808178e-09,
			1.8585718325705589e-09
		],
		[
			-3.4765163129748523e-09,
			3.1415130215973776e-10,
			-2.1978230434388463e-09
		],
		[
			1.967786341147151e-09,
			1.2862980884752894e-10,
			-1.1352585193503974e-09
		],
		[
			5.68339599758481e-10,
			-6.875250196632446e-10,
			-8.843286602582004e-10
		],
		[
			9.86895088752824e-11,
			1.0303598392513435e-09,
			-2.9386377017852636e-10
		],
		[
			-1.1270387426255615e-09,
			-4.6255944276430204e-10,
			2.5428901988526006e-10
		],
		[
			-1.0813338872884248e-09,
			3.47530966914444e-09,
			1.3504371296921327e-09
		],
		[
			1.3203923158889275e-09,
			-3.7288391137295966e-09,
			3.174341111485483e-09
		],
		[
			3.051635545679396e-11,
			-8.0773289952797e-10,
			4.6938238750732355e-09
		],
		[
			-1.0263274685217366e-09,
			-6.931695266113378e-10,
			-2.105554510727288e-09
		],
		[
			-1.6343584858147161e-10,
			-1.637400201076991e-10,
			2.2499674698175275e-10
		],
		[
			-2.620308798710841e-09,
			-4.859302811836307e-10,
			8.157504501413262e-10
		],
		[
			-5.405686012160708e-10,
			3.816465974189512e-10,
			-1.000459442094077e-09
		],
		[
			-5.042424699116116e-12,
			6.888406180361232e-10,
			-5.74844478536501e-09
		],
		[
			1.2452356953331194e-09,
			2.3276783444984534e-09,
			-3.200406607706143e-10
		],
		[
			-2.242695618613077e-09,
			2.0137629558873658e-09,
			1.6916413111287589e-09
		],
		[
			-1.0439132904594773e-09,
			1.0253214037485484e-09,
			1.2647674428783116e-09
		],
		[
			2.974310981536694e-10,
			-2.5721770183746443e-10,
			-1.1734181221362193e-09
		],
		[
			-1.5435961531883114e-09,
			-6.315159897409684e-10,
			3.3875927751530224e-10
		],
		[
			3.2875382687742887e-09,
			-4.478029012555935e-09,
			-1.801709248615516e-09
		],
		[
			1.4550739140456236e-09,
			-2.1318694971715306e-10,
			1.88402035235681e-09
		],
		[
			1.0433254551554894e-09,
			1.666041300758397e-09,
			-1.0089482033177552e-09
		],
		[
			-1.161235667246894e-09,
			1.3298333879531095e-09,
			-1.8015096325559833e-09
		],
		[
			-1.337163701954325e-09,
			-2.7826877389941946e-09,
			9.264374835169277e-10
		],
		[
			-1.9638989994572185e-09,
			-2.1781276690402153e-09,
			-7.697066001957631e-09
		],
		[
			1.828342898587427e-09,
			2.6410058531969866e-10,
			2.472418270275101e-09
		],
		[
			8.223225468122131e-10,
			-5.173765453673161e-10,
			2.5118035431688404e-10
		],
		[
			2.33324447051903e-10,
			4.095968696987177e-09,
			1.4827029613675903e-09
		],
		[
			-2.7180894311489454e-11,
			2.3434858292840557e-09,
			1.6817015255703627e-09
		],
		[
			-7.808667148097726e-09,
			2.845752192871465e-09,
			-1.2338678184238795e-09
		],
		[
			1.8509271914623821e-09,
			-8.564506728648769e-10,
			1.7070550108183077e-09
		],
		[
			3.3670508359024602e-09,
			-3.752813585295218e-09,
			3.860140506201206e-09
		],
		[
			3.965619917243288e-10,
			-1.4397299676433596e-09,
			-8.159060117028725e-10
		],
		[
			-1.8813805288881572e-09,
			2.108753295461596e-09,
			-4.392469607060754e-09
		],
		[
			3.1825976592121825e-09,
			-2.9135621597133775e-09,
			2.6841108105956662e-09
		],
		[
			2.596722015454279e-09,
			2.1086825451884093e-09,
			2.0013776805070183e-09
		],
		[
			-9.386342782575512e-10,
			1.5956982321797507e-10,
			-5.056031390644285e-10
		],
		[
			2.634820393862782e-09,
			-5.06120831275173e-10,
			-3.14004968563911e-10
		],
		[
			-4.592146195832554e-09,
			-3.5817054684016765e-09,
			-1.8261523739863266e-09
		],
		[
			5.081024194455205e-10,
			-1.1304424549735562e-10,
			1.4330213287790932e-09
		],
		[
			-1.079551244289086e-09,
			-4.2564899445066754e-10,
			1.7970901510851956e-10
		],
		[
			8.706868896159744e-10,
			2.3582671712201824e-09,
			-9.68347542779928e-10
		],
		[
			-7.688013769620254e-10,
			1.661213104405105e-09,
			9.899112179266606e-10
		],
		[
			-2.262997346147413e-09,
			3.103583287915176e-10,
			-2.0090285726933973e-09
		],
		[
			1.6619099624662989e-09,
			9.315023807532656e-10,
			1.5184544204594772e-09
		],
		[
			3.439098402715667e-10,
			-2.811470523772877e-09,
			3.1046972670428326e-10
		],
		[
			1.0259789203716787e-09,
			-9.160329017690534e-11,
			-8.098067923970513e-10
		],
		[
			1.0622470143124572e-09,
			2.4994826064995218e-09,
			-3.379685990427849e-09
		],
		[
			-2.6797805275377485e-09,
			5.513184066893749e-10,
			-4.3371501632569274e-10
		],
		[
			2.6402203581801437e-10,
			7.992196360428433e-11,
			2.294069813955602e-09
		],
		[
			2.043233290440145e-09,
			-3.1957327101869444e-09,
			3.6586308119575785e-10
		],
		[
			-1.1833320087086416e-09,
			1.538140756323529e-09,
			-5.657488386231676e-10
		],
		[
			1.3244747699414526e-09,
			-2.952888874076384e-09,
			1.610531988261785e-09
		],
		[
			-8.308645742654673e-10,
			1.47975785114683e-09,
			1.0868496196354613e-10
		],
		[
			5.034150814744427e-10,
			3.109773432367971e-09,
			7.798724412616463e-10
		],
		[
			7.251866880782559e-10,
			-2.0659166820193616e-09,
			-3.1519099044585985e-10
		],
		[
			-2.6268066505317048e-09,
			-1.2428692079269558e-10,
			-1.1413641111034434e-09
		],
		[
			1.3982048809794296e-09,
			-9.195698295559138e-10,
			6.76682660287656e-10
		],
		[
			-3.879605621017136e-09,
			-3.082566062732626e-10,
			-1.6606238816427819e-09
		],
		[
			1.682877040135339e-09,
			2.0711761536838537e-09,
			1.5315564875304526e-09
		],
		[
			-7.122382272987269e-10,
			1.357310604630901e-09,
			-6.08722858958713e-10
		],
		[
			3.36500830420379e-11,
			1.792504594720092e-09,
			1.8440913236774782e-09
		],
		[
			-7.013357397161212e-10,
			-2.9688682316557315e-09,
			-1.5222164129281487e-09
		],
		[
			1.3504600791401642e-09,
			2.0826497217700127e-09,
			6.719784245498495e-10
		],
		[
			2.226192385714761e-09,
			-4.026516236875971e-09,
			-2.5606308222812747e-10
		],
		[
			1.0248418417954016e-09,
			-1.2760173248225502e-09,
			2.9760080252178927e-09
		],
		[
			2.8639739102557773e-10,
			-9.659841985908235e-10,
			6.693695682084744e-10
		],
		[
			1.0819983874483305e-10,
			4.654372557206446e-10,
			-2.888650573773916e-10
		],
		[
			-1.4094158120486398e-10,
			9.296090891468363e-10,
			1.6184498012583148e-10
		],
		[
			-4.737935523819999e-10,
			-2.125082951368223e-09,
			-9.665853539995782e-10
		],
		[
			-1.4161254997501215e-09,
			-2.403736305216644e-09,
			-5.047787608110984e-10
		],
		[
			2.1993288966083603e-11,
			-1.438037841735515e-10,
			1.4579726340135012e-09
		],
		[
			2.8090727447877908e-09,
			2.0127862994891954e-09,
			6.739949621663832e-10
		],
		[
			-2.603750499188949e-10,
			-6.04208196896895e-10,
			-6.0615174407026e-10
		],
		[
			-7.4683499694868e-10,
			1.804635436709761e-09,
			-2.261840961133954e-10
		],
		[
			1.5045174873762802e-09,
			-1.7379839625563331e-09,
			-1.3814788104112638e-10
		],
		[
			-2.587626461968477e-09,
			1.1809706862913852e-09,
			-7.511111461023132e-10
		],
		[
			-1.2932545052292973e-10,
			2.863377956266986e-09,
			-2.4573661302169162e-09
		],
		[
			-3.0286009644899457e-09,
			1.4134582538481324e-09,
			4.929650380504722e-11
		],
		[
			8.444757933413618e-11,
			-1.553595943639836e-09,
			-2.714425344594251e-10
		],
		[
			-1.108805996370303e-09,
			-1.5188283078529468e-09,
			-6.348382378047909e-10
		],
		[
			1.868710703505155e-09,
			-1.6675883685280739e-09,
			-2.159473005755302e-09
		],
		[
			2.184248678021169e-09,
			3.3265543661727508e-09,
			3.0164572742144718e-09
		],
		[
			-2.02859838497332e-09,
			-6.611972890999765e-10,
			9.666776043506799e-11
		],
		[
			-5.1773522082286244e-11,
			-9.252823158309323e-10,
			2.5575603918464217e-10
		],
		[
			2.0057765834989013e-09,
			-1.2643592375165973e-09,
			4.5125171269841917e-10
		],
		[
			1.354796068484972e-09,
			1.0675288530153574e-09,
			-2.7173045664004243e-10
		],
		[
			-3.932532375347334e-10,
			1.70734288134379e-09,
			1.000039413793202e-09
		],
		[
			5.67533716627681e-10,
			1.2548289708292792e-09,
			4.721859997404587e-10
		],
		[
			1.1499516257102407e-09,
			6.752048005499992e-10,
			-3.422348137278952e-09
		],
		[
			-1.596352652872683e-09,
			8.338820402113422e-10,
			4.906947928701533e-10
		],
		[
			3.230637589520417e-10,
			-2.85629855376312e-09,
			1.1262586339070855e-10
		],
		[
			-1.3311439558103905e-09,
			1.6834985025810527e-10,
			8.148570118063612e-10
		],
		[
			-1.3874750097637253e-08,
			1.0654633853154061e-08,
			-5.979890994626379e-09
		],
		[
			4.813736534676473e-09,
			-4.041851520361317e-10,
			2.4758984228001665e-09
		],
		[
			8.534782342629506e-09,
			-4.32802352719798e-09,
			1.7461327663644452e-09
		],
		[
			5.262312203312211e-10,
			-5.9224251739193145e-09,
			1.7578598054617715e-09
		],
		[
			3.0541154269236792e-09,
			1.086015592593212e-09,
			1.2154718893360346e-09
		],
		[
			-8.966467308641497e-11,
			7.479391257693495e-11,
			3.281875766329069e-10
		],
		[
			1.615487998358743e-09,
			-1.3033022929302566e-09,
			1.2600619157667599e-10
		],
		[
			6.850425596264653e-10,
			2.8354417659843054e-09,
			9.892935446637147e-10
		],
		[
			-2.5811772750926855e-10,
			1.0753303838829093e-09,
			-1.912971594100409e-09
		],
		[
			-5.006863584313416e-09,
			-3.768279362107317e-09,
			-7.459876081089217e-10
		],
		[
			-6.004938879919604e-10,
			-4.1111418608275784e-09,
			-8.111871945623137e-10
		],
		[
			2.72708199949742e-10,
			1.723849936049113e-10,
			-3.9316515529326223e-10
		],
		[
			1.605600707409399e-09,
			-2.142745246260684e-09,
			-7.148641019102315e-10
		],
		[
			7.007146075986457e-10,
			1.744485116384264e-09,
			1.4589825051681642e-10
		],
		[
			-4.6185285143293955e-10,
			-6.520571982846357e-10,
			-1.2334209851688789e-09
		],
		[
			-8.723684180568112e-10,
			1.4788809529992747e-09,
			1.959202185897905e-09
		],
		[
			1.3515282987484473e-09,
			2.2854399395683863e-10,
			6.813969685840712e-10
		],
		[
			-1.995836656224549e-09,
			3.28164924842759e-09,
			3.661400319359215e-10
		],
		[
			-4.550067121338425e-09,
			-5.966261604657152e-10,
			-4.836755428555906e-10
		],
		[
			-2.4673481615854677e-09,
			1.2840525926067527e-09,
			-3.842836072121848e-10
		],
		[
			3.2974915049741902e-09,
			1.2306790847930734e-09,
			-8.071603559435909e-10
		],
		[
			2.3944894340836217e-09,
			-5.47258037150383e-10,
			2.591953044104551e-10
		],
		[
			-1.6037654034404827e-09,
			1.251192107255412e-09,
			6.136399705563027e-10
		],
		[
			1.1735300763826752e-09,
			-2.97389051280249e-09,
			-9.51929997475001e-10
		],
		[
			5.16328012092535e-10,
			-7.545648366325365e-10,
			1.5821785976304662e-10
		],
		[
			1.2393416588315122e-09,
			1.1064157623967336e-09,
			1.5959963687565168e-09
		],
		[
			-2.4924683473097105e-09,
			4.2312796551668156e-09,
			-1.1949747361374947e-09
		],
		[
			2.654066015049598e-09,
			-3.1850432019393073e-09,
			9.292532475654758e-10
		],
		[
			6.206935015984994e-11,
			-1.0424138444783815e-09,
			-8.913918980914442e-10
		],
		[
			-3.1716206739116897e-09,
			-2.376245538083698e-09,
			-3.494027822301984e-10
		],
		[
			1.092936847824395e-09,
			1.4502545399734169e-09,
			1.0996307039405293e-09
		],
		[
			1.8550168081875043e-09,
			9.221683893607308e-10,
			4.0688546495312754e-10
		],
		[
			-1.9257776858296058e-10,
			1.8333596779572491e-10,
			-1.4662773442497682e-09
		],
		[
			8.765936258068618e-10,
			-1.582980125082416e-09,
			-1.1633175991290513e-09
		],
		[
			-3.380451263401269e-09,
			2.424494722834929e-10,
			1.7770340782874524e-09
		],
		[
			1.3515953847688036e-09,
			-1.34268672273969e-10,
			-9.618291818993308e-10
		],
		[
			3.835899713740203e-09,
			-2.684705794651678e-09,
			-1.6295429638686105e-09
		],
		[
			-2.6444352334609382e-09,
			-4.972896374044132e-10,
			-1.8014356332842097e-09
		],
		[
			2.393711186739238e-09,
			-1.1576161877703427e-09,
			-4.0630091327452903e-10
		],
		[
			-1.494730061166209e-09,
			-2.467783752920916e-09,
			-6.063769732200329e-10
		],
		[
			3.251904647357269e-09,
			-2.0290951210648558e-09,
			-1.430796361951481e-10
		],
		[
			-3.002019564631771e-09,
			-4.594847271968697e-10,
			1.3887690549083118e-09
		],
		[
			3.0025990907324935e-10,
			4.565775765252519e-09,
			3.0782500052912475e-09
		],
		[
			4.848397228694504e-10,
			8.033302339490872e-10,
			-9.32724461517254e-11
		],
		[
			3.792444694882306e-09,
			-5.127482907998691e-10,
			-1.3797472665424874e-09
		],
		[
			-7.956002360670046e-10,
			2.0144003847091058e-09,
			1.5315964260413812e-09
		],
		[
			1.2959794601517243e-09,
			1.882661902528884e-09,
			-2.463189761985053e-10
		],
		[
			-1.6012347388136264e-09,
			-7.252725327674537e-10,
			-3.4574220098026374e-10
		],
		[
			-4.472179479265326e-09,
			2.5592911154169345e-09,
			2.4675915704652696e-09
		],
		[
			-1.7884715149785392e-09,
			-6.0582644465378946e-09,
			-2.2766468659225384e-09
		],
		[
			2.412626213656679e-10,
			2.1683382592196685e-09,
			5.005051650187305e-10
		],
		[
			2.1824767705381087e-09,
			1.632061384053335e-09,
			-5.532012827402525e-11
		],
		[
			-6.352678769253962e-10,
			2.257864803264878e-09,
			1.8314618291778192e-09
		],
		[
			-9.03324400279874e-10,
			6.5729910232137676e-09,
			-6.5558192067070695e-09
		],
		[
			-5.869850751091137e-11,
			-1.0398007322871712e-10,
			1.829642139436447e-09
		],
		[
			7.123955413148447e-10,
			1.9668988695853923e-09,
			3.0115767851388097e-09
		],
		[
			1.660839028438763e-09,
			-3.2348412474818723e-09,
			8.611386676499844e-10
		],
		[
			-1.4112116619636694e-09,
			-5.201068572088491e-09,
			8.534616144818288e-10
		],
		[
			-3.588804535675597e-09,
			8.824439046011178e-10,
			6.345036408307031e-10
		],
		[
			-1.8490410004200708e-09,
			1.2691703022943767e-09,
			-1.157611380582127e-09
		],
		[
			3.252999977300797e-09,
			4.725894884155011e-10,
			1.3336850894289644e-09
		],
		[
			1.4220467236820067e-09,
			-1.3170250654644195e-09,
			-6.741113712449715e-10
		],
		[
			5.094742976650532e-10,
			-1.4502628427014265e-09,
			1.3168259249070165e-09
		],
		[
			2.5332453744823474e-10,
			1.430842128548768e-10,
			-1.4532919033395668e-09
		],
		[
			6.0965340537219615e-09,
			-1.035750947166459e-10,
			-3.268632807363776e-11
		],
		[
			2.7345995569331945e-09,
			3.406854931901703e-09,
			7.2974611355859515e-09
		],
		[
			2.8983138888309802e-09,
			-1.1312050457270814e-09,
			-6.772520771636581e-10
		],
		[
			-1.1729447499486242e-08,
			-2.172074791457969e-09,
			-6.587522730348646e-09
		],
		[
			-3.4100199238622947e-10,
			-3.4967104929320165e-09,
			2.9137975113391796e-08
		],
		[
			-5.119413876257672e-09,
			-6.623192454096243e-09,
			1.2872670512299328e-08
		],
		[
			-1.180883311307784e-11,
			5.129750106997612e-10,
			-3.879557018357827e-09
		],
		[
			1.654086802276061e-09,
			3.275564367758163e-09,
			-1.7303272361540572e-08
		],
		[
			3.818137899480707e-09,
			6.331363568570282e-09,
			-2.082781624579272e-08
		],
		[
			3.6217310333190017e-09,
			-2.5467586349210595e-09,
			3.925077999254732e-09
		],
		[
			7.407341435961268e-10,
			-1.0054476047136376e-11,
			-1.6512756842424436e-10
		],
		[
			-2.661133537613538e-09,
			2.303484160524615e-09,
			6.01946451061487e-10
		],
		[
			7.285506122958331e-10,
			1.330043592636233e-09,
			-1.261855920684128e-10
		],
		[
			-4.3996589487691645e-10,
			-5.700715260844912e-10,
			-5.325662919357863e-10
		],
		[
			2.0382047380645213e-09,
			1.0858606026075305e-09,
			5.083678420271978e-10
		],
		[
			5.0514382070226715e-09,
			3.254489672944156e-10,
			8.128049530293676e-10
		],
		[
			-1.3295444858086658e-09,
			-1.76035127839952e-09,
			-1.0764251397053358e-09
		],
		[
			-5.243742479685168e-10,
			-9.014439760368938e-10,
			-1.536277604167298e-09
		],
		[
			-4.6696168610267106e-09,
			6.933841555235821e-10,
			-1.0456216933904322e-09
		],
		[
			-2.5560237070041245e-09,
			5.0458412902751304e-11,
			-1.3659933556813167e-09
		],
		[
			-1.8987184498423027e-09,
			-4.8766821361087275e-09,
			-3.274065562559366e-09
		],
		[
			-1.9390865116138783e-10,
			2.8156024887594535e-09,
			-2.186063217774142e-09
		],
		[
			3.0389057228246756e-09,
			7.74448553714452e-10,
			2.6395037971041765e-09
		],
		[
			-9.462786218210909e-10,
			1.2866310936352456e-09,
			2.8206249832292573e-09
		],
		[
			-2.0739512585370112e-09,
			-2.3530199503823065e-09,
			-5.548761161074253e-10
		],
		[
			-4.750344273806381e-10,
			-2.1254986058125826e-09,
			-6.400741277612565e-10
		],
		[
			-2.166620683473949e-09,
			1.985961957912253e-09,
			-6.471600655914498e-10
		],
		[
			4.715606369391704e-09,
			2.4925565982824245e-09,
			1.842110309460132e-09
		],
		[
			4.53539245112538e-09,
			-2.5407751729433495e-09,
			1.7019988217219387e-10
		],
		[
			-1.930654986306202e-09,
			1.989130441301519e-09,
			-3.0447365595392514e-10
		],
		[
			-6.120777380908193e-10,
			8.93628935526114e-10,
			-8.77559584025291e-11
		],
		[
			-3.876080807529766e-09,
			5.40685035638832e-10,
			8.598342066338328e-10
		],
		[
			4.750541049526443e-09,
			1.2427562028037965e-09,
			4.688437174828029e-10
		],
		[
			-2.867119968725102e-09,
			-2.125425442327971e-09,
			-1.1066481919323846e-09
		],
		[
			1.6133123635582103e-09,
			-2.3619941039772743e-09,
			-3.6314595388634785e-09
		],
		[
			1.823018164823706e-09,
			-2.002078243404723e-09,
			-9.104363419852626e-10
		],
		[
			1.4810498300576436e-09,
			1.7469018595382312e-09,
			2.6633247473963156e-09
		],
		[
			-7.317028356909516e-09,
			2.3697608947003255e-09,
			8.087339763173135e-10
		],
		[
			2.3996479984694796e-09,
			2.474095931425937e-10,
			1.0698371571350751e-09
		],
		[
			-9.260696505789315e-10,
			-1.073273838885559e-09,
			1.9786573450566845e-09
		],
		[
			4.2008582935700126e-10,
			-3.221556462353442e-10,
			-7.477320146898231e-10
		],
		[
			7.48681192370483e-10,
			-6.602500017919653e-10,
			-6.62924855622431e-10
		],
		[
			3.164325257344705e-10,
			-1.4711189141344258e-09,
			1.1619272477888435e-09
		],
		[
			-1.452289495978602e-09,
			1.4342873488959087e-10,
			1.5800458118963648e-09
		],
		[
			-3.7224262979544225e-10,
			1.4803041053709267e-09,
			-3.681234188381203e-11
		],
		[
			-2.9810618375363066e-09,
			2.4628349341092514e-09,
			-1.322115863306215e-09
		],
		[
			-5.326303457652316e-10,
			1.2952823867560146e-09,
			-1.6938008340365827e-09
		],
		[
			2.4824077138059964e-09,
			-1.0878529324285412e-09,
			3.8565238588653945e-11
		],
		[
			1.5053060676101541e-09,
			-2.99936271431943e-09,
			-1.9098478346471048e-10
		],
		[
			1.0368035940779508e-09,
			2.197806571234826e-10,
			-1.7084898309421507e-09
		],
		[
			-2.4542296330223045e-10,
			2.0123832295443055e-09,
			1.603664880615185e-09
		],
		[
			1.7024612708760037e-09,
			5.071646038290145e-10,
			-1.192685268541999e-09
		],
		[
			-8.466020534040176e-10,
			-1.283582869980174e-10,
			-3.356954893825072e-10
		],
		[
			-8.720203676042019e-10,
			2.9242231394731815e-09,
			2.3724449743719665e-09
		],
		[
			1.215496667885559e-10,
			-1.4532088446726833e-09,
			-1.3815438425833944e-09
		],
		[
			7.355625751530928e-10,
			5.39568632670294e-10,
			-1.038635179254834e-09
		],
		[
			-8.409510918093271e-10,
			-2.3893892443015775e-09,
			1.5761148053907775e-09
		],
		[
			-6.230023301180141e-10,
			-4.940531381134449e-09,
			1.609214179472185e-09
		],
		[
			3.190315262986732e-09,
			1.5387879660002212e-08,
			1.0505386479139431e-10
		],
		[
			6.884643478954966e-09,
			4.304996376590024e-09,
			3.948501064935975e-09
		],
		[
			-9.78220446672291e-10,
			-5.875132617298362e-09,
			6.02229542766541e-10
		],
		[
			1.1408849194935978e-09,
			-3.3635433920625796e-09,
			-2.693851167344842e-09
		],
		[
			-1.198710459329943e-09,
			-1.0368647519968772e-09,
			-1.3207694934075134e-09
		],
		[
			-8.415910425315471e-09,
			-4.476803894099333e-09,
			-2.2503779912138327e-09
		],
		[
			-1.0030338393168395e-08,
			6.099191551500517e-09,
			-7.322450800014197e-09
		],
		[
			4.981112303901491e-09,
			-3.769951067081166e-09,
			1.1264134354011246e-09
		],
		[
			2.325305920499037e-09,
			2.890946675329719e-09,
			-2.2944786849244076e-10
		],
		[
			3.29454450782933e-09,
			1.0747208604292148e-09,
			2.028624550566152e-09
		],
		[
			5.194633627082082e-10,
			-1.0539320529526838e-09,
			8.792004355176615e-10
		],
		[
			1.1563640556951534e-09,
			-2.1645451626942078e-09,
			-2.077075032504906e-09
		],
		[
			-7.689044228458561e-10,
			3.129826047994693e-09,
			1.1169686154385762e-09
		],
		[
			-2.361008151841859e-09,
			-2.2462871049698695e-09,
			-2.0671229365476625e-09
		],
		[
			1.1240722228411869e-10,
			-5.966824699099238e-10,
			2.4965929867030465e-09
		],
		[
			1.387694702149696e-09,
			-1.4215623671999765e-09,
			-1.606086048448825e-09
		],
		[
			-1.5276783761492617e-09,
			1.266126153031894e-10,
			1.6478628008014644e-09
		],
		[
			-1.3548942910080825e-09,
			1.7946869066963827e-09,
			3.387949427943593e-09
		],
		[
			4.652259864274588e-10,
			-7.4073650557307e-10,
			2.131461147625523e-09
		],
		[
			1.8007055735212897e-09,
			-3.122287926873719e-09,
			-1.5128907139890824e-09
		],
		[
			1.7625455896954485e-09,
			-4.118271555103771e-09,
			1.4919640077734008e-09
		],
		[
			-3.776457502172281e-10,
			-5.4762799403245424e-12,
			1.0796652935825527e-09
		],
		[
			-1.2536257193593622e-09,
			9.482579934969037e-10,
			-1.6582930701295523e-09
		],
		[
			2.5938536244426672e-09,
			-1.0534673179718831e-09,
			4.942416363928492e-10
		],
		[
			-2.7251277445616314e-09,
			4.228957159519287e-09,
			-1.4075778676192504e-09
		],
		[
			-1.8775810487036806e-09,
			-3.067700213859681e-09,
			-6.015314120300746e-10
		],
		[
			3.0930972686185737e-09,
			-4.26092015243757e-09,
			-3.837592784670339e-09
		],
		[
			1.8462118638670387e-09,
			5.27793930951462e-09,
			9.021523648367355e-10
		],
		[
			-2.5600148332909914e-09,
			-4.247218842210228e-09,
			-9.603270232386384e-11
		],
		[
			-5.017132504909405e-10,
			6.297899898993282e-09,
			3.6330045341875426e-09
		],
		[
			7.801490072718528e-10,
			-2.9387596466793705e-09,
			1.3743252773277426e-10
		],
		[
			-2.0055590139986355e-09,
			1.2788829763218757e-09,
			1.1596739893550845e-09
		],
		[
			1.2090289095654889e-10,
			-1.3925749661378047e-09,
			1.4746495194082419e-10
		],
		[
			1.8060370515280433e-09,
			-1.4501911768030477e-09,
			-1.4312554209945454e-10
		],
		[
			-1.389623042793769e-09,
			-1.6235106481171704e-09,
			1.1048702617120716e-09
		],
		[
			6.880931070359859e-10,
			6.1261534614155175e-09,
			-2.406316188641272e-09
		],
		[
			3.73828221742279e-10,
			3.0613896972822983e-09,
			-3.0430753231516707e-09
		],
		[
			-1.7634233588773908e-09,
			4.5427836433493e-09,
			-8.229277088940093e-10
		],
		[
			-2.8941695705351653e-09,
			2.217933834066602e-09,
			-6.735176653040919e-10
		],
		[
			-1.703824659512158e-09,
			-4.334623562281462e-10,
			-1.5481459484064846e-09
		],
		[
			-1.4597371865137566e-09,
			2.6477762894413817e-09,
			-8.535691305755377e-10
		],
		[
			-2.5914270706467965e-09,
			1.917994308955581e-09,
			1.0766569172485386e-09
		],
		[
			-3.4764867023792945e-09,
			-7.967000647712471e-10,
			-6.236993466337005e-10
		],
		[
			-4.760878967035393e-09,
			2.7706206387480254e-09,
			-2.116491388030761e-10
		],
		[
			-4.685749932716162e-09,
			7.728306936279832e-10,
			-1.3173344756950495e-09
		],
		[
			-3.34979985151698e-09,
			-1.0468197049474862e-09,
			-2.5363685476363628e-09
		],
		[
			-5.551726778609633e-09,
			1.6823496184901539e-09,
			3.065011462252357e-10
		],
		[
			9.775100770890494e-09,
			-8.107239907820162e-10,
			-3.164039758843176e-10
		],
		[
			6.965318843237365e-09,
			-5.298876143448643e-09,
			1.890475945930537e-09
		],
		[
			5.3890856924229515e-09,
			-4.322110859826089e-09,
			-3.552456831316438e-09
		],
		[
			6.942055470497445e-09,
			-4.490542230744325e-09,
			3.2254045771182824e-09
		],
		[
			8.902297771711602e-09,
			-6.8079151982363086e-09,
			1.0145045401069107e-09
		],
		[
			8.82624672873362e-09,
			-2.6184548195845367e-09,
			1.9366190452495464e-09
		],
		[
			3.7727737593378136e-09,
			-4.486379550048773e-09,
			2.7714140683240566e-09
		],
		[
			-2.249639759361991e-09,
			4.441385763943978e-09,
			2.0203943352223493e-09
		],
		[
			-1.6459843420872132e-08,
			7.056920430712266e-09,
			1.257177516875078e-09
		],
		[
			-2.3776366277733333e-09,
			-4.628785285651481e-09,
			8.653831453771862e-09
		],
		[
			2.986936972004458e-09,
			6.887343912815777e-10,
			-1.2987054964617973e-09
		],
		[
			4.479064149582409e-09,
			2.270236672622923e-09,
			-4.7816081259353384e-09
		],
		[
			3.74622462094612e-09,
			5.134421901318326e-10,
			-2.1043251480979896e-09
		],
		[
			-1.0714450177725793e-08,
			1.3270721901418425e-09,
			-1.216876551457404e-09
		],
		[
			5.375193573283432e-10,
			2.80671775953975e-09,
			1.7856683646962375e-09
		],
		[
			1.342341705638008e-09,
			-2.9774179180661804e-09,
			-1.0379844965156212e-09
		],
		[
			4.8199872035605646e-09,
			-3.9578904854793287e-10,
			4.426228741729728e-11
		],
		[
			3.3742310697466568e-09,
			-4.373036741453368e-11,
			1.8762584492516564e-10
		],
		[
			4.388023226968702e-09,
			-4.3280747196809096e-10,
			1.136755809564316e-09
		],
		[
			5.699316617768192e-09,
			-2.1237803387069316e-09,
			9.319947692437548e-10
		],
		[
			1.7724962757183268e-09,
			8.808432039016912e-10,
			5.074130681908094e-10
		],
		[
			7.707185941727591e-09,
			4.494677650867609e-10,
			-5.411558897595765e-11
		],
		[
			5.421496129064454e-09,
			2.905966748783672e-10,
			1.0586136922249819e-09
		],
		[
			6.320597210439421e-09,
			-8.929657049250838e-10,
			-1.1908450073341565e-09
		],
		[
			-3.950333367499486e-08,
			2.2681652876958263e-09,
			-2.621704875256211e-09
		],
		[
			1.415467905738673e-09,
			7.19361410373203e-10,
			-1.7889982154384634e-09
		],
		[
			1.972878402102443e-09,
			1.2486584831168785e-09,
			-5.851014278244093e-10
		],
		[
			9.025620952705829e-09,
			-9.01128700236609e-10,
			-3.7955974194386173e-10
		],
		[
			-1.4536512700783732e-09,
			2.832705068651013e-10,
			5.783291892493142e-10
		],
		[
			-1.5150866399378303e-09,
			-5.929253089769231e-10,
			-1.8219678714835796e-10
		],
		[
			-2.1393330763538863e-09,
			5.271375142491434e-09,
			-6.194854232944489e-10
		],
		[
			-4.340535832791233e-09,
			-8.628659197520881e-10,
			1.461808384726045e-09
		],
		[
			-4.174558274975622e-09,
			-2.0734673498757945e-09,
			3.364560892320706e-10
		],
		[
			1.2091978335908464e-09,
			-3.092278264005679e-09,
			1.1787479324421173e-09
		],
		[
			3.1345978082567866e-09,
			7.758733544096982e-09,
			1.0353983503034619e-08
		],
		[
			6.660001598302078e-10,
			-2.652171518399438e-09,
			-4.452907583127577e-10
		],
		[
			5.559083896231705e-10,
			-1.5803476629395275e-09,
			-4.268069687999136e-09
		],
		[
			1.1611390683239482e-09,
			-8.997346412411603e-10,
			-2.764289938787879e-09
		],
		[
			-1.8207659582740702e-09,
			-4.808403462491456e-09,
			-1.0725128276971116e-09
		],
		[
			-3.6968794677602547e-09,
			2.181923740975447e-09,
			-1.803820290237809e-09
		],
		[
			5.04123500538409e-10,
			-7.295150532593593e-09,
			-4.5963828249829386e-10
		],
		[
			1.7080070852659927e-09,
			1.4733969250774346e-09,
			-1.2165509817024286e-09
		],
		[
			1.7466743151718848e-09,
			-7.779770615522478e-10,
			8.761941123747973e-10
		],
		[
			1.1537264443696277e-09,
			1.0910831146614236e-09,
			1.1540371591310185e-09
		],
		[
			-7.312165326987642e-09,
			5.849120074824111e-09,
			6.836167028650657e-10
		],
		[
			9.11453750964379e-10,
			-2.510602368536148e-09,
			9.77248332129857e-10
		],
		[
			-3.054519973386227e-10,
			-3.1506287120586707e-09,
			1.396359319056703e-09
		],
		[
			-2.720352727887725e-10,
			1.0120314965144242e-09,
			-2.728415587038002e-09
		],
		[
			1.8656675008044264e-09,
			4.308727063663186e-09,
			-6.828507743188375e-10
		],
		[
			2.3032376621311245e-09,
			9.201446781129093e-10,
			8.901988300358719e-10
		],
		[
			-2.0008112663956952e-11,
			3.9888510030250713e-10,
			8.59215601689766e-10
		],
		[
			-3.653708675619777e-10,
			1.8471672191475275e-10,
			2.7992153337588336e-10
		],
		[
			-4.795712725719141e-10,
			-1.0441751954881025e-10,
			-1.345972937509872e-09
		],
		[
			-1.438287409333289e-09,
			-1.3993289807813523e-09,
			-6.833630275916447e-10
		],
		[
			-3.6699005006500867e-09,
			1.8284784114844716e-09,
			-2.2412991824045341e-10
		],
		[
			3.3006059851102305e-09,
			-1.6554721388751434e-09,
			1.9569011493492505e-09
		],
		[
			1.0407561337956344e-09,
			2.00634052527622e-09,
			-1.1648918419180664e-09
		],
		[
			-6.714616182556724e-10,
			-2.17934679788576e-09,
			-5.678793891907585e-10
		],
		[
			1.0529399949437926e-09,
			-2.7803998275850118e-09,
			5.070330874263743e-10
		],
		[
			-5.155765846968432e-09,
			-1.047489285692007e-09,
			2.4632425524941984e-09
		],
		[
			1.7881454797234748e-09,
			1.811057320435433e-10,
			-1.9121488947273815e-09
		],
		[
			-2.7109116697610994e-10,
			1.5936679547695202e-09,
			-1.2182239249133607e-09
		],
		[
			2.5857715392771154e-09,
			2.053115426464167e-09,
			1.6009717972016973e-10
		],
		[
			-5.378409513729306e-09,
			5.436163610499823e-10,
			-1.4705532879200713e-09
		],
		[
			1.1131912170442215e-09,
			-3.728977068658627e-09,
			3.59763950633797e-10
		],
		[
			4.3853405425187646e-10,
			2.033212575977458e-09,
			-8.520641781184362e-10
		],
		[
			2.8147311018439256e-09,
			4.7573665407895335e-09,
			-5.613468355310987e-11
		],
		[
			-5.21354459813525e-10,
			-8.261762572849211e-10,
			7.852699990541032e-10
		],
		[
			1.5333076004028072e-09,
			-2.7790421518736375e-09,
			1.2337181999037358e-09
		],
		[
			-2.5897271868665733e-09,
			-1.3561401213612204e-09,
			-1.3161664926932547e-09
		],
		[
			3.906501644611819e-10,
			8.704010983785946e-10,
			-1.0278254097569847e-09
		],
		[
			1.515086228094847e-09,
			7.618300825879185e-10,
			-3.1354945470159684e-10
		],
		[
			-1.2828327631397056e-09,
			-4.722378162697879e-10,
			5.040737582691379e-11
		],
		[
			-1.6195903251986386e-09,
			-2.399898461909111e-10,
			-1.2990734868631534e-10
		],
		[
			1.656147912907946e-09,
			1.1262188806231005e-09,
			2.182631479507805e-10
		],
		[
			1.1814546648785598e-09,
			-9.390450383300777e-11,
			1.198568393091231e-09
		],
		[
			1.4560456798603156e-09,
			1.0809534054303315e-09,
			1.3478034332085877e-09
		],
		[
			-7.072343749989917e-10,
			-1.6771311793643827e-09,
			-2.7593644239315347e-11
		],
		[
			6.795243042954189e-11,
			-1.1018505254429763e-09,
			-4.155424010396426e-09
		],
		[
			1.5540137969262461e-09,
			8.352180992106569e-10,
			2.7453870292283806e-10
		],
		[
			-2.2619815068696057e-09,
			-2.371536893997497e-09,
			2.2279220333906443e-10
		],
		[
			1.0054909561874151e-09,
			-2.535869144516551e-09,
			7.230436793790292e-10
		],
		[
			-1.0947881368337483e-09,
			1.896736906023348e-09,
			2.943149637563511e-09
		],
		[
			7.293124601607862e-10,
			3.2773015587230194e-09,
			-8.100212808018597e-12
		],
		[
			7.602630825080341e-09,
			-1.4304681185274616e-09,
			-1.5706059592747723e-09
		],
		[
			-1.6394359844589826e-09,
			1.7201579083341364e-09,
			-2.6288690305302557e-09
		],
		[
			-1.2738185654912561e-09,
			4.225763344890496e-10,
			6.128706421992132e-10
		],
		[
			2.112812448898074e-09,
			-1.6676209700506624e-09,
			1.1193492949758463e-09
		],
		[
			4.0279080479013e-10,
			-2.6273498676999388e-09,
			-2.3049714127394255e-10
		],
		[
			-5.89008041265871e-09,
			7.271880655696518e-10,
			-1.0098930505204234e-09
		],
		[
			2.6092030838243018e-09,
			1.9647221293714734e-09,
			7.885153077297986e-10
		],
		[
			-1.724587879992013e-09,
			6.703018102174332e-10,
			6.944139222760546e-10
		],
		[
			-1.4348395853576403e-09,
			1.3581373176640884e-09,
			3.967559299300953e-09
		],
		[
			8.948947883450734e-10,
			3.4199062332917764e-10,
			6.04766980136361e-10
		],
		[
			-1.6595695229792128e-09,
			-1.4796352326970006e-09,
			-2.3476102650188392e-09
		],
		[
			-8.173031705108166e-10,
			-2.316553495328112e-09,
			-2.4978286274138063e-10
		],
		[
			-2.588449752633915e-09,
			6.250344202482085e-11,
			3.8751978922399475e-09
		],
		[
			1.984179204154833e-09,
			-1.813751497218017e-09,
			-1.5629979704458077e-10
		],
		[
			1.3986793768824379e-09,
			1.3112702241042757e-09,
			-4.0425055869655587e-10
		],
		[
			2.2894342107408055e-11,
			2.756531326417456e-09,
			-3.0648646737574117e-09
		],
		[
			1.7046714431296526e-09,
			-2.264128879811495e-09,
			5.606273047887393e-10
		],
		[
			-1.1949745504661356e-09,
			3.564341006139279e-10,
			-5.434271716103356e-10
		],
		[
			-6.669752074624072e-10,
			1.3121312645128823e-09,
			1.7555696175954429e-10
		],
		[
			-1.4450344966607216e-09,
			6.460698130124812e-10,
			-8.11206801995625e-10
		],
		[
			1.6023128114596118e-09,
			-5.0506298327796203e-11,
			6.184497070577697e-10
		],
		[
			1.8002253402014644e-09,
			-7.002881904829041e-09,
			-4.57928977261432e-09
		],
		[
			-1.7787569175172526e-09,
			4.1074131619971565e-09,
			8.172648271271774e-10
		],
		[
			1.0497766468299414e-09,
			1.3500012702910714e-09,
			2.1688078783370445e-09
		],
		[
			1.0834068267490766e-09,
			-1.2992529092885237e-09,
			9.84146679664306e-10
		],
		[
			-2.1546518962628062e-09,
			2.844720381830184e-09,
			6.090703874857919e-10
		],
		[
			2.543065017145981e-09,
			-6.54681138090197e-09,
			-1.4426995120492133e-09
		],
		[
			1.497303580751111e-09,
			3.2447200389991343e-09,
			8.730176751363119e-11
		],
		[
			8.566691613728089e-10,
			1.232520260120325e-10,
			8.127534712013813e-10
		],
		[
			-4.897037759269901e-09,
			3.178839315890803e-09,
			5.426442733341776e-10
		],
		[
			8.711317202621811e-09,
			3.6682398468888956e-09,
			1.793001458728428e-08
		],
		[
			1.5848670385071944e-09,
			-7.298890597843811e-10,
			5.84652413796891e-10
		],
		[
			-2.6313090316075123e-09,
			-4.74590349540956e-09,
			-6.008525973294581e-11
		],
		[
			-9.189695372802543e-10,
			2.6843700638777637e-09,
			-3.1427193960965e-10
		],
		[
			-2.6497357047328734e-09,
			1.306724230337406e-09,
			-2.73437002598131e-10
		],
		[
			1.06078035267144e-09,
			-2.030950884944002e-09,
			-2.5554963191859722e-09
		],
		[
			-2.632425296575219e-10,
			1.4734247470473308e-09,
			3.7221647477328044e-10
		],
		[
			-1.404936224795726e-09,
			4.86600264266578e-10,
			1.7083458984269719e-09
		],
		[
			1.072996931875537e-09,
			-1.919634212897922e-09,
			-3.130521393583038e-09
		],
		[
			-2.1514561377759873e-10,
			1.434544836950343e-09,
			2.593580940385732e-10
		],
		[
			1.510458016049407e-09,
			-1.1581021207609999e-09,
			-2.174210080895577e-09
		],
		[
			-9.12022399421332e-09,
			8.20062020764791e-10,
			-1.7511659629958448e-09
		],
		[
			3.477707066890373e-09,
			1.014349641817544e-09,
			-1.608452188546587e-09
		],
		[
			1.2659560167669167e-09,
			2.2586439072681825e-09,
			6.152062473252216e-10
		],
		[
			1.7712625003756814e-09,
			-2.1877876984379716e-09,
			-2.1504850725545176e-09
		],
		[
			3.5481591026837337e-10,
			1.0120529251371798e-09,
			-2.7209459697555254e-09
		],
		[
			-1.6261401940357887e-09,
			-1.606836438447689e-09,
			-9.608144296132591e-10
		],
		[
			-5.199004049624967e-10,
			-2.0307713808857983e-09,
			-1.7874736554922104e-09
		],
		[
			-1.08098243688347e-09,
			-7.093091968174681e-10,
			-1.3685788679737433e-09
		],
		[
			1.491092926202509e-09,
			1.485980349217997e-09,
			2.648638125399093e-10
		],
		[
			-1.4037299346037928e-09,
			5.267751693378406e-10,
			7.629134533431857e-11
		],
		[
			-1.336153794332786e-09,
			-1.2129249810559674e-09,
			-1.9783834383310287e-09
		],
		[
			-6.796185918817626e-10,
			8.638524824128114e-11,
			-5.189616257223533e-10
		],
		[
			-4.951253754167902e-10,
			-8.941349061714816e-10,
			5.484422319571034e-10
		],
		[
			2.0439594059517616e-09,
			9.680911244603197e-10,
			9.938921011138485e-10
		],
		[
			2.0656090845391006e-09,
			5.0173601660854065e-09,
			-1.3492374640294855e-09
		],
		[
			3.563595754527663e-09,
			-3.821416064312927e-09,
			-3.3906919891864343e-10
		],
		[
			-1.7074015197404509e-09,
			-9.682647441878386e-10,
			2.9247164044138758e-09
		],
		[
			-3.9218033193266305e-09,
			-2.276793575846407e-10,
			-1.2364097414657328e-09
		],
		[
			-2.2143577820019337e-09,
			5.870955493913179e-10,
			-1.565344916931777e-08
		],
		[
			5.4446390627884555e-09,
			-4.271541850086504e-09,
			7.559509116195538e-10
		],
		[
			3.37615607253159e-10,
			-1.3782736945019128e-09,
			2.499837973747367e-09
		],
		[
			-1.123937106305375e-09,
			4.3073143637714953e-10,
			2.949551814060991e-09
		],
		[
			-1.6413421115506966e-09,
			7.702516799889281e-10,
			2.649490215242254e-09
		],
		[
			1.590209476432177e-10,
			3.1918324522646055e-10,
			3.4953705218902743e-09
		],
		[
			-9.61638617826827e-10,
			3.5425536336043487e-09,
			3.303247732757361e-09
		],
		[
			1.8428134818966134e-09,
			-8.211788315990266e-09,
			-1.5486870736804913e-08
		],
		[
			1.0163906773246015e-09,
			3.2921686717040106e-09,
			9.65841347764881e-10
		],
		[
			-1.6176498410046458e-09,
			1.570443131883929e-09,
			3.44552676045366e-09
		],
		[
			-1.1153165388289469e-09,
			3.6562195549692804e-09,
			5.190004329488868e-09
		],
		[
			-1.2623777938770168e-10,
			-3.070430425664243e-10,
			5.885498299097503e-09
		],
		[
			-7.192973637113286e-10,
			2.4443381942914385e-09,
			-5.137693810915794e-10
		],
		[
			1.8494210829028442e-09,
			-5.294307992497697e-10,
			-7.214108642449433e-10
		],
		[
			2.062242015784525e-09,
			3.7637555516708557e-10,
			-1.1300023682082894e-09
		],
		[
			-3.1923657349759612e-09,
			-2.291282950209072e-09,
			2.3651826135447933e-09
		],
		[
			3.1137483666482926e-10,
			2.027977587673503e-09,
			-8.88421042012857e-10
		],
		[
			3.49391612431543e-09,
			4.087082314881092e-10,
			-1.3255926313709138e-10
		],
		[
			-1.801953465816366e-09,
			8.558243753040743e-10,
			2.368780684841053e-09
		],
		[
			3.320615628863902e-10,
			-1.4859809767606996e-09,
			1.2500084642362426e-09
		],
		[
			-2.9630227387322925e-10,
			-2.1290075293819909e-10,
			-5.565342252769628e-12
		],
		[
			-7.220914595379632e-09,
			3.72780063468963e-09,
			-8.610999817043604e-10
		],
		[
			3.878616081482043e-10,
			-2.908010846536611e-09,
			-4.4633948103743983e-10
		],
		[
			1.0043247456321823e-09,
			-1.2741005249301212e-09,
			-1.8735814039576692e-10
		],
		[
			3.789631457422826e-09,
			-1.139317727989699e-09,
			-1.0974458985370108e-09
		],
		[
			2.5685571137750098e-09,
			-2.782290916691161e-09,
			1.716948596942648e-09
		],
		[
			-1.7360847857658334e-09,
			1.4121045826367675e-09,
			-1.3262178729791563e-09
		],
		[
			-2.4659980054416405e-09,
			7.842924206720735e-10,
			3.3450671511680107e-10
		],
		[
			1.6335256774323582e-09,
			5.858939133824261e-10,
			-7.252374390802927e-10
		],
		[
			-9.286388066728646e-10,
			4.1657896592828945e-10,
			1.3818870568282851e-09
		],
		[
			3.1578424337682095e-09,
			1.3881304308433424e-09,
			1.4402578568043988e-09
		],
		[
			1.5970769789431835e-09,
			-8.896974200863767e-10,
			-1.098053952478697e-10
		],
		[
			-9.022513975878167e-10,
			-1.7146356239798026e-09,
			-8.286087327730688e-10
		],
		[
			-2.9240292084508176e-09,
			7.996236472943887e-10,
			-1.883730785611736e-09
		],
		[
			-7.034405917904904e-09,
			-2.8238230223723826e-09,
			-3.638475025747329e-09
		],
		[
			-7.988717042459444e-10,
			-5.940714649404393e-10,
			-6.519935274153963e-10
		],
		[
			3.794356440168647e-09,
			4.062260991712941e-09,
			2.7171361123825753e-09
		],
		[
			-2.686043176257682e-11,
			-1.2151388457125807e-09,
			7.552649452138231e-10
		],
		[
			9.471071761042439e-11,
			-2.5745861321762243e-10,
			5.963931278051939e-10
		],
		[
			-8.732021852776067e-10,
			1.3189008068569516e-09,
			-3.5837074633954826e-10
		],
		[
			2.822375005568455e-09,
			-2.028031304633153e-09,
			-1.8343270040402327e-09
		],
		[
			2.0218980758437176e-09,
			1.5373614523050143e-09,
			2.4143721181409556e-09
		],
		[
			1.2700052255862638e-09,
			-3.5293083109455404e-10,
			-6.540592457868512e-10
		],
		[
			1.5788452714285157e-10,
			-1.0207841600468525e-09,
			2.093210581359126e-10
		],
		[
			-2.0620877401914474e-09,
			-6.703298687868389e-10,
			5.053163738711807e-10
		],
		[
			3.1883007481953377e-09,
			-1.0390461388141103e-09,
			6.021407545279681e-10
		],
		[
			-2.183768228266519e-09,
			-1.7455305138804203e-09,
			-5.150304846778942e-11
		],
		[
			-1.0185540606302883e-10,
			2.5417647614440942e-09,
			-1.0608326829213582e-09
		],
		[
			-2.6847912640347116e-10,
			2.2868567511787083e-09,
			4.4961679064094076e-10
		],
		[
			9.735260243562409e-11,
			-3.433223793633307e-09,
			-2.424118767411129e-10
		],
		[
			-1.4352996332374757e-09,
			3.2145385435429854e-10,
			1.7034860413661424e-09
		],
		[
			4.296848539623945e-10,
			3.646604077645736e-10,
			-2.3554867184469117e-09
		],
		[
			9.082621768395101e-10,
			2.7471095315146465e-09,
			8.944125538218824e-10
		],
		[
			1.4823392090676881e-09,
			-7.877780139247805e-10,
			-1.1936350036949067e-08
		],
		[
			-2.1046731069594656e-09,
			1.2801256863858422e-09,
			8.285757925418876e-10
		],
		[
			6.099438365572757e-10,
			-3.4100108408325986e-10,
			1.1399099165627309e-09
		],
		[
			4.595865925108484e-10,
			2.3402790535196306e-09,
			2.8721636243216205e-09
		],
		[
			-1.1990665258997655e-10,
			-4.749664134398173e-10,
			-3.822772463616165e-10
		],
		[
			-9.869715799194479e-10,
			-2.486902826424321e-10,
			1.7409428015976427e-09
		],
		[
			-8.089137691529194e-10,
			4.61922627570922e-11,
			3.36902473356885e-09
		],
		[
			4.874126816950362e-10,
			-5.296024086203977e-10,
			2.945123183360118e-09
		],
		[
			9.811827887912256e-10,
			-1.2845587999518775e-09,
			-5.771127686421302e-10
		],
		[
			-3.7741709669035404e-10,
			1.4777894577379917e-10,
			2.001354320501157e-09
		],
		[
			1.6599390857762407e-09,
			4.1325634882663763e-10,
			2.6720336420571807e-11
		],
		[
			-4.186058108611151e-11,
			8.941181187784897e-10,
			-2.6044912434880504e-09
		],
		[
			-1.2406614079997751e-09,
			-1.4551534133787147e-09,
			5.764165865663212e-10
		],
		[
			-3.3100878735201894e-10,
			1.2082000492517143e-09,
			1.4966166275116933e-10
		],
		[
			-7.225855270050824e-10,
			-1.1155848503001862e-09,
			8.734651800292597e-10
		],
		[
			1.8474778466372635e-09,
			1.6854571646090428e-09,
			-2.710394951867632e-09
		],
		[
			-2.0334525972976186e-09,
			1.216040427126252e-09,
			-1.7855629810367131e-09
		],
		[
			-1.3989962178344907e-09,
			1.5798863099081812e-10,
			4.701476030576675e-11
		],
		[
			-3.9234577651322115e-10,
			-2.1736407449215848e-09,
			1.3046789184387378e-09
		],
		[
			3.01370300226323e-09,
			-5.499768115993428e-10,
			1.7625162942045105e-09
		],
		[
			1.7208057102573492e-11,
			-4.2848386515623695e-10,
			3.58621117174899e-10
		],
		[
			-5.340966811431759e-09,
			-9.638469427387815e-10,
			-2.0095642305175908e-09
		],
		[
			-1.8165085315369816e-09,
			4.677645847233529e-10,
			-1.063870519039385e-09
		],
		[
			8.326328731745612e-10,
			-6.731953300537082e-10,
			-1.0372882173387199e-09
		],
		[
			1.0572155011863176e-09,
			-8.981200827293086e-10,
			1.424368362412243e-09
		],
		[
			2.831000074360924e-09,
			2.5735275394255062e-09,
			1.5859956996018668e-09
		],
		[
			2.4366268942464087e-09,
			-5.061297686281195e-10,
			1.1003589048815675e-09
		],
		[
			-4.720694562209895e-09,
			5.253864804118048e-09,
			3.669988876870301e-09
		],
		[
			-3.6778108973632617e-09,
			2.8764269165562623e-10,
			8.080933175402121e-10
		],
		[
			-4.443524131960352e-09,
			3.3170366454775936e-09,
			-6.245798707019053e-11
		],
		[
			-4.070625016358059e-09,
			4.235509619496675e-09,
			-6.348353530859764e-10
		],
		[
			2.7466430885294842e-08,
			-1.1600828210241595e-08,
			-2.6652797815466147e-09
		],
		[
			-7.063108264799979e-09,
			1.3671771847517246e-09,
			-1.291418598012027e-09
		],
		[
			3.4243177591721816e-10,
			2.4763070468587663e-09,
			1.4356976579593978e-09
		],
		[
			-3.83309978852009e-09,
			-5.3367097821168384e-09,
			-1.2597881326550996e-09
		],
		[
			-4.358776949624176e-10,
			5.591094374660974e-10,
			-5.60774078028052e-10
		],
		[
			2.730997646396983e-09,
			1.0958391243801414e-09,
			3.9716591439694334e-10
		],
		[
			-2.3373099784547534e-09,
			-1.324101722504878e-09,
			-1.9146622173547004e-09
		],
		[
			1.5709678821417158e-09,
			-1.81548601563367e-09,
			1.670357734013745e-09
		],
		[
			-1.7333346111215927e-09,
			1.1661724077366607e-09,
			2.3649296131059992e-09
		],
		[
			2.0455675600006476e-10,
			3.1846676855586044e-10,
			-1.9570169661338983e-09
		],
		[
			-2.605652577064646e-09,
			-4.1425842347102745e-09,
			-8.449732600298218e-10
		],
		[
			-6.169175965775882e-10,
			-8.810903468727788e-10,
			1.338282708086666e-09
		],
		[
			3.43119345098534e-10,
			-1.36571176628045e-09,
			-1.8660192394286495e-09
		],
		[
			2.8794508285438062e-09,
			6.3893863478633975e-09,
			1.37270979137181e-09
		],
		[
			-8.958085872382298e-11,
			-4.531966856582224e-12,
			1.3377111954149547e-09
		],
		[
			1.5303687393066346e-10,
			-1.0617897899031843e-09,
			2.0956761759964497e-11
		],
		[
			-6.361527222006878e-10,
			4.1228545610926135e-10,
			1.1725883797260888e-10
		],
		[
			2.2440498712562722e-09,
			1.3339222101741914e-09,
			-1.1941682970764622e-09
		],
		[
			2.3547256526574993e-09,
			2.1940862585818945e-09,
			4.986407372087462e-10
		],
		[
			2.13642246090944e-09,
			-1.927807360320514e-09,
			-9.051630951476928e-10
		],
		[
			8.680259829361175e-10,
			1.8133314677147594e-09,
			1.333369486119095e-10
		],
		[
			1.8873721669775588e-09,
			1.6255476662889694e-10,
			-5.367015775146087e-10
		],
		[
			-8.917899427743173e-09,
			-2.922051042128088e-09,
			5.281284887705752e-10
		],
		[
			7.357611038873939e-10,
			-2.9192598812459722e-09,
			-2.4748572598719587e-09
		],
		[
			-4.769530238875942e-09,
			7.608741253838078e-10,
			-6.395827779599695e-10
		],
		[
			1.8071042169021266e-09,
			-1.0857619662719397e-09,
			2.679388791725599e-09
		],
		[
			1.5407258897779707e-09,
			-2.336494602688182e-09,
			1.7127498784634649e-09
		],
		[
			1.8376617173037707e-09,
			1.4542279334140394e-09,
			1.638006006243259e-09
		],
		[
			7.137686050885948e-10,
			6.826427038996575e-10,
			-4.721644220262628e-10
		],
		[
			-1.8339851564550986e-09,
			1.9116716585107517e-09,
			-2.631619028548403e-09
		],
		[
			-3.150613762923977e-11,
			1.5321000289978906e-09,
			1.880788119742694e-10
		],
		[
			6.11225421028844e-10,
			4.2574978796439135e-09,
			6.526207404326662e-10
		],
		[
			1.5273416672274176e-09,
			-1.639735726691322e-09,
			5.236825359930235e-10
		],
		[
			1.95122065400464e-09,
			-3.0431283919100453e-09,
			-6.586777026426981e-10
		],
		[
			9.721230269154909e-10,
			-3.549139058636811e-10,
			1.081979101798778e-09
		],
		[
			-6.25549395562772e-11,
			-7.859133634087856e-10,
			-1.509686837941032e-11
		],
		[
			-4.999355829620009e-09,
			1.5661935082301322e-09,
			-1.5845078072023502e-09
		],
		[
			3.3652702434752837e-09,
			2.2245193214115857e-10,
			1.102595444160536e-09
		],
		[
			1.3223991329018335e-09,
			1.8145926765932115e-09,
			9.477417914385943e-10
		],
		[
			2.4934821259026027e-09,
			4.173387282037852e-10,
			9.36416509230523e-10
		],
		[
			2.4920121804844674e-09,
			1.7570025074019724e-09,
			-5.233466909021707e-10
		],
		[
			8.345972778111245e-10,
			-4.89417690790147e-09,
			-1.9513174136009144e-10
		],
		[
			-2.101024753972992e-09,
			-3.0045602794229723e-09,
			-5.419363967085339e-10
		],
		[
			-1.1722451951278509e-09,
			-5.1805741427725004e-11,
			-1.070074644694047e-10
		],
		[
			2.7955658378450793e-10,
			2.526879479388955e-09,
			-8.045959817000449e-10
		],
		[
			-3.238405855672636e-09,
			-1.1396542340814042e-09,
			-1.2705450456342168e-09
		],
		[
			-3.4189646614699595e-09,
			-3.1096054246220924e-10,
			-5.128733662092352e-10
		],
		[
			-8.566770781165401e-10,
			2.6628923815659567e-09,
			9.686829421540144e-10
		],
		[
			2.6011359766020664e-09,
			-1.64322632267954e-09,
			1.1945059247167107e-09
		],
		[
			9.196995571128966e-10,
			7.008115245108888e-10,
			-7.562062222657339e-10
		],
		[
			-1.6291320963943842e-10,
			1.1279673197123689e-09,
			-9.989465791648894e-10
		],
		[
			-3.3579223240755246e-09,
			-1.8555252154361177e-10,
			5.606468767139126e-10
		],
		[
			-1.1685173101181613e-09,
			-1.3748298575280155e-09,
			6.206215142637868e-10
		],
		[
			-3.766583763903737e-10,
			-1.95421780272362e-09,
			1.7103034459483658e-09
		],
		[
			2.7542646246053817e-10,
			1.1974955644582592e-09,
			-1.0232196461593012e-09
		],
		[
			1.2697492240473616e-09,
			2.131552095793416e-09,
			-1.3077053140528515e-09
		],
		[
			-8.734869588303325e-09,
			3.3416294182032562e-09,
			-1.82531163325907e-08
		],
		[
			-7.887128990329175e-10,
			-5.915145240038768e-10,
			-8.477566845681299e-10
		],
		[
			3.790043510943462e-09,
			-1.1738560555347241e-09,
			-1.5898741043089004e-10
		],
		[
			2.486008272133517e-09,
			1.2864612794745046e-11,
			-7.149001807266778e-10
		],
		[
			2.415595519143211e-09,
			8.142256025941069e-10,
			-2.7923702022731566e-10
		],
		[
			-1.1058576763065159e-09,
			-2.823087342697827e-09,
			-4.294528306485459e-09
		],
		[
			-5.896879626584603e-10,
			-1.2418762832975334e-10,
			6.781940637418625e-10
		],
		[
			4.5157899135044015e-09,
			-3.365766382984627e-09,
			5.429197757963095e-09
		],
		[
			3.189033099139228e-09,
			-4.0986083417663824e-10,
			2.096767449222164e-09
		],
		[
			1.9213671590317484e-09,
			5.862816045202574e-10,
			2.499754924335955e-09
		],
		[
			1.0632718938320913e-09,
			-1.4146540862009601e-09,
			1.300770018106933e-09
		],
		[
			1.43943302547928e-09,
			6.930475334168049e-10,
			4.374482722548928e-09
		],
		[
			1.6099480284994782e-09,
			-2.3915903992021356e-10,
			1.6720917775195803e-09
		],
		[
			-1.7791476093072043e-10,
			4.333910834054532e-09,
			1.4206648238874074e-09
		],
		[
			-3.269092186888652e-09,
			1.284487930815934e-09,
			6.987640206419222e-10
		],
		[
			2.3984659691950155e-10,
			2.0592056728176802e-09,
			2.4215257167407334e-09
		],
		[
			-1.465733444049405e-10,
			-1.116149665957585e-09,
			-2.4289212588713004e-10
		],
		[
			-6.322875802766919e-09,
			-7.17486568587762e-10,
			8.40295214616119e-10
		],
		[
			-1.515750061410595e-09,
			2.2697980697043942e-09,
			-4.032149646780816e-10
		],
		[
			-2.336319866484524e-09,
			-2.5502827451027463e-09,
			1.4090036859412804e-09
		],
		[
			-1.1124896372457204e-09,
			1.8597003628069374e-12,
			-6.049183744823267e-10
		],
		[
			3.429806767808853e-09,
			-8.713061057880689e-10,
			9.580392248107958e-10
		],
		[
			2.999362200420094e-12,
			-2.49413551615772e-09,
			-2.1481606148941247e-09
		],
		[
			-1.2243417152213107e-09,
			-1.4700057587876164e-09,
			-1.4739543975327237e-09
		],
		[
			1.0051899558130993e-09,
			3.8474753413079264e-10,
			-3.67874937501119e-10
		],
		[
			-1.553849044350536e-09,
			1.8952103417323974e-09,
			1.650864115823016e-09
		],
		[
			1.7700014415583273e-09,
			1.68418339908257e-09,
			2.3391258341049514e-09
		],
		[
			2.396965569309608e-09,
			1.2177829333314248e-09,
			-1.5126253756690201e-09
		],
		[
			8.439705384712865e-10,
			-3.089009101735448e-09,
			1.654635456863426e-10
		],
		[
			-1.8760747619440012e-09,
			-1.964982658823357e-10,
			-3.344100530639919e-10
		],
		[
			-1.3648613458367874e-09,
			2.067724434286253e-09,
			1.6815718830466695e-09
		],
		[
			1.305670935701434e-09,
			2.37169391600164e-09,
			-1.211513546552738e-09
		],
		[
			-2.6135165880332597e-08,
			6.286587718769282e-09,
			-2.140109978614341e-09
		],
		[
			-5.42594415345555e-09,
			4.426944154377498e-09,
			-5.994742541075123e-10
		],
		[
			1.2768670951950016e-09,
			-5.480095668471726e-10,
			4.809430888544171e-10
		],
		[
			8.90672691091964e-10,
			-3.174547007389434e-10,
			1.4507649377906764e-10
		],
		[
			2.5871029338681128e-09,
			1.555992354059072e-10,
			1.915186120485338e-09
		],
		[
			3.6484785327095497e-09,
			-1.8758995593319208e-09,
			1.8373311377776195e-10
		],
		[
			3.6191993703864724e-09,
			-1.8272029745608765e-09,
			6.086169902427622e-10
		],
		[
			2.731064399786654e-09,
			-2.2297856673934604e-09,
[truncated: 129,428 more chars]
