# Supplementary material for: MINFLUX nanometer-scale 3D imaging and microsecond-range tracking on a common fluorescence microscope
Source: Nat Commun. 2021 Mar 5;12:1478. doi: 10.1038/s41467-021-21652-z (PMC7935904; doi:10.1038/s41467-021-21652-z)
Supplement: Supplementary file 6 — Source Data [file 41467_2021_21652_MOESM6_ESM.zip › Figure_S3_ab.json]

{
	"N350": {
		"std_xy": [
			[
				1.7987285624328828e-09,
				9.652626880515924e-10
			],
			[
				1.2147057231247358e-09,
				1.5817289991281731e-09
			],
			[
				2.6816473768932404e-09,
				2.6193806184714897e-09
			],
			[
				2.020202972922377e-09,
				2.667559701109207e-09
			],
			[
				1.3778499607864484e-09,
				1.4476756406608171e-09
			],
			[
				2.4638182645487266e-09,
				1.4637637838900189e-09
			],
			[
				2.7689850296604113e-09,
				1.054351579087329e-09
			],
			[
				2.3969819725035006e-09,
				5.723628036701927e-09
			],
			[
				3.1435215555957747e-09,
				3.0682219230021965e-09
			],
			[
				2.035128659706141e-09,
				1.1839232625923599e-09
			],
			[
				1.2592357265091412e-09,
				2.1497673648515482e-09
			],
			[
				2.2467801138084726e-09,
				2.443405846774817e-09
			],
			[
				2.375818765744767e-09,
				5.420218693708052e-09
			],
			[
				2.715404850060382e-09,
				3.164400672240063e-09
			],
			[
				3.889324157531205e-09,
				3.825757368588259e-09
			],
			[
				2.317927768030641e-09,
				2.7954233725140353e-09
			],
			[
				9.071830363722293e-10,
				7.034756782364075e-10
			],
			[
				1.017913388143092e-09,
				2.375207158484958e-09
			],
			[
				2.7042995429988274e-09,
				2.021750892008098e-09
			],
			[
				1.9187500382205773e-09,
				1.3100646047878985e-09
			],
			[
				2.11802700916564e-09,
				1.5784396956776937e-09
			],
			[
				3.0563070313886956e-09,
				2.621820629780425e-09
			],
			[
				2.876050323233383e-09,
				2.5776365489562783e-09
			],
			[
				1.7157399873692427e-09,
				2.459661194804064e-09
			],
			[
				3.156992109197474e-09,
				2.2620492305580145e-09
			],
			[
				2.534648048267861e-09,
				2.089481424325874e-09
			],
			[
				2.2081482629063795e-09,
				2.5119473147575744e-09
			],
			[
				2.2633351619937072e-09,
				2.381555025464078e-09
			],
			[
				1.4733159519194869e-09,
				2.2529179112531498e-09
			],
			[
				2.4510396576088553e-09,
				1.8302765166711124e-09
			],
			[
				1.917081639005901e-09,
				2.4978489976343202e-09
			],
			[
				3.766330381136645e-09,
				3.663588755403066e-09
			],
			[
				2.147646337620877e-09,
				2.1429528802721457e-09
			],
			[
				8.273844722395436e-10,
				1.7336349250556451e-09
			],
			[
				2.648902358610008e-09,
				8.591606073981774e-10
			],
			[
				4.219582139253783e-09,
				3.581270611743023e-09
			],
			[
				1.1057784641113363e-09,
				1.716360894474311e-09
			],
			[
				2.573652067217822e-09,
				1.8462278195119584e-09
			],
			[
				1.777782341301839e-09,
				1.0414748044943723e-09
			],
			[
				2.291827718673896e-09,
				2.101912395023776e-09
			],
			[
				2.7749946901566185e-09,
				2.8980125105706262e-09
			],
			[
				2.1620035963891354e-09,
				2.239850115685132e-09
			],
			[
				1.9682168946894458e-09,
				2.392284426490389e-09
			],
			[
				2.029524430304866e-09,
				2.375831310481457e-09
			],
			[
				2.2937512198885535e-09,
				1.6852185122767078e-09
			],
			[
				2.4174635402325615e-09,
				2.0120848259996708e-09
			],
			[
				1.7834105225798791e-09,
				2.10734999391674e-09
			],
			[
				1.5807014565751834e-09,
				1.7535671447769712e-09
			],
			[
				2.2400272107268175e-09,
				2.3842783315622945e-09
			],
			[
				2.634215353482814e-09,
				2.762116508933683e-09
			],
			[
				2.8589087717852064e-09,
				2.105174870191101e-09
			],
			[
				2.4492722470392923e-09,
				1.5817211918450865e-09
			],
			[
				2.6825620381721954e-09,
				2.5404497333735255e-09
			],
			[
				2.2703856306373148e-09,
				2.9569400819098776e-09
			],
			[
				1.8552859049259276e-09,
				2.047786414186591e-09
			],
			[
				4.660072058745959e-09,
				2.679666361925616e-09
			],
			[
				2.2198653917967567e-09,
				3.44485778910327e-09
			],
			[
				1.5135037040341186e-09,
				3.2900586402471986e-09
			],
			[
				3.6934169255028056e-09,
				2.0930385739546795e-09
			],
			[
				2.131820451623807e-09,
				2.2106963336522855e-09
			],
			[
				3.3890019371075245e-09,
				2.1372075019624892e-09
			],
			[
				1.1829657818876577e-09,
				1.1847969369318383e-09
			],
			[
				1.7372549817463921e-09,
				2.3426944165245065e-09
			],
			[
				2.411380087219897e-09,
				4.156334881995916e-09
			],
			[
				2.310726709917168e-09,
				1.8224872812438355e-09
			],
			[
				1.2520316983656261e-09,
				1.0217604873835315e-09
			],
			[
				2.5246400624511015e-09,
				1.0511687948642066e-09
			],
			[
				1.9275922588619625e-09,
				2.0094091824430726e-09
			],
			[
				3.1593578485517237e-09,
				3.4219798099948673e-09
			],
			[
				1.9732829435720317e-09,
				1.306545760288363e-09
			],
			[
				3.745881000724713e-09,
				2.823540424628429e-09
			],
			[
				3.989467277135239e-09,
				4.939575406377384e-09
			],
			[
				3.5760987715559426e-09,
				5.8544696418504154e-09
			],
			[
				2.32491488975457e-09,
				3.702344653669371e-09
			],
			[
				8.837934395582096e-10,
				1.6176593247345716e-09
			],
			[
				2.0964396632024632e-09,
				2.5014522618766805e-09
			],
			[
				1.8811588272563582e-09,
				1.0433149574939463e-09
			],
			[
				3.1503635202982853e-09,
				2.365063716159375e-09
			],
			[
				3.2110564784776435e-09,
				3.263755490574301e-09
			],
			[
				2.20468833013614e-09,
				1.3860052641572578e-09
			],
			[
				1.7228440314191826e-09,
				1.9877682951558313e-09
			],
			[
				1.841678733142377e-09,
				3.773079664418896e-09
			],
			[
				1.8568501859172723e-09,
				2.1676642169424924e-09
			],
			[
				6.266996015955408e-10,
				1.8423246363121526e-09
			],
			[
				1.9669687369932465e-09,
				2.0454250267079283e-09
			],
			[
				2.6302887885696796e-09,
				3.112798413773652e-09
			],
			[
				2.1902617648134354e-09,
				2.1025348300778625e-09
			],
			[
				2.9903780779083285e-09,
				2.9227553075720375e-09
			],
			[
				2.3188784344597306e-09,
				2.48295074065761e-09
			],
			[
				1.7829218627337055e-09,
				1.72002831212082e-09
			],
			[
				2.157534963804442e-09,
				2.603366470902037e-09
			],
			[
				3.9402497194044125e-09,
				5.978458501666706e-10
			],
			[
				2.223158541850335e-09,
				2.4856600741490982e-09
			],
			[
				2.221677744003594e-09,
				2.231107454748136e-09
			],
			[
				1.994990628215631e-09,
				2.0365870790352097e-09
			],
			[
				1.864714837953048e-09,
				1.5462703243717557e-09
			],
			[
				1.3528146208143274e-09,
				2.4737855822641953e-09
			],
			[
				2.0058494265058226e-09,
				1.5605281391539425e-09
			],
			[
				2.0095981950122734e-09,
				2.355770590764488e-09
			],
			[
				1.0609366957163462e-09,
				1.2595376543841272e-09
			],
			[
				4.473005251840884e-09,
				2.4774992824611186e-09
			],
			[
				2.712334970080899e-09,
				2.0234865939690995e-09
			],
			[
				2.5773508979306653e-09,
				2.186252092058887e-09
			],
			[
				4.2953826893240035e-09,
				2.153275996690259e-09
			],
			[
				2.5252699421147853e-09,
				1.953750674258295e-09
			],
			[
				3.3229118314868453e-09,
				2.7083220298554086e-09
			],
			[
				4.138068614774405e-09,
				2.988341077955507e-09
			],
			[
				1.4572697882654856e-09,
				1.7546027105768172e-09
			],
			[
				1.879735597585789e-09,
				1.8552761729556209e-09
			],
			[
				1.2581420331102038e-09,
				4.366516178774118e-09
			],
			[
				2.525698144138232e-09,
				2.3823590365088237e-09
			],
			[
				2.2450126343516564e-09,
				2.0204714395359686e-09
			],
			[
				2.51987061237264e-09,
				2.7753785114829013e-09
			],
			[
				1.832022528298932e-09,
				2.369520202578254e-09
			],
			[
				2.2066811159473205e-09,
				2.098163796235069e-09
			],
			[
				2.1714157564104833e-09,
				1.7425985945139685e-09
			],
			[
				2.3897943928280922e-09,
				2.1856793892933766e-09
			],
			[
				2.7187004766093633e-09,
				3.36570950780543e-09
			],
			[
				3.3551798347202543e-09,
				2.0636008696124606e-09
			],
			[
				3.2027971050305937e-09,
				5.5285694386192375e-09
			],
			[
				2.3364315181596767e-09,
				1.9397612700883458e-09
			],
			[
				2.0058518887366677e-09,
				1.9667583279138246e-09
			],
			[
				2.1528637134463927e-09,
				3.0264458851802528e-09
			],
			[
				2.1883054767865402e-09,
				3.6217268206724382e-09
			],
			[
				4.1737678011026825e-09,
				2.9902458635303877e-09
			],
			[
				3.738109309116357e-09,
				1.6017825231236818e-09
			],
			[
				1.8967560399973548e-09,
				1.709458751289467e-09
			],
			[
				1.8545107428874506e-09,
				8.624019606882362e-10
			],
			[
				2.831669244125761e-09,
				2.7085579062225143e-09
			],
			[
				2.322471892482527e-09,
				3.925244919237807e-09
			],
			[
				2.4197883664973926e-09,
				2.1781445872014706e-09
			],
			[
				1.6215317685935933e-09,
				4.277544987478442e-09
			],
			[
				2.2421723151256723e-09,
				6.627952552086836e-09
			]
		],
		"rel_xy": [
			[
				-2.678784039450696e-10,
				-8.956177862763631e-10
			],
			[
				2.2829418564226308e-09,
				-5.570081222508249e-10
			],
			[
				-2.785464346018025e-09,
				1.6010967055980953e-09
			],
			[
				1.7928414671132732e-09,
				-8.602529434405102e-10
			],
			[
				-1.6586477956910363e-09,
				1.0345442891202896e-09
			],
			[
				6.36207222118227e-10,
				-3.227621427506802e-10
			],
			[
				-6.295637698386552e-10,
				2.260659603600155e-09
			],
			[
				9.80576482948869e-10,
				-6.877989337007441e-10
			],
			[
				-1.514037484588884e-09,
				1.2839727936425063e-09
			],
			[
				-1.3892004624960143e-09,
				-2.2630234510828987e-09
			],
			[
				1.365736640938339e-09,
				8.169585633191357e-10
			],
			[
				1.186488593036266e-09,
				-1.4107685757780482e-09
			],
			[
				-3.2159560320248265e-09,
				4.825699202473207e-09
			],
			[
				-1.6461679415508762e-10,
				-2.7883680320075186e-09
			],
			[
				4.459107253207177e-09,
				-9.586877877350343e-10
			],
			[
				1.0609570880158304e-09,
				-1.4727527277953811e-09
			],
			[
				-2.13949151504308e-09,
				3.9410934506475364e-10
			],
			[
				9.845551396879147e-10,
				-4.944662532201535e-09
			],
			[
				5.642100966141434e-09,
				5.842098027511437e-09
			],
			[
				1.3080178446555206e-09,
				8.55916179190433e-10
			],
			[
				-1.1569168887501948e-09,
				-1.6403708285626516e-09
			],
			[
				-2.395855762915608e-09,
				-3.7626469993062224e-10
			],
			[
				6.625631678400686e-10,
				-2.142851645218755e-09
			],
			[
				2.564718401218073e-10,
				1.008601798136979e-09
			],
			[
				-2.4922174813446436e-10,
				-2.342306072311898e-09
			],
			[
				2.1411750715432535e-09,
				2.9838702272448317e-09
			],
			[
				1.5563813715541752e-09,
				4.681265212789204e-09
			],
			[
				-2.751750948406039e-09,
				1.746056305381251e-09
			],
			[
				5.620869635114617e-10,
				1.671325563344067e-09
			],
			[
				5.503985115098324e-10,
				-3.1231645847117737e-09
			],
			[
				-2.904023273989127e-09,
				8.60448503232127e-10
			],
			[
				-1.1613549102643472e-09,
				-1.270733107840234e-10
			],
			[
				-2.483341612395043e-09,
				-1.8410877336221916e-09
			],
			[
				-3.419881336555259e-10,
				-3.3666039654030972e-09
			],
			[
				1.3214533320463298e-09,
				-4.542579672515041e-12
			],
			[
				-1.5407509301012369e-09,
				2.59346135588442e-10
			],
			[
				-1.1594088773597725e-09,
				2.5450161238537456e-09
			],
			[
				-1.556816752372793e-09,
				-2.0781552912293365e-09
			],
			[
				-1.7658075884564255e-09,
				-1.3131873932675738e-09
			],
			[
				-6.479397918034186e-11,
				4.684961244553191e-10
			],
			[
				1.8219207093427412e-10,
				1.1082952883770492e-09
			],
			[
				1.5838692280897177e-09,
				1.239215319769775e-09
			],
			[
				-7.877275395345987e-10,
				1.620017326581963e-10
			],
			[
				-2.932750481050191e-09,
				1.3480301237555332e-09
			],
			[
				2.0033821087335706e-09,
				-1.7242375569896579e-09
			],
			[
				-1.6120769472760797e-09,
				-1.7730580669311115e-09
			],
			[
				4.592449639820743e-10,
				-3.3472024834709496e-10
			],
			[
				7.600616947161056e-10,
				-1.0735564325900801e-10
			],
			[
				7.180767099372547e-10,
				3.3972010686116557e-09
			],
			[
				2.388872981687887e-09,
				-8.564684098888201e-10
			],
			[
				-2.069470530358855e-10,
				-9.876105137319379e-10
			],
			[
				9.748852733579405e-10,
				-8.452922098059904e-10
			],
			[
				6.825009182832872e-11,
				-3.896814542354202e-10
			],
			[
				9.474940949990931e-10,
				1.4151100620507403e-10
			],
			[
				4.289834679412142e-09,
				1.398122356575092e-09
			],
			[
				1.6681345930288844e-10,
				3.9755667332405783e-10
			],
			[
				-3.0132716572274145e-09,
				-2.80850155656273e-09
			],
			[
				-1.6703768047156595e-09,
				1.9046908966182328e-10
			],
			[
				2.2700032322812272e-10,
				8.223534370017964e-10
			],
			[
				1.6823394497016902e-10,
				1.6614532142430142e-09
			],
			[
				2.3002219070944075e-09,
				-7.334094428274471e-10
			],
			[
				-4.573625457700303e-09,
				1.3501074884446856e-10
			],
			[
				2.1051696056356865e-09,
				-1.0630545202600489e-09
			],
			[
				1.4573500227486151e-09,
				-1.6343739686325502e-08
			],
			[
				6.798296280477643e-10,
				2.9898525434128175e-09
			],
			[
				1.0436168445681634e-09,
				2.9128631126340212e-09
			],
			[
				1.4791098438535375e-09,
				3.908668781221848e-09
			],
			[
				-1.4760099633482914e-09,
				2.579131561091338e-09
			],
			[
				-1.1570239169645887e-09,
				1.3067071404575665e-09
			],
			[
				2.6996443802448923e-09,
				-2.4105437085558097e-09
			],
			[
				1.6042372040963789e-09,
				1.1452644570791544e-09
			],
			[
				-1.5090390153459867e-10,
				3.480175221851139e-09
			],
			[
				-6.179850141711793e-09,
				4.316205771327392e-10
			],
			[
				-3.275070618953759e-09,
				-7.640840910737829e-10
			],
			[
				-2.220821942377083e-09,
				2.290856711179276e-09
			],
			[
				-1.44803483282682e-09,
				-2.5614772201918812e-09
			],
			[
				1.0589391111720686e-09,
				2.372964172187444e-09
			],
			[
				-2.1931780878654894e-09,
				-4.5890412711297726e-09
			],
			[
				-7.504631661833003e-10,
				7.325496023838016e-10
			],
			[
				-2.7603697740292105e-09,
				2.4982984084773467e-11
			],
			[
				1.1687722799039917e-09,
				3.813188682029714e-09
			],
			[
				6.380768983127016e-09,
				3.1778588153412805e-09
			],
			[
				6.7904137647506175e-09,
				4.5003809489640676e-09
			],
			[
				-1.8973394123102998e-09,
				-1.2069485845402316e-09
			],
			[
				-1.9166256348410224e-09,
				-2.1548824521350473e-09
			],
			[
				1.0630093304331318e-09,
				-5.636348297100701e-09
			],
			[
				-3.2930290657321864e-09,
				1.8774699390706372e-09
			],
			[
				-2.3821203755360173e-09,
				-8.003635546720615e-10
			],
			[
				1.309861930496669e-09,
				1.1108040414126e-09
			],
			[
				2.1376437702485753e-09,
				-9.07948958695316e-10
			],
			[
				5.343519843502496e-10,
				1.0410203763326545e-09
			],
			[
				-1.3687331126475765e-09,
				1.8353587854440347e-10
			],
			[
				-1.3416956874096281e-09,
				-1.9547316136365857e-09
			],
			[
				2.840786648730724e-09,
				-1.0816828648216886e-09
			],
			[
				1.5629339074991823e-09,
				5.318967564653665e-10
			],
			[
				4.799633684378516e-10,
				-2.2496489919667206e-09
			],
			[
				-1.0899840797301129e-09,
				-3.0212251277465776e-09
			],
			[
				9.89847287596364e-10,
				3.2506635937714085e-09
			],
			[
				8.859294127272915e-10,
				-1.409204188762836e-10
			],
			[
				1.0299328593418925e-09,
				1.6366053242398313e-09
			],
			[
				-2.2956888483732604e-09,
				5.245256205783816e-10
			],
			[
				7.352608884665199e-10,
				2.2839169167431852e-09
			],
			[
				2.9191510123424013e-09,
				1.65034534748616e-09
			],
			[
				6.763355221688623e-10,
				3.4139982957415264e-09
			],
			[
				-3.8927747558744356e-10,
				-3.416528748006423e-09
			],
			[
				-8.748897095131585e-11,
				1.8972416144168495e-09
			],
			[
				-2.2401020111772863e-10,
				-2.1854763889506958e-09
			],
			[
				-2.488967950912647e-09,
				-4.706666565722185e-09
			],
			[
				-2.3638435964738716e-09,
				-2.603787848797591e-10
			],
			[
				4.996152817338642e-09,
				-2.01641760166668e-09
			],
			[
				-1.4368138825871799e-09,
				1.5643822076034171e-09
			],
			[
				2.7386959853999756e-10,
				1.1353193807431452e-10
			],
			[
				-2.5568549623900342e-09,
				-1.1646024300330783e-09
			],
			[
				2.3449938263760767e-09,
				1.6897423151700552e-09
			],
			[
				5.6403070164149607e-11,
				2.086797697694225e-09
			],
			[
				2.2315783737690582e-10,
				-5.065361350579061e-09
			],
			[
				-1.9825602095439246e-10,
				6.477916983263374e-10
			],
			[
				2.2614536805136797e-10,
				-6.582461180066688e-10
			],
			[
				-5.635244917679779e-10,
				2.7985510380153514e-10
			],
			[
				-1.2141686883327227e-09,
				-1.6813585128869748e-09
			],
			[
				-6.210455983550528e-10,
				-1.021958605087648e-09
			],
			[
				-2.2535639921098036e-09,
				-1.1599139754136222e-09
			],
			[
				-5.023457062781071e-09,
				2.983858153150687e-09
			],
			[
				-1.2350648427857037e-09,
				4.7333232890440645e-09
			],
			[
				9.294075799911086e-11,
				1.7949888970025244e-09
			],
			[
				2.7275770436518666e-09,
				-3.171735657434669e-09
			],
			[
				5.384349994629668e-09,
				1.368871264412848e-09
			],
			[
				2.3686793484140457e-09,
				7.380125942420736e-09
			],
			[
				4.109899154228572e-09,
				4.6135149647222474e-10
			],
			[
				-2.6826776181516395e-09,
				3.1502332929063985e-10
			],
			[
				-1.7168711840518784e-09,
				4.5744563843633665e-09
			],
			[
				1.5043443542277643e-09,
				4.92524954659084e-09
			],
			[
				-3.0451955295001918e-09,
				-8.63475504375511e-09
			],
			[
				3.746163653120472e-10,
				-1.3630443226629319e-09
			],
			[
				-9.127948904786933e-10,
				-7.658407332719884e-09
			],
			[
				8.495319689013846e-10,
				8.155611424601737e-09
			],
			[
				-3.3686260228586947e-09,
				-1.1025537045462029e-09
			],
			[
				-1.0406915692787471e-09,
				-6.7803229976379615e-09
			],
			[
				1.8371207914146765e-09,
				1.979654496992913e-09
			],
			[
				2.9752975368809385e-09,
				-8.998297806834568e-11
			],
			[
				-5.153727010141476e-09,
				-3.91632305154582e-09
			],
			[
				7.726734965788768e-10,
				1.1036247011318865e-09
			],
			[
				3.510155895567574e-09,
				-1.5204885714220314e-09
			],
			[
				7.717676557235586e-10,
				-2.0098732775708095e-09
			],
			[
				2.1075958521186932e-09,
				-8.714730038908758e-12
			],
			[
				4.5570064718154976e-10,
				4.465495471714822e-09
			],
			[
				1.810325814400727e-10,
				-3.1758883078725663e-10
			],
			[
				-7.803596047269532e-10,
				2.9344413698869035e-09
			],
			[
				2.972510454235803e-09,
				-3.3364724875933406e-10
			],
			[
				1.8540083652325605e-09,
				2.822892067591459e-10
			],
			[
				-5.931611355679969e-09,
				-6.0536921092556335e-09
			],
			[
				-2.4864122606630527e-09,
				9.859537136190588e-10
			],
			[
				-1.2388251488855644e-09,
				7.28699480201109e-10
			],
			[
				-1.0266308341420333e-09,
				4.279298315771637e-09
			],
			[
				5.864536442929275e-09,
				7.650487968948529e-10
			],
			[
				-2.8702075230085815e-09,
				3.7156503499718645e-10
			],
			[
				-1.3584169341472401e-09,
				1.0203287796385761e-09
			],
			[
				-1.0139492696535197e-09,
				-1.959938005142376e-09
			],
			[
				2.117525844980888e-09,
				-2.9788852874343535e-09
			],
			[
				9.382460712965246e-09,
				1.0444488864235082e-08
			],
			[
				-1.5483990071272924e-10,
				-1.2155565581410645e-09
			],
			[
				-2.707554038906417e-10,
				5.613707529400207e-10
			],
			[
				3.4717057737925443e-09,
				-2.3738620372028196e-09
			],
			[
				-1.2402714396934863e-09,
				-6.533814745763923e-10
			],
			[
				-2.9570175434696996e-09,
				-2.9461507197177744e-10
			],
			[
				-5.1420405175675646e-09,
				-2.3793001019837204e-09
			],
			[
				-1.5265092177679852e-09,
				-3.182950630555215e-09
			],
			[
				-5.65180030772423e-09,
				-2.933279352274779e-09
			],
			[
				4.456581099948379e-10,
				-7.703011859625428e-10
			],
			[
				4.96977961737299e-10,
				-2.4552411270866845e-09
			],
			[
				3.1464317723363763e-09,
				5.2526279225802635e-09
			],
			[
				1.4165131507487952e-09,
				8.498458462413677e-09
			],
			[
				3.491966029245498e-09,
				3.789463786399173e-09
			],
			[
				1.7370018190127545e-09,
				3.5846724890996308e-09
			],
			[
				3.878428762693196e-09,
				-1.0241462747425447e-09
			],
			[
				-3.697902926304656e-09,
				-2.304677236896255e-09
			],
			[
				-1.0150565103885275e-09,
				-1.428221555148344e-09
			],
			[
				-1.7330135242934036e-09,
				-2.064329284076785e-09
			],
			[
				-1.7141721329616005e-09,
				-2.030002838018326e-09
			],
			[
				-2.7664530162923498e-09,
				-6.832204482105653e-10
			],
			[
				-2.5516074019746646e-09,
				-1.6987933608155324e-09
			],
			[
				-1.4038364966688772e-09,
				-9.43838836866123e-10
			],
			[
				-1.2591957011620327e-09,
				-1.9265360205214897e-09
			],
			[
				2.427809419290013e-09,
				2.628001968731325e-09
			],
			[
				1.8119062435526903e-09,
				-1.1882770394438588e-09
			],
			[
				-2.4562906520311716e-09,
				-2.3889204670894466e-09
			],
			[
				4.71566469960581e-09,
				3.170570439027762e-09
			],
			[
				3.9581949832896355e-09,
				9.060089625106935e-11
			],
			[
				1.8541762931728147e-09,
				1.5516174263103588e-09
			],
			[
				1.2159734898633836e-09,
				2.1574680849133996e-09
			],
			[
				-2.0897144766179773e-09,
				-2.092000820961422e-09
			],
			[
				-1.5160307031417246e-09,
				-4.879799898194836e-09
			],
			[
				-8.063625196473846e-10,
				3.1898869754651393e-09
			],
			[
				-3.2916566178617414e-09,
				-2.38764516675002e-09
			],
			[
				1.5537129314858406e-09,
				3.6390126515810617e-09
			],
			[
				8.517533318342402e-10,
				1.244295741892593e-09
			],
			[
				-2.0643675470635866e-09,
				-5.193313306871311e-10
			],
			[
				1.7843112205526965e-09,
				1.175213611107498e-09
			],
			[
				-6.929805460621616e-10,
				-1.5973169687184606e-10
			],
			[
				2.837043315995532e-09,
				4.725220394045486e-10
			],
			[
				-1.4561458204099736e-09,
				1.941899747635096e-11
			],
			[
				8.222966452243705e-10,
				2.025913715418132e-09
			],
			[
				-1.8499648405409047e-09,
				-1.8834257259962248e-09
			],
			[
				-3.007207241777374e-09,
				-1.570360112091909e-09
			],
			[
				3.8394006849704914e-09,
				4.180344085588079e-09
			],
			[
				-7.410540145775996e-10,
				-1.2258737636215661e-09
			],
			[
				-7.694031167523658e-10,
				-3.225375883059761e-09
			],
			[
				-1.3137372140075592e-09,
				-5.792953611011312e-09
			],
			[
				-2.809560649302968e-10,
				1.1221406154637017e-10
			],
			[
				-4.2602554998299053e-10,
				-1.4841143187456236e-10
			],
			[
				1.169440433598419e-09,
				1.1826273285592246e-09
			],
			[
				-1.3220882958452077e-09,
				-1.35028958223111e-10
			],
			[
				8.596294771600826e-10,
				-1.0114010000079744e-09
			],
			[
				-8.26898746072753e-10,
				-4.95287166112429e-09
			],
			[
				5.09942633090898e-10,
				4.0549575156521864e-10
			],
			[
				8.540353224911354e-10,
				7.997921379129189e-10
			],
			[
				-1.881135661460187e-09,
				8.979956071492669e-10
			],
			[
				4.4642748642643444e-10,
				7.421090260786284e-11
			],
			[
				8.976289655244587e-10,
				2.775377261889102e-09
			],
			[
				2.8093713507261593e-09,
				-1.7090868246436694e-09
			],
			[
				7.466344688185046e-10,
				2.389866774262812e-10
			],
			[
				1.6032123997256666e-09,
				3.2274651074360964e-11
			],
			[
				-3.64306074233286e-09,
				-7.941199522790229e-10
			],
			[
				2.278188490784617e-09,
				4.151125868269809e-09
			],
			[
				-3.794345967722068e-09,
				-1.919180419847759e-09
			],
			[
				-1.4990953127508813e-09,
				5.452764054614018e-10
			],
			[
				-1.9037002323015506e-09,
				3.275429749738007e-10
			],
			[
				3.154154078154571e-09,
				1.1866204246500227e-09
			],
			[
				2.4528158606898905e-09,
				-4.287821998726176e-10
			],
			[
				-1.6354037962620113e-09,
				-1.8113591651177778e-09
			],
			[
				1.582851720245731e-09,
				1.5759728432759902e-09
			],
			[
				1.8475446824122177e-09,
				9.876905499219093e-10
			],
			[
				-7.638957282931778e-10,
				-2.8720444482519284e-09
			],
			[
				-1.0841335826956343e-09,
				7.472603110284238e-11
			],
			[
				-2.1511376891987316e-09,
				4.143565838564627e-10
			],
			[
				-3.9455237709171145e-09,
				-3.180072672251989e-10
			],
			[
				-2.5126127273554283e-10,
				-6.397878112157283e-10
			],
			[
				-8.49445888128225e-10,
				-3.0928686534982116e-10
			],
			[
				3.4893569221428022e-09,
				2.3780446028659567e-09
			],
			[
				-9.346260691473763e-10,
				-1.5520929319941527e-09
			],
			[
				-9.463770289288272e-11,
				1.4828810444223973e-09
			],
			[
				3.8532532819385654e-10,
				-4.143554775895584e-10
			],
			[
				-9.482689650330722e-10,
				2.051212894866828e-09
			],
			[
				3.1490814185175457e-09,
				-2.6786081887808546e-09
			],
			[
				-4.86354541634694e-09,
				-4.398150915217874e-09
			],
			[
				2.2293401414786746e-11,
				4.00585433513191e-10
			],
			[
				3.418278033927618e-09,
				2.02436208931594e-09
			],
			[
				1.4229739810045348e-09,
				1.973203392388763e-09
			],
			[
				2.9047793185696383e-09,
				3.418922862986251e-09
			],
			[
				2.781214384630712e-09,
				-9.736312086375863e-10
			],
			[
				-4.945231519221072e-09,
				-1.5627122309934018e-09
			],
			[
				1.069824386048202e-10,
				2.5380153149125767e-09
			],
			[
				-8.477446225840458e-10,
				-3.420594738267866e-09
			],
			[
				-1.5863618733892883e-09,
				5.449249386961961e-09
			],
			[
				-1.8406757473720916e-09,
				-4.785871816367637e-10
			],
			[
				2.1109631852275863e-09,
				7.545940563617762e-10
			],
			[
				9.310444621550968e-10,
				-3.020360876006734e-10
			],
			[
				-1.1940623402559313e-09,
				-1.3227962099731339e-09
			],
			[
				2.6206870893638125e-09,
				-1.153272285957229e-09
			],
			[
				-1.041594775729105e-09,
				-2.9471516781557782e-09
			],
			[
				2.2845318546959117e-09,
				1.615507644746118e-10
			],
			[
				-5.134359619296046e-09,
				-4.0866424592903416e-09
			],
			[
				1.2833248318134689e-09,
				-1.5893415570603446e-09
			],
			[
				-3.587750380687191e-10,
				-2.1782289695332224e-09
			],
			[
				-1.0645521133085828e-09,
				1.1827211385861957e-09
			],
			[
				1.8768394829753634e-09,
				3.355145331675142e-09
			],
			[
				2.7806791882247007e-09,
				1.9549220523785073e-10
			],
			[
				6.106492003845185e-10,
				3.88407074280406e-11
			],
			[
				1.4394642079175309e-09,
				-2.822930179322694e-09
			],
			[
				-5.95023711945164e-09,
				-2.3480900712640825e-09
			],
			[
				-6.677656079237575e-09,
				-2.394974832052535e-10
			],
			[
				1.8096919934217655e-09,
				3.6064393230213252e-09
			],
			[
				-2.628975681885721e-09,
				-4.34270490419212e-09
			],
			[
				-2.25180731631032e-09,
				1.1346188702921086e-09
			],
			[
				-1.4928978831151437e-10,
				2.4270261530473003e-09
			],
			[
				-2.725079495143818e-10,
				2.965713656275403e-10
			],
			[
				-2.170784161623426e-09,
				-1.3355678607733011e-09
			],
			[
				-3.204396584909801e-11,
				-1.6412124173762881e-09
			],
			[
				1.899643975976203e-09,
				4.776454888496555e-12
			],
			[
				2.1398684043932115e-09,
				3.6978278835422036e-09
			],
			[
				1.8353138271626793e-09,
				8.095678895100974e-11
			],
			[
				8.32200276206794e-09,
				1.7132008504741719e-09
			],
			[
				4.089791038238894e-10,
				2.6890480647709623e-09
			],
			[
				-2.9042531491736478e-09,
				-2.490213789563902e-09
			],
			[
				1.4495487419832375e-09,
				-2.7827135264165477e-10
			],
			[
				-1.2464323272935461e-09,
				-4.595279167687697e-10
			],
			[
				-1.077922544385097e-09,
				-3.788549358781769e-09
			],
			[
				-1.0795170510133553e-09,
				-4.458764316277091e-09
			],
			[
				6.942909218093195e-10,
				1.2032224497231954e-09
			],
			[
				-5.8118314556303465e-09,
				8.748623417883708e-11
			],
			[
				5.077177054548889e-09,
				2.0884853765816345e-09
			],
			[
				8.554121155374139e-10,
				5.4335527842478315e-09
			],
			[
				4.758104949926488e-09,
				2.2459867024784182e-10
			],
			[
				-2.485299115684436e-09,
				-3.8088543372040324e-10
			],
			[
				3.122403160866035e-10,
				-5.930913989635263e-10
			],
			[
				-1.0953280490791234e-09,
				-3.0618811247599027e-09
			],
			[
				2.5913211089645414e-09,
				-2.5247026151428106e-09
			],
			[
				2.4179570651481016e-09,
				7.234370524610878e-10
			],
			[
				-2.5878276789006436e-09,
				-2.562311338181461e-10
			],
			[
				-6.2512901471360954e-09,
				1.7596869350794112e-09
			],
			[
				-3.127283758278181e-09,
				-2.5215943890858654e-10
			],
			[
				1.402799271599991e-09,
				1.6946683303374526e-10
			],
			[
				-9.672504463439768e-10,
				1.449597112101843e-09
			],
			[
				4.351268250873533e-10,
				1.965250917362078e-09
			],
			[
				2.3803809299713967e-09,
				-1.2352353604268157e-10
			],
			[
				4.355903907694517e-10,
				-1.3000605876607098e-10
			],
			[
				5.809323371636503e-10,
				9.043171148903888e-11
			],
			[
				8.441568405432861e-10,
				3.2730747441118095e-09
			],
			[
				5.586019744422209e-10,
				-9.50742106485207e-10
			],
			[
				2.9344866145842443e-09,
				2.402755349506662e-09
			],
			[
				-2.367916088363375e-10,
				8.903963740335075e-10
			],
			[
				8.579080581741738e-10,
				2.9315109734200687e-09
			],
			[
				-1.880032162733053e-09,
				-3.5879420710244473e-10
			],
			[
				2.895495550013932e-09,
				-2.020638350420838e-09
			],
			[
				-7.304715718650781e-10,
				-2.564971379414483e-09
			],
			[
				5.246349971167917e-10,
				4.840342477187928e-09
			],
			[
				2.607193065431472e-09,
				-2.1806602597170527e-09
			],
			[
				2.9311300790686827e-10,
				-8.935088240873507e-10
			],
			[
				-3.5049981304822193e-10,
				-2.915027527291564e-09
			],
			[
				-2.535380279341134e-09,
				-6.425862133036698e-10
			],
			[
				-4.656705767341654e-09,
				-4.987224640531763e-09
			],
			[
				-1.961669302884124e-09,
				-1.057738470519084e-09
			],
			[
				-1.4731884050828097e-09,
				-2.3411568938193987e-09
			],
			[
				-8.57956402993361e-10,
				-1.0298247154308148e-09
			],
			[
				-2.410297440001798e-09,
				-2.9824826878785746e-09
			],
			[
				-1.3367317503221508e-09,
				2.9587338129957003e-09
			],
			[
				6.370594264785577e-10,
				-2.0736632212658286e-09
			],
			[
				-3.030150993114641e-09,
				2.901904688168534e-09
			],
			[
				-9.223987011187647e-10,
				6.971644971337835e-10
			],
			[
				3.1905133584340342e-09,
				4.285397084990623e-09
			],
			[
				2.7962523435285137e-09,
				1.4906359026577028e-09
			],
			[
				-1.1596224335212533e-09,
				-8.883012426447186e-10
			],
			[
				2.7939433277438844e-10,
				-2.2412800398294843e-09
			],
			[
				-1.368879291710393e-10,
				-4.2411964080463046e-10
			],
			[
				5.276420684347659e-09,
				-2.61504021719865e-09
			],
			[
				3.665869632901459e-09,
				2.856631424884533e-09
			],
			[
				-1.5840831517544025e-09,
				1.0324859718794011e-09
			],
			[
				1.3703521847685624e-09,
				4.142160766674041e-09
			],
			[
				3.584838185053945e-10,
				1.1770009860049923e-09
			],
			[
				1.2105345409470307e-09,
				-1.0043139365183492e-09
			],
			[
				8.803144157214075e-10,
				5.803454973761618e-10
			],
			[
				2.401093887024459e-10,
				2.7979765546882757e-10
			],
			[
				2.6616311723030574e-10,
				3.587870388312008e-09
			],
			[
				4.728494342516254e-10,
				3.3081145418901574e-09
			],
			[
				-9.696792948706862e-10,
				-1.1412409843184795e-09
			],
			[
				-4.0056088275127524e-09,
				-1.4211349916845286e-09
			],
			[
				3.321602743031589e-09,
				-3.2992811887813387e-09
			],
			[
				-4.871327202084763e-10,
				-3.6401178142302323e-09
			],
			[
				-1.1512852859584253e-09,
				3.024004668295432e-09
			],
			[
				4.5985149569848095e-09,
				-4.846912149325108e-09
			],
			[
				-1.8397367035729925e-09,
				3.018126445956125e-09
			],
			[
				4.392167228515289e-09,
				-1.6427916339395282e-09
			],
			[
				-3.456651191446976e-10,
				-3.493390762837451e-10
			],
			[
				-4.515395969876218e-10,
				6.096271064528777e-11
			],
			[
				1.6642578966547976e-10,
				1.6377702912212868e-09
			],
			[
				-2.9411610029576816e-10,
				1.3197332540585978e-09
			],
			[
				-6.299066808108339e-10,
				1.260382967010951e-09
			],
			[
				-3.899425388714094e-09,
				2.620518551800056e-09
			],
			[
				-1.6367080038863224e-09,
				-1.2087367844604427e-09
			],
			[
				1.5784076244132566e-09,
				-1.2536014307488258e-09
			],
			[
				-2.3115777774048557e-09,
				-2.5314995858819775e-09
			],
			[
				7.021314489276877e-10,
				3.0239377990744688e-09
			],
			[
				-7.593012793490775e-11,
				1.2750663361269241e-09
			],
			[
				1.6853764564121022e-09,
				-1.7675045493194419e-09
			],
			[
				3.2476314606570306e-09,
				-1.4476581365287716e-09
			],
			[
				-3.2064783539015183e-09,
				5.441178029623878e-10
			],
			[
				3.5632084609657494e-09,
				-1.8589605413895562e-09
			],
			[
				-2.1931318867364493e-09,
				-2.7653437396983206e-09
			],
			[
				1.3045069238716127e-09,
				1.7275484767351323e-09
			],
			[
				-1.622460101334721e-09,
				2.609141717337753e-09
			],
			[
				-7.825708765199539e-10,
				-1.280305506283309e-09
			],
			[
				4.210441229599842e-09,
				2.3642869335721452e-09
			],
			[
				-2.9971161848331977e-09,
				-2.0449384887125495e-10
			],
			[
				-1.0689315258112884e-09,
				-2.4963392951486935e-09
			],
			[
				-1.3073719015789e-09,
				6.560037982562774e-10
			],
			[
				1.5535902672452313e-09,
				-1.2989984525179387e-09
			],
			[
				1.7233452595911294e-09,
				2.734728637582025e-09
			],
			[
				-2.4246627712146063e-09,
				7.16272153992309e-10
			],
			[
				-4.681428815762084e-10,
				-1.2916104206095598e-09
			],
			[
				-6.541390632682542e-11,
				3.4657693095964402e-09
			],
			[
				-1.7988481825943428e-09,
				-1.8821982566384564e-09
			],
			[
				5.222970012695452e-10,
				1.321471945183079e-09
			],
			[
				2.0297263125400013e-11,
				2.4894840929364537e-09
			],
			[
				1.980397365095876e-09,
				-1.3841099473308657e-09
			],
			[
				2.3333019875319484e-09,
				7.818700509326121e-10
			],
			[
				-1.6414445744306965e-09,
				2.8187228161695194e-09
			],
			[
				2.059536413644375e-09,
				-7.925524953679115e-10
			],
			[
				9.895537631944242e-10,
				2.8588977043923702e-09
			],
			[
				3.083050996170089e-09,
				2.7096437157474506e-09
			],
			[
				-2.2833218153908084e-09,
				-1.4877966105847267e-09
			],
			[
				-1.723130162022914e-09,
				1.1388013478063533e-09
			],
			[
				-1.8674959269593683e-09,
				-4.752797544123345e-09
			],
			[
				-3.2241368598551136e-09,
				-3.889104376449416e-09
			],
			[
				3.773572936695567e-09,
				1.8779882234440835e-10
			],
			[
				-1.7325055227563996e-09,
				-3.476590699051441e-09
			],
			[
				5.247383233507403e-11,
				-1.9293269767707156e-09
			],
			[
				-1.0041727148802057e-11,
				3.1136275218180427e-09
			],
			[
				-2.9393930093050708e-09,
				-5.780328267342734e-09
			],
			[
				-4.428411657537965e-09,
				2.2936793663215673e-09
			],
			[
				2.8629747229268533e-09,
				3.857090057388075e-09
			],
			[
				4.50482994391618e-09,
				-3.70441156366902e-10
			],
			[
				4.897503216956153e-09,
				-2.0190440273069068e-09
			],
			[
				7.845249757680161e-10,
				-1.8075364269795047e-09
			],
			[
				-1.3805887234675082e-09,
				1.0332635590559805e-10
			],
			[
				-7.400876875104812e-10,
				2.0606123340415476e-09
			],
			[
				-4.05705947512145e-09,
				-1.209456978871939e-09
			],
			[
				4.11829376612771e-10,
				5.699841709018005e-10
			],
			[
				-2.2023164228949536e-09,
				-2.6124385135196778e-11
			],
			[
				-3.4663315320595593e-09,
				-3.841933606483039e-09
			],
			[
				-2.5470290511227816e-09,
				-1.1564368219347793e-09
			],
			[
				-1.07587562788305e-09,
				1.8380482088775258e-09
			],
			[
				-7.488118195624296e-10,
				2.427847963252804e-09
			],
			[
				3.295642439215333e-09,
				-4.425413203214855e-10
			],
			[
				-4.927795421459216e-10,
				-2.049113066429307e-09
			],
			[
				-1.7835001021673645e-09,
				1.450419259704293e-09
			],
			[
				2.0595589466508424e-09,
				4.69834625170008e-10
			],
			[
				-4.5790486709048796e-10,
				-8.185156209434587e-10
			],
			[
				2.7913012665648634e-10,
				5.29373607491157e-10
			],
			[
				3.055510798161522e-09,
				1.0910364681390142e-09
			],
			[
				6.888469283721821e-11,
				-3.76024933336753e-09
			],
			[
				-1.4078380877875036e-11,
				2.0952755061944976e-09
			],
			[
				2.8029269716255893e-09,
				-2.4059497172186386e-09
			],
			[
				1.1342339561206929e-09,
				5.672200440116258e-09
			],
			[
				1.7661773129727953e-10,
				1.2289423651973936e-09
			],
			[
				1.0394454659571254e-09,
				-2.4147808491139697e-09
			],
			[
				3.225148861759341e-11,
				2.43715231025445e-09
			],
			[
				-1.2715474793164475e-09,
				-3.653269733871234e-10
			],
			[
				1.9985052474172862e-10,
				3.429555122466828e-10
			],
			[
				4.3891474495269274e-10,
				8.273373785280553e-10
			],
			[
				1.2020133587323306e-09,
				-1.9952806708423871e-10
			],
			[
				-6.638835171469639e-10,
				4.824911529691193e-11
			],
			[
				3.413061062237018e-09,
				7.783212257481855e-10
			],
			[
				-4.9083258434381736e-09,
				-1.2057249681153499e-09
			],
			[
				-3.275666749590517e-09,
				-1.4097976619579048e-09
			],
			[
				-2.364959612853158e-09,
				6.315100506916905e-10
			],
			[
				-1.6118855025441393e-09,
				-8.552629661583515e-10
			],
			[
				2.729200428902235e-09,
				-8.661000515323146e-10
			],
			[
				-1.0822520635628581e-09,
				4.4430853580864337e-10
			],
			[
				2.849803307211044e-09,
				4.707399630477521e-10
			],
			[
				3.273980387100463e-09,
				1.3359474457269208e-09
			],
			[
				-4.585582557335349e-09,
				-4.1023567701610944e-09
			],
			[
				-1.798072882934899e-09,
				-2.214477321883987e-09
			],
			[
				-2.612255973981781e-09,
				-1.388370273082659e-09
			],
			[
				1.5418906446717597e-09,
				1.5307929823415393e-09
			],
			[
				7.454020769580256e-09,
				6.174411382786254e-09
			],
			[
				-5.94476432261498e-10,
				-9.951311681057474e-10
			],
			[
				2.4685524028389005e-10,
				-1.2906873649863225e-09
			],
			[
				2.431284547423684e-09,
				2.864404805083642e-09
			],
			[
				-1.1643030854258638e-09,
				-2.4855849586664233e-09
			],
			[
				2.3014365838106647e-11,
				-2.8119314485072015e-10
			],
			[
				-9.367898738790536e-10,
				1.8387415764867669e-09
			],
			[
				-5.584761979212425e-12,
				3.494502550387516e-10
			],
			[
				2.5412328186151016e-09,
				-2.728710700949785e-09
			],
			[
				4.318732410080143e-09,
				3.6704596127398256e-09
			],
			[
				6.189165155871684e-10,
				-3.4442579848692094e-10
			],
			[
				3.998026437941672e-09,
				1.7299617984235466e-09
			],
			[
				1.558970770263722e-09,
				-3.4661223375704015e-09
			],
			[
				4.947606668282842e-10,
				-1.1051237285254462e-09
			],
			[
				4.593669591153464e-10,
				-1.4723277512046125e-10
			],
			[
				-2.5520392259763378e-09,
				6.893733087718222e-10
			],
			[
				-5.484736974164699e-09,
				-1.3939420431321291e-10
			],
			[
				-2.0486754456584902e-09,
				8.930115292263115e-10
			],
			[
				5.348910340213425e-10,
				1.1266109981255153e-09
			],
			[
				-1.0422028799672643e-09,
				1.836113014014005e-09
			],
			[
				-2.164221186571209e-09,
				-2.118890096493006e-09
			],
			[
				-1.2330219001146544e-09,
				1.0436938015810177e-10
			],
			[
				-2.2317453749371335e-09,
				2.809267477892969e-10
			],
			[
				1.5968099621684678e-09,
				-1.3513423137296678e-09
			],
			[
				8.689500138353402e-10,
				-9.255837551392036e-10
			],
			[
				7.736578381323754e-10,
				7.640352817423627e-10
			],
			[
				1.0683646525792464e-09,
				-5.28686969059389e-10
			],
			[
				-3.267714969881697e-09,
				1.979809791219846e-09
			],
			[
				1.191677878103381e-09,
				-2.1915878282313914e-10
			],
			[
				7.696527193810665e-10,
				3.4573965665039297e-09
			],
			[
				2.677666984854643e-09,
				-1.369252105507011e-10
			],
			[
				1.8757336317674587e-10,
				-1.3544266516153096e-09
			],
			[
				-3.6348930674124817e-09,
				-1.966044704337866e-09
			],
			[
				2.573660701404205e-10,
				-3.654560302743307e-10
			],
			[
				5.488973970809566e-10,
				-5.385868385714614e-10
			],
			[
				-1.8586615834722977e-09,
				-4.783585007881405e-10
			],
			[
				3.2245557561628866e-09,
				-2.3561661343526385e-09
			],
			[
				2.5376559966842784e-09,
				4.4627615161106726e-10
			],
			[
				-1.4243777266043616e-09,
				1.2742333222510248e-09
			],
			[
				-1.8960680380864273e-09,
				-1.6711561801009353e-09
			],
			[
				-3.9807151069982734e-09,
				-1.6428969737803537e-09
			],
			[
				-1.3005109971244745e-09,
				1.4934381545876814e-09
			],
			[
				8.409103464870511e-10,
				1.7915230230983078e-09
			],
			[
				5.397556037270625e-10,
				-8.982500663943859e-10
			],
			[
				3.4456039815910452e-09,
				4.131156148405886e-09
			],
			[
				-2.1913113292478338e-10,
				-6.26175743825253e-10
			],
			[
				-2.0536697928671127e-09,
				-2.670405536466706e-09
			],
			[
				4.584877669328467e-09,
				-4.0563959740375275e-09
			],
			[
				6.707264368026564e-09,
				-3.867714631001707e-09
			],
			[
				3.505919565745034e-09,
				-1.655242310259144e-09
			],
			[
				7.421600591757258e-10,
				1.513144479865474e-10
			],
			[
				-2.2604325324611635e-09,
				-3.0345882534483727e-09
			],
			[
				2.2707521420717324e-09,
				-2.517222566587869e-09
			],
			[
				1.8739733397565242e-10,
				2.4223854214883132e-09
			],
			[
				4.0590987046752515e-09,
				-1.1566934899047056e-09
			],
			[
				-1.607534662560104e-09,
				2.0047966453724333e-09
			],
			[
				3.0264596922831653e-09,
				-1.1536876751796645e-09
			],
			[
				-3.036820385451036e-09,
				7.677436881728757e-10
			],
			[
				-2.5199277057115337e-09,
				4.038430006685119e-09
			],
			[
				-4.524927302862899e-09,
				2.4584180620380054e-09
			],
			[
				-2.7788187381807195e-09,
				6.067792475478674e-09
			],
			[
				-2.5855687282540353e-09,
				-5.607797853505706e-09
			],
			[
				-2.456780214626293e-09,
				7.881193672898433e-09
			],
			[
				-1.974730038966496e-09,
				-6.319064615954338e-10
			],
			[
				2.1543096465843108e-09,
				4.30949216182188e-09
			],
			[
				5.08227732895016e-10,
				-6.344467437747415e-10
			],
			[
				-8.461044688907711e-10,
				1.2934377070674238e-09
			],
			[
				-8.388791683447373e-10,
				-2.2150938986073708e-10
			],
			[
				-2.654959493603027e-10,
				-1.7602006320134034e-09
			],
			[
				-6.21791253868374e-10,
				1.4072199110405546e-09
			],
			[
				1.3850827954265535e-09,
				-3.983479039299265e-09
			],
			[
				-2.838538317441884e-09,
				-2.099423113250479e-09
			],
			[
				8.152552989649602e-10,
				-1.5823045078602275e-09
			],
			[
				2.3352539208503783e-09,
				1.8009570633994899e-09
			],
			[
				1.270713582936177e-10,
				-7.206431120121852e-10
			],
			[
				-1.5212636841843569e-09,
				2.1651104125512435e-10
			],
			[
				1.6011973002230085e-09,
				-3.162412650033781e-10
			],
			[
				5.645006428473936e-09,
				1.8948494801569047e-09
			],
			[
				-1.9973126243845483e-09,
				-3.2085014365097296e-09
			],
			[
				2.7956745919768505e-09,
				1.9612673908169678e-09
			],
			[
				1.4857825630479935e-09,
				3.7424945977616925e-09
			],
			[
				-6.06839285686932e-09,
				2.1365483194464416e-09
			],
			[
				1.943201394095255e-09,
				8.862296932879728e-10
			],
			[
				-4.547508165952479e-10,
				2.7566026156842032e-09
			],
			[
				-8.411500181265999e-10,
				-2.916098848018797e-11
			],
			[
				-1.847899853220505e-09,
				2.8150302331157676e-10
			],
			[
				3.3055858954994512e-09,
				4.8460259023250815e-09
			],
			[
				-2.669969256855386e-09,
				-1.8589176839667902e-09
			],
			[
				-4.578535885050418e-09,
				2.3720119779563515e-09
			],
			[
				-1.6854207228652424e-09,
				-1.8650869418867455e-09
			],
			[
				5.372926283874332e-10,
				-1.2961299352013796e-09
			],
			[
				-1.3310924243423473e-09,
				-2.726127439105114e-09
			],
			[
				1.2344965380532967e-09,
				1.483313418012511e-09
			],
			[
				1.3297370682902561e-09,
				-2.9402907816398117e-09
			],
			[
				1.3879640325845773e-09,
				-2.427993957886652e-09
			],
			[
				-1.0736485409360393e-09,
				-2.0376392724039187e-09
			],
			[
				-5.620783070821803e-10,
				-8.630855498362803e-10
			],
			[
				-3.65733217657056e-10,
				4.3194058361989795e-09
			],
			[
				7.838474570702179e-10,
				1.1151324566486003e-09
			],
			[
				-1.1451961977338305e-09,
				-5.807679183876435e-10
			],
			[
				-1.9454073589471546e-10,
				3.393476744528516e-10
			],
			[
				1.6896073829256103e-09,
				-2.7440376655663456e-09
			],
			[
				2.416655627639271e-09,
				-1.9029360298244338e-09
			],
			[
				1.3881986366968945e-09,
				-2.8306398305199818e-09
			],
			[
				-3.121653998274973e-09,
				1.4672129636449431e-09
			],
			[
				-5.249789360930612e-10,
				-2.820687268038519e-09
			],
			[
				-5.302338745750344e-10,
				3.762463419045532e-09
			],
			[
				3.2092125560557164e-09,
				-6.087569405603043e-11
			],
			[
				-2.1539997453876208e-09,
				-8.80900456951062e-10
			],
			[
				3.6412253122046806e-09,
				3.542053529510332e-09
			],
			[
				-6.049801048833e-10,
				2.43206582037853e-10
			],
			[
				-7.69020982143051e-11,
				-1.5101233996773214e-09
			],
			[
				-7.67039704655913e-10,
				6.199061585925179e-10
			],
			[
				1.7078220840321223e-09,
				1.312713255423683e-09
			],
			[
				-1.5915935159370336e-09,
				-1.1434881457681655e-09
			],
			[
				4.4581939916064906e-10,
				-3.2717073021234707e-09
			],
			[
				-4.100330530931001e-09,
				-1.1263238019341537e-09
			],
			[
				1.3665410106753815e-09,
				-5.609809396833828e-09
			],
			[
				-2.412345389038459e-09,
				3.1260882245135067e-09
			],
			[
				-9.223719802319527e-10,
				-1.5669898141137429e-09
			],
			[
				2.485072717061309e-09,
				-2.054091802578897e-09
			],
			[
				-9.31927552341488e-10,
				1.9083966740384786e-09
			],
			[
				2.0179572124845127e-10,
				-1.524127754343361e-09
			],
			[
				-2.196053252612251e-09,
				7.164670793680571e-10
			],
			[
				2.0802376582570942e-09,
				2.939009511889635e-09
			],
			[
				3.2130211652295135e-09,
				5.769885536752442e-10
			],
			[
				-1.5379909390234966e-09,
				2.821831848323461e-09
			],
			[
				2.1857028535005945e-09,
				9.949532692542028e-10
			],
			[
				-4.256856807460352e-09,
				1.3581671782099633e-09
			],
			[
				1.2677106072799956e-09,
				4.2803543032580144e-10
			],
			[
				-1.440730723699199e-09,
				2.621443781908051e-09
			],
			[
				-1.1493722468096566e-09,
				-2.350674864953836e-09
			],
			[
				3.6379642696670713e-09,
				-1.3227983312059493e-09
			],
			[
				-8.01813481823594e-10,
				-2.2892654182724496e-09
			],
			[
				5.573955293451669e-10,
				5.601389547342956e-10
			],
			[
				-1.8380762278913862e-10,
				1.9962273586099963e-09
			],
			[
				-9.45378366911625e-10,
				1.5224693161761036e-10
			],
			[
				3.845955958164215e-09,
				2.2556045440542218e-09
			],
			[
				-2.8259469287313307e-09,
				-1.672060286857921e-09
			],
			[
				4.981529452458104e-09,
				-9.674879603505545e-10
			],
			[
				-2.9443740445318406e-09,
				9.70469202663666e-10
			],
			[
				1.7926594379559787e-09,
				-2.8921781012863544e-09
			],
			[
				-1.0179548175159218e-09,
				3.820819623977617e-10
			],
			[
				-6.03370436841269e-10,
				-1.910731514950239e-09
			],
			[
				-1.4225531915724808e-09,
				3.773892575908285e-09
			],
			[
				-6.767594396848761e-10,
				-2.0880647118066576e-09
			],
			[
				2.2938420430463896e-09,
				3.1497416181175736e-09
			],
			[
				2.0567375197636912e-10,
				1.7443422476289063e-10
			],
			[
				-2.7150922881388482e-09,
				-2.7315092393916675e-09
			],
			[
				2.1557649311608953e-10,
				-5.926666034887967e-10
			],
			[
				1.6390857358813098e-10,
				1.2611817111618963e-09
			],
			[
				-7.758024617963306e-10,
				2.829610987156014e-09
			],
			[
				-2.2755178959879922e-09,
				6.451566937194811e-10
			],
			[
				8.822092868058172e-10,
				-3.5587497170084152e-09
			],
			[
				-1.1817186260762632e-09,
				-5.750248751405688e-10
			],
			[
				-1.4609309375778575e-10,
				1.6925577456052203e-10
			],
			[
				-1.2676258224139063e-10,
				4.0955944678833666e-10
			],
			[
				3.4597767994658936e-09,
				-1.1809900212373453e-09
			],
			[
				3.641659962269458e-09,
				-1.9787236654130378e-10
			],
			[
				1.6110847496153842e-09,
				8.592881988261419e-10
			],
			[
				3.509253456792295e-09,
				1.9626516453435304e-09
			],
			[
				1.5207120217689767e-09,
				4.2590405794411025e-09
			],
			[
				-2.9129196256584165e-10,
				-3.524188191951661e-10
			],
			[
				1.6294651944372735e-09,
				4.987745525265373e-10
			],
			[
				2.716689964232496e-09,
				1.660935638043403e-09
			],
			[
				8.734585064533649e-10,
				-2.149497294987884e-09
			],
			[
				3.1396040817036134e-09,
				1.1712492054170117e-09
			],
			[
				-3.5418533189814665e-09,
				-1.8208139739383452e-09
			],
			[
				-1.8573693996984e-09,
				-2.779556049701703e-09
			],
			[
				-2.5421512255567103e-09,
				4.171147707641389e-09
			],
			[
				1.5121188494353165e-10,
				5.790960274394195e-10
			],
			[
				9.61032828814686e-10,
				-6.255087127587087e-09
			],
			[
				-5.042729119249584e-10,
				-3.837282798112242e-10
			],
			[
				-1.0909162236568322e-09,
				6.400995040574745e-11
			],
			[
				-2.6082646851909153e-09,
				-1.6415571843884485e-09
			],
			[
				-2.492362928256693e-10,
				-2.8483071009572237e-10
			],
			[
				-2.0045244520616867e-10,
				2.1281934362393746e-09
			],
			[
				-8.182925050494844e-10,
				-1.5378721574553607e-09
			],
			[
				-9.707510887598407e-10,
				-2.7548350350978797e-09
			],
			[
				-5.0793205916148585e-09,
				2.8036820574765466e-09
			],
			[
				7.792585558925754e-10,
				-2.848538131135662e-09
			],
			[
				-1.1157263486500176e-10,
				2.110955451705896e-09
			],
			[
				6.841471047294683e-10,
				-3.845212867298032e-09
			],
			[
				5.414781175320612e-09,
				5.6216508757968725e-09
			],
			[
				1.939202814162252e-09,
				4.546897752671258e-09
			],
			[
				2.3101400017985724e-09,
				-3.215957668025898e-10
			],
			[
				-1.196017861319417e-09,
				-2.4082096304483643e-09
			],
			[
				-4.407033108862072e-09,
				-2.7634028209750627e-09
			],
			[
				-5.161047202350626e-10,
				-4.71062382012155e-10
			],
			[
				2.1940936999036878e-10,
				-1.6198598407551646e-09
			],
			[
				-2.4350183167431208e-09,
				1.769415523463017e-09
			],
			[
				-4.503877959573373e-09,
				6.273424966703081e-11
			],
			[
				1.822685579703987e-09,
				1.662275861228634e-10
			],
			[
				2.785070329067427e-09,
				-3.5804618519243385e-09
			],
			[
				5.060514955124389e-10,
				6.626723781338367e-10
			],
			[
				1.4580652874550134e-09,
				1.7840527568088387e-09
			],
			[
				-4.749187112034879e-09,
				1.1337367169816102e-09
			],
			[
				-1.1792189001037008e-09,
				1.588024974484415e-09
			],
			[
				-4.021101851303081e-10,
				-3.2520338408897305e-09
			],
			[
				4.0695814740140615e-10,
				-1.461393810615598e-09
			],
			[
				3.7260652398945676e-10,
				6.918759507031497e-10
			],
			[
				-6.212479721439422e-09,
				-9.962331560418283e-10
			],
			[
				-2.9164306088636367e-09,
				-1.8162205326243743e-10
			],
			[
				-2.3953350832966776e-09,
				-2.0936345175450067e-09
			],
			[
				3.012394374603842e-09,
				3.510413304815949e-10
			],
			[
				4.5326655355113625e-09,
				1.664365305932162e-09
			],
			[
				1.1280767442650533e-09,
				2.5552658657674835e-10
			],
			[
				2.664143027958856e-10,
				-2.1813689988417354e-09
			],
			[
				1.8882767603069035e-10,
				8.273945961032595e-10
			],
			[
				9.111102658845183e-10,
				2.139014291461034e-09
			],
			[
				-1.0521583750101715e-09,
				1.2876655485178973e-09
			],
			[
				1.3080980613262035e-09,
				-5.003101698491351e-10
			],
			[
				3.315117650972376e-09,
				2.478798170853706e-09
			],
			[
				-1.284536408936296e-09,
				-6.171102080682835e-10
			],
			[
				2.96588025247383e-09,
				-2.897662138533822e-09
			],
			[
				2.8937010278742396e-10,
				6.1180968588010735e-09
			],
			[
				2.842578991103642e-09,
				1.7656697938767141e-09
			],
			[
				-2.2539052770534005e-10,
				-9.208864752765615e-10
			],
			[
				-3.6399620397853155e-10,
				8.647027513320207e-10
			],
			[
				-2.9680521972155882e-09,
				1.1878578480694852e-09
			],
			[
				-3.4195269337465304e-09,
				-1.177631115324327e-09
			],
			[
				-6.511920856440254e-09,
				-3.5626940044168982e-09
			],
			[
				-1.2180305804342581e-09,
				4.4357874884841347e-10
			],
			[
				-1.5529251328181344e-10,
				1.6407761256147902e-09
			],
			[
				4.307296232454536e-09,
				-8.129992535206058e-10
			],
			[
				-1.8002206552111465e-09,
				-1.3752241705011837e-09
			],
			[
				1.4451322984784756e-09,
				-7.978597464212319e-10
			],
			[
				5.280508128124845e-10,
				-5.0185919154475325e-09
			],
			[
				-3.003650638523286e-09,
				4.6401299224030096e-09
			],
			[
				4.003028377318379e-09,
				-1.6385184266487262e-09
			],
			[
				9.142655667428753e-10,
				1.608286067982443e-09
			],
			[
				-6.934285495886812e-10,
				-4.1939233626304513e-10
			],
			[
				-2.2682719435119136e-09,
				7.918849665816959e-10
			],
			[
				5.549430590695251e-09,
				2.6174355367229226e-09
			],
			[
				-6.545085411558407e-10,
				2.155764025850493e-09
			],
			[
				1.9943872764803275e-09,
				3.6220677210431052e-09
			],
			[
				9.988137110772286e-10,
				-4.306760187613579e-09
			],
			[
				2.727838822367339e-09,
				-1.605781399554197e-09
			],
			[
				2.988547980696201e-10,
				1.6782202202328023e-09
			],
			[
				-3.5617612208305112e-09,
				-1.085656160441894e-09
			],
			[
				-3.214573639978343e-11,
				-3.6523066664468565e-10
			],
			[
				1.5615406175350843e-09,
				-3.5021361073257093e-09
			],
			[
				-3.550271352372832e-09,
				3.525535165740772e-10
			],
			[
				-4.758395159179506e-09,
				-4.168331488626544e-09
			],
			[
				1.918928569061062e-09,
				1.5755185735843601e-09
			],
			[
				1.927624895455897e-09,
				2.66519542180242e-09
			],
			[
				-3.2500366960786306e-10,
				2.1891832495053562e-10
			],
			[
				1.2738491557829812e-09,
				9.886628833918377e-10
			],
			[
				-8.996524000320514e-10,
				-5.997998192329066e-10
			],
			[
				-9.834733676432537e-11,
				-2.072417997201325e-09
			],
			[
				-2.2040369869412662e-09,
				-2.0109123897021795e-09
			],
			[
				-2.7439896502112773e-09,
				1.361224656226944e-09
			],
			[
				-1.631729018170611e-10,
				-4.2223653433948564e-09
			],
			[
				-1.3495101894080266e-09,
				-3.151540795866704e-09
			],
			[
				2.3426527675287257e-09,
				7.336237163414857e-09
			],
			[
				6.745967762681435e-10,
				7.865164517917141e-10
			],
			[
				4.404456129864647e-09,
				1.2930943588614766e-09
			],
			[
				-1.2531519226032249e-09,
				3.092780478487002e-09
			],
			[
				-1.5595851673460218e-09,
				1.8295542639945277e-09
			],
			[
				-3.4027700087211904e-09,
				-3.46467399975802e-09
			],
			[
				1.5869698018028103e-09,
				-2.0036442094456797e-09
			],
			[
				1.1760877249684136e-09,
				-1.342503736030892e-09
			],
			[
				5.942407759539746e-10,
				-2.0632483338742452e-10
			],
			[
				2.7736657754264475e-09,
				1.584673501663537e-09
			],
			[
				8.454302051881762e-11,
				5.101385344769496e-10
			],
			[
				3.176660072719989e-09,
				1.8286483139050399e-09
			],
			[
				-2.3044563951397367e-09,
				3.0124129826458335e-09
			],
			[
				9.015290389157216e-09,
				2.5251230941901438e-09
			],
			[
				-2.6099159090575743e-09,
				-3.9786112576521e-09
			],
			[
				-4.043293273974245e-09,
				-2.8603336481300674e-09
			],
			[
				-3.2342848837057273e-09,
				-5.272394849587833e-10
			],
			[
				2.9484192412604263e-09,
				-7.910937560845853e-09
			],
			[
				-3.0134934562050403e-10,
				1.4547955713956476e-09
			],
			[
				-1.03483018995154e-09,
				9.994179138336432e-10
			],
			[
				-4.437994480639397e-09,
				-8.64337409359276e-10
			],
			[
				1.29697847047841e-09,
				2.843503961297552e-09
			],
			[
				-2.586536049452278e-10,
				2.854982102855921e-09
			],
			[
				1.7874299094178726e-09,
				6.225754208223912e-10
			],
			[
				-2.0494995597383017e-09,
				5.229274234895883e-09
			],
			[
				2.2151751999723522e-09,
				-1.1991900366877869e-09
			],
			[
				6.138427887692208e-11,
				-3.803028163772967e-09
			],
			[
				-2.2705991911102558e-10,
				-2.2705603443515564e-10
			],
			[
				-5.952403641738722e-09,
				1.544654366024318e-09
			],
			[
				7.858506159514488e-09,
				4.411823792851922e-09
			],
			[
				4.923127213216332e-10,
				-3.010125588054108e-10
			],
			[
				-5.944979851845121e-10,
				-2.2143582483702805e-09
			],
			[
				-3.5210726410079377e-09,
				-3.0931356457222266e-09
			],
			[
				-1.5227605688792746e-09,
				5.306508919207643e-10
			],
			[
				5.97031898773434e-10,
				-1.3456531753656279e-09
			],
			[
				3.113551396858391e-09,
				8.715737522670821e-10
			],
			[
				-4.706673396574932e-10,
				-4.045431748002761e-10
			],
			[
				-8.891593806180102e-10,
				5.105471619131301e-09
			],
			[
				-1.446880206168522e-09,
				-3.4022537554082924e-09
			],
			[
				4.143845899086676e-10,
				-1.0162495725082892e-10
			],
			[
				2.323909580694239e-09,
				-1.0164882171660234e-09
			],
			[
				1.298092615292653e-09,
				-1.2064739740193984e-09
			],
			[
				1.642505068626968e-09,
				2.238825422003565e-09
			],
			[
				-6.089714757758975e-09,
				-3.1237303511588912e-09
			],
			[
				-3.733325533327028e-11,
				2.474492687514552e-09
			],
			[
				3.902243830158157e-10,
				-1.0852411540255433e-09
			],
			[
				-4.418126735947502e-09,
				-4.5403674534980195e-10
			],
			[
				1.1725870062151215e-09,
				5.90847118427709e-10
			],
			[
				-4.821831684860692e-12,
				1.9023404950219117e-09
			],
			[
				1.854365242575716e-09,
				-8.745545397105836e-10
			],
			[
				-1.1966499292419728e-09,
				1.6710134252381836e-10
			],
			[
				-1.3870857818907684e-09,
				-5.969957607189503e-09
			],
			[
				1.5675302997855736e-09,
				1.4224705659037265e-09
			],
			[
				2.0002683044087495e-09,
				-1.3542038165172042e-09
			],
			[
				7.062748462210342e-10,
				-2.5560275970502627e-09
			],
			[
				3.0129667791499643e-10,
				2.542020282882472e-09
			],
			[
				-8.67227649258781e-11,
				1.1054518277601986e-09
			],
			[
				8.133302056903588e-10,
				1.4049519307264324e-09
			],
			[
				-3.5600812523660976e-10,
				-1.992272677230942e-09
			],
			[
				1.4350614120378757e-09,
				-3.1324438547732635e-09
			],
			[
				-2.1229823541076685e-09,
				2.1175069030925002e-09
			],
			[
				3.6111969298472407e-09,
				3.7225253303870643e-09
			],
			[
				2.3508664724441235e-09,
				2.7804523286386465e-10
			],
			[
				-2.099574146100758e-09,
				3.228331683292946e-10
			],
			[
				-2.8683509732418047e-09,
				-1.6808281648426552e-09
			],
			[
				3.6364802836519195e-09,
				2.1517484487548434e-09
			],
			[
				3.528279862215652e-09,
				1.2146851311160913e-09
			],
			[
				1.9629507852005014e-09,
				-1.3264954915656882e-10
			],
			[
				-4.3102682348696727e-10,
				-6.776617345064886e-10
			],
			[
				7.320668051369084e-12,
				-2.6106366992615107e-09
			],
			[
				-3.37568906098804e-09,
				8.305565101476882e-10
			],
			[
				-3.6299233635624745e-09,
				-3.965304835637403e-11
			],
			[
				-2.7045501969441655e-09,
				-2.4631872734322975e-09
			],
			[
				-8.76773195620392e-11,
				-4.318004419006196e-09
			],
			[
				-1.4577981766977372e-09,
				7.101827319800744e-10
			],
			[
				-1.1319357093648566e-09,
				4.0209039661887766e-10
			],
			[
				3.553188519785923e-09,
				2.260560472001422e-09
			],
			[
				-7.613906495193706e-10,
				-1.6260238435692391e-09
			],
			[
				8.657241343446472e-10,
				2.481859164778428e-09
			],
			[
				1.3753031394446631e-09,
				2.2261286735185365e-09
			],
			[
				-4.644325789179048e-10,
				1.8754378787503397e-09
			],
			[
				2.3669309392444163e-10,
				2.6982064474728896e-10
			],
			[
				-2.9578457152814847e-09,
				1.1776790693722888e-09
			],
			[
				-3.2401527486474136e-09,
				2.6165002224445523e-09
			],
			[
				6.31177379579122e-09,
				-4.709352307698984e-10
			],
			[
				-1.5231505547018607e-09,
				7.237754530127597e-11
			],
			[
				5.593400570443084e-09,
				8.194119413276966e-10
			],
			[
				4.936638323355407e-09,
				-4.2093540051724284e-10
			],
			[
				2.420959466940282e-09,
				-3.386600388121158e-09
			],
			[
				-5.697702000289718e-10,
				9.604576065985623e-10
			],
			[
				-5.040473395907348e-09,
				1.429850720259252e-09
			],
			[
				1.4908623050009196e-09,
				-3.453204482948815e-09
			],
			[
				-3.5522129731163747e-09,
				-2.1319664604069468e-09
			],
			[
				1.2969385317789062e-09,
				-1.7669302928329245e-09
			],
			[
				-3.520028755508063e-09,
				-9.939842957666969e-10
			],
			[
				-1.641667936422047e-09,
				5.854902790686949e-10
			],
			[
				5.1975746899892614e-09,
				1.8927142895692747e-09
			],
			[
				4.936348607136994e-09,
				3.743842339466578e-09
			],
			[
				1.4084643345691178e-09,
				-5.775404629390604e-10
			],
			[
				-1.462178481100871e-09,
				1.5529803249582818e-09
			],
			[
				-6.43868399554163e-10,
				-6.956447857896734e-10
			],
			[
				1.1575105653774049e-09,
				5.219607446763842e-10
			],
			[
				-4.235257059529651e-09,
				2.169687804643516e-09
			],
			[
				4.02354224425986e-09,
				4.0135133952805566e-10
			],
			[
				3.6453241995322042e-09,
				-3.592443134760284e-09
			],
			[
				-2.247659392874013e-09,
				2.582036604043085e-10
			],
			[
				-2.584452705305638e-09,
				1.392961436464453e-09
			],
			[
				3.547874823055105e-11,
				4.823064872975088e-09
			],
			[
				-6.879561755199027e-10,
				1.7087642936064315e-09
			],
			[
				9.794337465899348e-10,
				-2.888372302577075e-09
			],
			[
				-5.495642495759474e-09,
				-3.3391606781057775e-09
			],
			[
				-4.03193313973684e-09,
				-2.4095805751294732e-09
			],
			[
				-2.0636170778998713e-09,
				2.1194484524680245e-09
			],
			[
				-1.6889658674284566e-10,
				-5.139884927388085e-10
			],
			[
				1.504199873269679e-09,
				1.0858516017774188e-09
			],
			[
				1.2803991140179275e-09,
				-7.399096742870821e-10
			],
			[
				-1.1025892595206757e-10,
				-8.421118584772499e-10
			],
			[
				-4.418263966928219e-10,
				-1.109290028742336e-09
			],
			[
				-2.1965477581618808e-09,
				5.79987861986601e-10
			],
			[
				3.068210279846946e-09,
				-2.795500035988663e-09
			],
			[
				-2.8852071859922346e-10,
				-1.645190756901217e-09
			],
			[
				-8.385016999327602e-10,
				-2.063180326078675e-10
			],
			[
				2.553598968469449e-10,
				4.067020963511094e-09
			],
			[
				-3.4084787697570148e-09,
				6.5011778393029055e-09
			],
			[
				1.3980630265149972e-09,
				-4.008978894505415e-09
			],
			[
				-2.2018951845097726e-09,
				-4.71893369847772e-09
			],
			[
				3.0499080256246654e-09,
				-1.693765764480502e-10
			],
			[
				1.1624029021271249e-09,
				2.396111330128278e-09
			],
			[
				1.2588312499216444e-09,
				5.640082790480497e-12
			],
			[
				-1.8523490063753831e-09,
				1.225513167543217e-09
			],
			[
				-1.98187752727727e-09,
				-1.22810090520694e-09
			],
			[
				-3.930262916685003e-10,
				6.019677900461129e-10
			],
			[
				-4.585728212509057e-10,
				3.5100577077072287e-09
			],
			[
				3.9903614619813885e-09,
				-9.642406532633129e-10
			],
			[
				-1.046399645221643e-09,
				-4.369256330453844e-09
			],
			[
				-4.368172781841313e-09,
				1.906315145096183e-09
			],
			[
				-3.5097466851848974e-10,
				-1.853933927828409e-09
			],
			[
				1.8660967447423923e-09,
				3.2907759642458998e-09
			],
			[
				-2.640823025544631e-09,
				-2.1293276493000147e-09
			],
			[
				2.529160315492516e-09,
				1.1632681905649576e-09
			],
			[
				4.264939905860374e-09,
				-6.999636955382437e-10
			],
			[
				2.7103084975350645e-09,
				1.904125146403496e-09
			],
			[
				2.887337922045493e-09,
				8.955758411030851e-10
			],
			[
				-2.068883293201953e-09,
				-4.138722408520502e-10
			],
			[
				4.617681516582845e-10,
				1.0369443033192625e-10
			],
			[
				1.2398251216953183e-10,
				1.5291089826296158e-11
			],
			[
				-2.3363477489312754e-09,
				-1.1771755181732897e-10
			],
			[
				-2.42410035844117e-09,
				-2.1600565967010472e-09
			],
			[
				-1.712595931340489e-10,
				-6.857550046968986e-10
			],
			[
				1.1414686159694105e-09,
				1.9896739449495704e-09
			],
			[
				1.424116646075109e-09,
				-2.5831770595694954e-10
			],
			[
				1.9285254640867853e-10,
				-9.085868431202957e-10
			],
			[
				-8.025143136943585e-10,
				-5.347484539299958e-10
			],
			[
				-1.9559234947588297e-09,
				-2.8802094194222344e-10
			],
			[
				-3.2986260115377817e-09,
				1.5289727962594277e-10
			],
			[
				2.6468394635292335e-09,
				-1.913796405400081e-09
			],
			[
				3.2323872313104436e-09,
				4.0218326568695315e-10
			],
			[
				-9.70716738732709e-10,
				6.536316474949725e-11
			],
			[
				-1.6098839445691335e-09,
				1.2933526953377275e-09
			],
			[
				1.4453153887915392e-09,
				-3.381504273447207e-09
			],
			[
				2.5410890475999442e-09,
				2.386105785962364e-09
			],
			[
				1.3160194474170165e-09,
				2.400968383005031e-09
			],
			[
				-1.4673648405470235e-09,
				-2.9658281884243184e-10
			],
			[
				-7.975528067536398e-10,
				7.085881259601761e-12
			],
			[
				-3.0375062365077307e-09,
				-1.1160729579372918e-09
			],
			[
				7.09095765773278e-09,
				8.79264253724403e-09
			],
			[
				-2.27757263397446e-09,
				-8.308918050622308e-10
			],
			[
				-1.3463881046072146e-09,
				-4.066745858683959e-09
			],
			[
				-1.885478043649838e-09,
				-1.9180827878540216e-09
			],
			[
				2.4046277127322182e-09,
				5.216425342053575e-10
			],
			[
				-2.489065966484671e-10,
				1.4048768089911013e-09
			],
			[
				3.3553665208965397e-09,
				-4.71271105238611e-11
			],
			[
				-3.783697076633495e-09,
				-9.145897408113462e-10
			],
			[
				-6.333924405245203e-10,
				9.238917565558033e-10
			],
			[
				-2.675516995323543e-09,
				-3.86561633406094e-09
			],
			[
				3.3046257098850104e-09,
				-4.2643941944066784e-10
			],
			[
				-2.6393982666905957e-09,
				-6.398251016119103e-10
			],
			[
				1.8111281367788108e-09,
				-5.599804163363143e-10
			],
			[
				3.094109196570671e-10,
				-1.930364658908215e-09
			],
			[
				-1.8004024903094274e-09,
				1.694937994916826e-10
			],
			[
				-1.5573660534570727e-09,
				8.122760520579199e-10
			],
			[
				5.720020441362274e-10,
				2.574839744747611e-09
			],
			[
				4.6346662993365674e-10,
				-5.235774397829864e-09
			],
			[
				2.1087013651826478e-10,
				-1.4889231708840593e-09
			],
			[
				8.833652906378848e-10,
				1.4884409677663314e-09
			],
			[
				7.06925269528044e-09,
				2.817023668113108e-09
			],
			[
				-2.6310185428484386e-09,
				-2.763614925521899e-09
			],
			[
				2.0650883015953326e-10,
				-4.090398015064805e-09
			],
			[
				-2.48490180248637e-09,
				-1.2202033503586306e-09
			],
			[
				-7.294182231078513e-09,
				1.5131749512703943e-09
			],
			[
				-8.343542737072683e-10,
				4.459318133290814e-09
			],
			[
				-3.8580722607174065e-09,
				1.825088456303471e-09
			],
			[
				4.925491481308665e-09,
				6.810656601742982e-10
			],
			[
				3.3435740469998696e-09,
				2.0148020227408808e-09
			],
			[
				-1.4337235815444849e-09,
				6.902434319133974e-09
			],
			[
				6.7144874920843825e-09,
				4.7753022453498215e-09
			],
			[
				9.515774627214151e-10,
				1.2203278774211165e-09
			],
			[
				2.708212120837166e-09,
				-3.4458238567771842e-09
			],
			[
				-4.742791327334706e-09,
				-7.718944367531712e-09
			],
			[
				-4.19776216676372e-09,
				-1.7332962175960489e-09
			],
			[
				-1.7212298318965772e-09,
				-2.549644701911453e-09
			],
			[
				-2.825169645735228e-09,
				-9.840852589312851e-09
			],
			[
				-5.187331855886045e-09,
				-8.040463257899106e-09
			],
			[
				-2.5942752904287196e-09,
				-2.906397503665878e-09
			],
			[
				1.7709388660742048e-10,
				-1.7087352699308686e-11
			],
			[
				2.4758782645237664e-10,
				2.2454453573764593e-09
			],
			[
				1.2487968956730347e-09,
				3.60675972342934e-09
			],
			[
				-2.7888503156925654e-09,
				4.879925856656182e-09
			],
			[
				3.573538339645701e-09,
				8.2246516702005e-09
			],
			[
				6.124384123035638e-10,
				1.164394619915905e-08
			],
			[
				-3.735911869901509e-09,
				-4.402146305302989e-09
			],
			[
				5.895763109078153e-09,
				-1.978302089602047e-09
			],
			[
				7.097550339780236e-09,
				-8.658350064279738e-10
			],
			[
				-2.2323751247383133e-09,
				3.912656784215696e-09
			],
			[
				4.609934066762889e-09,
				6.503327429370593e-09
			],
			[
				-3.2385986414808114e-09,
				-3.347920055479336e-09
			],
			[
				6.450062859949005e-10,
				-6.901200144191784e-10
			],
			[
				6.418654641484142e-10,
				-5.664243370272713e-09
			],
			[
				1.7775257114294387e-09,
				-2.4010624509029945e-09
			],
			[
				-1.3289532163840638e-09,
				1.0222490160558858e-10
			],
			[
				-8.744045457324511e-10,
				1.5851367758823477e-09
			],
			[
				-1.4651051523755542e-09,
				-9.73706790806839e-10
			],
			[
				1.2994680203740822e-09,
				7.290014989586507e-11
			],
			[
				3.5407951646047556e-10,
				2.8959622475659883e-09
			],
			[
				-3.757088248066926e-10,
				-2.01400716304068e-09
			],
			[
				4.4182100788003347e-10,
				-1.5780837562467112e-09
			],
			[
				-8.817146308024103e-10,
				1.558750748257703e-09
			],
			[
				6.271600632700658e-10,
				3.81845643746274e-11
			],
			[
				3.6081753924895917e-09,
				-2.0984815174704942e-09
			],
			[
				-1.376625382765655e-09,
				3.5909815029094006e-09
			],
			[
				-8.18872482641095e-10,
				1.0726099162787015e-09
			],
			[
				-1.412677527082855e-09,
				-2.565109901717608e-09
			],
			[
				1.1754677351591208e-09,
				-9.32557528463942e-10
			],
			[
				-1.8541193585653316e-09,
				8.608687354344452e-10
			],
			[
				4.091761875130844e-09,
				1.7810200185923741e-09
			],
			[
				4.6514107675784094e-10,
				8.633213060879805e-10
			],
			[
				-5.424302081751391e-10,
				4.4427936302239314e-10
			],
			[
				8.010846280421363e-10,
				-4.2481419484570773e-10
			],
			[
				-4.118899224420919e-10,
				-1.3146476562186048e-09
			],
			[
				-8.55785391067388e-10,
				1.8173003788732832e-10
			],
			[
				-2.8692304348399852e-09,
				-1.459200081496108e-09
			],
			[
				3.2499929815086954e-09,
				5.413106814720749e-09
			],
			[
				-2.055282382602656e-09,
				-5.494228592748325e-10
			],
			[
				-2.121709816296478e-09,
				3.0478790602348155e-10
			],
			[
				2.1799405717087302e-10,
				-2.5607523738583524e-09
			],
			[
				-7.289062037289401e-09,
				-1.5853593601513708e-10
			],
			[
				2.2566114567919082e-09,
				3.615853766643459e-09
			],
			[
				-7.616767358504031e-10,
				-3.0218312447185995e-09
			],
			[
				-1.4693703437738442e-09,
				-1.2327286017584517e-09
			],
			[
				4.256822403931986e-09,
				-1.105392995240805e-09
			],
			[
				4.701657795058064e-10,
				-5.165075201471459e-10
			],
			[
				3.245514636903302e-09,
				-1.8857695637438537e-10
			],
			[
				5.301466141785638e-09,
				-2.1418065411530426e-09
			],
			[
				-7.71825480903514e-10,
				4.658819558317877e-09
			],
			[
				-3.081929318872284e-09,
				8.314892028948784e-09
			],
			[
				-3.3086604757243593e-09,
				3.1659405482583118e-09
			],
			[
				5.743654299574871e-10,
				2.22552395640781e-09
			],
			[
				-1.4866900491711683e-09,
				-1.1370126217357617e-09
			],
			[
				-1.2308071610587961e-09,
				-2.649913746773005e-09
			],
			[
				2.986136514394865e-09,
				-4.140036432964187e-09
			],
			[
				-5.844538344663902e-09,
				-8.806134219961608e-10
			],
			[
				6.757037159641399e-09,
				-2.6597233081185376e-09
			],
			[
				-6.702234856703024e-10,
				-4.266910482930103e-09
			],
			[
				3.975156454555484e-09,
				-3.187409502914416e-09
			],
			[
				2.6289033549999872e-09,
				1.6836417281318604e-11
			],
			[
				-1.6673928490578889e-09,
				1.3946074522613083e-09
			],
			[
				-3.972795688248233e-10,
				5.497358575165349e-10
			],
			[
				-2.1708259598402663e-09,
				2.170018342451157e-09
			],
			[
				-1.5928923615476078e-09,
				-1.432948102857815e-09
			],
			[
				2.3577223770444587e-09,
				1.0924090312555642e-09
			],
			[
				3.5994395191824747e-10,
				-1.8045719611153291e-09
			],
			[
				3.1353830920687964e-09,
				1.936007872757097e-09
			],
			[
				-1.7312527095373364e-09,
				-1.7009070574124258e-09
			],
			[
				-1.0233478271611143e-09,
				6.392932481711649e-10
			],
			[
				-3.098448884333184e-09,
				-1.622311336560974e-10
			],
			[
				-6.591873734528787e-10,
				-1.0124059463187838e-09
			],
			[
				-8.486268357261325e-10,
				-2.9865761998630977e-09
			],
			[
				2.829795139882545e-09,
				3.691643810270175e-09
			],
			[
				-1.2980736040156638e-09,
				1.9381077578007972e-10
			],
			[
				1.8537141051327825e-09,
				-1.5594809249975805e-10
			],
			[
				-1.8776214318207585e-09,
				2.694756526313716e-10
			],
			[
				1.1129365641925369e-09,
				-3.6284061655867503e-09
			],
			[
				-3.0715110588093807e-09,
				1.1355224187626642e-09
			],
			[
				2.806073425420212e-10,
				-3.1910429695274362e-09
			],
			[
				1.6779671520748358e-09,
				5.683926716351522e-09
			],
			[
				-1.388168710840928e-09,
				1.315150301720862e-09
			],
			[
				2.5568426698647933e-09,
				2.4883479898995364e-09
			],
			[
				-2.063368804578076e-09,
				-1.2053417482820836e-09
			],
			[
				-9.874480329358882e-10,
				-3.6168667984887898e-09
			],
			[
				1.882142878490112e-09,
				1.018710255150475e-09
			],
			[
				-9.796989671021067e-10,
				-1.8623328336073894e-09
			],
			[
				7.630235213835825e-10,
				3.6119163282297066e-10
			],
			[
				1.6087569886631158e-10,
				-1.3531386037459371e-09
			],
			[
				5.579974685226559e-11,
				2.854279804530359e-09
			],
			[
				3.113400835538847e-09,
				3.1154842057330207e-09
			],
			[
				1.305910699129629e-10,
				-2.5993642169237937e-09
			],
			[
				-2.1238941085512946e-09,
				5.500311514755851e-12
			],
			[
				-1.120097796900489e-09,
				-5.216203003239035e-10
			],
			[
				-3.2680861054787506e-09,
				-1.6652830599098624e-09
			],
			[
				8.715298999287468e-10,
				3.237715897175505e-09
			],
			[
				-1.4038553728733868e-09,
				3.058381427461492e-09
			],
			[
				-1.8052120350197004e-09,
				-2.623565222479147e-10
			],
			[
				-6.561028004719321e-09,
				6.423735249058838e-10
			],
			[
				-1.4630791808750714e-09,
				-2.341367728009299e-09
			],
			[
				2.5363383446523185e-09,
				-2.414478867792839e-09
			],
			[
				2.439059284767211e-09,
				-4.041813764566065e-09
			],
			[
				3.412139066965451e-09,
				-6.519611564745155e-09
			],
			[
				2.1441493080041756e-09,
				2.18111806326492e-09
			],
			[
				1.8742549113865424e-10,
				-1.5554651715997487e-09
			],
			[
				3.787183423883604e-09,
				5.174435528372651e-09
			],
			[
				2.2917618702672577e-11,
				2.723445854498883e-09
			],
			[
				-1.4521803915569244e-09,
				2.6671790636815607e-09
			],
			[
				1.6133975275239273e-09,
				2.0989533744871124e-09
			],
			[
				-1.0606988750438785e-09,
				-2.9832260549771005e-09
			],
			[
				-1.6204081786936787e-09,
				-2.249697908931832e-09
			],
			[
				3.2719814888242905e-10,
				3.2057033299967504e-09
			],
			[
				3.447611034111311e-09,
				2.1345319196879312e-10
			],
			[
				1.941333397037609e-09,
				2.5733295378155945e-09
			],
			[
				2.3781671446477438e-09,
				1.1247322916366113e-09
			],
			[
				-2.903328541792867e-09,
				-4.4119281560470463e-10
			],
			[
				-6.52157562525352e-10,
				-3.2098540340416276e-09
			],
			[
				1.1030258039403493e-09,
				-3.1193308116559555e-10
			],
			[
				-5.013599968898088e-10,
				7.871795639113602e-10
			],
			[
				7.106187250857358e-10,
				-3.3668885048628655e-09
			],
			[
				-4.230699973803273e-09,
				1.675168429277518e-09
			],
			[
				1.2586033131471483e-09,
				-2.0714434767596525e-09
			],
			[
				-1.305853473800308e-09,
				-2.5703401017390514e-09
			],
			[
				-1.8502211782430433e-09,
				-2.5392123861122615e-09
			],
			[
				-2.6975569347114778e-09,
				6.10794035559961e-09
			],
			[
				6.0962358645591004e-09,
				7.717367443525665e-10
			],
			[
				-3.0217440477070628e-09,
				-1.3500828404363888e-09
			],
			[
				1.5205364567556034e-09,
				1.6514017050956013e-09
			],
			[
				2.4229806514767846e-09,
				-1.5949497311612114e-10
			],
			[
				4.1992669522504755e-09,
				4.773894880861563e-09
			],
			[
				-2.297399030779505e-09,
				2.0720678523840234e-10
			],
			[
				-1.1362979124123266e-09,
				-2.289434423784835e-09
			],
			[
				-2.2715931523023354e-10,
				-2.679922850963835e-09
			],
			[
				-2.2970282174890827e-10,
				2.05660742694817e-09
			],
			[
				-2.731688523556174e-09,
				-1.9088568451833494e-09
			],
			[
				-6.10210483479535e-10,
				2.4254949584987282e-09
			],
			[
				-1.669233578274394e-09,
				2.098387463768903e-09
			],
			[
				-2.6306141785334968e-09,
				-4.803913744673472e-10
			],
			[
				2.164568075053334e-09,
				-5.984592190208831e-10
			],
			[
				7.305858762752428e-10,
				-8.424119024265368e-11
			],
			[
				9.825288609871977e-10,
				7.017189378816295e-10
			],
			[
				-2.4188886260020893e-09,
				-1.4022805227942555e-09
			],
			[
				2.63120591221535e-09,
				-2.398224643493479e-09
			],
			[
				1.508729918383317e-09,
				2.155708050632386e-09
			],
			[
				-6.886717766249397e-10,
				-2.4177124607630565e-09
			],
			[
				-1.3556996398960915e-09,
				7.833173835489867e-09
			],
			[
				2.1167977715795135e-09,
				8.388083643961052e-10
			],
			[
				3.6451181483408355e-09,
				-1.0778345279205353e-09
			],
			[
				2.80002386373861e-09,
				-8.544305986569074e-10
			],
			[
				-8.354654108540324e-10,
				-3.2488404869072615e-09
			],
			[
				-9.211881796925663e-10,
				1.123764841769506e-09
			],
			[
				1.4184381942793882e-09,
				2.0182375932075054e-09
			],
			[
				1.7359072221698764e-09,
				1.3552163432022825e-10
			],
			[
				-1.8156258474546215e-09,
				1.5481939337728735e-09
			],
			[
				-2.8492989694955913e-09,
				1.269127002778553e-10
			],
			[
				3.07058882638271e-10,
				-1.0036115960540595e-11
			],
			[
				-2.303189464269917e-09,
				3.748542370658252e-09
			],
			[
				1.4192275403091588e-09,
				-3.548846661272585e-10
			],
			[
				3.5430874391203478e-09,
				6.749975714274581e-10
			],
			[
				4.518060132411837e-10,
				-7.954692011812525e-10
			],
			[
				5.499959300904272e-11,
				2.920736129748969e-09
			],
			[
				-2.8381198625412175e-10,
				7.716852791384611e-10
			],
			[
				-1.214706623653809e-09,
				1.0195226899364514e-09
			],
			[
				-4.8571027698174514e-09,
				-6.176668726406366e-09
			],
			[
				-5.455062172249263e-10,
				-9.890370465589113e-10
			],
			[
				2.50766387307342e-10,
				2.57173455771494e-10
			],
			[
				1.2904892094237419e-09,
				-4.969975733867929e-09
			],
			[
				-2.3565765069385745e-09,
				-2.2432742590698348e-09
			],
			[
				2.584952414767289e-10,
				8.260086965884471e-11
			],
			[
				-1.7397660969244044e-09,
				-3.4309385242764156e-09
			],
			[
				6.198046521675305e-10,
				-2.484524121967271e-10
			],
			[
				4.3144508449069336e-09,
				1.1238110517732014e-09
			],
			[
				-3.1485332912317886e-09,
				1.7615997778290724e-10
			],
			[
				-5.837548833207679e-09,
				-1.1409208443293482e-09
			],
			[
				-2.4609864729896962e-09,
				2.5950290489527376e-10
			],
			[
				1.762557756375628e-09,
				5.050233920194155e-10
			],
			[
				5.820271806391048e-09,
				4.0287274737016983e-10
			],
			[
				7.157057434307393e-10,
				-2.6478199955484387e-11
			],
			[
				2.977322595325299e-09,
				4.8073180614795175e-09
			],
			[
				-2.6904836123179186e-09,
				-5.269469615878582e-09
			],
			[
				-3.204300094174218e-11,
				-9.359927278915428e-10
			],
			[
				-6.368579304130161e-10,
				-1.6788271235582635e-09
			],
			[
				-1.695523852898572e-09,
				-1.2445543568195962e-09
			],
			[
				1.214612956893243e-09,
				-2.1385136487469783e-09
			],
			[
				-1.7845488019238708e-09,
				7.177947869222093e-10
			],
			[
				5.096819365686743e-09,
				2.5885376802911356e-09
			],
			[
				-1.165505171412148e-09,
				-1.8456013637173346e-09
			],
			[
				-3.9986440936111703e-10,
				2.1737795547781213e-09
			],
			[
				-1.978806663305259e-09,
				9.425125725793042e-10
			],
			[
				2.4775712857790263e-09,
				-2.012902855559705e-09
			],
			[
				1.4557319868781996e-09,
				1.5076156475585368e-09
			],
			[
				3.688958060634702e-10,
				3.006739079342001e-09
			],
			[
				-3.207320554052304e-09,
				-6.184356907792995e-10
			],
			[
				4.960338229815624e-09,
				4.2510557316904166e-09
			],
			[
				7.663049952483202e-10,
				-5.355452756506436e-09
			],
			[
				3.9787666538318626e-10,
				-2.8644196993220707e-09
			],
			[
				-2.0536401764506386e-10,
				-2.4642900414039775e-09
			],
			[
				8.590351276149525e-10,
				-1.1956576896687702e-09
			],
			[
				-1.5070939943202322e-09,
				-9.387828680748034e-10
			],
			[
				-1.8780256204955704e-09,
				2.2117704082907914e-09
			],
			[
				3.881403603041837e-09,
				5.8624055471867745e-09
			],
			[
				2.3122770501011783e-09,
				8.677675914102425e-11
			],
			[
				2.5401954492218466e-09,
				1.0755512304633266e-09
			],
			[
				3.082757154307374e-09,
				-4.272919428856419e-09
			],
			[
				1.3414013986485763e-10,
				-1.7758974709090381e-09
			],
			[
				4.138211791270126e-10,
				-2.396492482278142e-11
			],
			[
				3.3323795367351504e-09,
				1.240012149979909e-10
			],
			[
				6.186777963575403e-10,
				-2.1176661304170067e-09
			],
			[
				5.024159546631045e-11,
				-2.9865252364465503e-09
			],
			[
				-1.2211385137601107e-09,
				2.0549178515217562e-09
			],
			[
				2.2054602409230767e-09,
				-2.2288371818080028e-10
			],
			[
				2.230811245625861e-09,
				3.212691357192207e-09
			],
			[
				-1.5101538854998806e-10,
				-8.713047892164893e-10
			],
			[
				-2.0129027851858785e-09,
				-9.107209335045464e-10
			],
			[
				-2.2846048533396003e-09,
				1.8618082590655683e-09
			],
			[
				-4.5653919102290733e-10,
				2.4067682171297973e-09
			],
			[
				-2.525050040849276e-09,
				-6.306300245081062e-10
			],
			[
				-5.275779241646317e-10,
				5.475325474222158e-10
			],
			[
				-5.310629965914754e-09,
				6.684386023862314e-10
			],
			[
				1.0702935474698984e-09,
				3.39268043975659e-09
			],
			[
				-8.477535372326182e-10,
				9.813103086732057e-11
			],
			[
				-3.771664934684328e-09,
				7.144803726116296e-11
			],
			[
				-1.16484827331657e-09,
				3.105530784330358e-10
			],
			[
				-2.1753843427973254e-09,
				-1.9459847234445582e-10
			],
			[
				-2.0786796718464186e-10,
				-4.492035801786994e-11
			],
			[
				-4.174039465163341e-09,
				-1.4027626259960663e-09
			],
			[
				3.099251281982566e-09,
				1.257338924080862e-09
			],
			[
				-1.3176592986124587e-09,
				3.802103662207777e-10
			],
			[
				1.6651330562238382e-09,
				1.9926042686578036e-09
			],
			[
				4.1626370732740565e-10,
				-1.0450765977938911e-09
			],
			[
				-7.885416194837372e-10,
				3.522393510841937e-10
			],
			[
				-1.5089598681179802e-09,
				-2.9004494568597473e-09
			],
			[
				-1.1548699836754138e-09,
				-1.5462441188637011e-09
			],
			[
				1.6095770382307138e-09,
				1.227511779423865e-09
			],
			[
				3.0781982060502164e-09,
				3.3738827728747724e-09
			],
			[
				-3.1313542076692204e-10,
				3.730752635393397e-10
			],
			[
				8.816677706498411e-10,
				-4.130239237335923e-09
			],
			[
				-1.6631361936025584e-09,
				-2.84490028346948e-09
			],
			[
				3.6022144927409437e-09,
				1.1475900495737015e-10
			],
			[
				-8.506690197626481e-10,
				1.7091085634857833e-09
			],
			[
				-2.1621249748022094e-09,
				-1.6976955933145165e-09
			],
			[
				3.751487180313196e-09,
				-3.440714417116768e-09
			],
			[
				1.0981319429524419e-09,
				1.3555094722189173e-09
			],
			[
				-1.2998954714279515e-09,
				-1.7305394369384446e-09
			],
			[
				-2.466125687112674e-10,
				1.808361357654505e-09
			],
			[
				-4.329741994923606e-11,
				8.273428880651766e-10
			],
			[
				-2.0274878352660535e-09,
				1.1805913553879935e-09
			],
			[
				1.9877024176382365e-09,
				4.02133154398587e-09
			],
			[
				-2.1843476786909695e-09,
				1.8641765289051062e-10
			],
			[
				7.363864861706079e-10,
				2.704029269463304e-09
			],
			[
				1.278031048971366e-09,
				5.80813815729184e-10
			],
			[
				-1.0958285632139016e-09,
				1.1300841093237478e-10
			],
			[
				-1.1604159225955332e-09,
				-4.0915820293991374e-10
			],
			[
				1.9716913411513424e-09,
				-2.4691802565167663e-09
			],
			[
				-4.453483784777117e-09,
				-3.7925993198372065e-10
			],
			[
				-1.3397830876270902e-09,
				-9.278116721294211e-10
			],
			[
				7.671057437384505e-10,
				-2.7264562336141027e-09
			],
			[
				4.2550689781306346e-10,
				-8.975233574871081e-10
			],
			[
				-1.411698653889718e-09,
				-6.736666582711547e-10
			],
			[
				1.8976518800310078e-09,
				2.651035484333052e-10
			],
			[
				-1.7258702558120001e-09,
				6.182642828771521e-10
			],
			[
				7.654651124318578e-10,
				-4.947717478815686e-10
			],
			[
				-6.522641393867918e-10,
				1.0065501055265534e-10
			],
			[
				1.9614403881835876e-09,
				-2.2493529261482487e-09
			],
			[
				-7.607449218547693e-10,
				7.722246723472188e-11
			],
			[
				8.254289020004885e-10,
				6.261263237060838e-10
			],
			[
				1.3795032643634564e-09,
				1.937164063174641e-09
			],
			[
				-5.193364520713593e-09,
				-2.4973166774574614e-09
			],
			[
				-1.6170788891979022e-09,
				1.5117906277572928e-09
			],
			[
				-1.107582696522397e-09,
				-1.2940799419667657e-09
			],
			[
				-4.433183365772649e-10,
				7.622443234499092e-11
			],
			[
				2.381283809666136e-10,
				1.4468796003860693e-09
			],
			[
				1.0335626022826784e-09,
				3.3946315624245266e-09
			],
			[
				3.618129242143232e-09,
				7.79105623935924e-10
			],
			[
				4.886047392507491e-10,
				-4.7436859118005025e-09
			],
			[
				7.48058381992536e-10,
				1.522887568211585e-10
			],
			[
				-2.6902675768418733e-09,
				1.599964942877375e-09
			],
			[
				5.562319113855204e-10,
				7.752626094306395e-10
			],
			[
				8.973725442129619e-10,
				2.216169602671356e-09
			],
			[
				1.8812943039377056e-09,
				-3.7009140409504103e-09
			],
			[
				1.0942520287679759e-09,
				-1.9850303212067824e-10
			],
			[
				1.7905285423038193e-09,
				-1.2336507327884626e-09
			],
			[
				-9.2049770552364e-10,
				-5.38589462220738e-10
			],
			[
				-9.068762253381036e-10,
				4.182398956285022e-10
			],
			[
				2.256021609102756e-09,
				-1.8136591015884592e-09
			],
			[
				5.067293773816325e-09,
				2.5386732510362386e-09
			],
			[
				-1.6093715502575574e-09,
				-3.039601450020361e-10
			],
			[
				2.13180312821708e-09,
				-1.6883435198874968e-10
			],
			[
				-2.253976876849758e-09,
				-1.2007514166143549e-09
			],
			[
				7.275538146488111e-10,
				2.6780517819498396e-09
			],
			[
				3.2431828604792476e-09,
				3.282653107082675e-09
			],
			[
				2.0279394340675003e-09,
				-5.27310030689964e-10
			],
			[
				8.221825602473419e-10,
				-1.3449738662949507e-09
			],
			[
				1.355428780489131e-09,
				1.7661722229376483e-09
			],
			[
				7.492821533735722e-10,
				-2.497439644993398e-09
			],
			[
				-5.394596154838648e-10,
				-2.2240261791270823e-10
			],
			[
				3.3869088265679824e-10,
				-8.224800205200347e-10
			],
			[
				-4.4539731862037055e-09,
				-7.026601308205864e-10
			],
			[
				-2.5002072999432992e-09,
				1.6022870709550886e-09
			],
			[
				-5.317994527536487e-10,
				3.3060782300844117e-10
			],
			[
				-2.1092924778384796e-09,
				-3.1148756255793943e-10
			],
			[
				-2.205266885494276e-09,
				6.351862139378562e-10
			],
			[
				6.889948027197223e-11,
				1.885384387199152e-09
			],
			[
				-1.1401077776796762e-09,
				-1.0410212353728132e-09
			],
			[
				2.2733088575500413e-10,
				5.73714561119501e-11
			],
			[
				-7.508206047306628e-10,
				3.229958656501531e-10
			],
			[
				-2.6355245187335566e-09,
				5.32178451063234e-10
			],
			[
				-1.6592407338562948e-10,
				2.2552465547943597e-09
			],
			[
				1.514420465963635e-09,
				4.195757721317891e-10
			],
			[
				-2.5730064538849353e-09,
				-2.0959864610502736e-09
			],
			[
				-1.9788288718050797e-09,
				2.5965839631411295e-09
			],
			[
				-7.652493297234207e-10,
				1.901278093416684e-09
			],
			[
				7.542944097233783e-10,
				-1.9395689771878686e-09
			],
			[
				3.558334352916792e-09,
				9.964642748174113e-10
			],
			[
				-1.5685505611116633e-09,
				-3.554757354187409e-09
			],
			[
				5.406119131977048e-10,
				-1.816702068909333e-09
			],
			[
				7.140636826691478e-11,
				3.1508509387558006e-10
			],
			[
				-1.7233487949306934e-09,
				1.7043882214219872e-09
			],
			[
				1.111330513466021e-09,
				-2.0277124638823424e-10
			],
			[
				-4.3708152119501134e-09,
				-3.5838735957624268e-09
			],
			[
				-7.585230456026404e-09,
				-2.2011836867628354e-09
			],
			[
				1.8286867751949268e-09,
				2.1205112330045454e-09
			],
			[
				-2.6688392194600234e-09,
				1.3906043209430156e-10
			],
			[
				-8.608893805995899e-09,
				3.529357917685265e-10
			],
			[
				-4.200743308374249e-09,
				-2.238310066780034e-09
			],
			[
				4.8819898609275336e-09,
				3.879459797681739e-10
			],
			[
				-1.1831918797880515e-09,
				-1.9194540832625823e-09
			],
			[
				4.501181119318424e-10,
				1.3977879842481739e-09
			],
			[
				2.2292899478270646e-09,
				-7.547512554149295e-10
			],
			[
				5.331838029802092e-09,
				3.0265570065318406e-09
			],
			[
				-4.0922963400487845e-09,
				1.9595702796070326e-09
			],
			[
				4.19017976987092e-09,
				4.200186240688367e-09
			],
			[
				-5.116547522588944e-10,
				8.451477125902194e-11
			],
			[
				6.448755996592488e-09,
				-4.457935590720038e-09
			],
			[
				5.303779313499412e-09,
				1.391486378034224e-09
			],
			[
				4.031471051076331e-09,
				4.045736190651741e-09
			],
			[
				2.489597749998982e-09,
				-2.014837769294248e-10
			],
			[
				-3.9640416328192e-09,
				-3.7493002320247895e-09
			],
			[
				-3.013825932623592e-11,
				-5.0383109362702254e-09
			],
			[
				5.26397904523147e-09,
				1.8333862134774601e-09
			],
			[
				4.461231712967954e-10,
				-3.893783025193826e-09
			],
			[
				1.7566476128290756e-09,
				-9.684435535027897e-10
			],
			[
				4.994928260025327e-09,
				-1.5940831556563902e-09
			],
			[
				5.52285165592424e-09,
				-1.4824944104607825e-09
			],
			[
				4.259846890717014e-09,
				-1.19947702430471e-09
			],
			[
				3.3634257451358712e-09,
				-1.4787454331923007e-09
			],
			[
				4.5443370106243565e-09,
				7.935363362326911e-10
			],
			[
				1.4354791028448907e-09,
				-2.904550740156382e-09
			],
			[
				5.610041996249023e-10,
				6.000748655803309e-10
			],
			[
				4.221373227197449e-09,
				2.4669625247100764e-09
			],
			[
				1.2811872447576214e-09,
				-2.922005335794065e-09
			],
			[
				-5.06998015245546e-10,
				1.1025641099379812e-09
			],
			[
				2.2359579606946545e-10,
				2.6858353704761824e-10
			],
			[
				2.8132247451915344e-09,
				-1.8063835846541118e-09
			],
			[
				-6.2318673385863e-10,
				2.2325963453371866e-09
			],
			[
				4.532700539185707e-09,
				7.792996638812987e-10
			],
			[
				-3.033888174815123e-09,
				2.296854918491059e-09
			],
			[
				-1.8104764502112667e-10,
				-4.354325057271492e-09
			],
			[
				-4.2521937286610616e-10,
				-7.896572806795365e-10
			],
			[
				-5.870456236226953e-09,
				-3.6643854715867838e-09
			],
			[
				-1.4887336760272707e-09,
				-5.191334671498727e-10
			],
			[
				-8.854281114548601e-12,
				1.3165158362321774e-09
			],
			[
				-4.649617536310576e-09,
				5.956213846843499e-10
			],
			[
				-2.689239067777537e-09,
				1.4880544237974277e-09
			],
			[
				6.68061998755791e-10,
				7.881613070809178e-10
			],
			[
				-4.1866480968496976e-09,
				9.376585192516264e-10
			],
			[
				-1.290459414685789e-09,
				-1.3357592448246615e-09
			],
			[
				7.537250854402296e-10,
				1.3348703910637065e-09
			],
			[
				-5.010220211123353e-09,
				-1.3570135576898783e-10
			],
			[
				-1.1904585846112278e-09,
				1.1624903817131459e-09
			],
			[
				1.3076835797746392e-09,
				2.833153419729643e-09
			],
			[
				5.499243971770615e-10,
				2.3385592646254147e-09
			],
			[
				-5.06753665153503e-10,
				2.2540171171347804e-09
			],
			[
				-6.231860717799431e-09,
				-9.832200294768924e-10
			],
			[
				8.621480814626845e-10,
				-2.3734768025998723e-10
			],
			[
				-2.5254497323237936e-09,
				7.676336320345475e-11
			],
			[
				1.8872009511473055e-09,
				2.4998956625188027e-11
			],
			[
				-5.970913536338479e-10,
				1.3104490107986616e-09
			],
			[
				-1.0292077215860297e-09,
				3.664265725727176e-09
			],
			[
				1.5052512723751404e-09,
				9.786330350394672e-11
			],
			[
				8.329689598787078e-10,
				-1.5644276857820811e-10
			],
			[
				1.5865670675608208e-09,
				2.261956512252125e-09
			],
			[
				-1.0761059977308152e-09,
				2.9568091889739107e-09
			],
			[
				1.556293259572421e-09,
				2.616537932826113e-09
			],
			[
				-1.383110442157692e-09,
				6.043274241712814e-10
			],
			[
				8.800304506348107e-10,
				-9.185592266799248e-10
			],
			[
				3.3175130940335055e-10,
				-1.689467136808344e-09
			],
			[
				2.0373186930824814e-09,
				-1.7271226443355595e-09
			],
			[
				1.3374327429808121e-09,
				-1.245301823931006e-09
			],
			[
				3.537346305634632e-09,
				2.6788364228261097e-09
			],
			[
				1.1353865282464997e-09,
				1.043245863900424e-09
			],
			[
				-1.3486676904536435e-09,
				-2.6756150347648295e-09
			],
			[
				1.7270098247662567e-09,
				-8.405324112651185e-10
			],
			[
				1.7053580442014376e-09,
				-1.0289537826135277e-09
			],
			[
				2.8076485824948183e-10,
				-1.9568252680416863e-09
			],
			[
				2.197992909102279e-09,
				-6.52072281333392e-10
			],
			[
				7.007270156242008e-11,
				3.2962487675067823e-09
			],
			[
				-4.879163634844109e-09,
				-5.064134650999686e-10
			],
			[
				-2.0151876347237935e-09,
				1.855828404293946e-09
			],
			[
				-4.0210762702314535e-09,
				-3.808026099429093e-09
			],
			[
				1.2237984806735356e-09,
				9.472376806441257e-11
			],
			[
				1.2423993656343153e-10,
				-2.8560185883870445e-09
			],
			[
				-3.348776993961976e-09,
				4.208327979416046e-09
			],
			[
				3.333542522029954e-10,
				1.4193416861535647e-09
			],
			[
				-1.537825597962536e-09,
				-2.369243654123107e-09
			],
			[
				-3.6774328252866394e-09,
				4.835902690970548e-10
			],
			[
				-5.35300741790502e-09,
				8.239953544142318e-10
			],
			[
				5.827772120426656e-10,
				2.2404424256632067e-09
			],
			[
				8.706613363787494e-10,
				-7.261330541994632e-11
			],
			[
				1.5460631628276544e-09,
				5.30318641323367e-10
			],
			[
				-5.727453223278902e-09,
				1.3045684176973428e-09
			],
			[
				-2.0855142345592191e-10,
				-3.205385701431777e-09
			],
			[
				3.9143127575077435e-09,
				7.71461792566029e-09
			],
			[
				-5.711476146572563e-10,
				-2.042140923556224e-09
			],
			[
				-4.967024155710571e-09,
				-4.6319417822175187e-10
			],
			[
				1.312996013448493e-09,
				-1.5146175921911317e-09
			],
			[
				1.894612163794308e-09,
				8.287973926014305e-10
			],
			[
				6.640990907735302e-10,
				-1.6472543640017779e-09
			],
			[
				-2.3587125621323987e-09,
				1.331051578523159e-09
			],
			[
				-9.716149240500729e-11,
				3.5247445977353464e-10
			],
			[
				7.185270685055625e-10,
				-1.0360155185678226e-09
			],
			[
				-6.058579847992394e-10,
				1.4859201035575783e-11
			],
			[
				-6.304318614032067e-10,
				-2.3614421645611564e-10
			],
			[
				-3.8855274226622845e-09,
				-1.379770041049853e-09
			],
			[
				5.7830992357987074e-09,
				-8.074405747552088e-10
			],
			[
				-2.9698728589953206e-10,
				-9.36311044248332e-10
			],
			[
				-1.9111224871050524e-09,
				3.6158515083072373e-10
			],
			[
				1.0363265369463364e-09,
				-5.404972553768401e-10
			],
			[
				7.130590755657899e-09,
				2.6874781165699345e-09
			],
			[
				1.52853699503525e-09,
				-3.990591357370398e-09
			],
			[
				-3.2877833417198284e-09,
				-9.69222798692431e-10
			],
			[
				-5.077148298141377e-09,
				-2.9689610551641547e-10
			],
			[
				-3.3789624552149226e-09,
				8.697606395384726e-10
			],
			[
				3.0847663443830317e-09,
				1.6994715054706258e-09
			],
			[
				-1.6939570035217162e-09,
				-4.236926848130222e-09
			],
			[
				-8.256683292722497e-10,
				-1.5289144679748167e-10
			],
			[
				-3.879773100415309e-09,
				5.571485452707469e-10
			],
			[
				-1.4341050737341074e-09,
				-6.346811293626565e-10
			],
			[
				1.1807513456307213e-09,
				2.3790910911443684e-09
			],
			[
				-8.099193349272458e-10,
				1.4251510444767071e-09
			],
			[
				4.210666037029782e-09,
				1.7347627501341637e-09
			],
			[
				3.252005459210336e-09,
				-1.071654006735593e-09
			],
			[
				2.176203168236229e-09,
				2.955592481187525e-09
			],
			[
				4.266868841044205e-09,
				-5.7839036855815585e-09
			],
			[
				-4.379707110833744e-09,
				3.9081785988833906e-09
			],
			[
				-3.5329863202914384e-10,
				4.33084220399474e-09
			],
			[
				1.4653527076794573e-09,
				-1.4194575220946026e-09
			],
			[
				-5.301458399506765e-09,
				2.1889777347947587e-09
			],
			[
				-1.200687305953371e-10,
				9.391255088625037e-10
			],
			[
				4.4189350490670144e-09,
				-2.029855533544044e-09
			],
			[
				1.7057689751145274e-09,
				8.671434532557141e-10
			],
			[
				1.4954461685385968e-10,
				2.5031458788613113e-09
			],
			[
				5.482968480854132e-10,
				-2.127351312332817e-09
			],
			[
				-4.702239665418977e-09,
				5.731923614927867e-10
			],
			[
				2.3085315356591794e-09,
				-1.0116665110753832e-09
			],
			[
				-7.499377309247121e-09,
				1.3926153252363105e-09
			],
			[
				4.1258443553085995e-10,
				6.076260514736044e-10
			],
			[
				2.910834091005854e-09,
				-9.141447028258365e-10
			],
			[
				4.092574670735585e-09,
				-1.969353986459791e-09
			],
			[
				-2.322594459691765e-09,
				-5.57665330311296e-09
			],
			[
				2.2324936831037805e-10,
				5.659469589843217e-10
			],
			[
				1.0852343961218015e-08,
				5.382105735722596e-09
			],
			[
				-5.991124171434509e-09,
				1.5093863889065563e-09
			],
			[
				1.7814998566883203e-09,
				1.6503543769146914e-09
			],
			[
				1.765019284505376e-09,
				-3.3560957128495555e-09
			],
			[
				-3.362887822442405e-10,
				-2.5106075466686044e-09
			],
			[
				-2.970440337467284e-09,
				2.394202938839609e-09
			],
			[
				3.95493334041871e-09,
				4.2881257015127186e-09
			],
			[
				1.2845326332705752e-09,
				-2.3560504215737183e-11
			],
			[
				7.576238701744381e-10,
				-2.3638046041418963e-09
			],
			[
				-1.939494233054121e-09,
				-4.319530509121313e-10
			],
			[
				-1.489351450748977e-09,
				6.983386736214695e-10
			],
			[
				-4.314379805276307e-09,
				-5.6171002456835594e-09
			],
			[
				-3.3548741660490423e-09,
				-1.6193921510461068e-09
			],
			[
				1.6901507710291032e-09,
				-7.134320559205129e-10
			],
			[
				2.3920248978055516e-09,
				-1.6352619538064877e-09
			],
			[
				6.809255629952157e-10,
				3.4194875686112906e-10
			],
			[
				-6.485684530112885e-10,
				7.185810453442778e-10
			],
			[
				2.6338166619891666e-10,
				-1.9058534334825046e-09
			],
			[
				-7.598285349524454e-10,
				-1.0251795511579183e-09
			],
			[
				-1.400138104062812e-09,
				2.0846632116225033e-10
			],
			[
				-2.217947806002347e-09,
				4.010730870999806e-09
			],
			[
				-3.816261281517044e-09,
				3.6845152287151057e-09
			],
			[
				1.8027691140669248e-09,
				2.2122525467282464e-09
			],
			[
				1.3616651079063445e-10,
				5.770365360819749e-10
			],
			[
				1.8291370996830228e-09,
				1.325415248181385e-09
			],
			[
				5.445771382188993e-10,
				-1.2287408841609892e-09
			],
			[
				-6.879093721082706e-10,
				8.253079260558713e-10
			],
			[
				-2.959306998458872e-09,
				-7.865603514523045e-10
			],
			[
				1.211636149339374e-09,
				-7.018982725613447e-10
			],
			[
				-2.719185696845134e-10,
				-2.640091784624746e-09
			],
			[
				-3.3936134053368796e-10,
				-7.134660965889214e-10
			],
			[
				2.5504715502037977e-09,
				-2.553770096374261e-09
			],
			[
				1.467009708535181e-09,
				7.1241819223965254e-09
			],
			[
				-2.8362936583588105e-11,
				-6.0851896694065866e-09
			],
			[
				-1.6335131814697967e-09,
				-1.833786279873271e-09
			],
			[
				-1.142392017494106e-09,
				-9.936808831173774e-10
			],
			[
				1.3372584270123078e-09,
				1.7884749100007427e-09
			],
			[
				-9.784261295795476e-10,
				-3.247550751987419e-09
			],
			[
				2.1168243846518543e-09,
				4.211173345837758e-09
			],
			[
				-8.504639424681491e-10,
				1.1591409378695503e-09
			],
			[
				-4.027237127786699e-11,
				-5.715110875858826e-09
			],
			[
				-4.279071082817936e-09,
				1.9419906386157742e-09
			],
			[
				5.804299463288796e-10,
				-7.993599280954939e-10
			],
			[
				-2.709442323753158e-09,
				1.9640550361932327e-09
			],
			[
				-1.3526211527431027e-10,
				-3.539725993061797e-10
			],
			[
				1.9768381960103456e-09,
				2.4275772373046987e-11
			],
			[
				-4.876006762996604e-09,
				2.722261424734305e-09
			],
			[
				2.3372265906643295e-09,
				2.0847045787820003e-11
			],
			[
				1.207014705826821e-09,
				-8.167437655386575e-10
			],
			[
				3.330326381158264e-09,
				-1.3589873386582628e-09
			],
			[
				-3.857935560487941e-09,
				-2.1866682238863507e-09
			],
			[
				6.531557608551426e-10,
				2.1294112183627255e-09
			],
			[
				2.826985403489476e-09,
				1.957870386578586e-09
			],
			[
				2.6980789196703904e-09,
				-1.6526323230201273e-09
			],
			[
				-1.5888940699721422e-09,
				7.655031492946048e-10
			],
			[
				-3.695693633341318e-10,
				-1.8599037297808865e-09
			],
			[
				1.6050117452134728e-09,
				-1.1820977602050273e-10
			],
			[
				2.996210640997824e-09,
				5.060413139536326e-09
			],
			[
				2.9568990714760668e-09,
				1.9306551583689677e-09
			],
			[
				-1.6882941700440308e-09,
				-1.6119244911344955e-09
			],
			[
				5.180671699007305e-09,
				2.439576339512363e-10
			],
			[
				-3.395473757976777e-09,
				4.17346775355105e-09
			],
			[
				9.490557198151317e-10,
				-3.297131070626565e-10
			],
			[
				3.948339460193095e-10,
				-1.527097470500854e-09
			],
			[
				2.2266893837344636e-09,
				7.87911987441405e-10
			],
			[
				6.213214897074025e-10,
				-3.9854719041669146e-09
			],
			[
				5.656721163346197e-10,
				1.8778630068285593e-09
			],
			[
				-1.1494106952016108e-09,
				-2.566742505086001e-10
			],
			[
				8.615309223246542e-11,
				1.4592375214880625e-09
			],
			[
				-3.1097106675710705e-09,
				-3.772610649455291e-09
			],
			[
				1.174216103353839e-09,
				-1.109390299940877e-09
			],
			[
				1.502967001007208e-09,
				2.350267649595477e-10
			],
			[
				-3.829229729200683e-09,
				-2.364915425570599e-09
			],
			[
				-3.8845496119047834e-10,
				-2.2549739873551226e-09
			],
			[
				1.1264656098126475e-09,
				6.449991570183751e-10
			],
			[
				-4.460892887467833e-10,
				1.9412370276852356e-09
			],
			[
				-3.6579637353807238e-09,
				4.811766583671506e-10
			],
			[
				1.3709821640705304e-09,
				5.959161935356999e-10
			],
			[
				1.548795245176003e-09,
				-1.6348141362516963e-09
			],
			[
				-2.3162071061024395e-09,
				1.3206506884345941e-09
			],
			[
				-3.779672854190451e-09,
				1.7515933191717362e-10
			],
			[
				1.4130253709530224e-09,
				-8.674759446295985e-10
			],
			[
				5.028123035876678e-10,
				3.2296212286333944e-09
			],
			[
				8.304319312188297e-10,
				3.479854618928141e-09
			],
			[
				-9.713949427199406e-10,
				5.73060029058862e-10
			],
			[
				2.670549420771086e-09,
				2.620324401743535e-09
			],
			[
				-3.799319178788069e-09,
				1.088746676377086e-09
			],
			[
				6.605133123811839e-09,
				1.9318090647258265e-09
			],
			[
				1.1150980265055258e-09,
				1.6161192695031075e-10
			],
			[
				1.4369545868929486e-10,
				-3.130531781899736e-09
			],
			[
				-8.373711207590424e-10,
				-1.9962588040405423e-09
			],
			[
				-2.970210210451554e-10,
				7.63962482441949e-11
			],
			[
				-2.2892756476194483e-09,
				-7.787141595842545e-09
			],
			[
				8.944250718013123e-11,
				1.1789709914311112e-09
			],
			[
				2.0207267293217392e-09,
				-5.1648892188617475e-11
			],
			[
				-3.058525537004886e-09,
				7.434648480298367e-10
			],
			[
				-2.724982053149571e-09,
				-2.1182789601500636e-09
			],
			[
				1.2397855916282053e-09,
				4.731863000903445e-09
			],
			[
				3.0600753468413933e-09,
				1.5150609225669415e-09
			],
			[
				2.103787644839696e-09,
				-1.065514450086185e-09
			],
			[
				-4.481849521895044e-10,
				-3.479912976672538e-09
			],
			[
				4.807404222975396e-10,
				-8.022623613548501e-11
			],
			[
				6.120799512588967e-10,
				-3.88699442983725e-09
			],
			[
				-2.577873013609147e-09,
				-2.8848803590667397e-09
			],
			[
				-1.3927734302528622e-10,
				1.5380887988290816e-09
			],
			[
				-2.828727153462009e-09,
				-1.4489366229066742e-09
			],
			[
				-1.7325869656593954e-09,
				7.180668673158606e-10
			],
			[
				-9.597677429491468e-10,
				1.9114180061524476e-09
			],
			[
				2.6199167426642137e-09,
				1.093749136895803e-09
			],
			[
				-1.429968528634609e-09,
				1.3382183420412795e-09
			],
			[
				8.763781721902925e-10,
				3.610371348709647e-09
			],
			[
				1.8784149298931826e-09,
				1.8350494006108584e-09
			],
			[
				1.3002562445713607e-09,
				-1.211025268102539e-09
			],
			[
				1.6455824799523526e-09,
				4.3653477754999704e-11
			],
			[
				-7.619443237034602e-10,
				4.5175312171562394e-10
			],
			[
				2.991564187765616e-10,
				3.620754557638196e-10
			],
			[
				3.8953483186889875e-09,
				1.9323377190280365e-09
			],
			[
				1.5270264040487442e-09,
				6.035586803005348e-09
			],
			[
				1.1724303087142108e-09,
				-1.608479251237027e-09
			],
			[
				-9.658857753338747e-10,
				-1.3701576907471153e-09
			],
			[
				-2.2846900162445144e-10,
				-2.876934359855395e-09
			],
			[
				-1.6885547760959558e-09,
				1.69802839103889e-11
			],
			[
				-1.6794091610857342e-09,
				-2.1848136222161616e-10
			],
			[
				2.5420837368520733e-09,
				3.615111798991272e-09
			],
			[
				5.139361253641491e-09,
				2.4182908468844736e-09
			],
			[
				-4.3780056274426794e-11,
				2.187962947979522e-09
			],
			[
				2.022680712923645e-09,
				2.4996920929427187e-09
			],
			[
				-4.601551783224516e-09,
				-3.2897589346851547e-10
			],
			[
				3.0591481069955694e-10,
				1.1468296174881224e-10
			],
			[
				3.053628625357433e-09,
				-3.8417300444786684e-10
			],
			[
				-1.9680151252376954e-09,
				-2.9449031240464694e-09
			],
			[
				9.06463337584141e-10,
				9.157933551911994e-10
			],
			[
				-2.470892662979042e-09,
				-8.568970564012068e-10
			],
			[
				3.801260730404331e-10,
				-1.5294312760162226e-10
			],
			[
				-3.6314052595886534e-09,
				1.2639511032352224e-09
			],
			[
				-2.5056530213062614e-09,
				3.316153381085788e-10
			],
			[
				-2.550241752447379e-09,
				-7.50376625194427e-10
			],
			[
				5.328518808292022e-09,
				6.72070240059861e-10
			],
			[
				1.738140069920972e-10,
				-1.3916059388660094e-09
			],
			[
				-2.6295783520323148e-09,
				-1.6644607865115187e-09
			],
			[
				1.6176061795569378e-09,
				2.8226801250807552e-09
			],
			[
				-1.846216644869653e-09,
				-3.0776188537273003e-09
			],
			[
				1.0447940406616455e-10,
				-1.880446993176542e-09
			],
			[
				3.8461651539717795e-10,
				-6.537220640456545e-10
			],
			[
				9.69678605916851e-10,
				-2.890316344385183e-09
			],
			[
				-2.2629466214709994e-09,
				-7.834803129131765e-10
			],
			[
				-3.6069205991918627e-09,
				-1.4381483160451684e-09
			],
			[
				-1.4847460153259443e-09,
				-1.490133553997692e-10
			],
			[
				-4.650056059831042e-09,
				-1.4578829004958348e-09
			],
			[
				8.141260215664154e-10,
				8.295754817970338e-11
			],
			[
				-3.1398110182823753e-09,
				2.762329937578967e-10
			],
			[
				-1.8742760290428037e-09,
				-1.3228281317631047e-09
			],
			[
				-1.0548588270644826e-09,
				6.190231308341164e-10
			],
			[
				9.75704352512964e-10,
				1.989452475690888e-10
			],
			[
				-3.336494875627737e-09,
				-5.62253904613112e-09
			],
			[
				1.728185925037783e-09,
				3.294227006964807e-09
			],
			[
				9.946784721270459e-10,
				-5.521015336040021e-10
			],
			[
				1.4035936383742784e-09,
				1.388292500087894e-09
			],
			[
				2.7560506411294264e-09,
				3.6115997780188144e-09
			],
			[
				1.3114301060852674e-09,
				3.92215042740032e-10
			],
			[
				-3.141452834075183e-10,
				4.609143144214613e-11
			],
			[
				-2.060794660412241e-09,
				-2.9992498682571007e-09
			],
			[
				-9.520896154393952e-10,
				9.269464941911772e-10
			],
			[
				8.623468196572221e-10,
				-1.813664882642918e-09
			],
			[
				9.641514555432655e-10,
				3.4131127775979457e-09
			],
			[
				1.429829780448212e-10,
				-1.6572527117736445e-09
			],
			[
				-1.0735086265396986e-09,
				2.549663733674695e-09
			],
			[
				6.961251679678761e-10,
				-2.4526984775853314e-10
			],
			[
				3.969444331236413e-09,
				-3.2571147849200053e-09
			],
			[
				1.2398606709960468e-09,
				-2.3689026700393528e-09
			],
			[
				-3.0557827315106377e-09,
				5.983879183400097e-10
			],
			[
				-5.087244473060817e-10,
				-1.6680211280782196e-09
			],
			[
				-2.8269992686691885e-09,
				-1.2542892165700543e-09
			],
			[
				2.7569674699915325e-09,
				-2.619276807061807e-09
			],
			[
				-2.1716054645980325e-09,
				-1.6982514741067112e-09
			],
			[
				1.7893187927654116e-09,
				1.6352285131855066e-10
			],
			[
				-1.6556557482467083e-09,
				2.7048491251571167e-09
			],
			[
				-1.2016529348768827e-09,
				1.671313884116724e-10
			],
			[
				4.471502946571417e-09,
				1.4897667906393931e-09
			],
			[
				-2.7334594545319874e-10,
				-2.4157392025213354e-09
			],
			[
				5.00774218790271e-10,
				5.291496763351641e-10
			],
			[
				2.75839156308231e-10,
				2.8079236891491224e-09
			],
			[
				1.8993639562339263e-09,
				1.1948463889868337e-09
			],
			[
				3.568469175168885e-09,
				4.608427364702686e-09
			],
			[
				2.8591637638193204e-09,
				-9.842208928973012e-10
			],
			[
				3.0509065733017518e-09,
				3.182003613709959e-09
			],
			[
				-3.712559380514275e-09,
				-1.691717603098409e-09
			],
			[
				-2.258824602521724e-09,
				-1.8648000683423103e-09
			],
			[
				-6.854984187262797e-11,
				-3.0527401645566946e-10
			],
			[
				-3.948344438281165e-10,
				1.4802504154068124e-09
			],
			[
				-5.707436208685856e-10,
				-1.0367087657754198e-09
			],
			[
				2.5758987460848146e-10,
				-1.656029914779249e-09
			],
			[
				-2.7306174972931162e-09,
				-1.7319301324714161e-09
			],
			[
				-1.6018197724405809e-09,
				-3.211491641815336e-09
			],
			[
				-2.3848283431264784e-09,
				2.378558914521365e-09
			],
			[
				-3.8063962738241475e-09,
				-6.380687596394984e-09
			],
			[
				-1.076516445211219e-09,
				1.5939317384952261e-09
			],
			[
				-3.142283903518501e-10,
				-3.624696739502449e-09
			],
			[
				5.356609199285826e-09,
				1.4670649148715146e-09
			],
			[
				1.7080832421323828e-09,
				1.4506822264590119e-09
			],
			[
				3.1411801949051193e-09,
				1.5325783762815447e-09
			],
			[
				-1.0220834113691452e-09,
				4.794059807084212e-09
			],
			[
				4.969891048855192e-09,
				3.795321356761623e-09
			],
			[
				1.4604038703144359e-09,
				5.355047498570127e-10
			],
			[
				-2.65989380402581e-09,
				-4.216427717881814e-09
			],
			[
				-2.2345505966936587e-10,
				-2.463652979048852e-09
			],
			[
				2.795012037012756e-10,
				6.193518933596307e-10
			],
			[
				1.575122305633421e-09,
				-1.9366136489429222e-09
			],
			[
				3.753080455438571e-09,
				1.9649260799665683e-09
			],
			[
				1.5429788593284268e-09,
				-1.1705009559133322e-09
			],
			[
				3.96253213376338e-09,
				-3.538378362831549e-10
			],
			[
				1.306024971967481e-09,
				9.146152412871668e-11
			],
			[
				3.6134215397371356e-09,
				-5.543470205406889e-11
			],
			[
				-2.1063106865512978e-10,
				3.1796021821126444e-09
			],
			[
				2.185178968560867e-09,
				4.245915108921085e-10
			],
			[
				1.8879461402042678e-09,
				2.972375402236788e-09
			],
			[
				2.5896645929799176e-09,
				1.0803347203874804e-09
			],
			[
				6.670775696866948e-09,
				1.5011224216048267e-09
			],
			[
				3.347893323738077e-10,
				-1.9754646223390534e-09
			],
			[
				1.674149299288825e-09,
				-2.8312250557453323e-11
			],
			[
				3.3566340646922115e-09,
				-1.8304767934347439e-09
			],
			[
				8.470568832573425e-10,
				-1.2677909272875995e-09
			],
			[
				2.0097965244922546e-09,
				6.192104431010082e-10
			],
			[
				-2.035803855520144e-09,
				-9.382505782070155e-10
			],
			[
				6.5662217436325e-10,
				-2.1597775722080245e-10
			],
			[
				-5.844776264089036e-09,
				-2.7437949702364654e-09
			],
			[
				-2.914768076943787e-09,
				-2.8170142204169277e-09
			],
			[
				-1.8407336674422762e-09,
				2.2906446919530957e-09
			],
			[
				3.0807727251023094e-09,
				4.533095643985722e-09
			],
			[
				-2.895764901036346e-09,
				-3.078581663088585e-09
			],
			[
				-2.4251469570922763e-09,
				-7.243757473660586e-10
			],
			[
				-5.216233044893815e-09,
				-1.2436466391095403e-09
			],
			[
				-6.691870859761228e-09,
				-2.27698437300992e-10
			],
			[
				-5.420156283832232e-09,
				2.1386076094804998e-09
			],
			[
				-5.415897990194986e-09,
				2.414973214398485e-09
			],
			[
				-3.961210957765418e-09,
				-8.732709975374115e-10
			],
			[
				-1.643418286558384e-09,
				6.382595477509978e-09
			],
			[
				-3.026847125345304e-09,
				-8.707419074624169e-10
			],
			[
				5.159575246763456e-09,
				-7.74114820406879e-09
			],
			[
				2.273875458691986e-09,
				-3.831029122529062e-09
			],
			[
				-2.7631852935516747e-09,
				6.06032375655029e-09
			],
			[
				2.2493273895392334e-09,
				-3.3900093790425046e-09
			],
			[
				-2.6128535864453466e-09,
				1.7651866880693238e-10
			],
			[
				4.799807843459214e-09,
				1.3856894309268937e-09
			],
			[
				-1.5314858853456782e-09,
				-2.182917259911177e-09
			],
			[
				2.9549301305416737e-09,
				4.232696445322693e-09
			],
			[
				-2.301182944915903e-09,
				-9.875568488719081e-10
			],
			[
				-1.6743177094436458e-09,
				1.8234550195910634e-09
			],
			[
				-1.1401764781717498e-09,
				1.7503590410127044e-10
			],
			[
				9.393388969764595e-10,
				1.659716957273536e-09
			],
			[
				1.5991445992953246e-09,
				-3.860107515772285e-11
			],
			[
				-2.422451420916759e-09,
				9.987184207226453e-10
			],
			[
				-2.1335696051992797e-09,
				-2.933173855845514e-10
			],
			[
				2.419073511192844e-09,
				-2.791604526474515e-09
			],
			[
				-1.145584740566599e-09,
				-7.678243717024698e-10
			],
			[
				-3.6333346632634426e-11,
				3.5463984649106415e-10
			],
			[
				2.4566359760513973e-10,
				-4.0620297521828327e-10
			],
			[
				-5.237802426884495e-09,
				-4.350755861024557e-09
			],
			[
				-1.422878957565671e-09,
				9.228634058135913e-10
			],
			[
				-9.543840734517456e-11,
				3.1854547506466636e-09
			],
			[
				7.117480618791573e-10,
				-1.1257185720516972e-09
			],
			[
				1.3818921341186384e-09,
				1.5289737444801815e-09
			],
			[
				3.265194189545207e-09,
				4.833855591466503e-10
			],
			[
				5.932217656884608e-10,
				8.2369579057928e-10
			],
			[
				4.885701987708267e-10,
				1.0428510605754424e-09
			],
			[
				2.5617782560442117e-09,
				5.309608974569249e-10
			],
			[
				9.594343441064746e-10,
				-2.636875634873517e-09
			],
			[
				-2.5846584698344287e-10,
				-1.0580064104325713e-09
			],
			[
				-5.820375004874164e-11,
				-2.2549317853207444e-09
			],
			[
				-3.098379812297811e-09,
				2.9596661837316644e-09
			],
			[
				-3.754020940418331e-09,
				3.803689984504498e-09
			],
			[
				2.467914777316787e-09,
				-5.526124214445309e-09
			],
			[
				9.798988542715718e-10,
				-2.381550542208325e-09
			],
			[
				-2.4196518633373744e-10,
				3.3230797074926384e-10
			],
			[
				3.5988114749349277e-09,
				3.4153840086070172e-09
			],
			[
				2.7032732391526112e-09,
				5.207773247371975e-09
			],
			[
				-9.993726037115173e-10,
				2.5461991704417785e-09
			],
			[
				-4.137859242827033e-10,
				-6.933345805857492e-10
			],
			[
				-2.903914337645666e-10,
				-1.1642739090619979e-09
			],
			[
				-3.561576002156638e-09,
				2.3124728293200252e-09
			],
			[
				-2.270860153711032e-09,
				-2.4470002650507394e-09
			],
			[
				8.069459389601236e-10,
				1.9696172851027642e-10
			],
			[
				-6.898068222083828e-10,
				-5.014992713447427e-09
			],
			[
				2.6286100160180065e-09,
				8.895236821863797e-10
			],
			[
				-9.636752340675165e-10,
				-1.4770363968917454e-09
			],
			[
				1.265823691568546e-10,
				-4.946655951568424e-09
			],
			[
				3.086951635251881e-09,
				2.4491244520778397e-09
			],
			[
				-1.1965178454752228e-09,
				-1.5249878474926889e-09
			],
			[
				-5.0900458373470385e-11,
				-8.718783948904297e-10
			],
			[
				-1.2544093255848707e-09,
				5.388893688433789e-10
			],
			[
				1.4012920320683506e-10,
				-1.871315642098575e-09
			],
			[
				-2.0902943289358436e-09,
				-6.917020824602325e-09
			],
			[
				-2.5443166523687826e-09,
				2.268270605374187e-09
			],
			[
				-2.5140179986956563e-09,
				1.7851140484446754e-09
			],
			[
				1.9004376626911924e-09,
				2.372068424931308e-09
			],
			[
				4.396355739127093e-09,
				6.718391760980921e-09
			],
			[
				2.3257885271009954e-09,
				-2.256265870717569e-09
			],
			[
				3.792126051719348e-09,
				4.656740538603108e-09
			],
			[
				2.5915726287601372e-09,
				2.3965561476613105e-09
			],
			[
				-9.88117427405582e-10,
				-2.9827455880201476e-09
			],
			[
				-7.721369780175216e-09,
				-1.8142852275267018e-09
			],
			[
				2.7782747748886247e-09,
				-2.062148623589649e-09
			],
			[
				-2.9538626560326195e-09,
				3.139861230736896e-11
			],
			[
				-5.459254526949934e-09,
				-4.462848452790868e-10
			],
			[
				-3.2757069791287954e-10,
				9.581477894861293e-10
			],
			[
				6.120530074913203e-09,
				-1.3465092649353468e-09
			],
			[
				-1.5811696890650054e-10,
				2.8653963320105713e-09
			],
			[
				-3.298392067340681e-09,
				1.9366694076362236e-10
			],
			[
				1.0005370586242205e-09,
				-2.5383023358853926e-09
			],
			[
				-8.702362425545445e-10,
				1.8500874689424118e-09
			],
			[
				1.9916241669687176e-09,
				1.761481348343242e-09
			],
			[
				1.1764670843022346e-09,
				-1.266933422163877e-09
			],
			[
				-1.6705923530074571e-09,
				-4.444995208459963e-10
			],
			[
				2.195849839928548e-09,
				7.634124712636189e-12
			],
			[
				-1.9955824847236096e-09,
				1.3764233664517558e-09
			],
			[
				1.470324997802519e-09,
				-9.395579703183957e-10
			],
			[
				6.561724178622487e-10,
				-3.387989023657938e-10
			],
			[
				-1.1311687204056204e-09,
				-3.2961776806481333e-09
			],
			[
				5.00034959678293e-09,
				-1.4705704798998858e-09
			],
			[
				-1.7409670627895315e-09,
				1.3927519011132097e-10
			],
			[
				-2.170921161445295e-09,
				1.2026459199349524e-09
			],
			[
				-2.2846197970686587e-09,
				2.0217117046486944e-09
			],
			[
				-2.262999808751672e-09,
				2.4388533997760284e-10
			],
			[
				-2.0887596881992834e-09,
				1.295743451375501e-09
			],
			[
				-2.8541724395408238e-09,
				-2.874548481047804e-09
			],
			[
				3.4551288308783527e-09,
				6.074600473672006e-09
			],
			[
				4.770136066590977e-09,
				-3.13689152784241e-09
			],
			[
				4.837975002550306e-09,
				-3.1639735484971866e-09
			],
			[
				4.984886301169107e-10,
				9.782993856848818e-10
			],
			[
				-3.380382187065655e-10,
				-3.556962315566523e-09
			],
			[
				-3.414050463922704e-09,
				3.65701433105244e-09
			],
			[
				-9.325531839516099e-10,
				2.2247471394103376e-09
			],
			[
				5.004769090769103e-11,
				2.88236412523923e-09
			],
			[
				-2.040816446635238e-09,
				-9.645399614837257e-10
			],
			[
				-3.825529192474668e-09,
				-1.2145335615554226e-09
			],
			[
				1.6858014238727292e-09,
				-2.9239465144961464e-09
			],
			[
				3.111364124784633e-09,
				7.056617321628914e-09
			],
			[
				1.0191323995448785e-09,
				-4.835961409332823e-09
			],
			[
				-6.809628805560302e-09,
				1.8068629997696635e-09
			],
			[
				2.519029288082149e-09,
				2.8599257993654333e-09
			],
			[
				-4.270989501311962e-10,
				-1.1071456835605725e-09
			],
			[
				3.4494674725199964e-10,
				9.006262811873264e-10
			],
			[
				2.194184722274714e-09,
				-8.872907863303639e-10
			],
			[
				-2.084408443734811e-09,
				-1.893119084618099e-09
			],
			[
				2.512744089618642e-09,
				-9.537953635319634e-10
			],
			[
				-1.074309116219706e-09,
				-1.8452950501810631e-09
			],
			[
				2.0743892362194143e-09,
				-3.854026514234646e-09
			],
			[
				2.764490701351845e-10,
				1.1807280877379177e-09
			],
			[
				1.608527264538292e-09,
				8.51007170324043e-10
			],
			[
				-2.1395995541274644e-09,
				-4.033288410288909e-09
			],
			[
				2.4717424275892605e-09,
				-6.899505703156798e-10
			],
			[
				3.1045539521860725e-09,
				-8.932114223340996e-10
			],
			[
				1.5913632875024615e-09,
				-1.8206176535223285e-09
			],
			[
				-2.2090050076304517e-09,
				-3.6997818879981337e-09
			],
			[
				2.7153218985804157e-09,
				2.08978352866105e-09
			],
			[
				-9.6595312635635e-10,
				-3.298740355906137e-09
			],
			[
				2.8894613156384617e-09,
				1.399449233306476e-09
			],
			[
				-2.7660961472192403e-09,
				-1.1117109073024488e-09
			],
			[
				-1.3451801845087445e-09,
				-1.6497409420871183e-10
			],
			[
				2.5720142183256035e-10,
				-1.0718872085085932e-09
			],
			[
				-1.1739160137740734e-09,
				-9.520694338892851e-10
			],
			[
				4.217670658741797e-10,
				4.6283721535070196e-11
			],
			[
				2.1175696742250352e-09,
				1.3765381950127574e-09
			],
			[
				-2.3233875428742566e-10,
				-6.002815867308079e-10
			],
			[
				2.2514615494160523e-09,
				-1.2894891781830878e-09
			],
			[
				-1.1083579119336278e-09,
				-3.6837818860663114e-09
			],
			[
				4.5671922052960624e-09,
				3.353466820963126e-09
			],
			[
				1.0319181530124513e-09,
				4.640795953782133e-09
			],
			[
				-1.9836441510948543e-09,
				3.610821395899736e-09
			],
			[
				4.531673582620954e-11,
				-1.4177849672205073e-09
			],
			[
				1.0062947322131416e-09,
				3.0388930410719797e-09
			],
			[
				3.3058049202581187e-09,
				-1.0467239236621622e-09
			],
			[
				3.3858977663899827e-09,
				1.6716357990842678e-09
			],
			[
				2.559420446573271e-09,
				-1.2376286665808114e-09
			],
			[
				1.3152373342798006e-09,
				-2.528096168655786e-11
			],
			[
				1.998254498213011e-09,
				-2.4218432711587447e-09
			],
			[
				2.4949108177821877e-09,
				-3.038434894924524e-10
			],
			[
				-4.3244144075470695e-09,
				-3.4325980568718295e-10
			],
			[
				-6.448530180552719e-09,
				-6.521992547631624e-09
			],
			[
				1.4194749613792385e-09,
				2.138011551227948e-09
			],
			[
				-3.012582913211176e-09,
				4.5427145732471076e-10
			],
			[
				-1.42227650992603e-09,
				-1.7450387528838842e-09
			],
			[
				1.0915239266836484e-09,
				-3.546205030854816e-10
			],
			[
				-1.2999517230831479e-09,
				-1.8315241438432078e-09
			],
			[
				-2.0970653846683065e-10,
				3.176198867141713e-09
			],
			[
				1.7338025418167253e-09,
				1.0497582004831117e-09
			],
			[
				-4.294385269102571e-09,
				1.475313960720719e-09
			],
			[
				-1.5379933376670355e-09,
				-1.040836716194643e-09
			],
			[
				-4.126183068632852e-09,
				-1.670258760026157e-09
			],
			[
				-1.0904318125794522e-10,
				-3.841189058904112e-10
			],
			[
				-1.5488855934400601e-09,
				-1.369767981292679e-09
			],
			[
				-8.97068981063146e-10,
				4.178239293541683e-09
			],
			[
				8.713708918765925e-10,
				9.365712267938352e-10
			],
			[
				-1.9724899116474657e-11,
				1.3199400094472053e-09
			],
			[
				3.083878908189451e-10,
				1.6177221448536643e-09
			],
			[
				1.5231217945696012e-10,
				1.3957246880888288e-09
			],
			[
				5.976098297919101e-10,
				4.921819126424751e-10
			],
			[
				2.043628185781843e-09,
				2.156695072645016e-09
			],
			[
				-3.935714000117669e-09,
				-1.5375211251263868e-09
			],
			[
				-8.999254819640042e-10,
				4.081501514026086e-09
			],
			[
				-2.48541637093051e-09,
				1.6307855834395738e-09
			],
			[
				-2.3834040532088217e-09,
				1.9338436179087174e-09
			],
			[
				3.995671647452267e-09,
				2.3892447118567004e-10
			],
			[
				2.3931171114058905e-09,
				6.224806579289157e-09
			],
			[
				-2.0910419081167334e-09,
				1.0342051456801878e-09
			],
			[
				-5.825295607862473e-10,
				-1.755320488105536e-09
			],
			[
				2.804543574970902e-10,
				-5.503691236863835e-09
			],
			[
				-2.998604778797593e-09,
				6.441160985229677e-09
			],
			[
				1.7558947241308674e-09,
				-6.717724426601234e-09
			],
			[
				1.2629281124017813e-09,
				-7.3274882701396585e-09
			],
			[
				2.3843319027382672e-09,
				8.823455596848752e-09
			],
			[
				-2.404549960473164e-09,
				-1.2194038853375492e-09
			]
		]
	},
	"N700": {
		"std_xy": [
			[
				1.5427259429955176e-09,
				1.5870606022875755e-09
			],
			[
				1.062980618521292e-09,
				9.29925259898439e-10
			],
			[
				1.9748624511976747e-09,
				3.6572097676651434e-09
			],
			[
				2.8939770721999062e-09,
				2.827516964564094e-09
			],
			[
				1.6749059467872275e-09,
				8.061804953576176e-10
			],
			[
				1.8619642594245468e-09,
				1.601459417891739e-09
			],
			[
				1.987100736214347e-09,
				3.3329165600053255e-09
			],
			[
				1.629604545714206e-09,
				1.9859778510963062e-09
			],
			[
				2.8930036036003852e-09,
				2.4590032228442715e-09
			],
			[
				1.6485916487105664e-09,
				2.2396829975934164e-09
			],
			[
				1.6534250136406922e-09,
				4.771610495169916e-10
			],
			[
				1.7701983232055636e-09,
				1.3032864814231597e-09
			],
			[
				1.2807955665573147e-09,
				1.970008649013401e-09
			],
			[
				2.099660117509398e-09,
				1.8403743019916142e-09
			],
			[
				1.6143288792030643e-09,
				1.5388389431014178e-09
			],
			[
				1.6496381964629986e-09,
				1.9069329230420034e-09
			],
			[
				1.5511948923439387e-09,
				9.467001246236521e-10
			],
			[
				1.0282716809185283e-09,
				1.4814858900963145e-09
			],
			[
				9.001782427153604e-10,
				1.7273564402578349e-09
			],
			[
				1.701026091700937e-09,
				1.1208321631278373e-09
			],
			[
				2.3689116037129424e-09,
				6.882540941797146e-10
			],
			[
				3.676426045277214e-10,
				7.173805350084423e-10
			],
			[
				2.3246820763225e-09,
				1.1543222460335667e-09
			],
			[
				9.46567179382961e-10,
				4.472886109398669e-10
			],
			[
				2.336809305276751e-09,
				1.9896809316393557e-09
			],
			[
				1.5758406093723344e-09,
				1.541636203432536e-09
			],
			[
				9.149807102240428e-10,
				1.472681559332193e-09
			],
			[
				8.692211660747196e-10,
				1.4041980346379108e-09
			],
			[
				7.344051119098358e-10,
				1.153525581839632e-09
			],
			[
				9.7709969576705e-10,
				1.2816548215100281e-09
			],
			[
				1.7569872289154436e-09,
				1.347459626298979e-09
			],
			[
				2.277021912649741e-09,
				1.4012865117755066e-09
			],
			[
				2.0237242264498543e-09,
				9.209816170960157e-10
			],
			[
				1.9510621658422003e-09,
				1.7591887185427783e-09
			],
			[
				1.3387809768700166e-09,
				1.522989198823085e-09
			],
			[
				1.1924419482043095e-09,
				1.9590522296400015e-09
			],
			[
				1.7776305076402247e-09,
				2.2049258678516918e-09
			],
			[
				1.4908150429691926e-09,
				1.5710542826276893e-09
			],
			[
				1.6720350330665162e-09,
				1.2392583780745708e-09
			],
			[
				2.657868670106043e-09,
				1.6500665400818092e-09
			],
			[
				1.6712384546601538e-09,
				7.688804864468651e-10
			],
			[
				1.5987504392098268e-09,
				2.3976359906522457e-09
			],
			[
				1.0445006733085898e-09,
				1.4416861614187734e-09
			],
			[
				3.267230417036084e-09,
				2.567210873428534e-09
			],
			[
				3.2851676138389134e-09,
				5.305687774200272e-09
			],
			[
				1.29104961658945e-09,
				3.4726072266557133e-09
			],
			[
				3.251051833372547e-10,
				3.5839530504766126e-10
			],
			[
				1.6476842256780083e-09,
				9.047567295231062e-10
			],
			[
				2.060393726491297e-09,
				1.578115154699764e-09
			],
			[
				1.641104389184822e-09,
				2.7513749109111716e-09
			],
			[
				2.176986296809998e-09,
				1.901464047173732e-09
			],
			[
				2.0383945714523583e-09,
				1.2858815239878996e-09
			],
			[
				1.5448273968234491e-09,
				1.6851577314343066e-09
			],
			[
				2.3247943387120824e-09,
				1.679888056666359e-09
			],
			[
				6.776784780182901e-10,
				1.3557474730907183e-09
			],
			[
				1.6156868650477424e-09,
				1.9307616412714663e-09
			],
			[
				1.3524754794218223e-09,
				1.2936086751524194e-09
			],
			[
				1.5613944757508704e-09,
				1.686599084995717e-09
			],
			[
				1.0837339043276271e-09,
				1.74738573000359e-09
			],
			[
				1.1405280826999501e-09,
				1.0520257436341169e-09
			],
			[
				1.5508487377978933e-09,
				1.2590930666343674e-09
			],
			[
				3.8386367725589306e-09,
				2.0412147463267466e-09
			],
			[
				2.1804622924366125e-09,
				1.383573564732935e-09
			],
			[
				1.6731512139312087e-09,
				1.238094849783059e-09
			],
			[
				2.375283777012254e-09,
				1.4862003893601534e-09
			],
			[
				2.0469202460987183e-09,
				1.911943469481959e-09
			],
			[
				2.390434103464536e-09,
				2.0283947436390466e-09
			],
			[
				1.365126806450466e-09,
				1.4124665102540234e-09
			],
			[
				1.2510278379653998e-09,
				1.7896120261851284e-09
			],
			[
				1.5440672700849397e-09,
				1.4537710608001572e-09
			],
			[
				1.2440387403804904e-09,
				1.3121505667945872e-09
			],
			[
				1.2484115346680352e-09,
				2.1602411160702266e-09
			],
			[
				1.497450414375808e-09,
				1.8230604600378703e-09
			],
			[
				1.5240338209471262e-09,
				1.4934893490647093e-09
			],
			[
				1.3690667058594328e-09,
				1.2665798883750803e-09
			],
			[
				1.644428672554421e-09,
				1.2593126899988401e-09
			],
			[
				2.163610299305128e-09,
				2.5176784070969886e-09
			],
			[
				2.954032005453279e-09,
				1.3803895255260532e-09
			],
			[
				1.3129075737707734e-09,
				1.2297720886220197e-09
			],
			[
				1.9222986407083454e-09,
				1.5207327531852507e-09
			],
			[
				1.4629804907894028e-09,
				1.9103853512998695e-09
			],
			[
				2.1401168152167356e-09,
				3.005448710853671e-09
			],
			[
				2.2502367647952366e-09,
				1.9391325006315297e-09
			],
			[
				1.7383803178418038e-09,
				1.485359520579312e-09
			]
		],
		"rel_xy": [
			[
				3.40542317696691e-09,
				4.70177682517057e-10
			],
			[
				1.8881114257661426e-10,
				-3.7055632328825734e-10
			],
			[
				-7.464194263144982e-10,
				-1.3014700107318318e-09
			],
			[
				7.323444219779045e-11,
				-7.24195574442756e-10
			],
			[
				1.9273136237290543e-09,
				3.808401079772374e-09
			],
			[
				-1.0440922942339628e-09,
				1.693000286459648e-09
			],
			[
				-1.1485839497481084e-09,
				-1.0927433482000404e-09
			],
			[
				-1.741250315736265e-09,
				-9.934804756626096e-10
			],
			[
				5.505045318787123e-10,
				-1.732223440861505e-09
			],
			[
				-1.4649409313163263e-09,
				2.4309012443755055e-10
			],
			[
				-1.3691384095091575e-09,
				1.751544578894836e-10
			],
			[
				-8.906030927733552e-10,
				-3.9133804882718963e-10
			],
			[
				8.933380603383807e-10,
				1.1740122739043013e-09
			],
			[
				-1.8780864926301597e-09,
				7.602190029913119e-10
			],
			[
				2.1215458217288319e-10,
				-1.7496202140697868e-09
			],
			[
				6.076707649897945e-10,
				-2.1918415660642866e-10
			],
			[
				1.5370634607475018e-09,
				1.2952737545129384e-09
			],
			[
				3.907946518006943e-10,
				-9.161696637982908e-10
			],
			[
				4.968064748633119e-10,
				-1.283474059961275e-10
			],
			[
				1.0817541992803996e-09,
				-6.819742905777456e-09
			],
			[
				1.2604134506397279e-09,
				3.455603976391439e-09
			],
			[
				-1.3141550086318886e-09,
				2.0122948599818174e-09
			],
			[
				2.1772913133515575e-09,
				-6.398956736965756e-10
			],
			[
				-3.205303954639823e-09,
				1.9917397431008814e-09
			],
			[
				-2.8382838274628164e-09,
				1.1192858414549175e-09
			],
			[
				-2.406343226552887e-10,
				3.6549757294215794e-10
			],
			[
				-1.5450989307205334e-09,
				-1.5236787706637992e-09
			],
			[
				-9.000530300515595e-10,
				2.296426013956899e-09
			],
			[
				6.51270274096648e-09,
				4.2453905142455686e-09
			],
			[
				-1.9793319218614826e-09,
				-1.2747114760429987e-09
			],
			[
				9.90699291785121e-10,
				-5.228209695892533e-09
			],
			[
				-2.987781396255082e-09,
				4.753124030017487e-10
			],
			[
				1.5636482619511596e-09,
				6.385667968828104e-11
			],
			[
				-5.704539803407709e-10,
				5.580233566763674e-10
			],
			[
				5.849166233376236e-10,
				-1.5748344250696004e-09
			],
			[
				1.4096704913070745e-09,
				4.776419857032049e-10
			],
			[
				1.8145884215652615e-09,
				1.970782576978371e-09
			],
			[
				1.8934849746795e-10,
				1.3774601069940527e-10
			],
			[
				-1.3473740672816788e-10,
				-2.1285430660925402e-10
			],
			[
				-2.404770341348203e-09,
				-2.5417893025381453e-09
			],
			[
				1.658241207979042e-09,
				-1.5228278296676742e-10
			],
			[
				-1.1684911887980674e-09,
				-5.548563544986155e-10
			],
			[
				1.1737610034960369e-09,
				1.890242139172731e-09
			],
			[
				3.20567586237787e-11,
				-2.1683053562092946e-09
			],
			[
				-1.3763206947712258e-10,
				-2.0537157375882683e-10
			],
			[
				-8.851642093674172e-10,
				-1.3479631762634184e-09
			],
			[
				-3.6172633689804423e-09,
				9.080169241512496e-10
			],
			[
				-5.516748254480059e-10,
				3.265634195053814e-09
			],
			[
				4.0317375210150926e-09,
				-9.88998993211487e-10
			],
			[
				3.2077798497461033e-09,
				3.900211755082332e-09
			],
			[
				-2.2188285449350993e-09,
				2.35749381522518e-09
			],
			[
				-7.092002732047803e-10,
				-1.6997861565121407e-09
			],
			[
				-2.79751031606184e-10,
				-4.557919413795425e-09
			],
			[
				-1.4361144742874667e-09,
				3.1952573495535855e-09
			],
			[
				4.641962278549462e-10,
				-2.126038415059969e-09
			],
			[
				-1.0010655374883179e-09,
				-1.940288704213943e-09
			],
			[
				2.0984277400444444e-09,
				-1.747784566923209e-10
			],
			[
				1.4537422506318393e-09,
				-9.460664630160438e-10
			],
			[
				3.0191212618311695e-10,
				2.1516824673017404e-09
			],
			[
				1.0375430374976744e-09,
				1.3455913465579614e-09
			],
			[
				-2.184952277442261e-09,
				-2.976323708830039e-09
			],
			[
				-1.8786473662870662e-09,
				8.683051105943121e-10
			],
			[
				2.8045857639892426e-09,
				2.327040391025353e-09
			],
			[
				-2.1253192803163754e-09,
				7.117545942956479e-10
			],
			[
				4.656917896203226e-10,
				-2.436135511515914e-09
			],
			[
				4.6921650331564525e-09,
				4.709480252808273e-09
			],
			[
				1.5904772330800938e-09,
				-8.87539331300496e-10
			],
			[
				-2.1056883433245746e-09,
				-4.6499973418684476e-10
			],
			[
				-3.258508855391877e-09,
				-2.7903627636110844e-09
			],
			[
				-2.717232115719383e-09,
				-1.888031577954062e-09
			],
			[
				1.798787048199308e-09,
				1.3214531542441616e-09
			],
			[
				2.4342584848298833e-09,
				6.420698449985318e-09
			],
			[
				2.820926810074973e-09,
				1.4790760480881985e-09
			],
			[
				-2.28401604976406e-09,
				-1.7038066300104645e-09
			],
			[
				-1.6874022564074573e-09,
				-1.895507317006148e-09
			],
			[
				-2.6223582345937523e-09,
				-1.045416771378526e-09
			],
			[
				-1.2955148488925e-09,
				-1.287232668550345e-09
			],
			[
				2.1583396017075598e-09,
				8.882515921788504e-10
			],
			[
				1.2222186870054801e-09,
				5.855514692827112e-10
			],
			[
				2.934398924220796e-09,
				9.768498898191797e-10
			],
			[
				-4.3999764158488587e-10,
				1.335387078495105e-10
			],
			[
				-1.1331956114097625e-09,
				-7.808911187871996e-10
			],
			[
				-9.765451398925734e-10,
				5.981945569017218e-10
			],
			[
				-5.84658000035018e-10,
				5.046415663469129e-10
			],
			[
				6.629815934639743e-10,
				7.023730359134344e-10
			],
			[
				7.09246073772403e-10,
				3.9479950306018297e-10
			],
			[
				-4.6168189425769625e-10,
				2.460456464109889e-10
			],
			[
				5.41175470551688e-10,
				1.5307422799770853e-09
			],
			[
				-7.200501374310479e-10,
				-2.1055581686846433e-09
			],
			[
				-1.2781258313579442e-09,
				-5.642350071397086e-09
			],
			[
				-1.7312013525537659e-09,
				4.105833588340324e-10
			],
			[
				2.7805854110608346e-09,
				3.5439956760872495e-10
			],
			[
				-3.845885832745381e-12,
				-9.279487160129017e-11
			],
			[
				5.712528972804768e-10,
				-8.882291146398061e-10
			],
			[
				-1.616791069954959e-09,
				2.160410597983257e-10
			],
			[
				-2.410603076329747e-09,
				-1.8902867549948279e-10
			],
			[
				9.888542491025434e-10,
				1.3344793097905026e-09
			],
			[
				-8.480385237309104e-10,
				2.935494116365133e-10
			],
			[
				-5.360392903822229e-10,
				9.470352409475577e-10
			],
			[
				2.805826641340333e-09,
				-2.3860352868750776e-09
			],
			[
				-1.5548866190565439e-09,
				2.809030622035015e-09
			],
			[
				1.6673674533064028e-09,
				6.021508275400813e-10
			],
			[
				7.676638678949377e-10,
				-8.534116904438156e-10
			],
			[
				-8.801447021447702e-10,
				-2.557769759131307e-09
			],
			[
				-1.3818765292651016e-09,
				-2.0236930654849545e-09
			],
			[
				4.417068539027721e-10,
				-1.9815944586993706e-09
			],
			[
				3.6188947855557064e-10,
				2.154056902172329e-09
			],
			[
				1.6905726370735645e-09,
				2.015277286488123e-11
			],
			[
				-2.2361375125033876e-09,
				-2.686352809583167e-09
			],
			[
				-2.4066449467242603e-09,
				1.6074755084912407e-09
			],
			[
				-2.476474680184848e-09,
				-1.9112581521467373e-09
			],
			[
				-2.3384062181837704e-10,
				1.2419651025301992e-09
			],
			[
				-1.1757906384013102e-09,
				-1.5790729367735604e-09
			],
			[
				1.999519885768234e-09,
				1.775457245917055e-09
			],
			[
				5.029788200067764e-09,
				7.920278171112868e-10
			],
			[
				3.8728787352874426e-10,
				2.5908360736006123e-09
			],
			[
				-8.960159389055934e-10,
				-1.4536004349005824e-09
			],
			[
				-1.1700883149332603e-09,
				-2.0788932515838836e-09
			],
			[
				-1.7195677266206054e-10,
				-1.528621038644702e-09
			],
			[
				-4.114794362027574e-10,
				1.0941637930235379e-09
			],
			[
				2.9649783383488725e-09,
				2.622637999138217e-09
			],
			[
				-1.0707921229772295e-09,
				-4.755237648205652e-10
			],
			[
				7.265967193620211e-10,
				-2.782357856586714e-09
			],
			[
				-8.419530304547422e-11,
				2.4811446241892995e-10
			],
			[
				-4.739607165672635e-09,
				7.952541945000164e-10
			],
			[
				2.749672944959984e-10,
				7.883783332977387e-10
			],
			[
				1.405578773042724e-09,
				9.295801273946627e-10
			],
			[
				5.034743086232175e-10,
				-4.371218278167423e-12
			],
			[
				6.974552915638074e-10,
				1.2093058904960233e-09
			],
			[
				1.369715419313857e-09,
				1.672663117234455e-09
			],
			[
				-5.771983328879413e-10,
				1.2275747088738592e-09
			],
			[
				1.1785672425366657e-09,
				-2.2643050615625077e-09
			],
			[
				1.5682134915913035e-09,
				1.2934980777100223e-09
			],
			[
				-4.606752963459171e-11,
				-1.956523946030438e-09
			],
			[
				-3.6007887527005345e-09,
				-2.8274967572093536e-09
			],
			[
				-1.7081901102363937e-09,
				-1.7487813508110277e-09
			],
			[
				-1.5372199636108026e-09,
				-1.890878200213212e-09
			],
			[
				-3.7925428099089945e-10,
				4.928489285015631e-10
			],
			[
				-1.976647646409417e-09,
				1.7823691125855787e-09
			],
			[
				2.9953059479906745e-09,
				2.9226978492959464e-09
			],
			[
				-4.645184787256805e-10,
				-1.558898654627317e-09
			],
			[
				2.5613179747589023e-09,
				-1.5306726816076677e-09
			],
			[
				9.967549596242194e-10,
				1.9182800556871365e-09
			],
			[
				8.616408877764388e-10,
				2.652758339395474e-09
			],
			[
				1.0377099650000354e-09,
				-2.1032895744183762e-10
			],
			[
				2.4819395912587483e-10,
				1.8962846668653903e-09
			],
			[
				-2.298313540764133e-10,
				1.1428026807240057e-09
			],
			[
				-3.266190694828219e-10,
				-2.37795916282429e-09
			],
			[
				-9.493186477493811e-10,
				-1.7060399102747413e-10
			],
			[
				1.2584448716315977e-09,
				-8.287811601854447e-10
			],
			[
				1.9277398612962363e-09,
				-9.130778101153382e-10
			],
			[
				-2.5728554391582963e-10,
				9.68018334612807e-10
			],
			[
				-5.817346879746779e-10,
				1.3822526378429074e-09
			],
			[
				-2.850756003630653e-09,
				7.246194660323221e-10
			],
			[
				1.4529101503428136e-09,
				-1.1624274771597662e-09
			],
			[
				-2.694424380236624e-11,
				-4.2489141497740925e-10
			],
			[
				8.521640495915946e-10,
				-2.2782226971514733e-09
			],
			[
				-2.0653824137584373e-10,
				2.19481095647728e-09
			],
			[
				1.5698638131858278e-09,
				4.3879194444094644e-10
			],
			[
				-2.0109856987522487e-09,
				-1.3557132128767374e-09
			],
			[
				1.4309442747505585e-10,
				-3.192423259818958e-10
			],
			[
				-3.20654106322099e-10,
				1.7444667500694216e-09
			],
			[
				-2.743261981753333e-10,
				8.953402091146453e-10
			],
			[
				-6.341118492689917e-10,
				-4.1795476419287626e-10
			],
			[
				9.761634166461668e-10,
				4.440278006693739e-10
			],
			[
				3.9284282693320436e-10,
				1.6255222939930168e-09
			],
			[
				1.5169073261819917e-09,
				8.971733651504543e-10
			],
			[
				3.922257596475393e-10,
				4.592736747591268e-10
			],
			[
				-1.8009126084896517e-09,
				-2.0248029508207575e-09
			],
			[
				2.9980707363091716e-10,
				-1.9824904663725835e-09
			],
			[
				-8.546470200991456e-10,
				-2.8609857494996314e-09
			],
			[
				-1.3948727006670626e-11,
				2.9648965871990993e-09
			],
			[
				2.8613302540105374e-09,
				-1.959603681099082e-09
			],
			[
				-1.0702648948882975e-09,
				1.0317434658113893e-09
			],
			[
				-1.931481808312203e-09,
				-4.046821534291663e-10
			],
			[
				-2.8466003305352356e-09,
				-1.9912828171905323e-09
			],
			[
				-1.811580320927074e-09,
				3.123202797690789e-10
			],
			[
				1.3304813718639517e-09,
				9.015080002360963e-10
			],
			[
				-1.1377929054622923e-09,
				-3.6727960956423517e-10
			],
			[
				8.385246939630746e-10,
				-1.9571724972171387e-10
			],
			[
				1.608843137461388e-09,
				7.55178534552626e-10
			],
			[
				1.8120704178490613e-11,
				-7.986121881218831e-10
			],
			[
				1.9719694385182802e-09,
				1.5323337734416333e-09
			],
			[
				1.684506601286388e-10,
				1.184093645315802e-09
			],
			[
				8.10041327152945e-10,
				3.1235128497831825e-10
			],
			[
				1.4675793349320525e-09,
				4.286116081710873e-10
			],
			[
				-4.118470029114648e-09,
				-1.3086203524775938e-09
			],
			[
				-1.996724559343917e-09,
				-1.169410803603431e-10
			],
			[
				7.900031277191814e-10,
				-2.056016927291179e-10
			],
			[
				3.04757079865436e-09,
				8.902002324178081e-10
			],
			[
				-1.5280251064169812e-10,
				-1.1559303256997305e-09
			],
			[
				5.701106928090394e-10,
				4.114037376752719e-11
			],
			[
				-4.379971418724296e-10,
				7.802105514377767e-10
			],
			[
				2.0688959705114844e-11,
				3.3457940049432077e-10
			],
			[
				3.4695284423637234e-09,
				4.945666431356719e-10
			],
			[
				2.3146845623283486e-09,
				6.847360452099644e-10
			],
			[
				1.0626403310215134e-09,
				-2.2755075862181604e-09
			],
			[
				-1.041373998974345e-09,
				2.8974580319045513e-10
			],
			[
				-3.9227712609382845e-09,
				3.292835906643406e-10
			],
			[
				-2.1350049406970302e-10,
				1.4895066139664884e-09
			],
			[
				-1.6692075817312e-09,
				-1.012331109948707e-09
			],
			[
				-6.116306867711971e-10,
				-4.478744360657412e-10
			],
			[
				7.276016420632165e-10,
				-7.424727885883746e-11
			],
			[
				-1.2142157364117737e-09,
				7.395264750405016e-10
			],
			[
				1.0982447811197543e-09,
				-2.174047601159759e-10
			],
			[
				4.750009571749535e-10,
				-3.879591398425059e-10
			],
			[
				6.292406260120038e-10,
				-1.3059959814848232e-09
			],
			[
				6.727048735271126e-10,
				9.164782571569594e-10
			],
			[
				-2.859947596282535e-09,
				-1.5909469880859427e-09
			],
			[
				-1.7467165805056373e-10,
				1.7068735000778354e-09
			],
			[
				2.0388138555744466e-09,
				1.6444113016377036e-09
			],
			[
				-1.0643015744609432e-09,
				-1.5777720958249062e-09
			],
			[
				5.712830382353437e-09,
				-3.895968958833448e-09
			],
			[
				2.2522030490065282e-09,
				-7.249157693868375e-10
			],
			[
				-7.526169952528242e-11,
				-2.7266614292418502e-09
			],
			[
				2.1995422867342973e-09,
				6.916178137944984e-10
			],
			[
				8.125678196484379e-10,
				4.680081598164002e-10
			],
			[
				-2.705672746391324e-09,
				2.4975377840925444e-09
			],
			[
				-3.5463832942869966e-09,
				4.406323176878962e-09
			],
			[
				-2.460174652254683e-09,
				4.44658910206946e-10
			],
			[
				-1.9064906287782536e-09,
				-5.656885409615421e-10
			],
			[
				1.4091291006247887e-09,
				1.8304984508952557e-09
			],
			[
				-7.680807089900255e-10,
				5.566362754364593e-10
			],
			[
				-3.7958790740526504e-10,
				-9.968791757760688e-11
			],
			[
				-5.737150383571864e-10,
				-3.0932802003553104e-09
			],
			[
				1.6604403405160172e-09,
				1.1606383060143063e-10
			],
			[
				-6.058562645642355e-10,
				-2.7837889225187953e-10
			],
			[
				3.700362857757711e-09,
				7.739178840902359e-10
			],
			[
				4.380992745489038e-10,
				-6.789396281815501e-10
			],
			[
				-2.2015053482758205e-09,
				2.925908254181584e-09
			],
			[
				8.204333896414679e-10,
				1.8033074411794746e-09
			],
			[
				-1.2404820984775638e-09,
				1.0023578929764603e-10
			],
			[
				2.5850308688631e-10,
				1.326468643121139e-09
			],
			[
				-3.004393607693479e-09,
				1.590027908927969e-10
			],
			[
				-3.4338186038313695e-10,
				-2.0441031318556516e-09
			],
			[
				1.3590592555887323e-09,
				-8.545965870459716e-10
			],
			[
				2.522875664441283e-10,
				-2.252920399972281e-09
			],
			[
				-3.935957148516923e-10,
				1.598343650398754e-09
			],
			[
				-9.832677265495435e-11,
				2.5715559052402095e-10
			],
			[
				8.046990685546178e-10,
				-1.1906769878874555e-09
			],
			[
				1.952975329898931e-09,
				-2.4053211658311182e-09
			],
			[
				-3.047063948807772e-09,
				1.4503663103399486e-09
			],
			[
				1.5532643642371678e-09,
				1.9073647118197895e-09
			],
			[
				-4.078695012291813e-10,
				-4.538680410012812e-10
			],
			[
				4.7389017628995555e-11,
				6.445920279552694e-11
			],
			[
				-1.796473898116626e-09,
				-2.210809207180779e-09
			],
			[
				-5.390055602689287e-10,
				-1.1793604444378193e-09
			],
			[
				7.586414308373838e-10,
				-1.8085920673757887e-09
			],
			[
				-3.5439816260368923e-10,
				1.93879602928712e-10
			],
			[
				-1.1131396892424097e-10,
				1.7905649269023632e-09
			],
			[
				8.497662784391196e-10,
				1.6963613155492437e-09
			],
			[
				-1.1215876976087509e-09,
				1.1795301761818509e-09
			],
			[
				-8.624207497768488e-11,
				1.5376331823846586e-09
			],
			[
				1.3206291611309385e-09,
				-1.827619462016003e-09
			],
			[
				-1.1279938854452922e-10,
				-8.895438965505065e-10
			],
			[
				-4.911495095274669e-10,
				1.2509060231415942e-09
			],
			[
				4.5132846524473836e-10,
				3.8780004999384894e-10
			],
			[
				1.1447454688742966e-09,
				1.6110200241994336e-10
			],
			[
				4.534814668107184e-10,
				-1.0754626132174792e-09
			],
			[
				-9.53527206375079e-10,
				1.1908341890066743e-09
			],
			[
				-6.048786850270487e-10,
				-1.9151796513445286e-09
			],
			[
				-3.1533673659765293e-10,
				2.0576069393155766e-09
			],
			[
				-6.935869807665587e-10,
				-1.4639245164125701e-09
			],
			[
				-6.637486469214905e-10,
				-2.0328478491066724e-10
			],
			[
				1.6726723642857286e-09,
				-3.9039763799239217e-10
			],
			[
				2.563927414772098e-09,
				3.804053194731345e-10
			],
			[
				2.518781596658952e-09,
				3.126055587824863e-09
			],
			[
				6.755166475017006e-10,
				8.95533604156583e-11
			],
			[
				1.7938092700350215e-09,
				-2.3953957538318403e-10
			],
			[
				-1.4443823566153818e-10,
				-2.858890314189677e-10
			],
			[
				-2.1850049460355253e-09,
				5.997940442849332e-10
			],
			[
				5.714274658279658e-10,
				-2.919888812297284e-09
			],
			[
				-7.962332865001072e-10,
				-1.4278928111139426e-10
			],
			[
				-1.443148905343889e-09,
				-9.584501037991683e-10
			],
			[
				-5.106378805351158e-10,
				2.803203968434815e-10
			],
			[
				-3.043999140719602e-09,
				7.042809516800703e-11
			],
			[
				1.8875834332251582e-10,
				-3.0317889486149307e-10
			],
			[
				2.866095147708432e-09,
				7.7885626525254e-10
			],
			[
				1.994335066783726e-09,
				2.082914499705577e-09
			],
			[
				-2.8873647004680454e-09,
				-2.5874311842112666e-09
			],
			[
				-2.7534249342541544e-10,
				-1.060157682258726e-09
			],
			[
				-3.57707853743965e-09,
				9.295103200540246e-10
			],
			[
				1.6905971735184635e-09,
				1.594866763194234e-10
			],
			[
				-7.114726621339172e-10,
				-7.93608093998245e-10
			],
			[
				4.6825769604102e-10,
				-3.3256342676215505e-10
			],
			[
				-4.508085027713085e-09,
				-5.52602728694084e-10
			],
			[
				3.8349165768166197e-10,
				-8.311306332953907e-10
			],
			[
				2.8973363348871057e-09,
				9.969435427827863e-10
			],
			[
				3.075888686321215e-10,
				-6.866238894097612e-10
			],
			[
				-2.2853945149930906e-11,
				1.7417388694046681e-09
			],
			[
				2.3916327471409234e-09,
				1.0331275630095296e-09
			],
			[
				-1.2058956693858197e-09,
				-5.752812030373746e-10
			],
			[
				1.7356957442064448e-09,
				1.6600177874392412e-09
			],
			[
				1.4601445883877384e-09,
				4.205859815989583e-10
			],
			[
				-1.5919355868874052e-09,
				1.0117429435971913e-09
			],
			[
				-4.8624369007838854e-09,
				-2.4115257378039255e-09
			],
			[
				-5.408327624751345e-10,
				1.0395324794578757e-09
			],
			[
				1.3282821007206755e-09,
				-1.1205013087905894e-09
			],
			[
				1.127161244256253e-09,
				-2.877279322282232e-09
			],
			[
				6.714404615428278e-10,
				1.4412996870516562e-09
			],
			[
				2.462811343915986e-10,
				5.814722307875354e-10
			],
			[
				1.6817663638640985e-09,
				1.662731078154443e-09
			],
			[
				7.595508019897703e-10,
				2.845624391026947e-09
			],
			[
				1.9888379338156514e-09,
				-2.983410523628594e-09
			],
			[
				-1.4542612184097233e-09,
				3.092629918030578e-10
			],
			[
				8.713765378917253e-10,
				-1.910729577575507e-09
			],
			[
				-3.42107044251e-09,
				3.311768991638891e-10
			],
			[
				-1.4093131384377415e-09,
				-1.3100351755244415e-09
			],
			[
				8.047216496475427e-10,
				1.423835505144599e-09
			],
			[
				1.6909410723804703e-10,
				1.5829934233960852e-10
			],
			[
				-1.145653798584404e-09,
				-2.067044955444736e-09
			],
			[
				-1.4548015050416229e-09,
				-1.4594494749337832e-09
			],
			[
				5.571085429117672e-10,
				2.247561816451647e-09
			],
			[
				2.4788441422663917e-09,
				1.006832941967106e-09
			],
			[
				-1.4018685498657041e-09,
				2.4714286518456926e-09
			],
			[
				-9.229990233218188e-10,
				-2.751016083035991e-09
			],
			[
				8.726028403819613e-10,
				-7.647528331527715e-10
			],
			[
				1.452264732805588e-09,
				1.0443402643430697e-09
			],
			[
				1.1301779017741962e-09,
				-3.3645990131606737e-09
			],
			[
				-2.972201400047854e-09,
				3.983513247592917e-12
			],
			[
				2.760030861827234e-10,
				2.793721795587937e-09
			],
			[
				1.5660204120909276e-09,
				5.66893704325144e-10
			],
			[
				1.062535210480079e-09,
				3.024775186918089e-09
			],
			[
				-2.205578863214259e-11,
				-1.2196574342648256e-09
			],
			[
				-2.4885085179765013e-09,
				-1.2350083515434753e-09
			],
			[
				1.8949353726154056e-09,
				-1.943061097608122e-10
			],
			[
				-4.469062764868672e-10,
				-3.75803291348923e-10
			],
			[
				-1.1737198463540181e-09,
				9.42445146980157e-10
			],
			[
				1.3521953554835984e-09,
				-5.7718060529751e-10
			],
			[
				1.4492552449671963e-09,
				4.153597707510123e-10
			],
			[
				-2.9944814369055545e-09,
				-2.6879478515076605e-10
			],
			[
				-1.971008136766242e-09,
				-7.970111699045032e-10
			],
			[
				5.619329466257777e-10,
				1.2365656297583654e-09
			],
			[
				3.526981308736243e-10,
				-3.863261266844237e-10
			],
			[
				7.51822783376246e-11,
				-2.2989601856892627e-09
			],
			[
				1.3274493158408084e-09,
				-1.9870869876796422e-09
			],
			[
				9.5944716459786e-11,
				1.809722562823653e-09
			],
			[
				2.173493069914249e-10,
				-3.0888107444924433e-10
			],
			[
				-3.6433080105117654e-10,
				-5.165788822582501e-10
			],
			[
				2.962012712048282e-09,
				1.963715363137188e-09
			],
			[
				-2.4937969782968723e-09,
				-6.908630345007061e-10
			],
			[
				3.5717770896447118e-09,
				1.6836664141750864e-09
			],
			[
				7.262456078638687e-10,
				-4.3127779752499445e-10
			],
			[
				-1.645894493124238e-09,
				-9.622120196780117e-10
			],
			[
				-3.1865603850120824e-09,
				-1.2548076423190153e-09
			],
			[
				-8.393497809731592e-10,
				-1.627076073083038e-09
			],
			[
				1.2967299072861442e-09,
				1.350591962817026e-09
			],
			[
				4.833981688081139e-11,
				4.3096302096407584e-10
			],
			[
				4.08304355078571e-10,
				2.0242385021346392e-09
			],
			[
				2.2372507410124561e-10,
				2.4978801067784706e-10
			],
			[
				-3.081624362655846e-09,
				1.8886705195090155e-09
			],
			[
				2.352157701238017e-09,
				-2.0065767912277663e-10
			],
			[
				5.289410236469914e-09,
				2.0811573432531843e-10
			],
			[
				9.151254969070697e-10,
				-1.1789085188124288e-09
			],
			[
				-1.878629708309217e-09,
				-9.269640283010854e-10
			],
			[
				-1.134512533738932e-09,
				-1.956696971611143e-09
			],
			[
				-2.597728557631833e-09,
				-2.3803097061583e-10
			],
			[
				5.0851925366211575e-09,
				2.8026405922639058e-09
			],
			[
				-3.154249401689473e-11,
				4.98195914559302e-10
			],
			[
				2.736166628220513e-10,
				-9.230870956945653e-11
			],
			[
				-1.2915308648072702e-10,
				1.2886370406706303e-09
			],
			[
				7.401820815412319e-10,
				-1.6886307878373125e-09
			],
			[
				-1.2436810699985533e-09,
				3.120889264832699e-09
			],
			[
				1.8202929575901752e-10,
				-6.490198834122555e-10
			],
			[
				-4.7408421985266675e-09,
				-2.875931516878437e-09
			],
			[
				-2.9830057516964634e-10,
				6.433476894482404e-10
			],
			[
				-1.1790023874372318e-09,
				-2.637664413085394e-10
			],
			[
				1.817181106886787e-09,
				1.2435672169182014e-09
			],
			[
				-2.7059084285863447e-09,
				-1.2189324143798972e-09
			],
			[
				7.619145746741315e-10,
				7.774784154296858e-10
			],
			[
				-1.0528238281267974e-11,
				-4.187460957308733e-10
			],
			[
				3.468855459689141e-09,
				6.50380765572172e-10
			],
			[
				4.351416978192251e-10,
				2.8013662378054303e-10
			],
			[
				2.789566497349372e-10,
				8.826822046868682e-11
			],
			[
				-2.389017928940892e-09,
				-1.1262949766771242e-09
			],
			[
				-1.7929193038897116e-10,
				-6.554390035210424e-10
			],
			[
				2.5333448450611777e-09,
				4.043899529882964e-09
			],
			[
				-1.5711001191087143e-09,
				-3.000244835253894e-09
			],
			[
				1.0696690568909805e-09,
				9.634657786641397e-10
			],
			[
				-4.30596128993009e-10,
				-5.312432693003361e-10
			],
			[
				-1.6013176538503554e-09,
				-1.4758772039928472e-09
			],
			[
				3.0260160061522867e-10,
				-8.536893016678186e-10
			],
			[
				9.68521243888562e-10,
				-1.5750619320004323e-09
			],
			[
				-1.7594939946734678e-09,
				1.7639340090650134e-10
			],
			[
				4.883711501696705e-10,
				2.2523578327617496e-09
			],
			[
				3.3443036382074767e-10,
				-3.3856175166324748e-09
			],
			[
				3.949160229371919e-09,
				2.1633267315156086e-09
			],
			[
				-1.2058662853825338e-09,
				-3.417209925189975e-09
			],
			[
				-4.891496711796474e-09,
				1.598427133462653e-10
			],
			[
				-2.357720869008334e-09,
				3.1521064357180773e-09
			],
			[
				4.171493272994834e-09,
				1.3275515612425183e-09
			],
			[
				-2.7424686561535855e-09,
				-6.0544252686441645e-09
			],
			[
				-4.421321639176101e-09,
				-5.4896286245094e-09
			],
			[
				-2.667865016108761e-10,
				1.1356518308165435e-09
			],
			[
				-1.283527976857692e-09,
				4.344617135070756e-09
			],
			[
				1.6531056391286627e-09,
				9.98120319505628e-09
			],
			[
				4.4044838319204726e-10,
				-3.1413477595666935e-09
			],
			[
				6.620550751477333e-09,
				-7.760705082233043e-10
			],
			[
				1.4076827637159374e-09,
				5.261319155236571e-09
			],
			[
				-1.3760388843163096e-09,
				-2.074403575535885e-09
			],
			[
				1.1656352131453316e-09,
				-3.957052393305124e-09
			],
			[
				-1.1972790925449615e-09,
				7.701368136044379e-10
			],
			[
				-1.2866649862047724e-10,
				-4.91054809309645e-10
			],
			[
				-7.878887667327507e-11,
				5.216927741235779e-10
			],
			[
				-3.312963919206639e-10,
				-1.2058617552497174e-11
			],
			[
				5.387517672144195e-10,
				-1.8579347261435725e-11
			],
			[
				-5.663936402708576e-11,
				1.1086573250639681e-10
			],
			[
				2.570404477134975e-09,
				1.4676994099373612e-09
			],
			[
				4.1714492706371304e-10,
				1.5335253345173618e-10
			],
			[
				-3.4853903798519315e-10,
				-4.169574393104345e-10
			],
			[
				-2.5823710021863893e-09,
				-1.3149602365850068e-09
			],
			[
				3.399984731756937e-10,
				2.4307055956906694e-09
			],
			[
				-1.211977619811509e-09,
				-1.0752206767769082e-09
			],
			[
				-2.908989424152916e-09,
				1.689650188643672e-09
			],
			[
				-1.3563422514743136e-09,
				-2.091679964619037e-09
			],
			[
				2.127645138539346e-09,
				-7.879142221289832e-10
			],
			[
				3.009665683723752e-09,
				-1.6554092080939312e-10
			],
			[
				2.3360768759765524e-09,
				1.3145190726254761e-09
			],
			[
				-3.1483384454790103e-09,
				5.837708998901364e-09
			],
			[
				-3.9407396628912154e-10,
				6.537900675446303e-10
			],
			[
				9.778037900372357e-10,
				-3.3300926718398624e-09
			],
			[
				7.897826837924391e-10,
				-1.7268271011583927e-09
			],
			[
				1.7020362008445308e-09,
				-3.6425315270042503e-09
			],
			[
				5.32974523652557e-10,
				7.877288450000875e-10
			],
			[
				-1.249735307086269e-09,
				1.454768436305236e-09
			],
			[
				-1.5465263554492848e-09,
				-1.3490641203742989e-09
			],
			[
				-1.1410895114984099e-09,
				8.510616715460228e-10
			],
			[
				-1.6148962824185573e-09,
				1.3747660536106895e-09
			],
			[
				-3.968538551853042e-09,
				-8.941758747412122e-10
			],
			[
				2.478543174919505e-09,
				-3.240842658641188e-09
			],
			[
				2.75337426845062e-09,
				-2.0763745393950658e-09
			],
			[
				1.982999798923218e-09,
				1.8048665474354704e-09
			],
			[
				-7.341260173753777e-10,
				2.681108144704358e-09
			],
			[
				2.437331208520235e-10,
				-5.0040934451907e-10
			],
			[
				-2.9410458560701047e-10,
				3.0478610625400876e-10
			],
			[
				3.0691493459249176e-09,
				1.2729481906810462e-09
			],
			[
				5.0945707873431795e-11,
				2.0718229097366372e-10
			],
			[
				5.575405989845861e-10,
				-1.944738911424857e-09
			],
			[
				4.746313751932646e-10,
				-1.3982550286324007e-09
			],
			[
				-3.85816244236911e-09,
				1.5580773521485388e-09
			],
			[
				-1.2936656331414453e-10,
				-2.528007815663168e-09
			],
			[
				-2.47649447887823e-09,
				1.629088233981439e-09
			],
			[
				1.2811331969569608e-09,
				-5.278441848839789e-10
			],
			[
				1.3247278452354004e-09,
				1.426763766565655e-09
			],
			[
				3.7198954236683564e-09,
				2.7365101723336533e-09
			],
			[
				-1.3935564760765388e-09,
				-8.807345370347813e-10
			],
			[
				8.845483178587741e-11,
				-1.2105367130174666e-10
			],
			[
				-2.4147937793776686e-09,
				-1.7347219639971253e-09
			],
			[
				-1.1572648976641297e-09,
				2.2564016658442446e-09
			],
			[
				-2.5167296207483385e-10,
				-5.463771886347384e-10
			],
			[
				8.364523092301166e-10,
				3.073392698824247e-10
			],
			[
				1.6352978439011552e-10,
				-1.9227507640629762e-09
			],
			[
				4.0895576611874467e-10,
				-9.461298302895134e-11
			],
			[
				3.25024349962388e-10,
				4.402286764052379e-09
			],
			[
				3.218534835332088e-09,
				-9.97418410317331e-10
			],
			[
				-8.869897085981305e-10,
				-1.0355146906784017e-09
			],
			[
				1.568747980625357e-09,
				1.0517784567498548e-09
			],
			[
				-2.3298946082670196e-09,
				8.210883844760033e-10
			],
			[
				-1.027599708254489e-09,
				1.870566401422537e-09
			],
			[
				2.4386108674588566e-09,
				1.1272023167188793e-10
			],
			[
				2.4004503302320597e-10,
				1.0867776689981097e-09
			],
			[
				-7.637254214504555e-10,
				8.670883718126482e-10
			],
			[
				-2.7457665172750155e-09,
				-3.6576393848815865e-09
			],
			[
				7.787999533473301e-10,
				-2.4657429290310644e-09
			],
			[
				-1.076582601227979e-09,
				-1.1284886473734167e-09
			],
			[
				-3.2949179117169036e-10,
				-1.54901534268372e-09
			],
			[
				5.902873364956334e-10,
				6.215131257820741e-10
			],
			[
				3.5561611380861406e-10,
				-1.4922587699187308e-10
			],
			[
				-1.4842605293448284e-10,
				-1.272787108499424e-09
			],
			[
				-2.5508197279087078e-11,
				-1.6677386690489197e-09
			],
			[
				1.9019160736748984e-09,
				1.7028241292274184e-09
			],
			[
				-6.027042986371361e-10,
				1.7207157723000685e-10
			],
			[
				4.711750325452865e-10,
				-5.266866101326165e-10
			],
			[
				1.0704927733310293e-09,
				2.3269094786219017e-09
			],
			[
				-3.022561444509142e-09,
				-5.853669204067056e-10
			],
			[
				2.9168594276225356e-09,
				-4.5150425812004625e-10
			],
			[
				1.4610228900950065e-10,
				-2.586843007555231e-09
			],
			[
				-2.75845713343635e-10,
				-9.867623386307933e-10
			],
			[
				9.861359029693815e-10,
				4.079613321640764e-09
			],
			[
				2.4717351814999324e-09,
				6.647523906772379e-10
			],
			[
				1.6616859049181738e-09,
				-2.9506835427784604e-09
			],
			[
				1.9362781747489595e-09,
				1.317655223537095e-10
			],
			[
				3.770403765269141e-10,
				-2.4747616929818547e-09
			],
			[
				5.95615738481725e-10,
				9.578856909141218e-10
			],
			[
				1.0847584334880715e-09,
				1.2515120034726566e-09
			],
			[
				-2.102416672637891e-09,
				5.412942888274344e-10
			],
			[
				-1.463365382192375e-09,
				9.432917631975774e-10
			],
			[
				-2.9435152282804522e-09,
				6.90555347598846e-10
			],
			[
				1.454746929315065e-10,
				1.8079214025251476e-09
			],
			[
				-2.4032308506149824e-09,
				2.7366889438737607e-10
			],
			[
				-1.1548958829979685e-09,
				-3.955920030101844e-11
			],
			[
				-5.733479282751886e-10,
				-2.144981536254237e-11
			],
			[
				1.986589321859809e-10,
				1.2564480028168862e-09
			],
			[
				-1.39628032872158e-10,
				-2.675140353068645e-10
			],
			[
				-1.4640993631678718e-09,
				-2.819630737374946e-09
			],
			[
				2.1841395415112514e-10,
				-1.7405401259532974e-10
			],
			[
				1.3947973783250648e-09,
				1.878697247403381e-09
			],
			[
				-3.86450617049792e-10,
				-3.494396545487377e-09
			],
			[
				1.3702875395461145e-09,
				9.091317100784967e-10
			],
			[
				7.712103893182288e-10,
				-2.5670973986074054e-09
			],
			[
				-1.1688175600010083e-10,
				-2.140220221790861e-10
			],
			[
				-1.4819163839205513e-10,
				1.3318273536477328e-09
			],
			[
				1.483369071865259e-11,
				2.620019070551911e-09
			],
			[
				-7.027126823124093e-10,
				1.4579366719186246e-09
			],
			[
				1.2924832316003436e-10,
				3.4927431110424305e-10
			],
			[
				4.1518483340095683e-10,
				-1.4500049495960485e-09
			],
			[
				-2.959739414865818e-09,
				-6.473114362392417e-10
			],
			[
				6.143870040814637e-10,
				-1.8625943515314095e-09
			],
			[
				2.9555791068519605e-10,
				-2.120773906561384e-10
			],
			[
				-4.924680871824864e-10,
				5.344273574673694e-11
			],
			[
				6.346896348407538e-10,
				-1.0647121299672307e-09
			],
			[
				3.601455206196767e-11,
				3.2947109213912277e-10
			],
			[
				-1.8855528519440813e-09,
				-2.9314440301312226e-10
			],
			[
				-1.3696017705885946e-09,
				1.9696930246332089e-10
			],
			[
				-1.0326384872800456e-10,
				7.163764494833857e-10
			],
			[
				2.270237456773309e-09,
				2.136268695335864e-09
			],
			[
				1.5698759304481729e-09,
				-1.883428093106836e-09
			],
			[
				5.250827185834906e-10,
				-8.172328564283239e-10
			],
			[
				8.162252603640523e-10,
				-6.692997287117654e-10
			],
			[
				1.8285016581948653e-09,
				1.196466173575569e-09
			],
			[
				-1.1283414604481439e-10,
				-6.448118242985096e-10
			],
			[
				2.0995088825851577e-09,
				3.0595321754669633e-09
			],
			[
				1.5151272931482908e-09,
				-8.587764783292224e-10
			],
			[
				1.1354398815630866e-09,
				-2.7971818445787123e-10
			],
			[
				-1.337538312562675e-11,
				-4.553380217317238e-10
			],
			[
				-3.404328148858014e-09,
				5.113150305605797e-10
			],
			[
				-1.2590002555923224e-09,
				7.285730242623247e-11
			],
			[
				-9.96718078786639e-10,
				1.3262604567466067e-09
			],
			[
				-3.724764709257327e-10,
				-4.182678185583597e-10
			],
			[
				-1.6148630712937417e-09,
				4.990985559281793e-10
			],
			[
				7.758461297754038e-10,
				1.3861163552881225e-09
			],
			[
				-2.492012200036317e-09,
				-2.024773044369694e-09
			],
			[
				-5.841080030079971e-09,
				-2.687575524912906e-09
			],
			[
				-1.5890666946344648e-10,
				1.336943569890873e-09
			],
			[
				-6.222921726889682e-09,
				-7.546475979455705e-10
			],
			[
				2.083799706909206e-09,
				-5.726226004263918e-10
			],
			[
				1.5493263404309333e-09,
				4.855746874116646e-10
			],
			[
				8.420354993554327e-10,
				2.6748983587485656e-09
			],
			[
				1.9574272635224148e-09,
				2.2521142464401092e-09
			],
			[
				6.0712777527682925e-09,
				-1.3426903531150139e-09
			],
			[
				3.485816545686315e-09,
				2.1783009337746907e-09
			],
			[
				-3.7667746822392304e-09,
				-3.5702957198653858e-09
			],
			[
				2.664086889366275e-09,
				-1.5287470795797533e-09
			],
			[
				1.1031721246418993e-09,
				-2.401333429790089e-09
			],
			[
				5.2406395945932014e-09,
				-1.5451198967694446e-09
			],
			[
				3.7589192433664605e-09,
				-1.3570822607522601e-09
			],
			[
				3.000478425470579e-09,
				-1.0319834247272114e-09
			],
			[
				2.3943846935004747e-09,
				1.5364263997064352e-09
			],
			[
				3.5754642663009047e-10,
				-8.812368398547026e-10
			],
			[
				1.4741461183779141e-09,
				-7.508205680687805e-10
			],
			[
				2.1592170013643908e-09,
				1.4383220783632062e-09
			],
			[
				-1.6671296555027596e-09,
				-9.288067968947433e-10
			],
			[
				-3.1237254146855236e-09,
				-2.212759048081184e-09
			],
			[
				-7.197239683000836e-10,
				4.464238765933469e-10
			],
			[
				-3.72705644488273e-09,
				1.0161012904002992e-09
			],
			[
				-1.7702068025197262e-09,
				8.568254212184661e-10
			],
			[
				-2.941180456312733e-10,
				-2.1472464318774217e-11
			],
			[
				-3.1537641872451766e-09,
				4.940929356275185e-10
			],
			[
				9.135646542091633e-10,
				2.5792181450869e-09
			],
			[
				-3.3912365764509353e-09,
				6.250651819591659e-10
			],
			[
				-8.553213796532858e-10,
				-8.539943407713672e-11
			],
			[
				5.062865171273487e-10,
				7.261794746905748e-10
			],
			[
				5.5435682013272985e-11,
				2.111980989563955e-09
			],
			[
				1.187559081956326e-09,
				1.0211831083829694e-09
			],
			[
				2.3121694701027087e-10,
				2.7799987775729916e-09
			],
			[
				-2.5203057377077216e-10,
				-1.723464374261386e-10
			],
			[
				1.1526568521086665e-09,
				-1.7138875875116327e-09
			],
			[
				2.4048225626722775e-09,
				6.780839107185201e-10
			],
			[
				-9.652145698458534e-11,
				-7.857074015297818e-10
			],
			[
				1.7022856121545747e-09,
				-9.37801115298268e-10
			],
			[
				1.1908629738883365e-09,
				-1.3337610316523876e-09
			],
			[
				-2.3808149619066426e-09,
				1.4181050690346446e-09
			],
			[
				-3.036299416062558e-09,
				-9.93186681306419e-10
			],
			[
				6.605669073338009e-10,
				-1.3845309680598846e-09
			],
			[
				-1.2252811167212986e-09,
				2.5831475393089492e-09
			],
			[
				-2.648608650579451e-09,
				-9.131485051454925e-10
			],
			[
				-2.2128850129074597e-09,
				1.5707323728816665e-09
			],
			[
				1.183560389419544e-09,
				2.1343680218028623e-10
			],
			[
				-2.786685033404365e-09,
				-1.1161924024460822e-09
			],
			[
				1.7223074200959121e-09,
				2.9416761092747578e-09
			],
			[
				-1.8737270177572746e-09,
				-1.002563793303082e-09
			],
			[
				1.2722781515710293e-09,
				-4.295223059467101e-10
			],
			[
				-1.2381125181455753e-09,
				8.228097155028146e-10
			],
			[
				4.659051905310338e-11,
				-5.287561238725129e-10
			],
			[
				-2.2168009840881605e-09,
				-8.112969273411285e-10
			],
			[
				2.7614537220929765e-09,
				-8.916296696805897e-10
			],
			[
				-4.739892928221168e-10,
				-1.0071700463368166e-10
			],
			[
				-1.2764045198681132e-09,
				-2.236512953715389e-09
			],
			[
				-2.6519345945744746e-09,
				-2.8640729005163693e-11
			],
			[
				2.049080084343087e-10,
				1.928471087686747e-09
			],
			[
				3.723431106008173e-09,
				3.3668259503381245e-10
			],
			[
				3.2063702707905317e-09,
				-1.5315615617712418e-09
			],
			[
				-2.255209929888896e-09,
				4.084681949957132e-09
			],
			[
				-2.138312221314445e-09,
				4.3570236704728416e-10
			],
			[
				2.1468227781400672e-09,
				-6.139568872084021e-10
			],
			[
				9.028208730529528e-10,
				1.628508145715683e-09
			],
			[
				-2.0940030227843687e-09,
				-8.342387606608611e-10
			],
			[
				-2.8139349728309587e-09,
				1.8655679261955506e-10
			],
			[
				1.6762572283111933e-09,
				-2.3101107269348993e-10
			],
			[
				1.1772778813325772e-09,
				-3.6408270763780796e-09
			],
			[
				1.9191111519142584e-10,
				5.161461033724333e-10
			],
			[
				2.8494839273272565e-09,
				3.58915040969433e-09
			],
			[
				1.99684828799003e-09,
				-7.438720293934814e-10
			],
			[
				-1.5040361817517601e-09,
				1.785022380418325e-10
			],
			[
				2.872876057113978e-09,
				2.2785531114830452e-09
			],
			[
				-3.5523185802838423e-10,
				-1.3080852651229816e-09
			],
			[
				-2.728620209368064e-09,
				-2.473351910084228e-09
			],
			[
				-3.131320023282791e-09,
				-1.5208965546185168e-09
			],
			[
				2.0430553213150414e-09,
				-1.1607067709603477e-09
			],
			[
				2.277358656647459e-12,
				5.489090094433334e-10
			],
			[
				-2.517864295710775e-10,
				-1.4468927513325625e-09
			],
			[
				-1.7935462504006643e-09,
				2.0586905128495504e-09
			],
			[
				-1.1867082068949398e-09,
				3.146383468675708e-09
			],
			[
				8.129855000646879e-10,
				1.1621466159912255e-09
			],
			[
				-2.9359563267265413e-10,
				4.952800543924742e-11
			],
			[
				-1.1932542221687724e-09,
				-5.457043285815126e-10
			],
			[
				-4.980489308157795e-10,
				-1.4596980472652235e-09
			],
			[
				2.358621492487564e-09,
				-2.3526557142594646e-09
			],
			[
				4.657744298241789e-10,
				7.078461174809611e-10
			],
			[
				-5.976862319920165e-10,
				-2.283808795149202e-09
			],
			[
				-1.9784531805041157e-09,
				6.353217298148157e-10
			],
			[
				-1.6177007514785404e-09,
				9.173546018062363e-10
			],
			[
				-1.631405630412867e-09,
				1.4637537999054334e-09
			],
			[
				1.61250973425302e-09,
				-3.126047799357125e-10
			],
			[
				-3.7611088857515357e-10,
				-1.684024618743418e-09
			],
			[
				1.5877792656931786e-09,
				2.1258034710790697e-09
			],
			[
				2.5352932531923357e-09,
				-1.5696415262582894e-09
			],
			[
				-9.750332812943026e-10,
				-5.417907255898218e-10
			],
			[
				2.2953069037665027e-09,
				2.4411381390645585e-09
			],
			[
				6.222589516639395e-10,
				1.5238825613947263e-10
			],
			[
				9.082018546200845e-10,
				2.208896846011462e-09
			],
			[
				6.772995028528181e-10,
				-9.204977038987131e-10
			],
			[
				1.4483268679658963e-09,
				-1.5335368908897226e-09
			],
			[
				-2.9701735441001154e-10,
				8.043715871875194e-10
			],
			[
				-1.538141890997116e-09,
				-1.201308334298299e-09
			],
			[
				1.3373410776335013e-09,
				-4.5405535860910613e-10
			],
			[
				-2.095293978401938e-09,
				-2.304236387901307e-09
			],
			[
				3.333122656202188e-10,
				1.3076560927141324e-09
			],
			[
				-1.121806446612494e-09,
				5.443549458731112e-10
			],
			[
				-3.4720942531654786e-10,
				-1.763696368987931e-10
			],
			[
				-1.247545047090482e-09,
				-3.270108289050758e-10
			],
			[
				8.483255343065097e-10,
				3.5318737604737742e-09
			],
			[
				1.1154204214549653e-09,
				1.8222992785245508e-09
			],
			[
				1.4638881346674784e-09,
				1.6816042813844982e-09
			],
			[
				8.096297085014637e-10,
				-1.3275823612990874e-09
			],
			[
				-3.8188278802772964e-10,
				-7.868227477607737e-10
			],
			[
				-1.0146053176654075e-09,
				-3.507768080127159e-09
			],
			[
				-3.0331543835600386e-10,
				5.230949566412152e-10
			],
			[
				-2.5374602548812756e-09,
				-1.9366990878370977e-09
			],
			[
				2.2796246545718718e-09,
				3.0029418687335557e-09
			],
			[
				9.52337618259697e-10,
				-2.3238678284345344e-09
			],
			[
				6.493907348817153e-10,
				-2.0746186576595754e-09
			],
			[
				-1.296441457834277e-09,
				-8.184648027147575e-10
			],
			[
				-2.199847784130779e-09,
				-4.80143695414709e-10
			],
			[
				9.425744104709226e-10,
				1.4280977110244293e-09
			],
			[
				-1.3276381762189917e-09,
				1.2660554044656113e-09
			],
			[
				1.3935851459892213e-09,
				2.7050908742904532e-09
			],
			[
				1.4748960696997454e-09,
				-5.87775435923729e-10
			],
			[
				-2.2279101942569244e-10,
				4.102777586145799e-10
			],
			[
				2.703790676271186e-09,
				4.007677677733155e-09
			],
			[
				1.5913772327954335e-10,
				-1.4913429899885438e-09
			],
			[
				-9.64218738844901e-10,
				-1.4067349402314615e-09
			],
			[
				4.089745655253313e-10,
				1.6779963354689958e-09
			],
			[
				2.5483676350216447e-09,
				2.306710247401617e-09
			],
			[
				-1.3171946102493868e-09,
				1.0754813534846358e-09
			],
			[
				1.7062428576760816e-09,
				-1.3505943570317653e-10
			],
			[
				-5.726355462889105e-10,
				-1.072584702886507e-09
			],
			[
				-9.985248532031207e-10,
				-4.90629048513473e-10
			],
			[
				-3.052259647064727e-09,
				7.914724082514396e-10
			],
			[
				1.3128750149394408e-09,
				-4.9926631289519705e-11
			],
			[
				-1.2277097633045008e-09,
				-1.524677425682729e-09
			],
			[
				-1.901999749163249e-11,
				3.154298664376591e-11
			],
			[
				2.494624685722467e-10,
				-1.2599165974548737e-09
			],
			[
				-6.316833126406452e-10,
				-1.8402079941747646e-09
			],
			[
				-2.6056222255166945e-09,
				-8.286688767980428e-10
			],
			[
				-1.9023052058909793e-09,
				-6.804706327029805e-10
			],
			[
				-2.5071020339290263e-09,
				-5.142613394045346e-10
			],
			[
				-3.264058905707443e-11,
				4.1214529633971816e-10
			],
			[
				-8.839674579983206e-10,
				-1.308206396911725e-09
			],
			[
				1.1993005759855666e-09,
				4.030102169208797e-10
			],
			[
				2.058622739912857e-09,
				2.051891607982911e-09
			],
			[
				-1.1933506087076298e-09,
				-1.4902952637063772e-09
			],
			[
				-1.502875720376594e-11,
				-4.784524431826045e-10
			],
			[
				5.588525462504006e-10,
				8.887926579656995e-10
			],
			[
				-2.1122544105463156e-10,
				1.198053705695457e-09
			],
			[
				2.5831717887487448e-09,
				-2.8009329722383577e-09
			],
			[
				-1.9257552206997795e-09,
				-6.000371785634596e-10
			],
			[
				-7.352593378458138e-11,
				-2.0334646800689276e-09
			],
			[
				-3.7223068528864314e-10,
				-8.624645342613335e-10
			],
			[
				-1.5584521714854845e-09,
				1.3363802178016398e-09
			],
			[
				1.913400633427438e-09,
				-5.783062302382907e-10
			],
			[
				2.517198882756971e-10,
				1.6162581593129897e-09
			],
			[
				1.7648434895553535e-09,
				1.1216342460173819e-09
			],
			[
				3.2126002056838544e-09,
				1.8200963144338004e-09
			],
			[
				-3.429604369066077e-10,
				7.347262059451804e-10
			],
			[
				-1.1426964279367032e-09,
				-1.0717872274502298e-09
			],
			[
				-4.857253434385646e-10,
				2.1460587157091147e-10
			],
			[
				-1.2412179974019657e-09,
				-1.6976411644998213e-09
			],
			[
				-1.893024959430464e-09,
				-8.067414450180364e-10
			],
			[
				-2.3691218961963956e-09,
				-2.978494369907686e-09
			],
			[
				2.620670936060181e-09,
				-1.56021937295387e-09
			],
			[
				2.5520131874497903e-09,
				1.0219653059989898e-09
			],
			[
				-9.105372678831051e-10,
				4.323489881880656e-09
			],
			[
				3.220819795598438e-09,
				2.1759641373040482e-09
			],
			[
				-1.4619812766739955e-09,
				-3.351216258801842e-09
			],
			[
				9.095590672026291e-10,
				-6.439470418812086e-10
			],
			[
				2.6494454843505774e-09,
				4.088284216832018e-10
			],
			[
				2.6650445109475107e-09,
				-1.4074464197942507e-10
			],
			[
				1.7399711692680086e-09,
				1.5190607444397024e-09
			],
			[
				2.0246495491667345e-09,
				1.721993517480401e-09
			],
			[
				4.664079914495988e-09,
				1.2922108834252447e-09
			],
			[
				9.983582313361544e-10,
				-1.0008553976203606e-09
			],
			[
				2.1508244853151776e-09,
				-1.565014691466584e-09
			],
			[
				-7.680073910233861e-11,
				-1.8360045529654273e-10
			],
			[
				-2.602906721983743e-09,
				-1.4828055962913639e-09
			],
			[
				-2.391093298933628e-09,
				-2.8756474852729265e-10
			],
			[
				1.3785484100686114e-10,
				7.933418059973959e-10
			],
			[
				-3.839333623570279e-09,
				-9.887562728179152e-10
			],
			[
				-6.076182267770149e-09,
				9.314366027669659e-10
			],
			[
				-4.712309120654025e-09,
				8.016689915853496e-10
			],
			[
				-1.4887920152930285e-10,
				-1.6475133535973014e-09
			],
			[
				1.635859454348149e-09,
				-3.8802965475366496e-10
			],
			[
				3.780334796647449e-10,
				1.691707602896951e-09
			],
			[
				-1.42485752326425e-09,
				9.892954213062813e-10
			],
			[
				1.2543805622616296e-09,
				7.948856824768072e-10
			],
			[
				-2.2939121923742375e-09,
				3.3144193500212615e-10
			],
			[
				5.993754208934786e-10,
				-1.7717876333311462e-09
			],
			[
				3.0665579170270033e-10,
				-2.0573226425582606e-10
			],
			[
				-3.1793680258135306e-09,
				-1.9660385629076016e-09
			],
			[
				5.077734274262362e-10,
				8.636333349389685e-10
			],
			[
				2.508998406579976e-09,
				8.345605228600703e-10
			],
			[
				7.424521435786287e-10,
				7.539934537561015e-10
			],
			[
				1.966383037692032e-09,
				-1.2272746161672383e-09
			],
			[
				4.309830179128181e-11,
				-1.8317887525952436e-09
			],
			[
				-2.895993082957417e-09,
				2.778646884370756e-09
			],
			[
				-5.58338759482066e-10,
				-8.270583524411284e-10
			],
			[
				4.2241494656485904e-10,
				-9.429948467512181e-10
			],
			[
				3.1965930293867937e-09,
				4.408833816162461e-09
			],
			[
				-6.58063015794076e-10,
				1.038021611426957e-09
			],
			[
				-1.8846051032839317e-09,
				6.676166210989786e-10
			],
			[
				-6.776998132956592e-10,
				-1.0451900865852644e-09
			],
			[
				1.069116655891815e-09,
				-1.902021547704007e-09
			],
			[
				-9.094179399877216e-10,
				-1.3972072152067783e-09
			],
			[
				1.284826062324084e-09,
				-1.7578275528257304e-09
			],
			[
				-9.913760426767222e-10,
				-1.826377513145209e-09
			],
			[
				-9.022460111124364e-10,
				-1.3386894726045142e-09
			],
			[
				-2.704339976432954e-09,
				-2.6106284030221375e-09
			],
			[
				-7.131427457212225e-10,
				1.4444495756263165e-09
			],
			[
				4.026278713619248e-09,
				6.089073365971301e-09
			],
			[
				-2.5947811954021405e-10,
				-1.8276906787558187e-09
			],
			[
				1.6837963744651843e-09,
				-6.987858457174384e-10
			],
			[
				-2.253109474761572e-09,
				1.6038741739046903e-09
			],
			[
				-2.1988609530016e-09,
				7.645994006948336e-10
			],
			[
				3.6288582169191953e-10,
				1.708924801368125e-09
			],
			[
				4.779511139385353e-09,
				-3.1647814667673675e-09
			],
			[
				5.6864440944177945e-11,
				-1.2975371340576322e-09
			],
			[
				-2.171609229183229e-09,
				2.9113967493306077e-09
			],
			[
				-2.271996773152822e-09,
				2.315389834562888e-09
			],
			[
				-8.624595593762128e-11,
				-9.741004426306569e-11
			],
			[
				-8.155961623709112e-12,
				-1.4024885996688185e-09
			],
			[
				6.606539452028419e-10,
				-1.4108764869433847e-09
			],
			[
				1.103453626089388e-09,
				-1.2875717730667847e-09
			],
			[
				-2.9804030762077365e-10,
				-1.5764271568711909e-09
			],
			[
				2.734857591457314e-09,
				-8.003304976202494e-10
			],
			[
				-3.7331846645902066e-10,
				-2.7763108410553935e-09
			],
			[
				8.790964075241689e-10,
				-5.327476963565502e-10
			],
			[
				-1.6381370090158966e-11,
				1.2241241228969216e-10
			],
			[
				-6.060843134191172e-10,
				-6.216509112521049e-10
			],
			[
				-4.314935098719862e-10,
				-4.6508681501983214e-10
			],
			[
				8.6408135605197e-10,
				3.5554933768027086e-10
			],
			[
				5.392102298205757e-10,
				-2.4827630720672543e-09
			],
			[
				2.77531525346397e-09,
				3.977899224246204e-09
			],
			[
				-1.0394158269759054e-09,
				1.1346198943882276e-09
			],
			[
				2.1098970741488215e-09,
				9.779008080823143e-10
			],
			[
				2.9227705081564975e-09,
				2.1165811946864272e-10
			],
			[
				1.6151206088878244e-09,
				-1.2661300237609034e-09
			],
			[
				-1.1092296854640566e-09,
				-3.3384683829936797e-10
			],
			[
				-2.5338610284884577e-09,
				-2.166537344816376e-09
			],
			[
				-2.271797500796888e-09,
				-6.502743244077662e-10
			],
			[
				-1.701167862507412e-10,
				-1.1117055295603058e-09
			],
			[
				6.884514743023531e-10,
				2.1281709047354642e-09
			],
			[
				-2.9904115068787408e-09,
				2.2891652761754543e-10
			],
			[
				-2.2049886565232152e-09,
				-1.0482821845301256e-09
			],
			[
				-1.2708368725484376e-09,
				1.4220036954534454e-09
			],
			[
				3.735329550017194e-10,
				1.1193189150327791e-09
			],
			[
				1.8102015981403382e-10,
				1.4997170041054621e-09
			],
			[
				1.265451755006788e-09,
				1.3102435440946556e-09
			],
			[
				-2.4899608518371642e-09,
				1.2235029859192637e-09
			],
			[
				-2.485189972354631e-09,
				1.7736786786780913e-09
			],
			[
				3.94461240136534e-09,
				2.294582532047653e-10
			]
		]
	},
	"N1050": {
		"std_xy": [
			[
				1.327709872486864e-09,
				1.400566026006776e-09
			],
			[
				8.458847506477288e-10,
				5.682582611865433e-10
			],
			[
				3.0519956996363785e-09,
				2.2794027018018056e-09
			],
			[
				1.4199396608049025e-09,
				2.6300943794908563e-09
			],
			[
				1.7193101600631644e-09,
				1.7085101361142251e-09
			],
			[
				1.5314220950300329e-09,
				1.155080226659402e-09
			],
			[
				2.568206824932132e-09,
				2.23339527489199e-09
			],
			[
				1.5339195919233296e-09,
				2.4323893929213133e-09
			],
			[
				1.1112750212324378e-09,
				4.877665499969688e-10
			],
			[
				2.2467976902297817e-09,
				1.240699805867466e-09
			],
			[
				1.51819202625799e-09,
				1.5366785035891632e-09
			],
			[
				1.3559401983330638e-09,
				1.7138083461712413e-09
			],
			[
				1.2596863810373155e-09,
				1.1360740846117418e-09
			],
			[
				7.165575116436694e-10,
				1.031907800088477e-09
			],
			[
				1.0764025535615842e-09,
				1.7778254348563128e-09
			],
			[
				1.3457215765232945e-09,
				1.5613522510102645e-09
			],
			[
				1.1498723811402424e-09,
				5.158305716551973e-10
			],
			[
				2.0561485676154197e-09,
				8.501936651160461e-10
			],
			[
				2.116653283229442e-09,
				1.4996656191099783e-09
			],
			[
				8.573705601887043e-10,
				1.4540291567081592e-09
			],
			[
				8.454317694651337e-10,
				1.647937886000331e-09
			],
			[
				6.930839055625704e-10,
				1.1537387106422671e-09
			],
			[
				2.447659255626987e-09,
				1.4168230748805613e-09
			],
			[
				2.1182936550577992e-09,
				1.8069976318668503e-09
			],
			[
				1.4831281074113686e-09,
				7.230134523115202e-10
			],
			[
				1.6918138810998966e-09,
				1.0872235361349077e-09
			],
			[
				1.3456864062263504e-09,
				6.1728117028248e-10
			],
			[
				1.3483906743553409e-09,
				1.115728208095551e-09
			],
			[
				1.6357340234547165e-09,
				1.638375362043405e-09
			],
			[
				1.67481715478914e-09,
				8.682434924870263e-10
			],
			[
				1.4319433460269534e-09,
				1.984029752540011e-09
			],
			[
				2.070667349380906e-09,
				1.576577312047884e-09
			],
			[
				3.424192060473355e-09,
				4.021199577845505e-09
			],
			[
				1.3305306119509995e-09,
				1.2525702996103374e-09
			],
			[
				1.7900543263467342e-09,
				2.3887292221840663e-09
			],
			[
				2.045322561187457e-09,
				2.5734411440886995e-09
			],
			[
				9.83742694488007e-10,
				8.303059175768756e-10
			],
			[
				1.1433324833856652e-09,
				1.3490169969533826e-09
			],
			[
				1.4796628897479435e-09,
				1.6193640623610714e-09
			],
			[
				4.2705299790256275e-10,
				1.0228306258214388e-09
			],
			[
				1.469877688055407e-09,
				1.2978254536875071e-09
			],
			[
				8.324275436989523e-10,
				1.4282825648756616e-09
			],
			[
				8.932927564520896e-10,
				1.0277459811562047e-09
			],
			[
				1.4577774854462662e-09,
				1.094324692173976e-09
			],
			[
				3.4480353097492845e-09,
				1.6994743665103115e-09
			],
			[
				1.9726168343443574e-09,
				1.0708658393598405e-09
			],
			[
				1.0962115555545753e-09,
				9.047229448417142e-10
			],
			[
				1.4451755831950177e-09,
				1.2904958647332356e-09
			],
			[
				2.3174366082911394e-09,
				1.7591964954008001e-09
			],
			[
				7.699563414544074e-10,
				1.5109896278122576e-09
			],
			[
				1.2413308562792293e-09,
				8.604319012584028e-10
			],
			[
				1.0130259878611726e-09,
				1.2153968484178657e-09
			],
			[
				1.0516003392390729e-09,
				1.933369154398584e-09
			],
			[
				1.4241645843781329e-09,
				1.6345670179421027e-09
			],
			[
				1.483738958537484e-09,
				1.2972982918321408e-09
			],
			[
				1.325897967463134e-09,
				1.1018151644516546e-09
			],
			[
				2.2710672357539667e-09,
				1.5515223717266283e-09
			],
			[
				2.8775676527271856e-09,
				1.1117442310033363e-09
			],
			[
				8.931123359694484e-10,
				1.0183796184771916e-09
			],
			[
				1.3540471104485718e-09,
				9.34946690286507e-10
			],
			[
				1.2086806861299294e-09,
				1.6764692099380513e-09
			],
			[
				1.9770826864754944e-09,
				2.3289697649561612e-09
			],
			[
				2.3574417303719824e-09,
				1.2223680408427442e-09
			],
			[
				1.6241433403717262e-09,
				1.132547854730545e-09
			]
		],
		"rel_xy": [
			[
				2.7878516863853935e-09,
				5.808795949980637e-10
			],
			[
				-7.803067033982444e-10,
				-1.433508912013477e-09
			],
			[
				8.787206158261532e-10,
				5.169755144536852e-10
			],
			[
				-6.270445719217782e-11,
				2.683026110928639e-09
			],
			[
				-1.0515061098385175e-09,
				-7.836403354256096e-10
			],
			[
				-3.8260792183812066e-10,
				-1.7908540033342847e-09
			],
			[
				-1.3894471099443805e-09,
				2.2712203039293032e-10
			],
			[
				-1.4959115671762496e-09,
				-3.1388541764851236e-10
			],
			[
				5.643337121188575e-10,
				9.304759909498254e-10
			],
			[
				-5.850077571403322e-10,
				-6.330661533424815e-11
			],
			[
				-1.1729294123345407e-10,
				-7.278669083219437e-10
			],
			[
				9.688123144246716e-10,
				5.478115704183923e-10
			],
			[
				6.650662390064803e-10,
				-3.732286200636193e-10
			],
			[
				2.099472532536009e-09,
				-3.6768212128374094e-09
			],
			[
				5.946163976310902e-10,
				2.5751609772818186e-09
			],
			[
				2.452185709923364e-09,
				6.635483073860464e-10
			],
			[
				-5.14627464009049e-09,
				4.3811192816949145e-10
			],
			[
				-2.441276864231035e-09,
				4.2352943300439715e-10
			],
			[
				-7.415957826351309e-10,
				2.603386304651901e-10
			],
			[
				1.410697990595527e-09,
				3.08115180133657e-09
			],
			[
				8.120068241297483e-10,
				1.0973092842561663e-09
			],
			[
				9.601678321409437e-10,
				-4.862329149062112e-09
			],
			[
				1.2754538460808478e-09,
				2.5289265470184353e-09
			],
			[
				-3.630134622829834e-10,
				-1.21817539250369e-09
			],
			[
				-5.701802915090116e-11,
				-2.308302628906009e-09
			],
			[
				-1.4053521457001867e-09,
				2.3889312023819496e-10
			],
			[
				7.014321643015545e-10,
				-4.587572953276287e-10
			],
			[
				-3.0232083368878467e-10,
				1.497284786514668e-10
			],
			[
				-1.4944882661792799e-09,
				-1.227380212946588e-09
			],
			[
				-2.2348785322260327e-09,
				3.2251891062568965e-09
			],
			[
				3.880185258845634e-09,
				-9.301217224811046e-10
			],
			[
				-1.3354791442577732e-09,
				5.099996110782537e-11
			],
			[
				-4.151544692591878e-11,
				-5.866767153761213e-10
			],
			[
				1.6404260123968138e-09,
				-7.80699625796179e-10
			],
			[
				9.074123889148089e-10,
				1.3925986405451501e-09
			],
			[
				1.2814237487350012e-09,
				9.910526593967947e-10
			],
			[
				-3.283984194882369e-09,
				-1.4958100750778783e-09
			],
			[
				1.0031959317419182e-09,
				1.7086930277933252e-09
			],
			[
				-1.7147929572248123e-10,
				-1.2801578725925992e-09
			],
			[
				2.85014470896908e-09,
				3.2282332627928246e-09
			],
			[
				-1.2934113569294458e-10,
				-1.1112468950927048e-09
			],
			[
				-4.056816549697439e-09,
				-2.7984705564428965e-09
			],
			[
				1.336012976421303e-09,
				6.814841887428297e-10
			],
			[
				2.257589329668357e-09,
				5.717759953961167e-09
			],
			[
				-2.3387425395512217e-10,
				-1.2819944057676949e-09
			],
			[
				-1.9725262890747375e-09,
				-1.3270783829019991e-09
			],
			[
				-1.6588193454483655e-09,
				-1.2204359811298533e-09
			],
			[
				6.754207643632324e-10,
				4.284748203289443e-12
			],
			[
				3.605457013945625e-09,
				1.950695401257527e-09
			],
			[
				-7.510872160915077e-10,
				-1.3271823112377245e-09
			],
			[
				-8.806113977056706e-10,
				1.576459354264659e-09
			],
			[
				3.05152228327436e-10,
				9.486630431409092e-10
			],
			[
				3.11204691450962e-10,
				4.1885588934364793e-10
			],
			[
				-1.249708219024265e-09,
				-1.4773582433320605e-10
			],
			[
				8.360218768989304e-10,
				1.7833220767705005e-10
			],
			[
				-1.2442191833548545e-09,
				-5.490623692477454e-09
			],
			[
				2.8839406312603916e-10,
				5.999062985480204e-10
			],
			[
				1.1873459789339006e-09,
				-2.8626787744222e-10
			],
			[
				3.479160412434476e-10,
				-6.367376592991654e-10
			],
			[
				-1.8236560833033344e-09,
				3.2309923819337817e-10
			],
			[
				-6.624516515744345e-10,
				-1.8991674839413486e-09
			],
			[
				-3.996996457172472e-11,
				6.732706022191923e-10
			],
			[
				1.4472822178591407e-09,
				-9.564377535402786e-10
			],
			[
				-3.678507362890224e-09,
				3.473232362508067e-10
			],
			[
				-1.8840689245339215e-09,
				-5.294589301166998e-10
			],
			[
				-1.0325797114809295e-09,
				-9.712296108150718e-10
			],
			[
				1.7872983740578067e-09,
				1.2030434170634174e-09
			],
			[
				4.06299702313434e-09,
				2.1326565228800884e-09
			],
			[
				-1.044686736411152e-09,
				-1.0735307020398749e-09
			],
			[
				-4.990870621267512e-10,
				-2.190152244003369e-09
			],
			[
				-3.115725338053173e-11,
				2.5859024000399854e-09
			],
			[
				9.5700978242443e-10,
				-1.6436993666082786e-10
			],
			[
				1.24422008216054e-09,
				-1.570277830108917e-09
			],
			[
				-4.0819818102479015e-09,
				5.186416557333628e-10
			],
			[
				2.879559655238084e-10,
				1.2163268171618213e-09
			],
			[
				1.084731945835757e-09,
				1.9206094974973294e-11
			],
			[
				1.438407932315702e-09,
				1.687384363538756e-09
			],
			[
				-4.991976646116271e-10,
				1.1766831943223807e-09
			],
			[
				1.1437848185173027e-09,
				-2.2058138129582114e-09
			],
			[
				1.1535483379746028e-09,
				6.519614243158765e-10
			],
			[
				-2.491349639432836e-09,
				-2.789475231169984e-09
			],
			[
				-1.385524402182682e-09,
				-1.4075183248243308e-09
			],
			[
				-1.0508966205466014e-09,
				-5.867498476577597e-10
			],
			[
				-1.9135224498817105e-10,
				2.7155433815611244e-09
			],
			[
				6.035251195965729e-10,
				-4.910897740859995e-10
			],
			[
				2.9255399390435997e-09,
				-1.2226590119952745e-11
			],
			[
				6.47541019128356e-11,
				2.1935545757109e-09
			],
			[
				7.66742858913974e-10,
				2.355219645231527e-11
			],
			[
				-6.900981369206786e-11,
				2.008180411528355e-09
			],
			[
				-3.259776366000209e-10,
				-2.305732221710571e-09
			],
			[
				7.468743077401123e-10,
				-1.6077274440515294e-09
			],
			[
				5.451223643083694e-10,
				4.955919739789185e-10
			],
			[
				-4.041656129813305e-10,
				1.1945000131429383e-09
			],
			[
				-2.2496837084236934e-09,
				1.0058851688016712e-09
			],
			[
				1.3618526493565555e-09,
				-1.0882497118720516e-09
			],
			[
				1.290060106621635e-09,
				-1.0457099964096409e-09
			],
			[
				-8.550802624620417e-10,
				4.3223447936301216e-10
			],
			[
				1.2226363624213505e-10,
				1.3068428136164211e-10
			],
			[
				-2.499210560294132e-10,
				-1.1568551514499328e-09
			],
			[
				-3.0732242437227546e-10,
				1.6396463871349459e-09
			],
			[
				-7.724823689612553e-10,
				-2.1547829352965184e-10
			],
			[
				8.326653587170972e-10,
				5.467807362896173e-10
			],
			[
				9.404233953524226e-10,
				6.541267391665382e-10
			],
			[
				5.995349270196672e-10,
				1.071727528804906e-09
			],
			[
				-2.2645983925763436e-09,
				-2.831408646649071e-09
			],
			[
				6.694531052048733e-10,
				-2.050716646715821e-09
			],
			[
				-4.996024756487807e-12,
				2.8249685826336148e-09
			],
			[
				1.4243616895996046e-09,
				-1.3701076482809768e-09
			],
			[
				-1.5766644486399608e-09,
				2.4659775677123314e-10
			],
			[
				-2.760582489650953e-09,
				-1.8278083962399149e-09
			],
			[
				5.212778120985366e-10,
				1.1082906548368426e-09
			],
			[
				-7.267465919114764e-11,
				-1.9025918254224758e-10
			],
			[
				9.294089124547733e-10,
				1.4146055534664548e-10
			],
			[
				8.968755137752006e-10,
				-1.4151943155011633e-09
			],
			[
				6.379976695540523e-10,
				3.3070205756095153e-09
			],
			[
				3.036066958800774e-10,
				2.1786042325580328e-10
			],
			[
				-1.4935069569810082e-09,
				-5.830791717727972e-10
			],
			[
				-4.676303604285953e-10,
				-3.697437115959691e-10
			],
			[
				1.657530621529526e-09,
				7.34962460112963e-10
			],
			[
				2.6188582870841948e-09,
				2.688964594240603e-10
			],
			[
				2.1848223179046393e-09,
				-8.714301689076669e-10
			],
			[
				-2.583363708621051e-09,
				1.9389308402624136e-10
			],
			[
				-6.810921591780917e-10,
				1.3578718693190325e-09
			],
			[
				-1.539224737189718e-09,
				-9.492312438615084e-10
			],
			[
				-2.622280550568893e-10,
				-3.6648104063949193e-10
			],
			[
				1.5821694804123895e-09,
				-9.203225772013915e-11
			],
			[
				-2.24205256078767e-09,
				-4.827306968041483e-10
			],
			[
				1.722080428987267e-09,
				1.7457146461363688e-09
			],
			[
				9.112551444691711e-10,
				-2.355661018504784e-09
			],
			[
				3.76019738010879e-09,
				-1.679204690667413e-09
			],
			[
				9.156993266927195e-11,
				-1.0264770216296698e-09
			],
			[
				1.9712763684593654e-09,
				-1.8162342187856685e-11
			],
			[
				-3.2101120201545365e-09,
				2.53628324097614e-09
			],
			[
				-2.4785269497279692e-09,
				2.274442694336597e-09
			],
			[
				-1.8456291493798252e-09,
				-5.356915132955634e-10
			],
			[
				6.059122286917463e-10,
				1.6954238524733163e-09
			],
			[
				-5.599192096823414e-10,
				-8.95688862713026e-11
			],
			[
				-1.3357564286390058e-10,
				-2.530550179459408e-09
			],
			[
				3.4816597100499434e-10,
				4.679610236489204e-10
			],
			[
				1.7796339144131465e-09,
				-4.966978810198469e-10
			],
			[
				-5.947883266774053e-10,
				2.6579902754363935e-09
			],
			[
				2.0793366428600521e-10,
				1.2113319336922988e-09
			],
			[
				-4.3316542679338367e-10,
				1.0495248877576693e-09
			],
			[
				-1.8109336136420554e-09,
				-2.96148416662421e-10
			],
			[
				3.787600208715892e-10,
				-1.4662773068254697e-09
			],
			[
				-4.9503310060381646e-11,
				-1.746148406987124e-09
			],
			[
				-2.179786975682748e-10,
				1.605766643960735e-09
			],
			[
				1.2721765083768562e-09,
				-1.3635968037645407e-09
			],
			[
				-7.927180803569655e-10,
				-6.990107359792467e-10
			],
			[
				1.0129375212917448e-09,
				7.574194074332992e-10
			],
			[
				-2.2305566800883073e-10,
				2.5104961717113396e-10
			],
			[
				-7.487187568403846e-10,
				-3.3319534563399148e-09
			],
			[
				-3.0383933215487634e-10,
				-1.469404298406155e-10
			],
			[
				-9.92346777664189e-10,
				3.742592485042338e-10
			],
			[
				1.2550230133765362e-09,
				2.0961656130718435e-09
			],
			[
				9.759204204852828e-10,
				1.3980264224477682e-09
			],
			[
				-1.78384451455862e-10,
				-6.507239274260864e-10
			],
			[
				1.5764360325559036e-10,
				-1.5284893384608786e-09
			],
			[
				-9.55179572285064e-10,
				7.811868434391439e-10
			],
			[
				3.307246462119031e-09,
				6.836836637227847e-10
			],
			[
				1.3900515667989135e-09,
				1.3039838018683705e-09
			],
			[
				2.679552846727497e-09,
				1.0989532739544801e-11
			],
			[
				-2.215511981687877e-09,
				-4.41890279009261e-10
			],
			[
				6.405212178716922e-10,
				-2.330003777485169e-09
			],
			[
				-9.039158407952399e-10,
				-8.504835822385261e-10
			],
			[
				-2.413255361465998e-10,
				-9.524301635680102e-10
			],
			[
				-4.656618734887351e-09,
				2.576150803970187e-09
			],
			[
				1.9418534167673693e-10,
				-1.5031748482830549e-09
			],
			[
				2.9558825733631125e-09,
				3.2228765046077174e-09
			],
			[
				-2.268341893921075e-09,
				-1.912310905279853e-09
			],
			[
				-2.4566500745843027e-09,
				5.019356531070462e-11
			],
			[
				1.5749240534655284e-09,
				1.424156836445125e-10
			],
			[
				-4.3777774195560383e-10,
				-1.091697718259382e-09
			],
			[
				-2.994883197639131e-09,
				-2.126560761689079e-10
			],
			[
				1.6476829578922758e-09,
				-8.033515452290598e-11
			],
			[
				4.694350949848905e-10,
				-4.526961864546825e-10
			],
			[
				3.1390795476160727e-10,
				9.251947353461266e-10
			],
			[
				1.0016349319558026e-09,
				9.121904000597783e-10
			],
			[
				2.061393342697623e-09,
				1.7520635148558926e-09
			],
			[
				-1.1871509916026885e-09,
				4.3114316516510004e-10
			],
			[
				-3.6977546960543723e-09,
				-1.4066678509642293e-09
			],
			[
				7.765147322559511e-10,
				-1.1949050038284082e-10
			],
			[
				-3.0253136855204794e-10,
				-3.010663147950022e-10
			],
			[
				1.4837482744117826e-09,
				-1.1951905237986162e-10
			],
			[
				8.556354281038624e-10,
				1.8841722451826407e-09
			],
			[
				1.9457274712070213e-09,
				-7.021283193235758e-10
			],
			[
				-1.0069472600310912e-09,
				1.327236678987333e-10
			],
			[
				-9.286349324361728e-10,
				-1.5512305552566451e-09
			],
			[
				-4.929134035992071e-10,
				-9.910252703661108e-11
			],
			[
				-1.5152937174535572e-10,
				1.0825178428157079e-10
			],
			[
				-1.8371334520161259e-09,
				-9.943440511504595e-10
			],
			[
				1.6044901438209366e-10,
				4.0040233030971526e-11
			],
			[
				2.321127212978595e-09,
				9.451545608745018e-10
			],
			[
				-6.412064468579406e-10,
				5.976267230603147e-10
			],
			[
				1.7290433248389871e-09,
				-3.0194539983024016e-11
			],
			[
				-1.8496219301691334e-09,
				-5.425239574525829e-10
			],
			[
				-1.080762422564877e-09,
				6.776612262894467e-10
			],
			[
				-2.0376257963465463e-10,
				-2.1924188036919174e-09
			],
			[
				1.411063365978057e-09,
				-8.933699991509543e-10
			],
			[
				3.3983476104498984e-10,
				1.6767847669071043e-09
			],
			[
				-3.5501493732152763e-10,
				-9.996506200506928e-10
			],
			[
				1.2613435276650514e-09,
				1.4111386821109038e-09
			],
			[
				1.4355065038471412e-09,
				5.651521077289069e-10
			],
			[
				4.859588117283775e-10,
				-1.1783268139815136e-09
			],
			[
				-3.2415891587114103e-09,
				-5.740579617644705e-10
			],
			[
				-9.234210071210651e-10,
				-9.95395394778704e-10
			],
			[
				1.27846517261151e-09,
				1.0704266269127805e-09
			],
			[
				3.541630146669711e-10,
				1.4071479578448525e-09
			],
			[
				2.7933606573158308e-11,
				1.10640096371186e-09
			],
			[
				3.0142709029773324e-09,
				1.5888885615633814e-10
			],
			[
				-1.1415997816425058e-09,
				-2.7724550731267393e-10
			],
			[
				-2.600466548711735e-10,
				-2.453127271597276e-09
			],
			[
				-2.873306166234822e-11,
				4.577912295756272e-10
			],
			[
				1.611711400942581e-09,
				1.561599800360875e-09
			],
			[
				-1.2359272501095843e-09,
				6.66364731798255e-10
			],
			[
				1.8385583671661564e-09,
				-9.995239597492486e-10
			],
			[
				-1.0549628464624967e-09,
				2.662777410949311e-09
			],
			[
				-2.7712046829111198e-09,
				-2.8839262538929883e-09
			],
			[
				-8.6318971379527e-10,
				8.710419202260682e-12
			],
			[
				1.0788972659619955e-09,
				1.0147732380584609e-09
			],
			[
				-1.9289318758999142e-09,
				-1.4480925001980656e-09
			],
			[
				6.038201373788763e-10,
				7.972144535495215e-10
			],
			[
				3.262664773959752e-09,
				7.163429855862436e-10
			],
			[
				-4.946733474324113e-10,
				-9.252730453558625e-11
			],
			[
				-1.6585872401730547e-09,
				-9.964212916627024e-10
			],
			[
				1.7408894645437683e-09,
				2.0938819305835332e-09
			],
			[
				5.315603612540328e-10,
				6.274169266490778e-10
			],
			[
				-6.231143078701471e-11,
				5.452321209032764e-10
			],
			[
				-2.21013839501076e-09,
				-3.266530978135861e-09
			],
			[
				5.105750148223526e-10,
				-1.7703981359686302e-09
			],
			[
				1.4919187822912195e-09,
				-1.3686017710337556e-09
			],
			[
				-3.5171119470753965e-09,
				1.6340890696820838e-09
			],
			[
				1.5146181499618774e-09,
				1.5049108373203153e-09
			],
			[
				-4.220258014822233e-09,
				-6.66247472784658e-09
			],
			[
				-1.6105217935934366e-09,
				-6.952132863071408e-11
			],
			[
				-2.445713486573615e-10,
				5.751518159586509e-09
			],
			[
				-1.0130014534805959e-10,
				1.693608782867941e-09
			],
			[
				6.176651302421197e-09,
				-7.131308859771626e-10
			],
			[
				-4.5223730994502133e-10,
				1.740833021331802e-09
			],
			[
				-1.8595082864265801e-09,
				3.189502797044025e-10
			],
			[
				5.4477815151164e-10,
				-1.7447856668475138e-09
			],
			[
				1.7669674448599615e-09,
				-3.1499763418869067e-10
			],
			[
				5.205469488566599e-10,
				3.6330785144508027e-09
			],
			[
				-1.3483403011902608e-09,
				1.4255231994783229e-09
			],
			[
				-1.1740774047842565e-09,
				-2.6382956837471717e-09
			],
			[
				3.5254501315664427e-09,
				-3.39677522519678e-09
			],
			[
				2.7957307765395507e-10,
				6.093869959268137e-10
			],
			[
				-1.8031524521022757e-09,
				3.6708219908803236e-10
			],
			[
				-1.113114898267993e-09,
				1.8928209263639898e-09
			],
			[
				-3.1471427509525646e-09,
				-3.488653788214057e-10
			],
			[
				2.8976566190461416e-09,
				-3.982690048967521e-09
			],
			[
				2.149230259572243e-09,
				2.270414138574421e-09
			],
			[
				1.686180509117991e-10,
				2.8228050618041533e-09
			],
			[
				-9.552472803095995e-10,
				-2.654484698953639e-09
			],
			[
				8.711180741153957e-10,
				4.3292963753614465e-10
			],
			[
				6.18313985065102e-10,
				1.1431725109662401e-09
			],
			[
				1.5546060396541285e-10,
				-8.912770760863824e-10
			],
			[
				-1.6448926631458973e-09,
				-6.84825072416002e-10
			],
			[
				-1.541694126688802e-09,
				1.7426263771163572e-09
			],
			[
				1.4023009811815434e-09,
				4.0378436839840406e-10
			],
			[
				7.314565835062684e-10,
				-1.3085209991823202e-10
			],
			[
				-5.920634379990031e-10,
				-2.015558645596526e-09
			],
			[
				1.611799779274666e-09,
				2.6670171668389965e-09
			],
			[
				5.367219082335862e-10,
				-9.901069460091557e-10
			],
			[
				6.688282400287578e-10,
				1.2062806248380743e-09
			],
			[
				-1.386248991829904e-09,
				1.281929802797583e-09
			],
			[
				2.019190302173618e-09,
				-2.029911932995615e-10
			],
			[
				-2.4003775691849774e-10,
				1.5584392671450437e-09
			],
			[
				-1.5515615265648165e-09,
				-2.4273968125473703e-09
			],
			[
				-2.242406191951263e-11,
				-2.4585373353275824e-09
			],
			[
				1.2744429743700347e-09,
				-7.775728447723665e-10
			],
			[
				-2.9107108668479056e-09,
				1.429382703362463e-10
			],
			[
				7.897648577179635e-11,
				-4.452685983034902e-10
			],
			[
				-3.757137407813203e-10,
				-1.7059789167691716e-09
			],
			[
				7.344604275850107e-10,
				4.887341917245178e-10
			],
			[
				3.534335778094664e-11,
				3.3053324940941196e-10
			],
			[
				-4.730665303564466e-10,
				1.3319800739386262e-09
			],
			[
				2.0483943489333096e-09,
				-1.3104763744388116e-09
			],
			[
				-2.7128404444163576e-10,
				-1.525572146165917e-09
			],
			[
				1.4070432742319239e-09,
				2.7093317509864496e-09
			],
			[
				1.9395719369819783e-09,
				-1.6360044822703947e-09
			],
			[
				1.468325573447484e-09,
				-6.800846509329057e-10
			],
			[
				3.913569551092304e-10,
				-4.290811275248198e-10
			],
			[
				-7.194751895738853e-13,
				4.622113309502702e-10
			],
			[
				-1.7599642566449601e-09,
				1.2089877273298147e-09
			],
			[
				-1.6408528504821982e-09,
				1.5346783729633471e-09
			],
			[
				-1.8953066847353495e-09,
				1.6922744294343496e-10
			],
			[
				-2.1893436485935036e-09,
				-5.432972047109349e-10
			],
			[
				1.107246182865523e-09,
				1.2102259791370506e-09
			],
			[
				-6.044673114824928e-10,
				-1.1701466182665768e-09
			],
			[
				1.1874702473108411e-09,
				1.0215236331904446e-09
			],
			[
				-3.6424159296211085e-10,
				-2.193565765367546e-09
			],
			[
				1.6857314554180932e-10,
				1.4310243628144819e-11
			],
			[
				1.1818511879567044e-09,
				-1.3094465793121422e-09
			],
			[
				-7.800472025952435e-10,
				1.2712796222397186e-09
			],
			[
				2.4853373336466554e-10,
				2.356765810037374e-09
			],
			[
				-2.9334610638633976e-10,
				9.244438111452146e-11
			],
			[
				-1.3487934122303237e-09,
				-1.2533113455305418e-09
			],
			[
				-5.61572552863048e-11,
				-1.4778759359624648e-09
			],
			[
				2.985955976187042e-10,
				1.152343029912025e-10
			],
			[
				1.7805205234146795e-10,
				-6.999334529925533e-10
			],
			[
				-9.692365161852358e-10,
				9.33471873903837e-12
			],
			[
				-1.0623833893041771e-09,
				1.4847366804072844e-10
			],
			[
				1.6111295108155456e-09,
				1.904766699183943e-09
			],
			[
				1.7563752957030828e-09,
				-1.5556689068378583e-09
			],
			[
				3.403621029084726e-10,
				-5.231238464264256e-10
			],
			[
				2.04513630540115e-09,
				8.214364826014401e-10
			],
			[
				5.669448786092136e-10,
				1.5545667031220002e-09
			],
			[
				1.5709782534221274e-09,
				1.1725861387514748e-10
			],
			[
				3.473236818219272e-10,
				-1.0281391893328433e-09
			],
			[
				-2.3377587224813843e-09,
				5.529514871360853e-10
			],
			[
				-1.2686113246934587e-09,
				8.668866405104598e-10
			],
			[
				-3.8924893763385845e-10,
				-7.007931458768787e-11
			],
			[
				-2.215511094128334e-10,
				1.2105499874436553e-09
			],
			[
				-2.4099504236440153e-09,
				-1.9466386575036686e-09
			],
			[
				-3.0092633623885925e-09,
				-8.314476768442779e-10
			],
			[
				-4.79444233666579e-09,
				-2.2364916538666356e-10
			],
			[
				1.7928440315822701e-09,
				3.0051153163167644e-10
			],
			[
				1.5357486174517943e-09,
				1.787684904926307e-09
			],
			[
				3.718053854367102e-09,
				2.1908992829380951e-10
			],
			[
				4.346966435089844e-09,
				2.1450109269994818e-09
			],
			[
				-3.5899072394367336e-09,
				-3.3972004496201743e-09
			],
			[
				1.9540865484612844e-09,
				-2.3291191654945897e-09
			],
			[
				4.005136871577982e-09,
				-1.330966976958381e-09
			],
			[
				4.057846583089612e-09,
				-6.544882417832425e-10
			],
			[
				2.1165340612797587e-09,
				5.2164430306864196e-11
			],
			[
				3.5654058757588314e-10,
				-4.982183344488538e-10
			],
			[
				2.408832860035093e-09,
				4.1866269875000634e-10
			],
			[
				-1.2331383451237525e-09,
				-8.82172456411656e-10
			],
			[
				-2.263045778005853e-09,
				-8.171886602464795e-10
			],
			[
				-2.2651231781437048e-09,
				9.453677366322486e-10
			],
			[
				-1.5726037116037604e-09,
				3.069199367832031e-10
			],
			[
				-1.595241090129609e-09,
				1.2913038159070164e-09
			],
			[
				-2.0202641661163618e-09,
				1.2050883357058896e-09
			],
			[
				8.677761741777801e-11,
				-4.641550485219282e-11
			],
			[
				-1.2377568492160051e-10,
				1.8415741001528257e-09
			],
			[
				4.911313767771423e-10,
				1.656562054588149e-09
			],
			[
				3.934581040484314e-10,
				7.592178051202086e-10
			],
			[
				1.2578659021259128e-09,
				-1.5539318846246034e-09
			],
			[
				1.1512418048735058e-09,
				3.6543490609355994e-10
			],
			[
				1.2543637979827904e-09,
				-1.2870796895225507e-09
			],
			[
				-7.958106511280983e-10,
				7.237748560809676e-10
			],
			[
				-1.6503041041307456e-09,
				-6.474736948899226e-10
			],
			[
				-7.850784355599935e-10,
				9.885427534781477e-10
			],
			[
				-3.5034599948255314e-09,
				-3.3347068045440693e-10
			],
			[
				1.0127169275988427e-09,
				9.37339110378507e-10
			],
			[
				-2.7386879031549532e-09,
				-1.1114272502907611e-09
			],
			[
				-5.341065502540802e-10,
				1.9068688409444904e-09
			],
			[
				1.1531179292430912e-09,
				-7.425250756588022e-10
			],
			[
				-7.114649760169287e-10,
				2.422996105430515e-10
			],
			[
				-1.8095942045600158e-09,
				-4.885420932578294e-10
			],
			[
				1.003088112992343e-09,
				-4.1000007396925815e-10
			],
			[
				8.989596885954316e-10,
				-5.081012086016257e-10
			],
			[
				5.076311994524943e-10,
				3.481824847111987e-10
			],
			[
				-1.4472341271524053e-09,
				1.7941706599729643e-09
			],
			[
				2.03125580561187e-09,
				-1.9190488605048947e-10
			],
			[
				-1.3276784482899576e-09,
				1.786760394020607e-10
			],
			[
				-1.7779423288555977e-09,
				2.4101724149372954e-10
			],
			[
				1.7782519724842062e-09,
				-2.825459482348164e-09
			],
			[
				2.357159267492575e-10,
				4.553179428187796e-10
			],
			[
				2.7966885556906198e-09,
				3.085392348009128e-09
			],
			[
				-1.680783447559061e-10,
				-8.134143466825931e-10
			],
			[
				2.432030537636542e-09,
				7.808848740430726e-10
			],
			[
				-2.1541355588771237e-09,
				-1.6332154538006754e-09
			],
			[
				-2.9065051896938675e-09,
				-1.4196474215689352e-09
			],
			[
				-6.681918659240264e-10,
				2.280907500949267e-09
			],
			[
				4.623748829094789e-10,
				4.404426527858771e-10
			],
			[
				-8.162976479691312e-10,
				-1.2323073754624244e-09
			],
			[
				1.0221146309836787e-09,
				-1.489042778272713e-09
			],
			[
				-3.608147147699496e-11,
				7.946699135056497e-10
			],
			[
				-1.3467359873550527e-09,
				-1.6833804366130105e-09
			],
			[
				-5.080443621707223e-10,
				5.607148215830969e-10
			],
			[
				-6.275224298595466e-10,
				6.431604652039008e-10
			],
			[
				-8.382518363052563e-11,
				-4.730720529382656e-10
			],
			[
				2.602209434492819e-09,
				1.5790728925836398e-10
			],
			[
				-1.8160634889200877e-10,
				-3.38846495118562e-10
			],
			[
				1.32335138494715e-09,
				1.8560222000365852e-09
			],
			[
				8.260331516588512e-10,
				1.4424243816428673e-09
			],
			[
				1.00243080569847e-09,
				-1.474427016789137e-09
			],
			[
				-2.665659282245049e-10,
				1.0764091356104022e-09
			],
			[
				-2.7009140167897923e-10,
				-1.5254177554669248e-09
			],
			[
				-1.1524019361272457e-09,
				-1.2968351431723366e-09
			],
			[
				-9.917392244644054e-10,
				1.067386255674926e-09
			],
			[
				-1.6098529553246057e-09,
				1.8326375968264497e-13
			],
			[
				1.3204424524072685e-09,
				-8.068988261777677e-10
			],
			[
				1.5788479574566003e-10,
				2.5074113969401193e-09
			],
			[
				1.7870718346957565e-09,
				1.9512205891378244e-09
			],
			[
				1.6367352415970806e-10,
				-1.6067134178406517e-09
			],
			[
				-8.799398649125623e-10,
				-2.412610176765451e-09
			],
			[
				-1.228690289688562e-09,
				-4.393083914717618e-10
			],
			[
				2.3558738197227925e-09,
				1.5469667777312092e-09
			],
			[
				4.099466329591914e-10,
				-2.6612811110563493e-09
			],
			[
				-1.7004124223947184e-09,
				-1.1482125761474493e-09
			],
			[
				1.6158575826500789e-10,
				1.0782672794763377e-09
			],
			[
				-1.226993788552538e-09,
				1.1842596299962384e-09
			],
			[
				1.3656362256203183e-09,
				1.429273158901313e-09
			],
			[
				4.026800146568572e-10,
				2.9653302770505073e-10
			],
			[
				2.168015606154007e-09,
				2.041186010068553e-09
			],
			[
				-9.621200393638354e-10,
				-1.3864960805943537e-09
			],
			[
				2.0045091095145733e-09,
				1.9357482461420014e-09
			],
			[
				-8.88873310205162e-10,
				1.455794096520811e-09
			],
			[
				4.450220538749768e-10,
				-1.093142394314054e-09
			],
			[
				-3.654897489516049e-10,
				-1.6786145531891188e-11
			],
			[
				-2.8810321257655674e-09,
				2.823140962303573e-10
			],
			[
				9.84950267040116e-10,
				-7.757233092568915e-10
			],
			[
				2.370166070534082e-11,
				-5.805083260877652e-10
			],
			[
				-2.9853302941935504e-10,
				-1.4459259657737492e-09
			],
			[
				-3.260329545346301e-09,
				-1.0225582857650473e-09
			],
			[
				-1.4382153811394435e-09,
				-3.141109160619774e-10
			],
			[
				-1.1552871760366819e-09,
				-1.6348940854694629e-09
			],
			[
				1.366726059604597e-09,
				1.3124841206837e-09
			],
			[
				1.2386287800077356e-09,
				1.3649176618284614e-09
			],
			[
				-7.259658182757103e-10,
				-1.3493304521851313e-09
			],
			[
				-2.541765902655237e-12,
				1.4712793743549725e-09
			],
			[
				1.9785181632260474e-09,
				-1.9700538313948173e-09
			],
			[
				-2.3880970798907537e-09,
				-9.225282024850222e-10
			],
			[
				5.329690158840008e-10,
				-1.5701736387723997e-09
			],
			[
				2.963900279713474e-10,
				1.2816239973326771e-09
			],
			[
				-8.67384477642958e-11,
				1.7104789775097108e-10
			],
			[
				1.6454764837997013e-09,
				1.0400299461737207e-09
			],
			[
				3.6056657229175487e-09,
				2.5617421546396393e-09
			],
			[
				-1.5356446885690907e-09,
				-9.82820179477717e-10
			],
			[
				2.1588158468450816e-10,
				-1.3603501396123703e-10
			],
			[
				-2.285902619032966e-09,
				-1.4428869612007381e-09
			],
			[
				1.4403065878064976e-09,
				5.2139060294896235e-11
			],
			[
				7.509273788773918e-10,
				-1.2026277686656685e-09
			],
			[
				3.3115750396311797e-09,
				2.0692344469959808e-10
			],
			[
				1.8192027832639555e-09,
				1.1010345426748008e-09
			],
			[
				2.431881649815166e-09,
				1.5657497288989611e-09
			],
			[
				3.0997235396161255e-09,
				-1.186985212273545e-10
			],
			[
				2.3273366591318627e-09,
				-7.980934423197694e-10
			],
			[
				-2.1841962875810904e-09,
				-1.2409018916236493e-09
			],
			[
				-3.1761620057872535e-10,
				1.3965767295320137e-09
			],
			[
				-3.3043437137650064e-09,
				-1.6273297498658217e-09
			],
			[
				-5.630218824038175e-09,
				1.4870037034072511e-09
			],
			[
				-3.744578612179182e-09,
				-8.217758358052841e-10
			],
			[
				1.4421262010541766e-09,
				-5.285446782061299e-10
			],
			[
				-2.962684737468352e-10,
				5.37226159761729e-10
			],
			[
				-6.75373782711569e-10,
				1.329337474564704e-09
			],
			[
				-1.0270556869951916e-09,
				3.19734252212193e-10
			],
			[
				5.565717423993926e-10,
				-1.657753208332483e-09
			],
			[
				-1.7326609704489205e-09,
				-1.532680656206597e-09
			],
			[
				-2.4178288732288973e-10,
				1.0043294304959946e-09
			],
			[
				1.7497478444302478e-09,
				9.504043172352478e-10
			],
			[
				1.3411244743729787e-09,
				-3.1228413132021053e-10
			],
			[
				-1.116428461031403e-09,
				-1.0976896020440837e-10
			],
			[
				-5.576115284061409e-11,
				-1.4213640260472096e-09
			],
			[
				1.9842935248394056e-09,
				2.9477260243832393e-09
			],
			[
				-5.59223014540803e-10,
				2.1812589934020878e-10
			],
			[
				-1.7127063476709622e-09,
				6.961132917766797e-11
			],
			[
				3.433969902130266e-10,
				-1.8140992268537477e-09
			],
			[
				4.670413313748532e-10,
				-1.6725283625946873e-09
			],
			[
				-6.349629923683591e-10,
				-1.1782857162924992e-09
			],
			[
				-2.6546537232182717e-09,
				-1.1675759777806563e-09
			],
			[
				2.822575384211771e-09,
				4.018390056667816e-09
			],
			[
				1.6637331441723614e-09,
				-1.969023844879432e-09
			],
			[
				-1.9750542563069753e-09,
				8.654094339834214e-10
			],
			[
				-2.296925847853785e-09,
				-6.672287737389962e-10
			],
			[
				4.4397016976022e-09,
				-2.7888876949405845e-10
			],
			[
				-9.944961444315895e-10,
				9.873433162548992e-11
			],
			[
				-8.369585931822082e-10,
				1.9509976225035226e-09
			],
			[
				-1.6448700944833927e-09,
				1.185776188211756e-09
			],
			[
				1.39765785695395e-10,
				-6.42152102063482e-10
			],
			[
				1.1591730814420685e-09,
				-2.243087156836475e-09
			],
			[
				-7.138349768369834e-11,
				-6.427483897933659e-10
			],
			[
				2.384865168988358e-09,
				-1.1582704187960413e-09
			],
			[
				-1.0438447667025486e-10,
				-1.5909869894686375e-09
			],
			[
				-4.3202476018270975e-10,
				6.236333868811985e-12
			],
			[
				-1.765056374745277e-10,
				-6.844491963017472e-10
			],
			[
				1.3546755847893367e-09,
				-2.1240182477534434e-10
			],
			[
				1.5275167105444703e-09,
				1.4394091365214404e-09
			],
			[
				-3.533688865650219e-10,
				1.7260885882917648e-09
			],
			[
				3.078991470646516e-09,
				-2.2791351682653219e-10
			],
			[
				1.9323099513887592e-09,
				-9.707869921000786e-10
			],
			[
				-3.115230412166337e-09,
				-1.5660252102791588e-09
			],
			[
				-1.1272637861638447e-09,
				-5.722760627331613e-10
			],
			[
				5.357521470773974e-11,
				7.86958823816276e-10
			],
			[
				-3.347052706828626e-09,
				-4.348564207687358e-10
			],
			[
				-8.57460734792949e-10,
				8.038259574322427e-10
			],
			[
				3.79864613459235e-10,
				1.267429932443609e-09
			],
			[
				9.222137762824474e-10,
				1.3186742473274353e-09
			],
			[
				-2.45998909958881e-09,
				1.339887552795047e-09
			],
			[
				7.56582734655343e-10,
				1.0716675200343503e-09
			]
		]
	},
	"N1400": {
		"std_xy": [
			[
				1.0600928468026863e-09,
				1.475073727318345e-09
			],
			[
				7.554651731690648e-10,
				6.259953568179406e-10
			],
			[
				1.5517975961777674e-09,
				2.6601179041906958e-09
			],
			[
				1.831653818195429e-09,
				1.1298174658405281e-09
			],
			[
				6.614944236517168e-10,
				9.903691504520212e-10
			],
			[
				1.4662950382266307e-09,
				2.3153830969850608e-09
			],
			[
				1.8425382667874862e-09,
				1.120071314571023e-09
			],
			[
				1.0575196785543682e-09,
				1.0712118922923909e-09
			],
			[
				1.1890982152385107e-09,
				1.5898828671994792e-09
			],
			[
				1.179722142699184e-09,
				8.126182614258967e-10
			],
			[
				6.388773908594227e-10,
				1.3433755583792505e-09
			],
			[
				7.047815866118021e-10,
				1.132032668272545e-09
			],
			[
				1.2250155889516908e-09,
				8.207656702024487e-10
			],
			[
				1.9722646833028637e-09,
				8.732452935579939e-10
			],
			[
				1.8057142785047226e-09,
				1.8150831626056724e-09
			],
			[
				1.3467906977250309e-09,
				1.3351202043315477e-09
			],
			[
				6.103685517080678e-10,
				1.2401818043914668e-09
			],
			[
				1.7872314194041754e-09,
				9.750166480848492e-10
			],
			[
				1.4869499324942972e-09,
				1.844804944421789e-10
			],
			[
				1.3821229218578844e-09,
				7.811098717952698e-10
			],
			[
				1.8670538474617244e-09,
				7.111747583958517e-10
			],
			[
				1.2585138518704556e-09,
				7.19353353378345e-10
			],
			[
				1.0125757842703611e-09,
				6.879697866323879e-10
			],
			[
				2.1148118248228334e-09,
				1.3359778206553098e-09
			],
			[
				9.80164923792764e-10,
				4.020199154018263e-10
			],
			[
				3.733461933915734e-09,
				3.6062504391277504e-09
			],
			[
				9.200129592560862e-10,
				2.2445309927187966e-09
			],
			[
				1.4219484796064511e-09,
				1.2901461364352303e-09
			],
			[
				1.2373060683896398e-09,
				1.2606538494051587e-09
			],
			[
				4.6040008703362374e-10,
				7.688214460747055e-10
			],
			[
				1.3197328152426321e-09,
				1.1111236863149063e-09
			],
			[
				6.82386417089281e-10,
				1.3019605203497638e-09
			],
			[
				1.1395922609990006e-09,
				1.0829723435652412e-09
			],
			[
				1.150018624814731e-09,
				6.960297261140223e-10
			],
			[
				2.509130628492238e-09,
				8.431073293367264e-10
			],
			[
				1.8479875865638406e-09,
				1.0445657934876399e-09
			],
			[
				7.743431420797693e-10,
				6.771383728468854e-10
			],
			[
				5.628397780045349e-10,
				1.2599792637831364e-09
			],
			[
				2.1053308209055363e-09,
				1.5183211731343538e-09
			],
			[
				1.3941062384973574e-09,
				8.974581778558468e-10
			],
			[
				7.547050276487906e-10,
				9.850896205614845e-10
			],
			[
				9.84874826165374e-10,
				1.7306965942267202e-09
			],
			[
				1.1021479415736095e-09,
				9.868027364376424e-10
			],
			[
				1.0429867679511483e-09,
				1.0840138295248037e-09
			],
			[
				1.2220923442284833e-09,
				9.049836365304584e-10
			],
			[
				2.823716249910435e-09,
				8.265342962251108e-10
			],
			[
				5.910891694479234e-10,
				1.2373047877710834e-09
			],
			[
				1.3274672362375414e-09,
				6.938453497141632e-10
			],
			[
				9.290322451476252e-10,
				1.6775296971431694e-09
			],
			[
				1.8169443289097536e-09,
				1.0242099929416061e-09
			],
			[
				1.6448026515855069e-09,
				1.230079691285892e-09
			]
		],
		"rel_xy": [
			[
				1.7199993983947084e-09,
				1.0697948678093315e-10
			],
			[
				-4.0055726057700636e-10,
				-9.5085572421449e-10
			],
			[
				3.9867688320166943e-10,
				2.8276737177575965e-09
			],
			[
				-1.5167944219057281e-09,
				-9.825069699953017e-10
			],
			[
				-2.0132459911365664e-10,
				-1.001290510328738e-09
			],
			[
				-1.1765433704893337e-09,
				-9.825538139749944e-11
			],
			[
				-5.481375717076208e-10,
				9.788385102305382e-10
			],
			[
				3.617648214838042e-10,
				-9.67978362346122e-10
			],
			[
				9.152154956220369e-10,
				2.0302575506476006e-10
			],
			[
				4.477006250911398e-10,
				-1.1563052155162393e-10
			],
			[
				-1.6524723423799143e-09,
				1.413815702784645e-09
			],
			[
				-1.3245539103453382e-09,
				1.0451378567688112e-09
			],
			[
				2.0867825303785613e-09,
				2.1014761448133646e-09
			],
			[
				8.902437223466118e-10,
				-4.560429704366927e-09
			],
			[
				7.130389624372093e-10,
				1.1308935238456677e-09
			],
			[
				-1.556933053098074e-09,
				-1.2980039802755184e-09
			],
			[
				-2.0627807957696987e-11,
				-2.6497016114524526e-10
			],
			[
				3.02071353500642e-10,
				-1.2599678775238954e-10
			],
			[
				-7.880113949543973e-10,
				-6.847230264154208e-10
			],
			[
				-2.401107485071801e-09,
				2.14528859620739e-09
			],
			[
				3.7515694251438e-09,
				-9.024881644646688e-10
			],
			[
				-5.045208711754536e-10,
				5.633343375604407e-10
			],
			[
				5.118923167217227e-10,
				-1.077107920110286e-09
			],
			[
				8.760171511218905e-10,
				5.852337659830113e-10
			],
			[
				-5.886507730698785e-10,
				-8.283904879834873e-10
			],
			[
				5.423858300252001e-10,
				1.621903565137211e-09
			],
			[
				-8.371236536234812e-10,
				-8.649732605869428e-10
			],
			[
				2.6854865602001917e-09,
				4.332138299248812e-09
			],
			[
				-1.9056882364616455e-09,
				-1.532032132569868e-09
			],
			[
				-1.877324632585131e-09,
				-8.971128455372135e-10
			],
			[
				1.7552499420712365e-09,
				1.008361050076817e-09
			],
			[
				1.248700524521497e-09,
				8.109055566729308e-10
			],
			[
				-9.834266966632444e-10,
				2.2392638753661717e-10
			],
			[
				1.169972577063689e-10,
				8.772617071946987e-10
			],
			[
				2.0559927481411222e-10,
				5.943271177364219e-10
			],
			[
				-3.399191436411168e-11,
				-4.738674511529373e-11
			],
			[
				-1.2116020792392804e-09,
				-5.3703883952446636e-09
			],
			[
				-5.919370729152623e-10,
				-1.964838614116859e-09
			],
			[
				9.139525200829565e-10,
				1.1236236344720802e-09
			],
			[
				-2.4378325170971876e-09,
				-4.1990546214517224e-10
			],
			[
				-1.48407036657265e-09,
				-3.18729009834887e-10
			],
			[
				2.9015931839429067e-10,
				1.272156180090795e-10
			],
			[
				3.3097281181077997e-09,
				1.4526338336157323e-09
			],
			[
				-1.0398959713743707e-09,
				-1.747440900846807e-09
			],
			[
				-3.011621911031821e-10,
				-2.451517175106032e-10
			],
			[
				9.464124190244723e-10,
				1.0884905661348986e-09
			],
			[
				3.142882383705011e-10,
				-1.2822693068255562e-09
			],
			[
				-2.1808942660844393e-09,
				7.975676137264529e-10
			],
			[
				9.369665069535197e-10,
				4.632331669369528e-10
			],
			[
				1.02899092394279e-09,
				1.452291347275252e-09
			],
			[
				2.9529434027097363e-10,
				-5.26720768890484e-10
			],
			[
				7.618558813104323e-10,
				-3.2718638171969897e-10
			],
			[
				-2.6467251142795334e-09,
				-2.279833336757345e-09
			],
			[
				-9.939938027151147e-10,
				-7.699065386805317e-10
			],
			[
				5.373183635407066e-10,
				2.363099862309922e-09
			],
			[
				1.0481485278929338e-09,
				-1.5404687622842862e-09
			],
			[
				9.28273930837518e-10,
				2.2991243985127354e-09
			],
			[
				6.421036309779669e-10,
				8.516569146405325e-10
			],
			[
				-2.7698141756464475e-10,
				-5.964861560213019e-10
			],
			[
				-3.1065322424182874e-11,
				-3.586682794847117e-10
			],
			[
				6.334108107119311e-10,
				1.8809036538182015e-10
			],
			[
				-1.8796835903031132e-09,
				1.1949790990648525e-09
			],
			[
				1.2773381020153386e-09,
				-1.0244011849620007e-09
			],
			[
				4.6494426019546506e-10,
				-1.5936722469863724e-09
			],
			[
				7.219685131532467e-10,
				1.1047327879313189e-09
			],
			[
				-9.023775880856528e-10,
				-1.0475973938347363e-09
			],
			[
				-2.845351852630458e-10,
				1.5365368528898427e-09
			],
			[
				-4.2267999507302817e-10,
				4.488208580218383e-10
			],
			[
				7.124659342893641e-10,
				1.252146677742233e-09
			],
			[
				9.853223671303989e-10,
				8.880467114416692e-10
			],
			[
				-7.197386247988965e-10,
				-1.7935331736169746e-09
			],
			[
				-5.553696815479177e-10,
				-7.954810735887924e-10
			],
			[
				8.386577772270545e-10,
				-4.700240114261217e-10
			],
			[
				-2.422817434716783e-09,
				-1.184320969819507e-09
			],
			[
				-2.765174335675962e-10,
				5.970263141576681e-10
			],
			[
				-2.0958127742572535e-10,
				-2.9475416278492725e-10
			],
			[
				7.459779169731672e-10,
				-5.2327531353436974e-11
			],
			[
				1.3242804515098297e-09,
				1.4044003612263314e-09
			],
			[
				3.1170357138674386e-09,
				7.250391497632443e-10
			],
			[
				2.4629807223259744e-10,
				-8.554642589032758e-10
			],
			[
				-1.933391408883765e-09,
				1.0097291371103912e-09
			],
			[
				-1.4299423772162448e-09,
				-8.793040279702539e-10
			],
			[
				5.570645712089402e-10,
				-8.862405024534022e-10
			],
			[
				-1.0054450645559024e-09,
				-3.0783875997842786e-10
			],
			[
				9.26467636778291e-10,
				1.6451969773089526e-09
			],
			[
				2.337248442079124e-09,
				-2.7708152303369477e-09
			],
			[
				1.0912121013386721e-09,
				-1.757148240864507e-09
			],
			[
				1.5047845022153072e-09,
				5.483405114770023e-10
			],
			[
				-3.121683455956626e-09,
				3.41932303541092e-09
			],
			[
				-2.289648733108018e-09,
				1.0918220943640333e-10
			],
			[
				4.5917526600187326e-10,
				1.1324345906725156e-09
			],
			[
				-3.4335008611947183e-10,
				-1.6540933842420996e-09
			],
			[
				6.5799475968504e-10,
				-1.4605697994545778e-10
			],
			[
				2.221709891673471e-09,
				-8.295634135325934e-12
			],
			[
				-5.617502833743911e-10,
				2.301593535486575e-09
			],
			[
				-3.4395832932992986e-10,
				6.604254202064149e-10
			],
			[
				-1.4881613024789544e-09,
				-1.050850454342609e-09
			],
			[
				9.276614139325419e-10,
				-1.6320107093283005e-09
			],
			[
				-1.1191129925972079e-10,
				8.577871565321735e-10
			],
			[
				1.4968010098353722e-09,
				-1.8467746362058882e-09
			],
			[
				-2.914211040566307e-09,
				1.3858410953021143e-09
			],
			[
				4.875244064292166e-10,
				5.537073551636168e-10
			],
			[
				-9.684927144380441e-10,
				-1.257125787102626e-09
			],
			[
				2.639447192876072e-11,
				-1.6634137331947192e-09
			],
			[
				-3.1265534989915024e-10,
				8.403381298935627e-10
			],
			[
				7.672291859792172e-10,
				1.5264940352401922e-09
			],
			[
				2.7915425743731696e-09,
				1.7707207377741275e-09
			],
			[
				1.4845115959488924e-09,
				-8.328098060030024e-11
			],
			[
				-9.0869330533171e-10,
				1.460896260189816e-10
			],
			[
				1.4616968990464074e-10,
				-1.556009613932283e-09
			],
			[
				-7.201470558979803e-10,
				-3.394342759926627e-10
			],
			[
				-2.79338349899688e-09,
				6.191450673200449e-11
			],
			[
				1.2994947721347298e-09,
				2.0930362710288007e-10
			],
			[
				-6.401657917293596e-10,
				-2.5592896779576067e-10
			],
			[
				-2.136349873864154e-09,
				-9.012807463908475e-11
			],
			[
				1.477020893458797e-09,
				1.3675341533193887e-10
			],
			[
				1.3945901817319398e-11,
				-4.995086855540831e-10
			],
			[
				-1.9440962826323537e-09,
				-6.313590692059331e-10
			],
			[
				1.7019953931944736e-09,
				1.9766997434014954e-10
			],
			[
				1.30755944668157e-09,
				1.4484434528627173e-09
			],
			[
				-1.079404459061115e-09,
				-5.152456724428242e-10
			],
			[
				1.8053492976245382e-09,
				1.0042917385225975e-09
			],
			[
				-2.9757756582295853e-09,
				-6.914350073697747e-10
			],
			[
				5.96868942164448e-10,
				-7.411352892280619e-11
			],
			[
				1.1039454184970823e-09,
				-7.339666058260426e-10
			],
			[
				1.1860421384288095e-09,
				1.0953778926745652e-09
			],
			[
				1.5670734241822185e-09,
				-4.01110393510047e-11
			],
			[
				-6.940754660745325e-11,
				-8.531649358884509e-10
			],
			[
				-3.2140960160601374e-09,
				2.931214861610752e-10
			],
			[
				-6.348916245156189e-10,
				-9.702454914250936e-11
			],
			[
				-7.995893345565325e-10,
				-1.0865296133487866e-09
			],
			[
				-7.429187877379302e-10,
				2.9218035523598775e-10
			],
			[
				2.1773997468100816e-09,
				8.913738072552288e-10
			],
			[
				6.75121306641769e-11,
				1.8180284533217556e-10
			],
			[
				-7.114088535014565e-10,
				7.863071864733436e-11
			],
			[
				-7.26263385001254e-10,
				2.0669780299513108e-10
			],
			[
				2.0407512250608445e-10,
				-1.3270897080697025e-09
			],
			[
				7.150186550664054e-10,
				-1.4509056622099913e-10
			],
			[
				-8.955147152022158e-11,
				-4.198983446222371e-10
			],
			[
				2.0806996823241321e-10,
				6.240074161445789e-10
			],
			[
				2.1517289761406184e-09,
				6.318023309734639e-10
			],
			[
				-2.4302905852420847e-09,
				-1.1147878179540037e-09
			],
			[
				1.8319324645398452e-10,
				-1.896140219666412e-10
			],
			[
				2.1719466312133898e-10,
				1.2298280860650886e-09
			],
			[
				2.1072153307994194e-10,
				2.43711258676023e-10
			],
			[
				-6.247299106680612e-11,
				1.0210538119083306e-09
			],
			[
				3.4377582699598324e-09,
				-2.9781221407493815e-10
			],
			[
				-1.2079080329165246e-09,
				-1.2598051174928468e-09
			],
			[
				1.4811466075444254e-09,
				1.4336881954251565e-09
			],
			[
				4.2129948332107633e-10,
				3.8385715129437416e-10
			],
			[
				6.07473194157761e-10,
				-2.1916425716653112e-11
			],
			[
				-2.387146721152979e-10,
				1.4398187238197296e-09
			],
			[
				-4.438581858884572e-09,
				-2.698884125163219e-09
			],
			[
				-7.341388937385916e-10,
				2.3825107254695827e-10
			],
			[
				-3.702861870135998e-10,
				9.924408190061304e-11
			],
			[
				3.784830874686557e-10,
				2.2452532737261043e-10
			],
			[
				1.951473284850097e-09,
				5.142133614726657e-10
			],
			[
				-1.0519734491755994e-09,
				-4.705134215787385e-10
			],
			[
				-1.7355784239098817e-10,
				-6.057204217141354e-10
			],
			[
				-4.426664880663242e-09,
				-5.632164286597631e-09
			],
			[
				-1.5839661819392677e-09,
				2.8262796494272293e-09
			],
			[
				2.1364951157341175e-10,
				3.4492247297261486e-09
			],
			[
				5.7969815510290446e-09,
				-6.433400925557504e-10
			],
			[
				-3.04829569110919e-10,
				3.758139502660308e-09
			],
			[
				4.702086700866168e-10,
				-1.2430143414278483e-09
			],
			[
				1.4065119749711928e-09,
				-2.5432578255034253e-09
			],
			[
				-1.924789199951406e-10,
				1.2494495968636996e-09
			],
			[
				-1.3794121559515382e-09,
				-1.2213169325927177e-09
			],
			[
				-1.377048706198197e-09,
				1.1152366156536682e-09
			],
			[
				-7.423643252770675e-10,
				-2.060479476017965e-09
			],
			[
				2.3624778281598502e-09,
				-1.281438321767194e-10
			],
			[
				-2.4306479668455926e-10,
				1.0733866925410228e-09
			],
			[
				1.7284363668669306e-09,
				1.83558134855908e-09
			],
			[
				3.2785128854067847e-10,
				-1.909025717710027e-11
			],
			[
				-1.6553838149824748e-09,
				1.3496169533444285e-09
			],
			[
				1.3481524320464283e-09,
				6.122577804884888e-10
			],
			[
				-1.7427899326182614e-09,
				-1.420221214184301e-09
			],
			[
				-1.179340164589357e-10,
				-1.796015074349852e-09
			],
			[
				1.1166767660574035e-10,
				-5.621295366806777e-10
			],
			[
				-7.540551611458434e-11,
				-8.387627715721141e-10
			],
			[
				7.647722058282525e-10,
				-1.0097956641867288e-10
			],
			[
				-2.454431678845892e-10,
				-3.076466677975114e-10
			],
			[
				-4.4392352182907895e-10,
				1.2473890057881925e-09
			],
			[
				1.5087847324143028e-09,
				-1.5637590918194361e-09
			],
			[
				3.3473028383270306e-10,
				1.5079014013214981e-09
			],
			[
				2.047825501493579e-09,
				-1.1740668551270243e-09
			],
			[
				1.1184208695636385e-09,
				-1.2429253197467378e-09
			],
			[
				8.145366725754031e-10,
				1.0585026425446915e-09
			],
			[
				-1.809928383455777e-09,
				6.951119124958551e-10
			],
			[
				-1.4261058917657492e-09,
				1.203455573062844e-09
			],
			[
				-1.7942893994751496e-09,
				7.157040214426154e-11
			],
			[
				-2.0172338566888935e-10,
				5.858364874057502e-10
			],
			[
				-5.922509995142731e-10,
				-1.1416271522817023e-09
			],
			[
				8.137857562686859e-10,
				8.60184577004834e-10
			],
			[
				4.987506010799438e-10,
				-1.280698030354193e-09
			],
			[
				3.327470850550425e-10,
				-1.406986877610482e-09
			],
			[
				-6.502144664092324e-11,
				1.9801082236632947e-09
			],
			[
				-2.8055003501956456e-10,
				8.92823752195201e-10
			],
			[
				-1.2997119607431832e-09,
				-1.0454316448986282e-09
			],
			[
				2.258717874771079e-10,
				-1.2461422775357142e-09
			],
			[
				-1.53342759513438e-10,
				-7.231438660517901e-10
			],
			[
				-1.1370981118028205e-09,
				-1.9058860971032225e-10
			],
			[
				-9.775457063818966e-10,
				2.374753998668968e-10
			],
			[
				2.042114790221047e-09,
				1.9223993534311416e-09
			],
			[
				9.732300783256714e-10,
				-1.3931429061402069e-09
			],
			[
				1.2578896819790663e-09,
				2.0079928994831311e-10
			],
			[
				8.572746846919695e-10,
				1.0252968869595254e-09
			],
			[
				1.265082741287195e-09,
				-6.267907029684872e-10
			],
			[
				-1.748670874766095e-09,
				-3.439495467344292e-11
			],
			[
				-1.1901120286402572e-09,
				6.37140972503315e-10
			],
			[
				-1.0542108096789513e-09,
				-1.6261353175481562e-11
			],
			[
				-3.6048347319828094e-10,
				2.073527675464651e-10
			],
			[
				-3.2370142480806662e-09,
				-8.524831440740228e-10
			],
			[
				-2.2417016377418016e-09,
				-8.301886130921701e-10
			],
			[
				9.638949923156617e-10,
				1.4378047566938326e-09
			],
			[
				3.815341394007438e-09,
				2.6551871494534145e-10
			],
			[
				6.994794994993944e-10,
				-2.06517144728223e-11
			],
			[
				1.938064768383656e-09,
				-1.958081170354015e-09
			],
			[
				4.541036655490858e-09,
				-1.4283641441376261e-09
			],
			[
				2.7758954999198124e-09,
				2.5599481438900935e-10
			],
			[
				9.81116569841122e-10,
				-7.98710149322935e-10
			],
			[
				3.1247478139049645e-10,
				2.679118577154365e-10
			],
			[
				-1.7856611005069721e-09,
				-7.971666059646809e-10
			],
			[
				-2.697782819886804e-09,
				9.568839581178034e-10
			],
			[
				-1.6697788495447471e-09,
				2.5852184730738465e-10
			],
			[
				-1.1494680825683576e-09,
				1.6271190928999665e-09
			],
			[
				-7.221307694770951e-11,
				3.551198878703185e-10
			],
			[
				6.707666878365373e-10,
				1.6098277993559908e-09
			],
			[
				6.393864887573672e-11,
				1.3182860051018953e-09
			],
			[
				1.8515727138516986e-09,
				-5.035853079434329e-10
			],
			[
				8.945714232052565e-10,
				-8.447105477549704e-10
			],
			[
				-4.73874789703879e-10,
				2.5106897327225144e-11
			],
			[
				-1.1909342118579478e-09,
				-1.1621398528868535e-09
			],
			[
				-1.8055220305149935e-09,
				9.920543776000589e-10
			],
			[
				-4.725171369822495e-10,
				9.236687536788279e-10
			],
			[
				-2.7116856502812493e-09,
				-1.0977375129994825e-09
			],
			[
				-6.197560004404868e-12,
				1.027884581547335e-09
			],
			[
				-5.1477284066542514e-12,
				1.7934740944617699e-10
			],
			[
				-1.0893844182577827e-09,
				-6.948540293147717e-10
			],
			[
				1.1007297066688419e-09,
				-5.123779616788196e-10
			],
			[
				2.709082228182372e-10,
				1.6411818893919824e-09
			],
			[
				-4.990359874852817e-11,
				3.4503113005362474e-11
			],
			[
				-5.562028744616873e-10,
				4.802369851241041e-10
			],
			[
				-5.882186018619358e-10,
				8.144465072311748e-11
			],
			[
				9.234168522539141e-10,
				-2.23736663824454e-09
			],
			[
				2.824408671672269e-09,
				1.6356549753037732e-09
			],
			[
				1.0199409499813706e-09,
				1.3856210893288638e-09
			],
			[
				-1.10897263147695e-09,
				-1.686463525863744e-09
			],
			[
				-2.7353769901766367e-09,
				-1.334812538768893e-09
			],
			[
				-3.3260463236586354e-10,
				-6.710201597754142e-10
			],
			[
				-2.0456185617509747e-09,
				9.398365454960418e-10
			],
			[
				-2.6960195493240167e-10,
				7.41258494144201e-10
			],
			[
				3.636246866069635e-10,
				3.9884455770858716e-10
			],
			[
				2.2842004624422764e-09,
				-1.4089194375733628e-09
			],
			[
				6.876843800678138e-10,
				9.703092253639656e-10
			],
			[
				7.668189653334575e-10,
				1.200245554477693e-09
			],
			[
				1.0605275105935783e-09,
				-1.2331351461819604e-09
			],
			[
				-9.187504146784487e-10,
				-2.034313966427324e-10
			],
			[
				-3.9510056786336504e-10,
				-1.3930805109396874e-09
			],
			[
				-4.008467378356785e-10,
				9.172706877818933e-10
			],
			[
				-8.003331356173574e-10,
				-2.5817841385917163e-10
			],
			[
				8.970706502510926e-10,
				2.5819787517761936e-09
			],
			[
				1.0524254279150515e-09,
				9.600282006700187e-11
			],
			[
				-7.912934389766458e-10,
				-2.2662500105781798e-09
			],
			[
				-1.1582026391894984e-09,
				-4.117315612649892e-10
			],
			[
				1.8074753554359227e-09,
				2.1251184235430414e-10
			],
			[
				-1.5416945706146007e-10,
				-1.5960827388904273e-09
			],
			[
				-5.092614231023956e-10,
				2.7624787044409546e-10
			],
			[
				-1.14404447527212e-09,
				1.107323026092021e-09
			],
			[
				1.435176348735868e-09,
				1.091215003626921e-09
			],
			[
				1.2493407672425786e-09,
				2.220072479858603e-09
			],
			[
				-4.001015656568866e-10,
				-1.4467998122610256e-09
			],
			[
				1.489231232131085e-09,
				1.997258152479507e-09
			],
			[
				2.075578950336744e-10,
				4.679623561335029e-10
			],
			[
				-7.8160131832575e-10,
				-7.824480133218998e-10
			],
			[
				-8.783532548710488e-10,
				3.750628146929464e-10
			],
			[
				-6.079183501485658e-10,
				-7.265501935218418e-10
			],
			[
				-1.9876288728540633e-10,
				-1.5539142011649327e-09
			],
			[
				-2.2609636596803975e-09,
				-7.541032730769084e-10
			],
			[
				-1.2941208190887448e-09,
				-5.847072355950253e-11
			],
			[
				1.9344444220906444e-10,
				-4.22296117244511e-10
			],
			[
				3.764013166512252e-10,
				2.2000782011748628e-10
			],
			[
				2.678679125717312e-10,
				1.938219754294249e-10
			],
			[
				1.2028019404820494e-09,
				-8.208182681877102e-10
			],
			[
				-1.2089827723589614e-09,
				-1.46696031111087e-09
			],
			[
				-1.1854708198549865e-09,
				9.42095914008567e-11
			],
			[
				8.505609771501823e-10,
				3.923419783887395e-10
			],
			[
				1.5438926150637524e-09,
				9.804087413212739e-10
			],
			[
				1.1145988789015739e-09,
				-6.636559695869194e-10
			],
			[
				2.058812423512806e-09,
				-1.5130018632194544e-10
			],
			[
				2.468574597454091e-09,
				6.383073041640231e-10
			],
			[
				3.6011413917293807e-09,
				1.4639493149661899e-09
			],
			[
				1.83647669395805e-09,
				-1.3267923290370513e-09
			],
			[
				-1.0584146947551655e-09,
				-8.673952527675427e-10
			],
			[
				-8.616928667687016e-10,
				2.0997328849931055e-10
			],
			[
				-4.709462776537361e-09,
				-6.070689552729932e-11
			],
			[
				-4.450033647494912e-09,
				7.576207256111156e-10
			],
			[
				6.577604673424426e-10,
				-8.017964950880683e-10
			],
			[
				-5.842695915113472e-10,
				1.5683022052464079e-09
			],
			[
				-5.938923586536722e-10,
				7.845394258929424e-10
			],
			[
				5.204014828225768e-10,
				-1.5510451360512687e-09
			],
			[
				-1.579183087179191e-09,
				-9.164083102863309e-10
			],
			[
				1.3973872913088814e-09,
				1.0367940686815591e-09
			],
			[
				1.22792070612636e-09,
				-1.722207601352818e-11
			],
			[
				-1.04612491025609e-09,
				-1.0316368238170004e-10
			],
			[
				-1.3296489745161104e-10,
				-8.74813837423937e-10
			],
			[
				1.198982561951711e-09,
				2.742269751614615e-09
			],
			[
				-1.3782803778980823e-09,
				-1.503426423563372e-10
			],
			[
				3.1226271339796923e-10,
				-1.7171132718342879e-09
			],
			[
				7.277723728872018e-10,
				-1.2672194767755042e-09
			],
			[
				-2.2231282744379145e-09,
				1.1716762178262169e-09
			],
			[
				2.5663519443672277e-09,
				-7.309419955705568e-10
			],
			[
				-1.0709960428165184e-09,
				8.264852545196324e-10
			],
			[
				-1.307656787263335e-09,
				1.1170602520850936e-09
			],
			[
				2.1262724421304554e-10,
				-1.4143099580682442e-09
			],
			[
				3.00079212724587e-10,
				-1.437207611314661e-09
			],
			[
				1.0686417959089925e-09,
				-1.7945438254210675e-09
			],
			[
				3.1611658768052295e-10,
				-2.1211453502619603e-10
			],
			[
				-6.32752477488093e-10,
				-5.506653372172813e-10
			],
			[
				5.88334696146838e-10,
				-1.0623864544349071e-09
			],
			[
				7.340975670626902e-10,
				2.534084899364868e-09
			],
			[
				2.402876357685442e-09,
				5.863451110194671e-10
			],
			[
				1.2650200056134973e-10,
				-8.03459318546256e-10
			],
			[
				-2.5192092247934003e-09,
				-1.4279268630017956e-09
			],
			[
				1.472000063256078e-10,
				5.095026150484133e-10
			],
			[
				-2.7106526456428554e-09,
				-4.195296412399385e-10
			],
			[
				-5.566810738935964e-10,
				1.261884181568359e-09
			],
			[
				6.020689125520074e-10,
				1.3985574869741894e-09
			],
			[
				-2.6018817669663945e-09,
				1.492869367432437e-09
			],
			[
				3.830289595186274e-09,
				2.218396307772817e-10
			]
		]
	},
	"N1750": {
		"std_xy": [
			[
				9.459729773438362e-10,
				7.580932037748555e-10
			],
			[
				7.035013834663943e-10,
				2.378602910610749e-10
			],
			[
				2.1683050533716043e-09,
				1.0650565652307765e-09
			],
			[
				6.698325590923595e-10,
				9.581360614310952e-10
			],
			[
				1.1624078237119415e-09,
				1.9601850274799877e-09
			],
			[
				1.783367535325255e-09,
				9.221953067130715e-10
			],
			[
				1.1971566353454176e-09,
				1.5518424992563678e-09
			],
			[
				1.0656541236700667e-09,
				1.6943354160604275e-09
			],
			[
				8.88248873225933e-10,
				9.25185375661254e-10
			],
			[
				1.0584623622188622e-09,
				7.562410901988469e-10
			],
			[
				1.7572252411965344e-09,
				1.3772192339174325e-09
			],
			[
				1.1615675683168155e-09,
				1.2674303357195967e-09
			],
			[
				9.725284651453582e-10,
				1.3858582847814315e-09
			],
			[
				1.7370368505991876e-09,
				7.68595492587094e-10
			],
			[
				9.535871766384402e-10,
				5.882179542723067e-10
			],
			[
				1.553886670405893e-09,
				7.441016230849283e-10
			],
			[
				8.36566201059243e-10,
				5.661114839840108e-10
			],
			[
				9.745137773137701e-10,
				6.813019072290224e-10
			],
			[
				1.0887219857489227e-09,
				5.670905812993019e-10
			],
			[
				1.0185709796940564e-09,
				2.09546955488386e-09
			],
			[
				1.6272581949472324e-09,
				2.247742359037656e-09
			],
			[
				8.818982775079963e-10,
				1.0736864907377654e-09
			],
			[
				1.2865997285809023e-09,
				1.061620820839541e-09
			],
			[
				7.690562631034863e-10,
				1.0540517063084938e-09
			],
			[
				1.0692446008826722e-09,
				1.0153286180586866e-09
			],
			[
				1.374841733629122e-09,
				1.0268911731342066e-09
			],
			[
				2.5977877638861275e-09,
				6.590756366797969e-10
			],
			[
				1.6641114030594315e-09,
				9.318545277057618e-10
			],
			[
				5.449837780149171e-10,
				6.5203689221393e-10
			],
			[
				1.203636252118796e-09,
				1.1911378476701658e-09
			],
			[
				1.51278536089393e-09,
				4.6747255393423e-10
			],
			[
				9.124396259027826e-10,
				9.238744645811537e-10
			],
			[
				1.190599420005382e-09,
				9.185878425706283e-10
			],
			[
				2.732967611408204e-09,
				8.795516951769774e-10
			],
			[
				9.623561256592882e-10,
				1.381907675415131e-09
			],
			[
				9.921746126948624e-10,
				1.0003470172094288e-09
			]
		],
		"rel_xy": [
			[
				9.48991691022142e-10,
				2.8990354397602358e-11
			],
			[
				9.23588803403898e-10,
				8.894414878117408e-10
			],
			[
				-1.1267884545596283e-09,
				2.7736947691704203e-10
			],
			[
				-7.457920398663853e-10,
				-1.1958013191263852e-09
			],
			[
				-9.389036892303765e-10,
				1.6071887684096975e-10
			],
			[
				-4.133057215084214e-10,
				-9.699162353959629e-11
			],
			[
				7.56912761369974e-10,
				2.7557869187273706e-10
			],
			[
				5.952966493688636e-10,
				-3.3930594517408406e-10
			],
			[
				6.083658771534936e-11,
				1.0280336117676816e-09
			],
			[
				-1.019657125289426e-09,
				-1.6633178870516457e-09
			],
			[
				-6.966319533517893e-10,
				-7.109266530911304e-10
			],
			[
				-1.1668293889779788e-09,
				-6.476579549549967e-10
			],
			[
				-1.8550843031284743e-09,
				8.099059306178589e-10
			],
			[
				4.6773661830324515e-09,
				1.1839629527122853e-09
			],
			[
				2.1841627346463595e-10,
				4.562883681634794e-10
			],
			[
				4.023451087353003e-10,
				-1.2119258697021864e-09
			],
			[
				9.190813598942399e-10,
				1.480114182797731e-09
			],
			[
				-7.279532297456431e-10,
				1.1733905017210324e-10
			],
			[
				-8.118895123485331e-10,
				-8.418157314308625e-10
			],
			[
				1.461404064196778e-09,
				3.0355734462494493e-09
			],
			[
				-1.8580336660049563e-09,
				-1.2906972435643446e-09
			],
			[
				-8.801491361564466e-11,
				-4.3961656951912517e-10
			],
			[
				1.9589646039407776e-09,
				1.2737117029122228e-09
			],
			[
				-6.499134279624549e-10,
				3.80581101502973e-10
			],
			[
				1.9813362544673164e-10,
				5.304224129035885e-10
			],
			[
				-6.865462925463656e-11,
				6.556625746287868e-10
			],
			[
				-9.538856567466015e-10,
				-4.1456374251136035e-09
			],
			[
				-8.43040919926342e-10,
				-1.4000118637339615e-09
			],
			[
				-1.0148541024595001e-10,
				-4.401232076752655e-10
			],
			[
				-2.252959713631661e-09,
				3.3015681719892525e-10
			],
			[
				1.868043173523326e-11,
				1.0327654703206833e-10
			],
			[
				3.1788056120688256e-09,
				1.406701707178207e-09
			],
			[
				-1.1489512086184844e-09,
				-2.0880199403116843e-09
			],
			[
				1.091100161944585e-09,
				1.9355184323636237e-09
			],
			[
				2.0145318109187723e-10,
				-9.648444993386268e-10
			],
			[
				-2.358801601653082e-09,
				7.85906634348342e-10
			],
			[
				8.164867045682407e-10,
				1.224256807013063e-09
			],
			[
				3.3035637551699385e-10,
				1.1823188175277514e-09
			],
			[
				1.068356387150346e-09,
				-2.0751362516023894e-09
			],
			[
				1.2030925249526698e-10,
				-2.0034750436765101e-10
			],
			[
				-2.179755998746443e-09,
				-2.233399079816519e-09
			],
			[
				-2.456812189339511e-10,
				1.9908812282504972e-09
			],
			[
				1.4096762050071725e-09,
				-7.558852356103306e-10
			],
			[
				1.0008261918772098e-09,
				1.85835388005442e-09
			],
			[
				2.0105402309490946e-10,
				1.5223874653595369e-09
			],
			[
				-3.0642845479437654e-10,
				-2.1819907538699534e-09
			],
			[
				-3.7728554089110516e-10,
				8.666867764902728e-10
			],
			[
				1.127269162468467e-09,
				9.178586517210956e-10
			],
			[
				-1.229867937140748e-09,
				-1.2372076728968265e-09
			],
			[
				4.798843155635185e-10,
				-5.473377553144626e-10
			],
			[
				-3.2280715998198174e-10,
				-6.988221203129781e-10
			],
			[
				-1.852767718557384e-09,
				-6.38625969168037e-10
			],
			[
				4.0578437592661017e-10,
				2.353335556858391e-10
			],
			[
				4.762266763026931e-10,
				-2.5535371484750807e-10
			],
			[
				1.2935638263097977e-09,
				1.3574682486426708e-09
			],
			[
				1.144111858113044e-09,
				-5.178711930008712e-10
			],
			[
				-1.3007859055854039e-09,
				4.0056549155752026e-10
			],
			[
				1.4972083976326723e-09,
				-7.063091173590179e-10
			],
			[
				2.3383688603563676e-09,
				-2.0652830097527306e-09
			],
			[
				7.617049567485976e-10,
				6.869055804422155e-10
			],
			[
				-2.702253832200194e-09,
				2.7115854192963716e-09
			],
			[
				-1.7383543350654543e-09,
				-5.095931711835076e-10
			],
			[
				4.2535574221785725e-10,
				5.256376334333809e-10
			],
			[
				5.361934248864279e-10,
				-9.624404329493306e-10
			],
			[
				1.0303507621668657e-09,
				-5.376405655770136e-10
			],
			[
				2.0539456155382724e-10,
				2.184241063472211e-09
			],
			[
				-1.0354460708348364e-09,
				9.325735969972042e-10
			],
			[
				2.652418768418202e-10,
				-1.6490279808876936e-09
			],
			[
				3.2055800160391454e-10,
				-1.8831035406678742e-10
			],
			[
				1.100829730301662e-09,
				-1.6564935170809043e-09
			],
			[
				-2.8484780287374326e-09,
				1.351460556658834e-09
			],
			[
				6.668261852007052e-10,
				6.232907767232683e-10
			],
			[
				-1.3747527887060365e-09,
				-1.7999174116100818e-09
			],
			[
				-4.200082845385553e-10,
				-7.082192779936084e-10
			],
			[
				1.1279348880438867e-09,
				1.8848459128804418e-09
			],
			[
				2.3631086130918447e-09,
				1.354900216867628e-09
			],
			[
				1.334258785181159e-09,
				-1.2739355292006069e-10
			],
			[
				-3.901474002517569e-10,
				-1.0139444274227716e-09
			],
			[
				-6.286979961984118e-10,
				-2.66192104075804e-10
			],
			[
				-2.6785220018227688e-09,
				5.262986755114058e-11
			],
			[
				-1.5875137142458232e-09,
				-8.18250449495538e-10
			],
			[
				5.172169794557952e-10,
				-1.412969363878453e-10
			],
			[
				1.6310450789049052e-10,
				1.3762077997519735e-10
			],
			[
				9.071922268995375e-10,
				8.219266059083183e-10
			],
			[
				1.1613143917117832e-09,
				1.036857672883551e-09
			],
			[
				-2.792198805062246e-09,
				-2.397361511860135e-10
			],
			[
				3.1988465258326786e-10,
				-6.344792608978157e-10
			],
			[
				1.533329568544178e-09,
				6.013336109787451e-10
			],
			[
				1.0855423274257939e-09,
				3.708667932353577e-10
			],
			[
				-1.3078721352026444e-09,
				-1.1348426650139305e-09
			],
			[
				3.4873798637897025e-10,
				-1.1670060281166714e-10
			],
			[
				-1.645736765703923e-09,
				3.818386566014691e-11
			],
			[
				9.324151658292199e-11,
				-8.322853865041964e-10
			],
			[
				8.899686746407451e-10,
				1.7065130950166987e-10
			],
			[
				6.662863172506509e-10,
				4.2657432390457613e-10
			],
			[
				8.938392429497019e-10,
				4.553389804586309e-10
			],
			[
				-1.1140479169372837e-09,
				-5.591012570588767e-10
			],
			[
				-3.6198414994405706e-10,
				-6.154855651827026e-10
			],
			[
				2.2969509478248532e-10,
				1.0328243320322866e-09
			],
			[
				8.571856556103321e-10,
				8.253858407544771e-10
			],
			[
				5.861428820130406e-10,
				-9.393987637281507e-10
			],
			[
				-4.631845589168621e-10,
				-4.954317510338004e-10
			],
			[
				1.0796142461338875e-09,
				8.963618362050698e-10
			],
			[
				-2.821080718420227e-10,
				1.1268983196710893e-10
			],
			[
				-1.7776501529982696e-09,
				-3.9960699416470473e-10
			],
			[
				-6.714121717202654e-10,
				9.398170858169363e-10
			],
			[
				1.0643172447409857e-10,
				-2.9291837934501076e-10
			],
			[
				1.973252058074645e-09,
				3.5377034812378213e-10
			],
			[
				-1.242242507346196e-09,
				-4.194686889726046e-10
			],
			[
				-1.6602910348233506e-10,
				-5.812003656230236e-10
			],
			[
				-4.737549242764385e-11,
				3.21739884786068e-09
			],
			[
				6.470460248836315e-10,
				-2.398201722649402e-09
			],
			[
				1.0323118715445145e-09,
				-1.1597324866717522e-09
			],
			[
				-1.6319824040005551e-09,
				3.4053536146046777e-10
			],
			[
				-2.182494618382006e-09,
				1.6047734914405326e-09
			],
			[
				2.0008896535993155e-09,
				-2.002381140962233e-09
			],
			[
				1.041734810511406e-09,
				2.8012554320398535e-09
			],
			[
				-8.601298457286891e-10,
				-2.403647782518153e-09
			],
			[
				1.1850791078705085e-09,
				8.310016266511139e-10
			],
			[
				-5.16756384284838e-10,
				9.73230528676784e-10
			],
			[
				6.495515413293946e-10,
				6.202592128315216e-10
			],
			[
				-1.414638610233161e-09,
				-5.381043462953862e-10
			],
			[
				-4.841666546567693e-10,
				-2.131799614773503e-09
			],
			[
				5.809309999748652e-10,
				2.4541259290948294e-10
			],
			[
				1.369752312256597e-09,
				-1.5042332949332157e-09
			],
			[
				1.0564631737618393e-09,
				1.6660623100408028e-09
			],
			[
				1.5278637292264583e-09,
				-1.5924745986799068e-09
			],
			[
				6.453685708212488e-10,
				2.0597546730460016e-10
			],
			[
				-1.5699371811038133e-09,
				6.530237568884155e-10
			],
			[
				-2.0149174634110358e-09,
				9.200357704500041e-10
			],
			[
				-9.869902920845394e-10,
				7.2357687277160266e-12
			],
			[
				-2.760284946633147e-11,
				-3.5562517979844915e-10
			],
			[
				8.782956791498932e-10,
				-9.328105522542301e-11
			],
			[
				5.848262828766648e-10,
				-1.2096743258798833e-09
			],
			[
				-4.685288361556968e-10,
				7.264322904962439e-10
			],
			[
				2.542636757056846e-10,
				1.5900330994229972e-09
			],
			[
				-1.2488568015765487e-09,
				-1.0135100088139214e-09
			],
			[
				-1.674419387349732e-10,
				-8.875428444135316e-10
			],
			[
				2.6072259210191977e-10,
				-6.052183951317853e-10
			],
			[
				-1.5420955003748424e-09,
				-2.1678581054347812e-10
			],
			[
				1.4488148470080546e-09,
				1.709547050088795e-09
			],
			[
				8.940638617457224e-10,
				-8.037540225762531e-10
			],
			[
				1.3165742073635397e-09,
				6.2648039473573926e-12
			],
			[
				1.9521686152402807e-09,
				1.4161424454589712e-09
			],
			[
				-9.636895770451837e-10,
				-2.886411600011272e-10
			],
			[
				-8.945202129717057e-10,
				5.478480672556639e-10
			],
			[
				-3.354892694477547e-11,
				9.68416502973378e-10
			],
			[
				-2.2710479673875074e-09,
				-1.8462766370580431e-09
			],
			[
				-4.350888562137943e-09,
				-6.253027162136627e-10
			],
			[
				3.9285979614383015e-10,
				-6.2260644062219e-10
			],
			[
				2.1745126042142583e-09,
				9.241560780759226e-10
			],
			[
				1.7835161617799602e-09,
				3.237530787597712e-10
			],
			[
				2.462600805807581e-09,
				-1.9146110386784685e-09
			],
			[
				3.802647584956706e-09,
				-1.2615619657773751e-09
			],
			[
				1.1448911709315429e-09,
				2.9050039370645783e-10
			],
			[
				7.309156570824913e-10,
				-1.4331818918873174e-10
			],
			[
				-2.4371439511125175e-09,
				-5.270997510484348e-10
			],
			[
				-1.3639157179179888e-09,
				6.30304169046525e-10
			],
			[
				-9.590672448719116e-10,
				1.683243195053176e-09
			],
			[
				-1.3483053675216545e-09,
				6.352782141806002e-11
			],
			[
				2.9466892027229e-10,
				1.8385667476600227e-09
			],
			[
				6.802796930795042e-10,
				-2.2877721492566356e-10
			],
			[
				1.2918639053681744e-09,
				-2.266718076643021e-10
			],
			[
				-9.360982207073921e-11,
				-2.0610102796693458e-10
			],
			[
				-1.6573059269274184e-09,
				-1.4326378403220942e-10
			],
			[
				-1.7272266388107012e-09,
				6.171621401799395e-10
			],
			[
				-8.21293068264829e-10,
				-4.718996877821804e-10
			],
			[
				1.5719884236224506e-10,
				1.098209945387334e-09
			],
			[
				-5.54223892093202e-10,
				-1.1892704311673235e-10
			],
			[
				-4.249212043847192e-10,
				-5.108806620451191e-10
			],
			[
				8.219462541157555e-10,
				-4.684022402254297e-10
			],
			[
				4.815302260683618e-10,
				1.0395862481916204e-09
			],
			[
				9.500591592160097e-12,
				9.512657568521037e-10
			],
			[
				-1.8951280387913222e-09,
				-7.134658817819516e-11
			],
			[
				1.4040972211308003e-09,
				-1.9195054168655157e-09
			],
			[
				-1.1808733229535507e-09,
				-3.9052929544597087e-10
			],
			[
				-1.4823552861160336e-09,
				7.004546710734516e-10
			],
			[
				3.276606498980118e-10,
				-4.574074006689339e-10
			],
			[
				2.3355679591715625e-09,
				1.474820250414002e-10
			],
			[
				1.2436134570518713e-09,
				1.1409023724792564e-09
			],
			[
				4.120421439779564e-10,
				2.0418178528926258e-10
			],
			[
				5.759347228892311e-10,
				-1.7337860146761946e-11
			],
			[
				-8.408464874563451e-10,
				-1.8968476898691946e-09
			],
			[
				1.024737550365153e-10,
				3.784809244115768e-10
			],
			[
				-1.4932175914992257e-09,
				1.9062046783586074e-10
			],
			[
				1.0106595256523834e-09,
				9.740230070380133e-10
			],
			[
				1.193431479291983e-09,
				1.0524411550485936e-09
			],
			[
				7.971175923046543e-10,
				5.788327359572362e-10
			],
			[
				1.5862108753015792e-10,
				8.177564155419391e-10
			],
			[
				-1.3405108443731922e-09,
				-3.735429125128625e-10
			],
			[
				-4.660835306724237e-10,
				-5.350214169007505e-10
			],
			[
				2.9122783984032925e-10,
				-1.0636849756561715e-09
			],
			[
				-2.2601527400727407e-09,
				-7.533079063436455e-10
			],
			[
				-1.7051358188293584e-09,
				-1.1747454787160726e-09
			],
			[
				1.6404565392102355e-09,
				1.607474378305562e-09
			],
			[
				-3.1811310673698036e-10,
				-1.539364117394222e-10
			],
			[
				9.984819768554284e-10,
				-9.762885900224855e-10
			],
			[
				8.917727189236071e-10,
				-3.966627340340851e-10
			],
			[
				2.602143061030155e-09,
				-2.891491839169732e-10
			],
			[
				2.174255083631959e-09,
				1.4897844317297876e-09
			],
			[
				2.740542346283021e-09,
				-7.551446336681027e-10
			],
			[
				-1.4835308486881863e-09,
				-1.2451249253144306e-09
			],
			[
				-1.687840494510868e-09,
				3.54499948127694e-10
			],
			[
				-5.237341866669582e-09,
				8.417970970760307e-10
			],
			[
				3.4033886853633474e-10,
				-1.2120089300200213e-09
			],
			[
				-1.0084951192980563e-09,
				9.366280393649075e-10
			],
			[
				1.4176850447882753e-09,
				-1.4831920682192088e-09
			],
			[
				-7.495287940265504e-10,
				1.7585729588742696e-09
			],
			[
				-4.744192828328965e-10,
				7.291963027437655e-10
			],
			[
				3.509609123246438e-10,
				-1.4590067720023141e-09
			],
			[
				1.3507552408175364e-09,
				-1.3157320581462085e-09
			],
			[
				-2.943594912656573e-11,
				-8.907407522182771e-10
			],
			[
				5.4410734120636376e-11,
				-1.69353117811354e-10
			],
			[
				1.3305078479386758e-09,
				4.815099604169459e-10
			],
			[
				1.121013730668297e-09,
				1.1769118229073902e-09
			],
			[
				7.477628819410921e-10,
				-8.837762276172128e-10
			],
			[
				-1.6616014507408145e-09,
				-1.2132109122916145e-09
			],
			[
				-1.1054946542863394e-09,
				5.772691531426988e-10
			],
			[
				-1.1577182803391848e-09,
				3.314442100319579e-10
			],
			[
				6.233568173954358e-10,
				1.3864344475313757e-09
			],
			[
				-1.1500985478801193e-09,
				1.2490539433127145e-09
			]
		]
	},
	"N2100": {
		"std_xy": [
			[
				9.39552393008936e-10,
				1.0502242914256561e-09
			],
			[
				1.9288847912108457e-09,
				8.133703912466256e-10
			],
			[
				9.108300393159127e-10,
				2.8036422243865773e-10
			],
			[
				1.2657154104796883e-09,
				2.3194192046089317e-09
			],
			[
				1.6491954804016934e-09,
				9.381495655492814e-10
			],
			[
				8.969592548917209e-10,
				1.3729289775183564e-09
			],
			[
				8.551482684695253e-10,
				1.3463764918620435e-09
			],
			[
				5.479054526553612e-10,
				1.8828310800431305e-09
			],
			[
				7.266445290801789e-10,
				3.5559926825936906e-10
			],
			[
				1.7507011977642461e-09,
				1.3415352797091577e-09
			],
			[
				3.9482846937432615e-10,
				9.322069265606893e-10
			],
			[
				1.3359701500280856e-09,
				9.200789429655857e-10
			],
			[
				1.0433810058069656e-09,
				7.04553323454188e-10
			],
			[
				9.152072741894387e-10,
				8.830570521385005e-10
			],
			[
				1.1981550081621356e-09,
				8.087065366042118e-10
			],
			[
				1.1079639171014686e-09,
				5.919264816853875e-10
			],
			[
				7.121493795314897e-10,
				1.3465544539433888e-09
			],
			[
				1.134174347763697e-09,
				8.840430050399525e-10
			],
			[
				5.867691332166006e-10,
				1.0435962064135401e-09
			],
			[
				1.446814067568727e-09,
				1.094856181776822e-09
			],
			[
				3.3983240880508214e-09,
				1.8452451793495275e-09
			],
			[
				1.8057729556658712e-09,
				8.938897501910644e-10
			],
			[
				3.3434509077941707e-10,
				8.863092963990305e-10
			],
			[
				7.833819379422959e-10,
				3.657532526189004e-10
			],
			[
				9.50881961787409e-10,
				7.539092921176133e-10
			],
			[
				2.75279979160379e-09,
				7.177102360359391e-10
			],
			[
				1.0881575694837355e-09,
				9.524211325286295e-10
			]
		],
		"rel_xy": [
			[
				1.1858683643285566e-09,
				-4.488453700442099e-10
			],
			[
				5.815303661756392e-10,
				1.564093438712635e-09
			],
			[
				-5.48494714149404e-10,
				-1.3133173155778923e-09
			],
			[
				-1.2189040163547653e-09,
				1.9806924690957309e-10
			],
			[
				8.524909717815152e-11,
				7.709988924974077e-10
			],
			[
				-1.1370013469537702e-09,
				-9.183311261861956e-10
			],
			[
				-1.923236278625763e-10,
				-7.130124965121633e-11
			],
			[
				-2.249555037630058e-09,
				1.0687700883752957e-09
			],
			[
				3.4936309152681208e-09,
				-8.501366050354767e-10
			],
			[
				-6.768225462726006e-10,
				-2.8013830098269977e-10
			],
			[
				1.2711482624769082e-09,
				3.1816037199615914e-10
			],
			[
				-1.027891004976566e-09,
				-2.778450170144214e-10
			],
			[
				4.3356528877227175e-10,
				2.3982294600096205e-10
			],
			[
				1.1350706258657683e-09,
				2.7013677863452865e-09
			],
			[
				-1.7354890201277154e-09,
				-9.028917594148731e-10
			],
			[
				2.205477503068844e-09,
				1.3372082983099369e-09
			],
			[
				-7.340177022751032e-10,
				5.347835308699635e-10
			],
			[
				3.9169131133112733e-10,
				1.0575255278734799e-09
			],
			[
				-1.0204651609340079e-10,
				3.9062635491301195e-10
			],
			[
				-1.1606862017694937e-09,
				-5.118619738896647e-09
			],
			[
				-2.823096495445799e-10,
				-6.059830606711868e-10
			],
			[
				-1.102627367863792e-09,
				-2.6531378104633433e-10
			],
			[
				-1.3841720245402613e-09,
				-7.269590932951608e-10
			],
			[
				2.7691090419485803e-09,
				1.5982559350126555e-09
			],
			[
				-8.724034999075848e-10,
				-1.4307097606193718e-09
			],
			[
				3.918578584513536e-10,
				1.3341754602754835e-09
			],
			[
				-1.527026633613837e-09,
				-3.3121240146884744e-10
			],
			[
				5.815221144446709e-10,
				8.222360350911074e-10
			],
			[
				3.770286948632397e-10,
				1.621967335382615e-09
			],
			[
				1.0490214657622105e-09,
				-2.016456668661013e-09
			],
			[
				-6.544185283471055e-10,
				-8.986283315106837e-10
			],
			[
				-1.189169977505961e-09,
				-8.28483792664461e-10
			],
			[
				2.4232008805299823e-10,
				1.3173216660133352e-09
			],
			[
				1.501639200600136e-09,
				1.3092331133313674e-09
			],
			[
				3.8647483526780504e-10,
				1.212887076756153e-09
			],
			[
				-2.868456180678728e-10,
				-2.1123297319257506e-09
			],
			[
				2.839980661181714e-11,
				-1.8689293951767453e-10
			],
			[
				7.65692164861162e-10,
				5.066240726332656e-10
			],
			[
				-7.833227455044196e-10,
				-2.7902173095145014e-09
			],
			[
				-1.0769225968559548e-11,
				2.4704861763989103e-09
			],
			[
				-1.2539673374278353e-10,
				-3.959262257116838e-10
			],
			[
				-1.1185542938542004e-09,
				-2.3886162628228943e-10
			],
			[
				4.329596971242603e-10,
				1.0465806029694375e-10
			],
			[
				8.109913304725648e-10,
				5.301297916970493e-10
			],
			[
				8.029998011961633e-10,
				-1.8420805862984415e-10
			],
			[
				-1.1235639426444451e-10,
				6.768481069509042e-10
			],
			[
				2.514824956032816e-09,
				-1.964308499564742e-09
			],
			[
				1.1680788266602359e-09,
				-4.828267654195651e-10
			],
			[
				-2.6764598455644446e-09,
				2.4443178398868847e-09
			],
			[
				-1.6970873440602732e-09,
				-4.898226232236245e-10
			],
			[
				-4.541450429312646e-12,
				8.286663432264254e-10
			],
			[
				7.682673376077846e-11,
				-9.863198005918567e-10
			],
			[
				5.690843616929916e-10,
				1.0779703631162831e-09
			],
			[
				-1.4757513658247712e-10,
				1.1440836036943015e-09
			],
			[
				-7.372292531934463e-10,
				-8.753847136736477e-10
			],
			[
				-1.6684027256345586e-10,
				-1.0490165516187754e-10
			],
			[
				4.102750173150806e-10,
				-1.0841141406096877e-09
			],
			[
				2.0814699467874462e-09,
				1.2132540569958087e-09
			],
			[
				-5.5008047493546375e-11,
				5.837901030474936e-12
			],
			[
				-4.0067563469533036e-10,
				-1.374748225542543e-09
			],
			[
				-1.6257862645985695e-09,
				1.5565626751620656e-10
			],
			[
				4.431026581276582e-10,
				1.04802904906213e-09
			],
			[
				-1.4284233401270102e-09,
				-8.003877492966029e-10
			],
			[
				5.887150675187479e-10,
				-2.579393154764337e-10
			],
			[
				1.3775510793806852e-09,
				5.867011448206421e-10
			],
			[
				-9.809454649000017e-10,
				-5.764031291095238e-10
			],
			[
				5.498172231506839e-10,
				1.9208713886462345e-10
			],
			[
				-1.4954593470418114e-09,
				-2.5533458493484613e-11
			],
			[
				5.822690196925842e-10,
				-1.6241777655560229e-09
			],
			[
				-3.237530536527088e-11,
				2.5306335777145635e-10
			],
			[
				1.3240072512605097e-09,
				9.050926558018492e-10
			],
			[
				-1.3935252081454724e-09,
				-9.612150481951062e-10
			],
			[
				1.354022066440603e-10,
				-6.283450226046672e-11
			],
			[
				3.2986415980463716e-10,
				1.3235176220669926e-09
			],
			[
				1.5312156527342048e-09,
				6.244971780946684e-10
			],
			[
				-7.055956996069883e-10,
				-1.3585203606598113e-09
			],
			[
				7.817844245120258e-10,
				9.983069375216143e-10
			],
			[
				2.990963304942027e-10,
				-1.7033430398985595e-10
			],
			[
				-1.9065007081334186e-09,
				-9.394945096665516e-11
			],
			[
				3.2874998082931064e-10,
				6.40975776050846e-10
			],
			[
				-4.4494810268612016e-10,
				-1.9161157772469572e-10
			],
			[
				1.5742668947539333e-09,
				4.28379461989882e-10
			],
			[
				-1.4580687728971767e-09,
				-8.777436603159794e-10
			],
			[
				8.54688918258965e-10,
				9.120995100278829e-10
			],
			[
				-5.790778204568215e-10,
				1.2853801358891814e-09
			],
			[
				6.437678227154428e-10,
				7.324259445030561e-10
			],
			[
				-1.0222255103862038e-09,
				-2.4012475481253885e-09
			],
			[
				1.0284658986864395e-10,
				-5.286580422947451e-10
			],
			[
				9.431195405021979e-10,
				-1.3350737708447938e-09
			],
			[
				1.7135927313908612e-09,
				6.255012644121191e-10
			],
			[
				9.660959777524292e-10,
				-4.717324372290964e-10
			],
			[
				-8.375509712747931e-10,
				9.166142353628781e-10
			],
			[
				-1.7265667616769476e-09,
				9.355603347619407e-10
			],
			[
				-4.953821473660657e-10,
				4.175695430979935e-10
			],
			[
				-5.633083693274701e-10,
				-1.0884391695610147e-09
			],
			[
				4.1724110506316223e-10,
				-5.778047046828308e-10
			],
			[
				6.746625602276914e-10,
				-6.458447524520386e-10
			],
			[
				-2.7044725399206585e-10,
				1.8069689563002775e-09
			],
			[
				-8.21456411298787e-10,
				-5.833194991653949e-10
			],
			[
				1.2465186446817092e-09,
				-8.777752293093359e-10
			],
			[
				1.4924193413284257e-09,
				1.3543282785884601e-09
			],
			[
				1.163836231684353e-09,
				-2.957881951085238e-10
			],
			[
				-1.594729287681193e-09,
				8.695994728169891e-10
			],
			[
				-1.0110046406592686e-10,
				7.381941470493057e-10
			],
			[
				-2.2069444659471034e-09,
				-1.7885584740368687e-09
			],
			[
				-3.437596731478725e-09,
				-1.1083564872022406e-10
			],
			[
				2.106597154309022e-09,
				1.4774734082367694e-09
			],
			[
				4.4769183980842445e-09,
				1.6069493896489955e-09
			],
			[
				-3.145918820914568e-09,
				-2.9735871491656996e-09
			],
			[
				3.062518065307356e-09,
				-1.8006904063021349e-09
			],
			[
				3.214090789183403e-09,
				-2.753985846436753e-10
			],
			[
				1.4811032711515666e-09,
				-2.9131218398450884e-12
			],
			[
				-1.6485477868418215e-09,
				-8.13347975932724e-10
			],
			[
				-1.8305992138840905e-09,
				6.711307453545514e-10
			],
			[
				-1.7116702653926837e-09,
				1.2843667670029493e-09
			],
			[
				7.049706447961837e-11,
				1.0104045489827957e-09
			],
			[
				5.400695217473236e-10,
				1.2467607696901645e-09
			],
			[
				1.3026342448595078e-09,
				-5.680112897152606e-10
			],
			[
				3.5041281779557895e-10,
				-2.683623474360958e-10
			],
			[
				-1.105583746342653e-09,
				2.345924762269145e-10
			],
			[
				-1.0837493127418764e-09,
				3.56434885242861e-10
			],
			[
				-2.641175449321018e-09,
				-1.0749664666306066e-09
			],
			[
				-5.434627127877165e-10,
				1.0495981469260012e-09
			],
			[
				3.220826951397442e-10,
				-6.901333970714905e-11
			],
			[
				2.1703790162579212e-12,
				-1.3720475517007546e-09
			],
			[
				2.192096386317144e-10,
				3.914627444819156e-10
			],
			[
				7.210220339069347e-10,
				7.131538266261901e-10
			],
			[
				1.06324019915232e-09,
				-3.6274294863791605e-11
			],
			[
				-1.178328661900838e-10,
				-2.718047100401062e-10
			],
			[
				-9.218312937901342e-10,
				-1.6347081316969215e-10
			],
			[
				-7.445980730790367e-10,
				-2.41604008552706e-10
			],
			[
				8.952172158831041e-10,
				8.724707469459994e-10
			],
			[
				6.132998251164524e-10,
				3.3533113188696626e-10
			],
			[
				5.516194508225244e-10,
				1.6924382659973697e-09
			],
			[
				4.599777198269303e-11,
				-5.638641035844803e-10
			],
			[
				-9.902645888655262e-10,
				-2.3695914031966423e-10
			],
			[
				-1.3702182230407835e-10,
				-1.017298545708961e-09
			],
			[
				-2.3436190528140977e-09,
				-6.686919978314752e-10
			],
			[
				1.2103845749629592e-10,
				-1.4673496763596908e-10
			],
			[
				2.4918713687378226e-10,
				-5.749121755794366e-12
			],
			[
				9.94545605809009e-10,
				-2.609422679939912e-10
			],
			[
				1.1704116082161224e-09,
				-6.698613821788346e-10
			],
			[
				2.6562341373114218e-09,
				5.470863751973923e-10
			],
			[
				2.8442485779502686e-09,
				6.149257307281521e-10
			],
			[
				1.4938946025088151e-10,
				-1.1157107011958057e-09
			],
			[
				-1.7261296588691207e-09,
				-2.0070053694980237e-10
			],
			[
				-5.0941541248595736e-09,
				8.242605143988718e-10
			],
			[
				-7.192612361992023e-10,
				2.7446589054066125e-10
			],
			[
				5.81341043130987e-10,
				-1.4439679687590287e-09
			],
			[
				1.1646058496846044e-09,
				-1.380899360284996e-09
			],
			[
				-2.6546178561065825e-10,
				-3.410219780799817e-10
			],
			[
				1.480142731248066e-09,
				6.060482862987783e-10
			],
			[
				1.3774996889358986e-09,
				7.595317292569939e-10
			],
			[
				-6.103883111347972e-10,
				-1.2789391620090915e-09
			],
			[
				-4.917093132524562e-10,
				1.1024180502860298e-10
			],
			[
				-2.0709326424533252e-09,
				1.7679497833534536e-10
			],
			[
				6.859434322515955e-10,
				1.2889737141799725e-09
			],
			[
				-1.1317794566008184e-09,
				1.2287720654926378e-09
			]
		]
	}
}
