# Supplementary material for: MINFLUX nanometer-scale 3D imaging and microsecond-range tracking on a common fluorescence microscope
Source: Nat Commun. 2021 Mar 5;12:1478. doi: 10.1038/s41467-021-21652-z (PMC7935904; doi:10.1038/s41467-021-21652-z)
Supplement: Supplementary file 6 — Source Data [file 41467_2021_21652_MOESM6_ESM.zip › Figure_S3_cd.json]

{
	"N50": {
		"std_xy": [
			[
				4.600859858628875e-09,
				2.995227593934273e-09
			],
			[
				6.543572760518419e-09,
				2.057084933184353e-08
			],
			[
				4.016136656156372e-09,
				3.0363013619266896e-09
			],
			[
				2.2296252625544953e-09,
				2.788521168306154e-09
			],
			[
				4.277451880962521e-09,
				3.419223557823501e-09
			],
			[
				2.3935165810124946e-09,
				4.663940141220799e-09
			],
			[
				2.863642962627138e-09,
				3.4129716192988216e-09
			],
			[
				3.4816137379415206e-09,
				2.406841036516835e-09
			],
			[
				3.870385904088307e-09,
				2.521502319608818e-09
			],
			[
				1.517790812740956e-09,
				4.2923217281535715e-09
			],
			[
				2.502974986993634e-09,
				2.2262133744703932e-09
			],
			[
				5.393911034878303e-09,
				3.710476548576355e-09
			],
			[
				2.54858289274271e-09,
				3.0131343684561643e-09
			],
			[
				3.136735720303793e-09,
				2.489681147281238e-09
			],
			[
				3.762001232475923e-09,
				3.724748585974994e-09
			],
			[
				2.5763283984881453e-09,
				2.6653280061814758e-09
			],
			[
				2.2480169570453547e-08,
				1.105356936481252e-08
			],
			[
				3.522895794936538e-09,
				4.022336081486434e-09
			],
			[
				9.590785361886281e-09,
				3.5053759953945596e-09
			],
			[
				5.156946614319771e-09,
				3.890910657587176e-09
			],
			[
				4.5909081463783676e-09,
				3.3991229068586556e-09
			],
			[
				6.6488066263496515e-09,
				3.4831478041494507e-09
			],
			[
				4.342322801455829e-09,
				8.377763588900692e-09
			],
			[
				3.1661587612606704e-09,
				2.534343045112874e-09
			],
			[
				2.341608247065942e-09,
				2.9368447112424506e-09
			],
			[
				2.1744850261865253e-09,
				3.4673616189363455e-09
			],
			[
				2.4352455315400597e-09,
				4.178783914178841e-09
			],
			[
				1.7996024502914906e-09,
				2.959422784453915e-09
			],
			[
				3.0818072592053366e-09,
				3.219458890119955e-09
			],
			[
				1.6682750892839985e-09,
				3.6837163015269235e-09
			],
			[
				3.4759582108729156e-09,
				3.9538459572693425e-09
			],
			[
				2.1379474410412424e-09,
				1.991245481364209e-09
			],
			[
				3.09731257748564e-09,
				2.6093965578496415e-09
			],
			[
				3.999181769972432e-09,
				2.244092669045222e-09
			],
			[
				3.0242547069269246e-09,
				3.401177015802654e-09
			],
			[
				2.496242106534034e-09,
				2.7699755129677313e-09
			],
			[
				2.911436638753757e-09,
				2.238567396816561e-09
			],
			[
				3.248159383758238e-09,
				3.0248111891025758e-09
			],
			[
				2.143463868740742e-09,
				2.8998699994320506e-09
			],
			[
				3.355946602036866e-09,
				3.6835257094960432e-09
			],
			[
				7.177353935426637e-10,
				3.0944048131714954e-09
			],
			[
				2.9583219050257227e-09,
				2.7566912677347163e-09
			],
			[
				2.60471842147856e-09,
				2.453454028847113e-09
			],
			[
				2.914412596150258e-09,
				4.500780565542358e-09
			],
			[
				1.9214646762823263e-09,
				1.7148304003005837e-09
			],
			[
				2.0748494472154404e-09,
				2.592662750790923e-09
			],
			[
				3.5198868728023674e-09,
				3.856615127472116e-09
			],
			[
				1.9909633824477235e-09,
				3.890808633539908e-09
			],
			[
				5.13515444394318e-09,
				4.97047733238714e-09
			],
			[
				1.6072310965245574e-09,
				1.7604954391759282e-09
			],
			[
				1.8701900573292792e-08,
				9.885821039180406e-09
			],
			[
				4.5781764990798e-09,
				2.478622559851199e-09
			],
			[
				3.463053986317361e-09,
				6.117736952664295e-09
			],
			[
				5.8200741346495245e-09,
				4.0529368855621924e-09
			],
			[
				2.0544786156000784e-09,
				7.719327480221266e-09
			],
			[
				3.5536616981933015e-09,
				2.760973098503816e-09
			],
			[
				2.6105525081826102e-09,
				2.513172454305841e-09
			],
			[
				3.216075919004254e-09,
				3.299547006894367e-09
			],
			[
				1.1235648926577547e-08,
				5.523854632916993e-09
			],
			[
				2.8895516121573252e-09,
				3.0322873109640144e-09
			],
			[
				3.776965395797465e-09,
				2.879904344644128e-09
			],
			[
				1.1114705274583184e-08,
				1.4887635658080742e-08
			],
			[
				3.532498096736862e-09,
				2.7042391226912672e-09
			],
			[
				5.325454430407644e-09,
				1.9396791695183885e-09
			],
			[
				3.9043314563829354e-09,
				2.3782876851193138e-09
			],
			[
				3.784709364864905e-09,
				3.0140338747826093e-09
			],
			[
				2.0949224327461667e-09,
				3.3462762620562718e-09
			],
			[
				2.707839927215503e-09,
				3.0495737568096674e-09
			],
			[
				3.1068944781239936e-09,
				2.6698733668564977e-09
			],
			[
				2.8584578346455383e-09,
				3.6144334955420385e-09
			],
			[
				7.303606198045498e-09,
				8.706584338170537e-09
			],
			[
				2.5740314465759513e-09,
				3.8014213125459045e-09
			],
			[
				3.596531809878823e-09,
				2.227381077436297e-09
			],
			[
				4.799928358531556e-09,
				4.723307608903292e-09
			],
			[
				4.015639762287074e-09,
				3.232248680468094e-09
			],
			[
				4.823523683212715e-09,
				1.2850321961260493e-08
			],
			[
				4.6063353250042035e-09,
				2.557663664540223e-09
			],
			[
				3.7512681428373275e-09,
				3.1548978790453914e-09
			],
			[
				3.466317985311609e-09,
				5.155158647378168e-10
			],
			[
				3.1203278451360856e-09,
				3.148035423197094e-09
			],
			[
				9.136306594163697e-09,
				2.1151475765938974e-09
			],
			[
				1.0748772930037546e-09,
				1.953920729183064e-09
			],
			[
				2.569239120487253e-09,
				5.0991923085321976e-09
			],
			[
				3.5373934426639314e-09,
				3.57416032226462e-09
			],
			[
				2.4934926152013027e-09,
				2.7795442354863955e-09
			],
			[
				3.6131283045518506e-09,
				3.2321115723181295e-09
			],
			[
				2.509878862958175e-09,
				2.922128231401e-09
			],
			[
				3.0959686481422268e-09,
				3.989046943267185e-09
			],
			[
				3.908269422260802e-09,
				1.2850568295031128e-08
			],
			[
				2.247891978430056e-09,
				5.938551983108583e-09
			],
			[
				3.4476933216148803e-09,
				3.85703143970502e-09
			],
			[
				3.75603873359175e-09,
				2.2382870434036722e-09
			],
			[
				3.0297660253252312e-09,
				2.7625645216995798e-09
			],
			[
				1.356569947998832e-09,
				3.0255925638469626e-09
			],
			[
				3.279210438409667e-09,
				2.6004165779014743e-09
			],
			[
				2.7814971798937472e-09,
				2.641719758302551e-09
			],
			[
				2.701521923060271e-09,
				3.978916303130975e-09
			],
			[
				3.8122216877484485e-09,
				4.08112562395068e-09
			],
			[
				2.8218529197448995e-09,
				3.181321805160342e-09
			],
			[
				5.2318205904113836e-09,
				2.4717295367154657e-09
			],
			[
				5.702999198677116e-09,
				8.266206512312955e-09
			],
			[
				2.2153790777228395e-09,
				2.5680069705276288e-09
			],
			[
				1.31015265227245e-09,
				3.493187693406535e-09
			],
			[
				3.4724285849079364e-09,
				3.598950207223801e-09
			],
			[
				2.643149223764698e-09,
				1.1538559170688834e-09
			],
			[
				3.0193415650264945e-09,
				3.4030912559528723e-09
			],
			[
				8.435292532241942e-09,
				6.422543630228209e-09
			],
			[
				3.2721710377243074e-09,
				6.858901102160621e-09
			],
			[
				1.8421868349218733e-08,
				4.233172863476567e-09
			],
			[
				2.0577207559063844e-08,
				4.156431404435479e-09
			],
			[
				3.1115609561685847e-09,
				2.6676423352932e-09
			],
			[
				9.614546468730474e-10,
				2.3179963261943435e-09
			],
			[
				2.7491787674299183e-09,
				3.307765061269945e-09
			],
			[
				2.233126089251672e-09,
				1.9123346971446284e-09
			],
			[
				2.5843459403088095e-09,
				3.6941643428302203e-09
			],
			[
				3.573231547158771e-09,
				2.4382761131769946e-09
			],
			[
				2.3987526261456833e-08,
				1.650708032939711e-08
			],
			[
				5.3389684162160096e-09,
				5.487402644234768e-09
			],
			[
				3.38386080623585e-09,
				3.392898830125449e-09
			],
			[
				2.0974647284553983e-09,
				4.633047889377426e-09
			],
			[
				2.642465105313249e-09,
				3.6451124181271445e-09
			],
			[
				3.021350547218539e-09,
				1.895863378660576e-09
			],
			[
				5.750371665801446e-09,
				3.0761643835773824e-09
			],
			[
				2.8616680041393556e-09,
				4.060287977745214e-09
			],
			[
				3.679313763005386e-09,
				2.471844306403343e-09
			],
			[
				4.454729835165387e-09,
				6.529104693389746e-09
			],
			[
				4.714966631651743e-09,
				4.66285487154173e-09
			],
			[
				4.871530980470876e-09,
				5.2301767261062565e-09
			],
			[
				3.7314863885265284e-09,
				2.1931631795565965e-09
			],
			[
				6.567490888723615e-09,
				8.35014063789665e-09
			],
			[
				5.524719269051541e-09,
				4.221726219051607e-09
			],
			[
				1.6628939630524051e-09,
				2.8836541709383494e-09
			],
			[
				2.7328812389546483e-09,
				4.013720690903848e-09
			],
			[
				8.943951412220943e-09,
				3.2021569414190764e-09
			],
			[
				5.913728239439156e-09,
				4.0799251781415e-09
			],
			[
				4.4137641696566295e-09,
				4.05076679264097e-09
			],
			[
				3.212987896451555e-09,
				2.993379329025442e-09
			],
			[
				5.5887345042271e-09,
				6.598026442861975e-09
			],
			[
				3.4525413888237466e-09,
				2.0562631881923354e-09
			],
			[
				4.187869421179462e-09,
				3.214235257235347e-09
			],
			[
				3.0694865642505928e-09,
				3.6234244808143767e-09
			],
			[
				4.214707175762022e-09,
				3.1634767789161176e-09
			],
			[
				9.84574828971019e-09,
				3.535085286406104e-09
			],
			[
				1.1961308607807656e-08,
				3.154381581437836e-09
			],
			[
				2.7626556754243663e-09,
				3.3972255839342513e-09
			],
			[
				4.688419643110904e-09,
				2.6306886040518223e-09
			],
			[
				3.81539576504275e-09,
				4.079840343210652e-09
			],
			[
				3.520821666807948e-09,
				2.5444604950333457e-09
			],
			[
				3.348475752889184e-09,
				2.8444590061842583e-09
			],
			[
				2.842220865386312e-09,
				2.496147014446875e-09
			],
			[
				1.8983594668425213e-09,
				1.7152772769371402e-09
			],
			[
				2.6295367474945384e-09,
				3.310470656167404e-09
			],
			[
				3.9423301264054076e-09,
				3.1680889068463105e-09
			],
			[
				2.439965309120637e-09,
				6.084216485657348e-09
			],
			[
				1.7532088270375663e-09,
				3.270558764197187e-09
			],
			[
				3.2909076865335826e-09,
				2.668877626907819e-09
			],
			[
				1.5792437577413552e-09,
				2.5829378464204403e-09
			],
			[
				3.3405699303510824e-09,
				2.5982455776344508e-09
			],
			[
				3.418766967193835e-09,
				2.460648802650314e-09
			],
			[
				3.552218880067118e-09,
				9.291985341386009e-10
			],
			[
				3.606910527119087e-09,
				3.2524611716184738e-09
			],
			[
				2.807711181308308e-09,
				4.6614107259933796e-09
			],
			[
				3.4522805218928203e-09,
				3.910917702509364e-09
			],
			[
				3.016075619332803e-09,
				1.2926691531021994e-09
			],
			[
				4.029626048986501e-09,
				5.180477812730611e-09
			],
			[
				3.30984420556178e-09,
				4.762480929054668e-09
			],
			[
				6.1452969026051385e-09,
				1.1737345385799457e-08
			],
			[
				3.988436684235589e-09,
				2.487252983864681e-09
			],
			[
				3.273372923130418e-09,
				2.942342255763095e-09
			],
			[
				4.110582488704594e-09,
				3.2986234602174112e-09
			],
			[
				5.146562518779508e-09,
				2.743341074404396e-09
			],
			[
				3.646071027951751e-09,
				4.154371211565101e-09
			],
			[
				2.4304790335752732e-09,
				2.916466843466535e-09
			],
			[
				2.6679563761299503e-09,
				3.3067214179419242e-09
			],
			[
				4.502581788266908e-09,
				5.837065095430788e-09
			],
			[
				3.515188158628355e-09,
				4.3661135031320985e-09
			],
			[
				2.3112715341953505e-09,
				2.6365363431170543e-09
			],
			[
				4.459155317897415e-09,
				4.5584134117641375e-09
			],
			[
				2.2984521300815015e-09,
				5.0940682466406535e-09
			],
			[
				5.796438899100244e-09,
				3.8661362034137025e-09
			],
			[
				2.8246944002110285e-09,
				9.509233324546184e-10
			],
			[
				4.02468671039868e-09,
				5.904222030508711e-09
			],
			[
				2.3361787539518174e-09,
				3.260030068011132e-09
			],
			[
				4.14263149540446e-09,
				4.008551432364373e-09
			],
			[
				1.5894010842782004e-09,
				1.6501248845459993e-09
			],
			[
				2.8904742510803313e-09,
				4.659730277139892e-09
			],
			[
				2.5823636598654896e-09,
				2.624719357053203e-09
			],
			[
				6.83853686679317e-09,
				2.6744783165846503e-09
			],
			[
				3.3329705368679503e-09,
				2.932187200655666e-09
			],
			[
				2.60345985539009e-09,
				3.141467425312585e-09
			],
			[
				5.024677588920663e-09,
				4.169124574906655e-09
			],
			[
				3.1235458078350663e-09,
				6.119295956463968e-09
			],
			[
				1.7097191534527515e-09,
				9.250223801240517e-10
			],
			[
				4.213960070875681e-09,
				4.42369666601352e-09
			],
			[
				4.411956386882098e-09,
				4.633680018628134e-09
			],
			[
				3.3357280446330626e-09,
				3.87756170825043e-09
			],
			[
				2.0362869402552107e-09,
				2.199505322564918e-09
			],
			[
				2.9296156778531924e-09,
				4.7120146780816485e-09
			],
			[
				3.712310988641494e-09,
				5.555181601566254e-09
			],
			[
				3.210550456402425e-09,
				3.446114757128427e-09
			],
			[
				2.88439256396871e-09,
				1.5293726505347465e-09
			],
			[
				3.829745004546862e-09,
				2.5471751788950976e-09
			],
			[
				3.1549509771344313e-09,
				2.4798650447273065e-09
			],
			[
				3.971430899845243e-09,
				4.254323395029154e-09
			],
			[
				4.220821905816472e-09,
				2.7468501084945716e-09
			],
			[
				2.483249182307581e-09,
				3.973227763985545e-09
			],
			[
				4.1052050831170595e-09,
				4.086269090397934e-09
			],
			[
				3.7558966905791656e-09,
				3.442125417363037e-09
			],
			[
				7.228789354057124e-10,
				4.182660376978834e-09
			],
			[
				2.4829157303004735e-09,
				1.9465247561506093e-09
			],
			[
				3.1206554720503468e-09,
				2.5100160857763216e-09
			],
			[
				4.91782643755454e-09,
				4.061525823282082e-09
			],
			[
				4.18668866138695e-09,
				4.346639869085968e-09
			],
			[
				3.0610521399037773e-09,
				5.056360024172295e-09
			],
			[
				2.264065185870905e-09,
				2.2305530983786603e-09
			],
			[
				4.186146023316753e-09,
				5.3632170094144365e-09
			],
			[
				3.094800153563553e-09,
				3.396733988163234e-09
			],
			[
				1.4963682740817306e-09,
				1.9415209185771283e-09
			],
			[
				2.1837462390822773e-09,
				2.4725627100637606e-09
			],
			[
				1.5208002145102075e-09,
				2.820264193063989e-09
			],
			[
				3.5350848222885024e-09,
				9.936142916753817e-10
			],
			[
				4.524791570556865e-09,
				4.045348974563533e-09
			],
			[
				3.1476345661479362e-09,
				2.577127614389221e-09
			],
			[
				3.4218617344463697e-09,
				1.0329697637727104e-08
			],
			[
				1.9182091183746074e-09,
				2.975479607955405e-09
			],
			[
				3.455620792172399e-09,
				2.781631364489318e-09
			],
			[
				3.897643880724872e-09,
				1.3800549751763774e-09
			],
			[
				3.87041531258727e-09,
				2.7041808073055304e-09
			],
			[
				3.835263388601576e-09,
				2.369510928547143e-09
			],
			[
				2.7072980536143712e-09,
				3.5648921314826727e-09
			],
			[
				2.9898072300009007e-09,
				1.4485700961670656e-09
			],
			[
				3.875042738524496e-09,
				3.6308362679520766e-09
			],
			[
				1.0006301066721595e-09,
				1.2756959202544557e-09
			],
			[
				4.461606682861794e-09,
				1.8938478178428576e-09
			],
			[
				3.874283060407729e-09,
				2.934944979893834e-09
			],
			[
				3.4930932885697464e-09,
				2.6686944679292547e-09
			],
			[
				2.1737134373806478e-09,
				1.849705303846945e-09
			],
			[
				2.066504545713352e-09,
				4.309447121157276e-09
			],
			[
				7.911179540216436e-09,
				5.594851740500761e-09
			],
			[
				4.288012935785139e-09,
				2.9786569981690134e-09
			],
			[
				5.243962903368011e-09,
				2.282902732660568e-09
			],
			[
				2.2955199559963066e-09,
				2.645905064253067e-09
			],
			[
				3.0074925896313038e-09,
				3.589727531148987e-09
			],
			[
				2.2107254971534273e-08,
				5.170033649181377e-09
			],
			[
				2.8979950597307486e-09,
				3.299737872350539e-09
			],
			[
				3.046924808444834e-09,
				4.204857598962488e-09
			],
			[
				4.615726066305636e-09,
				3.1793370107267746e-09
			],
			[
				3.217948750878788e-09,
				3.922132844720382e-09
			],
			[
				3.6064226167807087e-09,
				3.5887896653648504e-09
			],
			[
				1.3554472849025167e-09,
				4.184318624759592e-09
			],
			[
				1.3441426625099364e-08,
				7.392399547309595e-09
			],
			[
				5.152575844062812e-09,
				4.296123842183372e-09
			],
			[
				3.9877256347665146e-09,
				3.118904517197966e-09
			],
			[
				1.1979559852441966e-08,
				9.834242758845879e-09
			],
			[
				9.607725915032985e-10,
				4.6346523064579395e-09
			],
			[
				2.8024187564101538e-09,
				2.5880246659954857e-09
			],
			[
				2.5546035387745918e-09,
				3.1994300709199387e-09
			],
			[
				2.5802102607452414e-09,
				3.3917028288749134e-09
			],
			[
				3.2778755168390167e-09,
				2.6009446770897607e-09
			],
			[
				3.4424941861124865e-09,
				3.803785638318107e-09
			],
			[
				2.602884095566716e-09,
				2.905361326095668e-09
			],
			[
				1.9705957388499045e-09,
				4.003411749024536e-09
			],
			[
				2.228571503512979e-09,
				2.9881802538083987e-09
			],
			[
				1.987308430279373e-09,
				1.9081187180047443e-09
			],
			[
				2.6523920553773668e-09,
				2.8957692072734727e-09
			],
			[
				2.1684384823629687e-09,
				4.511876264356445e-09
			],
			[
				3.7954644971666345e-09,
				3.6831509395888545e-09
			],
			[
				3.2358341283564165e-09,
				3.2222981708964655e-09
			],
			[
				2.242254375232599e-09,
				2.638988192505563e-09
			],
			[
				2.2426733880628246e-08,
				6.52572710567595e-09
			],
			[
				3.039963193194139e-09,
				2.6028431144844043e-09
			],
			[
				7.116855895202576e-09,
				5.6249059792760375e-09
			],
			[
				3.4006557945933552e-09,
				3.378501188608029e-09
			],
			[
				3.2462555385347826e-09,
				3.5090727724243554e-09
			],
			[
				3.728751994359113e-09,
				4.40887649395935e-09
			],
			[
				3.136052798397601e-09,
				2.658439773908693e-09
			],
			[
				4.641996761750478e-09,
				2.1825969207798984e-09
			],
			[
				4.717202247662804e-09,
				3.254776596010211e-09
			],
			[
				2.2520607429067707e-09,
				4.432004211026726e-09
			],
			[
				2.702200435886713e-09,
				2.315477939881957e-09
			],
			[
				3.5549249301380455e-09,
				3.2455126423678145e-09
			],
			[
				3.202067573886121e-09,
				3.53174221894093e-09
			],
			[
				3.3242752193015546e-09,
				1.8767151036564053e-09
			],
			[
				2.6849960628217715e-09,
				3.86971142633482e-09
			],
			[
				3.0458590289267477e-09,
				2.9787644034336804e-09
			],
			[
				1.0519315804212702e-09,
				2.593643309059052e-09
			],
			[
				2.354411000029199e-09,
				6.762809392557976e-09
			],
			[
				2.3320528563119345e-09,
				3.3344046260847512e-09
			],
			[
				2.5730132031104996e-09,
				2.9157035553713937e-09
			],
			[
				3.3998756443203313e-09,
				3.4776257169205043e-09
			],
			[
				2.3729011649160226e-09,
				2.9764664610958763e-09
			],
			[
				8.102962712421819e-09,
				1.5888860354694665e-08
			]
		],
		"rel_xy": [
			[
				-4.350647269186568e-10,
				2.5269500019969437e-09
			],
			[
				4.350647269187627e-10,
				-2.52695000199697e-09
			],
			[
				-2.9818044850800692e-09,
				-2.5251999959244633e-09
			],
			[
				1.4368551780418968e-09,
				-1.978881171771359e-09
			],
			[
				-5.249256857616331e-09,
				-5.273095257872826e-10
			],
			[
				6.794206164654451e-09,
				5.0313906934829725e-09
			],
			[
				-5.62026242156408e-09,
				2.431634301169095e-08
			],
			[
				-7.4234954254250724e-09,
				2.551535399306006e-08
			],
			[
				-5.942024708504304e-09,
				7.398115866864501e-09
			],
			[
				3.8097885216026814e-09,
				-9.304511883815763e-09
			],
			[
				5.969836156510917e-09,
				-2.210282128321329e-08
			],
			[
				9.206157877379858e-09,
				-2.582247970458646e-08
			],
			[
				5.875814124829409e-09,
				2.5295221930332202e-09
			],
			[
				5.571474343512746e-09,
				-3.395357078295606e-09
			],
			[
				8.937579241259983e-10,
				9.554909976978226e-10
			],
			[
				-4.194826068697942e-09,
				-2.070872032952948e-09
			],
			[
				-1.3242393648782547e-10,
				3.778821144068217e-09
			],
			[
				-1.876394723832008e-09,
				-2.4591351631110393e-09
			],
			[
				4.424028064563087e-09,
				6.029887214858823e-09
			],
			[
				-5.132856735964863e-09,
				-2.370167216314941e-09
			],
			[
				-1.5105501660850638e-10,
				-2.5631002233791185e-09
			],
			[
				-5.277517975440129e-09,
				-4.350898356046684e-10
			],
			[
				-1.4971155893427313e-10,
				1.2699478385651362e-09
			],
			[
				1.4971155893427313e-10,
				-1.269947838565189e-09
			],
			[
				9.009781907971421e-09,
				-3.8062679352508367e-11
			],
			[
				-9.009781907971421e-09,
				3.8062679352508367e-11
			],
			[
				-1.867606868843014e-09,
				-3.710732706595341e-09
			],
			[
				5.510496744192083e-10,
				-8.787110927263656e-10
			],
			[
				-2.850254520914063e-09,
				2.557886261995601e-09
			],
			[
				3.542758818290409e-09,
				3.820345222069087e-09
			],
			[
				6.240528970474994e-10,
				-1.7887876847431934e-09
			],
			[
				3.1788414117198826e-09,
				-5.267938569152173e-09
			],
			[
				7.463179590583061e-11,
				-4.6520794884411814e-10
			],
			[
				-3.2534732076257265e-09,
				5.7331465179962915e-09
			],
			[
				-2.448229402215203e-09,
				1.81374107199193e-09
			],
			[
				-1.9713065583517275e-09,
				3.597428920737142e-10
			],
			[
				1.6940668991701707e-09,
				6.318107907541945e-09
			],
			[
				-8.324427243806658e-09,
				1.373839632621242e-09
			],
			[
				2.9802357375496206e-09,
				-4.9516869510406815e-09
			],
			[
				5.549560939511487e-09,
				-2.354433884394146e-09
			],
			[
				2.5200996281423097e-09,
				-2.5593106687941628e-09
			],
			[
				4.361287826867823e-09,
				9.046668763458061e-10
			],
			[
				-4.361287826867929e-09,
				-9.046668763458127e-10
			],
			[
				1.3795845969637836e-09,
				2.802832535150845e-09
			],
			[
				-1.3795845969636778e-09,
				-2.802832535150845e-09
			],
			[
				2.7570539907680425e-09,
				1.764322289947099e-09
			],
			[
				-1.5017402273244448e-09,
				-4.406372171628932e-10
			],
			[
				-4.1861330982789974e-09,
				-3.554068895870844e-09
			],
			[
				2.796932639096404e-09,
				-2.756441480366744e-09
			],
			[
				9.629273578645976e-10,
				8.192221910383527e-09
			],
			[
				1.6937392742974004e-09,
				4.934626862955556e-09
			],
			[
				8.954839760996861e-11,
				-4.72144427414518e-10
			],
			[
				-2.6123283340333943e-09,
				-7.667879042471923e-09
			],
			[
				-1.7821211421339131e-09,
				2.833334714641754e-09
			],
			[
				1.7821211421339264e-09,
				-2.833334714641701e-09
			],
			[
				3.961933496761809e-09,
				1.3116911059993933e-09
			],
			[
				-3.961933496761809e-09,
				-1.3116911059993933e-09
			],
			[
				1.0819787495527253e-09,
				-4.525214016174231e-09
			],
			[
				-7.421250255656491e-11,
				-2.087060353281074e-09
			],
			[
				-3.6249410079509978e-09,
				1.7506168482910396e-09
			],
			[
				5.108601828809488e-09,
				4.307041069274937e-09
			],
			[
				4.40244090205946e-10,
				-3.1350082166000993e-09
			],
			[
				-2.931671158060279e-09,
				3.6896246684895072e-09
			],
			[
				3.07886003622198e-09,
				1.873688933466294e-09
			],
			[
				-4.81891775973641e-09,
				1.5499921736183894e-09
			],
			[
				6.292871580322519e-09,
				-3.1095805849630093e-09
			],
			[
				-2.3937741520453147e-09,
				1.3713899747112802e-10
			],
			[
				-4.2659262008246987e-10,
				-1.4221796397727054e-09
			],
			[
				9.464234894977063e-10,
				9.908185442912623e-10
			],
			[
				9.207722012674481e-10,
				-3.6777788085091248e-09
			],
			[
				1.5660914810105702e-09,
				4.4090643958700235e-09
			],
			[
				-5.165734256456347e-09,
				-7.511640114724166e-10
			],
			[
				-4.984482473741175e-09,
				1.0652586994902893e-09
			],
			[
				-6.2057060837429596e-09,
				1.7465429747856611e-09
			],
			[
				-1.0738380613510677e-09,
				3.3211594823689596e-09
			],
			[
				1.8558862215896393e-09,
				1.1529784614402133e-09
			],
			[
				2.740863771954161e-09,
				-8.257360279315257e-10
			],
			[
				3.830963724110204e-09,
				-1.4395412216640697e-09
			],
			[
				3.836312901181198e-09,
				-5.0206623684895545e-09
			],
			[
				1.4361888775128265e-09,
				1.6434217377115155e-09
			],
			[
				-2.7069266823308403e-09,
				-1.8315547584568156e-09
			],
			[
				1.2707378048180138e-09,
				1.8813302074527367e-10
			],
			[
				7.871325968686829e-10,
				4.41417352670946e-09
			],
			[
				-7.871325968686697e-10,
				-4.414173526709407e-09
			],
			[
				2.2277049681225243e-09,
				-3.2512261201416508e-09
			],
			[
				-1.3006235711779556e-09,
				-5.213147761268544e-09
			],
			[
				5.686232293468153e-10,
				4.4830950958708435e-09
			],
			[
				-1.495704626291278e-09,
				3.981278785539299e-09
			],
			[
				1.392241287989896e-09,
				-3.7123961625781284e-09
			],
			[
				6.014968062642435e-09,
				1.5081376426334117e-09
			],
			[
				-7.407209350632172e-09,
				2.2042585199447034e-09
			],
			[
				-5.7895387076934524e-09,
				3.8691999327025175e-09
			],
			[
				2.0670744323174024e-09,
				3.905637977317019e-11
			],
			[
				2.6173461047261087e-09,
				1.675412833025299e-09
			],
			[
				6.48371492999714e-10,
				-5.838889870212771e-10
			],
			[
				2.1916222538690648e-09,
				-1.167295494002085e-09
			],
			[
				-2.4721736606279313e-09,
				-7.166440909612955e-10
			],
			[
				5.752796982763293e-10,
				2.313077477416859e-09
			],
			[
				-9.589511190336821e-11,
				-1.21096221370635e-09
			],
			[
				2.5791349803539173e-10,
				-4.217955837226834e-09
			],
			[
				1.0483375315310436e-08,
				2.2301229557359742e-09
			],
			[
				-3.3315847896861096e-09,
				-8.263154296118432e-10
			],
			[
				-4.2278777540339247e-10,
				-1.939075113638161e-09
			],
			[
				-2.4555796130447414e-09,
				-5.1765680535896986e-09
			],
			[
				-4.2734231371758745e-09,
				5.7118356411038345e-09
			],
			[
				4.504971283832006e-09,
				-7.656745712905335e-10
			],
			[
				2.15348627442173e-09,
				3.5448194013481406e-09
			],
			[
				2.038442445134816e-09,
				1.9954872985099008e-09
			],
			[
				-1.1636266214604133e-09,
				2.353936315788602e-09
			],
			[
				-1.7107129551392548e-09,
				-5.505441895537105e-09
			],
			[
				-1.3929879676468097e-09,
				-4.0754508645432686e-09
			],
			[
				-4.064535373723944e-09,
				1.1022581321235493e-09
			],
			[
				-3.650370854183416e-10,
				1.3500661836005555e-09
			],
			[
				-6.220241353825554e-09,
				1.4911907238370584e-09
			],
			[
				2.00871658314873e-09,
				-4.7584301792257065e-09
			],
			[
				1.9719574755650226e-09,
				1.5553859847804197e-09
			],
			[
				9.29044344073593e-10,
				1.9146539938901824e-09
			],
			[
				1.3105229510384726e-09,
				-2.0280052328198053e-10
			],
			[
				-1.6922230188947783e-09,
				-5.933537514059048e-09
			],
			[
				2.587432013691051e-09,
				3.649429251961679e-09
			],
			[
				1.4399466019069867e-09,
				3.0669254969046286e-09
			],
			[
				5.967306163901356e-09,
				-2.89422680615098e-09
			],
			[
				7.830144065092024e-12,
				4.390548895139023e-09
			],
			[
				7.305268374350464e-09,
				-1.420889639055486e-09
			],
			[
				-3.2525397889604723e-09,
				5.713866726562691e-10
			],
			[
				5.123819775795285e-10,
				1.9921077178267267e-09
			],
			[
				-5.993631708110007e-10,
				-8.35596401092347e-10
			],
			[
				6.069014986022038e-10,
				-1.4690407122374055e-09
			],
			[
				-4.516401697822784e-09,
				-2.5709398067704743e-09
			],
			[
				-2.6878962493767606e-09,
				-7.970686166888743e-09
			],
			[
				-3.526830911863507e-10,
				-2.7353319156154983e-10
			],
			[
				5.775371760055468e-10,
				6.694726833555389e-12
			],
			[
				-6.7643137338872696e-09,
				5.559662066015044e-10
			],
			[
				-2.451082812228191e-09,
				-2.1266921133598727e-09
			],
			[
				-1.3652701806616701e-08,
				1.0908781596643081e-09
			],
			[
				-7.32021274273028e-09,
				6.364953300469327e-09
			],
			[
				-4.285432019290216e-09,
				-1.3247004805959235e-09
			],
			[
				-1.0979056794016136e-09,
				-2.068215777950106e-09
			],
			[
				2.1236947595770616e-09,
				1.014905147776689e-09
			],
			[
				4.426249789899846e-09,
				-2.158848315743645e-09
			],
			[
				3.5183550182468924e-09,
				-5.173955239092929e-09
			],
			[
				-4.209529105359657e-10,
				4.146987651825201e-09
			],
			[
				2.344642024118883e-09,
				1.82879469533557e-09
			],
			[
				3.1180847151433054e-09,
				3.42102153276023e-09
			],
			[
				3.797583502007213e-09,
				-2.8237970159392054e-09
			],
			[
				-1.6057839420735528e-10,
				-7.455631669723668e-09
			],
			[
				-1.892465163035936e-09,
				-6.267752006920273e-09
			],
			[
				-1.8248715467880637e-09,
				2.0824971960511834e-09
			],
			[
				9.477999066911047e-09,
				-4.744113797478627e-10
			],
			[
				5.733927731359369e-09,
				-9.741814386846243e-10
			],
			[
				-2.335900235584767e-10,
				2.078578235675224e-09
			],
			[
				2.093514263693052e-09,
				2.0881768559032765e-09
			],
			[
				5.038538409185789e-10,
				-1.7894721120038104e-09
			],
			[
				6.259462571715408e-09,
				4.677436621852576e-09
			],
			[
				4.856980527601707e-09,
				1.6310010663925602e-09
			],
			[
				-1.9471885859973755e-09,
				7.268327779538322e-09
			],
			[
				1.0860916790576977e-09,
				5.010036502083479e-09
			],
			[
				-1.225057351390309e-09,
				-1.4991890025683128e-09
			],
			[
				2.149904008818247e-09,
				5.431816047207515e-10
			],
			[
				1.7066369932800543e-09,
				-4.760082492366783e-10
			],
			[
				3.2064522858006897e-10,
				1.1261151261950235e-08
			],
			[
				4.198986547267298e-10,
				-9.001620438746326e-10
			],
			[
				-2.759898855580721e-10,
				-3.3820583224633473e-10
			],
			[
				1.959237739819405e-09,
				-3.4292690237749908e-09
			],
			[
				2.9586565742210684e-09,
				-5.242891145861341e-09
			],
			[
				-3.881378184197778e-09,
				5.03644000923041e-09
			],
			[
				-4.212099146017237e-09,
				7.225484401669187e-10
			],
			[
				8.72799680740411e-10,
				9.808000165827244e-10
			],
			[
				-4.692284961252982e-10,
				-2.85097506706372e-09
			],
			[
				-3.0242427543163822e-09,
				2.8866322684553465e-09
			],
			[
				-4.526269648370429e-10,
				4.206801585388439e-10
			],
			[
				3.182988369539695e-09,
				-1.4952203988416413e-09
			],
			[
				-4.915722897290582e-09,
				-1.3021664404009511e-09
			],
			[
				-3.702431327031345e-09,
				1.8272482498457682e-09
			],
			[
				-4.090379104832997e-09,
				5.125940083596947e-10
			],
			[
				8.827811076579224e-10,
				3.516994678473704e-09
			],
			[
				-2.269897317634963e-09,
				-7.723978252346729e-10
			],
			[
				1.3054793058443682e-10,
				-7.079924050993365e-10
			],
			[
				-4.4603798888239646e-10,
				4.507068821624193e-09
			],
			[
				2.7557795165897913e-09,
				-2.489026421101773e-09
			],
			[
				6.123380106983133e-09,
				5.523399919340663e-09
			],
			[
				-6.270859346388057e-09,
				-3.951481253733144e-09
			],
			[
				5.395182239615484e-09,
				-1.0668890245537778e-09
			],
			[
				2.197706975647783e-09,
				-9.356790409109e-10
			],
			[
				-2.307563051592763e-09,
				-9.562999170583212e-09
			],
			[
				-3.4635092648842254e-09,
				-6.3988248241197e-09
			],
			[
				-1.0574505821328149e-10,
				-1.039543812348243e-09
			],
			[
				-3.6025031968584637e-09,
				-3.4258953026600756e-10
			],
			[
				4.66485204223718e-10,
				6.132225148857875e-09
			],
			[
				2.618084060218581e-09,
				-8.895593682565918e-10
			],
			[
				2.6349999786119914e-09,
				4.841198603915473e-09
			],
			[
				4.420795128014691e-10,
				-3.1325424606237283e-09
			],
			[
				-4.067596696845506e-09,
				3.46449323928543e-10
			],
			[
				-1.6275668547864291e-09,
				-1.1655460989636167e-09
			],
			[
				1.4247444872949566e-10,
				-8.170029579133789e-10
			],
			[
				-1.4247444872949566e-10,
				8.170029579133723e-10
			],
			[
				2.3296479178255003e-08,
				1.252157511929046e-08
			],
			[
				-3.066843986530583e-08,
				-1.2035211420688667e-08
			],
			[
				-3.16823223946933e-08,
				-1.724298356036331e-08
			],
			[
				8.66929099950174e-09,
				2.538447616105428e-09
			],
			[
				1.72319772189005e-08,
				1.075667487715466e-08
			],
			[
				1.3153014863341888e-08,
				3.46149736850127e-09
			],
			[
				-3.0313342355149332e-09,
				3.0750925585308873e-09
			],
			[
				6.768917318342394e-09,
				-1.611922906385429e-09
			],
			[
				-3.435945413079748e-09,
				4.1616407862628585e-09
			],
			[
				-6.395796097113652e-09,
				3.785628955499466e-09
			],
			[
				-7.742404056511736e-10,
				3.611956114108856e-09
			],
			[
				-5.449331620661481e-09,
				-7.928808562634154e-09
			],
			[
				-8.165409993671895e-10,
				7.152121573805925e-10
			],
			[
				2.836980794375974e-09,
				4.309393897647175e-09
			],
			[
				-3.2478314619642514e-09,
				-3.281388240767652e-09
			],
			[
				-1.969662441829963e-10,
				6.763660541859713e-10
			],
			[
				3.196915646694152e-10,
				3.059879641937591e-10
			],
			[
				7.682324668799731e-09,
				4.059201250090168e-09
			],
			[
				-2.224290367866383e-09,
				1.1482678888484431e-09
			],
			[
				3.86173711983577e-09,
				-7.712700453503539e-09
			],
			[
				1.921493176865637e-09,
				-5.9205387493311996e-09
			],
			[
				2.389001088979315e-09,
				-1.5628755857259254e-09
			],
			[
				3.161561660470163e-10,
				6.073435730355e-09
			],
			[
				1.070350032864026e-09,
				-3.83036663394731e-09
			],
			[
				-7.598222023427288e-10,
				1.8642608578469238e-09
			],
			[
				-8.345528830336838e-10,
				-1.9378430826547324e-09
			],
			[
				1.9037377311191757e-09,
				3.5385997612073776e-10
			],
			[
				5.8891199853647985e-09,
				-3.4030100751398997e-09
			],
			[
				8.664181206588264e-09,
				-2.3100024847165954e-09
			],
			[
				7.904108121933712e-09,
				2.6598794698391006e-10
			],
			[
				1.3503630060073053e-08,
				-3.947062329437016e-09
			],
			[
				1.290471872419229e-08,
				-1.0074873096735482e-09
			],
			[
				-1.5886779084421267e-08,
				-1.7539878410117436e-09
			],
			[
				-1.0972125615167714e-08,
				4.368607862209668e-09
			],
			[
				-1.0608675916697567e-08,
				4.791984857799903e-09
			],
			[
				-1.0229702516067407e-08,
				5.516171737691601e-09
			],
			[
				-7.139315583205795e-09,
				2.739694856546886e-09
			],
			[
				-9.855970286363049e-09,
				5.198519380558954e-09
			],
			[
				3.819946806875016e-09,
				-2.6274780581746475e-09
			],
			[
				1.0116743063504262e-08,
				-4.3355172514173135e-09
			],
			[
				-1.3616697729148905e-11,
				-3.85028126834124e-09
			],
			[
				8.138264596796195e-10,
				3.822792955417517e-09
			],
			[
				4.197981673781655e-09,
				-2.783159640137904e-09
			],
			[
				5.747465152508624e-09,
				-3.094711041769014e-09
			],
			[
				-8.82715689487947e-09,
				5.590832438127944e-09
			],
			[
				-1.9321163910904288e-09,
				-3.535754711638569e-09
			],
			[
				-9.813968415023116e-09,
				-5.246133445693357e-10
			],
			[
				7.844546319426894e-10,
				-9.040701385979714e-10
			],
			[
				1.92735069823418e-09,
				3.4389677928830785e-09
			],
			[
				-2.1067751514430965e-09,
				2.3765564194922196e-10
			],
			[
				-3.5673061119623433e-09,
				2.4758259404055735e-09
			],
			[
				-2.0922937608627442e-09,
				7.512190680754605e-10
			],
			[
				-7.375775456893202e-10,
				-3.724523333397547e-10
			],
			[
				-1.2448472662081978e-09,
				-3.6929328470355647e-09
			],
			[
				7.75695821767295e-09,
				9.235837826721661e-10
			],
			[
				-2.722622461033994e-10,
				1.5308497638346684e-09
			],
			[
				-1.9032351897407992e-09,
				-8.800830642448066e-09
			],
			[
				2.2921129523794284e-09,
				5.926671601791334e-09
			],
			[
				8.97738918680271e-09,
				-9.898742856210224e-10
			],
			[
				3.8236106054792245e-09,
				6.178404447619273e-11
			],
			[
				4.314091430615861e-09,
				3.5099108258353132e-09
			],
			[
				1.1322454895901699e-08,
				2.635502332128095e-09
			],
			[
				1.4588237362997277e-09,
				-9.42434086331764e-10
			],
			[
				-1.010012020582766e-09,
				-4.6657138679023184e-09
			],
			[
				3.4235079787822284e-09,
				-3.290103746606208e-09
			],
			[
				-1.2915068063696708e-08,
				5.702165347400263e-09
			],
			[
				-4.707996452730776e-09,
				1.6082661282406119e-09
			],
			[
				-5.709412110068915e-09,
				-4.619376977239815e-09
			],
			[
				4.3376222939012164e-09,
				-1.5644944359106064e-08
			],
			[
				-3.5258755804649665e-09,
				-1.9915467746376902e-08
			],
			[
				1.5504100299995932e-10,
				-1.894398256706328e-08
			],
			[
				3.2383922029244622e-09,
				-1.9405008691115923e-08
			],
			[
				9.529869226694982e-09,
				-3.977834432345513e-09
			],
			[
				-7.316352476786988e-09,
				-3.306789525425489e-09
			],
			[
				-4.638018783085603e-09,
				-6.529921203175329e-10
			],
			[
				-1.0599795966478648e-09,
				5.009476694749362e-09
			],
			[
				-5.1177255590597595e-09,
				2.4524103337531424e-09
			],
			[
				-3.685254494658127e-09,
				9.211114101747959e-10
			],
			[
				-6.445973910104951e-09,
				-2.587923127830621e-09
			],
			[
				-6.739486160410684e-09,
				1.611195187348408e-10
			],
			[
				-1.5005013404334978e-09,
				9.727516673470825e-09
			],
			[
				-2.63952756348399e-09,
				1.2281840319656952e-09
			],
			[
				3.3575500606472197e-09,
				7.709797552767096e-09
			],
			[
				3.918308670504347e-09,
				7.09445751158245e-09
			],
			[
				6.243297836965991e-09,
				5.385594463769996e-09
			],
			[
				4.4028939341878453e-10,
				1.3190622817708039e-09
			],
			[
				-3.5330065764487664e-09,
				2.759299572424288e-09
			],
			[
				-2.9326927116683985e-09,
				7.621063974486103e-09
			],
			[
				3.428542938990937e-09,
				-2.4833242210674934e-10
			],
			[
				1.4745145277189587e-09,
				2.2016237575725213e-09
			],
			[
				6.5586325015008e-10,
				9.569037189851423e-09
			],
			[
				5.425364723132218e-09,
				3.4300005372645e-09
			],
			[
				2.7918643211008324e-09,
				4.370798117908219e-09
			],
			[
				5.650167909339776e-09,
				4.1913527271473655e-10
			],
			[
				1.66472429917835e-09,
				8.099695310254806e-09
			],
			[
				-3.1770179044141865e-09,
				5.2038907864728406e-09
			],
			[
				-2.2730651588344345e-09,
				-6.300817439397517e-09
			],
			[
				2.2730651588344345e-09,
				6.300817439397517e-09
			],
			[
				-1.1003082636214641e-09,
				-3.5975377022761132e-09
			],
			[
				-1.3311011039226274e-09,
				-1.7898338924181516e-09
			],
			[
				6.223489633112463e-09,
				-5.956945574752199e-10
			],
			[
				7.886992336697496e-10,
				8.023687852810767e-10
			],
			[
				-2.736393031062791e-09,
				2.0169689536626168e-09
			],
			[
				-3.975619461262965e-09,
				4.643161287971809e-09
			],
			[
				2.1312329930875287e-09,
				-1.4794328747460074e-09
			],
			[
				-2.3745297657150366e-09,
				3.435891507678627e-09
			],
			[
				2.5250770834191853e-09,
				-4.356563152458671e-09
			],
			[
				-4.458299524330704e-09,
				4.489287537783458e-09
			],
			[
				1.450485590481453e-09,
				5.682697268379979e-10
			],
			[
				-3.198556708648071e-09,
				2.0768703123453623e-09
			],
			[
				2.2821181626378414e-09,
				-3.2745646447533676e-09
			],
			[
				6.874091018345488e-10,
				1.2785799546466858e-10
			],
			[
				-1.99986234502518e-11,
				-1.8033940965354512e-09
			],
			[
				1.7770334388621072e-09,
				-3.4501416716588284e-09
			],
			[
				1.3292612449090338e-09,
				2.1864864852955693e-09
			],
			[
				-6.272804475386518e-10,
				3.343376295758593e-09
			],
			[
				3.450257784039875e-09,
				-2.6836180247941003e-10
			],
			[
				-1.171405643150864e-09,
				1.6175697796144251e-09
			],
			[
				1.9384535593656056e-09,
				-1.9537606990792358e-09
			],
			[
				9.45678983564028e-10,
				-5.425772326634306e-09
			],
			[
				-1.9430437328430626e-09,
				-6.889314569180283e-10
			],
			[
				7.71632598945749e-10,
				-3.997016394744258e-09
			],
			[
				9.827675795401855e-10,
				6.640250874532314e-09
			],
			[
				-4.347060681923288e-09,
				7.326457299497469e-10
			],
			[
				6.374699579967134e-11,
				3.6431881731151076e-09
			],
			[
				-2.8394192687827723e-09,
				-3.827445027674371e-09
			],
			[
				3.457467828015604e-09,
				-3.851824821845265e-09
			],
			[
				1.8269620149779793e-09,
				6.284625385291226e-09
			],
			[
				-2.5087575700105884e-09,
				-2.248543708886695e-09
			],
			[
				-9.365128239298659e-10,
				3.4179910177273015e-09
			],
			[
				-2.9345117717907913e-10,
				-3.5732432990987745e-09
			],
			[
				-1.9404066966413937e-09,
				-3.5382460205560423e-09
			],
			[
				-2.090932950031181e-10,
				1.850995252387791e-09
			],
			[
				3.379463992753404e-09,
				1.8425030495397256e-09
			],
			[
				1.5945029165432788e-09,
				2.5183117951998377e-09
			],
			[
				-1.5945029165432788e-09,
				-2.5183117951998377e-09
			],
			[
				-2.6024393564990317e-10,
				-6.179842543602216e-09
			],
			[
				-3.4131918656153118e-09,
				3.449696360098697e-09
			],
			[
				6.552327053339226e-09,
				7.154567625942476e-10
			],
			[
				-5.540068324011295e-10,
				6.59849766530946e-09
			],
			[
				-2.74697559287328e-09,
				1.3201668357005807e-09
			],
			[
				-1.3313492950185936e-09,
				-4.2157256172761846e-10
			],
			[
				4.658907991253431e-10,
				-4.0133496621098455e-09
			],
			[
				2.3891380234987785e-09,
				1.5326774635808251e-09
			],
			[
				4.323964831880237e-09,
				-1.388538732084308e-09
			],
			[
				-1.337775906239941e-09,
				-7.340721081745594e-10
			],
			[
				1.8088336651206868e-09,
				9.577486478200229e-10
			],
			[
				-2.6403912061693725e-09,
				-7.398329478073866e-10
			],
			[
				3.813083423493583e-09,
				1.713352751816296e-09
			],
			[
				1.5362451150570215e-09,
				1.40709754270313e-09
			],
			[
				1.4221305642920983e-09,
				3.4282334802987773e-09
			],
			[
				-4.544796344618789e-10,
				3.3731498781774994e-09
			],
			[
				-7.127368252128575e-09,
				-1.1064938632503709e-09
			],
			[
				5.941314170883379e-10,
				-5.161085838144865e-09
			],
			[
				-3.039962372337354e-09,
				-4.751289131197519e-09
			],
			[
				2.790902977846019e-09,
				-1.969619039436972e-10
			],
			[
				-2.7909029778459927e-09,
				1.9696190394369058e-10
			],
			[
				1.7416352353614082e-09,
				3.6593979383007447e-09
			],
			[
				-3.2733355079917873e-09,
				-5.190709464371295e-10
			],
			[
				1.530537763090371e-09,
				6.193113152790491e-09
			],
			[
				-1.654052865757457e-10,
				-2.8733345358516532e-09
			],
			[
				6.157568230955566e-10,
				-3.6047411455005916e-09
			],
			[
				-4.4918902698012054e-10,
				-2.8553644633018345e-09
			],
			[
				-8.425299720282378e-10,
				5.849884871158476e-10
			],
			[
				8.425299720282378e-10,
				-5.849884871158741e-10
			],
			[
				-2.544705031199045e-09,
				-2.2613932292698943e-09
			],
			[
				4.26109510970262e-09,
				4.278454599015757e-09
			],
			[
				-1.7163900785035815e-09,
				-2.017061369745916e-09
			],
			[
				2.4203275987776484e-09,
				3.4284616159680774e-09
			],
			[
				9.306981857517312e-11,
				-6.2817146195312245e-09
			],
			[
				3.867115231604018e-09,
				-2.410647979073311e-09
			],
			[
				-3.0058784610142927e-09,
				-8.373891606994922e-10
			],
			[
				-1.6686464462815888e-09,
				-3.0824263961976337e-09
			],
			[
				-5.876930928690561e-09,
				4.4656127735860624e-09
			],
			[
				4.170943187029543e-09,
				4.718103765947601e-09
			],
			[
				3.022472109018438e-09,
				-1.8365091725856737e-09
			],
			[
				-1.530260786810471e-09,
				-3.1078313559499784e-09
			],
			[
				-4.769398414309115e-10,
				2.373191622849871e-09
			],
			[
				2.837454202616442e-09,
				-4.784597612048822e-10
			],
			[
				-2.2781541707926713e-09,
				1.1727027913742114e-09
			],
			[
				-1.5745715126010378e-09,
				1.8769058755167168e-09
			],
			[
				-5.6875053492335854e-09,
				2.8563047785602334e-09
			],
			[
				-3.154749041671156e-09,
				1.4849570393463936e-09
			],
			[
				4.364170229702054e-09,
				3.9508894969450463e-10
			],
			[
				9.200669932648332e-10,
				-2.9523982529208353e-09
			],
			[
				1.8240829485818579e-09,
				-2.8468978987403606e-09
			],
			[
				6.118101018164355e-10,
				3.67444688564599e-09
			],
			[
				1.1221241175398784e-09,
				-2.611501501586005e-09
			],
			[
				-5.180828009036237e-09,
				1.9092477204907017e-09
			],
			[
				3.7870143798967954e-10,
				2.6749424417857076e-09
			],
			[
				-1.874032295552524e-09,
				6.736861055607357e-10
			],
			[
				6.499536416407508e-09,
				5.711095474265914e-10
			],
			[
				-3.31791593404929e-09,
				-2.007131177876361e-09
			],
			[
				3.49453838424044e-09,
				-3.821854637387309e-09
			],
			[
				1.067369726418401e-09,
				-3.079265260863919e-09
			],
			[
				-4.459405895373899e-09,
				2.004734255842025e-09
			],
			[
				-5.1824616930489e-10,
				-3.474833570767963e-09
			],
			[
				3.910282338260176e-09,
				4.5493645757898035e-09
			],
			[
				-5.527626546354503e-10,
				5.470712088109106e-10
			],
			[
				-1.378819718628927e-09,
				3.6817326661901955e-09
			],
			[
				-1.7389567277768351e-09,
				-7.039525130256898e-10
			],
			[
				-8.690173997891897e-11,
				-5.475259663445968e-09
			],
			[
				-3.7586942234581466e-09,
				-5.412031256981222e-09
			],
			[
				-3.720148575259346e-10,
				-1.8297694152765566e-09
			],
			[
				-9.867714697615582e-10,
				7.052105826088482e-10
			],
			[
				1.634257821709712e-09,
				2.162071815822254e-09
			],
			[
				7.83403362962188e-10,
				3.850636919600962e-09
			],
			[
				-1.0485458930297899e-09,
				-1.0982103254745756e-10
			],
			[
				-2.061481072903046e-09,
				-1.6194718423989862e-09
			],
			[
				-8.601650213162049e-10,
				-3.2996329110988384e-09
			],
			[
				2.033934744075142e-09,
				-2.977374190951211e-09
			],
			[
				-2.1742982314173413e-09,
				-5.914497340052374e-10
			],
			[
				-4.670394092056389e-09,
				-8.227277471422947e-10
			],
			[
				2.0638820033019527e-09,
				2.9089638503784507e-09
			],
			[
				1.2273433164982698e-09,
				1.6985560957983658e-09
			],
			[
				5.272453409346246e-09,
				2.831900599069918e-09
			],
			[
				2.1910002098751994e-09,
				1.5772686719453418e-10
			],
			[
				-2.1652204681697185e-09,
				5.423823335544137e-09
			],
			[
				2.7561216690376196e-09,
				-2.3293363184175736e-09
			],
			[
				5.450852032984634e-09,
				1.354822235253201e-09
			],
			[
				-1.5582223991291024e-09,
				-1.5168955098150913e-10
			],
			[
				1.5005917091238404e-09,
				-8.016934078164608e-11
			],
			[
				3.305978208158257e-09,
				3.408884333863731e-10
			],
			[
				-2.6167007370679535e-10,
				3.023060556579413e-09
			],
			[
				-4.54489984357509e-09,
				-3.2837796491841665e-09
			],
			[
				-1.9591413562116656e-09,
				-3.999423265045802e-09
			],
			[
				-4.4552861352699186e-10,
				-1.4064776153177036e-09
			],
			[
				-9.654042965202866e-10,
				6.730824364362954e-10
			],
			[
				-2.9648930692175565e-09,
				-3.2395554740533924e-09
			],
			[
				-4.656447255951353e-09,
				-3.45265504394406e-09
			],
			[
				4.6913479527834095e-09,
				6.98600591028042e-10
			],
			[
				-1.5587141599747873e-09,
				1.7888978822174656e-09
			],
			[
				-7.2629216101827704e-09,
				3.1663998757944885e-09
			],
			[
				-2.5349814908763185e-09,
				1.8184024201857805e-09
			],
			[
				3.364859349672613e-09,
				-2.668258914717276e-09
			],
			[
				-3.272032318977376e-09,
				3.484496988758691e-09
			],
			[
				-1.3591305725451718e-09,
				-1.9575290867446264e-09
			],
			[
				-6.914011351991521e-11,
				5.532883068569593e-10
			],
			[
				1.2274617772205643e-11,
				5.198400674180535e-09
			],
			[
				6.083461104013337e-09,
				-3.3586960507214243e-09
			],
			[
				1.8782268622114447e-09,
				1.953721819398907e-09
			],
			[
				1.0871395815302215e-09,
				4.331279500260591e-09
			],
			[
				-1.4425768557982218e-10,
				3.202580858942248e-10
			],
			[
				-3.195654817641367e-09,
				3.29277131749891e-09
			],
			[
				8.979850944309497e-10,
				1.3685713544428917e-09
			],
			[
				3.3803996803699895e-10,
				1.433338276272573e-10
			],
			[
				4.712414926388409e-09,
				-3.1757723769667406e-09
			],
			[
				4.829231596148181e-09,
				-1.025998192923392e-09
			],
			[
				4.763181665045426e-09,
				1.7225747884229903e-10
			],
			[
				8.288132576396527e-10,
				3.1733880075447898e-09
			],
			[
				-3.0987286149469383e-09,
				-7.852784546534346e-09
			],
			[
				3.210366054214494e-09,
				-2.73158098982183e-09
			],
			[
				6.866143340022311e-10,
				4.834886500156822e-09
			],
			[
				-1.890905875043559e-09,
				-1.5935821076512437e-09
			],
			[
				-2.006074513173378e-09,
				-5.097234026835365e-10
			],
			[
				-5.040988143271919e-09,
				4.144527923628859e-09
			],
			[
				1.8291616163276135e-09,
				-4.8727392111725395e-09
			],
			[
				3.965383742631116e-09,
				-2.1939797379719525e-09
			],
			[
				-7.535572156868177e-10,
				2.9221910255156327e-09
			],
			[
				-1.1263096034763679e-09,
				-4.941198845109065e-09
			],
			[
				8.68979749240594e-10,
				3.4400903269354926e-09
			],
			[
				1.7206957065702393e-10,
				7.046833985781232e-11
			],
			[
				8.52602835788029e-11,
				1.4306401783156546e-09
			],
			[
				-2.4286591120106396e-09,
				-3.688188622279498e-09
			],
			[
				-7.847871644226857e-10,
				2.0049128140859816e-09
			],
			[
				-4.78676294631197e-09,
				4.4900360235021276e-10
			],
			[
				6.899413494167469e-10,
				1.698389027581141e-09
			],
			[
				6.633578319337466e-09,
				-5.960674338026753e-10
			],
			[
				3.773176765791655e-09,
				-4.047542443481084e-09
			],
			[
				5.7457478056874024e-11,
				-2.7873696142722627e-09
			],
			[
				-1.0561279151119139e-09,
				2.6973406412819774e-09
			],
			[
				8.473442493606347e-10,
				-2.470851389424468e-10
			],
			[
				-4.8514744590297e-10,
				-9.697283735435223e-10
			],
			[
				-2.460013578202773e-09,
				5.486335541022017e-09
			],
			[
				4.2263737635768596e-10,
				1.970373217225901e-09
			],
			[
				-2.8746850639566783e-10,
				7.343200237722787e-10
			],
			[
				-1.3516886996180637e-10,
				-2.7046932409981796e-09
			],
			[
				-3.1034093699440743e-09,
				4.5765635526643596e-11
			],
			[
				2.3253627098285972e-09,
				3.361652157058552e-09
			],
			[
				-4.275212541838802e-09,
				3.5113484980085505e-09
			],
			[
				2.0688638565611906e-10,
				-2.407009382995194e-09
			],
			[
				-2.5569529884971893e-09,
				-8.474585803392253e-10
			],
			[
				2.6301386244975285e-09,
				-2.1484746575333857e-09
			],
			[
				-1.4658728825628893e-09,
				-1.220678572076237e-10
			],
			[
				9.8746785248025e-10,
				-4.379146073059096e-09
			],
			[
				-1.6229439774767812e-09,
				-4.279062293716901e-09
			],
			[
				-4.524324350095081e-10,
				1.0032837741101537e-09
			],
			[
				6.158706324457097e-09,
				3.462997539405217e-09
			],
			[
				-9.64896944395681e-10,
				1.0938772676635233e-09
			],
			[
				-1.7552415938241793e-09,
				9.813081546011215e-10
			],
			[
				3.584375602787104e-09,
				7.198800888562549e-11
			],
			[
				7.88512953770108e-10,
				2.118759205346323e-09
			],
			[
				1.6328824107696544e-09,
				-2.8946778644622053e-09
			],
			[
				-2.117370130697459e-09,
				1.426916468709933e-09
			],
			[
				-1.1536627765514711e-09,
				1.3292932267115734e-08
			],
			[
				-3.309464649917431e-09,
				-5.922899297340934e-10
			],
			[
				-4.878256207204854e-10,
				-1.7394574957400117e-09
			],
			[
				-1.5743697391575839e-09,
				5.825176805731267e-10
			],
			[
				8.819444441978447e-10,
				-3.070905636517931e-09
			],
			[
				-1.2781549734653691e-09,
				2.3700408651117275e-10
			],
			[
				-2.6668422148622843e-09,
				-2.4112296318991165e-09
			],
			[
				4.9816744034659e-09,
				-4.21433767752235e-09
			],
			[
				4.631969743435476e-09,
				-1.0517063049710039e-09
			],
			[
				-4.535524648049055e-09,
				-3.2601817592966514e-09
			],
			[
				1.8149373117934663e-09,
				-1.6600705495529302e-09
			],
			[
				2.6953187198297222e-09,
				3.887724951034372e-09
			],
			[
				2.6025552833021607e-09,
				-1.5102608190945268e-09
			],
			[
				2.06781402870718e-09,
				-2.348103294810868e-10
			],
			[
				-1.6227476449939861e-09,
				1.6667244182194164e-09
			],
			[
				-1.265281513045638e-09,
				-2.1501362845842103e-09
			],
			[
				-1.7823401539697563e-09,
				2.228483014940381e-09
			],
			[
				2.5778814947117668e-09,
				-3.472796024206622e-09
			],
			[
				-2.6798902375445596e-11,
				-1.5265747838832803e-09
			],
			[
				-3.1886276162324435e-09,
				2.5010125119423533e-09
			],
			[
				6.375450238961752e-10,
				2.4983582961475357e-09
			],
			[
				3.079915195948057e-09,
				9.977307633224744e-10
			],
			[
				5.846509735616409e-09,
				5.287525586905885e-10
			],
			[
				3.6499406540078536e-10,
				3.319240785902952e-09
			],
			[
				-3.81293382671811e-09,
				-3.7100602682678586e-09
			],
			[
				-2.0351534692978406e-09,
				5.024084689754036e-09
			],
			[
				-3.4433317009497238e-09,
				-6.15974852940251e-09
			],
			[
				-6.476467447930754e-09,
				2.7961186391902777e-09
			],
			[
				8.57143099728921e-09,
				1.0147975360025195e-09
			],
			[
				-2.0949635493586677e-09,
				-3.810916175192797e-09
			],
			[
				-2.6650313748996256e-09,
				4.1688283323167544e-10
			],
			[
				4.2974222754770025e-10,
				6.886589693150823e-09
			],
			[
				-2.0665975118601126e-09,
				-5.932403896773616e-09
			],
			[
				-1.6646562650582399e-10,
				-1.4129845979354689e-09
			],
			[
				1.0048109665791015e-09,
				-4.920398026452556e-09
			],
			[
				3.925159004733721e-09,
				-8.238277103998516e-10
			],
			[
				2.6859783883313086e-09,
				-1.6353661234835123e-09
			],
			[
				-1.0091717750753718e-09,
				1.6052837382928834e-09
			],
			[
				-3.215858710759489e-10,
				-2.1762542405963212e-10
			],
			[
				-1.816838427774525e-09,
				6.033849514428726e-09
			],
			[
				-8.172445767105835e-09,
				8.208953216565737e-09
			],
			[
				3.0985233356308334e-09,
				-4.7815785731276125e-09
			],
			[
				-3.10597699767828e-10,
				-5.520667702697577e-10
			],
			[
				5.384520131243041e-09,
				-2.875307873168261e-09
			],
			[
				-1.330686265618547e-09,
				-2.1250347615022784e-09
			],
			[
				2.327687924853592e-09,
				-9.686418900186335e-10
			],
			[
				-1.648914673255558e-09,
				5.08108499322708e-10
			],
			[
				6.519130140207248e-10,
				2.585568152198098e-09
			],
			[
				1.160142977893586e-08,
				7.703482239021131e-09
			],
			[
				8.76890680946523e-09,
				3.3820498705354803e-09
			],
			[
				-1.2293836641994598e-08,
				-3.9747234483324564e-10
			],
			[
				1.2099936948243897e-08,
				2.2404400335594257e-09
			],
			[
				1.1370279773045766e-08,
				5.004724366016637e-09
			],
			[
				9.843168303459074e-09,
				5.564375791099411e-09
			],
			[
				-4.138988497115639e-08,
				-2.349759995539872e-08
			],
			[
				-1.7279057586924138e-09,
				-5.811360042850808e-10
			],
			[
				1.727905758692308e-09,
				5.811360042850808e-10
			],
			[
				3.6607785563115306e-09,
				4.594730670162167e-09
			],
			[
				-3.6607785563115306e-09,
				-4.594730670162061e-09
			],
			[
				6.469725057099271e-09,
				8.878018235366707e-10
			],
			[
				-3.458924630758245e-09,
				2.324092498840815e-09
			],
			[
				4.73285971735232e-09,
				5.045950328602496e-10
			],
			[
				6.617532761911466e-09,
				-1.862277510057055e-09
			],
			[
				-4.623194758281672e-09,
				-3.575562211339145e-09
			],
			[
				-2.514441715435106e-10,
				2.8816423116983413e-09
			],
			[
				2.0586686929838514e-10,
				-2.2068097172985586e-09
			],
			[
				-5.140363107698173e-09,
				3.5952061562391244e-09
			],
			[
				-4.552057737380054e-09,
				-2.548688384480416e-09
			],
			[
				2.7302292024422067e-10,
				-1.0902044151229237e-09
			],
			[
				-4.072196078057085e-10,
				3.257148836627063e-09
			],
			[
				2.032702815037952e-10,
				-7.91937211011855e-09
			],
			[
				1.4881793118266106e-09,
				3.01335410801551e-10
			],
			[
				-6.839010639000738e-09,
				1.5249851253978352e-09
			],
			[
				-1.8328563200251355e-09,
				1.262881585253635e-08
			],
			[
				5.568668815738523e-10,
				-8.068034132435144e-10
			],
			[
				6.557747171683421e-09,
				-7.89590528687834e-09
			],
			[
				1.6614366037204013e-09,
				-7.953595434125885e-09
			],
			[
				8.68263124961882e-09,
				2.9242009345242686e-09
			],
			[
				7.615136898327353e-10,
				5.650062192130089e-09
			],
			[
				-1.1253328450489497e-09,
				-3.4602285975790567e-09
			],
			[
				-6.503097791688949e-09,
				-4.37936574229366e-09
			],
			[
				1.932680051904272e-09,
				3.588358365960367e-09
			],
			[
				8.547119876748701e-09,
				1.3157055798520728e-09
			],
			[
				1.1995606507822719e-09,
				1.938246924469592e-09
			],
			[
				1.5323114725907104e-09,
				5.5955531986760105e-09
			],
			[
				-8.38709923725403e-09,
				-1.6940307303640235e-09
			],
			[
				-1.1179943010614782e-08,
				-4.446766315155428e-10
			],
			[
				2.8782192894076344e-09,
				-3.0802300597348932e-09
			],
			[
				-2.890238798685641e-10,
				4.78224506493358e-09
			],
			[
				2.1053071914353024e-09,
				1.0137201640440805e-08
			],
			[
				-3.2231183101418876e-09,
				-8.303641900387808e-09
			],
			[
				1.406834998575414e-09,
				-6.615804804986574e-09
			],
			[
				4.380512410308773e-09,
				-2.293760959556159e-09
			],
			[
				6.431169080883544e-10,
				1.0865597393939096e-09
			],
			[
				-1.9791953408679816e-10,
				-3.6011755564770632e-09
			],
			[
				1.7798878943566884e-09,
				-8.947933358755885e-10
			],
			[
				-2.794513482920307e-09,
				-7.867094303698691e-10
			],
			[
				-9.38597482161286e-10,
				-3.251114882671293e-09
			],
			[
				1.719424037794428e-09,
				1.797810351676651e-10
			],
			[
				-3.845277647736555e-09,
				1.3030565178409408e-09
			],
			[
				-5.2731190471353505e-09,
				7.167772242560569e-09
			],
			[
				3.748483841735805e-09,
				2.0168921078594048e-09
			],
			[
				-3.6243570368686653e-09,
				3.0985024750430564e-09
			],
			[
				-7.24796843399481e-09,
				-1.921554141393098e-09
			],
			[
				2.455388302119595e-09,
				-3.7126878822842593e-09
			],
			[
				5.689118964880635e-09,
				1.985244253097431e-09
			],
			[
				2.3642004825795895e-09,
				-1.26125136726143e-09
			],
			[
				1.1416198230399107e-09,
				8.852391849257627e-10
			],
			[
				-3.104911453317576e-10,
				1.2027984219662075e-09
			],
			[
				-2.6859061739829545e-09,
				3.2701098040437956e-09
			],
			[
				-1.1566577432794993e-09,
				-7.708575377191977e-10
			],
			[
				-2.499920743064421e-09,
				2.330296117598299e-09
			],
			[
				1.9370806067005553e-09,
				-3.892748329488113e-09
			],
			[
				4.715895198957918e-09,
				-2.1395984764009845e-09
			],
			[
				-3.939246012054588e-09,
				-4.860859729758375e-09
			],
			[
				5.432808956943186e-10,
				1.6650676195348665e-09
			],
			[
				-1.4479254551217015e-09,
				-8.55783906387694e-10
			],
			[
				4.843890571482024e-09,
				4.051576016611308e-09
			],
			[
				9.995089821221454e-09,
				4.3251377579483495e-09
			],
			[
				1.1589260532289085e-08,
				6.055673090877308e-09
			],
			[
				1.3070418015514234e-08,
				6.3927762283561695e-09
			],
			[
				4.1098697290265435e-09,
				2.802727474425024e-09
			],
			[
				1.0931208598556938e-08,
				6.436026927469771e-09
			],
			[
				1.5196233450657604e-08,
				3.403658760980116e-09
			],
			[
				8.940544751824684e-09,
				2.9446292221542776e-09
			],
			[
				4.639689921326793e-09,
				4.6274752104006364e-09
			],
			[
				8.84747271508646e-09,
				3.8916429260106345e-09
			],
			[
				3.91520657741275e-09,
				2.3951028106996695e-09
			],
			[
				5.511911506627662e-09,
				-2.8108337295588883e-09
			],
			[
				6.062755722991091e-09,
				-2.2087998478140197e-09
			],
			[
				1.0363565758054105e-08,
				5.7394358357720535e-09
			],
			[
				7.498263232084096e-09,
				2.915798911968405e-09
			],
			[
				1.0076893538882203e-08,
				1.3038759623438763e-09
			],
			[
				1.0737464432036792e-08,
				1.1258957714688613e-08
			],
			[
				8.232582906529611e-09,
				1.6214187729676908e-09
			],
			[
				9.095722578118504e-09,
				3.610778741072706e-09
			],
			[
				6.8881427904624365e-09,
				4.420514203748185e-09
			],
			[
				1.1734895651433593e-08,
				-4.595571605336466e-09
			],
			[
				5.405742379676701e-09,
				-1.434954828272813e-09
			],
			[
				8.706899960484068e-09,
				7.2637701050425055e-09
			],
			[
				1.1647140263645281e-08,
				5.646116684990112e-09
			],
			[
				6.879603641122317e-09,
				2.8625051359848084e-09
			],
			[
				1.2444670036687297e-08,
				1.7989356143303956e-09
			],
			[
				-7.933133879533524e-09,
				-2.5284637930305403e-09
			],
			[
				-1.734925355232649e-08,
				-1.0923598179182908e-08
			],
			[
				-1.4002553696509041e-08,
				-4.811437100338093e-09
			],
			[
				-1.2275856730589214e-08,
				-3.264044109869169e-09
			],
			[
				-6.006864575353421e-09,
				1.5661834083441326e-09
			],
			[
				-1.5203302726232064e-08,
				-1.0150699291760435e-08
			],
			[
				-9.289866761107003e-09,
				-4.5824487527584365e-09
			],
			[
				-1.463295239301935e-08,
				-1.0165957945130549e-08
			],
			[
				-1.621639623681265e-08,
				-1.4067117373432306e-08
			],
			[
				-1.3925222457038648e-08,
				5.511826188406181e-10
			],
			[
				-9.65087236203244e-09,
				-9.430942274529574e-09
			],
			[
				-1.2257087502890502e-08,
				-1.1563105607033063e-09
			],
			[
				-1.1873859783505194e-08,
				-5.516246910205141e-09
			],
			[
				-1.8034900298076926e-08,
				-2.44470827882696e-09
			],
			[
				-1.3669766464773266e-08,
				-3.4271500425559243e-09
			],
			[
				-1.832320164410962e-08,
				-2.427072827308563e-09
			],
			[
				-1.1876157447844114e-08,
				2.1120333312000202e-09
			],
			[
				-4.085240074268296e-09,
				4.102670695555333e-09
			],
			[
				-7.292408248357373e-10,
				-4.757438053532874e-09
			],
			[
				-1.0874502581618578e-09,
				-2.5942136252003735e-09
			],
			[
				1.794466957050211e-09,
				-1.6497252594354714e-09
			],
			[
				-2.2833160229923945e-09,
				6.060508306632894e-09
			],
			[
				-3.54370733671454e-10,
				3.23284501026954e-09
			],
			[
				-5.101982809154642e-09,
				3.1633485401055345e-09
			],
			[
				-4.789072639172227e-10,
				-4.0544744581513497e-10
			],
			[
				1.7969673898180476e-09,
				-7.818976909687515e-10
			],
			[
				9.239078757946614e-10,
				-1.030549624166174e-09
			],
			[
				4.2976917973416475e-10,
				2.7139306854702712e-09
			],
			[
				-3.1156139832811733e-09,
				-2.797536711569675e-09
			],
			[
				3.784585433378856e-10,
				-8.879362109401425e-10
			],
			[
				8.364066454481969e-10,
				4.5107954880653116e-09
			],
			[
				1.48281053300513e-09,
				-2.2017019719444024e-09
			],
			[
				3.3479020892831487e-10,
				2.0422372908101795e-09
			],
			[
				-2.8988097829978127e-09,
				-1.0996895045806105e-09
			],
			[
				-1.0766488178037169e-09,
				-2.502010671925364e-10
			],
			[
				1.3376026128353459e-09,
				-5.418663347527903e-09
			],
			[
				2.566214542709183e-09,
				-2.8815242149781327e-09
			],
			[
				9.330186082427084e-09,
				9.301887109422178e-10
			],
			[
				-2.6639162731033965e-09,
				6.398071425300628e-11
			],
			[
				-6.3480306250874465e-09,
				7.910905621791966e-10
			],
			[
				-2.9946268117082865e-09,
				-2.775997669730094e-09
			],
			[
				-1.975204120365382e-09,
				-3.761095308603048e-10
			],
			[
				5.742534247905716e-09,
				8.147548756607375e-09
			],
			[
				3.807979776367536e-09,
				1.2952324853517727e-10
			],
			[
				3.6382719332501806e-09,
				-2.815909630365921e-09
			],
			[
				3.966601906496096e-09,
				2.1729011956568375e-11
			],
			[
				-3.5489898416903803e-09,
				-2.83794566465194e-09
			],
			[
				2.1297034233454932e-09,
				-5.684151045395995e-10
			],
			[
				-1.7543236154093898e-09,
				2.2050530661653474e-10
			],
			[
				-1.4522896142864518e-08,
				2.0126480767363568e-08
			],
			[
				-1.0252274800301735e-08,
				1.6201142712680293e-08
			],
			[
				-1.261866318879664e-08,
				1.3919382225280413e-08
			],
			[
				-1.2086416763992451e-08,
				1.720673539478595e-08
			],
			[
				-1.2928548156105867e-08,
				1.1887821555132602e-08
			],
			[
				-1.3744246917717277e-08,
				1.911608079301513e-08
			],
			[
				-4.667695175844362e-09,
				1.7662209304490054e-08
			],
			[
				-1.0436800069646985e-08,
				5.793433554421902e-09
			],
			[
				1.2702902601835484e-08,
				-1.451200216490331e-08
			],
			[
				8.656773529759042e-09,
				-1.8202170611506107e-08
			],
			[
				9.720557845213593e-09,
				-1.2801262361248005e-08
			],
			[
				7.788091298702413e-09,
				-1.3564235486182585e-08
			],
			[
				1.345396918130587e-08,
				-1.5444170347274096e-08
			],
			[
				6.845847607964153e-09,
				-1.7157565209583345e-08
			],
			[
				1.4196372839059644e-08,
				-6.4037747834661385e-09
			],
			[
				6.592514044854493e-09,
				-9.60178429864548e-09
			],
			[
				1.1300512266576045e-08,
				-1.4226321044360886e-08
			],
			[
				1.4709203788634656e-09,
				-1.4829813325078901e-09
			],
			[
				-1.4709203788635185e-09,
				1.4829813325078901e-09
			],
			[
				3.6029221418575484e-09,
				-5.090426085110676e-09
			],
			[
				-4.722364569193492e-09,
				2.741637795982158e-09
			],
			[
				-9.551021323544537e-10,
				9.93852365770275e-10
			],
			[
				-2.168579991015531e-09,
				-3.429857093873044e-09
			],
			[
				7.93919142712635e-09,
				3.5197125213564903e-09
			],
			[
				-1.9534281601963586e-10,
				-4.110085552258539e-10
			],
			[
				-3.59594800509731e-09,
				-3.7448905918227237e-10
			],
			[
				-1.0597579579160215e-09,
				2.095706293016847e-09
			],
			[
				-1.1687698789303928e-09,
				2.197555851488795e-09
			],
			[
				2.3237517815424094e-09,
				-2.2426840342224017e-09
			],
			[
				-5.621954503890716e-09,
				2.3283855349665407e-09
			],
			[
				1.799996524738752e-09,
				-2.5732623685142602e-09
			],
			[
				8.697344954762984e-11,
				-2.1676371857523964e-09
			],
			[
				-1.0213637545899547e-09,
				6.243177244581258e-11
			],
			[
				1.809857206953732e-09,
				-2.0961595189859165e-09
			],
			[
				4.312386567512098e-09,
				9.121896329615421e-10
			],
			[
				6.037848431739902e-09,
				2.3094195694581682e-10
			],
			[
				4.471606155649552e-09,
				3.4377540066034574e-09
			],
			[
				-1.1875350077660975e-08,
				-1.3464383067075514e-10
			],
			[
				6.060408865385809e-09,
				2.502613067177447e-09
			],
			[
				-5.502411855377228e-09,
				-3.1769662815344403e-09
			],
			[
				4.78668194584782e-09,
				1.3781595117403766e-09
			],
			[
				2.863091210120131e-10,
				-1.041291184116679e-09
			],
			[
				-1.5701382730133347e-09,
				-3.163029520208844e-09
			],
			[
				-3.761992873834818e-09,
				3.1859472818097467e-09
			],
			[
				-2.9885693001983756e-10,
				3.14567125132499e-10
			],
			[
				-2.0458986233759534e-09,
				-4.198168333590039e-09
			],
			[
				5.205648578371746e-09,
				5.961970503258254e-09
			],
			[
				5.098775329404776e-10,
				-8.807542989816406e-10
			],
			[
				-6.663396051143762e-09,
				-7.905545776171979e-10
			],
			[
				5.076342099103419e-09,
				1.8913178986101453e-09
			],
			[
				3.8028807291168943e-10,
				8.635687282330244e-10
			],
			[
				4.815989297040103e-09,
				-4.699361404812273e-09
			],
			[
				-2.5368903204642908e-09,
				2.824531054627173e-09
			],
			[
				-1.8667874705162087e-09,
				-1.327658675474524e-09
			],
			[
				-2.8751731148671403e-09,
				3.5510910574722334e-10
			],
			[
				1.7887216130333564e-09,
				2.1580771890182873e-09
			],
			[
				-1.062242651414729e-09,
				3.488028845694192e-09
			],
			[
				-3.3805358309033253e-09,
				3.150913331892445e-09
			],
			[
				-1.3874301606553983e-09,
				-1.548110144188232e-10
			],
			[
				2.5129436138205e-09,
				-3.083032555937408e-09
			],
			[
				1.5285434161196491e-09,
				-5.559175796248852e-09
			],
			[
				2.8748336888283493e-09,
				4.0274823312892384e-10
			],
			[
				-2.1294239691026285e-09,
				5.434072920109567e-10
			],
			[
				2.4779665770047595e-09,
				3.786881018317112e-09
			],
			[
				-3.223376296730798e-09,
				-4.7330365434569924e-09
			],
			[
				-8.562444948539923e-09,
				2.0333751046962735e-08
			],
			[
				-5.414605344436825e-10,
				-3.116273120805451e-09
			],
			[
				9.103905482983609e-09,
				-1.7217477926157363e-08
			],
			[
				-5.09528942347455e-09,
				-4.927246453944088e-09
			],
			[
				4.086884962802135e-09,
				-2.1167004740820265e-09
			],
			[
				-4.563385500769499e-09,
				3.2130485876272336e-09
			],
			[
				-1.4991672466912729e-09,
				1.0227478118927571e-09
			],
			[
				3.995842874177775e-09,
				1.7647397249150649e-09
			],
			[
				-9.928788244721173e-10,
				6.8642662351704e-11
			],
			[
				-9.190696084634627e-10,
				3.1417576721359775e-09
			],
			[
				-8.409971492787835e-11,
				-2.734654457385e-09
			],
			[
				2.2819422152446276e-09,
				2.5778735488109645e-09
			],
			[
				2.789220266574247e-09,
				-2.010208622322534e-09
			],
			[
				2.2496431556251903e-09,
				3.2464494939446846e-09
			],
			[
				-1.6854820867749054e-09,
				-4.412942877347465e-09
			],
			[
				-5.641610688504967e-10,
				1.1664933834028861e-09
			],
			[
				5.151798600948092e-09,
				4.809920731452946e-10
			],
			[
				-1.3638361559307176e-09,
				9.94107383519394e-10
			],
			[
				-2.145590879309184e-09,
				-3.769688149045333e-09
			],
			[
				-2.121166605828632e-09,
				3.5150912367350783e-09
			],
			[
				-5.881658506964654e-10,
				2.805140059292165e-09
			],
			[
				-2.3948491884370085e-09,
				2.0487773190644874e-09
			],
			[
				4.088782546614456e-09,
				-3.675223068903278e-09
			],
			[
				9.77399522135078e-10,
				-3.1405205314031087e-09
			],
			[
				2.06952551382738e-09,
				1.1692779246516594e-10
			],
			[
				3.2254267056743063e-09,
				-4.870205106769356e-09
			],
			[
				-2.0857994442909047e-09,
				2.3705429660985023e-09
			],
			[
				-6.488370089127471e-09,
				1.7578325377085977e-10
			],
			[
				-3.170999585630287e-09,
				1.0369106860059843e-09
			],
			[
				1.3988298215122547e-09,
				-1.5819784305666847e-09
			],
			[
				4.903669086661654e-10,
				-3.9307684682475865e-09
			],
			[
				-9.698721501038206e-10,
				-9.572636179227269e-09
			],
			[
				4.634940645116739e-09,
				2.6031378749439526e-09
			],
			[
				-1.9009631650095717e-09,
				3.093580500474846e-09
			],
			[
				1.804907303629272e-09,
				1.648357684391407e-09
			],
			[
				1.6247902925767693e-09,
				6.4744945950334184e-09
			],
			[
				-2.2371547463370864e-09,
				3.1771765092220746e-09
			],
			[
				-2.232409383001079e-09,
				3.376493153594395e-09
			],
			[
				2.232409383001079e-09,
				-3.376493153594448e-09
			],
			[
				-1.260241278858981e-08,
				1.5073820973906917e-08
			],
			[
				5.073135938917968e-09,
				-5.1148205297038975e-09
			],
			[
				3.280834385859789e-09,
				-4.628693564232237e-09
			],
			[
				4.248442463812049e-09,
				-5.330306879970836e-09
			],
			[
				1.0636517080014424e-09,
				-1.7562479522546377e-09
			],
			[
				-1.0636517080014408e-09,
				1.7562479522546377e-09
			],
			[
				-4.264699234027817e-09,
				-3.3085699336512164e-09
			],
			[
				5.231247514588806e-09,
				2.912107923428686e-10
			],
			[
				-4.577972511323e-10,
				5.514404489798617e-09
			],
			[
				1.5569920410065816e-09,
				6.009373646662712e-09
			],
			[
				-3.077293625845049e-10,
				-3.928724337580441e-09
			],
			[
				1.5971090721906818e-10,
				-4.657797342554476e-09
			],
			[
				2.3668184996829853e-10,
				-6.384048112130408e-10
			],
			[
				-2.154406465038139e-09,
				7.185074961948714e-10
			],
			[
				-6.044342041829287e-09,
				-6.91378376739958e-09
			],
			[
				6.044342041829234e-09,
				6.913783767399633e-09
			],
			[
				2.7041545486096064e-09,
				5.020102720285982e-10
			],
			[
				4.092024085850246e-09,
				-3.4152379438084407e-10
			],
			[
				2.9088342981711317e-10,
				3.54101836065852e-09
			],
			[
				-6.320242651501212e-09,
				-3.439478235764165e-09
			],
			[
				-7.668194127755414e-10,
				-2.6202660254209593e-10
			],
			[
				-1.1253766806619947e-08,
				1.2565184809260002e-08
			],
			[
				2.3487240916062904e-10,
				-4.864790920702543e-09
			],
			[
				6.99933686541295e-10,
				-4.814745657318222e-09
			],
			[
				3.373651117002321e-09,
				2.540730456418697e-09
			],
			[
				7.797949051663744e-09,
				5.967677136452862e-10
			],
			[
				-2.2776643125123172e-09,
				4.18289467655877e-10
			],
			[
				2.1665606005453943e-09,
				-2.3031049753504425e-09
			],
			[
				3.135510882482843e-09,
				-1.2230093275825973e-09
			],
			[
				-3.313721175800993e-09,
				-1.0523777639483518e-09
			],
			[
				-5.633254524612744e-10,
				-1.862943802077441e-09
			],
			[
				7.71588523330258e-09,
				-3.1029705940849227e-09
			],
			[
				1.5041636383614114e-09,
				-1.743665718188034e-10
			],
			[
				6.926791955212822e-10,
				5.144445490836253e-10
			],
			[
				-3.2321598246768293e-09,
				-2.1604975887965473e-09
			],
			[
				-2.414777396067508e-09,
				6.702772230233796e-09
			],
			[
				-4.265790846440897e-09,
				-1.7793820246175186e-09
			],
			[
				-1.1222405048777193e-09,
				-1.4793793759899843e-08
			],
			[
				-2.5783688590097514e-09,
				-1.0837795769781192e-08
			],
			[
				5.6612711273490384e-09,
				-5.416915508978297e-09
			],
			[
				7.708955468194578e-09,
				-1.2563651515523823e-08
			],
			[
				4.584536777708696e-09,
				-8.133589296955037e-09
			],
			[
				2.1459635933295558e-09,
				-5.731917317631881e-09
			],
			[
				3.5874270732389997e-09,
				-7.243909366932419e-09
			],
			[
				-1.3781041681014515e-09,
				-7.445561191738396e-09
			],
			[
				3.3041574074781974e-09,
				-7.4118993391279225e-09
			],
			[
				4.465304065801012e-09,
				-8.539456902381793e-09
			],
			[
				-1.01031643687558e-08,
				1.6076447314569903e-08
			],
			[
				-2.151679266080953e-09,
				1.811266100472987e-08
			],
			[
				-3.956565350371338e-09,
				1.1753493739795533e-08
			],
			[
				-3.6149105933013566e-09,
				2.2606462928931655e-08
			],
			[
				-6.552582402601865e-09,
				1.956942498092351e-08
			],
			[
				-1.579486615822195e-09,
				-1.075225774807239e-09
			],
			[
				2.2491116545336272e-09,
				-1.183353426005005e-10
			],
			[
				-6.696250387114388e-10,
				1.1935611174077923e-09
			],
			[
				9.524665454096087e-09,
				5.1797874789447205e-09
			],
			[
				-1.927865188987029e-09,
				-2.38229115821261e-09
			],
			[
				9.985350167100032e-10,
				-1.5739424213604698e-10
			],
			[
				1.697933582296176e-09,
				7.834217680404476e-11
			],
			[
				-2.1443740775028556e-09,
				1.0206334126445263e-09
			],
			[
				-6.56560432833869e-09,
				-3.485558720327764e-09
			],
			[
				-1.5832904582736912e-09,
				-2.535189477168705e-10
			],
			[
				-5.946983479396916e-09,
				-5.542110884200501e-09
			],
			[
				-3.824412532007849e-09,
				-1.3303108224331374e-09
			],
			[
				-4.4172467805448824e-09,
				3.1687516207566354e-10
			],
			[
				1.7712537355779576e-09,
				-1.4391833871509596e-09
			],
			[
				5.767177372656124e-09,
				8.985273297928257e-10
			],
			[
				-2.0646065350799101e-10,
				-3.4157708703609444e-10
			],
			[
				4.032998612747803e-09,
				2.8115294268616162e-09
			],
			[
				4.522279879507077e-09,
				-4.568719490714197e-09
			],
			[
				-6.1355044276423415e-09,
				4.343327500895418e-09
			],
			[
				2.177443133862201e-09,
				-1.2026088358316992e-09
			],
			[
				7.028920558332756e-09,
				1.1374673793904433e-09
			],
			[
				2.9014114842949416e-09,
				1.905829393350989e-09
			],
			[
				1.3911951958127704e-09,
				-3.197063610100642e-09
			],
			[
				2.856646255713076e-09,
				4.184064672266016e-09
			],
			[
				-3.301679437324261e-12,
				1.927596205371588e-09
			],
			[
				-3.6957167178244083e-09,
				-3.694546630078668e-09
			],
			[
				-3.0032573519439594e-09,
				4.067846408336086e-09
			],
			[
				4.516185363705116e-09,
				6.657109058618627e-09
			],
			[
				-3.9472396677913745e-09,
				-2.1722768262556226e-09
			],
			[
				-3.827536114169464e-09,
				5.334956628175344e-09
			],
			[
				-4.228069436661752e-09,
				-4.1516119718119265e-10
			],
			[
				3.698104974243708e-09,
				-5.758671101179478e-10
			],
			[
				5.941856774557018e-09,
				1.6961260621236707e-09
			],
			[
				2.4701109071972445e-09,
				2.094330899710692e-09
			],
			[
				2.2242346710175775e-11,
				-7.080000777474689e-09
			],
			[
				-5.487543853598312e-10,
				-2.719293996429644e-09
			],
			[
				-1.3811086784144944e-09,
				-7.000480920085453e-10
			],
			[
				-3.1058314834547457e-09,
				-7.926091523815816e-10
			],
			[
				1.7199264641422792e-09,
				2.325667190251753e-09
			],
			[
				-3.889969483099005e-09,
				-2.3422820006479e-09
			],
			[
				-2.65636018780571e-09,
				-1.5875934171794033e-09
			],
			[
				1.0826155318320355e-08,
				9.175973936862257e-09
			],
			[
				-4.6431832299638065e-09,
				-5.159225666822025e-09
			],
			[
				-6.182972088356231e-09,
				-4.016748270040259e-09
			],
			[
				2.9000757945874864e-09,
				2.3195575883558264e-10
			],
			[
				1.2794081611471104e-09,
				-3.0186118543411745e-10
			],
			[
				1.7364881234134745e-09,
				-6.416784245901243e-10
			],
			[
				-5.915972079148177e-09,
				7.115838511885797e-10
			],
			[
				1.6625221037721434e-09,
				3.555678386450185e-09
			],
			[
				-2.7144377747225426e-10,
				3.8830602381346724e-09
			],
			[
				8.490709052586846e-09,
				5.722416551941839e-09
			],
			[
				-1.5162225778445893e-09,
				1.4679116149063127e-09
			],
			[
				5.28244829399311e-10,
				-1.9061551103648697e-09
			],
			[
				-5.008218584285561e-09,
				-6.711714946781197e-09
			],
			[
				8.780399870917762e-10,
				-3.2353858437361982e-09
			],
			[
				-1.4112464038242588e-09,
				-2.0602326506916376e-09
			],
			[
				3.6044524056848507e-09,
				4.94533454810429e-10
			],
			[
				-2.3058376825252376e-10,
				1.3426561596947847e-09
			],
			[
				-2.793856877850281e-09,
				-1.726462661618183e-09
			],
			[
				-2.7942779414774293e-09,
				-2.3027458953696424e-09
			],
			[
				3.3954260274207545e-10,
				-7.004712779605462e-11
			],
			[
				-1.4776610502694694e-09,
				1.5464878304195863e-09
			],
			[
				2.0551924947550506e-09,
				-1.3845604166045442e-09
			],
			[
				4.963355362940178e-10,
				6.293580049065882e-10
			],
			[
				-2.5515280310489625e-09,
				7.552024116979555e-10
			],
			[
				-1.54656762110011e-08,
				3.635317101852381e-09
			],
			[
				8.261116019182088e-09,
				-9.161056218499696e-10
			],
			[
				4.103463897300282e-09,
				-1.6275251357065537e-09
			],
			[
				3.101096294518623e-09,
				-1.0916863442958312e-09
			],
			[
				6.269669370641057e-09,
				-1.0177417266177936e-09
			],
			[
				-6.269669370641057e-09,
				1.0177417266177936e-09
			],
			[
				-6.105610018526467e-10,
				-1.887954589729354e-09
			],
			[
				-2.393671770650255e-10,
				9.296829163747306e-10
			],
			[
				-9.589026748941115e-10,
				2.757666032425106e-09
			],
			[
				1.8088308538118895e-09,
				-1.7993943590704962e-09
			],
			[
				-2.186404280904263e-10,
				2.5161532754965595e-09
			],
			[
				-1.5996226451403345e-11,
				1.944128541390103e-09
			],
			[
				2.203003060440401e-09,
				1.1078207518987805e-09
			],
			[
				1.1482732015972452e-09,
				6.065316439301386e-09
			],
			[
				5.539520360004661e-10,
				-3.2978392678727724e-11
			],
			[
				-1.7775548535695282e-09,
				-8.064120387502218e-09
			],
			[
				4.869259415035585e-09,
				7.490361418410118e-09
			],
			[
				-4.63584273264689e-09,
				-6.9203541376984525e-09
			],
			[
				-2.126453472315184e-09,
				-4.106327508617509e-09
			],
			[
				-2.5931893032572234e-09,
				7.078798468152266e-10
			],
			[
				-3.3378230725703084e-09,
				3.388948736850453e-09
			],
			[
				1.1226445695733908e-09,
				1.309425112952302e-10
			],
			[
				2.4592437930826035e-09,
				1.8877604452432125e-09
			],
			[
				3.3356935290457896e-09,
				-8.616605113421523e-10
			],
			[
				4.3664346804369325e-10,
				-4.478720201121766e-09
			],
			[
				9.105653320308382e-10,
				-7.286965116296972e-09
			],
			[
				5.938685324167933e-09,
				-1.8401931955500568e-09
			],
			[
				-7.163290657650081e-09,
				4.0929746899596545e-09
			],
			[
				-1.1091729824672707e-09,
				4.259032794147064e-09
			],
			[
				2.031093226752328e-09,
				4.289865976511814e-09
			],
			[
				3.9619000110969263e-10,
				5.641827847988188e-10
			],
			[
				-4.1836469625276425e-09,
				-1.9790748140655757e-09
			],
			[
				1.7563637346655954e-09,
				-2.874973947244898e-09
			],
			[
				4.129807771810399e-09,
				4.047410492818289e-11
			],
			[
				-1.2354848988348945e-09,
				2.4909594147280857e-09
			],
			[
				2.146370130900065e-10,
				3.7203331980097008e-09
			],
			[
				-5.801273650105699e-09,
				-7.462958982178508e-09
			],
			[
				1.0589292178770608e-09,
				-4.689769794055887e-09
			],
			[
				-3.1279473406058906e-09,
				1.260461919347145e-09
			],
			[
				-1.3054436919377633e-09,
				-2.032672358383323e-10
			],
			[
				-3.913251603549277e-09,
				2.2041397205458736e-09
			],
			[
				5.183606742687596e-09,
				1.115623839538033e-09
			],
			[
				5.935396039017289e-09,
				-1.2727806028263442e-09
			],
			[
				-1.1389755994492499e-09,
				2.7967844178025275e-09
			],
			[
				3.566211022165838e-09,
				3.927181449399194e-09
			],
			[
				-1.0765069142435144e-09,
				1.7156878112600093e-09
			],
			[
				-4.192435777631811e-09,
				-2.271894931382627e-09
			],
			[
				-1.5017118903461554e-10,
				2.279202244285197e-09
			],
			[
				-5.908701601004106e-10,
				-4.634528047657604e-09
			],
			[
				2.443773018844778e-09,
				-1.0156485259041827e-09
			],
			[
				-9.385689445079642e-10,
				9.108251012251897e-10
			],
			[
				2.268440910817743e-09,
				-5.5448657983803154e-09
			],
			[
				2.977721135447433e-09,
				-2.5660693760725404e-09
			],
			[
				7.881190121531775e-10,
				-5.946754512965192e-09
			],
			[
				4.9900491644986285e-11,
				1.361593792173722e-09
			],
			[
				8.487469584670814e-10,
				-2.5633363732589077e-09
			],
			[
				1.2229407093988593e-09,
				1.3256423543538709e-10
			],
			[
				-8.41490889231604e-10,
				3.3502883458382313e-09
			],
			[
				-5.196964382243859e-09,
				-3.4360502250417395e-09
			],
			[
				-6.902346123754825e-09,
				3.933983627977672e-09
			],
			[
				-4.096035367039288e-09,
				-4.9923855451238586e-09
			],
			[
				-1.3111323515823925e-09,
				1.877073901221732e-09
			],
			[
				1.367831853657789e-09,
				9.476785391682051e-09
			],
			[
				2.7362920498076872e-09,
				1.11227469313097e-09
			],
			[
				2.0119733532754854e-10,
				3.934533351310517e-09
			],
			[
				7.639788125247962e-09,
				-2.617095359119712e-09
			],
			[
				-1.533316457417855e-10,
				1.5122238006530053e-09
			],
			[
				7.918612247891738e-10,
				4.376845710968149e-09
			],
			[
				-1.452970102658041e-09,
				-4.3124347616546916e-09
			],
			[
				-2.425354987592808e-09,
				5.073900807715945e-09
			],
			[
				-3.0437600274009205e-09,
				1.0112859500106222e-08
			],
			[
				-2.35414901242913e-09,
				9.780178202948945e-09
			],
			[
				-2.3870407099851005e-09,
				8.276929335847157e-09
			],
			[
				-1.628600991981883e-09,
				6.872184424718323e-09
			],
			[
				7.894674455933286e-09,
				-1.7617723565934443e-08
			],
			[
				3.944231273456133e-09,
				-2.2498328705402043e-08
			],
			[
				1.2457765810419617e-08,
				-3.78419158100177e-09
			],
			[
				-1.2457765810419722e-08,
				3.784191581001823e-09
			],
			[
				-1.3698594314652787e-09,
				-4.604327354177868e-09
			],
			[
				1.3004532208604997e-09,
				2.5282433823863827e-09
			],
			[
				-1.9938910550482605e-09,
				1.0670399700373276e-08
			],
			[
				-2.059264275216023e-09,
				2.4944355950479763e-09
			],
			[
				4.3014246179152825e-09,
				-4.438321574243501e-09
			],
			[
				-1.7886307704569054e-10,
				-6.650429749386305e-09
			],
			[
				-3.745692133291123e-09,
				-1.1945116562830645e-09
			],
			[
				-2.423910116782537e-09,
				6.378874912066469e-09
			],
			[
				5.159507271209613e-09,
				-1.1866476221227894e-09
			],
			[
				1.0100949788642591e-09,
				-3.997715633660695e-09
			],
			[
				-3.0364285632641174e-09,
				-3.0619637558496294e-09
			],
			[
				8.516827647777079e-10,
				3.255047041126386e-09
			],
			[
				5.788088436801762e-09,
				6.176454022566269e-11
			],
			[
				-3.6033426383154585e-09,
				-2.5484782550241744e-10
			],
			[
				5.427232869998638e-10,
				-1.9954332380233733e-09
			],
			[
				-3.728163979897319e-09,
				6.679934186843004e-10
			],
			[
				2.094720273336748e-09,
				3.624012849932153e-09
			],
			[
				5.438259656070493e-09,
				-4.085527675995693e-09
			],
			[
				-4.002298548144727e-09,
				3.7170946988067108e-09
			],
			[
				-2.7776216494117185e-10,
				3.57616316684912e-10
			],
			[
				-6.74785234237815e-11,
				-2.285756370088957e-09
			],
			[
				-3.077055577391347e-10,
				9.103897733100395e-10
			],
			[
				1.4534285632690192e-09,
				-4.19051128455258e-09
			],
			[
				9.267468117233175e-10,
				-8.945051362087611e-10
			],
			[
				-2.072469817253096e-09,
				4.174626647451275e-09
			],
			[
				-3.5714169596943904e-09,
				-1.675309802919077e-09
			],
			[
				-1.526171071168206e-10,
				4.0245490055088275e-09
			],
			[
				1.5075064980101865e-09,
				3.0090416303462365e-09
			],
			[
				4.967987370308803e-09,
				2.194250046048688e-09
			],
			[
				1.4845698275977114e-09,
				-4.267321963137653e-09
			],
			[
				1.3692822859719362e-09,
				4.463396903523175e-09
			],
			[
				5.726045484755618e-09,
				-6.347459121772786e-10
			],
			[
				6.528064428629811e-10,
				-8.086317058885938e-10
			],
			[
				-1.7703691979139172e-09,
				-4.514777014715394e-09
			],
			[
				-6.929334919547957e-09,
				-1.0216365239210566e-09
			],
			[
				-1.5054722293322158e-09,
				2.773815540934602e-10
			],
			[
				2.9473392952477254e-09,
				2.1395718048824936e-10
			],
			[
				-2.0107093470788776e-09,
				-2.659294538808489e-10
			],
			[
				-2.7156174440697244e-09,
				-9.942239433692639e-10
			],
			[
				-3.189151423861489e-09,
				-8.080193854560233e-10
			],
			[
				-3.9938746903738815e-09,
				-5.205648711698259e-09
			],
			[
				-2.339661074510677e-09,
				1.0461410397864943e-09
			],
			[
				3.12916955458641e-10,
				2.7622462880233604e-09
			],
			[
				3.519317824998052e-09,
				-7.656662052676693e-11
			],
			[
				4.149637355570403e-09,
				-6.877776555157449e-10
			],
			[
				1.9564888286477443e-10,
				1.2166154490726653e-09
			],
			[
				-2.613843042467809e-09,
				2.351839655346627e-09
			],
			[
				2.6576979358839066e-10,
				4.350099442318141e-09
			],
			[
				-3.9437951092028985e-10,
				-3.3772123341253172e-09
			],
			[
				4.087618929654414e-09,
				-1.5717171672252264e-09
			],
			[
				5.930631534073927e-09,
				-1.898019133375526e-09
			],
			[
				-5.930631534074033e-09,
				1.898019133375526e-09
			],
			[
				2.0592895234362602e-11,
				-3.3549761304846065e-10
			],
			[
				1.294839512196599e-09,
				-5.810543820988216e-09
			],
			[
				8.317515016665264e-10,
				-4.274536632451111e-09
			],
			[
				-1.5456358467269092e-09,
				1.0334117249497713e-09
			],
			[
				-3.9271427016296486e-09,
				-2.774146507818914e-09
			],
			[
				-1.1083022718943164e-09,
				4.419949537941672e-09
			],
			[
				-7.268501053718936e-10,
				1.557933520893416e-09
			],
			[
				6.481040275705733e-09,
				7.591436639935976e-09
			],
			[
				-1.3202932591806654e-09,
				-1.4080068494141144e-09
			],
			[
				-1.4445249408606442e-09,
				-2.356239739144923e-09
			],
			[
				9.160927436163018e-10,
				2.386132125391748e-09
			],
			[
				4.06920175696437e-10,
				-4.1775699446153227e-10
			],
			[
				1.5149431737159315e-09,
				-1.2375342709188605e-09
			],
			[
				-4.05654350140796e-09,
				-7.067902239915236e-10
			],
			[
				-5.636102325520146e-10,
				-4.959745661939242e-12
			],
			[
				2.910636491691001e-09,
				3.4004448015103393e-09
			],
			[
				-1.8378382768217898e-10,
				1.3841892280635466e-09
			],
			[
				-8.640910313949581e-10,
				1.659887183947753e-09
			],
			[
				-1.127513955105625e-09,
				2.2902734245966924e-10
			],
			[
				-1.2404897406304322e-09,
				-2.4628101706724398e-09
			],
			[
				-2.9048273403852188e-09,
				-6.8573384191390355e-09
			],
			[
				-5.232976247787177e-09,
				-2.8770162808616844e-09
			],
			[
				-6.751028890561826e-09,
				-7.596358416419514e-09
			],
			[
				3.3615702408716815e-09,
				1.9028332242893385e-09
			],
			[
				-1.0645245348312378e-09,
				-2.565903614850963e-09
			],
			[
				7.769249182848875e-09,
				5.730137853949825e-09
			],
			[
				8.554502234759132e-09,
				1.0390056116510514e-08
			],
			[
				-1.4649491800577315e-09,
				-6.93636532190041e-09
			],
			[
				4.948500896066374e-09,
				-5.786062554814021e-09
			],
			[
				-6.877343618757955e-11,
				-3.693115791285936e-10
			],
			[
				-7.82005483108158e-10,
				-1.1312549409779606e-10
			],
			[
				1.775212609316753e-09,
				-1.4417103055104713e-09
			],
			[
				-8.508483530498076e-10,
				-2.389093881745683e-09
			],
			[
				-4.925106862191145e-09,
				5.9937833162549686e-09
			],
			[
				-2.1047982545665274e-09,
				1.2669013016385296e-09
			],
			[
				-4.075585635434316e-10,
				-6.915293774134853e-10
			],
			[
				-2.331304396870313e-09,
				-1.6402218646188876e-09
			],
			[
				-2.359979901682619e-09,
				4.053231663473345e-09
			],
			[
				-2.257172575355633e-09,
				1.0283742531475963e-09
			],
			[
				7.311012683246894e-10,
				-9.591267328084923e-10
			],
			[
				3.3558121569244473e-09,
				-2.0206059159674384e-09
			],
			[
				3.6915670100484265e-09,
				2.7057472372660914e-09
			],
			[
				5.022875852590252e-10,
				6.516276520944306e-10
			],
			[
				3.63162223946362e-09,
				-2.7837051581000055e-10
			],
			[
				-6.420802462993951e-09,
				5.982190688985723e-09
			],
			[
				-1.9602889569086697e-10,
				1.2016060950030168e-09
			],
			[
				2.3711859965708416e-09,
				-4.0058851137820774e-09
			],
			[
				3.6247499564817773e-09,
				9.204854605791778e-10
			],
			[
				-4.6271135315845554e-10,
				2.8274609891544123e-09
			],
			[
				-4.303418249734234e-09,
				-2.343313146209911e-09
			],
			[
				7.242700352256655e-10,
				1.8847293810693395e-09
			],
			[
				2.1866656710458324e-09,
				-3.9067946104166794e-10
			],
			[
				-6.889650292577652e-09,
				-3.86417680499374e-09
			],
			[
				9.555955814747895e-09,
				3.1995155986584983e-09
			],
			[
				-1.2738229787077707e-09,
				1.513924432517428e-09
			],
			[
				-1.1993585424924426e-08,
				-8.281055249475642e-09
			],
			[
				-7.083980388079811e-09,
				2.9129900334069376e-09
			],
			[
				8.257795932237359e-11,
				4.320430859872537e-09
			],
			[
				9.004145621613752e-09,
				2.9923600068596833e-09
			],
			[
				3.0025912060205837e-09,
				-7.9797884040971e-11
			],
			[
				7.147153104228625e-09,
				3.2672143024160217e-09
			],
			[
				4.587299747611356e-09,
				1.9480578336939587e-09
			],
			[
				5.728042934515281e-09,
				8.074582352953802e-09
			],
			[
				4.134856369707393e-09,
				6.789666653563187e-09
			],
			[
				-8.764724191693473e-11,
				2.335696085357321e-09
			],
			[
				-6.165384938429224e-10,
				-1.0548008665622973e-08
			],
			[
				-2.5513607933903935e-09,
				-2.382338768378589e-09
			],
			[
				-8.983847193951166e-10,
				-2.980372418677656e-10
			],
			[
				-9.728059534673158e-09,
				7.633185892988808e-09
			],
			[
				-2.7744535030397096e-09,
				6.587327459976477e-09
			],
			[
				2.0473431562425247e-09,
				-2.5272273671701416e-08
			],
			[
				4.713305698736237e-09,
				1.8811302244845202e-10
			],
			[
				7.5038522580879e-10,
				6.083636030075963e-09
			],
			[
				-1.1288338397449296e-09,
				-1.0752054847830058e-09
			],
			[
				-2.5298659872812714e-09,
				4.0407898548125e-10
			],
			[
				-2.593268897682786e-09,
				1.8983386241971772e-09
			],
			[
				-1.796160595743441e-09,
				-3.179309287630936e-09
			],
			[
				1.2465825914292976e-09,
				-2.0052352050540265e-09
			],
			[
				1.4807745868011714e-09,
				-1.6937016265871062e-09
			],
			[
				-1.429187823215859e-10,
				-6.207150581476616e-10
			],
			[
				1.2632659793193083e-09,
				6.888357297837589e-10
			],
			[
				-2.978057340905281e-10,
				6.9506129267993e-10
			],
			[
				-1.1943494897407117e-09,
				-1.1377239896365235e-09
			],
			[
				-1.5356015626658582e-09,
				-5.542010763253786e-09
			],
			[
				1.764490807177578e-09,
				5.295837730426647e-09
			],
			[
				-1.1665979809162921e-09,
				-3.970760544159488e-09
			],
			[
				-4.763707726783278e-09,
				6.226270227059509e-10
			],
			[
				6.491210115095203e-10,
				-2.5803987145017536e-09
			],
			[
				3.786564386324143e-10,
				-4.650702714647346e-09
			],
			[
				2.0821385585830266e-09,
				-7.913586451636599e-10
			],
			[
				3.743441444663598e-09,
				9.84070747544368e-10
			],
			[
				-6.510328513454057e-09,
				3.693591238068991e-09
			],
			[
				6.0266764644029865e-09,
				-9.8133001228749e-10
			],
			[
				3.6140525141552444e-09,
				1.3737387293483324e-09
			],
			[
				5.957580940282902e-10,
				-1.2181766383515125e-09
			],
			[
				2.886445064164509e-10,
				3.586062303216199e-09
			],
			[
				-2.549218473111631e-09,
				3.768712582425757e-09
			],
			[
				-1.782827122960482e-09,
				3.193787176794454e-09
			],
			[
				-5.070190628023717e-09,
				3.8625595005269105e-09
			],
			[
				3.712547321411151e-09,
				-2.0450323175444196e-09
			],
			[
				8.682404344122627e-09,
				-6.160470219795211e-09
			],
			[
				-5.02952174982723e-09,
				-2.8843607466532136e-11
			],
			[
				1.2944914959027637e-09,
				2.851093167954613e-09
			],
			[
				9.863815582440639e-10,
				-6.290020416767373e-09
			],
			[
				1.619389187799001e-09,
				3.020498760193796e-09
			],
			[
				-1.3561767370574242e-09,
				-2.2626355968266653e-09
			],
			[
				-3.2582985596142973e-10,
				5.872799551221859e-09
			],
			[
				-1.6874380821549774e-09,
				2.6807725843895398e-09
			],
			[
				-1.2300805770958727e-09,
				-7.344912589514803e-09
			],
			[
				-2.201785492525065e-09,
				2.8143286526317786e-09
			],
			[
				-3.7622944409366445e-09,
				-3.5678041945257217e-10
			],
			[
				5.946928010165663e-10,
				1.1671844343805237e-09
			],
			[
				-4.679767281497756e-10,
				9.190987144547097e-10
			],
			[
				3.6355783680699597e-09,
				-1.7295027293827142e-09
			],
			[
				-1.1750592473087766e-09,
				-4.292715813632078e-09
			],
			[
				-3.74026425721607e-09,
				3.940447896723805e-09
			],
			[
				3.3455666541162664e-10,
				-2.3045449163025407e-09
			],
			[
				4.580766839113432e-09,
				2.656812833210827e-09
			],
			[
				-3.7639034843911156e-09,
				-7.026648060782794e-09
			],
			[
				-1.508567199872308e-09,
				-4.891042946438018e-09
			],
			[
				-2.787495758563062e-09,
				-2.1613535697827106e-09
			],
			[
				-3.522596597645154e-09,
				-1.2411808676298525e-09
			],
			[
				-8.463070587585144e-09,
				-1.2759325713388396e-09
			],
			[
				-6.86806093793762e-09,
				7.151921495243324e-10
			],
			[
				-5.151232218206234e-09,
				-4.26926168199637e-09
			],
			[
				-6.030226480273221e-09,
				-6.325436934616527e-09
			],
			[
				-4.074373439832992e-09,
				2.869774705627321e-10
			],
			[
				-2.3451053766929647e-09,
				-5.530841440493883e-09
			],
			[
				1.697129398232828e-08,
				6.215442975395779e-09
			],
			[
				1.083506611882724e-08,
				1.1798347394114229e-08
			],
			[
				1.6708271979843925e-08,
				1.370573808348189e-08
			],
			[
				2.3433105719432442e-09,
				-6.1166560972807255e-09
			],
			[
				-4.2864471804249757e-10,
				-2.2460663167862793e-09
			],
			[
				4.080980900678272e-09,
				-7.37516077545191e-09
			],
			[
				-3.4304944615598106e-09,
				6.6656199037454916e-09
			],
			[
				-4.443246057105996e-09,
				9.82837468060125e-09
			],
			[
				2.8932729968212533e-09,
				4.346872950261532e-09
			],
			[
				2.8784500845358987e-09,
				-9.85087351057181e-09
			],
			[
				-3.893629317270245e-09,
				4.747889165481973e-09
			],
			[
				2.698900049792889e-09,
				2.8765155607206645e-09
			],
			[
				-2.1187983606229496e-09,
				-1.4840864634583747e-09
			],
			[
				-5.801016891699329e-10,
				-1.3924290972623164e-09
			],
			[
				4.602657746051436e-08,
				-2.773052022584252e-09
			],
			[
				4.949153623656933e-08,
				-2.6606526971883535e-09
			],
			[
				4.8525076656380817e-08,
				-6.407670037651337e-09
			],
			[
				-2.971855233873511e-10,
				5.697813451546394e-09
			],
			[
				-5.10498462057227e-09,
				5.620646772483335e-09
			],
			[
				-7.712160555038093e-09,
				7.326382836434558e-10
			],
			[
				-8.886864294786499e-09,
				-5.3713284590337836e-11
			],
			[
				-1.0987697697107035e-08,
				-1.6891023017443525e-09
			],
			[
				-8.362461491356809e-09,
				1.066382064995962e-09
			],
			[
				-8.553390294983005e-09,
				-4.160803837631312e-09
			],
			[
				-7.730426175156395e-09,
				-5.630188565212617e-09
			],
			[
				-4.159086624553628e-09,
				-1.709197639075591e-09
			],
			[
				-6.347191647284713e-10,
				2.023656142001409e-09
			],
			[
				-9.925690052708603e-09,
				-4.1662302230756024e-09
			],
			[
				-6.645237544424819e-09,
				-3.391255820182723e-10
			],
			[
				-9.056139880145715e-09,
				-6.514269973860935e-10
			],
			[
				-6.1058807681331286e-09,
				3.157912805409357e-10
			],
			[
				-1.4678712740863412e-09,
				-3.384992184321011e-09
			],
			[
				-5.263618364845232e-09,
				-4.922391867861446e-09
			],
			[
				-1.1770614424834678e-08,
				1.7878997166649087e-09
			],
			[
				-4.79323665721754e-09,
				6.647134533985296e-09
			],
			[
				-1.1986551345173946e-08,
				1.4403592978474597e-09
			],
			[
				-4.776251951670924e-09,
				1.1694619160127761e-09
			],
			[
				-9.82312164855482e-09,
				1.204676378061891e-08
			],
			[
				-1.8608606305574446e-08,
				6.579832902183206e-09
			],
			[
				-2.1175536898658005e-08,
				1.3784287573604195e-09
			],
			[
				-2.1634258483741472e-08,
				-2.089503227295744e-09
			],
			[
				-1.858474686942496e-08,
				3.26753331168499e-09
			],
			[
				-1.760886022447623e-08,
				5.331974272726579e-09
			],
			[
				-1.1256117819346358e-08,
				1.0921595047785797e-09
			],
			[
				-1.6626909247156877e-08,
				2.1589502802590786e-10
			],
			[
				1.1175958737181483e-10,
				3.139013791697403e-09
			],
			[
				2.5873423395288447e-08,
				-8.495792374133353e-09
			],
			[
				2.719786962886355e-08,
				1.0961736496224602e-09
			],
			[
				2.4967057673078965e-08,
				-5.006599087891329e-09
			],
			[
				2.753508613605134e-08,
				-1.642614827541038e-09
			],
			[
				1.9809839427724972e-08,
				-4.8665017012178165e-09
			],
			[
				-9.5784633606464e-09,
				2.465052177982367e-09
			],
			[
				9.831631265215508e-09,
				-2.4630121327918474e-09
			],
			[
				-2.5316790456910874e-10,
				-2.0400451904138948e-12
			],
			[
				-1.4212463309120446e-09,
				-3.566734698383439e-09
			],
			[
				-3.731200388580871e-09,
				3.6653564623976097e-09
			],
			[
				-6.028599351543775e-10,
				9.686842070478655e-10
			],
			[
				-6.675820973373028e-10,
				2.575693227709701e-09
			],
			[
				-6.724055938624303e-12,
				-7.414086097420843e-10
			],
			[
				6.429612807923326e-09,
				-2.901590589029706e-09
			],
			[
				-9.493612999468372e-10,
				3.6592851088966416e-09
			],
			[
				9.49361299946943e-10,
				-3.6592851088966416e-09
			],
			[
				-1.4183178542930304e-09,
				3.800669713672678e-09
			],
			[
				-2.591334019322827e-10,
				-1.4569476869724837e-09
			],
			[
				1.1642122927132762e-09,
				-1.2827954341621655e-10
			],
			[
				5.132389635121428e-10,
				-2.215442483284004e-09
			],
			[
				1.6487472658853618e-10,
				-5.276747658495105e-09
			],
			[
				4.364962040608845e-09,
				4.459509863951607e-10
			],
			[
				8.891426004099487e-10,
				-8.984992764243446e-10
			],
			[
				-1.4373656867280598e-09,
				5.037652045411913e-09
			],
			[
				-3.981613680879482e-09,
				6.916439031123823e-10
			],
			[
				-8.249897396338503e-10,
				-1.3984594605264345e-09
			],
			[
				-1.837832409894363e-09,
				3.3194696842277475e-09
			],
			[
				2.8785150470878947e-09,
				-1.5998365510041984e-09
			],
			[
				1.7665177085462236e-10,
				-1.5715440362170337e-09
			],
			[
				-3.151578808090692e-09,
				1.881496338578486e-09
			],
			[
				2.7592341396763884e-09,
				-6.311259750587787e-10
			],
			[
				-1.685721138613077e-10,
				-1.6515741265037324e-09
			],
			[
				7.621524888190339e-10,
				4.395275433070038e-09
			],
			[
				2.4556552645400145e-09,
				1.1420712434273601e-09
			],
			[
				-5.627115249394308e-09,
				1.0334681103857675e-09
			],
			[
				3.083971760871522e-09,
				9.68135201111376e-10
			],
			[
				-6.03242314619165e-11,
				-2.0160783837768258e-09
			],
			[
				5.362102600854499e-10,
				-1.6791007225588121e-09
			],
			[
				-4.61701543209148e-09,
				1.0646004996933694e-08
			],
			[
				-2.1589096397384753e-09,
				4.708170981519372e-09
			],
			[
				2.4150320482369405e-09,
				-2.1139202625865028e-10
			],
			[
				-2.0452283336696335e-09,
				1.3447475791903018e-09
			],
			[
				3.383875147333297e-09,
				1.9762509597933854e-09
			],
			[
				3.4986470905624205e-09,
				-6.053273037408911e-09
			],
			[
				7.930102735432775e-10,
				-7.219094978748877e-09
			],
			[
				3.3087096344926376e-09,
				-1.9558809092484926e-09
			],
			[
				-3.124945876740281e-11,
				-1.4590642501097518e-09
			],
			[
				-1.575602900154234e-09,
				-5.983474553062467e-10
			],
			[
				-1.5257956091964725e-09,
				-1.6481564112167208e-09
			],
			[
				5.824418078780252e-10,
				-5.736809841611423e-10
			],
			[
				-3.009892808027322e-09,
				-1.148481220133582e-09
			],
			[
				-1.7638984703869647e-09,
				-1.6481001625073685e-09
			],
			[
				2.542502953155791e-10,
				-4.22208737185127e-09
			],
			[
				-9.997557668687635e-10,
				2.456331882514683e-09
			],
			[
				4.227392055354564e-09,
				2.4441469517794425e-10
			],
			[
				3.786384435091346e-09,
				1.7932784926594927e-09
			],
			[
				-7.102116385820017e-09,
				-1.6376458297175826e-09
			],
			[
				1.5977438373142563e-09,
				3.0138082937241143e-09
			],
			[
				1.6251606296034156e-09,
				3.2237697036092114e-09
			],
			[
				-3.212626338694578e-09,
				-4.4027537733728384e-10
			],
			[
				1.5874657090910565e-09,
				-2.783494326271954e-09
			],
			[
				2.1687292029644037e-08,
				1.4630842337808892e-08
			],
			[
				3.7426221690797285e-08,
				1.1708255634092583e-08
			],
			[
				1.4417241216473977e-08,
				1.3678558462433149e-08
			],
			[
				8.08531531072648e-09,
				1.4763183058105018e-08
			],
			[
				2.012528638304223e-08,
				1.8420282725436675e-08
			],
			[
				-2.0063649026824988e-08,
				-1.7846606596602986e-08
			],
			[
				-2.7805325209641625e-08,
				-1.973052019527684e-08
			],
			[
				-2.8052615176103814e-08,
				-1.5117759327550012e-08
			],
			[
				-2.5819767218112523e-08,
				-2.050623609844653e-08
			],
			[
				2.3516289614094413e-09,
				8.833897183746336e-09
			],
			[
				7.910357613841753e-09,
				7.354491044148689e-09
			],
			[
				-3.080017955746298e-09,
				6.122761029846385e-09
			],
			[
				1.0753430026014832e-08,
				6.7385031000095395e-09
			],
			[
				-3.0404437224337373e-09,
				2.1342435283696424e-09
			],
			[
				-5.863061862886294e-09,
				-5.4752279226835945e-09
			],
			[
				3.392670330030218e-09,
				-2.4632013803477586e-10
			],
			[
				1.1249968734590159e-09,
				-7.180879832681881e-09
			],
			[
				-4.223463439150461e-09,
				-4.065514917636256e-09
			],
			[
				-3.934962233634831e-10,
				-3.701707188804026e-09
			],
			[
				2.2883484020057994e-09,
				3.604065246298951e-10
			],
			[
				-1.4419368255597886e-09,
				-6.061801359383014e-09
			],
			[
				-9.779012177621421e-09,
				-4.812851051526781e-09
			],
			[
				2.340050285689472e-09,
				1.629921639768035e-09
			],
			[
				-3.6580254193291167e-10,
				4.127030303836221e-09
			],
			[
				3.7025185958672325e-10,
				2.7036514616055337e-09
			],
			[
				-2.138693939182735e-09,
				-9.62921204684173e-11
			],
			[
				5.941209773016353e-10,
				2.307453897338549e-09
			],
			[
				3.5261780163271276e-09,
				-4.3153384083273244e-09
			],
			[
				-3.672947920943218e-09,
				-7.213989231559684e-10
			],
			[
				-4.527047263486734e-09,
				-3.2175883587207664e-09
			],
			[
				-3.837458444896965e-09,
				-3.53731315764838e-09
			],
			[
				2.7900416045125686e-09,
				-2.4804349538924458e-11
			],
			[
				2.7216533346330462e-09,
				-7.442238360499589e-11
			],
			[
				4.857153441877237e-09,
				8.568548980354084e-09
			],
			[
				3.016580959420685e-09,
				-2.637473456513563e-09
			],
			[
				1.4031390096910668e-09,
				-4.206965506710843e-09
			],
			[
				-7.077219378596574e-09,
				-5.05009618213134e-10
			],
			[
				1.7152289417367289e-09,
				1.770989727658883e-09
			],
			[
				-2.5120799693670157e-09,
				4.812887924804434e-09
			],
			[
				1.1146963860978695e-09,
				4.412124130872625e-09
			],
			[
				2.2338972545868586e-09,
				-6.240463678052383e-09
			],
			[
				-2.5517426130540178e-09,
				-4.755538105283348e-09
			],
			[
				-8.582933234490311e-10,
				-7.734243236903538e-09
			],
			[
				2.593396014266638e-09,
				2.598983019602513e-09
			],
			[
				5.5786884459444036e-11,
				-4.20183018460635e-10
			],
			[
				-6.409158580809253e-10,
				-2.3673746117840953e-09
			],
			[
				2.6164253430660865e-09,
				1.0257460951090718e-09
			],
			[
				-2.479567490512833e-09,
				-6.773004247064785e-09
			],
			[
				-3.929905829206433e-09,
				6.837172996912078e-09
			],
			[
				8.141835893121073e-10,
				1.7032206510545135e-09
			],
			[
				-1.0005538954319499e-09,
				2.033140360881915e-09
			],
			[
				-4.211717406241916e-09,
				-4.6914013998947605e-09
			],
			[
				2.1385150957734903e-09,
				-3.849314182529854e-09
			],
			[
				-2.5033727193286804e-09,
				5.799115670073132e-10
			],
			[
				-5.726190110078637e-10,
				-2.43291228928047e-09
			],
			[
				5.962070076656773e-09,
				1.8753142262848612e-09
			],
			[
				-3.5751862809936945e-10,
				-1.253317678599443e-09
			],
			[
				1.2052102373510567e-09,
				3.3516936533078704e-09
			],
			[
				-2.7647886215488167e-09,
				4.8766081294250515e-09
			],
			[
				-1.7518106416579776e-12,
				4.661992556631e-09
			],
			[
				6.189740233277626e-09,
				-1.3307822021407638e-09
			],
			[
				1.2456064209228953e-09,
				-9.2492667175315e-10
			],
			[
				-1.868861743026672e-09,
				-4.730547444539926e-10
			],
			[
				6.434769897073828e-10,
				-1.8949929772904966e-09
			],
			[
				-2.2745445482174573e-09,
				4.601724003939479e-09
			],
			[
				-3.747398940507336e-09,
				-3.110824240376202e-09
			],
			[
				4.048624964552467e-09,
				-1.1050778017873824e-09
			],
			[
				-3.5760190073477804e-09,
				3.4344643021221123e-09
			],
			[
				-9.95904832062977e-10,
				-7.058114187710865e-10
			],
			[
				-1.2302483154963915e-09,
				1.0857295748159176e-09
			],
			[
				3.983781121187496e-09,
				-3.94441330351831e-10
			],
			[
				1.5171650096745482e-09,
				7.95960914348313e-10
			],
			[
				-7.80370670992534e-09,
				-2.832167267740079e-09
			],
			[
				-5.2563859637284096e-09,
				-2.689636240740987e-09
			],
			[
				-2.1012091065213056e-09,
				4.472891348484116e-09
			],
			[
				6.637562988639157e-09,
				9.878558669345277e-10
			],
			[
				5.884451208479792e-09,
				1.4164118163150588e-09
			],
			[
				3.3183497256494986e-10,
				-1.1546426410436776e-09
			],
			[
				-5.559521461606726e-09,
				4.148455325537792e-09
			],
			[
				7.866974072097815e-09,
				-4.349168207747015e-09
			],
			[
				-1.4638031029896698e-09,
				4.23767162127565e-09
			],
			[
				1.739774040966737e-09,
				4.516769029226047e-09
			],
			[
				-4.056438580342553e-09,
				-8.315481918156851e-10
			],
			[
				4.799138555779384e-09,
				-3.2807378124812957e-09
			],
			[
				1.9022222820524927e-09,
				1.5600328856832516e-11
			],
			[
				1.8535601799758963e-11,
				5.764960949272113e-09
			],
			[
				2.07937123175295e-09,
				1.4296167753530126e-09
			],
			[
				-4.095468317119886e-09,
				1.968514865312838e-09
			],
			[
				-6.559289762750934e-10,
				1.420525980191894e-09
			],
			[
				3.290207420890018e-09,
				-1.0412403273007964e-10
			],
			[
				1.8247916400074683e-09,
				1.0917885496764652e-09
			],
			[
				-3.1189204678848442e-09,
				-1.0350607947314887e-08
			],
			[
				-4.165031372854471e-09,
				-5.603956689723207e-09
			],
			[
				1.9015500442187676e-09,
				-2.744734250994871e-10
			],
			[
				-2.4243731264313394e-09,
				-5.61961264789549e-09
			],
			[
				-2.3920673602420974e-09,
				-3.195305934880102e-09
			],
			[
				4.424356608542438e-09,
				2.3684479455343743e-09
			],
			[
				-4.6189263998302224e-11,
				3.328658359492555e-09
			],
			[
				7.007594749099013e-09,
				-8.352757482286307e-10
			],
			[
				-2.978155435267489e-09,
				1.5509462696103235e-09
			],
			[
				-4.2596363817961466e-10,
				2.2416045299839563e-09
			],
			[
				-6.862272849281058e-09,
				-3.7827934587294514e-10
			],
			[
				-4.3088378903878324e-10,
				-2.9920764999778886e-10
			],
			[
				6.891097415767485e-10,
				5.163388694646144e-10
			],
			[
				3.438844363220379e-09,
				3.216853527895038e-10
			],
			[
				-3.480243392807463e-10,
				-3.1981063593183384e-09
			],
			[
				3.4802433928079924e-10,
				3.1981063593183384e-09
			],
			[
				4.530627421608955e-09,
				-1.3361693026159245e-09
			],
			[
				2.8953138698728707e-09,
				6.297069441913188e-09
			],
			[
				7.132262785043038e-09,
				-2.6628248649545487e-09
			],
			[
				5.695024005540979e-09,
				4.63452973969193e-09
			],
			[
				6.582118851379077e-09,
				2.9686619893467572e-09
			],
			[
				3.00356920325661e-09,
				1.0485126473097797e-08
			],
			[
				-1.6341002440765063e-09,
				5.4700015665261406e-09
			],
			[
				4.476633472492832e-09,
				9.51845311621625e-09
			],
			[
				2.6635822637460708e-09,
				-2.0002396991800543e-08
			],
			[
				-2.35119859291578e-09,
				-1.8371107246944108e-09
			],
			[
				-6.255635335574283e-09,
				-1.2485791093127997e-09
			],
			[
				-7.064277648842976e-09,
				-3.3698975287194546e-09
			],
			[
				-4.806152059363529e-09,
				-3.6953073418697333e-09
			],
			[
				-1.2311360902462352e-10,
				-5.6883913513239415e-09
			],
			[
				-5.816722700771483e-09,
				4.983895653619197e-09
			],
			[
				3.4604996242158643e-10,
				-2.7695078066500453e-10
			],
			[
				-2.5284451141324825e-09,
				-3.619492794214076e-09
			],
			[
				-4.349334411563914e-09,
				-1.2867677365586275e-10
			],
			[
				-2.3962021190950115e-09,
				-4.919404165832669e-10
			],
			[
				-1.2124654805698507e-09,
				6.875588388840046e-10
			],
			[
				-2.2081570412771888e-10,
				1.0872561811976758e-09
			],
			[
				1.4332811846976755e-09,
				-1.7748150200816605e-09
			],
			[
				-1.4270059068969165e-09,
				6.934132816638272e-09
			],
			[
				-1.923026420213811e-09,
				3.0289135283456175e-09
			],
			[
				8.966958945655041e-09,
				-6.636332600352608e-10
			],
			[
				-6.591738726597951e-10,
				-2.678081360264793e-09
			],
			[
				-4.95775274588473e-09,
				-6.621331724683829e-09
			],
			[
				-2.6693742337228226e-09,
				7.1231235826250746e-09
			],
			[
				1.8261911183696356e-09,
				8.180820106990023e-09
			],
			[
				7.752556542481517e-09,
				-5.551164457371302e-10
			],
			[
				1.7953210413803093e-10,
				2.218613960213305e-09
			],
			[
				6.731404352555301e-10,
				-8.567548689358428e-10
			],
			[
				9.207318538655277e-10,
				-7.327484699266123e-09
			],
			[
				-2.514545041735441e-09,
				-7.909881769648614e-09
			],
			[
				4.5429433179566285e-09,
				-2.157705194006809e-09
			],
			[
				-1.071117609660776e-08,
				1.2843853277662749e-09
			],
			[
				5.218084614657215e-10,
				-1.8778470046430503e-09
			],
			[
				-4.015520472196999e-09,
				1.4996678352284479e-09
			],
			[
				3.493712010731066e-09,
				3.781791694143907e-10
			],
			[
				8.727029854625031e-09,
				-1.6111753756236425e-10
			],
			[
				-8.727029854625137e-09,
				1.6111753756236425e-10
			],
			[
				5.670922349111491e-09,
				1.9840632435718844e-10
			],
			[
				-5.289908223972664e-10,
				-4.789878473346005e-09
			],
			[
				-5.750002359601183e-09,
				1.5822644791083034e-09
			],
			[
				2.350400165817115e-09,
				2.5220447680831256e-09
			],
			[
				-3.588131466646535e-09,
				-5.662703029309375e-10
			],
			[
				3.3584353859789768e-09,
				1.2150692582442653e-09
			],
			[
				-1.5126332522629161e-09,
				-1.616360535156225e-10
			],
			[
				4.308510609698192e-09,
				-1.921073551979573e-08
			],
			[
				-1.4114523875550913e-09,
				-2.317755793625836e-08
			],
			[
				2.0918142854755176e-09,
				-2.1290121972720596e-08
			],
			[
				-3.795380603865184e-09,
				8.043348081173174e-09
			],
			[
				7.284074210749796e-10,
				7.520835838305075e-10
			],
			[
				-2.393331696442371e-09,
				-2.8360499931844445e-09
			],
			[
				-2.4983686531550318e-09,
				4.56376677916034e-09
			],
			[
				-6.995054404298727e-10,
				4.075859666022955e-09
			],
			[
				1.4432226695361142e-10,
				1.0636752759806351e-08
			],
			[
				-5.449463114182526e-10,
				2.776966922932393e-09
			],
			[
				-3.9711046692810547e-10,
				1.6389748674095331e-09
			],
			[
				-7.2253046273964614e-09,
				4.3864340225248475e-09
			],
			[
				-3.026440869214409e-09,
				4.417707013755922e-09
			],
			[
				-2.2242318289751294e-09,
				-3.475195259738877e-09
			],
			[
				5.484546525573826e-09,
				1.0677729279906394e-08
			],
			[
				-4.369475265722845e-09,
				6.42744129655481e-09
			],
			[
				3.34213759420494e-09,
				2.767064712908552e-09
			],
			[
				-7.433596554765952e-09,
				3.802309875179803e-09
			],
			[
				-2.540004866586633e-09,
				-3.750135494233875e-10
			],
			[
				-3.3118889019211728e-09,
				4.930278846946394e-09
			],
			[
				-2.035383186161713e-09,
				3.848835919839845e-09
			],
			[
				-4.30711646599516e-09,
				3.3663478616789922e-09
			],
			[
				-4.3422061691631796e-09,
				7.481635574148116e-09
			],
			[
				1.0707029127745635e-09,
				1.792438689451321e-09
			],
			[
				-7.949114391071225e-09,
				5.109610318145638e-09
			],
			[
				-4.59068881310729e-09,
				6.592301382178492e-09
			],
			[
				-7.65489884570853e-09,
				4.456863401061421e-09
			],
			[
				-2.9941850655746335e-09,
				-5.955554360174455e-09
			],
			[
				-1.8599101842680828e-09,
				1.0173753574822124e-09
			],
			[
				1.332874037969174e-08,
				-7.909183966632739e-09
			],
			[
				1.8549715683520796e-08,
				-9.584821796329069e-09
			],
			[
				1.8956516722546282e-08,
				-3.3568709329375893e-10
			],
			[
				9.599127193912619e-09,
				-9.412204764546601e-09
			],
			[
				-1.3024135151849831e-09,
				-3.23906482761346e-10
			],
			[
				2.6104609518703435e-09,
				-5.749906424832364e-09
			],
			[
				6.478533581929649e-11,
				7.4198904301613355e-09
			],
			[
				1.1410566411735631e-08,
				4.270170012182808e-09
			],
			[
				4.717029185041469e-09,
				-4.930144271348194e-09
			],
			[
				-9.828616172461928e-09,
				-1.9462820314529276e-09
			],
			[
				1.3730386725335464e-09,
				2.117225640005734e-09
			],
			[
				2.922546481084856e-09,
				-2.938110100160268e-09
			],
			[
				-5.935546356592932e-09,
				-5.252246734699562e-09
			],
			[
				-3.4982244528322454e-10,
				3.321366314859555e-09
			],
			[
				7.668344384066222e-09,
				7.662517641204479e-09
			],
			[
				-5.771925789271891e-09,
				-1.0147440681716044e-09
			],
			[
				-2.537706768222472e-09,
				-1.2144183618740953e-09
			],
			[
				-5.040740375134357e-09,
				-1.421411563113504e-09
			],
			[
				-2.109391015275099e-09,
				-4.716622691073198e-09
			],
			[
				1.9084316656728383e-09,
				5.15985913160599e-11
			],
			[
				-1.113816648478591e-09,
				2.5888600165673483e-09
			],
			[
				1.3147759980811695e-09,
				2.076164083189737e-09
			],
			[
				-1.9079818295298354e-09,
				1.870614355749735e-09
			],
			[
				1.518676124240984e-11,
				1.0363061066287774e-09
			],
			[
				-5.387986748940309e-09,
				-7.1521445610494214e-09
			],
			[
				5.081377308509419e-09,
				4.663895951098903e-09
			],
			[
				1.8503428173106172e-09,
				1.0434206608755795e-09
			],
			[
				3.147230170979512e-09,
				-8.192331154349276e-10
			],
			[
				-1.1668854665582737e-09,
				4.636327487635747e-09
			],
			[
				-5.876154091044311e-10,
				2.590322960591487e-09
			],
			[
				-1.0761874431781656e-09,
				-5.664063386629136e-10
			],
			[
				3.2519839269744605e-11,
				-7.3031035074329135e-09
			],
			[
				-8.207397880721591e-10,
				3.7110305701077035e-09
			],
			[
				1.4873786617913549e-09,
				6.082193532369604e-10
			],
			[
				-6.666388737191958e-10,
				-4.319249923344717e-09
			],
			[
				-1.501957026443004e-09,
				-2.141944971611485e-09
			],
			[
				-7.240891849571406e-11,
				-3.4329793101711618e-09
			],
			[
				1.5743659449385064e-09,
				5.574924281782647e-09
			],
			[
				-3.04949935870003e-09,
				-4.792261000013752e-09
			],
			[
				3.04949935870003e-09,
				4.792261000013739e-09
			],
			[
				7.664131987447247e-10,
				-4.255215501137534e-09
			],
			[
				4.149734090824096e-09,
				3.840088356544068e-09
			],
			[
				3.688952396782061e-09,
				-3.739074436676568e-09
			],
			[
				3.890599693637788e-09,
				-1.4157348899609133e-09
			],
			[
				2.3029140096244614e-09,
				3.929396138111623e-09
			],
			[
				6.71813213113155e-09,
				-9.336829073563423e-10
			],
			[
				-2.1516745520744998e-08,
				2.574223240475733e-09
			],
			[
				2.9258938921693393e-09,
				-5.435400469136944e-10
			],
			[
				-2.9258938921693393e-09,
				5.435400469136944e-10
			],
			[
				2.0254895091902236e-09,
				-8.444406590545372e-10
			],
			[
				-2.0254895091902236e-09,
				8.444406590546431e-10
			],
			[
				-3.2200312754612075e-10,
				-2.0796557053935755e-09
			],
			[
				-6.263523268653095e-09,
				7.060591921178702e-09
			],
			[
				-2.9869158562444123e-09,
				-2.464305981814401e-09
			],
			[
				9.572442252443628e-09,
				-2.516630233970726e-09
			],
			[
				2.3363670075224563e-09,
				3.567387662331718e-09
			],
			[
				-2.6611415010894004e-09,
				-6.405389001954494e-09
			],
			[
				-2.0531874423940474e-09,
				-2.0056999150547403e-09
			],
			[
				8.129076778563665e-09,
				3.870955669861624e-09
			],
			[
				-2.6967188987810987e-10,
				-6.221756749033223e-10
			],
			[
				-7.186889900255407e-09,
				6.63303179451043e-09
			],
			[
				-2.2964332643714156e-09,
				-3.365166277277556e-09
			],
			[
				4.001880211902259e-09,
				-1.6729442575137124e-09
			],
			[
				-6.301349361913005e-11,
				1.381080311066765e-09
			],
			[
				4.9018266717002016e-09,
				-5.246985091017706e-10
			],
			[
				-4.838813178081177e-09,
				-8.563818019649945e-10
			],
			[
				2.1747097677741763e-09,
				7.570782368442099e-09
			],
			[
				-8.071952735586684e-10,
				2.8392790751798215e-09
			],
			[
				7.027320261665521e-10,
				1.083038512559187e-09
			],
			[
				-1.333341563441574e-09,
				-2.4433454987437973e-10
			],
			[
				-5.202979747503479e-09,
				-2.9588809963819107e-09
			],
			[
				-2.328654863965807e-09,
				-2.5164416600486035e-09
			],
			[
				-6.351962555486719e-09,
				-5.5286510554814925e-09
			],
			[
				2.8880563899718352e-09,
				2.0696909516533665e-09
			],
			[
				-4.616939145710801e-09,
				-1.2021700962271989e-09
			],
			[
				1.6164789246004853e-09,
				-4.8375803850880895e-09
			],
			[
				-3.451605981778889e-11,
				5.096616053185006e-09
			],
			[
				-4.563708867108356e-10,
				-9.186700929723386e-10
			],
			[
				1.7183420908578484e-09,
				-1.8764319819200703e-09
			],
			[
				8.963993387649791e-10,
				1.8977721183819087e-10
			],
			[
				9.196660985326862e-10,
				-1.8201572412113057e-10
			],
			[
				-3.081179759399594e-10,
				1.0476149712706047e-09
			],
			[
				-4.752814256274877e-10,
				-2.2686162783851887e-09
			],
			[
				-2.501628468453959e-09,
				6.586548608583398e-09
			],
			[
				3.5243903484202374e-09,
				-1.6413867576590122e-10
			],
			[
				-2.6919638443372186e-09,
				-2.5321155041309478e-09
			],
			[
				-3.0692886551374197e-09,
				-2.4704890058091855e-11
			],
			[
				2.5280096314892548e-09,
				1.4284697702604868e-10
			],
			[
				9.493320919701956e-09,
				1.0859602717350924e-09
			],
			[
				2.4491776133201503e-09,
				-1.1243808508793828e-09
			],
			[
				-1.8004409626350353e-09,
				2.6757202469276606e-10
			],
			[
				3.067398278724898e-09,
				-1.6005942848309207e-09
			],
			[
				5.113935662532447e-10,
				1.9171275354296966e-09
			],
			[
				1.5238142954266636e-09,
				5.454257708270815e-09
			],
			[
				-1.9830569460249367e-09,
				-4.761747995164169e-09
			],
			[
				3.012527384630336e-09,
				-3.9254838396164414e-09
			],
			[
				4.9454635121274566e-09,
				-3.7117343450826934e-09
			],
			[
				1.6875946591089648e-09,
				-3.5717657172309533e-09
			],
			[
				1.5778087134750496e-09,
				-1.75904268246501e-09
			],
			[
				4.008391553218692e-09,
				-4.124441550556106e-09
			],
			[
				5.460269513036812e-10,
				-3.0618760268763204e-09
			],
			[
				-1.582996368951894e-08,
				1.754470691329109e-08
			],
			[
				6.26392683997595e-10,
				-1.5369758169390225e-09
			],
			[
				5.0962538998978346e-09,
				2.0547608306611276e-10
			],
			[
				-5.7226465838954826e-09,
				1.3314997338729163e-09
			],
			[
				-9.594075753981859e-10,
				-4.3054690125939424e-10
			],
			[
				9.594075753981859e-10,
				4.305469012593413e-10
			],
			[
				4.060523703700562e-09,
				1.8550087688412596e-09
			],
			[
				-4.392780660018794e-09,
				-6.345966588598356e-10
			],
			[
				3.3225695631823145e-10,
				-1.220412109981424e-09
			],
			[
				-7.3755179542910825e-09,
				3.0575541863660387e-09
			],
			[
				5.8582942242047834e-09,
				-1.2846963316392436e-09
			],
			[
				-2.908881617327811e-09,
				-1.740559269801094e-09
			],
			[
				-3.6256221859463247e-09,
				-3.094718574425794e-10
			],
			[
				-6.459256597302297e-10,
				-1.5190506804900948e-09
			],
			[
				1.5667910409656231e-09,
				-5.572457482389957e-09
			],
			[
				3.40131340504008e-09,
				7.388570062526135e-10
			],
			[
				3.400145125691471e-09,
				-6.699953750539604e-11
			],
			[
				-1.6351833540260526e-09,
				2.275071043329605e-09
			],
			[
				1.5047186578987176e-09,
				1.6974002677728569e-09
			],
			[
				8.098902392263936e-10,
				8.29150872448358e-10
			],
			[
				-4.191146470251478e-09,
				3.8557176249328194e-10
			],
			[
				2.0134525809439308e-09,
				3.917391609187112e-12
			],
			[
				1.8276719676036727e-09,
				1.5057126289961064e-09
			],
			[
				3.2871978732728317e-09,
				2.2589830072426993e-09
			],
			[
				-3.2871978732728317e-09,
				-2.2589830072426463e-09
			],
			[
				-2.7187002416769854e-10,
				1.263523829444964e-09
			],
			[
				2.718700241678044e-10,
				-1.263523829444964e-09
			],
			[
				7.81946352049829e-09,
				-7.742085996380481e-09
			],
			[
				-3.4942484279399355e-09,
				6.285481409994073e-10
			],
			[
				3.877539069490185e-09,
				3.097191535941644e-09
			],
			[
				-1.3182853012105678e-09,
				2.7620671399283474e-09
			],
			[
				1.6770102770222898e-09,
				2.2187346326200987e-09
			],
			[
				-1.7136663115295503e-10,
				1.421190416397424e-09
			],
			[
				3.2539877601660025e-09,
				1.0207390597382154e-09
			],
			[
				1.936536116703151e-09,
				-2.086274443634589e-09
			],
			[
				2.9262556501391405e-09,
				4.68552150352337e-09
			],
			[
				-1.3914512918133428e-10,
				-2.0610114739603243e-09
			],
			[
				-8.961986571486459e-09,
				-8.007914679616866e-10
			],
			[
				-2.2250831179041193e-09,
				9.408963224945613e-10
			],
			[
				-5.180677215145381e-09,
				-4.084725369706173e-09
			],
			[
				5.6645493029113995e-09,
				5.623500499234506e-09
			],
			[
				1.2383793271197692e-10,
				-9.678160051354086e-10
			],
			[
				-7.580750040619862e-10,
				-1.7934950458585661e-09
			],
			[
				6.385255464738913e-09,
				2.635339693428984e-09
			],
			[
				-9.455309765731532e-11,
				-2.932198997961003e-10
			],
			[
				2.7982069521518097e-09,
				-1.6340799684400013e-09
			],
			[
				5.245766999406708e-09,
				6.472630876875707e-10
			],
			[
				3.759181755232425e-10,
				-6.950091095031649e-09
			],
			[
				-1.6880919425723155e-09,
				4.276733141210335e-09
			],
			[
				-2.96796286003013e-09,
				-4.8941045211104426e-09
			],
			[
				-1.0015094791660588e-09,
				9.83306187334546e-10
			],
			[
				3.1077877605343914e-09,
				1.9975315986991744e-09
			],
			[
				-5.680030256885775e-09,
				1.5811578832618763e-09
			],
			[
				-5.685190602362387e-09,
				-1.5341081652980698e-09
			],
			[
				1.2307177635421326e-09,
				8.056348462075764e-11
			],
			[
				3.3861431448569647e-09,
				3.9197658530225745e-09
			],
			[
				-2.2910099396149024e-09,
				-3.0731126455731485e-09
			],
			[
				-6.031305533256465e-10,
				2.4343517081545997e-09
			],
			[
				-1.53364279872696e-09,
				-2.7953837100426057e-09
			],
			[
				-2.071291516096939e-10,
				-6.8711866447763775e-09
			],
			[
				-4.584855488465942e-10,
				-3.740372102994262e-09
			],
			[
				2.4300881057154004e-09,
				-1.5490060491543855e-09
			],
			[
				9.331982764497324e-10,
				3.5413646782705416e-09
			],
			[
				-3.3876564136553754e-09,
				-1.7087871627315204e-09
			],
			[
				-4.309240690076405e-09,
				9.44945764141444e-09
			],
			[
				-4.983610732153324e-10,
				1.0659596577718538e-09
			],
			[
				-5.174004667362097e-10,
				-4.3153209816763437e-10
			],
			[
				-4.863224058396874e-09,
				-3.2169132043017234e-09
			],
			[
				4.863224058396887e-09,
				3.2169132043017234e-09
			],
			[
				3.349043751262356e-09,
				2.578930859090035e-10
			],
			[
				2.4292263385934804e-09,
				7.650106142446563e-10
			],
			[
				-5.158778844949103e-09,
				-3.5633600961326287e-09
			],
			[
				-3.93917162744064e-09,
				-1.304843037162924e-09
			],
			[
				2.3912826722720527e-09,
				1.075813466406608e-09
			],
			[
				-7.862888655311102e-09,
				1.6276306915529601e-09
			],
			[
				1.1564763114848455e-10,
				-4.875018783859509e-09
			],
			[
				5.498544873466995e-09,
				-3.2933982464795347e-09
			],
			[
				4.377155473764208e-09,
				5.932737628268947e-09
			],
			[
				-1.2000616128067318e-09,
				3.377534677252425e-09
			],
			[
				1.6928875959298352e-08,
				-4.921783535436687e-09
			],
			[
				1.2024985663170684e-08,
				-5.1289040977158996e-09
			],
			[
				2.15039880371373e-08,
				4.261615903179421e-10
			],
			[
				-4.0037827316259165e-09,
				-2.004969847270815e-09
			],
			[
				-7.203499290267284e-09,
				-3.846053524071448e-09
			],
			[
				-1.2888183691600315e-08,
				3.6756465537513153e-09
			],
			[
				-7.763066309446086e-09,
				3.6576053553972554e-09
			],
			[
				-5.738317711107856e-09,
				4.168807260104304e-09
			],
			[
				-1.2632793017128007e-09,
				6.113280950332e-09
			],
			[
				-4.649916992063879e-09,
				-1.6618747137092978e-09
			],
			[
				-2.51183232638288e-09,
				-1.4259729510749372e-09
			],
			[
				-2.288619717038876e-09,
				2.2134627212494444e-09
			],
			[
				-2.1473515883612897e-09,
				-1.2654057618731598e-09
			],
			[
				-3.168082519922906e-08,
				1.0558297548855115e-09
			],
			[
				-2.2623665432906503e-08,
				2.4437717043977424e-09
			],
			[
				6.321342753093993e-09,
				2.191003617696898e-09
			],
			[
				5.527786174646957e-09,
				5.999620682757583e-09
			],
			[
				9.255473045471542e-09,
				2.0951470602925633e-09
			],
			[
				1.6524453096123468e-09,
				4.1538918649755936e-10
			],
			[
				6.032514784763925e-09,
				-8.758943589318393e-10
			],
			[
				7.262797432199205e-09,
				-2.244762967257662e-09
			],
			[
				-4.679491047900738e-10,
				-2.358211747780126e-09
			],
			[
				2.706427010279815e-09,
				-7.072385743999905e-09
			],
			[
				6.83087542180908e-09,
				6.33460368998069e-10
			],
			[
				4.707417341349402e-09,
				-3.642830713164115e-09
			],
			[
				4.475360463699559e-09,
				1.3598631556077143e-09
			],
			[
				-1.8346630264896697e-10,
				5.961037751626159e-10
			],
			[
				4.171113265986482e-09,
				-1.1920774755690203e-09
			],
			[
				1.5730906442566668e-09,
				-2.427923202013426e-09
			],
			[
				2.8226330900373163e-09,
				8.634968103428137e-10
			],
			[
				3.02238595386456e-09,
				-1.4346183741018453e-09
			],
			[
				-1.7247361330405723e-09,
				-4.053970221127098e-09
			],
			[
				-1.7858055139161651e-09,
				2.2373790582389353e-09
			],
			[
				5.871333337761168e-09,
				5.619850217948094e-09
			],
			[
				-6.079005271523402e-10,
				2.679044792713672e-09
			],
			[
				-4.259904031882461e-09,
				-1.639138654821799e-09
			],
			[
				-2.3816328909135317e-10,
				9.703266020073387e-10
			],
			[
				-6.3493185194860625e-09,
				4.964277530480975e-09
			],
			[
				9.901667905368862e-10,
				-7.541964164648968e-09
			],
			[
				-9.237147354931179e-10,
				-4.294255834753005e-10
			],
			[
				-1.2351398641853368e-09,
				3.2295607703774203e-09
			],
			[
				1.8250451308634496e-09,
				-1.3087039660723206e-09
			],
			[
				3.4408508943467214e-10,
				1.4631426706735178e-10
			],
			[
				2.496954492436624e-09,
				-2.904686593151614e-10
			],
			[
				9.488040724229791e-10,
				-1.457541824833843e-09
			],
			[
				1.407723895423896e-09,
				5.563017463430298e-09
			],
			[
				2.5340297696047795e-09,
				5.5062747360056e-09
			],
			[
				-1.6217266934298203e-09,
				3.7239137165831926e-09
			],
			[
				-1.1789082604201975e-09,
				4.661833821181894e-09
			],
			[
				-2.68878822313069e-09,
				1.4257239734612207e-09
			],
			[
				3.748916552176175e-09,
				-3.1646497520833195e-10
			],
			[
				-1.7134093381361463e-09,
				-4.689772316640071e-09
			],
			[
				-3.4514246434420388e-09,
				-8.029185842840566e-09
			],
			[
				-4.115060967312142e-12,
				5.446407544548669e-10
			],
			[
				3.6542603916056234e-09,
				-2.4550378090313763e-09
			],
			[
				-3.986775966005262e-09,
				7.387043686443053e-10
			],
			[
				3.590755423107337e-09,
				6.914796510288415e-10
			],
			[
				-1.7914535710486967e-09,
				-2.7037656520990514e-09
			],
			[
				-3.4346369699265294e-09,
				-4.65595250604747e-09
			],
			[
				-1.8219102561166036e-09,
				4.6406891871541847e-10
			],
			[
				-3.2337064574454437e-09,
				-6.804619469107818e-09
			],
			[
				2.262223054781577e-09,
				-4.417974056729706e-09
			],
			[
				9.714834026639727e-10,
				1.1222593525837577e-08
			],
			[
				2.1649405918300074e-09,
				3.955755743784843e-09
			],
			[
				-8.077591723600341e-09,
				1.8786345575261474e-09
			],
			[
				-2.367962006933712e-09,
				-3.2269160164600135e-09
			],
			[
				3.939786137111115e-09,
				-2.201760889844413e-09
			],
			[
				4.34082700159272e-09,
				-4.057133950065903e-10
			],
			[
				2.967180612577742e-09,
				-1.6221325435313298e-09
			],
			[
				-6.830514957261183e-10,
				4.052994544324728e-09
			],
			[
				-6.815051757938738e-09,
				1.996394338523745e-09
			],
			[
				4.938808951629453e-09,
				7.819080438309214e-10
			],
			[
				1.3226678073157852e-09,
				-8.298145083732154e-09
			],
			[
				3.720342573812153e-09,
				-7.809438007927952e-09
			],
			[
				3.852231534591733e-09,
				9.977813016878635e-10
			],
			[
				-2.2806980663090565e-09,
				1.1814477461441195e-09
			],
			[
				-6.39635395836035e-09,
				2.0048985035197126e-09
			],
			[
				5.4103952902383775e-09,
				3.724913736079523e-09
			],
			[
				-3.776678868323403e-09,
				-4.986278030842976e-09
			],
			[
				-5.547286990945534e-10,
				3.993465637529228e-09
			],
			[
				1.0973178590712822e-10,
				4.28283410641478e-09
			],
			[
				-1.8147957103196765e-09,
				-3.006442920201568e-10
			],
			[
				2.6142330245093724e-09,
				1.47496610453415e-09
			],
			[
				-3.026143978030172e-09,
				-2.9726410329038196e-09
			],
			[
				4.859943741150027e-09,
				2.6388051648384965e-09
			],
			[
				2.1064605091992364e-09,
				1.0351774813344819e-09
			],
			[
				4.648608572491952e-09,
				-1.088884381062911e-09
			],
			[
				-1.3256440516317937e-09,
				-2.6335427895368556e-09
			],
			[
				-2.748045954512849e-09,
				-2.014307639874532e-09
			],
			[
				3.3845844730372225e-09,
				-9.534315238686462e-10
			],
			[
				4.397770955500357e-09,
				1.4897281135095764e-09
			],
			[
				-4.882429717227317e-09,
				6.207333133881883e-11
			],
			[
				-3.0396330684456602e-09,
				-6.711766252153436e-10
			],
			[
				-5.249902561378748e-09,
				6.306257626576353e-09
			],
			[
				-2.547954748649193e-09,
				-3.835530311535301e-09
			],
			[
				8.081528039890475e-10,
				1.1625064818659296e-09
			],
			[
				7.036489363221186e-09,
				2.3338077026479105e-10
			],
			[
				-2.063111996098109e-09,
				6.321231540533743e-11
			],
			[
				-1.2730678204205674e-09,
				-2.8619992171711073e-09
			],
			[
				-1.107321952050697e-10,
				-2.604282843853985e-09
			],
			[
				1.0729132544622245e-09,
				1.0988287843684574e-09
			],
			[
				-1.9825090617133557e-09,
				-2.6500547328238136e-09
			],
			[
				-1.2172961108549525e-09,
				6.156060684296688e-09
			],
			[
				4.834829143337951e-09,
				9.24382719032397e-11
			],
			[
				3.509413300896382e-10,
				3.004274446532006e-09
			],
			[
				-8.719569157869008e-09,
				6.785304955153244e-10
			],
			[
				-2.61084521644036e-09,
				-9.03242836449293e-10
			],
			[
				-2.4215403424485044e-09,
				1.770786562544479e-09
			],
			[
				3.824136457986227e-09,
				-2.339761399834107e-09
			],
			[
				-6.525730257218086e-10,
				-5.75095574361465e-10
			],
			[
				-1.8063425824472305e-09,
				2.0819517577143414e-09
			],
			[
				-5.296729433498407e-09,
				-2.9975497046954826e-09
			],
			[
				3.2776297474236615e-10,
				4.789970543069115e-09
			],
			[
				-5.590194878944068e-10,
				-3.2939927533185987e-09
			],
			[
				-2.438334934537703e-09,
				-2.024500516476678e-09
			],
			[
				2.236831618371577e-09,
				-1.9800679896777955e-10
			],
			[
				6.618196963371556e-09,
				-5.895400760187198e-09
			],
			[
				2.3237414012106038e-09,
				1.5800803052229928e-10
			],
			[
				-3.7811737032000475e-10,
				-3.139715594197939e-09
			],
			[
				-4.921325511759634e-10,
				4.835266260923221e-09
			],
			[
				3.156740149760947e-09,
				1.7783907619983465e-09
			],
			[
				2.393386300905395e-10,
				2.7425030472808072e-09
			],
			[
				-4.42166528946778e-09,
				2.3314164821094977e-09
			],
			[
				-5.432337713420088e-09,
				-2.1114178103156725e-09
			],
			[
				-2.1698513121229203e-10,
				2.903416611323805e-10
			],
			[
				-1.1261292713573256e-09,
				6.619139117456142e-10
			],
			[
				1.198307969827827e-09,
				2.8967019670148764e-09
			],
			[
				3.912591384643526e-09,
				-5.435879701656955e-10
			],
			[
				-1.202064182182606e-09,
				-2.217096980781994e-09
			],
			[
				2.305870458702354e-09,
				-3.29455131799474e-09
			],
			[
				-1.87228173217686e-09,
				-3.2840538940703265e-09
			],
			[
				8.788193665174521e-11,
				-6.970693167541729e-10
			],
			[
				-2.396133129053592e-10,
				-1.5660959278683217e-09
			],
			[
				4.731688018829806e-09,
				2.347700985275963e-09
			],
			[
				2.2747368640670783e-09,
				5.185798210672565e-09
			],
			[
				3.2337769905714275e-09,
				-1.0630277303806613e-09
			],
			[
				-2.683682758906955e-10,
				-1.422177455563308e-09
			],
			[
				2.74310209177773e-09,
				-1.5323358580588158e-09
			],
			[
				-6.018980802917998e-10,
				2.006196009147712e-09
			],
			[
				3.6189606298801872e-09,
				2.2463268830745933e-09
			],
			[
				-1.1343965518116069e-09,
				-1.800263483217292e-09
			],
			[
				-1.9777533085817626e-09,
				9.635182324968655e-10
			],
			[
				-1.7149922998356012e-09,
				5.743391502095948e-10
			],
			[
				-1.804562808281178e-10,
				2.598049882017923e-09
			],
			[
				-2.353631863369027e-09,
				-9.183985359077896e-11
			],
			[
				-1.897763835851307e-09,
				2.7566751808603957e-10
			],
			[
				1.5145982811424757e-09,
				2.5855740103699438e-09
			],
			[
				9.605880164682252e-10,
				-2.7384700795952546e-09
			],
			[
				-1.2241091220485703e-09,
				-7.266565926149284e-10
			],
			[
				-7.176563913314812e-10,
				-1.8749006323815005e-09
			],
			[
				6.349081278695851e-10,
				-5.505833768805351e-09
			],
			[
				8.149277666480789e-10,
				1.1953376799111068e-09
			],
			[
				2.8514900114805332e-09,
				4.2699230723831043e-10
			],
			[
				-4.450453777399215e-09,
				1.8393794810496968e-09
			],
			[
				1.9757119320671286e-09,
				2.9695730411030338e-09
			],
			[
				-1.6727407038155521e-09,
				3.330758086628244e-09
			],
			[
				3.053383846234156e-09,
				-5.548270734218394e-09
			],
			[
				-3.2072272030847317e-09,
				1.2920639070935649e-09
			],
			[
				-1.0999118702627444e-09,
				7.162886165559714e-09
			],
			[
				6.729573542424118e-11,
				-5.767792946699343e-10
			],
			[
				-2.164254093771987e-09,
				1.0854652863232358e-09
			],
			[
				-3.423530300142691e-09,
				1.929799552716307e-09
			],
			[
				2.4394170486401954e-09,
				-3.06947128119442e-09
			],
			[
				4.2566748926203845e-09,
				-1.237086029497986e-10
			],
			[
				6.058991460599452e-09,
				3.930412892885607e-09
			],
			[
				1.1749324248997847e-09,
				-8.823797303182286e-10
			],
			[
				-9.298740298966783e-10,
				-1.4481028358273766e-10
			],
			[
				4.2966681098721264e-09,
				1.6301241835125006e-09
			],
			[
				1.42541316990805e-09,
				-2.373544266487961e-09
			],
			[
				-9.771120827255946e-09,
				-5.559793330424304e-09
			],
			[
				-2.330701720633288e-09,
				-3.0082012913699593e-09
			],
			[
				-1.6309183959086426e-09,
				-1.1101721982887486e-10
			],
			[
				2.93201642534913e-09,
				-6.333896507404422e-09
			],
			[
				2.9463552355676144e-09,
				-7.182253515323366e-09
			],
			[
				-2.7597689355621426e-09,
				6.302079786769115e-09
			],
			[
				-1.4876843294462766e-09,
				7.325087455787548e-09
			],
			[
				-2.070261033020056e-09,
				-4.690875277049828e-09
			],
			[
				1.6119538932055236e-09,
				2.1940888969450134e-09
			],
			[
				-1.4112968261753965e-09,
				-3.214609561710452e-09
			],
			[
				-6.054677386699819e-10,
				2.753963607322098e-09
			],
			[
				2.475071704659805e-09,
				2.957432334493162e-09
			],
			[
				-1.836021963774139e-09,
				5.949658088046005e-09
			],
			[
				5.469136574453772e-09,
				1.6405142077650772e-10
			],
			[
				-4.5929941324068386e-10,
				-1.4535395150479686e-09
			],
			[
				-2.9984696330889076e-09,
				1.8491889868766303e-09
			],
			[
				3.846952124067383e-11,
				1.2930923701662357e-10
			],
			[
				-5.248584025953218e-09,
				-1.2775917298930207e-09
			],
			[
				1.1150977173642748e-09,
				-2.735805657505606e-09
			],
			[
				3.919671222999604e-09,
				-2.6252708302692508e-09
			],
			[
				-3.928968972858128e-10,
				-5.682822390281867e-09
			],
			[
				3.9289689728591867e-10,
				5.682822390281867e-09
			],
			[
				-2.2449972385259804e-09,
				-2.8364711522849576e-09
			],
			[
				5.010086161589651e-10,
				1.945487585340161e-10
			],
			[
				-6.594410236178108e-10,
				-5.236664337332573e-10
			],
			[
				-2.8001345635619977e-10,
				-2.5734699816788992e-09
			],
			[
				-1.5579018310766246e-09,
				-1.3681867897329708e-09
			],
			[
				1.8007552147251967e-09,
				2.651390908005099e-09
			],
			[
				-4.379840663730404e-10,
				5.355468064471851e-09
			],
			[
				2.8785737850654942e-09,
				-8.996133735808511e-10
			],
			[
				-5.017821012762363e-09,
				-3.32383502891445e-09
			],
			[
				3.0169770338011433e-10,
				1.6943476697517538e-09
			],
			[
				1.2798390545446011e-09,
				1.2111003789562694e-09
			],
			[
				-2.875350320706212e-09,
				4.344564172543169e-09
			],
			[
				2.5182684976254666e-09,
				1.2894789856054258e-10
			],
			[
				-1.937647815154138e-09,
				-3.5697716683041726e-09
			],
			[
				5.731013893072425e-09,
				-4.853534225931257e-10
			],
			[
				-2.9587101435849493e-09,
				3.2984410806798278e-09
			],
			[
				-8.15267850636694e-09,
				-1.9044825741083336e-09
			],
			[
				7.353461893407132e-10,
				2.6922600764326785e-10
			],
			[
				9.258932621204602e-10,
				-2.4422671871449735e-09
			],
			[
				7.07145601564418e-10,
				1.0379168186840768e-09
			],
			[
				-1.1131874407822425e-09,
				-8.558239918504723e-10
			],
			[
				-2.978219114981006e-09,
				1.0026751979577786e-09
			],
			[
				3.5373673764343276e-09,
				3.7489911358535066e-10
			],
			[
				1.416621934550238e-09,
				3.5104619894033975e-09
			],
			[
				-4.2133508558881855e-09,
				1.223331978401107e-09
			],
			[
				7.091704889643449e-10,
				-3.751453731725208e-09
			],
			[
				5.1043986013185675e-09,
				3.4262322549162743e-09
			],
			[
				2.1091729887548714e-10,
				-1.6884433225606818e-09
			],
			[
				5.3584134395447756e-09,
				1.3083733140794767e-09
			],
			[
				7.108718688893561e-10,
				-4.809086947960782e-09
			],
			[
				-3.322408524354071e-09,
				3.5560109280369766e-10
			],
			[
				8.137591422839153e-10,
				-9.134004067997736e-10
			],
			[
				-2.9662068324930653e-09,
				-8.021454821355536e-10
			],
			[
				5.474856214563208e-09,
				1.3599447961316825e-09
			],
			[
				-1.9850076932403512e-09,
				-6.788308231157223e-10
			],
			[
				1.19932918795612e-10,
				5.732269426442719e-09
			],
			[
				7.289472218486482e-10,
				-2.1205455225272005e-09
			],
			[
				-1.789248655212162e-09,
				-4.8690344430414364e-09
			],
			[
				-4.285898421303458e-09,
				7.773266567744967e-10
			],
			[
				7.211274629111684e-09,
				1.158814705467091e-09
			],
			[
				2.396173800205746e-09,
				4.831341832336097e-10
			],
			[
				3.6419506191456987e-10,
				1.6904994816892878e-09
			],
			[
				-2.7603688621203157e-09,
				-2.1736336649227915e-09
			],
			[
				4.161431192687848e-09,
				4.955557108048253e-09
			],
			[
				4.300089632961534e-09,
				-3.491308928004076e-10
			],
			[
				-8.461520825649381e-09,
				-4.606426215247793e-09
			],
			[
				-2.9190683579472658e-09,
				5.88346396961572e-09
			],
			[
				4.9506794372967495e-09,
				2.786016128369052e-09
			],
			[
				-7.224560641580188e-10,
				-2.1491187457471954e-09
			],
			[
				-3.1564195373513654e-09,
				-3.979527047964364e-09
			],
			[
				-4.407802413355617e-10,
				-1.894023944947641e-09
			],
			[
				-2.2461629603073625e-10,
				-6.884174451504249e-09
			],
			[
				1.7909027987952757e-09,
				3.502192401609722e-10
			],
			[
				4.30336383505278e-09,
				3.335455665514653e-10
			],
			[
				1.022722389184474e-09,
				3.88518822295482e-09
			],
			[
				1.5511505336064575e-09,
				-2.7951018188380547e-09
			],
			[
				-3.1737413913886324e-09,
				-3.822341545076222e-09
			],
			[
				3.294449115575651e-09,
				-1.5507349023281842e-09
			],
			[
				-1.3639338969562552e-09,
				-1.3847238947134012e-09
			],
			[
				1.0978514031834111e-09,
				8.811497389062924e-09
			],
			[
				-4.593209992560656e-09,
				-7.361113686040401e-09
			],
			[
				2.220411315420602e-09,
				-4.347088778934854e-09
			],
			[
				9.369927128418331e-10,
				1.4859011475000037e-10
			],
			[
				8.340657035452387e-10,
				4.906161824274746e-09
			],
			[
				-5.408363466774166e-09,
				9.0632663603549e-09
			],
			[
				2.2289247440697185e-09,
				2.8294487862511225e-09
			],
			[
				-2.2289247440697185e-09,
				-2.829448786251149e-09
			],
			[
				2.7809594948148768e-09,
				-7.290156391248268e-09
			],
			[
				1.7352159954137646e-10,
				-6.551279775967356e-10
			],
			[
				-2.4630323720793496e-09,
				-6.284238934087018e-09
			],
			[
				-1.7597488632762165e-09,
				-4.496272314557805e-09
			],
			[
				-2.7212695741242105e-09,
				-1.4277986673683518e-09
			],
			[
				-2.134815363348788e-09,
				-2.0024409427366605e-09
			],
			[
				-1.0844885811834065e-09,
				2.605759728784305e-10
			],
			[
				-1.0952421111120634e-09,
				1.1393588188311667e-09
			],
			[
				6.61551054874972e-10,
				1.955273950585588e-09
			],
			[
				-2.7756308158420763e-09,
				4.040666642604784e-09
			],
			[
				6.132023639801541e-10,
				2.4951530597403563e-10
			],
			[
				-8.224685794213843e-09,
				1.9527204171294823e-10
			],
			[
				7.627163704118162e-11,
				9.285406930654856e-10
			],
			[
				1.8710973278976623e-09,
				1.973847835227256e-09
			],
			[
				5.234206702511827e-09,
				2.0950948663289303e-09
			],
			[
				-3.8205241409095544e-10,
				-1.7646075361217417e-09
			],
			[
				3.0663846468559925e-09,
				3.2436565015580613e-11
			],
			[
				8.163771061752827e-09,
				1.1050060071492746e-08
			],
			[
				-2.8460411244494035e-09,
				-1.270482462468138e-09
			],
			[
				-1.5425965588103923e-10,
				1.8148174313541038e-09
			],
			[
				5.353539632127617e-09,
				-5.484040459937227e-11
			],
			[
				-3.766468779440816e-09,
				-1.9934230375734874e-09
			],
			[
				1.8492530631900046e-09,
				8.248680658264244e-10
			],
			[
				-4.360231355463105e-10,
				6.790604074604677e-10
			],
			[
				-1.9509913446931054e-10,
				4.084148367932828e-09
			],
			[
				5.895547206009067e-09,
				2.976950670075633e-09
			],
			[
				-3.932945868015117e-09,
				-2.4387484088176183e-09
			],
			[
				-1.5294167565188876e-09,
				-1.165004247353088e-09
			],
			[
				7.453032289801752e-09,
				9.044102792396712e-09
			],
			[
				-1.3804082655302979e-09,
				-5.386916671097117e-09
			],
			[
				-3.8455406849617615e-09,
				-8.796104401145038e-09
			],
			[
				1.7888661261332451e-09,
				-2.2486282537070237e-09
			],
			[
				-4.2540349124484255e-09,
				3.930200151714818e-09
			],
			[
				1.639316233424951e-08,
				1.7976340021901854e-09
			],
			[
				1.153819044745178e-08,
				5.297028965837729e-09
			],
			[
				-2.79313527817015e-08,
				-7.094662968027967e-09
			],
			[
				1.2917288875152477e-09,
				-7.267919668496567e-09
			],
			[
				2.242369094932716e-09,
				3.7077489828338833e-09
			],
			[
				-3.534097982447858e-09,
				3.5601706856626835e-09
			],
			[
				-2.7998109086118166e-09,
				7.99684357610189e-09
			],
			[
				-2.3661387677621584e-09,
				-4.273918848100734e-09
			],
			[
				-3.3586078913610675e-10,
				-9.729454445039686e-10
			],
			[
				5.501810465510029e-09,
				-2.749979283497214e-09
			],
			[
				-3.982167784282244e-09,
				-3.1692788441242057e-10
			],
			[
				-1.7610125274009905e-09,
				-3.286284596751935e-09
			],
			[
				-2.158661546179577e-09,
				-5.454643449450684e-09
			],
			[
				-1.0157254850259902e-09,
				6.701383269470312e-10
			],
			[
				-2.7742593707386534e-09,
				-6.8631739189549835e-09
			],
			[
				-1.0366173713016976e-08,
				2.8156388073197287e-10
			],
			[
				-3.427954769885889e-09,
				-9.502671437486218e-09
			],
			[
				-2.1258076514749203e-09,
				-4.325479251692582e-09
			],
			[
				3.5599765749085573e-09,
				-6.844340833824574e-09
			],
			[
				1.0925202428717698e-09,
				4.623545833081884e-09
			],
			[
				-1.7719885689253032e-09,
				2.490363490227476e-10
			],
			[
				-2.7724970369924397e-09,
				-3.44640814807077e-09
			],
			[
				-9.182487981798274e-10,
				-1.3097993745286294e-09
			],
			[
				6.709113613721425e-10,
				5.267038846600003e-10
			],
			[
				-2.20139430667583e-09,
				-6.777666977910512e-09
			],
			[
				3.1367147173726957e-09,
				-7.214296766472374e-09
			],
			[
				4.701952309567748e-09,
				-2.5052608083907203e-10
			],
			[
				-1.5329092463431267e-09,
				-3.3969228082334605e-09
			],
			[
				-3.4551579471171036e-09,
				-1.4830480067584523e-09
			],
			[
				-7.833349931630161e-09,
				2.4207549639707425e-09
			],
			[
				7.126427801842199e-10,
				1.3501356454120096e-10
			],
			[
				4.3492702300515096e-09,
				1.1854102151179123e-09
			],
			[
				-4.450170385901433e-09,
				-3.868744587305002e-10
			],
			[
				3.4412615644435966e-09,
				-2.421719680683121e-09
			],
			[
				-1.0853163991615973e-09,
				6.783434955799549e-09
			],
			[
				-1.136760280008944e-09,
				-6.991728453183015e-11
			],
			[
				6.122677538221809e-10,
				-3.4430086075158417e-09
			],
			[
				2.331690000155415e-09,
				-7.483155850827094e-09
			],
			[
				4.705828297946963e-09,
				-3.3539045152166185e-09
			],
			[
				8.798103091009376e-09,
				-8.003917948065859e-10
			],
			[
				-1.8405025854243762e-09,
				1.826482776713444e-09
			],
			[
				1.696056326319028e-09,
				-4.0373201793133754e-09
			],
			[
				1.9063137222757023e-09,
				-5.553917652598666e-12
			],
			[
				-5.615034492416045e-10,
				-1.7218783070188456e-09
			],
			[
				-2.4851414263057207e-09,
				-4.496017679077138e-09
			],
			[
				1.484805345054803e-10,
				1.918842237501277e-09
			],
			[
				-2.536936087956349e-10,
				-4.299053660155441e-09
			],
			[
				-9.41318635067211e-10,
				-2.591210818135936e-09
			],
			[
				4.35902117954559e-10,
				6.028990562383552e-11
			],
			[
				-2.907726201340182e-09,
				2.0598067864629092e-09
			],
			[
				-1.020399939287826e-08,
				8.749087858694889e-10
			],
			[
				3.166354942323673e-08,
				7.196626382300588e-08
			],
			[
				1.978056088251394e-09,
				2.746972568292479e-09
			],
			[
				-3.250991147089337e-10,
				-3.2572234955838125e-09
			],
			[
				-1.6529569735424738e-09,
				5.102509272913865e-10
			],
			[
				-1.6265026795643768e-08,
				-4.874338738604183e-09
			],
			[
				1.6265026795643768e-08,
				4.874338738604157e-09
			],
			[
				-1.7212785880475632e-09,
				3.360658750292371e-09
			],
			[
				1.7212785880475632e-09,
				-3.360658750292371e-09
			],
			[
				-8.303603968139e-09,
				-1.0562937465017935e-09
			],
			[
				1.6372281320418055e-09,
				-6.126640069875457e-09
			],
			[
				4.452192241448357e-09,
				1.4713355022415534e-09
			],
			[
				5.429134971117025e-09,
				1.111790920386579e-09
			],
			[
				-1.1639491017399033e-09,
				1.49942704142897e-09
			],
			[
				-6.464703580272765e-10,
				2.702941755716488e-10
			],
			[
				6.345369403642417e-10,
				2.1610332802030146e-09
			],
			[
				-2.039068857064879e-09,
				6.690528965454849e-10
			],
			[
				2.0683130165610686e-09,
				1.1838118784374566e-09
			],
			[
				-2.0683130165609628e-09,
				-1.1838118784374301e-09
			],
			[
				3.979450656715844e-09,
				6.1341838403689645e-09
			],
			[
				-5.3039155493738055e-09,
				-2.76696262080737e-09
			],
			[
				1.6213005868599894e-09,
				1.303996658848572e-09
			],
			[
				1.9442244543753126e-09,
				-3.618880272179786e-09
			],
			[
				-5.328213204744207e-09,
				1.7169918841570598e-09
			],
			[
				2.5032006055023926e-09,
				-2.4872470187712398e-09
			],
			[
				-2.1656132789318076e-10,
				-1.8453970876468518e-10
			],
			[
				8.00513778557972e-10,
				-9.754276285135686e-11
			],
			[
				-5.1130352379879045e-09,
				-2.994271004522531e-09
			],
			[
				4.010296929282873e-09,
				2.238162650100383e-09
			],
			[
				-1.2496205180609008e-09,
				-4.029501167014363e-09
			],
			[
				8.278481701310842e-10,
				-1.6229326467103225e-09
			],
			[
				9.98468764155138e-10,
				-4.033618170051908e-09
			],
			[
				-1.5649271377297287e-09,
				3.450923360152699e-09
			],
			[
				-2.0036120473440774e-09,
				5.349159842362326e-09
			],
			[
				-5.4474779473584335e-09,
				-2.3602076088183104e-09
			],
			[
				-2.2064166408127577e-09,
				6.44914498416152e-10
			],
			[
				-1.503110094079697e-10,
				-1.0570130398350082e-09
			],
			[
				1.181095847145407e-09,
				-1.2630792492439692e-09
			],
			[
				1.0717690827986423e-08,
				5.6774625351646145e-09
			],
			[
				6.260593981298401e-09,
				1.5813993231914537e-09
			],
			[
				4.542417706975036e-09,
				6.656229919700314e-10
			],
			[
				-7.282513027387864e-09,
				-2.784207422518282e-09
			],
			[
				-5.835933718396087e-09,
				2.4393951949322017e-09
			],
			[
				3.3164556813071502e-09,
				-4.604869008451743e-09
			],
			[
				-1.0010206237963187e-09,
				2.702658920876351e-09
			],
			[
				1.8493631338365514e-09,
				-8.688833297529755e-10
			],
			[
				1.895336141084884e-09,
				5.2830939460119516e-09
			],
			[
				-7.086824878956255e-09,
				3.596994352587477e-09
			],
			[
				-4.602070118392938e-09,
				-2.895141780830595e-09
			],
			[
				2.7726070901781433e-09,
				-3.2701601441031215e-10
			],
			[
				3.655294661325417e-09,
				-6.985292585464521e-09
			],
			[
				7.495202030800758e-10,
				-5.989934871548319e-10
			],
			[
				3.257500495758565e-09,
				6.389411002768104e-10
			],
			[
				5.847099425341434e-09,
				-2.133692480741681e-09
			],
			[
				1.3904921516397814e-09,
				-4.368890882076198e-09
			],
			[
				6.358397229721126e-09,
				1.7805804333972516e-09
			],
			[
				1.556832590593264e-09,
				2.606669016118013e-09
			],
			[
				-1.9853396825327562e-09,
				1.4153470728662758e-08
			],
			[
				-2.2560904563693606e-09,
				-2.258199920831275e-10
			],
			[
				-4.0137592214069724e-09,
				-1.4571287237555857e-09
			],
			[
				-8.770028911614115e-09,
				-1.2154389696873037e-09
			],
			[
				-1.125054007849523e-09,
				-5.542859447035035e-10
			],
			[
				7.783187143968232e-10,
				3.9350682173179596e-09
			],
			[
				-3.298903782565985e-09,
				-7.090039750621171e-10
			],
			[
				1.9095448911551934e-09,
				-6.196967741393935e-09
			],
			[
				4.0959744375495306e-09,
				-6.631594605507073e-09
			],
			[
				9.969634374095779e-10,
				-4.000087718550775e-09
			],
			[
				-1.3837949266461314e-09,
				-3.1174897822829838e-09
			],
			[
				3.080586565115031e-09,
				1.5998142204656575e-09
			],
			[
				-3.210275576939742e-09,
				-3.4143724457369597e-10
			],
			[
				2.880198785476112e-09,
				2.5141337648691082e-11
			],
			[
				-5.387133060064959e-09,
				1.1101770479915847e-09
			],
			[
				-1.373098811204969e-09,
				-1.678842926362037e-09
			],
			[
				-1.6422409330769689e-09,
				3.4539510529120637e-09
			],
			[
				3.060584413959695e-09,
				6.1221067310033905e-09
			],
			[
				2.457836679837665e-09,
				1.901877409761681e-09
			],
			[
				1.0259939193570935e-10,
				-4.472699272446119e-10
			],
			[
				-2.5604360717731625e-09,
				-1.4546074825171749e-09
			],
			[
				-2.0493461134742827e-09,
				-4.202406835129875e-09
			],
			[
				-2.2672031377109854e-09,
				8.62918687801334e-10
			],
			[
				4.59908392243853e-09,
				-2.347773915139941e-10
			],
			[
				1.310299763529239e-09,
				9.49259238724964e-10
			],
			[
				1.6214907590547477e-09,
				-3.813687247765832e-09
			],
			[
				1.4854244939185096e-09,
				5.312473470360979e-09
			],
			[
				-1.4897975771671652e-09,
				1.3421813345974508e-10
			],
			[
				1.9057272006633026e-09,
				-7.289325558613194e-10
			],
			[
				-1.3145181426629873e-09,
				-2.3721766635324636e-09
			],
			[
				-3.801161168589094e-09,
				4.0931111634561975e-09
			],
			[
				-4.475027531142979e-09,
				-2.8069254064915076e-09
			],
			[
				3.5557969150587555e-09,
				-2.9252875238921446e-10
			],
			[
				1.5063933983650048e-09,
				6.179260959495294e-09
			],
			[
				-7.828624361174554e-10,
				-1.6481096692326196e-10
			],
			[
				1.956996538368855e-10,
				-2.914995833691098e-09
			],
			[
				2.8730901474058724e-10,
				-3.212837611597077e-09
			],
			[
				-2.3660626003933604e-09,
				-1.0946211824479843e-09
			],
			[
				-3.0184293342893897e-09,
				-5.940934448223325e-09
			],
			[
				-3.495303233319202e-10,
				8.026513052489047e-10
			],
			[
				1.0865866934198279e-08,
				8.16743677866184e-09
			],
			[
				1.1816148152521582e-09,
				5.563887051447163e-09
			],
			[
				6.66975189126738e-10,
				2.9626659015774227e-09
			],
			[
				-3.760262303923706e-10,
				4.328004375075029e-09
			],
			[
				-6.891717464910774e-09,
				-1.1576252169742555e-08
			],
			[
				-2.307193614424585e-10,
				-6.366756340141361e-09
			],
			[
				3.4956767034976024e-09,
				8.912108019949732e-09
			],
			[
				-1.1015695152337078e-11,
				3.841117718349679e-10
			],
			[
				-9.02132724211204e-10,
				-2.0680712200814292e-09
			],
			[
				2.483687048937898e-09,
				1.2334306242107594e-09
			],
			[
				1.6395196069251586e-09,
				5.009106433956263e-09
			],
			[
				-4.819887213941712e-09,
				2.2481781077307243e-09
			],
			[
				4.9140097674336396e-09,
				-2.3531390092063706e-09
			],
			[
				2.3195310355723427e-09,
				-7.616920459935193e-09
			],
			[
				-4.3315799105194035e-09,
				5.622584612475148e-10
			],
			[
				-2.634544813334109e-09,
				-2.4853202910455316e-09
			],
			[
				-3.788291164792107e-09,
				2.8257992684824587e-09
			],
			[
				4.057680977165014e-09,
				-5.725294315400991e-10
			],
			[
				3.989496788850677e-09,
				-4.930064594471888e-09
			],
			[
				-6.181431044988983e-09,
				5.217808659009453e-09
			],
			[
				5.150751894898502e-09,
				1.9638892020461815e-09
			],
			[
				-5.150751894898502e-09,
				-1.9638892020461815e-09
			],
			[
				3.678116195210084e-09,
				-2.82226128943997e-09
			],
			[
				1.7886528133511307e-09,
				2.140993945282324e-09
			],
			[
				-1.7461348239102755e-09,
				1.8948639605950225e-10
			],
			[
				-1.936200886591989e-09,
				-3.074559513417276e-09
			],
			[
				-1.7844332980588706e-09,
				3.56634046151542e-09
			],
			[
				-7.340996041419883e-10,
				-3.8937466658082895e-09
			],
			[
				-2.934769462103088e-10,
				6.798549082368249e-10
			],
			[
				1.027576550352297e-09,
				3.2138917575715705e-09
			],
			[
				4.694015129339314e-09,
				-6.812212412212953e-09
			],
			[
				2.0808605329369034e-09,
				-2.32845909910955e-09
			],
			[
				1.0339645853899057e-08,
				-6.59493155195151e-09
			],
			[
				-2.2643441108438996e-09,
				-1.0642514437971483e-10
			],
			[
				2.481312408483281e-11,
				-1.1927143394689687e-09
			],
			[
				-4.623869309637662e-09,
				9.018429695512376e-10
			],
			[
				-1.1101701875720805e-09,
				3.3339699296997865e-09
			],
			[
				-3.3987962002072657e-09,
				8.083722334269356e-09
			],
			[
				-5.083556191715239e-09,
				-1.0072529227397707e-09
			],
			[
				-6.585986402827964e-10,
				5.722460236342084e-09
			],
			[
				-1.140992631650489e-09,
				-7.319065105291183e-09
			],
			[
				3.5862551052117243e-09,
				-2.100100910999437e-09
			],
			[
				1.8782695644313977e-10,
				5.563586267107515e-09
			],
			[
				-2.6330894300042693e-09,
				3.855579749183158e-09
			],
			[
				-1.3703230529039032e-09,
				7.328043514302519e-10
			],
			[
				3.151563700892636e-09,
				1.308365149504546e-13
			],
			[
				-1.7812406479884152e-09,
				-7.329351879451891e-10
			],
			[
				-2.937589408266586e-09,
				-3.9484756213375386e-09
			],
			[
				-1.2641929546914823e-10,
				-1.2998396158648793e-09
			],
			[
				3.064008703736052e-09,
				5.248315237202413e-09
			],
			[
				-2.7550826425845798e-08,
				-1.5241867132005442e-08
			],
			[
				5.190416909895427e-09,
				4.2820050949014455e-09
			],
			[
				2.284829040176558e-09,
				1.7289403060019374e-10
			],
			[
				-1.847717945958147e-09,
				-1.146053564354107e-09
			],
			[
				7.080901452043664e-09,
				-2.540676519131689e-09
			],
			[
				-3.6045634554910024e-09,
				-3.3493105966308326e-09
			],
			[
				-2.4708857700986677e-09,
				-2.3309235704088163e-09
			],
			[
				-1.3004642906489606e-09,
				3.932746541500303e-09
			],
			[
				3.86806983458387e-09,
				3.0514609111610636e-09
			],
			[
				1.285686943141701e-09,
				3.7160667458461097e-09
			],
			[
				2.3836874296879354e-09,
				4.442982227783455e-09
			],
			[
				-9.170073664414148e-10,
				6.784431176526512e-09
			],
			[
				1.6468355235178965e-09,
				1.727199178507909e-09
			],
			[
				-2.8494348396383105e-09,
				1.7740498421045909e-09
			],
			[
				-1.453725082190005e-09,
				5.017979854773673e-10
			],
			[
				6.197670429942126e-09,
				-1.2436855740516653e-09
			],
			[
				-9.795756957908666e-10,
				-3.485014287782093e-09
			],
			[
				-5.08818566019059e-09,
				1.542681942860273e-09
			],
			[
				-3.4317203508044298e-09,
				2.4502267455696743e-09
			],
			[
				-1.0286851573893601e-09,
				-9.665602373304361e-10
			],
			[
				2.3834042836374646e-09,
				2.4974823789460406e-09
			],
			[
				3.6204798041886634e-09,
				4.1762814767204865e-09
			],
			[
				2.6881009333049696e-09,
				-3.85849735204698e-09
			],
			[
				5.408727196239728e-09,
				-4.997756557602773e-10
			],
			[
				4.645802127079768e-09,
				3.5088629517461985e-09
			],
			[
				-1.4696294474603515e-10,
				7.111386036160598e-10
			],
			[
				2.2639412438451392e-09,
				-2.9722328537648438e-09
			],
			[
				-2.645344516229774e-09,
				-9.405924335243968e-11
			],
			[
				2.992170820761571e-09,
				7.892098072671642e-10
			],
			[
				4.493068622016495e-09,
				-3.7469418694966e-09
			],
			[
				-1.113288865924221e-09,
				-1.171192976086731e-09
			],
			[
				-2.957181737537752e-09,
				-6.918905029065443e-10
			],
			[
				9.51777510865217e-10,
				-2.7228357060253353e-09
			],
			[
				-3.290338123867241e-08,
				-2.4153075430849792e-08
			],
			[
				3.2903381238672516e-08,
				2.4153075430849792e-08
			],
			[
				8.88206855792281e-10,
				-1.5947964886936305e-10
			],
			[
				-8.88206855792281e-10,
				1.59479648869416e-10
			],
			[
				2.1602527671848206e-10,
				-3.471659272849059e-09
			],
			[
				-5.457272795358009e-10,
				2.185997561197715e-09
			],
			[
				3.297020028173189e-10,
				1.285661711651291e-09
			],
			[
				-4.674651791836983e-09,
				1.1930720329549278e-09
			],
			[
				5.043760328674226e-10,
				-1.482166919853117e-10
			],
			[
				2.8312039985230983e-09,
				3.7917377456946243e-10
			],
			[
				1.3390717604464625e-09,
				-1.4240291155390256e-09
			],
			[
				1.1300977395677517e-09,
				-1.6283626694591563e-09
			],
			[
				-1.1300977395677782e-09,
				1.628362669459163e-09
			],
			[
				2.9742589916891746e-09,
				6.917843906662221e-09
			],
			[
				5.402887871505131e-09,
				-4.675443958091334e-09
			],
			[
				3.3384689552963874e-10,
				2.607356785856101e-09
			],
			[
				9.120069857421069e-10,
				-5.980105331282141e-09
			],
			[
				-3.187651892810783e-09,
				-5.187731095052006e-09
			],
			[
				4.1971089297691825e-09,
				-3.6340320821941597e-09
			],
			[
				-8.198795145940128e-09,
				-4.06254691299482e-09
			],
			[
				1.1556221549784875e-09,
				-1.5131139930985989e-09
			],
			[
				-4.354118715638118e-09,
				-1.244563521499489e-08
			],
			[
				-3.925110983414125e-09,
				5.777814686159226e-09
			],
			[
				8.940521168515415e-10,
				4.464802961205554e-09
			],
			[
				-4.0071361895562404e-09,
				7.485054034098737e-09
			],
			[
				6.114580303229071e-09,
				5.371707130482126e-09
			],
			[
				1.6884486780645572e-09,
				4.87402908324393e-09
			],
			[
				3.179715454669e-09,
				1.2649115109640226e-10
			],
			[
				3.2321480606642545e-09,
				-2.2618344732664284e-10
			],
			[
				-4.339111009811714e-09,
				6.842130039377104e-10
			],
			[
				-6.798961333420144e-10,
				4.045140830726437e-10
			],
			[
				-5.033766185837165e-10,
				6.127437070773768e-10
			],
			[
				-2.4134620463391524e-10,
				-7.757230409945757e-10
			],
			[
				1.883589303742637e-09,
				2.001081706613938e-09
			],
			[
				-1.892703611150296e-09,
				-9.017839415082732e-09
			],
			[
				-7.122309015930399e-10,
				3.301437492317421e-09
			],
			[
				-2.4368233525143905e-09,
				4.167723151765238e-09
			],
			[
				2.5100350125543603e-09,
				-1.2784583924770443e-09
			],
			[
				-8.646496663428719e-10,
				5.809490414191918e-09
			],
			[
				1.3762946611642523e-09,
				2.220454473254223e-09
			],
			[
				-5.116449948215922e-10,
				-8.029944887446142e-09
			],
			[
				-1.2812251242307942e-09,
				-1.3866854186042714e-09
			],
			[
				-1.741962320001197e-09,
				-3.229690291694374e-09
			],
			[
				9.02495808265956e-09,
				-6.718721085067932e-09
			],
			[
				4.712036919848314e-09,
				-4.2667367130973345e-09
			],
			[
				-7.1469663009167265e-09,
				-3.862447835319612e-09
			],
			[
				9.161581109818803e-10,
				-2.9264025067038027e-10
			],
			[
				-1.0314908678720308e-09,
				7.3492345835536845e-09
			],
			[
				3.6955731680675313e-09,
				1.4921097373205773e-09
			],
			[
				-4.127780249902213e-09,
				1.1107053399680333e-09
			],
			[
				1.163948273259254e-09,
				-2.6938172631237263e-09
			],
			[
				-8.73198012545022e-10,
				5.8774395948460905e-09
			],
			[
				1.101228381065602e-09,
				5.713175396812164e-10
			],
			[
				-6.107539903962944e-09,
				5.65473698009039e-09
			],
			[
				-2.568219064373975e-09,
				3.2529435214016535e-09
			],
			[
				4.264478907922656e-09,
				-2.8577484392835657e-09
			],
			[
				1.4116151994295591e-09,
				-1.0233424201067344e-09
			],
			[
				-9.476458860999057e-10,
				1.0443995708881337e-09
			],
			[
				-2.4380808630460364e-09,
				-1.6989696122269316e-09
			],
			[
				2.593862884876426e-11,
				2.733998135684364e-09
			],
			[
				1.9481729208679363e-09,
				-1.056085674238792e-09
			],
			[
				1.2892794073492207e-10,
				3.6093881454857643e-09
			],
			[
				3.9150792817640683e-10,
				-2.388574564810806e-09
			],
			[
				2.0191786599344305e-10,
				1.7759203228132855e-09
			],
			[
				1.949067784626251e-09,
				3.844358424967699e-09
			],
			[
				-3.021456639017667e-09,
				5.528122279361459e-09
			],
			[
				-4.729489572644528e-09,
				-2.747924037523541e-09
			],
			[
				5.575477818212312e-09,
				3.1979794843088784e-10
			],
			[
				-4.959531260815638e-10,
				-9.94108851872496e-09
			],
			[
				1.9225694590053757e-09,
				-2.7388590822001274e-10
			],
			[
				-2.511310026161858e-10,
				2.355893386249731e-10
			],
			[
				3.2182082336231313e-09,
				1.866709714230598e-09
			],
			[
				-2.6705119632091383e-10,
				4.067550726465499e-09
			],
			[
				4.472919403033457e-10,
				-5.179576468263948e-09
			],
			[
				5.828074312195507e-10,
				-1.0579630134759832e-09
			],
			[
				-5.652694865214357e-09,
				3.4157561063913853e-10
			],
			[
				-2.6337545135230714e-09,
				-3.2634765614852768e-09
			],
			[
				-1.4774319014091627e-09,
				3.3720677278941007e-09
			],
			[
				-4.721448015510924e-09,
				2.941893539676279e-09
			],
			[
				1.7190138179320165e-09,
				-2.4161526649454362e-09
			],
			[
				-2.0282739053085305e-09,
				2.3402400907121764e-09
			],
			[
				-2.048177190033893e-09,
				-2.7804694817144495e-09
			],
			[
				-3.920977646239521e-09,
				-2.436042496755657e-10
			],
			[
				-1.800651511674242e-09,
				5.571287203268875e-10
			],
			[
				-4.647724852205481e-09,
				-2.177401650329906e-09
			],
			[
				-1.5133355644044888e-09,
				-3.017562565324381e-11
			],
			[
				-1.4387625118873688e-09,
				3.330529407860053e-09
			],
			[
				-4.7406180502418584e-09,
				2.64401142580883e-09
			],
			[
				1.431192745301242e-08,
				3.838401786071334e-09
			],
			[
				1.6147051788304022e-08,
				-4.049508426403905e-09
			],
			[
				1.1313565570134728e-08,
				-3.436012397988458e-09
			],
			[
				-8.84404533429193e-09,
				1.3516413387637524e-09
			],
			[
				-3.676357632652585e-09,
				-1.979112978917754e-09
			],
			[
				-3.2342820691780063e-09,
				2.1233486072204137e-09
			],
			[
				8.91373989318714e-10,
				1.6866484917353433e-09
			],
			[
				5.504492521617532e-09,
				1.4924291194509607e-09
			],
			[
				-3.1950227501998994e-09,
				-6.356027302229005e-09
			],
			[
				2.74516744499568e-09,
				-1.982763059105098e-10
			],
			[
				-2.7117291365540735e-09,
				1.2518773897328233e-09
			],
			[
				3.2029840802756025e-09,
				-2.8268025706105336e-10
			],
			[
				-1.4580338592476648e-09,
				1.132224011641348e-09
			],
			[
				2.5103438375788427e-09,
				-1.4123963040542358e-10
			],
			[
				1.694686586357832e-10,
				-9.43705101216017e-10
			],
			[
				3.5089148330979327e-09,
				1.7890238290401487e-09
			],
			[
				1.2050113881251376e-09,
				-5.37301196831009e-09
			],
			[
				-2.285983287677776e-09,
				-3.828960699821448e-09
			],
			[
				-9.447466185845264e-10,
				-6.359227176936289e-09
			],
			[
				2.0614330348291644e-10,
				-2.988600514792909e-10
			],
			[
				-2.6068219526170374e-10,
				2.2888299838785413e-09
			],
			[
				-3.0230011269727173e-09,
				-3.5677589015361937e-09
			],
			[
				-2.6306204938466683e-09,
				-6.312155834767742e-09
			],
			[
				1.4200034216129323e-09,
				-2.5404121083973082e-09
			],
			[
				4.6534958031078876e-10,
				-1.4129360943171785e-09
			],
			[
				-4.6885703497483065e-09,
				2.4988357544699264e-09
			],
			[
				-2.584843715554289e-09,
				4.306611026906814e-10
			],
			[
				-9.262357518877446e-10,
				6.652284193337378e-09
			],
			[
				-7.750145895875299e-10,
				-1.5772507868541235e-09
			],
			[
				-9.545659009742764e-10,
				9.347575190784132e-10
			],
			[
				1.4252541139937299e-09,
				-9.375693327732349e-10
			],
			[
				2.0352651863627065e-09,
				-1.2952595211137928e-09
			],
			[
				-5.355852218757949e-09,
				1.1182831095382128e-10
			],
			[
				-1.4436598054020356e-09,
				3.472021953485212e-09
			],
			[
				-3.7171099611402937e-09,
				2.1922073705261393e-09
			],
			[
				5.8751945645922e-10,
				2.641909019174211e-09
			],
			[
				2.190840850106378e-09,
				5.600852994756027e-10
			],
			[
				-1.5514122859088484e-10,
				3.078326311190158e-09
			],
			[
				2.172708845090782e-09,
				-1.7052553760612141e-09
			],
			[
				3.7089454644130997e-09,
				2.340077956449131e-09
			],
			[
				6.395308083688898e-09,
				6.453210225659463e-09
			],
			[
				-8.239439937977898e-09,
				2.006970894609196e-09
			],
			[
				3.0724703841055264e-09,
				9.303401174223096e-10
			],
			[
				-3.4533659513596512e-09,
				4.162531024708118e-09
			],
			[
				5.426584978651054e-10,
				7.177737795442379e-10
			],
			[
				-7.555841931964991e-10,
				-1.4393413009587703e-09
			],
			[
				4.856670838206701e-09,
				9.999749768793493e-09
			],
			[
				-1.1128267707176433e-08,
				-2.160174272859683e-09
			],
			[
				-4.19942488975889e-09,
				-1.9842936433690538e-09
			],
			[
				-6.828198298126074e-10,
				4.0300707922053445e-09
			],
			[
				-1.052990002311943e-09,
				1.522257933703057e-09
			],
			[
				1.5862525912964283e-09,
				2.9473569776876743e-09
			],
			[
				3.675275321271765e-09,
				8.152755221904135e-09
			],
			[
				-5.7742346057598055e-09,
				-4.810738895231344e-09
			],
			[
				-5.413941341822008e-09,
				7.696193196234098e-10
			],
			[
				9.322446895752548e-09,
				2.3288288783858903e-09
			],
			[
				1.995680892362899e-09,
				2.797349440462192e-10
			],
			[
				-4.7861701730894575e-09,
				1.1914604045755678e-09
			],
			[
				7.659049233061375e-10,
				5.234081678103418e-09
			],
			[
				-5.585709836909578e-09,
				3.76684303623635e-09
			],
			[
				4.089577176044237e-09,
				-6.835708791192772e-09
			],
			[
				6.667198590524656e-10,
				-3.2307911721056273e-09
			],
			[
				1.8535327444197043e-09,
				-3.2317488052623623e-10
			],
			[
				6.964689814245367e-09,
				-5.9335635419263676e-09
			],
			[
				6.973887368923963e-09,
				-3.1940392566831946e-09
			],
			[
				-1.0828902451247524e-09,
				-3.66017955028428e-09
			],
			[
				-6.6066293936044895e-09,
				-2.004632652498158e-09
			],
			[
				2.458135226821111e-09,
				-8.831763367485479e-09
			],
			[
				9.041280408063778e-09,
				-1.7252989059985565e-09
			],
			[
				8.962851661670574e-10,
				-1.906674540429209e-09
			],
			[
				-2.2061211287858826e-09,
				-1.9957029778459275e-09
			],
			[
				-5.638596799687437e-10,
				-8.377989876445515e-09
			],
			[
				-3.6087208585916444e-09,
				-3.4425250751694465e-09
			],
			[
				-2.5151237321005447e-09,
				-5.997553057949486e-09
			],
			[
				4.331649896598972e-09,
				-1.3998781988985629e-09
			],
			[
				1.645455012307834e-09,
				-2.994524481067229e-09
			],
			[
				-9.855803048081328e-10,
				2.4252443763895277e-09
			],
			[
				-1.917957069987772e-09,
				-1.4817357578211918e-09
			],
			[
				4.2572809889996327e-10,
				2.1164177348839267e-09
			],
			[
				-2.260401979812026e-09,
				-7.914973974093034e-10
			],
			[
				-1.6217989680186283e-10,
				5.37665541130856e-09
			],
			[
				7.817111643050396e-09,
				1.6563089300024648e-08
			],
			[
				-2.6171957978135523e-09,
				1.4514050991077866e-09
			],
			[
				-4.2680057694717157e-10,
				-1.5088865504783409e-10
			],
			[
				1.4042510146350496e-09,
				-1.7715677606512691e-10
			],
			[
				1.6397453601257272e-09,
				-1.1233596679948258e-09
			],
			[
				3.157804254829185e-09,
				-3.120023187331416e-10
			],
			[
				4.150823309496748e-09,
				1.1447716214494563e-09
			],
			[
				-7.308627564326039e-09,
				-8.327693027163412e-10
			],
			[
				-3.7037070991640138e-09,
				7.351762109416363e-09
			],
			[
				7.690235426961559e-10,
				-9.80249240616308e-10
			],
			[
				5.228896965588728e-09,
				2.9718466389055227e-09
			],
			[
				-5.6022116602767645e-09,
				1.6329531470829439e-09
			],
			[
				-3.110151722828269e-09,
				4.4522701317327535e-09
			],
			[
				3.4863041273367128e-09,
				-1.2479915545107603e-09
			],
			[
				7.590803493589529e-09,
				-2.681367745441487e-09
			],
			[
				-2.470065971774873e-09,
				-7.925816146790024e-09
			],
			[
				4.524697406695387e-09,
				-1.5554749858688093e-09
			],
			[
				2.3039545259480725e-09,
				-6.97407618444524e-09
			],
			[
				-1.8984629651363028e-09,
				1.2178481342202147e-09
			],
			[
				-5.983583209794476e-10,
				6.168809816093483e-09
			],
			[
				-6.520722321696185e-09,
				-2.4305141197782815e-09
			],
			[
				-4.3677513338607094e-09,
				-3.384959421183755e-09
			],
			[
				4.091315805871736e-09,
				5.365515452779805e-09
			],
			[
				2.7643552798854953e-10,
				-1.980556031595997e-09
			],
			[
				-3.5773473632178336e-09,
				9.181301335190513e-10
			],
			[
				5.501158479162576e-09,
				4.691575561036845e-09
			],
			[
				-7.795760450252991e-09,
				4.3420802485263745e-09
			],
			[
				1.6633258529169352e-09,
				-6.300324079828628e-09
			],
			[
				2.9213816562305794e-09,
				2.688566778886889e-09
			],
			[
				1.2872418251608403e-09,
				-6.340028642140533e-09
			],
			[
				-6.883589071799769e-10,
				-1.4516750515705862e-10
			],
			[
				6.88358907179871e-10,
				1.4516750515700568e-10
			],
			[
				-5.769119110874189e-10,
				-2.095261474834349e-09
			],
			[
				5.769119110874189e-10,
				2.095261474834349e-09
			],
			[
				4.561525530748842e-10,
				-2.0410470837811107e-09
			],
			[
				-4.5615255307487095e-10,
				2.0410470837811637e-09
			],
			[
				-9.026650284234075e-09,
				-8.97519532129296e-09
			],
			[
				9.026650284234075e-09,
				8.975195321292958e-09
			],
			[
				-3.3817668018943183e-09,
				5.327808057756369e-09
			],
			[
				2.1872485231648885e-12,
				2.3569022634302123e-09
			],
			[
				1.6072653335818017e-09,
				1.2761091539993142e-09
			],
			[
				-5.916795440050726e-09,
				4.2684618693403675e-09
			],
			[
				5.1575335597268615e-09,
				-4.514505005536911e-09
			],
			[
				2.3073551130744113e-09,
				-6.11441771457616e-09
			],
			[
				-1.892802661778238e-09,
				3.349564935614879e-10
			],
			[
				2.117023648816513e-09,
				-2.93531511797468e-09
			],
			[
				-1.5334330083774208e-09,
				3.592043719050286e-09
			],
			[
				-1.8004337160477842e-09,
				-7.901286911611868e-10
			],
			[
				-1.385322249891884e-09,
				2.7582296108502912e-09
			],
			[
				3.2658035676767938e-09,
				9.080399459215091e-10
			],
			[
				5.422012475151176e-10,
				-5.491076596162452e-10
			],
			[
				3.164233327587543e-09,
				-2.7911991943999333e-09
			],
			[
				-8.978040973778089e-11,
				-2.9348909141932276e-09
			],
			[
				-2.163268758725326e-09,
				-1.9298681645133486e-10
			],
			[
				-1.4978434714524148e-09,
				-9.049354719523073e-09
			],
			[
				3.743631778377693e-09,
				3.900937130684491e-09
			],
			[
				-5.519084518269363e-10,
				-4.246585196771526e-09
			],
			[
				-6.175377345341452e-09,
				-2.2521218776661334e-09
			],
			[
				2.6980794314416422e-09,
				3.6287897696714574e-09
			],
			[
				9.649469869761028e-10,
				2.67225775566323e-09
			],
			[
				2.0550300479994286e-09,
				6.05028903358403e-09
			],
			[
				-1.2365589761738514e-09,
				-7.042118956426083e-10
			],
			[
				-2.110931115348946e-09,
				1.1637652328920952e-09
			],
			[
				5.243900449496746e-09,
				-9.849354408363433e-09
			],
			[
				5.031365802898733e-09,
				-9.075963357337213e-09
			],
			[
				7.830025414805503e-09,
				-3.024775783304153e-09
			],
			[
				-4.659877189497649e-09,
				-4.891364313482012e-09
			],
			[
				-1.31600555196926e-10,
				-2.101553107017042e-09
			],
			[
				-4.071774918299638e-09,
				8.061775161690686e-09
			],
			[
				-1.5857948614326585e-09,
				5.136700587703582e-10
			],
			[
				-9.383884198873439e-10,
				3.1691565963314577e-09
			],
			[
				1.3215574823127871e-09,
				1.4294756154898058e-10
			],
			[
				-3.7194608466175135e-09,
				5.494764743401154e-09
			],
			[
				-4.5236356031391216e-10,
				8.618369047329362e-09
			],
			[
				-1.7566576829207706e-09,
				1.7785625675397554e-09
			],
			[
				-3.2591206496357055e-09,
				-3.060550641611707e-09
			],
			[
				-2.2282764241705225e-09,
				-3.628828291726257e-09
			],
			[
				4.100159556096967e-10,
				-4.414047363121477e-09
			],
			[
				1.6758154846713642e-09,
				1.4596273169487618e-09
			],
			[
				1.1588781420993042e-10,
				-7.02658443297181e-10
			],
			[
				3.742402845979275e-09,
				1.9036748255953477e-09
			],
			[
				-5.024765674480373e-10,
				1.589730157228985e-09
			],
			[
				3.654548841196404e-09,
				3.991573533379161e-09
			],
			[
				9.93212328993118e-10,
				3.5699926308322698e-09
			],
			[
				1.4288313068125668e-09,
				-1.0115741838455888e-09
			],
			[
				1.073202676620788e-10,
				6.046282767530002e-09
			],
			[
				1.0765892897970449e-09,
				4.8366497220377274e-09
			],
			[
				-5.230686989565194e-10,
				-1.8062906947219075e-10
			],
			[
				3.6626393452292005e-09,
				5.575339489300153e-09
			],
			[
				5.823193491215023e-09,
				-2.228851561891854e-09
			],
			[
				3.4055298495901228e-09,
				3.3091889219145976e-09
			],
			[
				-1.5091893333909913e-10,
				-3.412078775955431e-09
			],
			[
				-5.483568184344326e-09,
				-5.125562401298371e-09
			],
			[
				1.853027954487549e-09,
				1.689776127347101e-09
			],
			[
				-2.74217504193881e-09,
				-1.9648334635110147e-09
			],
			[
				-8.269346197598034e-09,
				-2.394548660275891e-09
			],
			[
				-5.797493701548392e-10,
				9.265836796863833e-11
			],
			[
				-4.210314707866953e-09,
				-5.940331004075792e-09
			],
			[
				-2.635331957551192e-10,
				-4.787769810757741e-09
			],
			[
				-9.812295289240437e-10,
				4.967967746923772e-09
			],
			[
				1.24476272467911e-09,
				-1.8019793616605775e-10
			],
			[
				-6.392417778583923e-09,
				-2.8317168650159437e-09
			],
			[
				2.759301609662881e-09,
				3.2770077219670064e-09
			],
			[
				3.6331161689210947e-09,
				-4.4529085695106264e-10
			],
			[
				1.416284955446377e-09,
				-1.6882945630828494e-09
			],
			[
				-6.234181893825426e-09,
				1.2632797438304355e-09
			],
			[
				1.0170106286451407e-09,
				-5.76654033415246e-10
			],
			[
				6.504573912837061e-10,
				-1.9587214748621997e-09
			],
			[
				4.2904056395699425e-10,
				2.200123926320025e-09
			],
			[
				2.721388354492996e-09,
				7.602664012097289e-10
			],
			[
				-5.420873107880335e-09,
				3.919032923475322e-09
			],
			[
				-1.6780759220203151e-09,
				8.818224011864985e-10
			],
			[
				1.3916255429491976e-09,
				-1.5121770071697905e-09
			],
			[
				6.2381511882303725e-09,
				4.304735217623228e-10
			],
			[
				-5.308277012788804e-10,
				-3.719151839254088e-09
			],
			[
				-4.044631366841068e-09,
				4.680916934182156e-10
			],
			[
				2.1350499284776844e-09,
				3.103992804868332e-10
			],
			[
				3.876616428125298e-09,
				3.0734442851207527e-09
			],
			[
				-1.9670349897619673e-09,
				-3.8519352590258015e-09
			],
			[
				-9.206166590485914e-10,
				-1.349563752028248e-09
			],
			[
				4.4674556758256905e-10,
				-2.910103763400852e-09
			],
			[
				4.738710914659165e-10,
				4.2596675154288884e-09
			],
			[
				-5.60353799816217e-10,
				1.501659124516877e-09
			],
			[
				5.60353799816217e-10,
				-1.5016591245168704e-09
			],
			[
				3.810563897288428e-09,
				3.890773287693856e-10
			],
			[
				-3.8105638972885335e-09,
				-3.890773287693856e-10
			],
			[
				-8.304364155511163e-10,
				1.233704161465134e-09
			],
			[
				-1.9274490882015694e-09,
				-1.2210065625281627e-09
			],
			[
				3.2403645534899916e-09,
				-1.4501806581763845e-09
			],
			[
				-1.0064155981149507e-09,
				5.299721439931623e-09
			],
			[
				-6.8329787533012e-10,
				-7.314691491108856e-09
			],
			[
				-3.804963443361686e-09,
				1.298594313359389e-09
			],
			[
				-1.2503534907989456e-09,
				-6.4166942899422355e-09
			],
			[
				-5.386771645022164e-09,
				8.355486731031984e-10
			],
			[
				2.054620660367875e-09,
				6.417148153979689e-10
			],
			[
				9.594702342522262e-09,
				7.0932895984978755e-09
			],
			[
				-3.4685200856452966e-09,
				-1.5234548848320496e-09
			],
			[
				-2.322585942031759e-10,
				2.2398776646883094e-09
			],
			[
				6.00153616265583e-09,
				7.010165476558085e-10
			],
			[
				3.685123456343122e-09,
				-1.4520287425932035e-09
			],
			[
				7.012098532748302e-10,
				4.220432612077475e-09
			],
			[
				-6.687090792424569e-09,
				-4.185843196996333e-09
			],
			[
				-3.2230189899382987e-09,
				-5.413972931265797e-10
			],
			[
				-2.2319207047700752e-09,
				-7.0203765963153706e-09
			],
			[
				5.454939694708374e-09,
				7.56177388944195e-09
			],
			[
				-3.067068458384683e-09,
				-6.920914310515038e-09
			],
			[
				1.4111389924878367e-09,
				-1.2198363832772877e-09
			],
			[
				-2.189066632510096e-09,
				1.8423656629044932e-09
			],
			[
				3.8264938609986534e-09,
				4.926339160006998e-09
			],
			[
				1.8502237407759413e-11,
				1.372045870880801e-09
			],
			[
				9.276454640739544e-09,
				4.969143964944975e-09
			],
			[
				1.7805807747871709e-09,
				2.9828193271409585e-09
			],
			[
				-2.0173659830094075e-10,
				4.825883656235009e-09
			],
			[
				-3.354448000724083e-09,
				2.398082639371596e-09
			],
			[
				-6.992385068117656e-09,
				2.8668693199726744e-10
			],
			[
				-7.248195729035361e-09,
				-2.2983066003613988e-09
			],
			[
				2.38638128195208e-09,
				1.0471066483280276e-09
			],
			[
				4.984937661817068e-09,
				4.838645126471433e-09
			],
			[
				-3.651895828854404e-09,
				-4.188427640968199e-09
			],
			[
				-1.0629522697182122e-09,
				-2.06385967126644e-10
			],
			[
				4.048790611289746e-09,
				-4.502291008856146e-09
			],
			[
				2.7394076418025845e-09,
				-4.301103954028359e-09
			],
			[
				-1.0472946237660776e-09,
				-1.001274587590965e-08
			],
			[
				8.743259797278577e-10,
				-2.875112861787666e-09
			],
			[
				-1.480743695184642e-09,
				6.392222259459539e-10
			],
			[
				-2.874662039029368e-09,
				4.8733871799495235e-09
			],
			[
				1.8234352606172335e-09,
				1.5233962086529482e-09
			],
			[
				-3.517486902908912e-10,
				-1.6394119497519852e-09
			],
			[
				-2.691336109058571e-10,
				-4.0810269141520335e-09
			],
			[
				-2.2588500389854118e-09,
				1.9301089727740745e-09
			],
			[
				9.095732690083061e-10,
				-2.7674320736468343e-09
			],
			[
				-3.2712244383037054e-09,
				-4.440507724400938e-09
			],
			[
				8.361520034934985e-09,
				5.005881414656354e-09
			],
			[
				2.892789446806598e-09,
				-4.1548619451759005e-09
			],
			[
				1.6555543800934836e-09,
				1.897484954383801e-09
			],
			[
				4.126310678845059e-09,
				2.1035388169812458e-10
			],
			[
				-6.327353115676177e-11,
				8.351618288318512e-09
			],
			[
				3.2747722406236387e-09,
				-3.323551943565821e-09
			],
			[
				-2.6983771839622483e-09,
				2.2640265380786472e-11
			],
			[
				-2.9253371272804775e-09,
				-1.758292855610885e-09
			],
			[
				2.8055177050424853e-10,
				-4.255529438508739e-09
			],
			[
				8.97275860090519e-09,
				3.6444693489309445e-09
			],
			[
				8.701565751835633e-10,
				-8.846110836871623e-10
			],
			[
				-5.7267201010642116e-09,
				-4.627311802114627e-09
			],
			[
				-5.321009408757194e-09,
				-1.3518571958013622e-09
			],
			[
				2.3076047659023476e-09,
				2.740360805189009e-09
			],
			[
				-8.667656565035779e-10,
				4.149425218039965e-09
			],
			[
				-2.782533571825437e-09,
				6.250793728838775e-10
			],
			[
				-4.399282908165276e-09,
				2.901678233656955e-09
			],
			[
				-2.717335495608594e-09,
				1.8052941705048369e-09
			],
			[
				2.4355622971823653e-10,
				1.2604594893692851e-10
			],
			[
				2.6413026713643365e-10,
				-6.8654543539862204e-09
			],
			[
				-1.2109896835188846e-09,
				3.1263655253086828e-09
			],
			[
				7.033031866641086e-10,
				3.6130428797406356e-09
			],
			[
				-2.3057284876248904e-10,
				-1.2162457954881116e-09
			],
			[
				-2.9005552088416983e-09,
				-1.971048362835616e-10
			],
			[
				7.510561273682608e-10,
				1.304319064285144e-09
			],
			[
				-2.5197047985696233e-09,
				1.8716852907622578e-09
			],
			[
				2.3549533112151896e-09,
				1.987418727175387e-09
			],
			[
				3.8334848718383476e-09,
				4.629460775118112e-10
			],
			[
				2.3509093778808065e-09,
				1.8454817447193334e-09
			],
			[
				-2.5585064929609707e-09,
				-3.4492263725653036e-09
			],
			[
				2.045084924105484e-09,
				-3.341270841116293e-09
			],
			[
				-3.1261492632736248e-09,
				7.319969409992304e-10
			],
			[
				-6.697092614115946e-10,
				-1.9462231485810913e-09
			],
			[
				-4.930582518478898e-09,
				-2.504241776226983e-10
			],
			[
				5.6002917798904924e-09,
				2.1966473262037896e-09
			],
			[
				1.822793890341311e-09,
				5.6729817509830815e-09
			],
			[
				-2.964879843281635e-09,
				-1.5346822731197517e-09
			],
			[
				2.883314810737838e-09,
				-1.486989225382489e-09
			],
			[
				-5.927012056098186e-09,
				-3.465437457061872e-09
			],
			[
				3.3291068475306356e-09,
				-7.850129654712355e-10
			],
			[
				-5.344853898238414e-10,
				2.017876349064892e-10
			],
			[
				-1.5422267410414654e-09,
				6.286048899544771e-10
			],
			[
				2.933388481635449e-09,
				7.687476451913004e-10
			],
			[
				-2.370248037209774e-09,
				-6.462091991338016e-09
			],
			[
				-1.141658936080146e-09,
				1.8955452310343474e-10
			],
			[
				-4.6376261456956075e-09,
				6.277871176406576e-09
			],
			[
				-1.3698914724392901e-09,
				-8.007005352092245e-10
			],
			[
				9.519424591424738e-09,
				7.953668270372248e-10
			],
			[
				7.270518345204874e-09,
				3.854479387006442e-09
			],
			[
				-8.328803903336096e-09,
				-5.411310900654905e-09
			],
			[
				1.0582855581312213e-09,
				1.5568315136484697e-09
			],
			[
				-3.0595737080910775e-09,
				2.600289024562883e-09
			],
			[
				-4.883659074004382e-09,
				1.6026468281063046e-09
			],
			[
				2.0611508476517537e-09,
				4.888120436058288e-09
			],
			[
				7.213446089682131e-09,
				-7.103073490752607e-10
			],
			[
				8.222708689194902e-10,
				9.306331182617763e-10
			],
			[
				5.2156349551116325e-09,
				4.779289694173658e-10
			],
			[
				-4.654548909152662e-09,
				7.238121598882089e-10
			],
			[
				-7.73886428867052e-09,
				3.775385918800354e-09
			],
			[
				-4.272449188536843e-10,
				2.3452379694538498e-09
			],
			[
				-2.1006323019861073e-09,
				-1.8379001932232642e-09
			],
			[
				-4.592849882498033e-09,
				5.847408095962689e-09
			],
			[
				4.391694556942856e-09,
				-6.470238725496525e-10
			],
			[
				-1.8975980588363965e-09,
				1.4376670792475281e-09
			],
			[
				1.2191143296973797e-09,
				-5.182048045495849e-09
			],
			[
				9.446898974386831e-11,
				1.4664142800950428e-09
			],
			[
				-4.980330813235236e-09,
				9.496169175027512e-09
			],
			[
				1.6611640157183541e-09,
				2.5296407889906775e-09
			],
			[
				4.3435921209178225e-09,
				-1.6924860740110413e-09
			],
			[
				-2.649108617242048e-09,
				-3.477011824574622e-09
			],
			[
				-2.6490687762177053e-09,
				-5.170525570014724e-09
			],
			[
				6.219390811695338e-09,
				-1.1280838378506296e-08
			],
			[
				-3.6512646391155703e-09,
				-3.758828236762331e-09
			],
			[
				-4.2258055139868e-09,
				1.5392552428335827e-09
			],
			[
				-2.6305210716289723e-09,
				-2.0882852584552956e-09
			],
			[
				-3.209578563244132e-09,
				-5.160290735972258e-09
			],
			[
				-3.280495522427379e-10,
				-3.949122937804939e-09
			],
			[
				1.832720189944522e-09,
				-5.993243272848504e-10
			],
			[
				-5.913411697050375e-10,
				-6.324838159087869e-09
			],
			[
				-4.2391050796655393e-10,
				2.5342132156552698e-09
			],
			[
				-1.945314338000857e-09,
				3.700060038904004e-10
			],
			[
				2.859553787295241e-09,
				-5.151543903306536e-10
			],
			[
				9.511048904065926e-10,
				-2.3554253759633856e-09
			],
			[
				5.345326940647099e-09,
				4.959114657120168e-10
			],
			[
				1.2408631310304009e-08,
				1.1688670957147919e-08
			],
			[
				-2.1398150851556718e-09,
				3.6346921021818066e-10
			],
			[
				-1.3806767042460558e-09,
				3.762201324498301e-09
			],
			[
				3.77635926950468e-09,
				8.27705667770482e-09
			],
			[
				-8.322380256729402e-10,
				-9.319681635317156e-11
			],
			[
				-1.7189144857302192e-09,
				-3.0051224099328563e-09
			],
			[
				-1.2044063844623048e-09,
				-3.1200970386794935e-09
			],
			[
				-3.110143313664422e-10,
				6.089738055688181e-09
			],
			[
				-3.150784228845231e-09,
				-3.2980499156576242e-09
			],
			[
				6.961489975973973e-09,
				-8.97599908748635e-09
			],
			[
				3.235493986509605e-09,
				1.1090144215481392e-09
			],
			[
				2.8800516279858957e-09,
				-2.2585599649761266e-09
			],
			[
				-6.1155456144955535e-09,
				1.1495455434279874e-09
			],
			[
				2.0813776802105974e-09,
				-4.871438006653436e-10
			],
			[
				-1.432923344652302e-09,
				-4.774330865432031e-10
			],
			[
				-2.961300905040965e-09,
				-2.597566486293045e-09
			],
			[
				2.3128465694822463e-09,
				3.562143373501539e-09
			],
			[
				8.022500247841157e-09,
				1.3598123744745126e-08
			],
			[
				-5.927900018221167e-11,
				8.094025227685319e-10
			],
			[
				-3.1949958841890847e-09,
				-6.8922713048649555e-09
			],
			[
				-6.6588461635035945e-09,
				-9.43249517858673e-11
			],
			[
				-3.3714168594521554e-09,
				-1.277589720254652e-09
			],
			[
				4.922754531728537e-09,
				-4.504752427384423e-09
			],
			[
				1.5270498748459922e-09,
				-4.580619109823725e-10
			],
			[
				-8.809996724951011e-10,
				-1.8086217187360313e-09
			],
			[
				-3.067670745932212e-10,
				6.280957664948026e-10
			],
			[
				4.241277093425739e-09,
				2.987765943167264e-09
			],
			[
				-4.80430814476026e-09,
				2.1972949968938255e-09
			],
			[
				7.380243300936339e-10,
				-2.1382367021664092e-09
			],
			[
				-1.1537558241001088e-09,
				-1.1110467123864432e-09
			],
			[
				-4.990594750692298e-09,
				-5.464737227984716e-10
			],
			[
				-6.429599915974613e-10,
				-5.0369692024854635e-09
			],
			[
				2.6064468762972674e-09,
				4.372123215369036e-09
			],
			[
				7.447653268548924e-10,
				1.460740345262063e-09
			],
			[
				6.79180189178476e-10,
				3.548675288502254e-09
			],
			[
				-5.1912464095529e-10,
				1.6946308784051128e-10
			],
			[
				4.686444612987992e-09,
				-1.5260613151770218e-09
			],
			[
				2.9345649921549163e-10,
				6.566019332339409e-10
			],
			[
				-3.072626498007976e-09,
				2.126568401455882e-09
			],
			[
				1.8583464197547212e-09,
				4.5029118653860126e-09
			],
			[
				1.8512597046318272e-09,
				-6.726513649224772e-09
			],
			[
				2.1100205385863e-09,
				3.3048810480593993e-09
			],
			[
				-7.12470455763815e-09,
				-4.5617630667644855e-11
			],
			[
				-3.7013320069702617e-09,
				-8.239842091486238e-09
			],
			[
				7.079785638736265e-10,
				-2.5364162206864047e-09
			],
			[
				3.7264272576415916e-09,
				2.2403328172483957e-09
			],
			[
				1.7657790021813048e-09,
				3.398183046603902e-10
			],
			[
				4.1944268527944665e-10,
				-2.800010426834019e-09
			],
			[
				2.238992300887962e-09,
				2.250230745241872e-09
			],
			[
				-1.8253578041741417e-09,
				1.6277222259983666e-09
			],
			[
				6.622643242486204e-10,
				-1.7037589952716363e-09
			],
			[
				-1.4953415062418875e-09,
				6.258164508654033e-10
			],
			[
				-2.6269790575214955e-10,
				-4.708574564699537e-09
			],
			[
				2.6881272262111747e-09,
				-1.251328027999059e-09
			],
			[
				2.0469335428454564e-10,
				8.495197770908294e-10
			],
			[
				4.346443104498796e-10,
				1.869745196136836e-09
			],
			[
				-9.585375174926782e-10,
				1.7026791352531348e-09
			],
			[
				-2.882306246069196e-09,
				3.2177787587951807e-09
			],
			[
				-2.8597683185982803e-09,
				-2.6133656866084264e-09
			],
			[
				3.635845096967128e-09,
				9.335454120309095e-10
			],
			[
				-1.8345438464522792e-09,
				1.6942517335989029e-09
			],
			[
				-1.7142740048271607e-09,
				2.504702369421018e-09
			],
			[
				-6.008783911486455e-10,
				6.800307931280151e-10
			],
			[
				-5.482077006292274e-10,
				3.5115610913442524e-09
			],
			[
				-7.438765826820874e-10,
				-1.2908294715002778e-09
			],
			[
				4.732292972407131e-10,
				-7.606482077206785e-10
			],
			[
				1.4911736832474426e-10,
				-7.291169131742594e-11
			],
			[
				-1.879314467160125e-09,
				4.38111759970861e-09
			],
			[
				5.288227582009828e-10,
				1.6555242358486402e-09
			],
			[
				3.592448683285895e-09,
				-7.88710692153689e-10
			],
			[
				1.7883291869632976e-09,
				-6.5701020251208644e-09
			],
			[
				-6.23945472368654e-10,
				-3.268280618426388e-09
			],
			[
				1.4130931712502169e-09,
				-1.6757051168107501e-09
			],
			[
				6.119787098559721e-09,
				-6.049217737658703e-10
			],
			[
				-1.85498721704247e-09,
				7.214115622746108e-10
			],
			[
				-2.1208223479050047e-09,
				1.1778634166378167e-09
			],
			[
				-2.1439775336126698e-09,
				-1.2943532051465043e-09
			],
			[
				-3.513350135330969e-09,
				5.255907368870683e-10
			],
			[
				3.816438902753726e-09,
				-1.6852858842795334e-09
			],
			[
				2.623153494075174e-09,
				1.01544281048218e-09
			],
			[
				4.462191954545233e-10,
				3.742220050284282e-09
			],
			[
				8.22875289054597e-09,
				4.935971448652639e-09
			],
			[
				-3.9383994893060885e-11,
				1.0191861714453486e-09
			],
			[
				-4.225658714363769e-09,
				-3.82673585594788e-09
			],
			[
				-2.0873112618735506e-09,
				4.626061058751278e-09
			],
			[
				-6.025111330061696e-09,
				-3.5854733540479505e-09
			],
			[
				-1.0435956673976097e-08,
				5.632935421006964e-10
			],
			[
				-3.949994112281586e-09,
				2.832705517672919e-09
			],
			[
				7.112953354814247e-09,
				-4.1903047445293386e-10
			],
			[
				5.281789634368474e-10,
				-1.6440871922851174e-09
			],
			[
				-1.4696003582451247e-10,
				-4.2128312678868835e-09
			],
			[
				-7.2625984125948055e-09,
				-3.520467532023374e-09
			],
			[
				1.5655698569205222e-09,
				-3.6062897844251444e-09
			],
			[
				1.4990415683724704e-09,
				-7.674138679090498e-09
			],
			[
				2.84548983188286e-09,
				3.2819148505262914e-09
			],
			[
				-8.337388537283462e-09,
				-2.0021603383623374e-09
			],
			[
				-3.211075664198102e-09,
				-4.25078535158812e-09
			],
			[
				-2.8547340303048496e-09,
				5.065195967879686e-09
			],
			[
				-3.9076954188199304e-09,
				-8.093413307634857e-09
			],
			[
				6.787201065384731e-09,
				-5.143455132892737e-09
			],
			[
				-3.870955835167039e-09,
				-5.3339672620726815e-09
			],
			[
				7.4480773605520045e-09,
				-3.732278988172088e-09
			],
			[
				2.016714683559088e-09,
				-4.207664925785365e-09
			],
			[
				3.2423084614453144e-09,
				-3.074566238694341e-09
			],
			[
				4.0256243973308455e-09,
				2.7855592160739997e-09
			],
			[
				1.2215835680440432e-09,
				-6.276245222306297e-10
			],
			[
				-1.7131121228093411e-09,
				-3.429612721125358e-09
			],
			[
				2.932306079584239e-09,
				-4.428475583262938e-10
			],
			[
				-2.1624290704180155e-10,
				2.733503532490942e-09
			],
			[
				-7.29338259144652e-09,
				-2.47311293092998e-09
			],
			[
				4.292032235671254e-09,
				-3.702258636960834e-09
			],
			[
				4.7710343718409004e-09,
				1.8084323851647979e-09
			],
			[
				3.891555489065435e-10,
				5.768563508987504e-10
			],
			[
				3.726684891212051e-09,
				6.050798820854932e-10
			],
			[
				-5.130621004896138e-09,
				-5.578201516829607e-09
			],
			[
				7.2484600816873686e-09,
				9.10373559341137e-09
			],
			[
				2.851760246721991e-10,
				3.5845049130477994e-09
			],
			[
				2.9719446956903847e-09,
				7.744872544410713e-10
			],
			[
				-3.7180555558105477e-09,
				1.4937957901674408e-09
			],
			[
				-5.629667385118182e-09,
				-3.726185835273138e-09
			],
			[
				6.533772987052328e-10,
				1.862258295760165e-09
			],
			[
				8.91106693303119e-09,
				8.144789220857832e-09
			],
			[
				6.454863303434644e-10,
				4.458707776842447e-09
			],
			[
				7.208404141733286e-11,
				8.718366850877196e-09
			],
			[
				9.082271402340867e-10,
				1.3455005494996315e-09
			],
			[
				-4.418810963164824e-09,
				-1.1023051721470853e-09
			],
			[
				-1.9350502093773528e-09,
				3.5400444972084374e-09
			],
			[
				-5.790958867601166e-09,
				1.0215618815662057e-09
			],
			[
				4.4997324966790515e-09,
				6.930014318386259e-09
			],
			[
				2.066897608229198e-09,
				-1.9103627145813844e-09
			],
			[
				-2.066897608229092e-09,
				1.9103627145814902e-09
			],
			[
				-4.14619311162248e-09,
				1.3855212081425107e-09
			],
			[
				9.140689449369983e-10,
				5.006209813390217e-09
			],
			[
				6.543329887662587e-09,
				-3.1043391245642927e-09
			],
			[
				8.152121547320339e-10,
				1.0527718789297126e-09
			],
			[
				1.8477713459749426e-09,
				-3.652192254615252e-09
			],
			[
				6.3768771719799106e-09,
				1.8471178978937859e-09
			],
			[
				-7.636586847174492e-09,
				1.499229616121551e-09
			],
			[
				-2.4132623572810455e-10,
				-7.94945674029155e-11
			],
			[
				-5.90555101482788e-10,
				-1.2396935283256716e-09
			],
			[
				-3.932074664989965e-09,
				-1.6741748467440443e-09
			],
			[
				2.2647365693804665e-09,
				2.9995368418002537e-09
			],
			[
				6.629051900900324e-10,
				6.9957162231666e-10
			],
			[
				2.4014167906122114e-09,
				-4.8698987373241055e-09
			],
			[
				2.6290418315066015e-09,
				5.310949306324768e-09
			],
			[
				-1.2706574083904356e-09,
				-3.0329537043711316e-09
			],
			[
				-2.4319460436443462e-09,
				-1.3390333452232167e-09
			],
			[
				7.068304697724661e-10,
				-6.252534350085917e-10
			],
			[
				3.084762825358659e-09,
				3.2489493189153477e-09
			],
			[
				-1.8601158301115435e-09,
				-1.228783484081921e-09
			],
			[
				4.691869548347823e-09,
				1.7723419946906328e-10
			],
			[
				-3.676571650846239e-10,
				-5.453580108020367e-10
			],
			[
				-4.5147938689966187e-10,
				7.018880144139259e-11
			],
			[
				-3.3262609891958896e-09,
				-3.6904203522014116e-09
			],
			[
				-2.4226572244022097e-09,
				-1.7892921811694195e-09
			],
			[
				-1.413627027060359e-09,
				-1.3764611979188467e-09
			],
			[
				-1.70002036456551e-10,
				1.4518263496258683e-09
			],
			[
				-2.677683658113717e-09,
				3.4982419153818986e-09
			],
			[
				4.720966649798006e-09,
				-5.064681964969004e-09
			],
			[
				2.4767633301095615e-10,
				-4.842833287623208e-09
			],
			[
				-3.792278028373818e-09,
				-6.067383495420978e-10
			],
			[
				-4.387904592986771e-09,
				-3.384981355913435e-09
			],
			[
				5.751330453242952e-09,
				-6.482402299628079e-09
			],
			[
				-4.3918661540647524e-10,
				-3.7139937443647228e-09
			],
			[
				-2.102014259572134e-09,
				-2.8950080713767695e-09
			],
			[
				1.4100602869673146e-12,
				2.6990639073417634e-08
			],
			[
				1.3992306088646586e-09,
				5.1726404752007635e-09
			],
			[
				-1.5389612871882038e-09,
				2.785299439059635e-09
			],
			[
				-1.514607879803065e-09,
				-1.1392214540068296e-09
			],
			[
				-1.6411684314938384e-09,
				-1.5636971668736228e-09
			],
			[
				3.5625975068949137e-09,
				-3.3542059698286377e-09
			],
			[
				-2.670905172743063e-10,
				-1.9008153235513183e-09
			],
			[
				6.822839961093444e-09,
				7.270894255917795e-10
			],
			[
				6.154016258409948e-13,
				-8.264689833628808e-10
			],
			[
				1.0046164000420786e-09,
				8.57505938525379e-09
			],
			[
				-4.4417944392088854e-09,
				2.8346420773922327e-10
			],
			[
				9.044715071082566e-10,
				-1.9039769213864066e-11
			],
			[
				2.801091779058248e-09,
				1.5174797282309087e-09
			],
			[
				2.872865822944113e-09,
				-1.3164122161119488e-09
			],
			[
				-5.6506455016340985e-09,
				-5.749908463036648e-09
			],
			[
				-1.8853744832871684e-09,
				2.3066054490504988e-09
			],
			[
				3.4988240874808024e-09,
				-3.470865223267289e-10
			],
			[
				1.5968660360824931e-09,
				2.4172645300505065e-09
			],
			[
				1.2314365070172723e-09,
				5.823424733435851e-10
			],
			[
				7.873320907434923e-10,
				-2.5516146928694813e-09
			],
			[
				4.5420514856158884e-09,
				-2.884552182524898e-10
			],
			[
				-1.5616901569313805e-09,
				-2.558039171144474e-10
			],
			[
				-2.286078135334176e-09,
				-1.8170682412901704e-09
			],
			[
				9.286646812708296e-10,
				-3.206846207194629e-09
			],
			[
				-2.2288163303902375e-09,
				9.920345859606615e-10
			],
			[
				2.6107007496150458e-09,
				2.5229013774540745e-09
			],
			[
				-3.967240966236564e-09,
				-3.3638349838711757e-09
			],
			[
				-7.58073649667524e-09,
				-1.8170194803022623e-10
			],
			[
				4.750551481164927e-11,
				-3.55261966717008e-10
			],
			[
				2.605751796313872e-10,
				-1.67864527945947e-09
			],
			[
				-4.9247096223146855e-09,
				2.5312602439770158e-09
			],
			[
				-2.2181955997686706e-09,
				-4.031744088359662e-10
			],
			[
				6.834824527640108e-09,
				-9.417858896451867e-11
			],
			[
				-3.561400959836358e-09,
				1.6241113058536918e-10
			],
			[
				-5.141901363614322e-09,
				-3.0400240377736862e-09
			],
			[
				7.3824563723507265e-09,
				1.8602641946918162e-09
			],
			[
				2.7022473842426157e-09,
				-2.7704349145774757e-09
			],
			[
				-5.308333874752975e-10,
				-1.7406209737334591e-09
			],
			[
				-1.0905081846961777e-09,
				-1.4457057142862883e-09
			],
			[
				4.589889480957892e-09,
				3.2450453295908874e-09
			],
			[
				-3.1487291343149345e-09,
				5.241381624796125e-09
			],
			[
				-1.2012202076141969e-09,
				-1.5123166392932485e-09
			],
			[
				5.172484171017749e-09,
				-3.6768346250834156e-09
			],
			[
				1.7037111934143987e-09,
				-1.7051614881352435e-10
			],
			[
				-1.773957459026215e-09,
				2.7923196052840087e-09
			],
			[
				-5.102237905405933e-09,
				1.055031168613249e-09
			],
			[
				-5.050148189904327e-09,
				1.4693879929154985e-09
			],
			[
				-5.115459817681377e-10,
				6.7025251049985496e-09
			],
			[
				2.58594349572267e-09,
				-4.490829729326177e-09
			],
			[
				-1.7151993787184823e-09,
				-3.0135687910672017e-09
			],
			[
				2.4183256101702982e-09,
				-3.603483109295984e-09
			],
			[
				2.9298331971875927e-09,
				2.9862350127528783e-09
			],
			[
				1.7441751962451114e-09,
				1.2847525312055442e-09
			],
			[
				-2.4013839489354668e-09,
				-1.3350190121832664e-09
			],
			[
				6.097746601856519e-09,
				-9.334885540568834e-09
			],
			[
				5.647573428849166e-09,
				-6.008959705138115e-09
			],
			[
				-1.1745320030705685e-08,
				1.534384524570679e-08
			],
			[
				-2.095898437617873e-09,
				5.074057586868291e-09
			],
			[
				2.095898437617873e-09,
				-5.074057586868291e-09
			],
			[
				2.592123942545015e-09,
				2.6000665245089114e-09
			],
			[
				-5.587015214873317e-09,
				5.111264244684634e-10
			],
			[
				3.0074010060910872e-09,
				1.5083233705707963e-10
			],
			[
				-8.699916893743352e-10,
				-9.682517679858703e-10
			],
			[
				2.0916982964904426e-09,
				-1.5250870435022424e-10
			],
			[
				-1.2342163408794222e-09,
				-2.1412648136983334e-09
			],
			[
				2.623474677662365e-10,
				1.9399290375608787e-09
			],
			[
				-2.623474677662365e-10,
				-1.9399290375608787e-09
			],
			[
				1.1569757681169823e-09,
				3.726034110169427e-09
			],
			[
				-1.1569757681170882e-09,
				-3.7260341101694005e-09
			],
			[
				2.3307533881776504e-09,
				-1.9723631087076056e-10
			],
			[
				-1.0435167336247222e-09,
				3.5678807337492363e-09
			],
			[
				4.652784248618536e-11,
				7.287479204966338e-09
			],
			[
				-1.5914078984120317e-09,
				1.1694425921067258e-09
			],
			[
				-9.698897354200283e-09,
				-1.1796224508282767e-09
			],
			[
				2.9668202763124556e-09,
				-4.070216256681541e-09
			],
			[
				3.071522242644078e-09,
				-3.1352603037955115e-10
			],
			[
				1.1795407780020784e-10,
				2.61610652913807e-09
			],
			[
				5.183699203576026e-09,
				-4.082607377831118e-09
			],
			[
				-1.3834550447591426e-09,
				-4.7977006333688976e-09
			],
			[
				4.210075727244241e-10,
				9.94888676773747e-10
			],
			[
				-1.1683336086420536e-09,
				7.676785769272104e-10
			],
			[
				7.528040432925527e-10,
				-4.908426123915696e-10
			],
			[
				-5.1652535608963485e-12,
				9.506805496877456e-10
			],
			[
				-1.5646348694310629e-09,
				-2.4453241429817063e-10
			],
			[
				-1.4838721476921066e-12,
				8.348180153862695e-10
			],
			[
				1.5658059877645164e-09,
				-2.8126907920853117e-09
			],
			[
				2.0678319027715117e-09,
				1.5874194108741867e-09
			],
			[
				-2.0678319027715117e-09,
				-1.5874194108741735e-09
			],
			[
				1.391232576583543e-09,
				1.8698304056768165e-10
			],
			[
				-1.391232576583543e-09,
				-1.8698304056768165e-10
			],
			[
				-5.522974241161398e-09,
				-8.176916740946326e-10
			],
			[
				6.360360509805197e-09,
				6.623018528950005e-10
			],
			[
				4.013829993293422e-09,
				-2.0243726209268507e-09
			],
			[
				4.657836272297616e-09,
				-7.626015073896564e-10
			],
			[
				-4.4745876262518535e-09,
				-5.086950931254825e-10
			],
			[
				-4.629864368319087e-09,
				8.801516200633326e-10
			],
			[
				1.9124507805586374e-09,
				4.332431510003637e-09
			],
			[
				-2.3170513202225327e-09,
				-1.7615240874253542e-09
			],
			[
				-6.567364152008856e-10,
				1.4952743234829306e-09
			],
			[
				8.248597922498557e-09,
				-7.593315889053694e-09
			],
			[
				-7.591861507297645e-09,
				6.098041565570764e-09
			],
			[
				-4.770183173705372e-10,
				8.428531940625795e-10
			],
			[
				1.719700201237891e-10,
				3.529430695419426e-10
			],
			[
				3.050482972467481e-10,
				-1.1957962636045485e-09
			],
			[
				4.046940670155637e-09,
				5.079239954825178e-09
			],
			[
				-1.0581684302236602e-09,
				-1.5605308326328964e-09
			],
			[
				-5.857667451892165e-09,
				-1.6348230421419216e-09
			],
			[
				2.868895211960612e-09,
				-1.8838860800503597e-09
			],
			[
				4.910151425364303e-10,
				2.0149419945181714e-09
			],
			[
				-2.7877608786915062e-09,
				1.6493436215440588e-09
			],
			[
				4.899368616888677e-09,
				1.004032148160896e-09
			],
			[
				2.9325227704283764e-09,
				2.4271416817025e-09
			],
			[
				-1.5083042031659944e-09,
				-1.8998142977866326e-09
			],
			[
				-4.476419258614966e-09,
				2.271643697028214e-09
			],
			[
				-7.317506621640121e-10,
				1.886867783910983e-09
			],
			[
				5.8616661781906214e-09,
				-3.9029163759470685e-09
			],
			[
				-4.913116298112805e-09,
				-5.475091242813641e-09
			],
			[
				2.3277859270644917e-10,
				2.3850989682360722e-11
			],
			[
				-1.6258885277242983e-09,
				-1.372122610692967e-09
			],
			[
				2.2862277348253026e-09,
				-1.851745356048801e-10
			],
			[
				-2.6552229080048976e-09,
				3.076042920662306e-09
			],
			[
				1.994883700904105e-09,
				-1.5187457743644985e-09
			],
			[
				3.810792852114662e-09,
				3.691839570846687e-09
			],
			[
				-1.8790093913713808e-09,
				-7.195895581776794e-09
			],
			[
				-7.564253630197561e-10,
				-1.3573105190360513e-09
			],
			[
				4.2139827075221753e-10,
				5.056263743194136e-09
			],
			[
				-1.5967563684755309e-09,
				-1.9489721322771293e-10
			],
			[
				1.3364896574020763e-09,
				-1.6505262244359051e-09
			],
			[
				-1.3364896574020763e-09,
				1.6505262244358787e-09
			],
			[
				-3.176029291159106e-08,
				1.98759559990598e-08
			],
			[
				7.872377383870273e-10,
				2.793525031563044e-09
			],
			[
				6.249768496150659e-09,
				-4.486734916278652e-09
			],
			[
				-2.040309263294732e-09,
				-1.6304101185675267e-09
			],
			[
				-3.439859533927749e-11,
				1.5598635131525852e-09
			],
			[
				4.09050349140548e-09,
				3.6515492503058827e-09
			],
			[
				6.132907257291207e-09,
				-5.103494875811297e-09
			],
			[
				1.0169023299178384e-08,
				-6.252216680268027e-10
			],
			[
				6.912787723864932e-09,
				-1.1851886335304202e-08
			],
			[
				1.1457473475419704e-08,
				-4.0036122249247645e-09
			],
			[
				2.508296030068611e-09,
				-1.7597694771992311e-09
			],
			[
				2.6403929144058106e-09,
				3.5718514122335408e-09
			],
			[
				5.964196596124063e-09,
				-4.05468581780783e-09
			],
			[
				-2.7887197102196024e-09,
				-5.750162037502834e-10
			],
			[
				1.4347256147393174e-09,
				-8.600118134477653e-09
			],
			[
				4.375354193676702e-09,
				-2.096230053145833e-09
			],
			[
				-6.825503950965751e-10,
				-2.6375948187000953e-09
			],
			[
				3.915684863770542e-11,
				-7.977265219441164e-09
			],
			[
				-4.61839430228112e-09,
				1.579194698887579e-09
			],
			[
				-1.0006636749943537e-09,
				5.189035455436006e-09
			],
			[
				1.2194905159481597e-09,
				-1.3942949190218872e-09
			],
			[
				7.511198012788606e-10,
				1.5958528008434356e-09
			],
			[
				-8.04045020657011e-09,
				5.076237816119168e-10
			],
			[
				-6.838265485620486e-09,
				-3.2453696845018587e-10
			],
			[
				-7.715060024256422e-09,
				2.423733767013619e-09
			],
			[
				-5.468344346539744e-09,
				4.563775160090506e-09
			],
			[
				-1.9549693680886096e-09,
				1.0437758737513383e-08
			],
			[
				-5.894109380458968e-09,
				1.5851380527577994e-09
			],
			[
				-5.297012588145097e-09,
				3.124200244279934e-09
			],
			[
				-1.9072174513851925e-09,
				-2.0925393067391377e-10
			],
			[
				8.141914255395654e-09,
				-2.1398757685133052e-09
			],
			[
				1.316640945191172e-08,
				-2.989056454654496e-09
			],
			[
				2.486989228874497e-09,
				2.4495687686639833e-09
			],
			[
				6.4635193289169486e-09,
				4.554886211045439e-09
			],
			[
				-6.179294570416074e-09,
				-3.520217148106544e-09
			],
			[
				-5.412942363713431e-09,
				-3.978710991206563e-09
			],
			[
				6.071547140656651e-11,
				2.0423123123246384e-09
			],
			[
				3.5186290282419024e-09,
				-1.7142372134945327e-09
			],
			[
				-9.376161233107271e-10,
				1.6639806077362543e-10
			],
			[
				-8.733832092236624e-09,
				3.262922599236214e-09
			],
			[
				1.2635897986893127e-08,
				-1.749454639086839e-09
			],
			[
				5.3301716743539985e-09,
				-1.4579936295166201e-09
			],
			[
				-2.4099054252808756e-09,
				-4.331574630925493e-09
			],
			[
				-2.8809737085793165e-09,
				1.113427462576318e-09
			],
			[
				3.970963005461484e-09,
				-5.348715154295603e-10
			],
			[
				6.996614800339934e-11,
				-2.4940313258074403e-10
			],
			[
				-1.69041964866582e-10,
				2.843343764927603e-09
			],
			[
				-1.55241921099294e-09,
				-5.996791177611302e-10
			],
			[
				3.393849562256598e-09,
				2.715879753421083e-10
			],
			[
				-4.13648960603535e-09,
				4.338345948914523e-09
			],
			[
				1.5284868127121267e-10,
				-1.406962595216777e-09
			],
			[
				-5.6710350502484755e-09,
				-1.4996884904801853e-09
			],
			[
				-1.0797859597723655e-09,
				4.2429776027763885e-10
			],
			[
				1.9214425402242694e-09,
				-2.660181591281983e-10
			],
			[
				1.5468020968298455e-09,
				2.8012358365320997e-09
			],
			[
				-5.422504631586076e-10,
				-4.8106183891204904e-09
			],
			[
				-3.556568194437847e-09,
				3.771663662389662e-09
			],
			[
				-3.0250309138585183e-12,
				-2.7965074833147235e-09
			],
			[
				-1.7105917442263415e-09,
				2.5683619932499777e-09
			],
			[
				-1.32471018902832e-09,
				7.385702822153169e-11
			],
			[
				4.74868694448349e-09,
				-1.7662722491074777e-09
			],
			[
				-4.276265007339262e-09,
				4.270681442106312e-09
			],
			[
				4.2762650073392094e-09,
				-4.270681442106312e-09
			],
			[
				5.418408672045946e-10,
				-1.692207643867141e-09
			],
			[
				9.947288291456323e-10,
				-7.786785404385258e-10
			],
			[
				-1.536569696350227e-09,
				2.470886184305561e-09
			],
			[
				5.119639470588791e-09,
				-1.432409452865011e-09
			],
			[
				-5.428207677895632e-10,
				-1.0115500963163992e-09
			],
			[
				9.56798753798398e-10,
				3.1604106942303624e-09
			],
			[
				2.9458308640116407e-09,
				6.067013154143497e-09
			],
			[
				-1.835670861250539e-09,
				-5.663189781434785e-09
			],
			[
				-4.264427517167326e-09,
				1.393309109764962e-09
			],
			[
				-2.3793499421909775e-09,
				-2.5135836275228647e-09
			],
			[
				7.940362195093333e-09,
				-3.216833473442764e-09
			],
			[
				9.420848739669715e-09,
				-3.3629274348332325e-09
			],
			[
				1.6691905155148855e-08,
				2.050831487587176e-09
			],
			[
				9.744926912850274e-09,
				-4.718637411966714e-09
			],
			[
				-4.379804300276271e-08,
				9.247566832655587e-09
			],
			[
				3.821649514842974e-09,
				-8.43303518475819e-11
			],
			[
				-3.821649514842868e-09,
				8.433035184757859e-11
			],
			[
				-2.7307863132750208e-09,
				-5.76635717038814e-09
			],
			[
				5.557771090679369e-09,
				1.452388396080001e-09
			],
			[
				-1.3003499818759475e-09,
				1.013192466639469e-09
			],
			[
				1.3822467212878864e-09,
				-2.4434302308016705e-09
			],
			[
				-1.325670454413604e-09,
				2.0821705534381587e-09
			],
			[
				1.8380729013039259e-09,
				-1.5468500374195522e-09
			],
			[
				-3.4212839637066624e-09,
				5.2088860224520514e-09
			],
			[
				-5.975767773203546e-09,
				3.437678924927504e-09
			],
			[
				-1.5849689545630523e-09,
				-7.063476261788047e-09
			],
			[
				-2.6362134867357865e-09,
				4.138584403121013e-09
			],
			[
				3.977710606408269e-09,
				6.4123828761739254e-09
			],
			[
				-3.063500318334218e-09,
				1.1469969974574116e-09
			],
			[
				1.7687498306938507e-11,
				-7.220970514756592e-09
			],
			[
				2.4455104152019885e-09,
				-6.54073787747206e-10
			],
			[
				1.7948965525480106e-09,
				1.0039179524282943e-09
			],
			[
				3.0747837184065735e-09,
				-1.3868013070175511e-09
			],
			[
				1.9498617419653522e-09,
				1.8576071720082442e-10
			],
			[
				-4.9126868566118426e-09,
				1.856133621416715e-09
			],
			[
				2.9909431321074756e-09,
				8.4455199332204e-10
			],
			[
				1.456083045878633e-09,
				-7.625140425167204e-09
			],
			[
				-7.508209129119963e-09,
				1.1429768871089526e-09
			],
			[
				7.651611412623166e-09,
				3.3631177745354264e-09
			],
			[
				3.4136531468053336e-09,
				4.2137251577694376e-10
			],
			[
				-1.5155677177411395e-10,
				1.6969765754134735e-09
			],
			[
				-2.9398379799086893e-09,
				-1.6999889424064002e-09
			],
			[
				-1.5841850202873181e-09,
				1.650271594547191e-09
			],
			[
				4.611119103456944e-09,
				3.03379412176135e-09
			],
			[
				2.6911575430665925e-09,
				-1.682696884689476e-09
			],
			[
				-5.3370689533213665e-09,
				-4.221914213160317e-09
			],
			[
				2.587442141430531e-09,
				1.2926877607892568e-09
			],
			[
				-3.404967465128829e-09,
				-5.627362453297667e-09
			],
			[
				1.7928830682876314e-09,
				7.3445122700380415e-09
			],
			[
				-1.3563804175048205e-09,
				-1.7892921959884859e-09
			],
			[
				-2.0875684436958754e-09,
				1.2465741863193503e-09
			],
			[
				2.0875684436958754e-09,
				-1.2465741863193768e-09
			],
			[
				-4.502290003256593e-09,
				-2.984130144753951e-09
			],
			[
				4.045702383463528e-09,
				-1.9712131491801474e-09
			],
			[
				4.5658761979327693e-10,
				4.955343293934151e-09
			],
			[
				1.0219713357924955e-09,
				7.3864339229087754e-09
			],
			[
				2.742241337757577e-09,
				-1.9579296139413425e-09
			],
			[
				3.5693831915622814e-09,
				-4.633016630691936e-09
			],
			[
				1.553703417330271e-09,
				-1.1641877570144544e-09
			],
			[
				9.040849170608201e-10,
				-2.0346731854269302e-09
			],
			[
				-1.6457038572843702e-09,
				-1.8921176232179133e-09
			],
			[
				-4.797007056173093e-09,
				9.32902653306018e-10
			],
			[
				-2.6018840598823063e-09,
				2.4385761262095867e-09
			],
			[
				-6.8098391896545855e-09,
				-1.4735512735698735e-09
			],
			[
				2.8987192738211e-09,
				1.2384183640668923e-09
			],
			[
				-1.4260927961190593e-09,
				-1.2008331054060919e-09
			],
			[
				8.289634328252133e-09,
				9.506557375123299e-09
			],
			[
				-3.60081055383856e-09,
				-2.9137761887737896e-09
			],
			[
				-3.783221964394321e-09,
				-1.8542923838666348e-09
			],
			[
				-4.624628950362077e-09,
				-1.2343623464949861e-09
			],
			[
				1.7892885306366305e-09,
				7.187081155940512e-10
			],
			[
				5.557048049078826e-09,
				-1.0373025037321034e-09
			],
			[
				2.1693253235179464e-09,
				1.4097724161869693e-09
			],
			[
				-6.01229979593554e-10,
				-4.7884472380797424e-09
			],
			[
				-3.280459170692264e-09,
				5.706998181501087e-09
			],
			[
				2.1828157034085363e-09,
				1.1221983192251502e-09
			],
			[
				4.926621697731376e-10,
				-4.276075623906243e-09
			],
			[
				1.459564232371281e-09,
				6.863780710674192e-10
			],
			[
				-8.778082419173028e-10,
				3.3994711435476835e-09
			],
			[
				-1.7535560688967147e-09,
				2.940020736537835e-09
			],
			[
				1.1718000784427365e-09,
				-7.0258699511528055e-09
			],
			[
				-1.5236491037859335e-08,
				-1.2375493293160292e-08
			],
			[
				-1.973577002077575e-08,
				-8.104862498354569e-09
			],
			[
				-1.1496906325771436e-08,
				-1.1035503018754121e-08
			],
			[
				-2.1799458009477355e-08,
				-1.1574794699074572e-08
			],
			[
				-1.572526088217518e-08,
				-3.729822226372927e-09
			],
			[
				-1.7734449466721096e-08,
				-6.190347378277469e-09
			],
			[
				-1.2509858327481577e-08,
				-8.019512766838215e-09
			],
			[
				1.4061059160156849e-08,
				3.961591607651422e-09
			],
			[
				1.0381834058991749e-08,
				7.476165936375941e-09
			],
			[
				8.014147667451367e-09,
				9.107578119920975e-09
			],
			[
				1.0954297004562469e-08,
				2.167636524712426e-09
			],
			[
				8.728598713054565e-09,
				1.5409064575673604e-09
			],
			[
				1.607449846207403e-08,
				6.741710152726157e-09
			],
			[
				8.880917665433102e-09,
				6.1980163396212934e-09
			],
			[
				1.2475846821280389e-08,
				5.9168033366142146e-09
			],
			[
				2.8643886405521654e-09,
				7.761531501545949e-09
			],
			[
				1.072589141603859e-08,
				5.388314388406054e-09
			],
			[
				1.1076714460666566e-08,
				4.770081515689737e-09
			],
			[
				-4.267656957530081e-09,
				4.17622632841664e-10
			],
			[
				4.267656957530134e-09,
				-4.1762263284171694e-10
			],
			[
				-3.9925971299939036e-09,
				1.3012059010738432e-09
			],
			[
				-5.697107605979698e-09,
				-3.0675864599900946e-09
			],
			[
				7.174347534708206e-09,
				-4.646884161430667e-09
			],
			[
				2.5153572012653426e-09,
				6.413264720346925e-09
			],
			[
				-6.034764669171836e-09,
				-1.8814931270335847e-09
			],
			[
				-1.1183819240855256e-10,
				7.961903916639356e-10
			],
			[
				5.295992587284729e-09,
				-1.5050790109111951e-09
			],
			[
				-1.456807049984975e-09,
				4.678190875661587e-09
			],
			[
				6.211069017810152e-09,
				-2.511631006263836e-09
			],
			[
				-5.439160729027121e-09,
				-2.279863609177702e-10
			],
			[
				-1.6555094551798e-09,
				2.5110606998301827e-09
			],
			[
				6.940802006129692e-09,
				4.609076608534194e-09
			],
			[
				-1.214350621565058e-09,
				-6.652246675815843e-10
			],
			[
				-3.1465592499442126e-11,
				-6.670321118522375e-09
			],
			[
				-1.769137755177771e-09,
				2.5766313641018988e-09
			],
			[
				-7.348295462102033e-10,
				-1.7094146485612678e-09
			],
			[
				1.3239312810485087e-08,
				-9.436742859698576e-11
			],
			[
				1.5070120669166193e-08,
				-5.561230138198157e-09
			],
			[
				1.2902267949337885e-08,
				-3.0142273060587913e-10
			],
			[
				-4.451727602421619e-09,
				3.9229069399372725e-09
			],
			[
				-1.3986305263483758e-08,
				1.2162326998970056e-08
			],
			[
				-9.745423213408268e-09,
				1.1519712659482966e-08
			],
			[
				-9.767667630880854e-09,
				6.746897170454261e-09
			],
			[
				-9.244467666368125e-09,
				4.8657457601293125e-09
			],
			[
				-1.4060818741006191e-08,
				7.857272319179137e-09
			],
			[
				-1.3848458825387655e-08,
				6.435629576485882e-09
			],
			[
				1.354822455094885e-08,
				-1.6831673659638402e-08
			],
			[
				1.3742980535591664e-08,
				-1.4210189698171847e-08
			],
			[
				6.601962427429226e-09,
				-1.6511607769428304e-08
			],
			[
				5.719722449694634e-10,
				2.4247584550133334e-09
			],
			[
				9.235172447919233e-10,
				6.382259724405893e-09
			],
			[
				-1.2302029915696005e-09,
				-4.127787824961536e-09
			],
			[
				1.2700450905592192e-09,
				3.2808570431731623e-09
			],
			[
				5.144389645583463e-11,
				-5.329494030775565e-09
			],
			[
				6.569590459554424e-10,
				4.964696061872555e-09
			],
			[
				-1.3736682901997706e-09,
				-6.584106954333958e-09
			],
			[
				-8.700662409623e-10,
				-1.0111824743938584e-09
			],
			[
				2.627619781415591e-09,
				-1.842782431338719e-09
			],
			[
				-4.697965720216563e-09,
				-1.870014909526483e-09
			],
			[
				6.50614932202851e-10,
				-6.937240510196771e-10
			],
			[
				1.4197310065980681e-09,
				4.406521391884879e-09
			],
			[
				-1.9808378403158575e-09,
				-1.2694564058891318e-10
			],
			[
				3.1994775870115516e-09,
				7.22125493436398e-09
			],
			[
				3.1468355115261403e-10,
				9.355402417094557e-10
			],
			[
				2.8322420292613483e-09,
				-1.780445453038675e-09
			],
			[
				-4.758815714812944e-09,
				-9.03780813366791e-10
			],
			[
				7.78582542751054e-10,
				-2.2593227912561427e-09
			],
			[
				-3.853321550473426e-10,
				-3.0863004778218552e-09
			],
			[
				3.5192798056164503e-10,
				3.189166796610303e-09
			],
			[
				4.623877483133835e-10,
				9.73467988856112e-10
			],
			[
				4.322188190279676e-09,
				6.475695130666548e-09
			],
			[
				-6.294573298688703e-11,
				-8.18331005614595e-10
			],
			[
				5.487873054347426e-12,
				-6.522461126825226e-09
			],
			[
				-4.385087333062335e-09,
				-1.4489432678360335e-09
			],
			[
				1.319559634998071e-09,
				6.885153451183611e-10
			],
			[
				-4.3642459724635984e-10,
				-1.996899451446239e-09
			],
			[
				-1.3723065567039067e-09,
				2.4978072150322458e-09
			],
			[
				-4.621616448550655e-09,
				1.5521756101665222e-09
			],
			[
				-1.7638641711974534e-09,
				4.286753168882959e-09
			],
			[
				1.0221273081632106e-09,
				2.244330474587408e-09
			],
			[
				-1.764521161557068e-09,
				-2.950852149815674e-09
			],
			[
				-1.5615084505634066e-09,
				-7.618050486441471e-10
			],
			[
				-2.1932229204584977e-09,
				2.2075962214019775e-09
			],
			[
				5.163999098370531e-10,
				-1.67684730978578e-10
			],
			[
				-2.8726784890845383e-10,
				6.758685573417731e-10
			],
			[
				4.6473498228834595e-09,
				3.22279217825254e-09
			],
			[
				-3.765499761464777e-09,
				-5.775043960632858e-09
			],
			[
				-3.2454576717094856e-09,
				-2.0851226084133644e-10
			],
			[
				-4.408446215373339e-09,
				7.170635606832831e-09
			],
			[
				-3.0448733111869026e-09,
				3.667286948368456e-09
			],
			[
				-2.3016015497403952e-09,
				-8.676285907010893e-10
			],
			[
				2.1960358352272434e-09,
				5.988439442717855e-09
			],
			[
				-9.22280923468919e-11,
				-7.345366449240277e-11
			],
			[
				2.3493555815659335e-10,
				-2.230155755802887e-09
			],
			[
				2.6385514041565104e-09,
				-3.990888434453353e-09
			],
			[
				6.480267783136492e-10,
				-1.7237374010122326e-09
			],
			[
				-1.7235296220581127e-09,
				-5.049937186973886e-09
			],
			[
				1.4815573633464963e-09,
				-1.9848771642451724e-09
			],
			[
				-2.0980672497663206e-09,
				-5.386603499175557e-09
			],
			[
				-2.9933866269765037e-10,
				1.0691744079669244e-10
			],
			[
				-8.864872198508146e-10,
				3.4009953462572488e-09
			],
			[
				-1.3529328242932663e-09,
				-2.2176214039521586e-09
			],
			[
				-8.425295402748916e-10,
				3.538825017773997e-09
			],
			[
				2.1124689409386425e-09,
				-5.315841233833131e-09
			],
			[
				-2.5040365296448236e-10,
				4.744139913757234e-09
			],
			[
				5.072493965330881e-09,
				7.938843140543031e-10
			],
			[
				4.39136287283932e-09,
				2.8791817772326185e-09
			],
			[
				7.040930887176261e-10,
				-4.2092064184326755e-09
			],
			[
				-8.569652488860577e-10,
				-4.987575154318985e-09
			],
			[
				3.0572675894550666e-09,
				2.284523923036592e-09
			],
			[
				2.2594224211648085e-09,
				-1.4263692746050284e-09
			],
			[
				-6.252763380740592e-10,
				7.044808812379889e-10
			],
			[
				3.1868039008033274e-10,
				-1.7843906578269063e-10
			],
			[
				7.840820834078597e-09,
				1.6587596204523761e-09
			],
			[
				-1.3607433279740446e-09,
				-4.659371669019297e-09
			],
			[
				-7.730723279032706e-09,
				-5.901555503617464e-09
			],
			[
				-1.315131715915431e-09,
				-1.2312456511713962e-09
			],
			[
				2.5310803817971433e-09,
				-3.695098425816604e-09
			],
			[
				5.922899833429317e-09,
				-4.145553065497679e-10
			],
			[
				2.053247615133082e-09,
				-1.1932002234561923e-09
			],
			[
				-4.3293806325330507e-10,
				-9.955456751392656e-10
			],
			[
				-3.714585494280879e-09,
				4.189530199659697e-10
			],
			[
				2.020314044614918e-09,
				2.7342327485180435e-09
			],
			[
				-3.913374682091565e-09,
				-9.307833827059999e-10
			],
			[
				4.550311898096177e-10,
				9.659061447414797e-10
			],
			[
				4.376747958085199e-09,
				-2.795578463872384e-09
			],
			[
				2.0885130353375826e-09,
				2.6405395855396545e-09
			],
			[
				-3.0203828262128403e-09,
				-2.5293910100753953e-09
			],
			[
				1.4735724612426988e-09,
				1.9869000346905762e-09
			],
			[
				2.4481325158634554e-09,
				1.2296943957686273e-09
			],
			[
				-1.844443632386072e-09,
				4.0690387099633895e-09
			],
			[
				5.466719182021205e-12,
				2.2585243158576143e-09
			],
			[
				-2.3052006627766963e-09,
				-4.972420961738402e-10
			],
			[
				2.427418532150954e-09,
				5.431578453892395e-09
			],
			[
				2.996900996519904e-09,
				-1.5441403776504556e-10
			],
			[
				-4.5225449272163985e-09,
				-1.3967576325944545e-09
			],
			[
				2.28286323722603e-09,
				-1.9825098717997317e-09
			],
			[
				6.964208226977429e-09,
				-6.981305539074554e-09
			],
			[
				-4.061132811858079e-09,
				3.194274126017297e-09
			],
			[
				2.3096540787453587e-09,
				-2.2687596618890593e-09
			],
			[
				-3.25778541431484e-09,
				5.1637719751781355e-09
			],
			[
				-1.91501426251957e-09,
				-2.9697350616157154e-10
			],
			[
				-9.157455924602732e-11,
				4.409640682772416e-09
			],
			[
				-2.2312184950101955e-09,
				-1.2381382050430376e-09
			],
			[
				2.2572819506078236e-09,
				3.5810956552044275e-10
			],
			[
				-2.2572819506078236e-09,
				-3.5810956552044275e-10
			],
			[
				5.250258446500878e-09,
				-2.939241301883832e-09
			],
			[
				1.9877663559346025e-09,
				3.077176304037707e-09
			],
			[
				-7.238024802435269e-09,
				-1.3793500215387502e-10
			],
			[
				1.131679737057485e-09,
				-2.362498736763748e-10
			],
			[
				-2.425070643841667e-09,
				2.2942282188434429e-10
			],
			[
				1.1287450773769473e-09,
				3.6726830645984093e-09
			],
			[
				-2.0972037851896597e-09,
				-2.6350949673178928e-09
			],
			[
				-2.976759336227492e-10,
				2.7757942125407547e-09
			],
			[
				-4.605042540204157e-09,
				-7.38943722027265e-10
			],
			[
				1.641604782194324e-09,
				-1.6049174149636215e-09
			],
			[
				2.9932128580648703e-10,
				-3.4151363637291806e-09
			],
			[
				-2.611933163217709e-09,
				-2.2805859246099908e-09
			],
			[
				3.910407723794134e-11,
				1.0706750935135052e-09
			],
			[
				5.1773894526472094e-09,
				6.14599585431787e-09
			],
			[
				6.6919168696108e-11,
				5.563005401238819e-09
			],
			[
				-1.1622533970429472e-09,
				7.462349829482252e-10
			],
			[
				-3.477950208867211e-09,
				-2.451326017845202e-09
			],
			[
				2.197234034980004e-10,
				-3.560642041241941e-09
			],
			[
				1.6391712859454228e-09,
				-2.262712123004655e-09
			],
			[
				5.3334714015265984e-09,
				-1.018202982627392e-09
			],
			[
				3.9993086169518134e-10,
				-5.968469980068602e-09
			],
			[
				8.287060748525192e-10,
				3.1756129141914866e-09
			],
			[
				-1.2286369365477005e-09,
				2.7928570658771682e-09
			],
			[
				-2.82594050453975e-09,
				2.9934868314032258e-09
			],
			[
				-2.4912676144626424e-09,
				-1.061663597770932e-09
			],
			[
				-1.4175853766482844e-09,
				1.0860670161257525e-10
			],
			[
				5.13715486669158e-10,
				6.7148340559459414e-09
			],
			[
				-1.661047995166373e-09,
				-2.123763600035824e-09
			],
			[
				2.329723255213035e-10,
				3.372667235549959e-09
			],
			[
				1.3272793146085793e-09,
				-2.5475164325855184e-09
			],
			[
				1.9847238874490733e-09,
				4.922304627851698e-09
			],
			[
				6.089578268294432e-10,
				-5.119774323662522e-09
			],
			[
				2.8087716191892623e-09,
				-6.491777167053096e-10
			],
			[
				3.0029676625027995e-09,
				1.2805737548413878e-09
			],
			[
				-2.0835466319523576e-09,
				-7.890577536444787e-09
			],
			[
				1.9750279463661237e-09,
				1.1728673421449042e-09
			],
			[
				5.656598557965279e-09,
				1.0128622590831715e-09
			],
			[
				-7.631626504331561e-09,
				-2.185729601227864e-09
			],
			[
				2.1567217531644164e-09,
				4.287776078664876e-09
			],
			[
				2.9550798754727247e-09,
				-2.7813948300197645e-09
			],
			[
				1.2020328400934678e-09,
				-1.9078650730338074e-09
			],
			[
				-2.336674751880348e-09,
				3.85266710398527e-09
			],
			[
				-1.093759112348593e-09,
				-2.9535616126712493e-09
			],
			[
				-2.883400604501615e-09,
				-4.976216669251922e-10
			],
			[
				-1.2902455040050075e-09,
				4.2392658159029223e-10
			],
			[
				-4.236872470655047e-09,
				5.197091758828021e-11
			],
			[
				1.3098703884370356e-09,
				1.1115361586825183e-09
			],
			[
				1.229660955456767e-09,
				-9.849038266527496e-10
			],
			[
				1.2052984447402992e-09,
				3.7017033708770787e-09
			],
			[
				1.8295191130396829e-09,
				-1.8945929939661714e-09
			],
			[
				-4.7230927013835656e-11,
				-2.409640208119116e-09
			],
			[
				1.679606509018255e-09,
				-1.0145247318712278e-09
			],
			[
				-1.991497847379712e-09,
				1.466245313089804e-10
			],
			[
				3.1189133836145697e-10,
				8.679002005623004e-10
			],
			[
				-3.992655542715947e-09,
				-9.602635556538428e-10
			],
			[
				-3.001644083182707e-09,
				3.1137821243415124e-09
			],
			[
				5.571145101017825e-10,
				-4.985605647768988e-09
			],
			[
				9.012991670854167e-10,
				1.6892059364310663e-09
			],
			[
				-9.464271979199695e-10,
				-2.420227895542677e-10
			],
			[
				4.036922478184701e-09,
				-2.418285490373807e-09
			],
			[
				2.4453906684467226e-09,
				3.803189422578221e-09
			],
			[
				3.3478539898983754e-09,
				4.38269501447692e-09
			],
			[
				-1.6078634272994845e-09,
				2.0664310366480404e-09
			],
			[
				-2.193129267273322e-09,
				1.0855613037730335e-09
			],
			[
				4.531387046743252e-10,
				-7.534687354897994e-09
			],
			[
				-3.839061442004789e-09,
				7.525739817785975e-10
			],
			[
				-4.654129761645317e-09,
				9.941537205587402e-10
			],
			[
				4.589213921964864e-09,
				-8.585398476867143e-10
			],
			[
				2.1085984207022663e-10,
				2.6420176647538263e-09
			],
			[
				1.2482257560333733e-09,
				2.7908079695356196e-09
			],
			[
				5.944706027106322e-09,
				-2.5757751075618424e-10
			],
			[
				1.9248740261576664e-09,
				-1.579048627993171e-09
			],
			[
				-5.61311430651555e-09,
				4.55542118400578e-09
			],
			[
				1.8842593683320442e-10,
				-9.0398085341966e-09
			],
			[
				-2.683934619784117e-09,
				-1.2059663474232424e-09
			],
			[
				-3.740864477448295e-09,
				4.133492120876061e-09
			],
			[
				-1.0470541152505653e-10,
				2.1888794143550233e-09
			],
			[
				2.3449284558310873e-09,
				-7.3833059978738735e-09
			],
			[
				8.516996293266134e-10,
				-3.6721855170788503e-10
			],
			[
				1.8059393223508555e-09,
				3.5917333854556645e-09
			],
			[
				4.4093759940761004e-09,
				-4.0011026331396415e-09
			],
			[
				-2.667623670850905e-09,
				-7.098837398925804e-10
			],
			[
				2.6060137519946705e-09,
				1.8282972812112065e-09
			],
			[
				-8.586320834574513e-10,
				2.913886983491946e-10
			],
			[
				4.798248670928062e-09,
				-1.578829982578659e-09
			],
			[
				6.262202012108281e-09,
				3.670254820022417e-09
			],
			[
				-5.7809752302865855e-09,
				-3.2934859352110234e-09
			],
			[
				-4.164814151177539e-09,
				-5.701290105388765e-09
			],
			[
				-3.254675716591406e-09,
				-1.3963637944557474e-09
			],
			[
				-6.726005682435674e-10,
				1.4374956258314153e-09
			],
			[
				-4.579788316692679e-09,
				-5.419733033438997e-10
			],
			[
				2.353640039266052e-09,
				3.1764951315925476e-10
			],
			[
				-4.6184437450557003e-10,
				-3.575918589604863e-09
			],
			[
				-2.2755878285564297e-09,
				3.192019974348758e-10
			],
			[
				2.0257727635655145e-09,
				2.2706404485056913e-09
			],
			[
				-2.5230319587693866e-09,
				2.293489017080558e-09
			],
			[
				3.4500774482945258e-09,
				7.1611646181503576e-09
			],
			[
				2.861180320150508e-09,
				2.516520401882221e-10
			],
			[
				-4.636987417758287e-10,
				-1.9485153155200118e-09
			],
			[
				-1.1830027478729694e-09,
				4.181693298893418e-09
			],
			[
				1.646701489648798e-09,
				-2.2331779833734064e-09
			],
			[
				5.424603372660271e-10,
				8.584685042081645e-10
			],
			[
				-2.0454517888564457e-09,
				1.1174441569083456e-09
			],
			[
				-1.9216663220566983e-09,
				3.3121890073680956e-10
			],
			[
				3.1391019240000005e-09,
				-1.6414896918384407e-09
			],
			[
				-1.7653214085947336e-09,
				-3.802223814333199e-09
			],
			[
				-7.844477253244995e-10,
				-3.1253734272321156e-09
			],
			[
				-2.1694528089463453e-09,
				-1.2187751988117322e-09
			],
			[
				4.271894447639045e-09,
				5.18907871857054e-09
			],
			[
				7.328833448736564e-10,
				2.2916518517915084e-09
			],
			[
				-2.4369725889927524e-08,
				-8.798782574518945e-09
			],
			[
				-2.399204971948335e-08,
				-9.293699390612602e-09
			],
			[
				-3.385350774567678e-08,
				-2.867432770799215e-09
			],
			[
				-2.63171680775956e-08,
				-8.290691957530455e-09
			],
			[
				1.8273675108773914e-08,
				8.096498884663261e-09
			],
			[
				2.288649865970959e-08,
				1.1202701648998178e-09
			],
			[
				1.6334481397735666e-08,
				7.219786715644372e-09
			],
			[
				1.3587864011024331e-08,
				2.4045128333734597e-09
			],
			[
				2.1071830712258184e-08,
				3.4430323617025735e-09
			],
			[
				1.6378101543181594e-08,
				6.9665057331772565e-09
			],
			[
				7.309280392989313e-09,
				-4.9019550026166655e-09
			],
			[
				-8.049401256045586e-09,
				-8.366147822246024e-10
			],
			[
				7.401208630561675e-10,
				5.738569784841294e-09
			],
			[
				-3.073035965293396e-09,
				-5.312227582690976e-09
			],
			[
				-3.48861834037474e-10,
				-3.9194543208403336e-10
			],
			[
				4.441781766005836e-09,
				2.059738785946343e-09
			],
			[
				1.8201388771832141e-09,
				-5.752360473557585e-11
			],
			[
				2.358685370258877e-09,
				3.4179599679103405e-11
			],
			[
				-5.1132526876188734e-09,
				-3.0385515262864425e-10
			],
			[
				-3.5593733700998914e-09,
				-1.2914263872466468e-09
			],
			[
				1.4604996767512385e-09,
				1.0737288299504297e-10
			],
			[
				2.0134181668505753e-09,
				5.155686890765307e-09
			],
			[
				-2.68520322206998e-08,
				-2.818034578631589e-09
			],
			[
				2.68520322206998e-08,
				2.818034578631642e-09
			],
			[
				2.0852977872118547e-09,
				-1.2702272768332771e-09
			],
			[
				-2.0852977872118547e-09,
				1.2702272768332771e-09
			],
			[
				-2.142515488046417e-09,
				1.014870330245392e-09
			],
			[
				-5.758992896897475e-09,
				1.0676623700925044e-08
			],
			[
				3.731696282282682e-09,
				-3.3814483972989704e-09
			],
			[
				-1.8033795497481044e-09,
				1.1631110705343667e-09
			],
			[
				-4.011608305419809e-09,
				-8.615976053286996e-14
			],
			[
				-9.68886386546463e-09,
				3.0241612949849574e-09
			],
			[
				-1.0652517106535017e-08,
				4.765994776948286e-09
			],
			[
				2.623145270767614e-09,
				-1.9279952776315367e-09
			],
			[
				1.0956086046901726e-08,
				-1.3505688676651392e-08
			],
			[
				1.0784058892746731e-08,
				-3.793739968713909e-10
			],
			[
				5.962890719412382e-09,
				-1.4501686654241637e-09
			],
			[
				-3.32115205416588e-09,
				-2.2324316031761635e-09
			],
			[
				-3.43731840018934e-09,
				-8.960228726355874e-10
			],
			[
				4.014355805579806e-09,
				6.700944463590883e-09
			],
			[
				-1.3753919725721897e-09,
				-1.805538716483056e-09
			],
			[
				4.119506621347763e-09,
				-1.7669512712961027e-09
			],
			[
				-2.7412459965485825e-09,
				1.005568706730754e-09
			],
			[
				4.0014016921066865e-10,
				5.491759761719843e-09
			],
			[
				1.4590331889629132e-09,
				-2.2467392723367396e-09
			],
			[
				5.050728793884068e-09,
				-4.9814960345393295e-09
			],
			[
				-4.1686561555091465e-09,
				7.309068384254719e-10
			],
			[
				2.9213500760382693e-09,
				2.9388635212057926e-09
			],
			[
				-2.921350076038256e-09,
				-2.9388635212057397e-09
			],
			[
				-2.7197824380722754e-11,
				4.1048366993066525e-09
			],
			[
				3.2463754070785405e-10,
				-6.1396517641758455e-09
			],
			[
				5.117398318199117e-09,
				-2.2335556685656653e-09
			],
			[
				-5.414838034526354e-09,
				4.26837073343507e-09
			],
			[
				6.467209085361245e-10,
				3.153646926406409e-09
			],
			[
				2.2082381315827356e-09,
				-2.7489007259187252e-09
			],
			[
				2.6947950199212185e-09,
				-7.817447881670801e-10
			],
			[
				2.6844343957245406e-09,
				-4.733033276220403e-09
			],
			[
				-1.1369891404208096e-10,
				1.3414239081280418e-09
			],
			[
				-1.2232555538358367e-09,
				2.0513670079409115e-09
			],
			[
				-6.897233987886913e-09,
				1.7172409478308062e-09
			],
			[
				2.5616519039473124e-09,
				-4.834008320400011e-10
			],
			[
				-8.137796272062606e-10,
				3.2786125205116006e-09
			],
			[
				-7.096504307457212e-09,
				-2.8407511346752364e-09
			],
			[
				5.3486320307155246e-09,
				4.5539446203689796e-11
			],
			[
				-5.299749878675574e-11,
				4.871087046263949e-09
			],
			[
				5.299749878686162e-11,
				-4.871087046263923e-09
			],
			[
				-1.1175147896996082e-08,
				-9.272945665799838e-09
			],
			[
				-5.085247844786528e-10,
				1.3594815958962317e-09
			],
			[
				1.168367268147484e-08,
				7.913464069903818e-09
			],
			[
				-4.582381471652575e-10,
				-7.134877005950414e-09
			],
			[
				-5.336060424073102e-10,
				-1.8436841173177607e-09
			],
			[
				2.2593523910675946e-09,
				-4.655721213759318e-09
			],
			[
				1.5375411628391455e-09,
				-8.847719075311381e-10
			],
			[
				4.90503500066386e-09,
				1.4252850209087595e-09
			],
			[
				-1.495922918276396e-10,
				5.24388811963735e-11
			],
			[
				4.473672627744712e-09,
				-1.3001405523374761e-09
			],
			[
				6.742457871111485e-09,
				4.874053052074052e-09
			],
			[
				1.9221275172545855e-09,
				-4.2947370630734865e-10
			],
			[
				3.4101306959868e-09,
				-2.6963382766344705e-09
			],
			[
				3.372218440831477e-09,
				-6.376128651226238e-10
			],
			[
				-3.572754780604186e-09,
				2.6906086421453403e-09
			],
			[
				5.846145379297021e-09,
				-8.070972623825906e-09
			],
			[
				-1.4288210669947391e-09,
				-3.21746896622594e-09
			],
			[
				2.7536415274759713e-09,
				-1.8251321836866589e-09
			],
			[
				8.168545966338083e-10,
				4.515197238492606e-09
			],
			[
				3.5174873014309257e-09,
				-2.5158070497057418e-09
			],
			[
				7.771435372415175e-09,
				9.012472639499969e-10
			],
			[
				1.7439846024592913e-09,
				1.7137767247175708e-09
			],
			[
				-6.440042364161424e-09,
				3.7525911316747715e-09
			],
			[
				-1.689423628331881e-09,
				4.128454117422326e-09
			],
			[
				-9.00407501142171e-09,
				1.595565484941629e-09
			],
			[
				-4.173874610068374e-09,
				-6.556577234034222e-10
			],
			[
				7.543267728474453e-10,
				3.672388134267255e-09
			],
			[
				-1.8409594366056273e-09,
				1.0151421087186492e-09
			],
			[
				-6.215402451599542e-09,
				-3.347890328847819e-10
			],
			[
				-3.3007555789818757e-09,
				1.92022931414352e-09
			],
			[
				-1.3018865849891213e-08,
				3.9454701100404565e-09
			],
			[
				-3.129202488213134e-09,
				-6.141538365130805e-09
			],
			[
				-1.637722965415068e-09,
				-1.915937585194217e-09
			],
			[
				8.856290928114412e-10,
				1.0655349050312997e-09
			],
			[
				-2.5762522598857194e-09,
				-5.890834843400886e-09
			],
			[
				2.7581737266029637e-09,
				4.630431675184187e-09
			],
			[
				2.610205099124822e-09,
				5.672220160897141e-09
			],
			[
				1.0891697949745885e-09,
				2.5801240526133593e-09
			],
			[
				-2.0458281614886863e-10,
				-1.479845894167741e-10
			],
			[
				-1.3491585142683894e-09,
				1.9040229564906496e-09
			],
			[
				-2.550517157148172e-09,
				2.866793185048216e-09
			],
			[
				6.464396357624435e-09,
				1.7500070258007937e-09
			],
			[
				1.9557264129816666e-10,
				-2.951619497512868e-09
			],
			[
				-2.2532139448974056e-09,
				-3.680600331621654e-09
			],
			[
				1.0934369936823441e-09,
				1.8135490417039293e-09
			],
			[
				-1.3959335601423221e-09,
				-1.5541677904923454e-09
			],
			[
				-1.0450857869863956e-09,
				-6.089908066796893e-09
			],
			[
				1.0450857869863956e-09,
				6.089908066796893e-09
			],
			[
				4.592954687427653e-09,
				3.0091113208894618e-09
			],
			[
				-3.2289070127791485e-09,
				2.251641417458316e-09
			],
			[
				-2.5828642275557722e-09,
				1.42383186680878e-09
			],
			[
				1.6979548790695977e-09,
				2.1272043847811295e-09
			],
			[
				6.031030120789028e-09,
				-7.928800455819802e-11
			],
			[
				1.742880231299928e-09,
				-1.943441323500588e-09
			],
			[
				-1.0766912615460603e-10,
				-8.216940897279968e-09
			],
			[
				-3.891089666103133e-09,
				1.6632678073140062e-09
			],
			[
				-4.254289885993812e-09,
				-2.353865719130452e-10
			],
			[
				-2.4282378084035198e-09,
				7.460179147094725e-09
			],
			[
				-1.2866416708009646e-09,
				1.0082127193869776e-09
			],
			[
				-1.6665666476596804e-09,
				1.2339568185740122e-09
			],
			[
				-3.663698879297374e-09,
				-1.6240290763405264e-09
			],
			[
				-2.571113140052388e-09,
				-7.365502520824156e-10
			],
			[
				-4.4774005790104306e-10,
				1.2612914238307202e-09
			],
			[
				7.366981008120716e-09,
				-3.4470427730613295e-09
			],
			[
				4.308532352096494e-10,
				5.924004113928428e-09
			],
			[
				-3.4948001268670414e-09,
				-2.5302966490677737e-09
			],
			[
				4.45970275609404e-09,
				5.009489484729072e-10
			],
			[
				1.6705450117467384e-09,
				-5.76137009820814e-09
			],
			[
				8.615339025540757e-10,
				-3.5174577368390242e-09
			],
			[
				-6.656225870359175e-09,
				2.966482367893729e-09
			],
			[
				9.718926084188119e-10,
				-4.398064111383719e-09
			],
			[
				3.102884049411456e-09,
				5.228845712048354e-09
			],
			[
				-7.593253860113384e-10,
				-9.524240787179617e-10
			],
			[
				2.0815354441652433e-09,
				-2.436125387394174e-09
			],
			[
				2.0284215716318727e-09,
				-1.8056108813477652e-10
			],
			[
				2.6045743646780768e-09,
				-3.878766052082603e-10
			],
			[
				-3.0715446250857804e-09,
				2.393339712086013e-09
			],
			[
				-3.965332622073076e-10,
				-3.106418990288965e-09
			],
			[
				4.8195631102866436e-09,
				-3.0855750322898477e-10
			],
			[
				-3.956059587671526e-09,
				1.4095133866401177e-09
			],
			[
				3.840111848800936e-09,
				7.149223540967804e-09
			],
			[
				-1.1257313868058638e-09,
				-4.045494603989998e-09
			],
			[
				-3.4024494454065385e-09,
				-4.498081743240118e-09
			],
			[
				5.325496858464956e-10,
				3.5848923920195475e-10
			],
			[
				2.849864305471089e-09,
				1.3760735960303227e-09
			],
			[
				-2.694345007906118e-09,
				-3.402100289698594e-10
			],
			[
				-1.2760830771092218e-09,
				4.682264666044949e-09
			],
			[
				-3.0250954297124033e-09,
				-5.543187462107032e-10
			],
			[
				-2.3591749400983604e-09,
				-1.0661189303411215e-09
			],
			[
				-1.1009816115638644e-10,
				-1.862240876054431e-09
			],
			[
				8.8319835141454e-10,
				4.452337587758462e-09
			],
			[
				7.011147630899401e-09,
				-4.74007621980403e-10
			],
			[
				-3.49029996822474e-09,
				-8.868435158296575e-10
			],
			[
				1.29747857473605e-10,
				1.2442113118853188e-09
			],
			[
				2.23665773651346e-09,
				-5.535283875271832e-09
			],
			[
				-3.0506139604604173e-10,
				2.132022231022634e-09
			],
			[
				1.7893728758550066e-09,
				9.105677492199829e-10
			],
			[
				-8.640822973088887e-10,
				1.3859900960953056e-09
			],
			[
				-6.202291824999703e-10,
				-4.428580076338081e-09
			],
			[
				3.924504171340714e-09,
				3.711736255389429e-09
			],
			[
				-4.618051727657069e-09,
				-4.5415475902022474e-09
			],
			[
				6.935475563163545e-10,
				8.298113348128449e-10
			],
			[
				-1.960761663604581e-09,
				6.802961488584832e-09
			],
			[
				2.247032241713124e-09,
				-4.1113373818226345e-09
			],
			[
				2.933681443515662e-10,
				-8.820277860495472e-09
			],
			[
				-4.1918056986898664e-10,
				-6.852342843446091e-09
			],
			[
				-3.5509002014487186e-09,
				5.435717541841526e-09
			],
			[
				3.3904420488583373e-09,
				7.545279055338157e-09
			],
			[
				7.910099738969289e-09,
				4.523846227204483e-09
			],
			[
				-7.910099738969289e-09,
				-4.5238462272044304e-09
			],
			[
				2.8925614981430613e-09,
				1.0438702109370624e-09
			],
			[
				-4.098234093818683e-09,
				-1.2213772436609644e-09
			],
			[
				1.2056725956757273e-09,
				1.7750703272390198e-10
			],
			[
				-1.65215553413273e-09,
				-4.0553415587331986e-10
			],
			[
				-2.063987598518209e-09,
				-3.2940788149958795e-09
			],
			[
				2.0468560150982288e-09,
				2.2035349432580223e-09
			],
			[
				-2.656098177663022e-09,
				-5.391372930355338e-09
			],
			[
				-6.56776119721078e-11,
				-2.7642758377768383e-09
			],
			[
				1.5300304540581432e-09,
				2.0251524993340904e-09
			],
			[
				3.6881533997031734e-09,
				-4.0252347628582406e-09
			],
			[
				-1.210955748131811e-09,
				-7.782899344642951e-10
			],
			[
				-1.6999892986633756e-09,
				3.3462054831925237e-09
			],
			[
				-3.071804492501821e-09,
				8.313257935958551e-09
			],
			[
				1.1397096402946765e-09,
				2.1341980998593228e-09
			],
			[
				1.8222010188103676e-09,
				3.1542760644852254e-09
			],
			[
				-9.891120566133189e-10,
				-7.327636296209223e-10
			],
			[
				-1.8243101263978727e-09,
				1.906183904774673e-09
			],
			[
				2.0773975203808422e-09,
				-1.8826511778110578e-10
			],
			[
				5.1354731286001365e-09,
				-1.9260499435378785e-09
			],
			[
				-2.205730532353418e-09,
				-3.57694380359785e-09
			],
			[
				-2.150233457828244e-09,
				1.5763534242942852e-09
			],
			[
				-2.7200677850282747e-09,
				1.2671630000890606e-09
			],
			[
				1.4826234879889916e-09,
				-1.7415016600003232e-09
			],
			[
				4.9669744856914505e-09,
				4.5640547042161226e-10
			],
			[
				5.789060209890244e-12,
				1.4558417414431325e-09
			],
			[
				-4.135777540059383e-09,
				4.901748892509258e-09
			],
			[
				-1.1326041558497018e-09,
				-1.4481550839309402e-09
			],
			[
				4.0083656068748e-09,
				1.0290552680553451e-10
			],
			[
				-2.1448449322010383e-09,
				-3.6258991687507342e-09
			],
			[
				3.848915903322475e-09,
				2.542227436413556e-09
			],
			[
				1.0498688679635785e-09,
				1.870382789427122e-09
			],
			[
				-3.578779096704535e-09,
				-5.956837427332247e-09
			],
			[
				1.3347759132097615e-09,
				6.766122749044062e-10
			],
			[
				9.877006422159658e-10,
				-1.251917900316488e-09
			],
			[
				-1.011673259541762e-09,
				-3.418108410094157e-09
			],
			[
				-1.117581937705084e-09,
				3.875186236370804e-09
			],
			[
				4.271910662349025e-09,
				-1.1335634361932929e-09
			],
			[
				-1.012797408090113e-09,
				3.3688651812787573e-09
			],
			[
				2.4635640589460234e-09,
				-3.90752715507359e-10
			],
			[
				3.198516177150951e-09,
				1.3427528950219574e-09
			],
			[
				-2.5742584522508917e-09,
				-5.721275380437351e-09
			],
			[
				1.4574551876479143e-09,
				-5.115749812044842e-09
			],
			[
				2.030525664837561e-09,
				1.6007480213946507e-09
			],
			[
				-1.3851763354282354e-09,
				5.857910982499843e-10
			],
			[
				-2.045243182649153e-10,
				3.3505821253145347e-09
			],
			[
				-2.8714644508749384e-09,
				2.2688437902906517e-09
			],
			[
				-1.4899213467574745e-09,
				2.546016076267118e-09
			],
			[
				-3.5772812418241144e-09,
				-3.984664985889749e-09
			],
			[
				8.818300781428257e-10,
				-1.527370885984687e-09
			],
			[
				5.053400707882594e-09,
				5.843518640317317e-09
			],
			[
				1.8150194994272317e-11,
				1.9634160151306316e-09
			],
			[
				-3.9889952230704464e-10,
				-2.363431397491791e-09
			],
			[
				4.745161567407422e-09,
				-2.0067387325321735e-10
			],
			[
				-5.620112756604877e-09,
				4.148060350461494e-09
			],
			[
				-3.02826874611793e-09,
				-2.777089849883588e-09
			],
			[
				-1.651261523397156e-09,
				-5.08642899929608e-09
			],
			[
				-4.594816844881341e-09,
				1.1959207501315912e-09
			],
			[
				-8.288046907070255e-10,
				1.2445926642184991e-09
			],
			[
				8.424848693765223e-10,
				-5.325501206166146e-09
			],
			[
				7.244376017892455e-11,
				4.50111240317657e-09
			],
			[
				2.9978233737891326e-09,
				-1.1615965198097576e-09
			],
			[
				1.5108695322435756e-09,
				-4.5452809155065103e-10
			],
			[
				-8.041412742183753e-09,
				1.2751329143409939e-08
			],
			[
				-5.3481203685599846e-09,
				8.290542710669839e-09
			],
			[
				-7.626320239438533e-09,
				1.0604070897656873e-08
			],
			[
				3.6909863395972455e-11,
				1.2930075174670269e-08
			],
			[
				7.138265967612007e-09,
				-2.002284272735315e-08
			],
			[
				1.3840677519174238e-08,
				-2.4553175199053875e-08
			]
		]
	},
	"N100": {
		"std_xy": [
			[
				3.0000714208014566e-09,
				9.535391431443483e-10
			],
			[
				2.7159089842946874e-09,
				3.495554770679315e-09
			],
			[
				8.218652742410814e-10,
				4.061645509330794e-09
			],
			[
				2.541031332916459e-09,
				1.118670935046237e-09
			],
			[
				3.77352926052147e-09,
				2.7818101541691685e-09
			],
			[
				1.0090647419667905e-09,
				2.0499550342666963e-09
			],
			[
				2.135014989881185e-09,
				2.8305652697183805e-09
			],
			[
				2.7332314673196385e-09,
				2.8833658053601755e-09
			],
			[
				2.6431593464911346e-09,
				2.262132676785447e-09
			],
			[
				9.185650618322798e-09,
				3.2122111446345947e-09
			],
			[
				3.3756491894232172e-09,
				2.4728167088605506e-09
			],
			[
				5.763462399513208e-09,
				3.1598249938851636e-09
			],
			[
				4.058542409798171e-09,
				7.861326182417475e-09
			],
			[
				2.629734353021335e-09,
				2.2119973344745654e-09
			],
			[
				8.483420816088389e-10,
				1.3960884974225867e-09
			],
			[
				2.032081214272032e-09,
				1.5459271016097439e-09
			],
			[
				2.1858753817049028e-09,
				2.54881824067865e-09
			],
			[
				8.9775483425925e-10,
				3.811990534111136e-09
			],
			[
				2.876335950479752e-09,
				2.392032493701205e-09
			],
			[
				2.7158757843406933e-09,
				1.8158761481704299e-09
			],
			[
				1.8281484705201427e-09,
				2.1839964842602713e-09
			],
			[
				2.3468463504453645e-09,
				2.6513812899300046e-09
			],
			[
				2.4477193939402855e-09,
				2.5662233496080757e-09
			],
			[
				1.420361261966244e-09,
				1.4366764324385527e-09
			],
			[
				2.1884382380257548e-09,
				3.2886113318818626e-09
			],
			[
				1.641638382115037e-09,
				2.7076647757039688e-09
			],
			[
				2.1312091692102834e-08,
				1.1999179571847576e-08
			],
			[
				3.5762789838692167e-09,
				1.347360284204687e-09
			],
			[
				2.7860675618310275e-09,
				4.712888250395314e-09
			],
			[
				3.650593745097706e-09,
				1.6383708248675616e-09
			],
			[
				2.7720991206830388e-09,
				2.062936343682716e-09
			],
			[
				1.0969605768315715e-08,
				4.638842820893752e-09
			],
			[
				2.238167167589606e-09,
				1.882643738888628e-09
			],
			[
				3.395020609990603e-09,
				2.0444039574027848e-09
			],
			[
				1.0829912588198952e-08,
				1.4696105627704608e-08
			],
			[
				2.2024187056450977e-09,
				1.3754179967290201e-09
			],
			[
				5.9189459548091165e-09,
				9.111834266865112e-10
			],
			[
				3.1235581324759857e-09,
				1.8647802960020594e-09
			],
			[
				2.4384060109203293e-09,
				1.449636826711498e-09
			],
			[
				1.969660080899592e-09,
				1.950794784878864e-09
			],
			[
				2.2108126465253374e-09,
				3.252823232296731e-09
			],
			[
				1.0085499998605303e-09,
				3.460637702818988e-09
			],
			[
				5.049421256443622e-09,
				5.549596095530401e-09
			],
			[
				4.565439020433384e-09,
				1.297809832575354e-08
			],
			[
				2.9138003719758026e-09,
				8.195402021495055e-10
			],
			[
				3.1218699656283697e-09,
				2.1530081261750403e-09
			],
			[
				2.000357163874602e-09,
				2.9521742146326652e-09
			],
			[
				1.8604905889755924e-09,
				3.0443962432895444e-09
			],
			[
				3.572294312589747e-09,
				3.4245595739501513e-09
			],
			[
				2.894146297398652e-09,
				1.7845315668786267e-09
			],
			[
				2.4589260189368293e-09,
				2.7112151364824702e-09
			],
			[
				3.245246396562968e-09,
				1.2886481535554861e-08
			],
			[
				9.535473490581724e-10,
				5.2024954074306536e-09
			],
			[
				2.396016847213313e-09,
				1.5617406574955538e-09
			],
			[
				2.7773176820019335e-09,
				1.4896107695025804e-09
			],
			[
				2.41043384120661e-09,
				2.211830853130493e-09
			],
			[
				2.281108633181345e-09,
				2.9531865998588114e-09
			],
			[
				3.562560485226155e-09,
				3.4322469216940944e-09
			],
			[
				1.7362762999935835e-09,
				2.749406867005527e-09
			],
			[
				4.719893199954137e-09,
				9.666596824941357e-09
			],
			[
				1.9117520778846174e-09,
				1.6540122048580992e-09
			],
			[
				1.5969558137690114e-09,
				2.457890485056515e-09
			],
			[
				8.799363522021475e-09,
				6.597886826595445e-09
			],
			[
				9.112805594545195e-10,
				4.416259020487572e-09
			],
			[
				1.691159377084339e-08,
				2.9576708490081323e-09
			],
			[
				1.9752920050568538e-08,
				2.80297439222405e-09
			],
			[
				2.3185037940906843e-09,
				1.3093697650661774e-09
			],
			[
				1.5706108117066683e-09,
				2.984760458175205e-09
			],
			[
				2.3478689463721473e-09,
				1.8749855314465016e-09
			],
			[
				2.3235847895802273e-08,
				1.621964263447705e-08
			],
			[
				4.500129909214671e-09,
				5.039901438971187e-09
			],
			[
				3.40219833847847e-09,
				2.4783690713538785e-09
			],
			[
				1.652164354453968e-09,
				2.3646675202204626e-09
			],
			[
				1.4780631326313108e-09,
				1.254227699504797e-09
			],
			[
				3.687294050556813e-09,
				2.0139358603923768e-09
			],
			[
				1.0065672401334473e-09,
				3.1636885605649533e-09
			],
			[
				2.5873048415906687e-09,
				2.2659300879243673e-09
			],
			[
				4.0834833250347315e-09,
				4.9149207233209686e-09
			],
			[
				4.989424360526918e-09,
				4.484082615689978e-09
			],
			[
				1.7519044666447902e-09,
				1.4485757498052968e-09
			],
			[
				5.8905563012252104e-09,
				7.109950613990888e-09
			],
			[
				3.637320601055553e-09,
				3.6066962522619978e-09
			],
			[
				1.3065766944383478e-09,
				2.4019807984169792e-09
			],
			[
				1.0825637213509493e-08,
				2.036437914776055e-09
			],
			[
				2.3197708557944097e-09,
				2.225908387643209e-09
			],
			[
				2.1867065273000393e-09,
				2.0841857460891057e-09
			],
			[
				4.1948595948346976e-09,
				4.863306005112215e-09
			],
			[
				2.116886241592254e-09,
				1.6250141325950802e-09
			],
			[
				3.795579084543263e-09,
				3.190811022944423e-09
			],
			[
				2.5377003410073115e-09,
				2.22077810823973e-09
			],
			[
				3.216399372931364e-09,
				3.0813395664064317e-09
			],
			[
				9.488370085800369e-09,
				3.156817072506377e-09
			],
			[
				1.1577070042771135e-08,
				2.5472034173912626e-09
			],
			[
				1.7883481913170443e-09,
				2.642016589065429e-09
			],
			[
				1.3766356736688443e-09,
				3.482045699315219e-09
			],
			[
				2.882964867395281e-09,
				1.3533103365072466e-09
			],
			[
				2.408242083540017e-09,
				1.97468321730601e-09
			],
			[
				2.4750420173841985e-09,
				2.3900787492756815e-09
			],
			[
				1.7975180032062062e-09,
				1.1589477421275287e-09
			],
			[
				1.7695267890436981e-09,
				2.774356126778795e-09
			],
			[
				3.304550974313785e-09,
				2.4495193186076543e-09
			],
			[
				2.1453627705747543e-09,
				1.969988568442825e-09
			],
			[
				8.492920640392524e-10,
				1.3417223203655042e-09
			],
			[
				3.039811601406521e-09,
				1.7531947866333034e-09
			],
			[
				3.053219582908894e-09,
				1.8309827540346703e-09
			],
			[
				3.9443233517603505e-09,
				1.7677071700969438e-09
			],
			[
				2.2563618038039724e-09,
				4.313350669530534e-09
			],
			[
				2.8432290375567386e-09,
				3.348718931289231e-09
			],
			[
				2.703104837867993e-09,
				3.694194620065668e-10
			],
			[
				2.8489805443697637e-09,
				3.6445709565499683e-09
			],
			[
				7.352845796098327e-09,
				1.5575921782444466e-08
			],
			[
				3.0464693408139566e-09,
				2.0887863897483254e-09
			],
			[
				1.2517200254100439e-09,
				8.994545037180602e-10
			],
			[
				2.9541764595715574e-09,
				1.476132269131347e-09
			],
			[
				2.943260066294638e-09,
				3.517576872402148e-09
			],
			[
				2.131734399921656e-09,
				1.0361247194975637e-09
			],
			[
				4.121377942871447e-09,
				6.295429455444625e-09
			],
			[
				1.5559398905775317e-09,
				1.902928416039338e-09
			],
			[
				3.1394651393488256e-09,
				3.674363767176952e-09
			],
			[
				3.514512375879238e-09,
				2.7090838157591136e-09
			],
			[
				2.9048059829008884e-09,
				4.044308727725448e-09
			],
			[
				2.054027752853159e-09,
				2.350977962500854e-09
			],
			[
				2.4890812970689168e-09,
				3.098562930098335e-09
			],
			[
				1.4832910942014239e-09,
				5.273057640067502e-09
			],
			[
				2.894883706510526e-09,
				2.19910366992319e-09
			],
			[
				5.6509246881341615e-09,
				1.3008618861602333e-09
			],
			[
				2.2900395567663485e-09,
				2.548191889061452e-09
			],
			[
				3.6020495483145263e-09,
				3.019733545878746e-09
			],
			[
				2.476079726972895e-09,
				4.7687296639005496e-09
			],
			[
				2.9535435907981174e-09,
				3.32847893661792e-09
			],
			[
				2.3540345993658645e-09,
				3.6950893556042654e-09
			],
			[
				1.3685790713757155e-09,
				1.6779115058046716e-09
			],
			[
				2.0333339137608353e-09,
				2.762077726147767e-09
			],
			[
				2.3591251225228215e-09,
				4.761391671264172e-09
			],
			[
				2.7472759609314176e-09,
				3.128676285501198e-09
			],
			[
				1.9077704751455384e-09,
				9.248545211631203e-10
			],
			[
				3.0002254441295897e-09,
				2.459970600686426e-09
			],
			[
				4.691433875778444e-09,
				2.349375573196972e-09
			],
			[
				3.6494346789257977e-09,
				3.469709652533589e-09
			],
			[
				2.9926788016113194e-09,
				2.263050440025646e-09
			],
			[
				1.9062432977353466e-09,
				1.784913482246922e-09
			],
			[
				1.8262188904363094e-09,
				1.8076124033923494e-09
			],
			[
				4.0889659632740975e-09,
				4.111455450241425e-09
			],
			[
				1.997197378615974e-09,
				4.609943090650815e-09
			],
			[
				2.8191857830268887e-09,
				3.615644573623013e-09
			],
			[
				2.206222785265954e-09,
				2.360115442048583e-09
			],
			[
				1.0806008401893369e-09,
				2.098580453204686e-09
			],
			[
				1.3963755442557052e-09,
				3.080030221134698e-09
			],
			[
				3.874127846641592e-09,
				3.3024136841846685e-09
			],
			[
				2.5734964468084687e-09,
				1.7965097691661139e-09
			],
			[
				2.2723766738522916e-09,
				1.2436691098417858e-08
			],
			[
				2.744172733519904e-09,
				2.0073242389021406e-09
			],
			[
				3.1148234296381337e-09,
				2.3304215926845185e-09
			],
			[
				1.865419709989051e-09,
				2.8886548495656006e-09
			],
			[
				1.8428962560414918e-09,
				3.0361467017610777e-09
			],
			[
				8.825051925528609e-10,
				1.4503649307411548e-09
			],
			[
				3.1357586005298132e-09,
				9.431289123421914e-10
			],
			[
				2.190509591756407e-09,
				2.2581860164225424e-09
			],
			[
				6.516709497747611e-09,
				4.420811772829427e-09
			],
			[
				1.7010321556239213e-09,
				1.2432219403206085e-09
			],
			[
				4.867768231525856e-09,
				1.8372741141529113e-09
			],
			[
				2.2871325537970334e-09,
				9.865728536592734e-10
			],
			[
				2.428536162108101e-09,
				3.5360686182685396e-09
			],
			[
				1.8761354694811514e-09,
				3.1276050463817356e-09
			],
			[
				2.4008186974672002e-09,
				2.7715918355737746e-09
			],
			[
				3.366741874881411e-09,
				1.915571287371972e-09
			],
			[
				7.923834576208334e-10,
				2.6368022020628004e-09
			],
			[
				2.827727725347611e-09,
				2.5051507498916e-09
			],
			[
				1.2583037807447874e-08,
				6.984884061919331e-09
			],
			[
				1.7069150866060907e-09,
				2.3257245884227085e-09
			],
			[
				1.0361126284628092e-08,
				8.260338851868965e-09
			],
			[
				7.11394856217571e-10,
				3.195357084630348e-09
			],
			[
				9.045896457549105e-10,
				2.1747621941892997e-09
			],
			[
				1.989160484466401e-09,
				2.5836912636485858e-09
			],
			[
				2.7728995336475137e-09,
				1.8528326033669583e-09
			],
			[
				2.7291558543958165e-09,
				3.2301437852672347e-09
			],
			[
				2.3192160582713675e-09,
				2.388975838218063e-09
			],
			[
				1.5157306532260601e-09,
				2.5105004809658566e-09
			],
			[
				1.6978157498139374e-09,
				1.4240382631783905e-09
			],
			[
				2.5176595194514727e-09,
				1.021557168553153e-09
			],
			[
				2.8983001144769282e-09,
				1.9051584611571167e-09
			],
			[
				2.799008713874423e-09,
				2.14377420475108e-09
			],
			[
				1.702263626207941e-09,
				2.4084403380036516e-09
			],
			[
				2.2228604382597863e-08,
				6.215490740448258e-09
			],
			[
				2.4831272444771564e-09,
				1.841006706075252e-09
			],
			[
				6.154671310292954e-09,
				3.777999132441582e-09
			],
			[
				3.7067049530444787e-09,
				1.7407756962946254e-09
			],
			[
				4.111812373862464e-09,
				2.467775099253211e-09
			],
			[
				1.959132454543677e-09,
				3.806489349829781e-09
			],
			[
				1.3456963968648882e-09,
				1.8271880948123593e-09
			],
			[
				2.7386985553259794e-09,
				2.032220044444877e-09
			],
			[
				2.4401252826466785e-09,
				2.3889145521831364e-09
			],
			[
				2.4526825056708184e-09,
				2.74048201043422e-09
			],
			[
				1.897454433490997e-09,
				2.6961765870384047e-09
			],
			[
				2.105297972085051e-09,
				2.245034055515201e-09
			],
			[
				2.0576773087741035e-09,
				2.5854533137994317e-09
			],
			[
				2.206003405848331e-09,
				9.108367787369572e-10
			]
		],
		"rel_xy": [
			[
				-4.350647269186568e-10,
				2.5269500019969437e-09
			],
			[
				4.350647269187627e-10,
				-2.52695000199697e-09
			],
			[
				-2.924215293702923e-10,
				-1.9832195841229456e-09
			],
			[
				2.9242152937034526e-10,
				1.983219584122972e-09
			],
			[
				-6.723680843302725e-09,
				2.5231876799343878e-08
			],
			[
				-6.593996912330398e-10,
				-1.6174746596763642e-09
			],
			[
				7.383080534535871e-09,
				-2.3614402139667512e-08
			],
			[
				5.8829072094975495e-09,
				-8.661856869238534e-10
			],
			[
				-1.3104938884210399e-09,
				-1.558862676476163e-10
			],
			[
				-8.171024973165347e-10,
				9.394814038443225e-10
			],
			[
				-1.1858046332593728e-09,
				1.2424552162468116e-09
			],
			[
				-2.569506190500599e-09,
				-1.1598646655197438e-09
			],
			[
				-1.204325985442475e-10,
				-2.678453936475095e-09
			],
			[
				-2.4684508798762235e-09,
				1.9914431533188133e-09
			],
			[
				2.588883478420484e-09,
				6.870107831561757e-10
			],
			[
				2.493127119653997e-09,
				-4.3818941071670635e-09
			],
			[
				-2.4931271196540102e-09,
				4.3818941071670635e-09
			],
			[
				-2.5318131759849607e-09,
				4.044520094676909e-10
			],
			[
				1.3988905960807055e-09,
				5.553902544558871e-09
			],
			[
				-2.634781968531032e-09,
				-2.7391739217122434e-09
			],
			[
				3.7677045484353005e-09,
				-3.219180632314266e-09
			],
			[
				-4.4272139396507547e-11,
				2.2802321721421211e-10
			],
			[
				-2.929545319530822e-11,
				-3.20649006921981e-09
			],
			[
				1.1978879636229517e-09,
				6.549799176392151e-09
			],
			[
				-1.1243203710313477e-09,
				-3.571332324386341e-09
			],
			[
				4.271331699236903e-10,
				-3.2170737332635797e-09
			],
			[
				6.855966972138894e-10,
				3.270033904207105e-09
			],
			[
				-1.1127298671376856e-09,
				-5.296017094355161e-11
			],
			[
				-3.9914662207253995e-10,
				1.7605771360861786e-09
			],
			[
				2.5851955569681678e-09,
				-1.48959964500296e-09
			],
			[
				7.312374895580124e-10,
				-2.0535078712531775e-10
			],
			[
				1.7547396449310558e-09,
				6.358651852028736e-10
			],
			[
				-4.672026069384484e-09,
				-7.014918891602981e-10
			],
			[
				-6.206616602138365e-09,
				2.1198091289094583e-09
			],
			[
				1.7331401844942162e-10,
				2.680024582946632e-09
			],
			[
				2.6960308839301155e-09,
				-4.3032976767664085e-10
			],
			[
				3.337271699758828e-09,
				-4.369503944179476e-09
			],
			[
				-9.121673447992654e-10,
				-1.0680723434675619e-10
			],
			[
				9.121673447992654e-10,
				1.0680723434675619e-10
			],
			[
				4.972458928867547e-10,
				-4.2212603404264445e-09
			],
			[
				-4.972458928868076e-10,
				4.2212603404263916e-09
			],
			[
				5.435853734319351e-09,
				-1.7882076952657253e-09
			],
			[
				-5.435853734319404e-09,
				1.7882076952657253e-09
			],
			[
				-1.5754017532779785e-09,
				2.2330889971319256e-09
			],
			[
				1.6079945626794357e-09,
				1.2150311475079687e-09
			],
			[
				-1.2615388624274732e-10,
				-4.5820917906657205e-10
			],
			[
				6.597028117578217e-12,
				7.264012660542339e-10
			],
			[
				8.696404872381782e-11,
				-3.716312231627558e-09
			],
			[
				4.0523430711784175e-09,
				-2.8967771221024077e-10
			],
			[
				-6.227868940971779e-10,
				-4.511864708550648e-09
			],
			[
				-3.429556177080922e-09,
				4.8015424207609946e-09
			],
			[
				3.2914393030189468e-09,
				1.387987138842244e-09
			],
			[
				4.668979926428049e-10,
				2.201947710927645e-09
			],
			[
				-1.6352014439932989e-09,
				-4.863313954572891e-09
			],
			[
				-2.1231358516684528e-09,
				1.273379104803108e-09
			],
			[
				-2.5503359209855184e-09,
				-1.8208506716026156e-09
			],
			[
				1.7062743298521164e-09,
				1.2322937168925005e-09
			],
			[
				8.440615911334549e-10,
				5.88556954710168e-10
			],
			[
				5.362107613095202e-10,
				-1.0990441070130867e-09
			],
			[
				1.4881787617373684e-09,
				3.0195301740909983e-09
			],
			[
				3.2597112625357788e-09,
				4.27060276256183e-10
			],
			[
				1.0515530258479597e-09,
				-2.7909677580859656e-10
			],
			[
				-8.377317789924591e-11,
				3.057246572956423e-10
			],
			[
				-2.398490763277671e-09,
				-2.1731970847727537e-09
			],
			[
				-1.4187150779036777e-09,
				-3.99368171072418e-09
			],
			[
				-4.2017490706689344e-09,
				3.204642126344473e-10
			],
			[
				-8.169364572585976e-09,
				-5.177051062734854e-10
			],
			[
				-5.147634076491856e-09,
				9.348003309100345e-10
			],
			[
				7.422225825825897e-10,
				-4.0073910657250514e-10
			],
			[
				3.938675199246517e-09,
				-3.985651003156837e-09
			],
			[
				1.0546830865356256e-09,
				2.903105641791087e-09
			],
			[
				3.5457772364691153e-09,
				-1.1373999257388354e-10
			],
			[
				-8.726867670334281e-10,
				-6.981518847891919e-09
			],
			[
				2.693898990102415e-09,
				1.0237872872871768e-09
			],
			[
				2.4386570355974854e-09,
				6.888346872565868e-10
			],
			[
				1.2554755683482843e-09,
				-1.210935552125191e-10
			],
			[
				5.5442133820874486e-09,
				2.9716266771317187e-09
			],
			[
				-4.187156568201222e-10,
				6.118886313326712e-09
			],
			[
				-1.1768251915599272e-09,
				-1.5465843253819432e-09
			],
			[
				1.974308269713502e-09,
				-1.885413939811281e-11
			],
			[
				4.2708616464683544e-10,
				4.081557158276898e-09
			],
			[
				1.040884980567637e-09,
				-2.139988371873511e-09
			],
			[
				-1.1914774280125348e-09,
				1.0190961023813437e-09
			],
			[
				-1.5980923488320782e-09,
				8.054635458199827e-10
			],
			[
				-1.8810044838326807e-09,
				3.802623732764133e-10
			],
			[
				-4.0439480500666117e-10,
				3.7328483572521355e-10
			],
			[
				3.2312205293700768e-09,
				-1.5426157216552717e-09
			],
			[
				-4.2148235479414395e-09,
				3.338475184353653e-10
			],
			[
				-1.0070565212030116e-09,
				2.298766741571533e-09
			],
			[
				-8.009934802869737e-10,
				-7.816756544988368e-10
			],
			[
				-3.9780582905201476e-10,
				4.459673498810562e-09
			],
			[
				4.6793820650823334e-09,
				1.925588134295037e-09
			],
			[
				1.138089528420755e-09,
				-2.178836241469317e-09
			],
			[
				-5.848059109889862e-11,
				-5.395899027752328e-09
			],
			[
				-3.4152771050538437e-09,
				-6.446220146933331e-09
			],
			[
				-1.697585299694355e-09,
				-7.600490736542601e-10
			],
			[
				5.147173640540997e-10,
				6.084829826044245e-09
			],
			[
				3.048559443698494e-09,
				2.201053420278599e-09
			],
			[
				-1.8423594009493482e-09,
				-1.040327355603658e-09
			],
			[
				-1.206200042749093e-09,
				-1.160726064674941e-09
			],
			[
				-3.729231709971063e-09,
				3.836083657640396e-11
			],
			[
				-1.3634534066628227e-08,
				-8.638832147648035e-09
			],
			[
				1.7363765776599395e-08,
				8.600471311071605e-09
			],
			[
				1.3467531490452635e-09,
				8.527633339239211e-10
			],
			[
				-5.17189382983042e-09,
				3.810222335586133e-09
			],
			[
				-2.8573708883918216e-09,
				-1.6705554428021591e-09
			],
			[
				9.89159585304244e-10,
				2.3573008752820276e-09
			],
			[
				-1.755640716786435e-09,
				-1.4811608586500933e-09
			],
			[
				4.759527492981727e-09,
				2.436856220157592e-09
			],
			[
				5.094357708511856e-10,
				-2.9565214984917016e-09
			],
			[
				2.2277974326977714e-09,
				-3.232793747336458e-09
			],
			[
				7.502461653909079e-10,
				2.947889753845005e-10
			],
			[
				-7.980141612629527e-10,
				-4.109001930538674e-10
			],
			[
				3.816684135297452e-09,
				-1.2619626291584405e-09
			],
			[
				8.249237716741144e-09,
				-1.0021958433208425e-09
			],
			[
				1.3103632724144743e-08,
				-2.2598307321283094e-09
			],
			[
				-1.3456644505838353e-08,
				1.7166505248015391e-09
			],
			[
				-1.0509418262662706e-08,
				5.502612002976833e-09
			],
			[
				-8.554148443781756e-09,
				4.212080888813573e-09
			],
			[
				7.481148947340541e-09,
				-3.3546872588815603e-09
			],
			[
				-1.3049231124117105e-10,
				-3.5526669531025536e-09
			],
			[
				3.4818596578164764e-09,
				5.720968728855816e-10
			],
			[
				-2.362758051207246e-09,
				2.593313239276775e-09
			],
			[
				-1.119101606609442e-09,
				-3.16541011216235e-09
			],
			[
				-4.744395918821037e-09,
				-9.53171100225551e-10
			],
			[
				1.8390239782462105e-09,
				3.1950790103207972e-09
			],
			[
				-3.0104903217822605e-09,
				1.2432975168073576e-09
			],
			[
				-1.6286990598540356e-09,
				4.953823308477487e-11
			],
			[
				3.597751310706879e-09,
				-1.4080290808407528e-09
			],
			[
				-1.2996339942462516e-09,
				-4.66158228295097e-09
			],
			[
				5.246444005750707e-09,
				2.534867703804212e-09
			],
			[
				3.619432611213396e-09,
				7.795874214849396e-10
			],
			[
				7.982956404008006e-09,
				3.7444884563217225e-09
			],
			[
				-1.2595320095954497e-10,
				-2.3067279555959535e-09
			],
			[
				3.2193299845163997e-09,
				-2.572300369597461e-09
			],
			[
				-8.782175694444043e-09,
				4.256526047617344e-09
			],
			[
				-5.913590104334743e-09,
				-3.9015736002310685e-09
			],
			[
				8.95375078947037e-11,
				-1.802353635020981e-08
			],
			[
				1.3680214901755705e-09,
				-1.9264692333494396e-08
			],
			[
				9.431963874381735e-09,
				-4.102539080167422e-09
			],
			[
				-5.901787037362984e-09,
				-1.9328791680099704e-09
			],
			[
				-3.5414560038044665e-09,
				3.3827190796289695e-09
			],
			[
				-5.100054740546582e-09,
				-8.774430460060461e-10
			],
			[
				-4.199833637838865e-09,
				4.8526010246765636e-09
			],
			[
				1.5401522440887645e-10,
				4.228543045958778e-09
			],
			[
				4.826741912629727e-09,
				6.230095723662596e-09
			],
			[
				-1.8709284790220208e-09,
				1.996637466997502e-09
			],
			[
				-2.0338221924415641e-10,
				3.998849817067347e-09
			],
			[
				9.279697747041158e-10,
				6.1144281658582776e-09
			],
			[
				3.931386868537269e-09,
				3.804031956289853e-09
			],
			[
				3.3627287218143935e-09,
				4.513997559096934e-09
			],
			[
				-3.274923256727434e-09,
				5.079186138650931e-09
			],
			[
				-1.4552481245129781e-09,
				-2.5217589691069815e-09
			],
			[
				3.094832240841128e-09,
				3.768644641300031e-10
			],
			[
				-3.523692881949677e-09,
				3.3930234190422405e-09
			],
			[
				1.8841087656213154e-09,
				-1.248128914065262e-09
			],
			[
				-2.4801538241072384e-10,
				-1.0808510693167001e-10
			],
			[
				-1.3661145767173148e-09,
				2.6455740318975395e-09
			],
			[
				4.710592876826508e-10,
				-1.4229131673430593e-09
			],
			[
				-5.91145822347024e-11,
				-3.466345225023772e-10
			],
			[
				1.2021852536798785e-09,
				-7.679412351205917e-10
			],
			[
				1.8148373372213502e-09,
				1.580153226581913e-09
			],
			[
				8.013012133002752e-10,
				-1.1814633227432445e-10
			],
			[
				-1.240299722046515e-10,
				-2.899111120054702e-09
			],
			[
				1.3607029008108167e-09,
				7.423289702741959e-10
			],
			[
				-3.852811479127579e-09,
				6.947752554727585e-10
			],
			[
				-1.1170978963687556e-09,
				2.395465704303563e-10
			],
			[
				3.1914048429152835e-09,
				1.2560458324311523e-09
			],
			[
				-2.0743069465466338e-09,
				-1.4955924028615103e-09
			],
			[
				-1.1735501145165151e-09,
				-6.815993633800935e-10
			],
			[
				-1.6139399644436458e-09,
				-9.201114669367593e-10
			],
			[
				2.7874900789601345e-09,
				1.6017108303168532e-09
			],
			[
				-1.5970010943208655e-09,
				-1.1078876382897766e-09
			],
			[
				2.8943937705749977e-09,
				4.12249194118722e-09
			],
			[
				-1.8616757475570069e-09,
				7.200894257333981e-10
			],
			[
				1.756702466020532e-09,
				-9.30125635630437e-10
			],
			[
				1.4416572446394806e-09,
				-8.719065641473547e-10
			],
			[
				-2.967461552781835e-10,
				2.0149243312534867e-10
			],
			[
				2.9421661952742816e-09,
				1.711071612516577e-09
			],
			[
				8.250853917398603e-10,
				3.5544114964996533e-09
			],
			[
				-3.3388578327677594e-09,
				-2.8001004855541104e-09
			],
			[
				-2.7657242383252576e-09,
				-4.599536585440307e-09
			],
			[
				-9.335753347371973e-10,
				1.0922564614668084e-09
			],
			[
				1.4315107940293892e-09,
				5.7724454181164135e-09
			],
			[
				5.028053674885747e-11,
				-3.588669681607317e-09
			],
			[
				-5.482159960411024e-10,
				-3.2760321979759116e-09
			],
			[
				9.747813279179067e-10,
				1.2124968923371369e-09
			],
			[
				-9.7478132791792e-10,
				-1.2124968923371369e-09
			],
			[
				1.0279626748359356e-09,
				-1.5413804833227196e-09
			],
			[
				-6.402590395533195e-10,
				-2.2686609412645846e-09
			],
			[
				-4.165717754899127e-09,
				-1.0823457633309416e-10
			],
			[
				3.7780141196164976e-09,
				3.918276000920292e-09
			],
			[
				1.2808290922516405e-09,
				-2.4440013283713494e-09
			],
			[
				7.516928582279172e-10,
				1.063129255901841e-09
			],
			[
				-2.0325219504797694e-09,
				1.3808720724694554e-09
			],
			[
				-4.58163876949864e-09,
				2.4665676518303226e-09
			],
			[
				2.5315583066788636e-09,
				-9.787382936173281e-10
			],
			[
				1.0590172645871178e-09,
				8.436813044403288e-10
			],
			[
				9.91063198232764e-10,
				-2.3315106626533497e-09
			],
			[
				-2.584643607048047e-09,
				2.310354405250816e-09
			],
			[
				2.2744576697532406e-09,
				6.537666631671202e-10
			],
			[
				3.101859372951242e-10,
				-2.9641210684179363e-09
			],
			[
				-1.8671466986603825e-09,
				-7.11564418673265e-10
			],
			[
				1.8671466986603825e-09,
				7.11564418673265e-10
			],
			[
				-7.837308760948749e-10,
				1.7289722848382868e-09
			],
			[
				-8.375788498536746e-10,
				-3.0817415135902096e-09
			],
			[
				-1.8590243729817978e-09,
				-3.525155837158482e-09
			],
			[
				3.141337651749865e-10,
				1.3500625820242988e-09
			],
			[
				1.1458972780097917e-10,
				2.1848659233977347e-09
			],
			[
				-1.33730003243404e-09,
				-2.5381870021841367e-09
			],
			[
				-1.3829735027482146e-10,
				-1.7250100346348666e-09
			],
			[
				-1.3922836467314243e-09,
				9.156975177423699e-10
			],
			[
				3.455338120459767e-09,
				2.2688607893317398e-09
			],
			[
				-2.2798696915487133e-10,
				3.159355632038647e-09
			],
			[
				4.162172693589537e-09,
				-5.568126674092637e-10
			],
			[
				-1.4700322095001888e-09,
				-1.8090767439614495e-10
			],
			[
				2.5775897674491226e-09,
				3.9756782375258313e-10
			],
			[
				-2.5775897674492285e-09,
				-3.9756782375258313e-10
			],
			[
				-1.1181961376011575e-09,
				-2.661072810542764e-09
			],
			[
				-1.7383019669601522e-09,
				-9.690400001166521e-10
			],
			[
				2.440380655734172e-10,
				-1.2357849482177653e-09
			],
			[
				-1.4461239453629586e-09,
				1.8795150917385405e-09
			],
			[
				-4.7629556917627784e-09,
				2.576345102780477e-09
			],
			[
				5.145514979228528e-10,
				1.691243231412756e-10
			],
			[
				-5.438626282203657e-10,
				-4.992308579446347e-10
			],
			[
				2.418424171630678e-09,
				2.0563368987386474e-09
			],
			[
				1.9908170768232734e-09,
				2.0443390289199817e-09
			],
			[
				4.1257078362230757e-10,
				1.8578893499651983e-09
			],
			[
				-1.229862750942718e-09,
				2.512298003204073e-09
			],
			[
				4.5063018264882764e-10,
				2.3395103714833215e-10
			],
			[
				4.885822067009171e-09,
				-1.965942834515872e-09
			],
			[
				2.9085876759543946e-09,
				1.7634399527146193e-09
			],
			[
				-2.9861384003351096e-09,
				-7.762167337013271e-09
			],
			[
				2.0737116002689362e-09,
				6.824221550390326e-10
			],
			[
				-2.0737116002689362e-09,
				-6.824221550390326e-10
			],
			[
				-1.5234572415160096e-09,
				-4.861860373591904e-10
			],
			[
				1.5234572415160162e-09,
				4.86186037359164e-10
			],
			[
				-1.0682904533707188e-10,
				-7.093868008786056e-10
			],
			[
				1.0682904533712482e-10,
				7.093868008786056e-10
			],
			[
				-1.3452464830203351e-09,
				-1.3260922011901617e-09
			],
			[
				-1.7544893021805962e-09,
				7.016058620110822e-10
			],
			[
				5.1159121650254995e-09,
				-3.154092059553635e-09
			],
			[
				-2.2861341795151413e-10,
				-3.028401424590582e-10
			],
			[
				3.785291200630739e-10,
				-1.0328265468755835e-09
			],
			[
				-2.1660920819357045e-09,
				5.114245088067409e-09
			],
			[
				8.58041550425736e-11,
				2.0014135010676423e-09
			],
			[
				-8.58041550425736e-11,
				-2.001413501067616e-09
			],
			[
				-2.5880116919532947e-10,
				1.5167055768198433e-09
			],
			[
				-1.9014385645143843e-09,
				4.962757755658376e-10
			],
			[
				-1.831295536696642e-10,
				-1.5372293312106936e-09
			],
			[
				-1.1726454498920896e-10,
				-2.2599535787596762e-09
			],
			[
				-7.728379843064889e-10,
				-1.4889175431806142e-09
			],
			[
				2.636284977877193e-09,
				2.0805868850433763e-09
			],
			[
				1.1143888073921996e-09,
				3.821561279312438e-10
			],
			[
				1.4003463591926696e-09,
				-4.720484271073321e-10
			],
			[
				-1.9175483277867745e-09,
				1.2824245148978032e-09
			],
			[
				-2.8881605378525184e-09,
				6.165557496083995e-09
			],
			[
				-1.6670639200299037e-09,
				-8.073217164493602e-10
			],
			[
				-6.885405955854855e-10,
				-1.8561690416893912e-09
			],
			[
				5.295730915571197e-10,
				-3.504325928992878e-09
			],
			[
				3.975372918817408e-09,
				-1.2364699775778562e-09
			],
			[
				-1.2999028521185929e-09,
				-2.464232109802452e-09
			],
			[
				2.038721895211655e-09,
				3.7029612784275194e-09
			],
			[
				2.6338707478915265e-09,
				-1.337989158087081e-09
			],
			[
				-1.1640803479647698e-09,
				-3.919730381381175e-10
			],
			[
				-1.4697903999267303e-09,
				1.7299621962251985e-09
			],
			[
				1.3068008765613517e-09,
				-2.499707088814513e-09
			],
			[
				-1.3068008765613517e-09,
				2.499707088814513e-09
			],
			[
				4.602964220607488e-09,
				8.462094938674008e-10
			],
			[
				-2.0390803093921594e-09,
				-8.343192560462397e-10
			],
			[
				-2.56388391121554e-09,
				-1.1890237821161062e-11
			],
			[
				7.73228047499632e-10,
				2.9526511292909416e-09
			],
			[
				-7.732280474997379e-10,
				-2.9526511292908887e-09
			],
			[
				-1.4611273787620318e-09,
				3.10794965036773e-09
			],
			[
				-1.1793611144423827e-09,
				-3.631921831551111e-09
			],
			[
				2.786767312631138e-09,
				-2.284520170786859e-09
			],
			[
				9.690520870094911e-10,
				-1.1959574691179043e-10
			],
			[
				-1.115330906436638e-09,
				2.9280880988812893e-09
			],
			[
				-1.894207053403826e-09,
				1.1264155711366639e-09
			],
			[
				1.894207053403826e-09,
				-1.1264155711366639e-09
			],
			[
				5.07401883926835e-10,
				-1.5643587869220381e-09
			],
			[
				-5.074018839269409e-10,
				1.5643587869220381e-09
			],
			[
				1.5409042208264513e-08,
				8.433318453432773e-09
			],
			[
				4.8708702374843704e-09,
				3.8482820408638204e-09
			],
			[
				1.5840994742402852e-08,
				8.25663444511514e-09
			],
			[
				-3.6120907188151736e-08,
				-2.0538234939411668e-08
			],
			[
				2.1484780027056753e-09,
				1.9213211896219647e-09
			],
			[
				5.879356484794427e-09,
				-4.866484768717572e-11
			],
			[
				-2.2255859837398426e-09,
				-3.2366849021111684e-10
			],
			[
				-1.6805117768904135e-09,
				6.535488469956003e-10
			],
			[
				-4.121736726870376e-09,
				-2.202536698719246e-09
			],
			[
				-5.150603805821016e-11,
				1.0642888841845812e-09
			],
			[
				8.023169953232081e-10,
				-4.0941462376408476e-09
			],
			[
				-4.2561570718572946e-09,
				7.275158733224338e-09
			],
			[
				3.5053461145921907e-09,
				-4.24530137976786e-09
			],
			[
				5.632086481445614e-09,
				-1.8971356446401622e-09
			],
			[
				-1.6599888002574974e-10,
				1.5732283855440562e-09
			],
			[
				-2.31039562030412e-09,
				-6.060857500399617e-10
			],
			[
				4.0768546726879345e-09,
				1.3517674593319644e-09
			],
			[
				-3.3932073124955137e-09,
				1.7573379281159292e-09
			],
			[
				-3.839339341308059e-09,
				-2.1791123783119582e-09
			],
			[
				-4.153209413019606e-10,
				5.295505511933726e-09
			],
			[
				-8.65216995839951e-10,
				8.070388460527042e-10
			],
			[
				1.2805379371420175e-09,
				-6.1025443579864284e-09
			],
			[
				2.267316152539627e-09,
				-2.605744543913255e-10
			],
			[
				1.1046931312717074e-09,
				-2.1875425206411913e-09
			],
			[
				-1.5475437509613305e-09,
				-2.2292137328341336e-09
			],
			[
				-2.0085854619453576e-09,
				9.024987392315309e-10
			],
			[
				-7.81078286704725e-10,
				4.652924444162635e-09
			],
			[
				-5.179542713539715e-09,
				5.714891350499299e-10
			],
			[
				4.160769530847836e-09,
				-1.1615759701022264e-09
			],
			[
				1.983971398491941e-09,
				-2.88005640475222e-10
			],
			[
				-1.4157553261172954e-09,
				2.2314479044352803e-09
			],
			[
				-1.8026657498787533e-09,
				8.135470561680727e-10
			],
			[
				3.2184210759960488e-09,
				-3.0449949606033596e-09
			],
			[
				-1.8343520410622728e-09,
				-1.6963687449454947e-09
			],
			[
				1.8343520410622728e-09,
				1.6963687449454947e-09
			],
			[
				1.1132095441105322e-08,
				5.342884004323282e-09
			],
			[
				9.014038955820442e-09,
				4.600046481082351e-09
			],
			[
				1.3047939165461179e-08,
				4.843021796449922e-09
			],
			[
				7.128472665832378e-09,
				3.5427550008433854e-09
			],
			[
				6.422026954049225e-09,
				2.995132429755861e-09
			],
			[
				5.88050999897249e-09,
				-2.625028361833504e-09
			],
			[
				9.040632499908783e-09,
				4.226378803309023e-09
			],
			[
				1.0435234345227815e-08,
				5.487590186667557e-09
			],
			[
				8.661984058592415e-09,
				2.3073882822301604e-09
			],
			[
				6.959656761622513e-09,
				4.281627140869581e-09
			],
			[
				9.176112159006413e-09,
				-3.420955592032762e-09
			],
			[
				1.024853408322475e-08,
				6.316056332137719e-09
			],
			[
				9.754262167085448e-09,
				2.187894165902499e-09
			],
			[
				-1.3018066395855308e-08,
				-7.264686353087833e-09
			],
			[
				-1.3004738748839917e-08,
				-4.120212298538047e-09
			],
			[
				-1.0500958196828145e-08,
				-4.3895957751537726e-09
			],
			[
				-1.1889895605903074e-08,
				-7.513090411823109e-09
			],
			[
				-1.493565165966079e-08,
				-6.490790551500195e-09
			],
			[
				-1.0970812237262749e-08,
				-5.1520174901958345e-09
			],
			[
				-1.5110287028222572e-08,
				-4.005985714625672e-09
			],
			[
				-1.5666445906651522e-08,
				-3.121558343102373e-09
			],
			[
				-1.1804643476684038e-08,
				1.973146268321417e-09
			],
			[
				-2.257032693008531e-09,
				-1.9124409266377973e-10
			],
			[
				3.3926157208862783e-10,
				-2.0691937653902494e-09
			],
			[
				-9.266142822805539e-10,
				4.4163760380724026e-09
			],
			[
				-2.414947626085017e-09,
				1.3226285337621712e-09
			],
			[
				1.4692179392107166e-09,
				-8.10923995042563e-10
			],
			[
				-1.0733602471018592e-09,
				2.3823025220812886e-10
			],
			[
				7.610272270544157e-10,
				1.8442311468360374e-09
			],
			[
				1.0618505741621022e-09,
				5.6391062206522705e-11
			],
			[
				-2.7386730345920717e-09,
				-9.897632577499535e-10
			],
			[
				2.4523297993208023e-10,
				-2.6273544139066744e-09
			],
			[
				5.534037590620408e-09,
				-1.1893775083315132e-09
			],
			[
				-4.4006786969349345e-09,
				5.037734984097373e-10
			],
			[
				-2.2719326993831405e-09,
				-1.6379721248379542e-09
			],
			[
				5.012319961867068e-09,
				4.094387444853319e-09
			],
			[
				4.0567995451692315e-09,
				-1.3894951608141246e-09
			],
			[
				-9.009840121354782e-10,
				-1.8371405807575568e-09
			],
			[
				-1.495524098582958e-09,
				2.6644692314657936e-10
			],
			[
				-1.2904929642216836e-08,
				1.8589993932641903e-08
			],
			[
				-1.3134007695054262e-08,
				1.610612437451674e-08
			],
			[
				-1.410481163199514e-08,
				1.6196136897298892e-08
			],
			[
				-7.610860973558225e-09,
				1.3831093580153618e-08
			],
			[
				9.891440375898902e-09,
				-1.5726943411851054e-08
			],
			[
				7.99059840079175e-09,
				-1.25301049202482e-08
			],
			[
				9.56213812335067e-09,
				-1.560260083484097e-08
			],
			[
				9.77364694737364e-09,
				-7.290022576777088e-09
			],
			[
				1.053678609540982e-08,
				-1.3573677040893804e-08
			],
			[
				-3.688204889324083e-11,
				-1.604379751621638e-09
			],
			[
				-1.8634580204305822e-09,
				-1.4717154612869963e-09
			],
			[
				3.827302221267567e-09,
				1.8380744076608342e-09
			],
			[
				-2.4254268401861487e-09,
				1.154746931626119e-09
			],
			[
				4.984646882422991e-10,
				8.327387362184002e-11
			],
			[
				-9.60688919441596e-10,
				3.473384361548454e-11
			],
			[
				6.754054858532458e-10,
				-8.263779613803583e-10
			],
			[
				4.30064780313343e-09,
				-7.154677283604981e-10
			],
			[
				6.572334227589211e-09,
				1.707385593837935e-09
			],
			[
				-1.0587698597134337e-08,
				-2.002737477123515e-10
			],
			[
				5.245673957266819e-09,
				2.1229138100802356e-09
			],
			[
				-8.699794569652857e-10,
				-1.1451283539567408e-09
			],
			[
				-1.4200090750270567e-09,
				-2.4399831947318474e-09
			],
			[
				-2.9556854252743704e-09,
				1.4621977386082997e-09
			],
			[
				2.4648966173941717e-09,
				2.2217123703579887e-09
			],
			[
				-3.2849395018422022e-09,
				-9.856241227252726e-10
			],
			[
				1.7977939621854262e-09,
				1.0625266893172674e-09
			],
			[
				1.6503433360688898e-09,
				-1.7931225037122039e-09
			],
			[
				-2.6280944138063384e-09,
				-5.054924332377267e-10
			],
			[
				3.6273322207263536e-10,
				2.6666963358751284e-09
			],
			[
				-2.4804794927478085e-09,
				1.4578816794168306e-09
			],
			[
				2.1177462706751996e-09,
				-4.124578015291959e-09
			],
			[
				7.370477037078525e-10,
				8.027230414900941e-10
			],
			[
				-7.370477037078525e-10,
				-8.027230414902e-10
			],
			[
				-6.86310886843988e-09,
				1.3015959427809977e-08
			],
			[
				6.863108868439883e-09,
				-1.301595942780995e-08
			],
			[
				-9.108168066492783e-10,
				-3.4763984224766202e-09
			],
			[
				-2.9599652315158727e-09,
				2.389970919640248e-09
			],
			[
				1.4331062915739275e-09,
				1.0583981086742971e-09
			],
			[
				-3.274314400326039e-10,
				2.4863683490586493e-10
			],
			[
				2.765107186623826e-09,
				-2.2060744074384289e-10
			],
			[
				5.602539540245021e-10,
				-6.079518185525055e-10
			],
			[
				-5.602539540245021e-10,
				6.079518185526114e-10
			],
			[
				2.018779078866793e-09,
				7.559853461403808e-10
			],
			[
				-2.1351552130454014e-09,
				-4.788763698388285e-10
			],
			[
				-1.5190564893607848e-09,
				2.4439391135965512e-09
			],
			[
				2.364707843312518e-09,
				-3.3507177238826406e-09
			],
			[
				2.745647789694197e-09,
				-2.774066294473206e-09
			],
			[
				-4.337998693006559e-09,
				1.2763354934645977e-09
			],
			[
				1.0207732186576809e-10,
				-8.10817240069783e-10
			],
			[
				-3.8083745394822293e-10,
				-7.26656028095082e-09
			],
			[
				1.667217698414562e-09,
				2.8540960291646665e-09
			],
			[
				1.7122756755876296e-09,
				4.145202197696385e-09
			],
			[
				-2.237657558380606e-09,
				3.2054797291526898e-09
			],
			[
				-4.953317342749362e-09,
				6.563720739942064e-09
			],
			[
				1.992854632398552e-09,
				-2.9310537121017323e-09
			],
			[
				2.960462710350812e-09,
				-3.6326670278403318e-09
			],
			[
				6.483515915544593e-10,
				-1.1524689148873401e-09
			],
			[
				9.00338186822371e-10,
				6.17376626395218e-09
			],
			[
				-6.728725457549293e-11,
				-3.5439439935120623e-09
			],
			[
				4.3256183322775645e-10,
				-2.5806411958160277e-09
			],
			[
				-1.913964357029127e-09,
				1.1032878402632504e-09
			],
			[
				-6.044342041829287e-09,
				-6.91378376739958e-09
			],
			[
				6.044342041829234e-09,
				6.913783767399633e-09
			],
			[
				3.728273963345106e-09,
				3.3760301056661884e-10
			],
			[
				-3.2916391966846384e-09,
				-3.329361797672581e-10
			],
			[
				-4.366347666603616e-10,
				-4.6668307993607585e-12
			],
			[
				-1.031611704422396e-08,
				1.1677539642431162e-08
			],
			[
				1.3886774131561023e-09,
				-5.729175613000666e-09
			],
			[
				6.510042883290686e-09,
				6.869947143934007e-10
			],
			[
				9.181321624643978e-10,
				-1.8521182810248195e-09
			],
			[
				1.1249402753776366e-09,
				-2.0326514938929012e-09
			],
			[
				3.743243099347135e-10,
				-2.7505889689062814e-09
			],
			[
				3.4613515688822792e-09,
				-1.5554192999917275e-09
			],
			[
				-7.088811507393747e-10,
				-1.3156570930054715e-09
			],
			[
				-2.7524704181428913e-09,
				2.871076392997252e-09
			],
			[
				-1.6018894844645021e-09,
				-1.3703892628824455e-08
			],
			[
				7.099201255151117e-09,
				-1.0394043017145989e-08
			],
			[
				3.789570747518366e-09,
				-8.13420047295315e-09
			],
			[
				1.5270763804971216e-09,
				-8.448829837721951e-09
			],
			[
				4.2219950130964576e-09,
				-9.091276647865095e-09
			],
			[
				-5.328923591101115e-09,
				1.610682788455768e-08
			],
			[
				-3.483759135248774e-09,
				1.5203865269131056e-08
			],
			[
				-6.2232711854486185e-09,
				1.8461549450821853e-08
			],
			[
				-1.0213961336259658e-09,
				-8.797819620927298e-10
			],
			[
				1.0213961336259658e-09,
				8.797819620927827e-10
			],
			[
				3.6924575765452254e-09,
				1.222105149401815e-09
			],
			[
				1.6158145465112093e-09,
				3.3126874640409393e-11
			],
			[
				-4.000790130209653e-09,
				-1.0771393532663518e-09
			],
			[
				-1.3074819928468873e-09,
				-1.780926707758659e-10
			],
			[
				-4.737618071033999e-09,
				-3.3443302931266695e-09
			],
			[
				-1.0342943251305947e-09,
				-3.778829965082697e-10
			],
			[
				3.0381211421672996e-09,
				4.959753064152757e-10
			],
			[
				4.519258626938952e-09,
				-1.209604028001839e-09
			],
			[
				-1.886938407649729e-09,
				1.8530788977740078e-09
			],
			[
				5.252384433170151e-09,
				1.7132709844774733e-09
			],
			[
				2.339163965704739e-09,
				7.469643674717463e-10
			],
			[
				-1.5556263216262293e-09,
				-5.428668340503647e-10
			],
			[
				1.643783295188671e-11,
				5.2434796217535565e-09
			],
			[
				-3.741271434557823e-09,
				-1.9655289916535934e-09
			],
			[
				-3.8425517830007e-09,
				2.3692256625806523e-09
			],
			[
				4.811472832603894e-09,
				5.49701492669953e-10
			],
			[
				1.2008735841108246e-09,
				-3.2278231373685747e-09
			],
			[
				-7.675738603058048e-10,
				-1.4820344588816383e-09
			],
			[
				-5.288261083381561e-10,
				9.46239775421904e-10
			],
			[
				-3.083012106004604e-09,
				-1.7678653689713962e-09
			],
			[
				4.281339375739232e-09,
				2.682763665635586e-09
			],
			[
				-4.281339375739338e-09,
				-2.6827636656356127e-09
			],
			[
				2.1387750927305147e-09,
				-2.5574583664774153e-11
			],
			[
				-2.1387750927306206e-09,
				2.5574583664800623e-11
			],
			[
				7.870613753580203e-10,
				3.806052381462166e-09
			],
			[
				3.2681226295978087e-09,
				3.4996244096065887e-09
			],
			[
				-2.5959247924595884e-09,
				-4.698151534832457e-09
			],
			[
				-7.675429368417896e-11,
				-2.582573504924999e-09
			],
			[
				1.7011057771620533e-09,
				1.0267603282387165e-09
			],
			[
				-2.6181661782430727e-09,
				-1.9266277454208746e-09
			],
			[
				-4.654445177311481e-10,
				8.749156658708861e-10
			],
			[
				1.983594732961256e-09,
				-6.567699430720431e-10
			],
			[
				-1.983594732961362e-09,
				6.567699430720435e-10
			],
			[
				-3.408095950914524e-09,
				1.3243305874112593e-09
			],
			[
				3.408095950914524e-09,
				-1.3243305874112858e-09
			],
			[
				-2.2817272280877177e-10,
				-4.0026715366689685e-10
			],
			[
				2.2817272280877177e-10,
				4.0026715366689023e-10
			],
			[
				-2.0542914263517541e-10,
				2.3170909361394525e-09
			],
			[
				1.1293575523159936e-09,
				1.3183785543333342e-09
			],
			[
				8.064354790336637e-10,
				2.2231169275925204e-09
			],
			[
				1.7656029926139057e-09,
				-2.6104683522087388e-12
			],
			[
				-3.4959668813284405e-09,
				-5.855975949713112e-09
			],
			[
				-2.3435999680054902e-09,
				1.726894052773738e-09
			],
			[
				2.7523179658557173e-09,
				5.709775046286215e-10
			],
			[
				2.291043066633939e-09,
				-3.817898709808728e-09
			],
			[
				4.0997720529510045e-09,
				-5.363995579725128e-09
			],
			[
				-6.42682539630899e-09,
				3.358982313972043e-09
			],
			[
				-3.7270772112618017e-10,
				3.525040418159453e-09
			],
			[
				1.2977303523575031e-09,
				2.5798528493068136e-09
			],
			[
				-1.2977303523575164e-09,
				-2.5798528493068136e-09
			],
			[
				1.4311354344723896e-09,
				1.195539164088971e-09
			],
			[
				-2.854201203248727e-09,
				-2.260781913815403e-09
			],
			[
				-7.311623367743842e-10,
				-2.1404626813291885e-09
			],
			[
				-2.4752082650097564e-09,
				8.391488342263709e-10
			],
			[
				5.682565326379763e-09,
				-3.1352202314951487e-10
			],
			[
				-1.053128955819497e-09,
				2.6800786199785526e-09
			],
			[
				9.877488517856965e-10,
				2.6378504778878746e-09
			],
			[
				-1.6163864936004065e-09,
				5.845217709879285e-10
			],
			[
				6.286376418146571e-10,
				-3.2223722488757898e-09
			],
			[
				9.558016005222107e-10,
				-2.972348295630751e-09
			],
			[
				1.8213922560359505e-09,
				-4.32963456489188e-09
			],
			[
				3.786681491436486e-10,
				-3.982217886356328e-10
			],
			[
				1.1971907041066278e-09,
				1.1458156827956606e-10
			],
			[
				-3.1810861876865942e-09,
				-2.729366870975738e-10
			],
			[
				-5.582604670347801e-09,
				-3.6376508107613786e-10
			],
			[
				1.7884739082708198e-10,
				6.158927998405301e-09
			],
			[
				1.251800393166548e-09,
				2.718273265039358e-09
			],
			[
				3.4046157619028565e-09,
				-4.0464285968298167e-10
			],
			[
				-4.2462539767074066e-10,
				-2.5023355470936067e-10
			],
			[
				-3.4555135489939574e-09,
				1.1291629463441792e-08
			],
			[
				-3.0275705312894197e-09,
				1.2098692766135056e-08
			],
			[
				3.1938456440780717e-09,
				-4.052753906517312e-09
			],
			[
				3.2892384362053054e-09,
				-1.9337568323059616e-08
			],
			[
				1.2457765810419617e-08,
				-3.78419158100177e-09
			],
			[
				-1.2457765810419722e-08,
				3.784191581001823e-09
			],
			[
				-1.1753521275782384e-09,
				-3.2529025862439415e-09
			],
			[
				-3.0976720901107997e-10,
				8.340153785391375e-09
			],
			[
				1.4694751097479685e-09,
				2.1175378230493227e-10
			],
			[
				1.564422684134981e-11,
				-5.299004981452379e-09
			],
			[
				-2.9959670755644398e-09,
				2.743096038761251e-09
			],
			[
				2.9959670755644398e-09,
				-2.743096038761251e-09
			],
			[
				-7.33384231301961e-10,
				8.002872630013588e-10
			],
			[
				7.333842313018551e-10,
				-8.002872630013596e-10
			],
			[
				-1.7794429647407691e-09,
				-2.3643257751580673e-10
			],
			[
				3.903774376950209e-09,
				-1.0525249096899034e-10
			],
			[
				-2.1348546878631335e-09,
				2.365242535554831e-09
			],
			[
				1.0523275653799307e-11,
				-2.0235574670700077e-09
			],
			[
				-5.40817055453635e-10,
				1.5283295482472776e-09
			],
			[
				1.220317065554519e-09,
				-3.5725715096153417e-09
			],
			[
				-6.79500010100884e-10,
				2.044241961368011e-09
			],
			[
				-2.2836034405693495e-09,
				6.042359581983474e-10
			],
			[
				3.786967741519872e-09,
				2.621030021437329e-09
			],
			[
				1.436924773254052e-09,
				1.3280054531677507e-10
			],
			[
				3.1415773121853914e-09,
				-5.769255051211482e-10
			],
			[
				-4.1380994046937295e-09,
				-2.7591199658207286e-09
			],
			[
				3.4933614704518426e-10,
				3.97779011372761e-10
			],
			[
				-2.2931031287414203e-09,
				-4.198000653833357e-10
			],
			[
				-3.5847613535164485e-09,
				-3.0357347029645736e-09
			],
			[
				-1.0198850251529593e-09,
				1.802804614029986e-09
			],
			[
				3.798549713230539e-09,
				-4.5503800626337716e-10
			],
			[
				1.8913591723778012e-10,
				1.115226399197724e-09
			],
			[
				-1.4685108736723658e-09,
				3.0497545202602906e-09
			],
			[
				2.085471621873772e-09,
				-2.477012824260063e-09
			],
			[
				5.798148077839645e-10,
				-2.767655690935869e-09
			],
			[
				-3.1431942943287086e-10,
				-1.6788340483178676e-09
			],
			[
				-2.8596901612668155e-09,
				1.4061080912797222e-10
			],
			[
				3.9465831870914446e-09,
				5.605336140017329e-09
			],
			[
				-1.3523884041756169e-09,
				-1.2994572098915704e-09
			],
			[
				1.6244613656899643e-10,
				8.55098755925635e-10
			],
			[
				7.924679900807297e-10,
				-9.253567228980298e-10
			],
			[
				-2.49846010253461e-09,
				-5.457924814496861e-10
			],
			[
				1.252313494585265e-09,
				2.2015195012274164e-09
			],
			[
				-1.0919134982871253e-09,
				6.611230413285949e-10
			],
			[
				-2.034620982687202e-09,
				-4.529457305570303e-09
			],
			[
				-5.8881160330981335e-09,
				-4.848547486564541e-09
			],
			[
				1.3018259035256255e-09,
				-2.684043996854358e-10
			],
			[
				8.004057091846401e-09,
				7.399817097686667e-09
			],
			[
				1.2529413605048613e-09,
				-6.447461220805875e-09
			],
			[
				-3.313325718694948e-10,
				-2.4143097870139994e-10
			],
			[
				4.3922810511205203e-10,
				-1.9330809882469257e-09
			],
			[
				-3.293800249312864e-09,
				3.371853168105429e-09
			],
			[
				-1.1824405116373593e-09,
				-1.0909606252766844e-09
			],
			[
				-2.2523651999920622e-09,
				2.655127962300364e-09
			],
			[
				2.0101394047167667e-09,
				-1.4401209820054804e-09
			],
			[
				2.0179472338478816e-09,
				1.601511772761561e-09
			],
			[
				-1.3962011253299952e-09,
				2.9022181155383166e-09
			],
			[
				1.0819946342241124e-09,
				-1.2576117898357063e-09
			],
			[
				1.6538889197361014e-09,
				1.8799555661663277e-09
			],
			[
				-1.8234210676354959e-09,
				-2.2590975698850656e-10
			],
			[
				-2.6662229896294783e-09,
				-2.21638236202488e-09
			],
			[
				4.48964405726508e-09,
				2.4422921190133338e-09
			],
			[
				-8.727260833730572e-09,
				1.2411053254061443e-09
			],
			[
				4.164324798364202e-09,
				5.397395967200938e-09
			],
			[
				5.105063192853529e-09,
				3.4563422314673414e-09
			],
			[
				5.015159097066313e-09,
				6.8173715194087e-09
			],
			[
				1.9138011569593006e-09,
				6.324838968629338e-09
			],
			[
				-7.772154382683399e-10,
				-8.839513362456302e-09
			],
			[
				-1.9304675289158717e-09,
				3.1166866960569343e-10
			],
			[
				-6.650070656145985e-09,
				8.854569049272999e-09
			],
			[
				1.8866662118171073e-09,
				-2.3563778368534745e-08
			],
			[
				2.872341428868392e-09,
				3.1197746296989753e-09
			],
			[
				-1.930003415242367e-09,
				-2.3704952319446033e-11
			],
			[
				-2.1131204755942817e-09,
				-1.1106029133254793e-09
			],
			[
				1.3430447265340021e-09,
				-1.601317081098588e-09
			],
			[
				-1.7226226456553377e-10,
				-3.8414968295543566e-10
			],
			[
				7.962832227214076e-10,
				1.1361576599842545e-09
			],
			[
				-9.361892568837582e-10,
				-6.932939338136125e-10
			],
			[
				1.3990603416224471e-10,
				-4.4286372617069487e-10
			],
			[
				-2.784810772577329e-09,
				-1.7761129771241697e-09
			],
			[
				5.392381016252847e-10,
				-3.8149260334311275e-09
			],
			[
				2.7795073647593738e-09,
				-5.483934971309777e-11
			],
			[
				1.5649379702063452e-09,
				7.578476493876956e-10
			],
			[
				2.0191254225974064e-09,
				7.625269108427642e-12
			],
			[
				-8.272374653596605e-10,
				3.7153035658126e-09
			],
			[
				-1.7244209652767194e-09,
				3.2474490135111186e-09
			],
			[
				-8.295283039424437e-10,
				1.1030823762571568e-09
			],
			[
				1.0980975969818949e-09,
				-2.689180435223233e-09
			],
			[
				1.177130239485893e-09,
				-2.3099742215123875e-09
			],
			[
				-3.485102843273822e-10,
				-5.235566646188328e-10
			],
			[
				-9.78351887175215e-10,
				4.259827838884458e-09
			],
			[
				-1.685177016996707e-09,
				-1.9225460313385028e-09
			],
			[
				-1.659360132100384e-09,
				4.3426132715285347e-10
			],
			[
				1.659360132100384e-09,
				-4.3426132715285347e-10
			],
			[
				-2.669972260947572e-09,
				-4.242018459298115e-10
			],
			[
				2.669972260947572e-09,
				4.2420184592979825e-10
			],
			[
				-2.5610393092153875e-09,
				-7.0345402059401945e-09
			],
			[
				-3.0656448246291522e-09,
				-2.8136701694545513e-09
			],
			[
				-8.396482708426533e-09,
				-2.359778438227194e-09
			],
			[
				-6.801473058779009e-09,
				-3.686537173640219e-10
			],
			[
				-5.402578433837798e-09,
				-6.0968305125984e-09
			],
			[
				-3.381070960610177e-09,
				-2.9053396795273486e-09
			],
			[
				1.2833429436495441e-08,
				8.956920506518215e-09
			],
			[
				1.6774859859002536e-08,
				1.2621892216593535e-08
			],
			[
				1.1866219634957664e-09,
				-4.480296487042263e-09
			],
			[
				5.774896431022672e-10,
				-8.259809617025377e-10
			],
			[
				-9.918696907429288e-10,
				7.29963114348405e-09
			],
			[
				-7.722419158551047e-10,
				-1.993353694739302e-09
			],
			[
				2.772551120534873e-10,
				9.014745152580975e-10
			],
			[
				-2.772551120534807e-10,
				-9.014745152580975e-10
			],
			[
				4.767712705239187e-08,
				-2.7191905823410147e-09
			],
			[
				2.4598840244819385e-08,
				-4.766903353599037e-10
			],
			[
				-6.335953615052301e-09,
				3.3252784138927906e-09
			],
			[
				-9.906812070683831e-09,
				-8.424427458414321e-10
			],
			[
				-8.469384620662239e-09,
				-1.6800002020232334e-09
			],
			[
				-5.851042478518966e-09,
				-3.559447666448824e-09
			],
			[
				-5.613956076337533e-09,
				-1.2891355446454334e-09
			],
			[
				-7.93263401564281e-09,
				-5.049304677915486e-10
			],
			[
				-3.5879991931953924e-09,
				-1.6984539718506853e-09
			],
			[
				-8.663441774500472e-09,
				-1.4230548188386975e-09
			],
			[
				-8.480141800607987e-09,
				3.9833082589625845e-09
			],
			[
				-7.434601652010039e-09,
				6.884759662285715e-09
			],
			[
				-1.8943839533902058e-08,
				4.009811753593378e-09
			],
			[
				-1.9070785224277344e-08,
				7.921331252852032e-10
			],
			[
				-1.3655859105475552e-08,
				3.491974382504383e-09
			],
			[
				-1.5628672037518942e-08,
				3.4790200661674286e-10
			],
			[
				1.5853117650938048e-08,
				-3.3874526378679292e-09
			],
			[
				2.7002551397190008e-08,
				-2.0369971421762497e-09
			],
			[
				2.444348685304584e-08,
				-3.2173714879555547e-09
			],
			[
				-5.798347205297968e-10,
				1.9695327380284429e-10
			],
			[
				5.798347205297968e-10,
				-1.9695327380289722e-10
			],
			[
				-2.9228162065507577e-09,
				3.060118073226561e-10
			],
			[
				-9.051961130621333e-10,
				1.7972729315741478e-09
			],
			[
				3.828012319613103e-09,
				-2.1032847388968304e-09
			],
			[
				-1.0941511613926402e-09,
				1.4529476552866971e-09
			],
			[
				8.725622452969927e-10,
				3.171076422905452e-10
			],
			[
				2.215889160958593e-10,
				-1.7700552975772423e-09
			],
			[
				2.795458126375979e-09,
				-2.5306149025586062e-09
			],
			[
				5.255246117345875e-10,
				1.7769358380157744e-09
			],
			[
				-3.3209827381104606e-09,
				7.536790645428285e-10
			],
			[
				-1.235267570443457e-09,
				5.759419028992326e-10
			],
			[
				1.566014607024256e-09,
				-1.6659508994521772e-09
			],
			[
				-3.1207799921739463e-09,
				1.8013156550951046e-09
			],
			[
				2.790032955593134e-09,
				-7.1130665854216e-10
			],
			[
				3.755002283740278e-10,
				1.1902184127003355e-09
			],
			[
				-2.1710806631468978e-09,
				9.859552206641946e-10
			],
			[
				1.7614357317266513e-09,
				-4.674688944420997e-10
			],
			[
				-2.3058683138879095e-09,
				5.246654274242848e-09
			],
			[
				1.672730031895705e-10,
				2.212885716297238e-09
			],
			[
				5.342441714016912e-10,
				1.541331648285967e-09
			],
			[
				2.0932810199748546e-09,
				-6.791346737290176e-09
			],
			[
				1.9275954372242683e-09,
				-1.829405071394021e-09
			],
			[
				-1.460626427514875e-09,
				-1.1669688310061206e-09
			],
			[
				-9.217541873414013e-10,
				-9.218557380582444e-10
			],
			[
				-1.3668217520310826e-09,
				-3.2012916515835226e-09
			],
			[
				1.1628782070836367e-09,
				1.020936551888154e-09
			],
			[
				3.1686206312653773e-09,
				1.5344348574248422e-09
			],
			[
				-2.9646770863179447e-09,
				6.459202422705529e-10
			],
			[
				-1.0744377303196394e-09,
				2.1755992282860006e-09
			],
			[
				1.0744377303196394e-09,
				-2.1755992282860006e-09
			],
			[
				1.9004982545850284e-08,
				1.3040229024085964e-08
			],
			[
				2.413587575455571e-08,
				1.1026028689279921e-08
			],
			[
				1.307092036460872e-08,
				1.55016723258112e-08
			],
			[
				-2.651493244172677e-08,
				-2.035438837283819e-08
			],
			[
				-2.9696846223287627e-08,
				-1.9213541666338855e-08
			],
			[
				5.827288137620622e-09,
				8.446310233140797e-09
			],
			[
				5.172570630245444e-09,
				6.9049584114526345e-09
			],
			[
				-3.969619004068719e-09,
				-1.0019094484070782e-09
			],
			[
				2.291105709276155e-09,
				-4.388976351904913e-09
			],
			[
				-3.828928144573255e-09,
				-3.633088179436272e-09
			],
			[
				1.1457288503348357e-09,
				-1.535451426577348e-09
			],
			[
				-6.638146178835717e-09,
				-4.791843238267662e-09
			],
			[
				1.367085132187782e-09,
				2.8533102562503815e-09
			],
			[
				-6.948171160281532e-10,
				1.2027967784745923e-09
			],
			[
				2.5546832702397475e-09,
				-1.3776266595174757e-09
			],
			[
				-3.793303601045924e-09,
				-1.9505043141913765e-09
			],
			[
				7.813391128225893e-10,
				-1.218355415217002e-09
			],
			[
				4.145602562738119e-09,
				4.459552699335327e-09
			],
			[
				2.403835316923528e-09,
				-3.500982978208083e-09
			],
			[
				-6.7644246778380066e-09,
				-4.681903669263635e-10
			],
			[
				-1.41652336234821e-10,
				4.405937564102929e-09
			],
			[
				2.2179678625133344e-09,
				-6.070586347694805e-10
			],
			[
				-2.0763155262787252e-09,
				-3.7988789293333954e-09
			],
			[
				6.766020802153822e-10,
				-2.786910672093646e-09
			],
			[
				-3.105642832702791e-10,
				-1.1061881418515791e-09
			],
			[
				-1.5967743512385816e-10,
				-2.976798806621557e-09
			],
			[
				-1.3751508774882937e-09,
				4.128350284210492e-09
			],
			[
				-2.8746790301655477e-09,
				-1.604566505619014e-09
			],
			[
				2.830203535979766e-10,
				-2.0136376799163783e-09
			],
			[
				3.3480613718900215e-09,
				3.344898516460825e-10
			],
			[
				-4.302593543298673e-10,
				-1.1187206305183707e-09
			],
			[
				-7.740271160348014e-10,
				4.218594263366104e-09
			],
			[
				2.9776514284401106e-09,
				1.842404864472463e-09
			],
			[
				-4.022676296040316e-10,
				-5.617966949230914e-10
			],
			[
				-9.587095081251178e-10,
				1.644779867849025e-09
			],
			[
				3.0759715721034643e-10,
				-2.1071037908454237e-09
			],
			[
				-2.4925661790242203e-09,
				1.142178998380088e-09
			],
			[
				9.439323061214823e-10,
				2.795470055801449e-10
			],
			[
				1.2410367156923386e-09,
				6.853777868853497e-10
			],
			[
				-6.056435368626265e-09,
				-3.00427474311064e-09
			],
			[
				2.3578933561844442e-09,
				2.626628503540985e-09
			],
			[
				3.4779012126677497e-09,
				-1.485181245512008e-10
			],
			[
				2.2064079977412388e-10,
				5.261643641210148e-10
			],
			[
				1.283555413599889e-10,
				4.351301995612549e-09
			],
			[
				3.5750549536163616e-10,
				-1.9976734442089268e-09
			],
			[
				1.1216163629899726e-09,
				3.0612012422705784e-09
			],
			[
				-1.6913280809087033e-09,
				1.771845048366499e-09
			],
			[
				1.4007819298134508e-09,
				7.045916469582369e-10
			],
			[
				-6.585739677481842e-10,
				-5.169371002511116e-09
			],
			[
				-6.583572808686903e-10,
				-2.7218954864876086e-09
			],
			[
				-2.8044334586777234e-09,
				-4.653445251390255e-09
			],
			[
				2.1691110502853584e-09,
				2.7998396415293045e-09
			],
			[
				1.7648551196130096e-09,
				3.5505039823410345e-10
			],
			[
				-3.888106142531613e-09,
				1.0234254742414405e-09
			],
			[
				-2.8775282054433046e-10,
				1.2214036108359182e-10
			],
			[
				3.0463262518552456e-09,
				3.5298937630186756e-10
			],
			[
				3.831771238403743e-09,
				2.7714663185009468e-09
			],
			[
				6.42351632699921e-09,
				1.8541417901838213e-09
			],
			[
				4.992842151360797e-09,
				6.695612355577117e-09
			],
			[
				2.2322689593070676e-09,
				7.928777564200602e-09
			],
			[
				6.471109253194854e-11,
				-9.928816641871539e-09
			],
			[
				-6.558818020675678e-09,
				-2.495513254933364e-09
			],
			[
				-4.628243747963274e-09,
				-3.680191288602808e-09
			],
			[
				-2.4038092236059727e-09,
				-1.0647877277406236e-09
			],
			[
				-7.826303973391278e-10,
				-1.7811720062840015e-09
			],
			[
				-3.1716083790188196e-09,
				-2.9951710903036313e-10
			],
			[
				-1.0395448250788607e-09,
				1.3453861701438791e-09
			],
			[
				1.0395448250788607e-09,
				-1.3453861701438857e-09
			],
			[
				-3.1132941907768772e-09,
				5.255650415902658e-09
			],
			[
				7.50453832707741e-09,
				-5.795830616299372e-10
			],
			[
				-4.391244136300215e-09,
				-4.676067354272721e-09
			],
			[
				6.462396442626413e-10,
				7.445853926313824e-09
			],
			[
				4.738700827416323e-09,
				7.482819143885983e-10
			],
			[
				1.886940347704897e-09,
				-4.240367857057845e-09
			],
			[
				2.347294369090367e-09,
				-5.037721933370793e-09
			],
			[
				-9.619175188474546e-09,
				1.08395394972611e-09
			],
			[
				-2.5061795822017934e-09,
				-3.6857188043045094e-10
			],
			[
				2.5061795822017934e-09,
				3.6857188043034506e-10
			],
			[
				2.8484548945779712e-09,
				-2.0320981776493973e-09
			],
			[
				-1.1188882644749095e-09,
				2.026767386584723e-09
			],
			[
				-2.3543027680782594e-11,
				2.8218602097861245e-10
			],
			[
				-1.7060236024224908e-09,
				-2.768552299139379e-10
			],
			[
				8.532265064429186e-10,
				-2.1212022692505936e-08
			],
			[
				-1.0319271591841248e-09,
				-6.353348380025474e-09
			],
			[
				-9.12366808211448e-10,
				-6.567293405842141e-10
			],
			[
				-1.6080235020133471e-09,
				4.543455713164243e-09
			],
			[
				-4.058988220944289e-10,
				6.686772084279979e-09
			],
			[
				-3.354053425507873e-09,
				3.0263134895713295e-09
			],
			[
				-2.8259747406230435e-09,
				9.429379314956767e-10
			],
			[
				3.773916299361459e-10,
				8.822623853978837e-09
			],
			[
				-3.249568224422068e-09,
				3.653074150208184e-09
			],
			[
				-3.1139672519506616e-09,
				2.6018068512073904e-09
			],
			[
				-3.3013871186500312e-09,
				3.8882512628193735e-09
			],
			[
				-2.2259644980273263e-09,
				5.338075461540135e-09
			],
			[
				-6.560520127669472e-09,
				6.072221683540799e-09
			],
			[
				-5.4285305017071745e-09,
				-6.494444589265146e-10
			],
			[
				4.8016803040128264e-09,
				-2.733558745289801e-09
			],
			[
				1.856690054574525e-08,
				-4.8282626656756455e-09
			],
			[
				9.418983193923327e-09,
				-9.142166198798365e-09
			],
			[
				1.0428166493909503e-09,
				-3.2632228484418993e-09
			],
			[
				6.51573900168002e-09,
				5.690110862476279e-09
			],
			[
				-3.2203184570285783e-09,
				-3.257264210575162e-09
			],
			[
				1.6000210053201986e-09,
				2.1152927016117532e-09
			],
			[
				-6.925355494586516e-10,
				-3.943764952330329e-09
			],
			[
				3.363319378524963e-09,
				5.206890474876415e-09
			],
			[
				-3.795283986081462e-09,
				-1.1246975261095587e-09
			],
			[
				-4.813758042347705e-09,
				-1.423344501507485e-09
			],
			[
				1.709072602513384e-11,
				-2.0986813581688664e-09
			],
			[
				-1.709072602513384e-11,
				2.0986813581688664e-09
			],
			[
				-1.1043484232290908e-09,
				1.1662927774228258e-09
			],
			[
				6.822594467004724e-10,
				-3.265124783846046e-10
			],
			[
				2.260395768781263e-09,
				-1.1309316489739197e-10
			],
			[
				-1.0797381665767678e-09,
				3.317952561958081e-09
			],
			[
				-7.585686256758766e-10,
				-4.044639696098917e-09
			],
			[
				4.968934354366525e-10,
				3.2435855858465818e-09
			],
			[
				-4.968934354366525e-10,
				-3.2435855858465818e-09
			],
			[
				-1.127273406759745e-09,
				-4.229510364726195e-09
			],
			[
				1.127273406759745e-09,
				4.229510364726195e-09
			],
			[
				4.938955369078365e-09,
				-1.2116426004280889e-09
			],
			[
				6.61708518814762e-09,
				-2.6786805501568436e-09
			],
			[
				7.1414911500171105e-09,
				1.5106485524723956e-09
			],
			[
				-1.869753170724315e-08,
				2.37967459811255e-09
			],
			[
				-3.895224252373905e-09,
				2.5589368416423727e-09
			],
			[
				-4.332066928157068e-09,
				-1.2533062947430238e-09
			],
			[
				8.227291180530973e-09,
				-1.305630546899349e-09
			],
			[
				-2.452934986105938e-10,
				-1.7758173688375058e-09
			],
			[
				2.8560282186401197e-09,
				9.171328565713422e-10
			],
			[
				-3.5302621123860553e-09,
				3.20921123243853e-09
			],
			[
				9.195273923569529e-10,
				-2.3505267201723663e-09
			],
			[
				3.664573027598755e-09,
				6.28673645615398e-10
			],
			[
				-3.664573027598861e-09,
				-6.28673645615398e-10
			],
			[
				5.63927432594024e-10,
				4.818307512249593e-09
			],
			[
				-7.585228347087769e-11,
				4.93745773839539e-10
			],
			[
				-3.7239008173375028e-09,
				-2.7517252565938534e-09
			],
			[
				-1.4410693517696115e-09,
				-1.5929292275389506e-09
			],
			[
				-1.7288552618297212e-09,
				-2.81647174954212e-09
			],
			[
				-1.179412382697055e-10,
				2.1532329288451604e-09
			],
			[
				1.4587937802284416e-09,
				-9.166716083060998e-10
			],
			[
				4.107770972221782e-10,
				4.49106018229625e-10
			],
			[
				-1.4288949056041027e-09,
				2.4340892193349853e-09
			],
			[
				-4.715376320352003e-10,
				-1.7347057663546842e-09
			],
			[
				-1.708854570620638e-10,
				5.6777831914954484e-11
			],
			[
				6.163192881529934e-09,
				8.588729519988121e-13
			],
			[
				5.622457558040485e-10,
				-5.936145490300817e-10
			],
			[
				1.1744870286738925e-09,
				3.5397784229420853e-09
			],
			[
				6.100824751216216e-10,
				-4.539450672272874e-09
			],
			[
				3.5241526754408485e-09,
				-3.831969230597835e-09
			],
			[
				2.810146986454898e-09,
				-3.0047749343018587e-09
			],
			[
				-8.118869165691208e-09,
				7.836416414230443e-09
			],
			[
				4.271910710904077e-09,
				-1.0064501831891394e-09
			],
			[
				-4.271910710904077e-09,
				1.0064501831891394e-09
			],
			[
				-5.806948491492049e-10,
				8.176774970860173e-10
			],
			[
				5.806948491492049e-10,
				-8.176774970860173e-10
			],
			[
				-1.5629731142958269e-09,
				1.1264001243731578e-09
			],
			[
				-3.1716095910700276e-09,
				-1.0970543166299523e-09
			],
			[
				4.467760881445633e-10,
				-3.4159219415387825e-09
			],
			[
				3.4864066658813718e-09,
				3.152161013185367e-10
			],
			[
				3.1897925853705507e-10,
				1.8792522733404445e-09
			],
			[
				-1.5327268314717111e-09,
				5.61719921570194e-10
			],
			[
				2.0151475242743637e-09,
				6.303878375661371e-10
			],
			[
				7.271425473326477e-09,
				-7.1251386177981214e-09
			],
			[
				-3.8017268606597836e-10,
				2.4718538512627585e-09
			],
			[
				-2.0441741465327666e-10,
				3.0775526112299984e-09
			],
			[
				8.562583416819743e-10,
				1.8539301709165535e-09
			],
			[
				1.729550070918004e-09,
				8.641972140359616e-10
			],
			[
				-5.3675929658685474e-09,
				-7.755327507323449e-10
			],
			[
				-3.905050819338547e-09,
				-3.668624789148321e-10
			],
			[
				2.69807826208873e-09,
				2.190122186010408e-09
			],
			[
				2.9230011362135746e-09,
				6.344784779887566e-10
			],
			[
				1.4992908911459786e-09,
				-7.909056833825784e-10
			],
			[
				2.8491739414300445e-09,
				-3.0286418559905208e-09
			],
			[
				-2.281025216163242e-09,
				-4.0232662455746453e-10
			],
			[
				9.689855709401481e-10,
				1.6482195848412202e-09
			],
			[
				-5.595262087948234e-09,
				-1.838815747345545e-10
			],
			[
				2.483366456864896e-09,
				2.3552673858888475e-09
			],
			[
				-1.3775946826916715e-09,
				-1.79605885059845e-10
			],
			[
				-1.4456191098243062e-09,
				-2.5950875400884324e-09
			],
			[
				-2.4478366132548685e-10,
				-5.10548320393112e-09
			],
			[
				1.6167587791462504e-09,
				1.7164595910771775e-09
			],
			[
				-3.6766444741976902e-09,
				3.0562455180095764e-09
			],
			[
				-4.177258056789914e-10,
				6.851396239286351e-10
			],
			[
				3.0339063435101642e-09,
				5.219340581253978e-10
			],
			[
				-4.506203335284224e-09,
				-2.567699028810926e-09
			],
			[
				-3.2349309897342287e-09,
				1.4061310881637236e-09
			],
			[
				2.933222603335879e-09,
				-4.063446897762799e-09
			],
			[
				1.7740053781725416e-09,
				4.703080780284605e-09
			],
			[
				1.64761092746873e-08,
				-4.759180983516532e-09
			],
			[
				1.5281393820546584e-08,
				-2.7925801896085857e-09
			],
			[
				-6.112216705301397e-09,
				-2.795021058346339e-09
			],
			[
				-1.0649547952063343e-08,
				3.828774956815152e-09
			],
			[
				-6.19108439571891e-09,
				4.331409812024459e-09
			],
			[
				-3.3666761211168397e-09,
				2.4863118340639627e-09
			],
			[
				-2.8378596480613677e-09,
				8.030888385209268e-10
			],
			[
				-2.600118272972343e-09,
				-1.1028032099530045e-09
			],
			[
				-2.8023595275764573e-08,
				1.4970342120986657e-09
			],
			[
				5.734394457895731e-09,
				3.896021729521751e-09
			],
			[
				5.56510943864772e-09,
				1.1741546564420478e-09
			],
			[
				6.330216804515143e-09,
				-1.5801161785642486e-09
			],
			[
				6.143974862671813e-10,
				-4.413210666825002e-09
			],
			[
				5.504565861004576e-09,
				-1.783790905516632e-09
			],
			[
				4.274911227434062e-09,
				1.2099071528434316e-09
			],
			[
				1.985917120208367e-09,
				-3.702340191086376e-10
			],
			[
				2.280535549615936e-09,
				-8.35376369434116e-10
			],
			[
				1.1948649753186164e-09,
				-2.5802730567060483e-09
			],
			[
				2.2331698131629536e-09,
				3.8825168384575596e-09
			],
			[
				-1.9764202676306e-09,
				8.831353906977408e-10
			],
			[
				-3.3307296442549685e-09,
				2.9315742628642138e-09
			],
			[
				3.6569409814855955e-11,
				-3.8614265240484525e-09
			],
			[
				4.3007340038385626e-10,
				7.533840166616114e-10
			],
			[
				4.082744161968127e-10,
				4.446144831535002e-11
			],
			[
				1.6059020706796417e-09,
				-1.112430452536155e-09
			],
			[
				2.0381775014703335e-09,
				5.43263653310014e-09
			],
			[
				-1.302581299177368e-09,
				4.1620755035092744e-09
			],
			[
				-2.6245988963685496e-09,
				1.323871154709219e-09
			],
			[
				1.1209595472843827e-09,
				-2.573733555094563e-09
			],
			[
				-1.663580525442535e-09,
				-3.844125362944878e-09
			],
			[
				-5.568920531526425e-10,
				-7.699158378933913e-10
			],
			[
				6.781922894144651e-10,
				-1.2881904024140034e-09
			],
			[
				-2.557833407523663e-09,
				-2.1779495681360286e-09
			],
			[
				-7.605656305573189e-10,
				-8.430820989799014e-09
			],
			[
				7.605656305574248e-10,
				8.430820989798961e-09
			],
			[
				-4.032573672550705e-09,
				2.9152422240048784e-09
			],
			[
				3.1217527667508933e-10,
				-2.6000132326262477e-09
			],
			[
				3.7203983958757213e-09,
				-3.152289913786572e-10
			],
			[
				9.908485966804118e-10,
				1.4113626455208989e-09
			],
			[
				-5.99388118060983e-10,
				1.2791346285718516e-09
			],
			[
				2.400004348334765e-09,
				-8.161159213264695e-09
			],
			[
				7.297691306790153e-10,
				1.0144627321634808e-09
			],
			[
				-7.10884932021204e-10,
				2.7519948855530297e-09
			],
			[
				-2.1725926918113585e-09,
				-6.620113547833331e-10
			],
			[
				-6.377563338005939e-10,
				2.366215676238741e-09
			],
			[
				-5.750481226551938e-10,
				-9.314822169075073e-10
			],
			[
				3.19219823584478e-09,
				1.6961227170102763e-09
			],
			[
				1.1991209251046836e-09,
				-2.077493176103855e-09
			],
			[
				4.74206948388871e-10,
				-1.5867469490971133e-09
			],
			[
				4.010715325521108e-09,
				1.2929190068460191e-09
			],
			[
				-4.415836899609095e-09,
				-4.744030346108656e-10
			],
			[
				-4.306453586604847e-09,
				1.1153862776608323e-09
			],
			[
				4.210971740097987e-10,
				9.656973752023723e-10
			],
			[
				2.119342112181696e-09,
				2.450451517704546e-10
			],
			[
				-9.246754442587246e-10,
				-2.620765857167513e-09
			],
			[
				-8.99990556771093e-10,
				-8.58952966719635e-10
			],
			[
				2.987901541857311e-09,
				1.7430175494207743e-09
			],
			[
				-3.528393341218355e-09,
				2.1838853877661722e-09
			],
			[
				-2.8182488920586963e-09,
				4.653480661995585e-10
			],
			[
				3.5267868201395655e-09,
				-2.241703802784458e-09
			],
			[
				-1.5356825923674682e-09,
				8.719245143574469e-10
			],
			[
				-3.145320471838845e-09,
				4.909928981836506e-10
			],
			[
				-1.8258572529777353e-09,
				-2.5410383674219036e-09
			],
			[
				3.89594071948722e-09,
				-2.6440685179344047e-09
			],
			[
				9.033299848361755e-10,
				-1.1146749152335014e-09
			],
			[
				1.3028783807453888e-09,
				3.1804302152326906e-09
			],
			[
				-5.801100775612167e-11,
				2.8405606443304563e-09
			],
			[
				-5.0268173265420344e-09,
				-4.5953626117292446e-11
			],
			[
				-8.63524971491304e-10,
				-6.35479335937498e-12
			],
			[
				2.1959626083697376e-09,
				9.204433634487648e-10
			],
			[
				2.532014553693695e-10,
				-3.20718426799367e-09
			],
			[
				-1.1555846771419214e-09,
				-2.5955622696859514e-09
			],
			[
				2.497642304263683e-09,
				2.3797891698106517e-10
			],
			[
				2.099120607172549e-09,
				4.696632676726459e-09
			],
			[
				1.232914377296795e-09,
				-1.4198003907384273e-09
			],
			[
				6.381606218811014e-10,
				3.3211859103633407e-10
			],
			[
				3.437394258923539e-09,
				2.076125508525999e-09
			],
			[
				-1.706276793670147e-09,
				-6.913592703279128e-10
			],
			[
				-1.153418586115669e-09,
				1.3841737904361115e-09
			],
			[
				-2.3032180546420996e-09,
				-7.502564255235503e-11
			],
			[
				1.0560267778487037e-09,
				-2.466494091612366e-10
			],
			[
				-1.2015826015222132e-09,
				-1.359583177218698e-09
			],
			[
				9.642719254539127e-10,
				-5.109342919040693e-09
			],
			[
				2.07372936724319e-09,
				1.2411742656371822e-09
			],
			[
				-1.1123071909896066e-09,
				2.7650361017063795e-09
			],
			[
				9.521693037929178e-10,
				-5.854222051611708e-10
			],
			[
				-2.877863405500404e-09,
				1.688554756858223e-09
			],
			[
				-6.022133202254903e-10,
				3.1906864232010674e-09
			],
			[
				-3.0845067757006885e-09,
				1.7633804395075451e-09
			],
			[
				3.239509189421171e-09,
				-1.4298742200368587e-09
			],
			[
				3.809103063187448e-09,
				1.977855984328102e-09
			],
			[
				1.4747565587924726e-09,
				8.568963167793528e-10
			],
			[
				1.3024537073974974e-09,
				-2.230207613327667e-09
			],
			[
				-6.1391024228728864e-09,
				-4.1287373304515375e-09
			],
			[
				1.4616557269514514e-11,
				-1.8912372319802084e-09
			],
			[
				2.4838676689833443e-09,
				-6.087576078828663e-09
			],
			[
				-2.498484226252859e-09,
				7.978813310808819e-09
			],
			[
				-6.622648910517285e-10,
				-1.5521700009149156e-09
			],
			[
				-1.4722651414469682e-09,
				-1.2745712142407402e-09
			],
			[
				2.134530032498591e-09,
				2.8267412151556624e-09
			],
			[
				1.8498026846755279e-09,
				2.9761023257015976e-09
			],
			[
				-1.6722849893284088e-09,
				-4.446820157385732e-11
			],
			[
				-2.5561727109753437e-09,
				-3.779250531059195e-10
			],
			[
				2.378655015627907e-09,
				-2.553709071021768e-09
			],
			[
				-8.132456602005979e-10,
				-1.1561309538243158e-09
			],
			[
				-4.977728518050273e-10,
				-1.3089456072701148e-09
			],
			[
				-9.170455373305556e-11,
				4.866842302609187e-10
			],
			[
				1.4027230657387866e-09,
				1.978392330833512e-09
			],
			[
				-2.9379348478531614e-09,
				-6.829716325598053e-10
			],
			[
				-1.6084382746974675e-09,
				2.9100120606834204e-09
			],
			[
				-5.024691405109016e-10,
				-1.776955539116141e-09
			],
			[
				5.048842263061425e-09,
				-4.500848890074741e-10
			],
			[
				-5.410876175404054e-09,
				6.234901470587326e-10
			],
			[
				1.2055590417080407e-09,
				-8.816505172131623e-10
			],
			[
				9.574460152132178e-12,
				7.906328768012969e-11
			],
			[
				-2.6001389131883987e-09,
				1.162850327724254e-09
			],
			[
				2.9221870548127938e-09,
				2.003629007975477e-09
			],
			[
				-3.835270654095578e-09,
				1.3835071081675824e-09
			],
			[
				3.4846478429501933e-09,
				3.238228453002748e-10
			],
			[
				3.1353652723821668e-09,
				-4.5800388498770035e-11
			],
			[
				1.0889520706819632e-09,
				-4.6489118181943066e-09
			],
			[
				-2.267691701868383e-09,
				-4.1591369619125266e-10
			],
			[
				2.267691701868396e-09,
				4.159136961911997e-10
			],
			[
				-2.681495580839574e-09,
				-7.056747365087946e-10
			],
			[
				-2.963336637178734e-10,
				2.092167100946912e-09
			],
			[
				-3.5369574969550938e-09,
				-2.51846315651203e-09
			],
			[
				6.514786741512462e-09,
				1.1319707920740187e-09
			],
			[
				2.1267205004316113e-09,
				1.5966873237348944e-09
			],
			[
				-2.126720500431823e-09,
				-1.5966873237350003e-09
			],
			[
				6.343974081107764e-09,
				3.53770541144909e-09
			],
			[
				-6.343974081107751e-09,
				-3.537705411449143e-09
			],
			[
				2.3949785455495846e-09,
				3.5510041367332343e-09
			],
			[
				-1.8281434048041369e-09,
				-3.446717919539176e-09
			],
			[
				-1.4142836234456665e-10,
				-4.585235086213935e-09
			],
			[
				3.173903364856151e-09,
				2.4073122108720516e-11
			],
			[
				1.544683510390654e-09,
				-5.467365047864527e-10
			],
			[
				-3.709416504133811e-11,
				-3.108065509947611e-09
			],
			[
				3.444318105382628e-11,
				3.274686497888693e-09
			],
			[
				-1.0102387700937652e-09,
				-6.1813976980033815e-09
			],
			[
				1.0806989349351128e-09,
				2.2733950402527792e-09
			],
			[
				-5.2118028345015485e-09,
				8.744993921507132e-09
			],
			[
				2.2289247440697185e-09,
				2.8294487862511225e-09
			],
			[
				-2.2289247440697185e-09,
				-2.829448786251149e-09
			],
			[
				1.5294790014338585e-09,
				-4.389062013907262e-09
			],
			[
				-2.1647161612303214e-09,
				-5.388985719816058e-09
			],
			[
				-2.4582401550975345e-09,
				-1.8397238124579322e-09
			],
			[
				-1.1723648086321683e-09,
				6.161509460820934e-10
			],
			[
				-1.3073363118971992e-09,
				3.026468064735863e-09
			],
			[
				-3.888370738202839e-09,
				1.4916496920278188e-10
			],
			[
				1.1414962534564208e-09,
				1.5238223700398662e-09
			],
			[
				2.4912444136666226e-09,
				1.9358607631681026e-10
			],
			[
				5.828808506503121e-09,
				6.108579119803996e-09
			],
			[
				-2.2766918788569067e-09,
				9.406113128840313e-11
			],
			[
				4.616009469067337e-09,
				-1.8823226653913573e-10
			],
			[
				-1.1657642916038666e-09,
				-4.5149741026997e-10
			],
			[
				-1.1735532986065904e-09,
				5.456685455207043e-10
			],
			[
				2.813836758804727e-09,
				3.19984987750825e-09
			],
			[
				-2.2186382954910554e-09,
				-2.247196552934482e-09
			],
			[
				3.6859243576904063e-09,
				1.5841986953679656e-09
			],
			[
				-5.604707731193805e-10,
				-6.032775971328643e-09
			],
			[
				-3.720652047884962e-09,
				3.495923951387068e-09
			],
			[
				2.09561481898717e-08,
				5.31549503268188e-09
			],
			[
				-2.09561481898717e-08,
				-5.31549503268188e-09
			],
			[
				2.599052776294088e-09,
				-3.2649632033925105e-09
			],
			[
				-2.5990527762939823e-09,
				3.2649632033925635e-09
			],
			[
				-2.480733764631483e-09,
				2.1108566755424105e-09
			],
			[
				2.480733764631536e-09,
				-2.110856675542384e-09
			],
			[
				-3.5200783798764225e-09,
				-3.507552106921257e-09
			],
			[
				-2.3835614385145145e-09,
				-3.968832943277092e-09
			],
			[
				-7.480837290697714e-09,
				-4.695573000386608e-09
			],
			[
				-3.5265842280163217e-09,
				-8.291008793837459e-09
			],
			[
				2.7738134382571552e-09,
				-8.366235664274858e-09
			],
			[
				-1.2177084795434722e-09,
				7.741876232924443e-10
			],
			[
				-2.7370172414753972e-09,
				-4.0215422046161484e-09
			],
			[
				-1.5698168251240706e-09,
				-4.6941992672202166e-09
			],
			[
				3.072968930965184e-09,
				-5.52214358816883e-09
			],
			[
				-3.4513558642723305e-09,
				-3.791466728225863e-09
			],
			[
				-3.954309317387738e-09,
				-3.4891174153043435e-10
			],
			[
				-9.699380723938164e-10,
				-1.1464494473148602e-09
			],
			[
				1.576761030444794e-10,
				1.1350914952018538e-09
			],
			[
				-1.2440243772127447e-09,
				-2.9011041416666714e-09
			],
			[
				2.880979656011759e-09,
				-6.682346804996467e-09
			],
			[
				3.2750425363838534e-09,
				-1.1526563415873508e-09
			],
			[
				1.0040885030562309e-09,
				-3.752983724539633e-09
			],
			[
				-2.0497242417558026e-09,
				-4.256232762307924e-09
			],
			[
				-8.071702768228309e-10,
				-2.2234515783900433e-09
			],
			[
				-1.0771275272360959e-09,
				-2.861008084588539e-09
			],
			[
				-8.052701893975381e-09,
				-1.699491871990272e-10
			],
			[
				3.087738628658533e-08,
				7.044436899255559e-08
			],
			[
				1.2635669704241984e-09,
				-3.2051456758820567e-10
			],
			[
				-1.2635669704241984e-09,
				3.2051456758815273e-10
			],
			[
				-3.3737285130838884e-09,
				-3.5978430061265924e-09
			],
			[
				4.945713671965175e-09,
				1.2684083662228536e-09
			],
			[
				-9.379881437632635e-10,
				8.600475175744739e-10
			],
			[
				-6.339970151181815e-10,
				1.4693871223293046e-09
			],
			[
				-9.319812729754605e-10,
				1.4204619591979768e-09
			],
			[
				1.8730892690398307e-09,
				-1.0600403845446966e-09
			],
			[
				-1.3212353293639386e-09,
				-3.02120522177505e-10
			],
			[
				3.8012733329967424e-10,
				-5.830105247572223e-11
			],
			[
				-8.976066489162415e-10,
				-5.573015822741149e-10
			],
			[
				2.0998734969578448e-11,
				-2.614513974497596e-09
			],
			[
				-2.991086968666744e-10,
				2.2971176640100235e-10
			],
			[
				-3.8801146702232325e-09,
				9.507394334784538e-10
			],
			[
				-9.094774010823113e-10,
				-2.2662946602762474e-10
			],
			[
				5.965308682119411e-09,
				2.2179938229198795e-09
			],
			[
				5.495980612079049e-09,
				1.3889592889667295e-09
			],
			[
				-6.713288202851157e-09,
				-6.524650589452056e-10
			],
			[
				1.2173075907721078e-09,
				-7.364942300215305e-10
			],
			[
				1.922155056218995e-09,
				1.8626817228806307e-09
			],
			[
				-5.319311777141016e-09,
				-8.688833591691195e-10
			],
			[
				3.3822566461908995e-09,
				-4.514650409271549e-09
			],
			[
				2.1550017244468836e-09,
				8.394719978245713e-11
			],
			[
				3.549744106701508e-09,
				-3.297144083565067e-09
			],
			[
				4.0299482393000825e-09,
				2.205318689816751e-09
			],
			[
				-2.0515099057722103e-09,
				7.866543460851367e-09
			],
			[
				-3.961267068458825e-09,
				-1.4420211695116785e-09
			],
			[
				-3.9652550617312265e-09,
				-7.893443999129196e-10
			],
			[
				-1.3569670578545899e-09,
				1.458234595162791e-09
			],
			[
				2.955868656100724e-09,
				-6.379417852656e-09
			],
			[
				-3.449885943035186e-10,
				-3.4680299444928636e-09
			],
			[
				-1.1918890045994909e-09,
				2.803113924950067e-10
			],
			[
				-1.49623683597272e-09,
				6.215180224334318e-10
			],
			[
				-1.4206256900335504e-09,
				2.4372184990941073e-10
			],
			[
				3.113076566907843e-09,
				6.137214285247298e-09
			],
			[
				1.884543061886639e-09,
				1.0552641468227951e-09
			],
			[
				-1.884543061886639e-09,
				-1.055264146822901e-09
			],
			[
				-2.1580698476655194e-09,
				-1.939885357767456e-09
			],
			[
				3.1352035904270983e-09,
				4.117859981669763e-10
			],
			[
				1.53424115501049e-09,
				1.0360302786991578e-09
			],
			[
				-8.793471865813527e-11,
				-1.0082604655201708e-10
			],
			[
				-2.423440179113828e-09,
				5.928951274532597e-10
			],
			[
				-5.033603103181934e-10,
				-8.127206300188037e-10
			],
			[
				1.7931656348173238e-10,
				2.9368300859861134e-09
			],
			[
				3.2404374683651393e-10,
				-2.1241094559673097e-09
			],
			[
				-2.4655957753372235e-10,
				-1.0502173170592213e-09
			],
			[
				-1.045072737240368e-09,
				-1.4043876813519047e-09
			],
			[
				6.64305501035866e-09,
				8.06699606603469e-09
			],
			[
				8.8285365684654e-10,
				4.752276755362208e-09
			],
			[
				-6.234276352431057e-09,
				-1.036466782298593e-08
			],
			[
				1.6689930804657289e-09,
				1.1552043556982628e-09
			],
			[
				-4.382102597819124e-10,
				-8.941560967192691e-10
			],
			[
				2.2339835932638382e-09,
				3.1288162325081836e-09
			],
			[
				9.338496772324893e-10,
				-1.8105132532221365e-10
			],
			[
				-1.0399276411798085e-09,
				-3.1026703087751063e-09
			],
			[
				-2.5125626042413622e-09,
				-2.252359106442016e-09
			],
			[
				7.548340766733024e-10,
				1.1438292014859658e-09
			],
			[
				-1.6009599224322724e-09,
				1.0023870475663782e-09
			],
			[
				3.027701461654178e-09,
				-9.191671719382784e-10
			],
			[
				-1.54280463307349e-09,
				-2.054929139898001e-09
			],
			[
				-1.4848968285807147e-09,
				2.974096311836286e-09
			],
			[
				-7.612404986656203e-10,
				-2.3124130701633294e-09
			],
			[
				7.612404986657261e-10,
				2.3124130701634353e-09
			],
			[
				3.155932272507807e-09,
				-4.067859428413992e-09
			],
			[
				4.429662894568475e-09,
				-3.53132293466752e-09
			],
			[
				-2.1820802783222796e-09,
				-1.8168854298904995e-10
			],
			[
				-2.2900998073644268e-09,
				5.9131856494692646e-09
			],
			[
				-3.113415081389893e-09,
				1.8676852566012954e-09
			],
			[
				1.4328136241121069e-09,
				-4.439008263019063e-09
			],
			[
				-1.4328136241121069e-09,
				4.439008263019063e-09
			],
			[
				1.0613873616538323e-09,
				5.941851400787565e-10
			],
			[
				-1.0613873616537264e-09,
				-5.941851400787565e-10
			],
			[
				-2.252029446517877e-09,
				-3.892917614728193e-09
			],
			[
				2.252029446517877e-09,
				3.892917614728193e-09
			],
			[
				-1.1477863262697605e-08,
				-5.4454103333183985e-09
			],
			[
				3.799280216586963e-10,
				-2.346625547089598e-10
			],
			[
				1.4187569140615853e-09,
				-2.7789461034073974e-09
			],
			[
				-2.041544663689992e-09,
				3.778646843790879e-10
			],
			[
				2.490487004744957e-09,
				3.5822734867975685e-09
			],
			[
				5.968665886614341e-10,
				5.867869233233544e-09
			],
			[
				-4.3564702861495146e-10,
				1.935513108992711e-09
			],
			[
				2.500677644130966e-09,
				-2.2280491115569234e-10
			],
			[
				-2.733364055452811e-09,
				-1.203089921341463e-09
			],
			[
				-2.1194966321848864e-09,
				7.119453350687761e-10
			],
			[
				3.025676992477272e-09,
				3.612960089721551e-09
			],
			[
				3.797909540256572e-09,
				-2.2496562491278976e-09
			],
			[
				2.0706159050956517e-09,
				2.2171167333122905e-09
			],
			[
				-1.050552615081091e-10,
				-1.4208528676669436e-09
			],
			[
				3.755932246449731e-09,
				-1.45858537634237e-09
			],
			[
				-2.033789923089947e-09,
				-7.557495854173814e-10
			],
			[
				9.099099697032368e-10,
				-2.5357847690190267e-09
			],
			[
				-2.0872154144367534e-10,
				-1.2506000805537273e-09
			],
			[
				2.0872154144356946e-10,
				1.2506000805537273e-09
			],
			[
				-2.0555676552970535e-09,
				4.375274553608875e-10
			],
			[
				2.05556765529708e-09,
				-4.3752745536094044e-10
			],
			[
				4.156304611414049e-09,
				1.469090697854074e-09
			],
			[
				7.312969707549439e-10,
				-3.0376060899195393e-09
			],
			[
				1.4506135391109573e-09,
				-4.049937426127704e-09
			],
			[
				-3.064367589661445e-09,
				-2.5016819870363256e-09
			],
			[
				-4.140817755392143e-09,
				-3.4937368493611297e-09
			],
			[
				-2.0402572527842673e-09,
				6.440237833848416e-09
			],
			[
				2.907227476557588e-09,
				5.173633820742212e-09
			],
			[
				3.038158032232298e-09,
				1.4241256947948192e-10
			],
			[
				-2.5930284697434004e-09,
				7.49302982897521e-10
			],
			[
				-5.372515633042903e-10,
				9.959351784472304e-11
			],
			[
				-3.909943821611204e-10,
				-3.926432552251754e-09
			],
			[
				-1.8562695676861498e-09,
				4.001982936998566e-09
			],
			[
				2.339385950662345e-09,
				-1.0668594549689083e-09
			],
			[
				5.647330956456002e-10,
				5.732574993431946e-09
			],
			[
				-5.647330956456002e-10,
				-5.732574993431946e-09
			],
			[
				-1.7329359874421666e-09,
				-1.115674420911639e-09
			],
			[
				3.5383563836716825e-09,
				-4.816148925006369e-09
			],
			[
				-6.227929166192763e-10,
				-3.829253824555041e-09
			],
			[
				-3.7232046166302035e-10,
				3.2615466017259197e-09
			],
			[
				-1.586828596453269e-11,
				1.6042022361163208e-09
			],
			[
				-2.901679051890994e-10,
				1.7947963154746667e-09
			],
			[
				6.495175178542296e-10,
				8.423285373738488e-10
			],
			[
				-4.966556389359312e-09,
				4.844940921373094e-09
			],
			[
				3.812768044711284e-09,
				-2.5867374415909333e-09
			],
			[
				5.8097222584741365e-11,
				2.618262497221841e-10
			],
			[
				-1.722479242655389e-09,
				4.4663836551147315e-10
			],
			[
				1.6643820200705419e-09,
				-7.08464615233644e-10
			],
			[
				5.214044534327955e-10,
				1.1511768684459514e-09
			],
			[
				1.4271966084865256e-09,
				3.2749126249221476e-09
			],
			[
				-2.7526468300827174e-09,
				5.894757956203271e-09
			],
			[
				1.0311890853100103e-09,
				-7.463946076880108e-10
			],
			[
				-2.2714331714661401e-10,
				-9.574452841883148e-09
			],
			[
				1.743261643565626e-09,
				-1.0224853090369068e-10
			],
			[
				2.059750220765651e-09,
				2.993228042434404e-09
			],
			[
				1.1813843470112724e-09,
				-3.2055291956850665e-09
			],
			[
				-4.9843962113425494e-09,
				3.145496841543001e-10
			],
			[
				-1.7709511939823015e-09,
				8.578872233462635e-11
			],
			[
				-1.7910612419298967e-09,
				7.953215868781872e-10
			],
			[
				-1.7491637309624545e-09,
				6.710162472077816e-11
			],
			[
				-2.54772354420974e-09,
				2.1778347230603727e-10
			],
			[
				-2.428117323728794e-09,
				-8.026453049446393e-10
			],
			[
				-2.9141075166546546e-09,
				3.0154672438170616e-09
			],
			[
				1.5644195941043172e-08,
				-5.979462788251996e-10
			],
			[
				9.451402216779103e-10,
				-8.533589364673075e-10
			],
			[
				-3.3882116112532677e-09,
				-1.927512129819756e-09
			],
			[
				-6.78523564451393e-10,
				2.0535585111012267e-09
			],
			[
				7.786203061086093e-10,
				-2.857717548428466e-09
			],
			[
				-1.0009674165711041e-10,
				8.041590373272393e-10
			],
			[
				5.323815102268527e-10,
				6.076466232370893e-10
			],
			[
				1.30491210495115e-09,
				-5.414941783402228e-10
			],
			[
				2.338123783758885e-09,
				-2.122832036165254e-09
			],
			[
				-1.489728950174364e-09,
				-5.088219439395019e-09
			],
			[
				4.918684332405703e-11,
				1.1911816027259825e-09
			],
			[
				-2.7434498955838577e-09,
				-4.753345167242914e-09
			],
			[
				9.833014362087954e-10,
				-1.8545226325960868e-09
			],
			[
				-3.5074957448566485e-09,
				1.487438534345149e-09
			],
			[
				-7.366916271459133e-10,
				1.9980214105910015e-09
			],
			[
				7.093571798023121e-10,
				-2.448684700326685e-10
			],
			[
				-2.475946796990007e-09,
				-3.6847273730600166e-10
			],
			[
				-2.9609656503655566e-09,
				2.6081423214139094e-09
			],
			[
				1.522563532331603e-09,
				1.6100461010063105e-09
			],
			[
				1.1191451883037041e-09,
				7.200082583211517e-10
			],
			[
				5.355307086208683e-09,
				4.751269809437572e-09
			],
			[
				-2.6579213308686064e-09,
				1.8040443304900892e-09
			],
			[
				-7.529667386617414e-10,
				2.2965375367818305e-09
			],
			[
				-5.814073334567719e-10,
				-1.1276146913676588e-09
			],
			[
				-4.103402899415367e-09,
				3.3629483545827867e-09
			],
			[
				-4.025248030019163e-09,
				-1.6725670337779423e-09
			],
			[
				-7.083750775365548e-10,
				2.9886609673527783e-09
			],
			[
				2.8188676342236493e-09,
				5.896485364348451e-09
			],
			[
				-5.379077877471565e-09,
				-1.076392580529325e-09
			],
			[
				4.938693741755686e-09,
				1.3658284474284902e-09
			],
			[
				-1.553646861945374e-09,
				3.730054664838799e-09
			],
			[
				5.270914652638833e-10,
				-2.4292035448014438e-09
			],
			[
				1.3081458862595964e-09,
				-1.774333739058061e-09
			],
			[
				7.143684440721492e-09,
				-4.186848021017403e-09
			],
			[
				-3.834979958091564e-09,
				-2.471407262699331e-09
			],
			[
				5.790080913335775e-09,
				-5.111244861733975e-09
			],
			[
				1.0704620259067846e-09,
				-1.5949479308380976e-09
			],
			[
				-1.8285272679345347e-09,
				-4.244923419980278e-09
			],
			[
				-3.10196082476605e-09,
				-4.887740802185246e-09
			],
			[
				3.995802308374045e-09,
				-8.764658080346835e-10
			],
			[
				1.3096074240829073e-09,
				-2.4711120902033497e-09
			],
			[
				-1.8042658607154039e-09,
				9.253991977514699e-10
			],
			[
				-1.2844185993636445e-09,
				1.1520595929466592e-09
			],
			[
				2.713762820322548e-09,
				1.040278332970601e-08
			],
			[
				-1.4576777090303741e-09,
				5.959059257983536e-10
			],
			[
				1.4576777090303212e-09,
				-5.959059257983536e-10
			],
			[
				5.490763632312153e-09,
				6.382098882421847e-10
			],
			[
				-5.490763632312259e-09,
				-6.382098882421582e-10
			],
			[
				-8.500587155295565e-10,
				3.241504536730498e-09
			],
			[
				6.415649123957733e-10,
				2.6150002551718788e-09
			],
			[
				7.991253739282627e-10,
				1.7792989087257197e-09
			],
			[
				2.143514459284908e-09,
				-5.509936030380088e-09
			],
			[
				4.198470064509771e-09,
				-3.3020055684922278e-09
			],
			[
				-9.130020137302025e-10,
				3.334488036470213e-09
			],
			[
				-6.019614080858321e-09,
				-2.158350138226153e-09
			],
			[
				2.352989601572124e-10,
				1.943290708962553e-09
			],
			[
				-2.352989601573183e-10,
				-1.943290708962553e-09
			],
			[
				1.175619616033038e-09,
				2.975997674710793e-09
			],
			[
				-3.1185094391180085e-09,
				-1.0526584243277523e-09
			],
			[
				1.942889823084759e-09,
				-1.9233392503830407e-09
			],
			[
				-6.883589071799769e-10,
				-1.4516750515705862e-10
			],
			[
				6.88358907179871e-10,
				1.4516750515700568e-10
			],
			[
				-1.6415330695990122e-09,
				3.8783662686579605e-09
			],
			[
				-2.534693572319874e-09,
				3.022908498008135e-09
			],
			[
				3.558857821809785e-09,
				-5.270148853466587e-09
			],
			[
				6.173688201091014e-10,
				-1.6311259131995083e-09
			],
			[
				-1.5780555892609462e-09,
				1.465508675207374e-09
			],
			[
				7.387608885880069e-10,
				1.8776331991991246e-09
			],
			[
				1.8520927782388356e-09,
				-1.6678843941822816e-09
			],
			[
				-1.0127980775657905e-09,
				-1.675257480224217e-09
			],
			[
				1.2689094523346227e-09,
				-2.4695039684792527e-09
			],
			[
				-3.386890622373261e-09,
				-2.99540407212707e-09
			],
			[
				1.8379982277727834e-09,
				3.2388077056528597e-09
			],
			[
				2.7998294226585487e-10,
				2.226100334953463e-09
			],
			[
				-1.7942886980464778e-09,
				1.0562479981602313e-09
			],
			[
				5.4483718033169476e-09,
				-9.548693032831458e-09
			],
			[
				7.915029651295016e-10,
				-4.231506263585201e-09
			],
			[
				-1.6587576796029295e-09,
				2.546846091684839e-09
			],
			[
				-9.526426282636272e-10,
				1.7043906868461437e-09
			],
			[
				-1.1250249621687721e-09,
				2.9690190042768268e-09
			],
			[
				-7.09160800364325e-10,
				5.503695515448619e-09
			],
			[
				-2.6915445212001467e-09,
				-3.1492647557625817e-09
			],
			[
				1.3094886017913909e-09,
				-7.514878361035531e-10
			],
			[
				2.1249308745619002e-09,
				7.854919259913844e-10
			],
			[
				2.221576459029682e-09,
				3.2278676140381864e-09
			],
			[
				1.3898672582552454e-09,
				1.0341830995564112e-09
			],
			[
				6.590540776216395e-10,
				5.6805981788826256e-09
			],
			[
				1.9797583957943467e-09,
				3.212410791716694e-09
			],
			[
				4.612599400340373e-09,
				1.0147797436135912e-09
			],
			[
				-2.445729533236718e-09,
				-4.048880297518728e-09
			],
			[
				-4.123246844376158e-10,
				-7.845994385834209e-11
			],
			[
				-4.679020075091646e-09,
				-1.132990754771529e-09
			],
			[
				-4.068656253426015e-09,
				-5.794247765784126e-09
			],
			[
				-9.301866834472299e-10,
				8.913082213546272e-11
			],
			[
				9.301866834472299e-10,
				-8.913082213546272e-11
			],
			[
				-2.5341763061023195e-09,
				4.612332382754418e-10
			],
			[
				2.5341763061023195e-09,
				-4.612332382754418e-10
			],
			[
				8.614786773573028e-10,
				-1.5290613194903684e-09
			],
			[
				-3.0202762687883086e-09,
				4.662316163544725e-10
			],
			[
				-7.784484972598164e-12,
				1.4333005833368603e-10
			],
			[
				2.1665820764039216e-09,
				9.194996448022099e-10
			],
			[
				-3.4261097154940166e-09,
				2.9557022422785224e-09
			],
			[
				3.930788128637672e-09,
				1.2928643203343545e-10
			],
			[
				-5.046784131436157e-10,
				-3.084988674311958e-09
			],
			[
				-9.297390909632407e-10,
				5.209522580815089e-10
			],
			[
				9.297390909631877e-10,
				-5.209522580815089e-10
			],
			[
				-3.5118306481366715e-10,
				-3.1995671180882974e-09
			],
			[
				3.5118306481356127e-10,
				3.1995671180882974e-09
			],
			[
				-1.1089575979092976e-09,
				8.51724968154812e-12
			],
			[
				1.0595513745619894e-09,
				2.2994987075650744e-09
			],
			[
				-2.2041006018159063e-09,
				-2.564402549423446e-09
			],
			[
				-3.0718845534891187e-09,
				-2.9016979935257547e-09
			],
			[
				5.325391378652439e-09,
				3.1580845857024194e-09
			],
			[
				-1.8253910006629294e-09,
				4.311293744765586e-10
			],
			[
				6.234579883509902e-09,
				1.0158630532448285e-09
			],
			[
				2.0448581887238414e-09,
				2.4240042636859328e-09
			],
			[
				-6.454047071570497e-09,
				-3.870996691407313e-09
			],
			[
				-4.103390405685059e-09,
				-5.591670835484879e-09
			],
			[
				4.103390405684953e-09,
				5.5916708354848925e-09
			],
			[
				-7.360720827694496e-10,
				-4.0582673065618086e-09
			],
			[
				1.0046024410258493e-09,
				3.156512296882159e-09
			],
			[
				-2.685303582562938e-10,
				9.01755009679656e-10
			],
			[
				5.359450973389252e-09,
				3.789637309991337e-09
			],
			[
				-1.7424375142486448e-09,
				3.5832882284311264e-09
			],
			[
				-7.281651992561522e-09,
				-1.1142929192590162e-09
			],
			[
				3.460102381426406e-09,
				2.6741068018232804e-09
			],
			[
				-2.1566417037837994e-09,
				-1.8148880438359774e-09
			],
			[
				3.2100394574069198e-09,
				-4.585738148927121e-09
			],
			[
				-1.8266199901925546e-10,
				-6.359535900916306e-09
			],
			[
				-2.3205681288524843e-09,
				2.490370800091556e-09
			],
			[
				1.6543685262431283e-09,
				1.337051872601332e-09
			],
			[
				-1.0560831511618336e-10,
				-2.9610778773592784e-09
			],
			[
				-3.213341254828628e-10,
				-5.606522769865326e-10
			],
			[
				2.39109689388749e-09,
				8.402097593977704e-11
			],
			[
				3.091245950658455e-09,
				-4.067273598028783e-09
			],
			[
				2.993221871992454e-09,
				1.2071745434662532e-09
			],
			[
				1.7006113346334037e-09,
				2.9639543887888287e-09
			],
			[
				-2.614194218004908e-09,
				-7.864649868525504e-10
			],
			[
				5.6122012844353565e-09,
				4.974125232681227e-10
			],
			[
				-2.276945806775986e-09,
				-2.6951066723140047e-09
			],
			[
				-5.122552904905337e-09,
				-1.2642688486542444e-09
			],
			[
				7.173287301445357e-10,
				3.6219457659267268e-09
			],
			[
				-3.546191703709469e-09,
				2.0674535451536772e-09
			],
			[
				-2.518878991756737e-09,
				1.8928825176519546e-09
			],
			[
				2.609624729288546e-10,
				-3.323043418063123e-09
			],
			[
				-2.609624729288546e-10,
				3.323043418063123e-09
			],
			[
				-1.3101914122348496e-09,
				-5.917534346966868e-10
			],
			[
				1.1232404721889984e-09,
				1.3746535285091019e-09
			],
			[
				-1.1937802850990875e-10,
				1.9901716226909423e-09
			],
			[
				3.583353577220048e-09,
				1.1136041551315155e-09
			],
			[
				-2.186322148140233e-09,
				-3.378891908341346e-09
			],
			[
				-1.0907024605240021e-09,
				-5.077839632935006e-10
			],
			[
				-4.160766304759839e-09,
				-1.6631873369765168e-09
			],
			[
				4.160766304759839e-09,
				1.6631873369765433e-09
			],
			[
				-8.99532168322663e-11,
				2.699130498019781e-09
			],
			[
				-2.1696460724160084e-09,
				-2.8996326091626414e-09
			],
			[
				1.1552163946715099e-09,
				-5.765517619784068e-10
			],
			[
				-1.6856161640500484e-09,
				3.1845555894222317e-10
			],
			[
				2.789999058626866e-09,
				4.585983141790465e-10
			],
			[
				-2.0128273032499586e-09,
				-5.2013979671791815e-09
			],
			[
				-2.231613161515249e-09,
				3.970889199903697e-09
			],
			[
				4.244440464765234e-09,
				1.2305087672754795e-09
			],
			[
				-3.446427705343503e-10,
				-9.008811875612462e-10
			],
			[
				3.446427705343503e-10,
				9.008811875612528e-10
			],
			[
				-4.159085573730271e-09,
				1.4755748215200859e-09
			],
			[
				4.251664084367872e-09,
				1.6783375842590692e-09
			],
			[
				2.6042407593575315e-09,
				1.0180367086184342e-10
			],
			[
				-6.248103044262389e-09,
				1.4890776804601155e-09
			],
			[
				-1.4372265440929247e-09,
				-3.367738932866988e-10
			],
			[
				-4.7803190651805745e-09,
				5.221514991148181e-09
			],
			[
				1.587879646096177e-09,
				-4.0568554141653073e-10
			],
			[
				5.112868553945411e-10,
				-2.7317869399623403e-09
			],
			[
				-1.870274591332432e-09,
				5.411370368054861e-09
			],
			[
				4.789268604098574e-10,
				-3.25679358213916e-09
			],
			[
				9.94636583078204e-10,
				-8.43607380809758e-09
			],
			[
				-4.224140122954036e-09,
				-8.307274546429409e-10
			],
			[
				-3.0487424878123162e-09,
				-3.9383609971675395e-09
			],
			[
				8.608619912626162e-10,
				-2.4412402153703548e-09
			],
			[
				-6.848331422504871e-10,
				-1.9782314600142866e-09
			],
			[
				-1.5818018152068092e-10,
				-6.196516464943959e-10
			],
			[
				3.100245845550385e-09,
				-1.46513143004574e-09
			],
			[
				1.2221162127621468e-08,
				1.1062777852333411e-08
			],
			[
				-1.892901457004147e-09,
				1.2278824943445464e-09
			],
			[
				3.5817881654960076e-09,
				7.164902349271111e-09
			],
			[
				-1.5024435221626468e-09,
				-2.767377456574666e-09
			],
			[
				-8.859975354030553e-10,
				1.0559765257817908e-09
			],
			[
				6.995543490738413e-10,
				-6.681383912822822e-09
			],
			[
				3.235493986509605e-09,
				1.1090144215481392e-09
			],
			[
				2.8800516279858957e-09,
				-2.2585599649761266e-09
			],
			[
				-6.1155456144955535e-09,
				1.1495455434279874e-09
			],
			[
				1.6551161342809218e-10,
				-5.776577264537773e-10
			],
			[
				-1.6551161342809218e-10,
				5.776577264538038e-10
			],
			[
				3.845790053539417e-09,
				6.7003282850028954e-09
			],
			[
				-4.913505542918914e-09,
				-3.2460884734758827e-09
			],
			[
				7.582807397530704e-10,
				-2.8603366069137594e-09
			],
			[
				4.5765295170075373e-10,
				-1.1843784714989452e-09
			],
			[
				-1.4821820207443247e-10,
				5.904752668857184e-10
			],
			[
				-1.5228450436210057e-10,
				2.5572278184329366e-09
			],
			[
				4.763967299957225e-10,
				-2.2076955057634863e-09
			],
			[
				-3.351085945721979e-09,
				-8.956758996148162e-10
			],
			[
				9.320336814625819e-10,
				2.11754664878707e-10
			],
			[
				4.552640432444908e-10,
				2.2786538925420707e-09
			],
			[
				1.7648283281827311e-09,
				-7.291257809684235e-10
			],
			[
				-1.4392740404097765e-09,
				1.2295729194523726e-09
			],
			[
				1.5967188196568098e-09,
				4.4334530617889355e-09
			],
			[
				1.7129667076337102e-09,
				-2.0146534849574316e-09
			],
			[
				-5.410239059383111e-09,
				-4.8450759197778925e-09
			],
			[
				1.9105238376182685e-09,
				-2.887952670762986e-10
			],
			[
				1.5041514020833934e-09,
				2.703595010633131e-10
			],
			[
				1.6580816198493968e-09,
				-1.4471364808975328e-10
			],
			[
				-3.672465328315927e-10,
				-2.6611862760627807e-10
			],
			[
				-1.29083508701791e-09,
				4.1083227569603135e-10
			],
			[
				1.090533804367732e-09,
				-3.0481913764172263e-09
			],
			[
				2.9729718612538994e-10,
				1.4768010138315186e-09
			],
			[
				-1.796209847685628e-09,
				2.352397759442148e-09
			],
			[
				4.0837885719261195e-10,
				-7.810073968564932e-10
			],
			[
				-1.881093849670246e-09,
				2.5612312080499363e-09
			],
			[
				-6.907102419135854e-10,
				2.4762119691221847e-09
			],
			[
				-3.124469588506795e-10,
				-6.520970183144729e-10
			],
			[
				-1.297837299381023e-09,
				3.250401412017371e-09
			],
			[
				2.230777864749277e-09,
				6.056345596661621e-10
			],
			[
				1.6725329112944923e-09,
				-6.16974564402195e-09
			],
			[
				2.7877757377187026e-10,
				-2.0716364865196545e-09
			],
			[
				2.3818493407701254e-09,
				1.5438988671066795e-10
			],
			[
				-1.179347077531283e-09,
				1.1589133675368795e-09
			],
			[
				-1.2025022632389482e-09,
				-1.3133032542474416e-09
			],
			[
				7.118109134542127e-10,
				-8.606529633228468e-10
			],
			[
				1.5422623689017999e-09,
				2.158780900463927e-09
			],
			[
				8.124911017509359e-09,
				4.8554803837625906e-09
			],
			[
				-2.804698537261981e-09,
				-2.1421559837079867e-09
			],
			[
				-4.57863821562276e-09,
				-4.3307685484386063e-10
			],
			[
				-7.216412771598988e-09,
				1.645641671305515e-09
			],
			[
				3.119500562219737e-09,
				-1.2231596935973541e-09
			],
			[
				-3.575866570903246e-09,
				-3.9697878767659445e-09
			],
			[
				1.4308398499152478e-09,
				-5.575424978981303e-09
			],
			[
				2.7416479588462484e-09,
				3.201423785636243e-09
			],
			[
				-5.78314225390549e-09,
				-3.2486051138139126e-09
			],
			[
				-3.4850565975989487e-09,
				-1.5945997347676868e-09
			],
			[
				9.292622153631217e-10,
				-5.3267993718186556e-09
			],
			[
				5.137744399987037e-09,
				-4.005895590217566e-09
			],
			[
				3.5504998263600086e-09,
				-7.256356726120043e-11
			],
			[
				-3.496061504193665e-10,
				-2.1091096865680157e-09
			],
			[
				1.150770220973235e-09,
				1.1691696222555556e-09
			],
			[
				-7.397224464483131e-09,
				-2.5536039958200285e-09
			],
			[
				4.450657286563175e-09,
				-7.631929773985176e-10
			],
			[
				2.8531367586993184e-10,
				4.963652860087021e-10
			],
			[
				-2.262212577225318e-09,
				-3.5837659377884334e-09
			],
			[
				2.943307157490719e-09,
				5.6932059057321445e-09
			],
			[
				2.868102822653773e-09,
				6.93996189551023e-10
			],
			[
				-4.994352684155822e-09,
				-1.7882840049928758e-09
			],
			[
				5.790717431017064e-09,
				5.7693096901787106e-09
			],
			[
				2.079696790051332e-10,
				6.857001370854023e-09
			],
			[
				8.04385267197475e-10,
				1.2650094846095832e-09
			],
			[
				-3.267836205381707e-09,
				1.162557502168462e-09
			],
			[
				-7.465562477433239e-11,
				4.28273653913992e-09
			],
			[
				-1.6765325621259167e-09,
				3.0649397462984407e-09
			],
			[
				4.417644342528754e-09,
				-1.595433432281575e-09
			],
			[
				4.212959819414693e-09,
				-8.866436195409695e-10
			],
			[
				-3.634278072657633e-09,
				5.918927555760619e-10
			],
			[
				-2.361257712548186e-09,
				-1.5357020330790178e-09
			],
			[
				1.4962871790233626e-09,
				1.7815866751263957e-09
			],
			[
				2.547333126428819e-09,
				-7.636708593803187e-11
			],
			[
				-1.8434461208781415e-09,
				-2.2038402018512598e-09
			],
			[
				1.90751539951387e-09,
				1.2091275496688808e-09
			],
			[
				1.527711130895015e-09,
				-5.707096175265401e-10
			],
			[
				-3.5989445764959576e-10,
				-3.8877725270620774e-10
			],
			[
				-2.8467953838367088e-09,
				-2.8212109539804555e-09
			],
			[
				-7.469429224713705e-10,
				-6.19199625087519e-12
			],
			[
				-2.6403037656374913e-09,
				3.4373294664850607e-09
			],
			[
				4.253551262287847e-09,
				-7.242219381473894e-09
			],
			[
				-2.1334016467340955e-09,
				-5.013799417668591e-09
			],
			[
				6.430885850211617e-11,
				-7.06540940783021e-09
			],
			[
				-1.7184531468327823e-09,
				-5.491673449940208e-09
			],
			[
				-4.660053272231913e-10,
				2.4813101656912744e-08
			],
			[
				1.886225086042497e-10,
				4.10922674274502e-09
			],
			[
				-1.6050056021501223e-09,
				-1.4611076136987563e-09
			],
			[
				1.4163830935459255e-09,
				-2.6481191290462668e-09
			],
			[
				2.699035546968069e-09,
				-3.4199226563474163e-10
			],
			[
				-9.087754352442034e-10,
				5.272993440360337e-09
			],
			[
				1.8710546749721417e-09,
				5.17450498041981e-10
			],
			[
				-4.110564710419645e-10,
				-3.213076254060698e-09
			],
			[
				1.611214350463835e-09,
				5.974640834093503e-10
			],
			[
				1.5241747639433596e-09,
				9.628681031623043e-10
			],
			[
				2.945061564277852e-09,
				-1.4561088425391906e-09
			],
			[
				-1.656670455970389e-09,
				-9.763065631147427e-10
			],
			[
				-4.6415798280044093e-10,
				-1.1729239285805267e-09
			],
			[
				1.7071521190779817e-10,
				7.576567239634098e-11
			],
			[
				-7.380595767476071e-09,
				-2.661339434404141e-10
			],
			[
				-9.337841252997948e-10,
				-1.0455831153615904e-09
			],
			[
				-4.8165244649867334e-09,
				1.1889406269215815e-09
			],
			[
				5.75030859028674e-09,
				-1.4335751155999117e-10
			],
			[
				-4.296563811430066e-09,
				-1.6243381271994377e-09
			],
			[
				5.3447941900102355e-09,
				-2.0412132714135132e-10
			],
			[
				-5.706312608802951e-10,
				-1.40394196599866e-09
			],
			[
				4.83581564708748e-10,
				4.555496681621484e-09
			],
			[
				-9.61180682408728e-10,
				-1.323095261282035e-09
			],
			[
				4.6351416102725446e-09,
				-2.6164640229354196e-09
			],
			[
				-6.534305819463605e-10,
				2.1768762298030367e-09
			],
			[
				-3.981711028326078e-09,
				4.39587793132277e-10
			],
			[
				-2.6909076383134817e-09,
				4.293084478916939e-09
			],
			[
				4.2057718153422364e-10,
				-3.831345567293445e-09
			],
			[
				2.5358960202642676e-09,
				-5.14526598578493e-10
			],
			[
				-2.655655634853272e-10,
				5.2787686954892596e-11
			],
			[
				8.826407437461174e-09,
				-1.1636565588627174e-08
			],
			[
				-8.826407437461068e-09,
				1.1636565588627174e-08
			],
			[
				-1.5527573006632974e-09,
				1.5152451125725177e-09
			],
			[
				1.1048138522617534e-09,
				-4.1824544248743036e-10
			],
			[
				4.4794344840154406e-10,
				-1.0969996700851138e-09
			],
			[
				6.767458665764076e-10,
				1.923838490842814e-09
			],
			[
				-6.921385215425525e-10,
				3.766285677363113e-09
			],
			[
				-3.265233293391376e-09,
				-2.5622968999037066e-09
			],
			[
				1.6657155817113727e-09,
				1.3298602441340936e-09
			],
			[
				1.6149103666457247e-09,
				-4.457687512436234e-09
			],
			[
				-6.395943157617272e-10,
				1.2048616381222386e-09
			],
			[
				1.6515915312370077e-10,
				5.879535508805231e-10
			],
			[
				-8.955575206191838e-10,
				6.862736168175925e-10
			],
			[
				1.3699926832571838e-09,
				-2.4790888058203278e-09
			],
			[
				3.169281811398146e-10,
				-3.9463800079042234e-11
			],
			[
				4.366441616939027e-09,
				-1.3853161566389941e-09
			],
			[
				-4.48629393150554e-09,
				1.5457667030307065e-10
			],
			[
				-1.970758665733546e-10,
				1.270203286414959e-09
			],
			[
				5.219902528627947e-09,
				-4.089783630607578e-09
			],
			[
				-5.219902528627947e-09,
				4.089783630607578e-09
			],
			[
				-2.279277727532337e-10,
				8.96199168438157e-10
			],
			[
				2.279277727532337e-10,
				-8.96199168438157e-10
			],
			[
				1.199970157889252e-09,
				1.7906813276586022e-09
			],
			[
				-1.1999701578894638e-09,
				-1.7906813276586022e-09
			],
			[
				-1.1328301861313142e-09,
				1.6779288804350037e-09
			],
			[
				4.0068980032568595e-09,
				1.4177054141801937e-09
			],
			[
				-3.1396783055219885e-09,
				9.872207570074118e-11
			],
			[
				-8.229137087194109e-10,
				1.7207556844133456e-09
			],
			[
				9.46908650964486e-10,
				-4.772850944914034e-09
			],
			[
				1.4161554615105044e-10,
				-1.4226110981527657e-10
			],
			[
				9.598323105972965e-11,
				-8.172968759673032e-10
			],
			[
				-9.598323105983553e-11,
				8.1729687596729e-10
			],
			[
				1.1368730562658656e-09,
				-1.949978730927455e-09
			],
			[
				1.667283185108812e-10,
				2.10904094548165e-09
			],
			[
				-1.3036013747764292e-09,
				-1.5906221455403603e-10
			],
			[
				1.3364896574020763e-09,
				-1.6505262244359051e-09
			],
			[
				-1.3364896574020763e-09,
				1.6505262244358787e-09
			],
			[
				-1.5417503345083827e-08,
				1.1179325161685743e-08
			],
			[
				1.27012935488759e-09,
				-2.7796588294589915e-09
			],
			[
				1.5076372425691358e-09,
				2.8553102222490452e-09
			],
			[
				7.986312981842764e-09,
				-2.164172693291796e-09
			],
			[
				8.824503507015789e-09,
				-7.289134385108873e-09
			],
			[
				1.968280005022235e-09,
				1.3929937482714391e-09
			],
			[
				5.351086961744502e-09,
				-3.852086151156631e-09
			],
			[
				-1.089724239694624e-09,
				-4.765720513774651e-09
			],
			[
				1.318537847867382e-09,
				-2.1551886440096207e-09
			],
			[
				-2.710444139374373e-09,
				-3.3909683425474197e-09
			],
			[
				-3.727640436676358e-10,
				1.7117222461081755e-09
			],
			[
				-3.91558798043225e-09,
				1.296694177190283e-09
			],
			[
				-7.937369807129637e-09,
				1.4013899058580904e-09
			],
			[
				-4.440338037037482e-09,
				7.51014347145897e-09
			],
			[
				-6.2008823996514916e-09,
				2.577343539407307e-09
			],
			[
				1.3048262735905053e-09,
				-7.415361248777087e-10
			],
			[
				1.2553299817532159e-08,
				-2.7864567880032963e-09
			],
			[
				2.020746715693468e-09,
				2.0245367192807425e-09
			],
			[
				-6.251495124861196e-10,
				-9.996188360789448e-11
			],
			[
				-2.4479366817445816e-09,
				-6.293702234508424e-10
			],
			[
				1.0523394785372331e-09,
				-1.2952046122219923e-09
			],
			[
				-8.170790378768259e-09,
				3.033309533062696e-09
			],
			[
				9.053846757076877e-09,
				-1.8136997565680407e-09
			],
			[
				-2.082397853461705e-09,
				-1.838686650348105e-09
			],
			[
				2.7910061230443307e-09,
				-6.369348786280502e-10
			],
			[
				-1.961122235220354e-10,
				1.1450286299147888e-09
			],
			[
				7.153545476522528e-10,
				1.7925660898454817e-09
			],
			[
				-2.1109069720214347e-09,
				-1.6815829672784001e-09
			],
			[
				-3.13736066076068e-11,
				1.7765706640988762e-10
			],
			[
				1.0832806259535302e-10,
				-1.22150820594158e-10
			],
			[
				-2.1070889323507464e-09,
				1.1635121235642925e-10
			],
			[
				-2.1187491696477126e-09,
				1.4619475618506882e-09
			],
			[
				4.148883646010766e-09,
				-1.6338050200228404e-09
			],
			[
				1.167967545466494e-09,
				-1.821818051346849e-09
			],
			[
				-1.1679675454666e-09,
				1.821818051346849e-09
			],
			[
				2.7530624612561174e-09,
				-4.429934173994404e-10
			],
			[
				1.958446740412331e-09,
				5.109359277913603e-09
			],
			[
				-1.6218862429677973e-09,
				-4.865557756548328e-09
			],
			[
				-3.089622958700545e-09,
				1.9919189603411295e-10
			],
			[
				1.6008749726827336e-08,
				-4.788769260410949e-09
			],
			[
				2.044070030731021e-08,
				-2.957890893576763e-09
			],
			[
				-3.6449450034137653e-08,
				7.746660153987738e-09
			],
			[
				-2.367103789286516e-09,
				-5.145521749482937e-09
			],
			[
				2.7344444103627393e-09,
				1.869126885068706e-09
			],
			[
				4.988621248875559e-10,
				2.615634460034338e-10
			],
			[
				-8.662027459637261e-10,
				3.0148314184106913e-09
			],
			[
				-3.804341603348601e-09,
				-1.5532056870271959e-09
			],
			[
				3.5796273442944944e-10,
				5.157492924370744e-09
			],
			[
				-1.4561895763399652e-09,
				-2.9905974339793396e-09
			],
			[
				2.250756202311331e-09,
				5.6779041731914524e-11
			],
			[
				2.65181224294768e-09,
				-6.704688450959639e-10
			],
			[
				-1.1279807215613633e-09,
				1.3333231017158024e-09
			],
			[
				-3.111704023001729e-09,
				-3.079360158300882e-09
			],
			[
				5.683358726018396e-09,
				1.8459320004039225e-09
			],
			[
				-1.4436739814554096e-09,
				-9.989494381873703e-11
			],
			[
				1.1993486850885607e-09,
				2.3057831541885585e-09
			],
			[
				-5.490986586798705e-10,
				-2.6674823057993102e-09
			],
			[
				-8.543352841905783e-10,
				-2.586224010782398e-09
			],
			[
				2.0408525778188814e-10,
				2.9479231623930438e-09
			],
			[
				-4.781231336816867e-10,
				-3.7325855179994e-09
			],
			[
				4.781231336816867e-10,
				3.732585517999347e-09
			],
			[
				2.373176984417e-09,
				2.314950977379759e-09
			],
			[
				3.0889041024222756e-09,
				-3.0200966408653536e-09
			],
			[
				2.0085468495259993e-10,
				-1.8742788808256543e-09
			],
			[
				-4.3976259264023435e-09,
				1.0316513093844586e-09
			],
			[
				-2.2025029301115567e-09,
				2.5373247822880274e-09
			],
			[
				-1.5081166575346436e-09,
				-5.3922064075544346e-12
			],
			[
				3.969947997614039e-09,
				4.404573512087458e-09
			],
			[
				-3.3278864142077653e-09,
				-2.0805387599683055e-09
			],
			[
				-4.225247820591327e-09,
				-1.1356136904165455e-09
			],
			[
				3.898858377998156e-09,
				2.0402306162757326e-11
			],
			[
				1.2589894009087256e-09,
				-1.4215464006606845e-09
			],
			[
				-2.1395099009364402e-11,
				3.40589065966944e-09
			],
			[
				8.920432995438872e-10,
				-4.177326967827803e-09
			],
			[
				2.959614180016363e-10,
				1.816379694770324e-09
			],
			[
				-2.959614180015304e-10,
				-1.816379694770324e-09
			],
			[
				-1.799499679753695e-08,
				-1.0137094942234901e-08
			],
			[
				-1.7611740048247687e-08,
				-1.1507501164375759e-08
			],
			[
				-1.7038632815549242e-08,
				-5.223254245449331e-09
			],
			[
				3.869303770505301e-09,
				-6.951540039350471e-10
			],
			[
				8.939580357518305e-09,
				8.149227728210509e-09
			],
			[
				9.367924506447832e-09,
				1.6212082102442963e-09
			],
			[
				1.1923065786664563e-08,
				6.281318419879781e-09
			],
			[
				7.873739779033607e-09,
				6.592559684116245e-09
			],
			[
				1.0671755461164212e-08,
				4.918690313544101e-09
			],
			[
				-3.7066637618086113e-09,
				1.0586421881984205e-11
			],
			[
				9.053731923580294e-10,
				-5.13323166303705e-09
			],
			[
				2.801290569450635e-09,
				5.122645241155066e-09
			],
			[
				-3.0792484527777796e-09,
				-7.792299055208569e-10
			],
			[
				1.3897698864533283e-09,
				2.241999661567643e-09
			],
			[
				1.173736668823068e-09,
				-1.5665899678031644e-09
			],
			[
				1.8783463499095717e-09,
				3.2011199016443227e-09
			],
			[
				-3.392970498879172e-10,
				-3.707608158879376e-09
			],
			[
				-1.023307402520324e-09,
				6.103084689913787e-10
			],
			[
				1.5097179102551662e-08,
				-3.9774654081472485e-09
			],
			[
				6.879377691083841e-09,
				5.980308465204322e-10
			],
			[
				-1.1322723815175035e-08,
				1.1117315591341081e-08
			],
			[
				-8.954135399047917e-09,
				5.982220877366637e-09
			],
			[
				-1.1341686736164298e-08,
				5.9089920396847915e-09
			],
			[
				-1.9878768450319423e-09,
				-3.711023827942178e-09
			],
			[
				1.1629866001784324e-08,
				-1.591807011882357e-08
			],
			[
				7.695009565614665e-10,
				4.945156186054869e-09
			],
			[
				1.082891671065835e-10,
				2.0291213063507603e-11
			],
			[
				2.805542238507946e-10,
				-1.0582216429304221e-09
			],
			[
				-1.1583443475189504e-09,
				-3.907225756187981e-09
			],
			[
				-1.025472250697707e-09,
				-1.991049644756424e-09
			],
			[
				1.02547225069776e-09,
				1.991049644756424e-09
			],
			[
				-4.210251606037588e-11,
				3.3844334662163655e-09
			],
			[
				1.4631914698570069e-09,
				2.5911298896309667e-10
			],
			[
				-9.561874110588049e-10,
				-1.2056897952201283e-09
			],
			[
				-4.649015427375085e-10,
				-2.437856659959228e-09
			],
			[
				3.602083991733536e-10,
				2.060010607645121e-09
			],
			[
				2.39207467968164e-09,
				3.405020813765718e-09
			],
			[
				-2.1178521900870034e-09,
				-4.0721717127535254e-09
			],
			[
				8.729367070079489e-11,
				-1.0630009361088785e-09
			],
			[
				-2.7567489278646614e-09,
				2.1650117242633103e-09
			],
			[
				-1.8146345718240969e-09,
				4.342090053245479e-09
			],
			[
				-5.835121661479383e-10,
				-5.990939604633751e-10
			],
			[
				-1.923980069888283e-09,
				7.586969360700822e-10
			],
			[
				9.904421574754417e-11,
				2.7243084630199965e-10
			],
			[
				1.1968662340612936e-09,
				-3.5798280172901603e-10
			],
			[
				-3.936714516672739e-09,
				3.910703159341769e-09
			],
			[
				-2.726980918136078e-09,
				1.473305725352453e-09
			],
			[
				8.833551804236883e-10,
				2.7008205694276407e-09
			],
			[
				1.595812559148944e-09,
				-3.20889996842557e-09
			],
			[
				-2.9417971606975875e-10,
				-2.9186741950608184e-09
			],
			[
				-2.268915493927968e-10,
				-3.504836367870556e-09
			],
			[
				-6.201116844969139e-10,
				1.6770492743855912e-09
			],
			[
				-1.1120442054808403e-09,
				1.127113435682428e-09
			],
			[
				1.071272902149008e-09,
				-1.0437457846123836e-09
			],
			[
				4.649371900808852e-09,
				1.989183811620969e-09
			],
			[
				6.533226880909827e-10,
				-4.153869534070155e-09
			],
			[
				-9.077356495127011e-10,
				-4.932238269956465e-09
			],
			[
				2.6719169569647663e-09,
				7.836797890332819e-10
			],
			[
				-2.3987362982935735e-10,
				3.5184785904612733e-10
			],
			[
				3.60072040845238e-09,
				-1.1624510741315714e-09
			],
			[
				-4.555841126974732e-09,
				-3.651993180446896e-09
			],
			[
				4.465850873990221e-09,
				-1.910926546267806e-09
			],
			[
				1.1573091422835135e-09,
				-1.0975649368115585e-09
			],
			[
				3.1425734632302387e-11,
				1.904201027393955e-09
			],
			[
				-1.6726359083984963e-09,
				1.1779434001874036e-11
			],
			[
				3.175740897392793e-09,
				3.267105792209225e-10
			],
			[
				-4.662264262745733e-10,
				-5.368947976464789e-11
			],
			[
				7.055785427698892e-10,
				2.4687324338840058e-09
			],
			[
				-1.2374072795756357e-09,
				6.650926032319595e-10
			],
			[
				2.8121947250649157e-09,
				2.7184798261520718e-09
			],
			[
				-4.415989174910167e-09,
				-1.3808217605937413e-09
			],
			[
				5.205000504529245e-09,
				-4.926867056247232e-09
			],
			[
				-5.59888178946315e-10,
				2.4120892479981847e-10
			],
			[
				-2.655606726003474e-09,
				4.696694059468602e-09
			],
			[
				-3.604657928805731e-10,
				1.6941801927313552e-09
			],
			[
				-1.6290398066988299e-09,
				-1.7052161207525707e-09
			],
			[
				5.461143522732157e-09,
				4.328707555619072e-11
			],
			[
				-5.461143522732157e-09,
				-4.328707555619093e-11
			],
			[
				-9.117367872729435e-10,
				3.5328063305692656e-11
			],
			[
				-7.46957969862283e-10,
				5.859941242031484e-10
			],
			[
				-2.7535130460635902e-09,
				1.0377479453096219e-09
			],
			[
				6.853439304069654e-10,
				-2.48138709777948e-09
			],
			[
				-1.5629292651960691e-09,
				-5.647116563610027e-10
			],
			[
				2.0019529904218923e-09,
				5.855537426670809e-09
			],
			[
				-2.52465984456804e-09,
				-7.129425181235845e-10
			],
			[
				7.555433128129138e-10,
				-2.7776070637864288e-09
			],
			[
				5.056956679320307e-09,
				-9.77959223440152e-10
			],
			[
				9.42916463068674e-10,
				-1.6374386546948506e-09
			],
			[
				-9.42916463068674e-10,
				1.6374386546948506e-09
			],
			[
				-2.7783914021172606e-09,
				3.6207247956266843e-10
			],
			[
				-3.483733642334324e-10,
				3.8273590188502455e-09
			],
			[
				-7.149814773726026e-10,
				6.124563781204498e-10
			],
			[
				1.5877189748245799e-09,
				1.5548170678461886e-09
			],
			[
				1.5579684894134758e-09,
				-3.3188776397420767e-09
			],
			[
				6.960587794855575e-10,
				-3.0378273046375815e-09
			],
			[
				6.009358977424444e-09,
				1.626883013442007e-09
			],
			[
				-6.009358977424444e-09,
				-1.6268830134421128e-09
			],
			[
				2.5693808990108363e-09,
				5.548685148859093e-10
			],
			[
				-5.108387356395038e-10,
				9.745251065423365e-10
			],
			[
				-2.0585421633713854e-09,
				-1.5293936214282723e-09
			],
			[
				-2.9240358332894686e-09,
				6.823798583434088e-11
			],
			[
				1.1661357411517761e-09,
				9.439387793821183e-10
			],
			[
				1.0730489810784931e-09,
				1.3247054555983318e-09
			],
			[
				6.848511110591993e-10,
				-2.3368822208148174e-09
			],
			[
				-1.6913430924639812e-10,
				-6.714160197719395e-10
			],
			[
				1.6913430924639812e-10,
				6.714160197719395e-10
			],
			[
				-3.399198670853793e-09,
				-9.36483981965568e-10
			],
			[
				-5.909487807072285e-10,
				-9.98295887728769e-10
			],
			[
				3.382654363902308e-10,
				5.04230839898299e-10
			],
			[
				3.6518820151708967e-09,
				1.430549029796091e-09
			],
			[
				5.954142470906604e-10,
				3.4112082964109578e-09
			],
			[
				-5.954142470906604e-10,
				-3.4112082964109578e-09
			],
			[
				-4.439341027525061e-09,
				1.1952441344619707e-09
			],
			[
				1.89336415415134e-09,
				1.4710564035178587e-09
			],
			[
				3.1702171101508256e-09,
				1.744577446475243e-09
			],
			[
				1.7449441400746479e-09,
				-1.260966768265616e-09
			],
			[
				-2.3691843768517663e-09,
				-3.1499112161894035e-09
			],
			[
				-3.0980419390938966e-09,
				1.4504070878990413e-09
			],
			[
				1.1877203937486791e-09,
				-2.4278937964602985e-09
			],
			[
				1.4431770853610442e-09,
				1.5989016180465085e-09
			],
			[
				1.1267737644333692e-09,
				-2.434673363208429e-09
			],
			[
				8.395636222714867e-10,
				9.80619680258746e-10
			],
			[
				5.901250095273314e-09,
				1.952650708662246e-09
			],
			[
				-4.975739602213887e-09,
				-4.336132066328128e-09
			],
			[
				-1.7391920575781183e-09,
				1.280335805160952e-10
			],
			[
				-2.0777600150521494e-09,
				-2.593000527794755e-10
			],
			[
				-1.2669539326618064e-09,
				-1.6146646463912804e-09
			],
			[
				-5.254112476435239e-10,
				2.270673619798637e-09
			],
			[
				3.1846138331558054e-09,
				2.691377629986444e-09
			],
			[
				-5.66739265187739e-10,
				-9.649976374169872e-10
			],
			[
				5.66739265187739e-10,
				9.649976374169872e-10
			],
			[
				-7.69309847780885e-10,
				1.1802869826647794e-09
			],
			[
				1.299963095272297e-09,
				-6.848654920339969e-10
			],
			[
				-1.15340851407468e-09,
				-3.3235220442768444e-09
			],
			[
				-1.999737066720246e-09,
				-1.0452108983501352e-09
			],
			[
				2.622492333303494e-09,
				3.873311451996184e-09
			],
			[
				-2.414470171735944e-08,
				-9.195364817489782e-09
			],
			[
				-2.996591653022675e-08,
				-5.799526372248468e-09
			],
			[
				2.027620018415166e-08,
				4.977482578217943e-09
			],
			[
				1.5167455803395983e-08,
				4.90189842504431e-09
			],
			[
				1.8666962260038624e-08,
				5.1155101864761035e-09
			],
			[
				2.697274412671119e-10,
				-4.522251165281648e-09
			],
			[
				-2.6972744126716483e-10,
				4.522251165281648e-09
			],
			[
				-1.3249978047533334e-09,
				-2.8278984027757117e-09
			],
			[
				3.5851890998569385e-09,
				1.2145324529622482e-09
			],
			[
				-1.438193027526931e-09,
				1.0560785639122356e-10
			],
			[
				-3.0391320011118174e-09,
				-1.0246891625344864e-09
			],
			[
				2.217133733535355e-09,
				2.5324472559568058e-09
			],
			[
				-4.566605935625725e-09,
				6.536688645386571e-09
			],
			[
				3.4172176565331494e-09,
				-3.4956528817209203e-09
			],
			[
				-2.117858175497637e-09,
				1.0489065861124167e-09
			],
			[
				-7.363916660666957e-09,
				1.5039470289708076e-09
			],
			[
				-5.5583925415316105e-09,
				1.9246091591789943e-09
			],
			[
				1.0541143563125719e-08,
				-5.954125388081835e-09
			],
			[
				5.6484120936628496e-09,
				-1.5643731498461136e-09
			],
			[
				-4.1369587240434315e-09,
				-1.36945215884466e-09
			],
			[
				7.737355208917741e-10,
				2.958195401458159e-09
			],
			[
				3.3632232031516575e-09,
				-1.588743242613499e-09
			],
			[
				-8.044688942195005e-10,
				3.1325623002489587e-09
			],
			[
				4.439500434772024e-09,
				-3.986630727630843e-09
			],
			[
				-3.6350315405525503e-09,
				8.540684273818836e-10
			],
			[
				-2.4957845922174138e-11,
				-1.1716377612535093e-09
			],
			[
				2.4957845922174138e-11,
				1.1716377612535093e-09
			],
			[
				2.4062455912894183e-09,
				-4.81946210777538e-10
			],
			[
				3.530183828452811e-09,
				-2.6454682287764375e-09
			],
			[
				1.2094647074392806e-10,
				1.5694195453291191e-09
			],
			[
				-6.057375890486157e-09,
				1.5579948942248564e-09
			],
			[
				9.876729814257721e-10,
				1.1399308645381866e-09
			],
			[
				-9.876729814257721e-10,
				-1.1399308645382395e-09
			],
			[
				-8.281882157672976e-09,
				-5.4557673152201825e-09
			],
			[
				8.281882157672976e-09,
				5.4557673152201825e-09
			],
			[
				-3.4612709618488526e-10,
				-3.3562425424639454e-09
			],
			[
				2.064785947681002e-09,
				-2.7986899072724954e-09
			],
			[
				2.9516917584111752e-09,
				8.21132002789207e-10
			],
			[
				5.851909506109233e-09,
				1.969432560534589e-09
			],
			[
				2.8453700390136382e-09,
				-1.6110042332166138e-09
			],
			[
				3.747364773495172e-10,
				8.501335860055207e-10
			],
			[
				1.7552819629353424e-09,
				-5.2592175337835675e-09
			],
			[
				2.216900510980097e-09,
				4.4805090376484617e-10
			],
			[
				3.6838264721585575e-09,
				-2.544250396333009e-09
			],
			[
				3.767619649975634e-09,
				1.4349609279700818e-09
			],
			[
				-3.470543069807719e-09,
				3.9459302921656305e-09
			],
			[
				-8.837735840694078e-09,
				1.5671221383143617e-09
			],
			[
				-1.5302577388375845e-09,
				1.4914941739321163e-09
			],
			[
				-3.987544158863262e-09,
				2.7294206653096375e-10
			],
			[
				-7.339914420226668e-09,
				2.7682059610623006e-09
			],
			[
				-2.52915507379252e-09,
				-4.404227831028121e-09
			],
			[
				-1.0802214626719626e-09,
				-2.9158330416168206e-09
			],
			[
				2.603279719190602e-09,
				4.938015956128848e-09
			],
			[
				1.0060968172738807e-09,
				2.3820449165160676e-09
			],
			[
				-5.904144707651364e-10,
				1.2361492263281926e-09
			],
			[
				2.4890676622192734e-09,
				2.849219110558858e-09
			],
			[
				2.4690531582477253e-10,
				-2.3512385638853133e-09
			],
			[
				-8.009576216629815e-10,
				-7.803429161368804e-10
			],
			[
				-1.3446008856157162e-09,
				-9.537868568647906e-10
			],
			[
				1.2916557655286595e-09,
				2.6288875968464704e-09
			],
			[
				-3.628157639088713e-11,
				1.7543263791008668e-09
			],
			[
				4.268197169888017e-09,
				-1.0433945114149798e-09
			],
			[
				-1.6754545708842444e-09,
				-3.083241145925039e-09
			],
			[
				-3.848116788141598e-09,
				-2.565783186071597e-10
			],
			[
				-2.1168837447690357e-09,
				4.352011077589159e-09
			],
			[
				-2.8792435744664966e-09,
				-6.48513154624225e-11
			],
			[
				-2.8231441832866713e-09,
				-6.606309936283137e-10
			],
			[
				3.1167205822706485e-09,
				-9.622083441043215e-10
			],
			[
				-1.6657619179160952e-09,
				2.027420604227691e-09
			],
			[
				4.207671712859757e-09,
				5.768682069270091e-10
			],
			[
				9.899567322914655e-10,
				-4.496783751028775e-09
			],
			[
				-1.7604468972402036e-09,
				-1.9275377154958447e-09
			],
			[
				1.1245624251927298e-09,
				2.541924685235691e-09
			],
			[
				1.8065688650642725e-09,
				-1.38621245425988e-09
			],
			[
				-1.8913290516209696e-10,
				1.210035523152817e-09
			],
			[
				2.9724551674171915e-09,
				-2.2739604790810126e-09
			],
			[
				-2.783322262255015e-09,
				1.0639249559280896e-09
			],
			[
				1.324756181790802e-09,
				1.739150278406364e-09
			],
			[
				-1.7614518665798007e-09,
				-2.3555765616374994e-09
			],
			[
				4.366956847890781e-10,
				6.164262832312414e-10
			],
			[
				-2.4435717788207462e-09,
				2.2760858112772817e-09
			],
			[
				-1.412512761467655e-09,
				-8.121207712807058e-10
			],
			[
				3.729677781304819e-09,
				2.685883790819527e-09
			],
			[
				-1.9608440930051077e-09,
				7.434534055222886e-10
			],
			[
				2.0872508519889017e-09,
				-4.893302236338445e-09
			],
			[
				7.851720254094055e-10,
				1.345347727750331e-09
			],
			[
				-7.851720254094584e-10,
				-1.3453477277502781e-09
			],
			[
				-5.655997943596553e-10,
				-6.662589470968374e-10
			],
			[
				5.655997943595494e-10,
				6.662589470968109e-10
			],
			[
				5.179434668630771e-10,
				1.17763376282713e-09
			],
			[
				1.770683914208574e-10,
				-7.658743554174797e-09
			],
			[
				-6.950118582837227e-10,
				6.4811097913477194e-09
			],
			[
				-9.514895521079005e-10,
				-1.484360005874727e-10
			],
			[
				9.514895521080064e-10,
				1.4843600058752563e-10
			],
			[
				-1.680089485115255e-09,
				-1.5098552036395535e-09
			],
			[
				-4.081275699061837e-10,
				-1.7978133171948704e-09
			],
			[
				9.41258174806654e-10,
				-2.6058490798816905e-12
			],
			[
				1.3093232594728029e-09,
				-2.117645930649554e-09
			],
			[
				-2.182108243298416e-09,
				5.900415431605681e-09
			],
			[
				1.6202451957274758e-09,
				2.8351054778149076e-09
			],
			[
				-1.254147500188516e-09,
				8.387718575957011e-10
			],
			[
				3.6979280236904143e-09,
				-7.934164729329047e-10
			],
			[
				-2.044281855187706e-09,
				-3.352955993519367e-09
			],
			[
				-2.8034739148776366e-09,
				1.498368191814465e-09
			],
			[
				1.1655442887122775e-09,
				-1.6370867861144677e-09
			],
			[
				4.649895286414736e-09,
				5.608203443074678e-10
			],
			[
				-2.3820734392014604e-09,
				3.283210190862051e-09
			],
			[
				-1.449683355126416e-09,
				-1.3437402100450847e-09
			],
			[
				6.335560170143591e-10,
				-1.6456438958733855e-09
			],
			[
				2.2011422118259663e-09,
				2.327240756814054e-09
			],
			[
				-1.5755684301883486e-09,
				-2.7199601940568904e-09
			],
			[
				-1.678256771527397e-10,
				-2.0559054982728767e-09
			],
			[
				1.876954797991198e-09,
				9.019356488016078e-10
			],
			[
				7.920583140708668e-10,
				1.1784483519315185e-09
			],
			[
				2.881436977874237e-09,
				1.447167768907813e-09
			],
			[
				-1.0049395264373213e-09,
				-5.333541203909116e-09
			],
			[
				-2.5114030583387006e-10,
				1.121396821837854e-09
			],
			[
				-1.7377282180118593e-09,
				2.9617243184294915e-09
			],
			[
				-2.828155027073989e-09,
				-5.444346054345545e-10
			],
			[
				3.291998860252928e-09,
				2.4592253639943878e-09
			],
			[
				-1.4246141729139715e-10,
				-3.130127693449396e-10
			],
			[
				-8.268386363314959e-10,
				1.9509137684109164e-09
			],
			[
				-2.3226988066302466e-09,
				-4.097126363060365e-09
			],
			[
				-3.494318855707392e-09,
				1.5170279203662192e-09
			],
			[
				-1.2777015674741639e-11,
				-5.017273603302799e-10
			],
			[
				2.4970248564637924e-09,
				-8.611844941475097e-10
			],
			[
				1.0100710149182353e-09,
				-1.5411606588840317e-10
			],
			[
				-6.802538684385843e-09,
				1.0460695249691054e-08
			],
			[
				-3.46087264124209e-09,
				1.1818694076905175e-08
			],
			[
				1.0263411325627906e-08,
				-2.227938932659623e-08
			]
		]
	},
	"N150": {
		"std_xy": [
			[
				3.5355116826698234e-09,
				5.76882479456987e-10
			],
			[
				1.3463556821843508e-09,
				3.899072635088474e-09
			],
			[
				2.541031332916459e-09,
				1.118670935046237e-09
			],
			[
				1.1270772000574075e-09,
				1.6063568642571716e-09
			],
			[
				2.135014989881185e-09,
				2.8305652697183805e-09
			],
			[
				2.7890426145009457e-09,
				2.392758561640662e-09
			],
			[
				2.3497135515481107e-09,
				2.3149006629798635e-09
			],
			[
				6.872539144001344e-09,
				3.2670200770130505e-09
			],
			[
				4.354290114900786e-09,
				1.2954176880141986e-09
			],
			[
				5.429196079414038e-09,
				2.121354752763705e-09
			],
			[
				3.0939750256981203e-09,
				8.341012753175151e-09
			],
			[
				1.2954051110825572e-09,
				1.6737498121881174e-09
			],
			[
				1.0725261092149782e-09,
				2.618890280027071e-09
			],
			[
				1.881847476956809e-09,
				2.6192496449911777e-09
			],
			[
				2.7158757843406933e-09,
				1.8158761481704299e-09
			],
			[
				1.8088250872459484e-09,
				2.325412878186469e-09
			],
			[
				2.2015093417550102e-09,
				1.5907110579586392e-09
			],
			[
				2.5324617498397763e-09,
				1.6575513770329359e-09
			],
			[
				1.3560391093017305e-09,
				1.4268613245760796e-09
			],
			[
				1.3173914598363878e-09,
				2.079640253272286e-09
			],
			[
				1.5653133085913727e-09,
				3.02784941880626e-09
			],
			[
				2.1312091692102834e-08,
				1.1999179571847576e-08
			],
			[
				2.7799376041743333e-09,
				1.4022981560821489e-09
			],
			[
				3.87778609298533e-09,
				1.8139728525655143e-09
			],
			[
				2.7690105715050303e-09,
				1.9443957159930755e-09
			],
			[
				1.0822407482488343e-08,
				4.6169784306358555e-09
			],
			[
				3.2815724937297698e-09,
				1.8544182024802489e-09
			],
			[
				2.6023793565452226e-09,
				2.051597943689363e-09
			],
			[
				1.0548529788856242e-08,
				1.4124993711117352e-08
			],
			[
				1.6254853675340507e-09,
				5.433414270058265e-10
			],
			[
				3.07427842605788e-09,
				1.0804952716062679e-09
			],
			[
				2.1164096777366216e-09,
				1.391406125146848e-09
			],
			[
				1.8026925339406568e-09,
				7.105836466635542e-10
			],
			[
				1.3474146084581114e-09,
				3.3790676944875576e-09
			],
			[
				3.36135238356343e-09,
				2.5078057226024047e-09
			],
			[
				3.806905349213163e-09,
				1.1983295807123197e-08
			],
			[
				2.8349038528329528e-09,
				1.7504550177121995e-09
			],
			[
				1.7760882490597885e-09,
				2.7025782012322347e-09
			],
			[
				1.2196857710458892e-09,
				3.067811787036339e-09
			],
			[
				1.9162369769252574e-09,
				2.538757304374928e-09
			],
			[
				2.169973758097359e-09,
				1.4734908159604885e-09
			],
			[
				2.242303592058798e-09,
				3.260910495332173e-09
			],
			[
				2.5812445990405535e-09,
				1.5803400764055434e-09
			],
			[
				2.5199872275385094e-09,
				1.7576798199111793e-09
			],
			[
				3.0250406904664233e-09,
				3.756436223513639e-09
			],
			[
				3.3021947984614147e-09,
				3.3344769915294117e-09
			],
			[
				1.989398185366072e-09,
				2.581538968127196e-09
			],
			[
				4.798069283530709e-09,
				4.278769506360224e-09
			],
			[
				1.5606812918287086e-09,
				1.7472750519159015e-09
			],
			[
				1.6584180923909061e-09,
				1.9050778137550594e-09
			],
			[
				9.38003277850294e-09,
				6.982379160585116e-09
			],
			[
				9.112805594545195e-10,
				4.416259020487572e-09
			],
			[
				1.5910195448028993e-08,
				4.274639101469828e-09
			],
			[
				2.0113843986030842e-08,
				2.8452301888222668e-09
			],
			[
				1.952187516382471e-09,
				2.220735340826408e-09
			],
			[
				2.4259055617079566e-08,
				1.6488757320580816e-08
			],
			[
				4.20602351387813e-09,
				5.383502215601514e-09
			],
			[
				3.692433173204653e-09,
				1.5873671155460959e-09
			],
			[
				1.6326056500362815e-09,
				2.9759960904323295e-09
			],
			[
				1.4780631326313108e-09,
				1.254227699504797e-09
			],
			[
				1.8749260770433394e-09,
				3.932444101787781e-09
			],
			[
				2.341012644703023e-09,
				2.4709195053897242e-09
			],
			[
				3.9861995982364576e-09,
				4.6836989746910865e-09
			],
			[
				2.0863574565238823e-09,
				4.707033237892103e-09
			],
			[
				5.892625157257261e-09,
				7.196960052220476e-09
			],
			[
				4.212037168495275e-09,
				2.227541560385906e-09
			],
			[
				2.0609070108489654e-09,
				2.6818957961385823e-09
			],
			[
				1.8116753860438197e-09,
				1.7931140103642716e-09
			],
			[
				4.1948595948346976e-09,
				4.863306005112215e-09
			],
			[
				2.116886241592254e-09,
				1.6250141325950802e-09
			],
			[
				4.199816240706547e-09,
				3.4110455921895513e-09
			],
			[
				2.1847697614333806e-09,
				2.093256806342521e-09
			],
			[
				2.526894309749182e-09,
				1.607999587911624e-09
			],
			[
				9.219469023501561e-09,
				2.8225949114986155e-09
			],
			[
				1.220222623148972e-08,
				2.4448790692096307e-09
			],
			[
				1.7694020932614968e-09,
				2.5720811329835693e-09
			],
			[
				1.301162577377275e-09,
				2.215049098629948e-09
			],
			[
				2.210285164964844e-09,
				1.059455937643352e-09
			],
			[
				2.2800169367487134e-09,
				1.6768558929770257e-09
			],
			[
				2.3246232127092074e-09,
				2.138368496205853e-09
			],
			[
				1.454655967040481e-09,
				9.13000106135126e-10
			],
			[
				7.614704902181584e-10,
				2.5340582869463845e-09
			],
			[
				3.3464774174675844e-09,
				2.2621173850534874e-09
			],
			[
				2.753910055186925e-09,
				1.087381163381184e-09
			],
			[
				1.5797367268813102e-09,
				3.550217806608192e-09
			],
			[
				2.842646209699957e-09,
				3.185745071884749e-09
			],
			[
				2.8489805443697637e-09,
				3.6445709565499683e-09
			],
			[
				8.041000203010645e-09,
				1.7473096250102913e-08
			],
			[
				3.0464693408139566e-09,
				2.0887863897483254e-09
			],
			[
				1.2517200254100439e-09,
				8.994545037180602e-10
			],
			[
				2.5066105932576708e-09,
				1.0518268809984612e-09
			],
			[
				2.907767973554825e-09,
				3.283577842504576e-09
			],
			[
				1.9918005441345866e-09,
				2.1577800781872274e-09
			],
			[
				2.732524939664345e-09,
				2.524706710212647e-09
			],
			[
				3.5340525411854536e-09,
				3.966903779867731e-09
			],
			[
				2.618534868311328e-09,
				2.2515541095875777e-09
			],
			[
				2.3436620191902725e-09,
				3.881586099808994e-09
			],
			[
				2.0647460654152518e-09,
				6.410759103105287e-10
			],
			[
				3.5655610999974574e-09,
				3.0706123879407166e-09
			],
			[
				6.477424312217446e-10,
				5.2237903477772204e-09
			],
			[
				5.704416160563525e-09,
				1.2792564276237622e-09
			],
			[
				2.0876558357555132e-09,
				2.1716009855544223e-09
			],
			[
				3.752203038220107e-09,
				2.9550095350861263e-09
			],
			[
				3.6887257414140313e-09,
				7.441156536572613e-09
			],
			[
				3.2317227069207966e-09,
				3.2722596687556416e-09
			],
			[
				1.3590102278606459e-09,
				2.5379040159207057e-09
			],
			[
				3.1022121544537394e-09,
				4.088019633221439e-09
			],
			[
				2.872087803591784e-09,
				2.4906410891005595e-09
			],
			[
				4.699129151701399e-09,
				3.398414248443299e-09
			],
			[
				3.5662670324325737e-09,
				3.1920624401464353e-09
			],
			[
				2.8282968114660386e-09,
				2.259103329011554e-09
			],
			[
				1.7992975909573143e-09,
				1.1108306970357619e-09
			],
			[
				3.896740266090022e-09,
				4.07456116939285e-09
			],
			[
				1.0946173089962892e-09,
				4.190224151824661e-09
			],
			[
				2.8191857830268887e-09,
				3.615644573623013e-09
			],
			[
				9.604735093910785e-10,
				1.9683190015576247e-09
			],
			[
				1.3466933425926667e-09,
				2.553476520286992e-09
			],
			[
				3.13707802912378e-09,
				3.4277528489659675e-09
			],
			[
				1.6765281733698001e-09,
				1.791611731919266e-09
			],
			[
				2.813214945950031e-09,
				7.391240336920824e-09
			],
			[
				1.6511971551549234e-09,
				1.4380607699589553e-09
			],
			[
				3.622534314110481e-09,
				1.3009523786740801e-09
			],
			[
				1.6923502035286887e-09,
				2.0594569100733344e-09
			],
			[
				2.0851026456320866e-09,
				2.697141762484465e-09
			],
			[
				2.6962394215626034e-09,
				1.6275326941817182e-09
			],
			[
				6.5654103372848225e-09,
				4.541603599734825e-09
			],
			[
				3.9397037657464714e-09,
				1.9924405206286945e-09
			],
			[
				2.357927623354975e-09,
				2.9510065049681814e-09
			],
			[
				2.3978465948529345e-09,
				2.6689107429562525e-09
			],
			[
				1.746018073481709e-09,
				1.2795188885880312e-09
			],
			[
				1.0820768242996653e-09,
				1.6024828900168913e-09
			],
			[
				2.8237734262994225e-09,
				2.1732514245470278e-09
			],
			[
				1.1725490633743352e-08,
				6.602717853104285e-09
			],
			[
				2.519210448380084e-09,
				1.0046409918506107e-09
			],
			[
				1.1840512299277038e-08,
				9.27372502746281e-09
			],
			[
				7.11394856217571e-10,
				3.195357084630348e-09
			],
			[
				1.677863345836832e-09,
				2.468187968940987e-09
			],
			[
				2.322416468236397e-09,
				1.843262603918315e-09
			],
			[
				1.0032118546744928e-09,
				1.588633698623704e-09
			],
			[
				1.7840242044986475e-09,
				2.3898626056269187e-09
			],
			[
				1.5831355191611029e-09,
				2.3808537088840025e-09
			],
			[
				2.9678813568878344e-09,
				2.017591994058878e-09
			],
			[
				2.6223894770272215e-09,
				1.924256887092228e-09
			],
			[
				7.387232185084864e-10,
				1.869684873245818e-09
			],
			[
				2.2228604382597863e-08,
				6.215490740448258e-09
			],
			[
				1.2725079129675687e-09,
				2.6046672162167603e-09
			],
			[
				6.256332075893113e-09,
				3.909583023416633e-09
			],
			[
				3.7067049530444787e-09,
				1.7407756962946254e-09
			],
			[
				4.878759735223091e-09,
				2.331631473751522e-09
			],
			[
				2.7386985553259794e-09,
				2.032220044444877e-09
			],
			[
				2.0056116156763388e-09,
				2.3176512201138244e-09
			],
			[
				1.6369944704445999e-09,
				2.58671460470744e-09
			],
			[
				1.7406097228647242e-09,
				1.6275731852755475e-09
			]
		],
		"rel_xy": [
			[
				-2.924215293702923e-10,
				-1.9832195841229456e-09
			],
			[
				2.9242152937034526e-10,
				1.983219584122972e-09
			],
			[
				-6.142500680573758e-09,
				1.828522154187227e-08
			],
			[
				6.142500680573652e-09,
				-1.828522154187227e-08
			],
			[
				6.297870489865249e-09,
				-8.281440776171019e-10
			],
			[
				-8.955306080533406e-10,
				-1.1784465834086486e-10
			],
			[
				-4.021392169488354e-10,
				9.77523013151074e-10
			],
			[
				-3.354586507505514e-10,
				4.829748569583239e-11
			],
			[
				-4.664742014112515e-09,
				-7.983176288893956e-11
			],
			[
				-1.936890213934606e-09,
				-5.247497481187979e-10
			],
			[
				1.936890213934606e-09,
				5.24749748118745e-10
			],
			[
				2.493127119653997e-09,
				-4.3818941071670635e-09
			],
			[
				-2.4931271196540102e-09,
				4.3818941071670635e-09
			],
			[
				-9.216607155791487e-10,
				3.7542702091355e-09
			],
			[
				-2.7404129006935787e-09,
				-1.637131749266739e-09
			],
			[
				3.662073616272754e-09,
				-2.1171384598687613e-09
			],
			[
				3.857868067301987e-10,
				1.3564034767802696e-09
			],
			[
				7.498134517257545e-10,
				2.3384475754439933e-09
			],
			[
				1.1490063312767838e-09,
				2.9835650581674523e-09
			],
			[
				-2.284606589732737e-09,
				-6.678416110392033e-09
			],
			[
				4.271331699236903e-10,
				-3.2170737332635797e-09
			],
			[
				6.855966972138894e-10,
				3.270033904207105e-09
			],
			[
				-1.1127298671376856e-09,
				-5.296017094355161e-11
			],
			[
				-3.9914662207253995e-10,
				1.7605771360861786e-09
			],
			[
				2.5851955569681678e-09,
				-1.48959964500296e-09
			],
			[
				7.312374895580124e-10,
				-2.0535078712531775e-10
			],
			[
				1.7547396449310558e-09,
				6.358651852028736e-10
			],
			[
				-4.672026069384484e-09,
				-7.014918891602981e-10
			],
			[
				-5.1675685169653355e-09,
				1.1140590881111414e-09
			],
			[
				1.2123621036224514e-09,
				1.6742745421483152e-09
			],
			[
				3.95520641334299e-09,
				-2.7883336302595096e-09
			],
			[
				-9.121673447992654e-10,
				-1.0680723434675619e-10
			],
			[
				9.121673447992654e-10,
				1.0680723434675619e-10
			],
			[
				1.0045102673544328e-09,
				-2.496787235064263e-09
			],
			[
				-1.0045102673544328e-09,
				2.496787235064263e-09
			],
			[
				5.435853734319351e-09,
				-1.7882076952657253e-09
			],
			[
				-5.435853734319404e-09,
				1.7882076952657253e-09
			],
			[
				-1.5719029507044308e-09,
				1.7302495398371839e-09
			],
			[
				1.6114933652529835e-09,
				7.12191690213227e-10
			],
			[
				5.969883780847214e-11,
				1.6402114122961694e-10
			],
			[
				-9.928925235702483e-11,
				-2.6064623712800282e-09
			],
			[
				2.8191999483569086e-09,
				5.129348783474888e-10
			],
			[
				-2.8191999483570145e-09,
				-5.129348783474888e-10
			],
			[
				3.2914393030189468e-09,
				1.387987138842244e-09
			],
			[
				4.668979926428049e-10,
				2.201947710927645e-09
			],
			[
				-1.6352014439932989e-09,
				-4.863313954572891e-09
			],
			[
				-2.1231358516684528e-09,
				1.273379104803108e-09
			],
			[
				-2.4600389072334473e-09,
				-1.503528429374388e-09
			],
			[
				1.3249020881558098e-09,
				1.7120989783161129e-09
			],
			[
				1.1351368190776375e-09,
				-2.0857054894167204e-10
			],
			[
				9.489037926701903e-10,
				1.0362630499298506e-09
			],
			[
				3.1876057751600493e-09,
				4.6494534559982876e-10
			],
			[
				8.132836070008926e-10,
				5.114621667362441e-10
			],
			[
				-1.3914344023658112e-10,
				-1.0993178583771145e-09
			],
			[
				-3.606147241922883e-09,
				-5.339016135518281e-09
			],
			[
				-7.256286736180026e-11,
				-1.9146569392202517e-10
			],
			[
				-4.8011930413424835e-09,
				-6.893754077495616e-10
			],
			[
				-8.082559387274656e-09,
				1.0094767544047979e-09
			],
			[
				6.701170952068602e-10,
				-3.628540372288594e-10
			],
			[
				2.2251753146809005e-09,
				-8.696276093835907e-10
			],
			[
				3.079516859343009e-09,
				5.720559708196138e-10
			],
			[
				-1.3037146182026136e-09,
				-3.3635049628057052e-09
			],
			[
				4.302847590132212e-09,
				3.9597752123754804e-10
			],
			[
				3.230848373426279e-09,
				1.8422514287488425e-09
			],
			[
				2.041653204733658e-09,
				3.934240233700319e-09
			],
			[
				-3.84022146068614e-10,
				9.272685708559341e-10
[truncated: 299,816 more chars]
