# Supplementary material for: MINFLUX nanometer-scale 3D imaging and microsecond-range tracking on a common fluorescence microscope
Source: Nat Commun. 2021 Mar 5;12:1478. doi: 10.1038/s41467-021-21652-z (PMC7935904; doi:10.1038/s41467-021-21652-z)
Supplement: Supplementary file 6 — Source Data [file 41467_2021_21652_MOESM6_ESM.zip › Figure_S3_ef.json]

{
	"N150": {
		"std_xy": [
			[
				3.0092090184684718e-09,
				2.1099689491504255e-09
			],
			[
				2.4461952826762107e-09,
				2.604572236083882e-09
			],
			[
				2.157826424856346e-09,
				2.4183862758564248e-09
			],
			[
				3.479356154387363e-09,
				4.7403997698754674e-09
			],
			[
				3.327896411260219e-09,
				2.775936707863233e-09
			],
			[
				2.7047464665308264e-09,
				3.215356660648381e-09
			],
			[
				2.757427183769681e-09,
				2.0835013339556038e-09
			],
			[
				2.082086465289593e-09,
				3.2225080088629574e-09
			],
			[
				1.9052266109468245e-09,
				4.49767301011772e-09
			],
			[
				2.7001844607237025e-09,
				1.8753067775905167e-09
			],
			[
				2.1001654320803294e-09,
				2.2129742858859216e-09
			],
			[
				3.4987959171815636e-09,
				4.6198894981214775e-09
			],
			[
				1.6854428376584948e-09,
				3.929860321830728e-09
			],
			[
				2.742665822753889e-09,
				4.516640707415624e-09
			],
			[
				1.7926566485589063e-08,
				7.751008484353499e-09
			],
			[
				2.370694033835574e-09,
				6.673038741264364e-09
			],
			[
				2.2509155698934263e-09,
				2.3725660681617287e-09
			],
			[
				6.021378146177778e-09,
				5.925880965631866e-09
			],
			[
				8.753580681450386e-09,
				1.0886715598685513e-08
			],
			[
				2.3462722754820493e-09,
				4.403749477026428e-09
			],
			[
				3.837436838146025e-09,
				5.24369504407871e-09
			],
			[
				9.165539673195854e-09,
				1.4832843802348668e-08
			],
			[
				1.3722579243084312e-09,
				2.6095718760630626e-09
			],
			[
				1.4614426952461836e-09,
				4.427900384703198e-09
			],
			[
				2.5665543171802457e-09,
				3.6182241784079854e-09
			],
			[
				2.011575188606251e-09,
				3.838341459003411e-09
			],
			[
				3.971762115066063e-09,
				4.2090259494647255e-09
			],
			[
				2.8967367580403997e-09,
				2.9526523696889546e-09
			],
			[
				2.2264516997467814e-09,
				1.7021904919134625e-09
			],
			[
				3.3899377285211214e-09,
				2.9343493574213037e-09
			],
			[
				1.0375400706763964e-09,
				1.7359752950452156e-09
			],
			[
				2.120726154496131e-09,
				2.8215131758231327e-09
			],
			[
				7.503963106721751e-09,
				9.063551320792093e-09
			],
			[
				5.648627782728457e-09,
				9.87533231757073e-09
			],
			[
				2.583286254991527e-09,
				3.211217530403662e-09
			],
			[
				6.034747525069119e-09,
				2.4554399817055884e-09
			],
			[
				2.95913630263931e-09,
				1.9687287193487315e-09
			],
			[
				1.7207552108361255e-09,
				2.228761999777689e-09
			],
			[
				2.592064752063655e-09,
				2.630116244524896e-09
			],
			[
				2.4160831734401962e-09,
				3.0542267557380505e-09
			],
			[
				2.6374673347067473e-09,
				3.407852525385441e-09
			],
			[
				2.035924803322055e-09,
				2.4243954979808003e-09
			],
			[
				1.3698987042287471e-08,
				2.0470378282860143e-08
			],
			[
				2.8794132746456436e-09,
				4.388295782067772e-09
			],
			[
				2.117657976447716e-09,
				2.293027843039715e-09
			],
			[
				3.4180394926711944e-09,
				2.6256797010842356e-09
			],
			[
				1.5329174996942844e-08,
				1.1675518857882567e-08
			],
			[
				1.0588883069419294e-08,
				5.599905923942341e-09
			],
			[
				4.264561487581571e-09,
				3.144679538907264e-09
			],
			[
				6.20405041160243e-09,
				1.204935382681039e-08
			],
			[
				7.761085727690058e-09,
				1.2603518837159012e-08
			],
			[
				3.788475287023097e-09,
				2.1081281164718337e-08
			],
			[
				2.76492028816785e-09,
				3.908051130329154e-09
			],
			[
				3.625683695718001e-09,
				3.4185891363814957e-09
			],
			[
				8.944211955305837e-09,
				1.1182313650647134e-08
			],
			[
				1.7500980628302636e-08,
				1.9497698964121796e-08
			],
			[
				8.523310230064552e-09,
				5.050484684559222e-09
			],
			[
				2.2287748567561315e-09,
				5.025116417464781e-09
			],
			[
				3.442879182704042e-09,
				8.27353931239575e-09
			],
			[
				4.327769501202142e-09,
				1.1043296473240214e-08
			],
			[
				3.529897457996093e-09,
				3.188973494177901e-09
			],
			[
				2.2770891911644095e-08,
				1.1979590871960346e-08
			],
			[
				4.1223600112054975e-09,
				2.407615319927901e-09
			],
			[
				3.262514695294276e-09,
				2.7266180899437995e-09
			],
			[
				2.9753564292076817e-09,
				2.903849850633192e-09
			],
			[
				2.0561429017250727e-09,
				4.167573108125097e-09
			],
			[
				2.7299908489018456e-09,
				1.3338954658207485e-08
			],
			[
				5.094286611387157e-09,
				6.774064198843766e-09
			],
			[
				3.200539481350543e-09,
				2.867954832625512e-09
			],
			[
				2.038556573187748e-09,
				2.743547821193237e-09
			],
			[
				2.8628434699160093e-09,
				4.457652823455052e-09
			],
			[
				3.976550755478356e-09,
				6.07243559675617e-09
			],
			[
				3.9148705071068834e-09,
				3.827024105697783e-09
			],
			[
				3.7371508757881744e-09,
				6.392921110833884e-09
			],
			[
				3.4489483429025133e-09,
				4.153433732164732e-09
			],
			[
				4.938123541215369e-09,
				5.965198552991278e-09
			],
			[
				3.839057785219779e-09,
				4.609297458862265e-09
			],
			[
				9.783878469248032e-09,
				1.3328777569146324e-08
			],
			[
				3.637939640420462e-09,
				1.3267409393163718e-09
			],
			[
				4.133628551588163e-09,
				3.700858357762958e-09
			],
			[
				4.9556049675284e-09,
				1.2321635038976443e-08
			],
			[
				4.303909522016094e-09,
				1.1984087245120874e-08
			],
			[
				4.4854470422576295e-09,
				4.368548656113492e-09
			],
			[
				1.991444288322897e-09,
				1.0482093348780216e-08
			],
			[
				2.9982822290111324e-09,
				3.1028328472857096e-09
			],
			[
				6.826380276785055e-09,
				6.713052106901569e-09
			],
			[
				2.0011257976937712e-09,
				2.43636315684148e-09
			],
			[
				2.59004772331387e-09,
				4.320577039014725e-09
			],
			[
				4.769627943895279e-09,
				4.956804987477324e-09
			],
			[
				3.0746641645038683e-09,
				2.6957619539116213e-09
			],
			[
				5.698664468077221e-09,
				3.8490346058579125e-09
			],
			[
				3.03076063786603e-09,
				2.020072486171479e-09
			],
			[
				3.8707108069559644e-09,
				2.6355280767671197e-09
			],
			[
				5.563971513017101e-09,
				2.430122331068814e-09
			],
			[
				1.1281949758983194e-08,
				2.0322121269449373e-08
			],
			[
				4.013832100114005e-09,
				4.8525166041843265e-09
			],
			[
				1.374428119060305e-09,
				1.6418709185852128e-09
			],
			[
				3.1455793815778523e-09,
				3.2639950582831137e-09
			],
			[
				9.626999411831416e-09,
				1.432971420669045e-08
			],
			[
				1.794228156865802e-08,
				1.769812914795954e-08
			],
			[
				5.6722280528458505e-09,
				1.0175136782999328e-08
			],
			[
				2.99884996338599e-09,
				1.1437762669558629e-08
			],
			[
				4.36636784096455e-09,
				2.9706542197962775e-09
			],
			[
				5.875603920762037e-09,
				3.5717655549238023e-09
			],
			[
				3.0889402098273803e-08,
				2.0089361304371672e-08
			],
			[
				5.222127946640931e-09,
				3.4490472410302736e-09
			],
			[
				8.192748598117599e-09,
				2.4363238787988982e-09
			],
			[
				3.751480274773515e-09,
				2.252494554341597e-09
			],
			[
				1.6084924329975034e-09,
				2.2495725808667542e-09
			],
			[
				8.517566890299987e-10,
				1.599103893604525e-09
			],
			[
				7.46443577628871e-09,
				1.2650527858112812e-08
			],
			[
				4.1115990942627574e-09,
				4.018732303329289e-09
			],
			[
				5.0427670965126366e-09,
				1.639650581863115e-08
			],
			[
				3.1015937628718805e-09,
				2.402499644539828e-09
			],
			[
				4.599890139255986e-09,
				4.099857615220049e-09
			],
			[
				3.735753643047122e-09,
				5.709516315086128e-09
			],
			[
				1.5571517351093833e-08,
				1.810291451877833e-08
			],
			[
				3.16901254252064e-09,
				3.3848376868228645e-09
			],
			[
				4.149658243532054e-09,
				3.480172285254456e-09
			],
			[
				8.507622890124869e-10,
				1.3147509798779448e-09
			],
			[
				4.218907343879471e-09,
				2.884493648735668e-09
			],
			[
				2.9649082331406878e-09,
				2.5466172478300546e-09
			],
			[
				2.882780150194028e-09,
				1.922498580996527e-09
			],
			[
				4.6271195235748955e-09,
				3.649101166646078e-09
			],
			[
				8.361241743112685e-09,
				3.1206124330210827e-09
			],
			[
				5.1923547713085606e-09,
				3.085291686802371e-09
			],
			[
				1.245888996851811e-08,
				5.820683014902325e-09
			],
			[
				5.01159449454651e-09,
				6.792308193568658e-09
			],
			[
				4.4925305569207466e-09,
				3.4423106730888543e-09
			],
			[
				1.8235322636915798e-08,
				1.1244221402180904e-08
			],
			[
				1.7165466322131742e-09,
				3.371925253865069e-09
			],
			[
				1.2495645876916497e-09,
				1.5226088829519383e-09
			],
			[
				2.2629133202325985e-09,
				3.6000161464803016e-09
			],
			[
				2.104738365658748e-09,
				3.3807473684172325e-09
			],
			[
				1.5883515316215854e-09,
				3.627696857898165e-09
			],
			[
				1.2935044037817462e-09,
				1.4340288355619807e-09
			],
			[
				1.834848008430213e-08,
				4.817164765338479e-09
			],
			[
				3.0189247690020807e-09,
				3.2128202554178516e-09
			],
			[
				2.1278072657191255e-08,
				9.275527925071368e-09
			],
			[
				5.2865941528884205e-09,
				9.616414116564066e-09
			],
			[
				2.2525111532775763e-09,
				3.6542543230792176e-09
			],
			[
				2.202334245366766e-09,
				1.554871191042634e-09
			],
			[
				3.5511880346807385e-09,
				2.902520585980873e-09
			],
			[
				2.779240199505384e-09,
				3.4485227130829686e-09
			],
			[
				5.256838784287842e-09,
				8.739844952655986e-09
			],
			[
				4.129320318695406e-09,
				1.733253225419829e-09
			],
			[
				6.449886003715255e-09,
				9.722116404748596e-09
			],
			[
				2.59514442092098e-09,
				2.5048528524641315e-09
			],
			[
				2.1262457115830557e-09,
				3.4679135769065866e-09
			],
			[
				2.441188537414829e-09,
				4.9780741563753064e-09
			],
			[
				2.6242299657378967e-09,
				1.9845090017843753e-09
			],
			[
				3.1684016308187657e-09,
				3.7297448123506e-09
			],
			[
				2.721808445385862e-09,
				1.6682694739568193e-09
			],
			[
				8.290784669269725e-09,
				2.9203642845992724e-08
			],
			[
				4.999105049515069e-09,
				4.099848512321352e-09
			],
			[
				3.541591955236139e-09,
				1.3749312384436418e-09
			],
			[
				5.589330247259378e-09,
				6.890247624511096e-09
			],
			[
				5.327748749679213e-09,
				9.228542437235607e-09
			],
			[
				3.990082809670254e-09,
				3.0582364173794353e-09
			],
			[
				1.5085301134777026e-08,
				1.984465471728106e-08
			],
			[
				4.067566368377496e-09,
				2.8866613661442375e-09
			],
			[
				1.2106421517952408e-08,
				1.8808292344517694e-08
			],
			[
				3.11343001587513e-09,
				5.629440346271225e-09
			],
			[
				4.6347423342704886e-09,
				2.943129771913713e-09
			],
			[
				4.358120538855127e-09,
				1.92186238057759e-09
			],
			[
				9.811065229577823e-09,
				9.10848625222472e-09
			],
			[
				1.2056082630746152e-08,
				9.660516543710463e-09
			],
			[
				1.3418891124274362e-08,
				2.011916416142516e-08
			],
			[
				2.1285426563804665e-09,
				1.033593625807022e-09
			],
			[
				8.865784636543975e-09,
				3.795295756115598e-09
			],
			[
				2.6719139676557726e-10,
				2.607557308637664e-09
			],
			[
				2.430614152425033e-09,
				6.163686634378339e-10
			],
			[
				7.082438833469991e-10,
				3.960264346314188e-09
			],
			[
				3.801241441473768e-09,
				8.489152494133777e-09
			],
			[
				2.137767055326576e-09,
				4.339081570548571e-09
			],
			[
				1.4627461642368944e-09,
				2.9731192344163374e-09
			],
			[
				2.23749069147481e-09,
				1.3012255316989014e-09
			],
			[
				2.9152628202191134e-09,
				3.4559843543682565e-09
			],
			[
				2.6532283494498925e-09,
				2.986678236449754e-09
			],
			[
				2.928738994559635e-09,
				3.0151801451931442e-09
			],
			[
				5.575594644845258e-09,
				9.741658765505853e-09
			],
			[
				6.230676092343565e-09,
				4.2245858404934036e-10
			],
			[
				3.1939541580966264e-09,
				1.9660543242879828e-09
			],
			[
				3.992068672117885e-09,
				3.866606580192616e-09
			],
			[
				9.517107201080565e-09,
				2.2277814509285826e-09
			],
			[
				2.2226873153756587e-08,
				1.382344102992386e-08
			],
			[
				6.277918182434484e-09,
				8.143117928061408e-09
			],
			[
				4.641492412511161e-09,
				2.6949952412734526e-09
			],
			[
				6.029268844927475e-09,
				1.684386194879787e-08
			],
			[
				3.0672390651416788e-09,
				4.466615155447929e-09
			],
			[
				3.3556840905597618e-09,
				5.45382416866381e-09
			],
			[
				2.42602456047589e-09,
				1.917978409417225e-09
			],
			[
				3.627142114661189e-09,
				5.5723504462207824e-09
			],
			[
				2.4106442231452844e-09,
				4.926337385215939e-09
			],
			[
				3.159483651945227e-09,
				1.261569443022839e-09
			],
			[
				9.303793319542305e-09,
				6.4471025074752595e-09
			],
			[
				3.1333443071026194e-09,
				5.9057800646157176e-09
			],
			[
				2.598007108752827e-09,
				3.42114216585052e-09
			],
			[
				3.148621682125167e-09,
				5.3786026527172664e-09
			],
			[
				1.523508380613715e-08,
				1.3084857202539165e-08
			],
			[
				5.8436253535051205e-09,
				4.05155791813925e-09
			],
			[
				2.9326550914923822e-09,
				2.9122749185994773e-09
			],
			[
				1.5186759884671394e-08,
				4.4710646735126196e-09
			],
			[
				4.3035180174937105e-09,
				3.019692346498583e-08
			],
			[
				5.667401561370255e-09,
				6.55939089463695e-09
			],
			[
				4.649406562998933e-09,
				5.662261375387951e-09
			],
			[
				7.1798049562786535e-09,
				2.46422447261622e-09
			],
			[
				3.4564323063784093e-09,
				3.3438743171582336e-09
			],
			[
				2.947187288024939e-09,
				4.208763479676942e-09
			],
			[
				5.062598211099165e-09,
				7.066261621864993e-09
			],
			[
				2.6908503565052298e-09,
				3.8852695293874115e-09
			],
			[
				2.7013317828486714e-09,
				1.2664311991311513e-09
			],
			[
				5.774731278166948e-09,
				2.6398344331758798e-09
			],
			[
				9.984736506766152e-09,
				7.4250195280802e-09
			],
			[
				2.794367513495654e-09,
				3.6251940735425115e-09
			],
			[
				2.917397838245818e-09,
				3.855607585789122e-09
			],
			[
				1.6662905901977239e-09,
				1.366481544998273e-09
			],
			[
				1.7943211485849682e-09,
				1.6957208924376622e-09
			],
			[
				1.3653371594517973e-09,
				2.26504734124869e-09
			],
			[
				3.0731649981355056e-09,
				3.0838375135014186e-09
			],
			[
				5.1923333489207616e-09,
				7.215577821870533e-09
			],
			[
				1.792476709195772e-09,
				1.1320432506720184e-09
			],
			[
				1.9350602466711304e-08,
				1.3471921044809506e-08
			],
			[
				2.926161749804927e-09,
				3.6192773591064127e-09
			],
			[
				1.5074431971198728e-09,
				1.8494487892544988e-09
			],
			[
				3.737879913790509e-09,
				2.0047744780684282e-09
			],
			[
				2.4167833485662125e-09,
				3.003803818205366e-09
			],
			[
				1.4562453436947355e-09,
				2.2909492557982884e-09
			],
			[
				3.158354754147935e-09,
				3.2381080048730487e-09
			],
			[
				4.263910792334722e-09,
				3.0635477299003705e-09
			],
			[
				1.8390889236114981e-09,
				1.499944902615885e-09
			],
			[
				1.0486138765629538e-09,
				3.4118851525376847e-09
			],
			[
				3.0936069284408194e-09,
				3.2013479137213424e-09
			],
			[
				9.13895989307368e-09,
				8.309809794021564e-09
			],
			[
				2.733744209378311e-09,
				3.201339078398725e-09
			],
			[
				2.740097591625416e-09,
				2.9933742785374066e-09
			],
			[
				2.8531036027874455e-09,
				2.1660952664145038e-09
			],
			[
				3.3855967075982505e-09,
				3.959280231608959e-09
			],
			[
				1.0133238972927555e-08,
				5.3717794687559706e-09
			],
			[
				3.384538975648197e-09,
				3.5499239897090957e-09
			],
			[
				5.066171699445213e-09,
				1.582978969437727e-09
			],
			[
				1.6892042537343282e-08,
				5.0374443453390234e-09
			],
			[
				4.714494800046079e-09,
				5.345338855308178e-09
			],
			[
				8.417675871822179e-09,
				5.7218073695272665e-09
			],
			[
				4.680740338237927e-09,
				5.098047136248276e-09
			],
			[
				1.7120464366683257e-09,
				2.6166568393452827e-09
			],
			[
				2.086118905615639e-09,
				2.949175463274907e-09
			],
			[
				5.843434536484851e-09,
				2.321717273518808e-09
			],
			[
				2.3702764266280646e-09,
				3.0691708732997744e-09
			],
			[
				2.372887930144623e-09,
				1.988709976105097e-09
			],
			[
				3.8345955082737485e-09,
				2.6737109339089235e-09
			],
			[
				3.105036750119026e-09,
				3.389460221935663e-08
			],
			[
				3.49065189000424e-09,
				3.687059845602792e-09
			],
			[
				2.8642608854151093e-09,
				2.4887427236875877e-09
			],
			[
				4.748203810356266e-09,
				3.0570726712181514e-09
			],
			[
				5.740202558865276e-09,
				2.6470737545450173e-08
			],
			[
				2.1336131457899652e-09,
				3.854287911048891e-09
			],
			[
				3.9071045673985705e-09,
				3.777715622403258e-09
			],
			[
				2.7848898303625828e-09,
				2.7702434953923476e-09
			],
			[
				5.087071923803452e-09,
				3.7041832675232267e-09
			],
			[
				2.7445793487995354e-09,
				5.343155092586469e-09
			],
			[
				6.424192390446802e-09,
				1.1270937847623847e-08
			],
			[
				4.296647271057636e-09,
				4.254803958138054e-09
			],
			[
				5.1610642855311764e-09,
				2.777345882786446e-09
			],
			[
				3.877404310828597e-09,
				2.976188966813113e-09
			],
			[
				2.125538826865577e-09,
				3.0737940265381225e-09
			],
			[
				2.048878852266986e-09,
				2.9744162540135707e-09
			],
			[
				1.5231011948286306e-09,
				3.442908886039939e-09
			],
			[
				2.0051340275964055e-09,
				2.536343980476688e-09
			],
			[
				2.8726514593756808e-09,
				5.8490585584391485e-09
			],
			[
				7.43415205120926e-10,
				2.6977651895549753e-09
			],
			[
				3.821788009426546e-09,
				2.324221199018726e-09
			],
			[
				4.925927592531621e-09,
				2.384295925088359e-08
			],
			[
				1.5016800958413672e-09,
				2.4765334311155313e-09
			],
			[
				3.9750464486744356e-09,
				2.777099779504344e-09
			],
			[
				5.845050674332302e-09,
				6.700035236970787e-09
			],
			[
				1.1883551430015058e-08,
				2.3053104925773032e-08
			],
			[
				5.500731832794644e-09,
				4.393315556517645e-08
			],
			[
				2.3885056068235054e-09,
				2.046180139729402e-09
			],
			[
				1.891595737738387e-09,
				2.033296765294837e-09
			],
			[
				2.6690815632654886e-09,
				7.389731529912325e-09
			],
			[
				2.315524792636565e-09,
				3.9115635030465024e-09
			],
			[
				1.534974164399086e-09,
				2.789621856319362e-09
			],
			[
				2.6664873286911925e-09,
				2.323213501211455e-09
			],
			[
				3.547341251657434e-09,
				2.443169641353595e-09
			],
			[
				1.7209309851548748e-09,
				3.8693996647517295e-09
			],
			[
				3.0636639548418353e-09,
				3.4242341595772137e-09
			],
			[
				4.847347756567321e-09,
				4.5427749058599236e-09
			],
			[
				2.0154227463925323e-09,
				5.193775795366574e-09
			],
			[
				2.6293636122820754e-09,
				2.984912859225842e-09
			],
			[
				2.2769488062784784e-09,
				1.893045654459833e-09
			],
			[
				2.2860712474984174e-09,
				2.9829418892624295e-09
			],
			[
				1.8633986926455955e-09,
				2.875440236334687e-09
			],
			[
				4.041990466412499e-09,
				3.477584583597499e-09
			],
			[
				5.608604739824542e-09,
				3.4863740132063416e-09
			],
			[
				5.1838864095264675e-09,
				8.08891799912672e-09
			],
			[
				2.472095141139113e-09,
				3.5898398179219607e-09
			],
			[
				2.358786018491313e-09,
				4.023675833856741e-09
			],
			[
				7.671934150365412e-09,
				6.310220764132271e-09
			],
			[
				6.051605958997154e-09,
				5.9030834363116904e-09
			],
			[
				3.1991122271849653e-09,
				1.4906875165991518e-09
			],
			[
				6.251641279716435e-09,
				2.8149131490049496e-09
			],
			[
				2.1971368792172486e-08,
				1.844775394067709e-08
			],
			[
				5.0789500038678115e-09,
				1.2505302063417293e-08
			],
			[
				6.97523596972043e-09,
				9.605959494493871e-09
			],
			[
				1.9040061142602146e-08,
				5.772562630471528e-09
			],
			[
				5.17628112794624e-09,
				6.310358456876667e-09
			],
			[
				2.1074980450533046e-09,
				1.4372425136807716e-09
			],
			[
				6.9184440741146975e-09,
				6.678852010040402e-09
			],
			[
				3.3200900589332953e-09,
				5.9678091090286255e-09
			],
			[
				2.845062692240095e-09,
				9.405726051477237e-09
			],
			[
				3.2097819639494153e-09,
				4.820155784494814e-09
			],
			[
				5.655843895653612e-09,
				2.2051199327930637e-09
			],
			[
				4.070627560065682e-09,
				5.617720151368008e-09
			],
			[
				4.405517809838096e-09,
				5.115202022709446e-09
			],
			[
				9.980075840106056e-09,
				1.1181701313335154e-08
			],
			[
				1.656356968361283e-09,
				1.9806415895187345e-09
			],
			[
				6.268489069070671e-09,
				4.641764233133817e-09
			],
			[
				5.364478258476807e-09,
				3.627322904010899e-09
			],
			[
				1.1504247446105737e-08,
				8.293664580860067e-09
			],
			[
				7.291529074870183e-09,
				7.0405922882107215e-09
			],
			[
				4.528165392955504e-09,
				2.5170368713742656e-09
			],
			[
				3.978379120632447e-09,
				5.547716394646231e-09
			],
			[
				8.101926392278223e-09,
				1.460324636530602e-08
			],
			[
				2.5269098131860144e-09,
				2.2931279468378057e-09
			],
			[
				4.8945178286659246e-09,
				9.943522097007459e-09
			],
			[
				2.0646314412880012e-09,
				1.523068980203417e-09
			],
			[
				2.4541615084985733e-09,
				1.988003564091569e-09
			],
			[
				8.920453363039327e-09,
				1.0438103627629337e-08
			],
			[
				1.9426993789480257e-09,
				6.684757016290223e-10
			],
			[
				2.5156784074591306e-09,
				1.6999404026736152e-09
			],
			[
				3.0885695183309565e-09,
				3.3593346649440853e-09
			],
			[
				2.56548079752353e-09,
				2.5572743917389166e-09
			],
			[
				3.26467583034936e-09,
				5.701444751745352e-09
			],
			[
				2.4041426267110867e-09,
				2.466162901821236e-09
			],
			[
				2.4414348167948545e-09,
				3.3967237462856896e-09
			],
			[
				2.4480702516368948e-09,
				5.743341153803925e-09
			],
			[
				4.0724964784651595e-09,
				4.87711627848687e-09
			],
			[
				2.246082501539729e-09,
				3.250914584369993e-09
			],
			[
				3.7950759309570976e-09,
				8.340660709377855e-09
			],
			[
				2.2246559809506894e-09,
				3.741534071113599e-09
			],
			[
				7.931946462825925e-09,
				2.1445584605729416e-08
			],
			[
				2.7000687304980943e-09,
				2.395693900235925e-09
			],
			[
				3.976344834949638e-09,
				3.897006324867632e-09
			],
			[
				2.8563779658373644e-09,
				7.097080682683648e-09
			],
			[
				4.7354427422346745e-09,
				5.150552565747954e-09
			],
			[
				4.24862036743611e-09,
				2.7350312765733552e-09
			],
			[
				7.279628956519103e-09,
				4.940190751482881e-09
			],
			[
				2.101411761749874e-09,
				3.187715290449948e-09
			],
			[
				8.640218275114968e-10,
				2.4318474525668937e-09
			],
			[
				1.7469704369003629e-09,
				2.4386480211484298e-09
			],
			[
				2.139481643977377e-09,
				2.247784293376902e-09
			],
			[
				3.428825403699466e-09,
				4.255710550169926e-09
			],
			[
				3.28829110831859e-09,
				3.1069856771297594e-09
			],
			[
				3.580405853625219e-09,
				4.05212980207856e-09
			],
			[
				3.4182318717276382e-09,
				3.049678089718212e-09
			],
			[
				3.918694626986346e-09,
				1.977231919700479e-09
			],
			[
				3.841122267061888e-09,
				3.656428374331021e-09
			],
			[
				3.915953996535456e-09,
				4.84537316264787e-09
			],
			[
				2.0300098798116563e-09,
				2.0594414980848686e-09
			],
			[
				3.724584790654599e-09,
				2.95464769798923e-09
			],
			[
				2.2691019786185436e-08,
				3.023509494400865e-08
			],
			[
				5.833356788827271e-09,
				3.2818990702762616e-09
			],
			[
				4.806352686890672e-09,
				8.195942793169862e-09
			],
			[
				1.5999153843337606e-09,
				3.1583666231601765e-09
			],
			[
				5.5557225592708404e-09,
				7.962714430199714e-09
			],
			[
				1.7193844691112825e-08,
				2.2610776562656407e-08
			],
			[
				5.99892367421309e-09,
				2.204069288648012e-09
			],
			[
				5.303793140251544e-09,
				2.5077584359779874e-09
			],
			[
				4.067199230900781e-09,
				2.723465053297991e-09
			],
			[
				1.5069250961059037e-09,
				1.8484649609481628e-09
			],
			[
				3.73271496480912e-09,
				2.536869452786816e-09
			],
			[
				2.181671881000633e-09,
				2.3883242533632076e-09
			],
			[
				1.4623461102826216e-09,
				4.233821082163594e-09
			],
			[
				2.361711903063864e-09,
				2.6991843093361658e-09
			],
			[
				2.579815198283806e-09,
				4.046083260567379e-09
			],
			[
				3.0661091494145232e-09,
				4.031529280812701e-09
			],
			[
				8.141264233925046e-10,
				1.8199615474260682e-09
			],
			[
				1.7940165511179814e-09,
				2.386517480084754e-09
			],
			[
				3.3024182483867762e-09,
				2.740904958637684e-09
			],
			[
				1.997883676567386e-09,
				2.3017764710353577e-09
			],
			[
				1.3866990626081085e-08,
				1.4383663864488258e-08
			],
			[
				2.7628967773149752e-09,
				3.8449678878634e-09
			],
			[
				9.120532958038361e-10,
				1.6295382771400734e-09
			],
			[
				3.093688722053679e-09,
				5.171353260076957e-09
			],
			[
				6.350363373920839e-09,
				8.294311049628059e-09
			],
			[
				2.0681860510382395e-09,
				1.6152952951793113e-09
			],
			[
				5.98457165517019e-09,
				1.1296549759276614e-08
			],
			[
				1.366123147233457e-09,
				1.620108067108894e-09
			],
			[
				3.2323140547176042e-09,
				3.213242495776411e-09
			],
			[
				3.5058750360748197e-09,
				1.3417595128759867e-09
			],
			[
				2.1551155361446554e-09,
				2.8011565445710304e-09
			],
			[
				1.7828332118859565e-09,
				8.829995069344932e-10
			],
			[
				4.502218346385877e-09,
				2.142572927419669e-08
			],
			[
				4.3908188686304065e-09,
				6.510447852177206e-09
			],
			[
				2.493908143872284e-09,
				3.5914734162190618e-09
			],
			[
				2.504742085807221e-09,
				3.833772714948817e-09
			],
			[
				2.7669600358543928e-09,
				2.3277635211084905e-09
			],
			[
				2.2103588854255548e-09,
				3.3957682427710805e-09
			],
			[
				4.937503589623735e-09,
				6.443252844124301e-09
			],
			[
				3.0950133961092723e-09,
				3.782095054323355e-09
			],
			[
				3.067316856774252e-09,
				1.589082989281607e-09
			],
			[
				3.3866453912084567e-09,
				3.6753867496920922e-09
			],
			[
				2.4347014544478713e-09,
				1.3298603951316985e-08
			],
			[
				2.0022995975793534e-09,
				1.917893945355935e-09
			],
			[
				7.219998074982621e-09,
				5.767463284214254e-09
			],
			[
				3.4376453751492757e-09,
				2.2999626594738224e-09
			],
			[
				2.2585909297798152e-09,
				1.846613086492817e-09
			],
			[
				3.097960286882368e-09,
				2.5351715911889835e-09
			],
			[
				2.8207471402142405e-09,
				2.7941997952108315e-09
			],
			[
				3.0456427994463137e-09,
				3.27987568185199e-09
			],
			[
				2.4174498491892887e-09,
				1.5761326549330653e-09
			],
			[
				5.613406192585334e-09,
				1.1785583198652753e-08
			],
			[
				1.758675454620604e-08,
				3.1578340227221465e-09
			],
			[
				4.048152678137226e-09,
				5.7381037042598435e-09
			],
			[
				3.5663942572226365e-09,
				2.3879567950191443e-09
			],
			[
				3.5669440030666076e-09,
				3.3479726281575142e-09
			],
			[
				5.413393664982377e-09,
				1.697626031313763e-09
			],
			[
				2.4378174826174597e-09,
				1.6197512530033458e-08
			],
			[
				1.4874675234230417e-09,
				3.4317065928602216e-09
			],
			[
				2.141143737965975e-09,
				1.876095691268794e-09
			],
			[
				1.3071243638399938e-08,
				6.513379364342291e-09
			],
			[
				4.649515834310198e-09,
				6.590338370051107e-09
			],
			[
				8.501268177791558e-09,
				8.067842538600808e-09
			],
			[
				1.9661454088392298e-09,
				3.4831137158637173e-09
			],
			[
				2.4091857421464213e-09,
				3.649967215411215e-09
			],
			[
				2.8995870910237075e-09,
				2.803028564103031e-09
			],
			[
				3.3144599221100656e-09,
				3.822614316162957e-09
			],
			[
				3.6693835802670236e-09,
				3.3173134639800226e-09
			],
			[
				3.6006369473358874e-09,
				2.493129717345475e-09
			],
			[
				2.205800876437418e-09,
				1.9414202460559815e-09
			],
			[
				3.6347092522161727e-09,
				1.898491247596571e-09
			],
			[
				1.5157232331231446e-09,
				1.1133887196472744e-09
			],
			[
				2.0772541681735263e-09,
				2.0008988385715048e-09
			],
			[
				8.281355843924994e-09,
				1.0811397632475717e-08
			],
			[
				3.679707760556408e-09,
				4.099070019879248e-09
			],
			[
				4.82217496077695e-09,
				4.347229494606892e-09
			],
			[
				4.294105409871723e-09,
				3.8862528224874306e-09
			],
			[
				2.3367808175039227e-09,
				2.0049333781838404e-09
			],
			[
				4.49333073097952e-09,
				1.8666422167497307e-09
			],
			[
				3.024293665093309e-09,
				4.549749180860369e-09
			],
			[
				4.806315665205464e-09,
				1.920584786331538e-09
			],
			[
				2.234304765625836e-09,
				2.4052811589430038e-09
			],
			[
				5.161903087975964e-09,
				4.283809970855083e-09
			],
			[
				4.762020664707065e-09,
				4.508697916569554e-09
			],
			[
				8.56938959913047e-09,
				6.357201340245326e-09
			],
			[
				9.244461058576902e-10,
				3.117983551745373e-09
			],
			[
				5.2122827844073516e-09,
				2.6674795267803857e-09
			],
			[
				1.0449030761357799e-08,
				2.929763975693014e-08
			],
			[
				3.567508499834117e-09,
				3.224141308468691e-09
			],
			[
				2.1294383246482046e-09,
				4.51643810356026e-09
			],
			[
				1.853680831357531e-09,
				3.4768830784566387e-09
			],
			[
				2.033582340809833e-09,
				3.3088483017329964e-09
			],
			[
				1.1615289957997398e-08,
				1.008512344529651e-08
			],
			[
				4.736035035295186e-09,
				3.256800149105969e-08
			],
			[
				3.300930615051621e-09,
				6.008675395848888e-09
			],
			[
				6.645364631892213e-09,
				5.939579114121318e-09
			],
			[
				4.69488249636969e-09,
				5.574785393184898e-09
			],
			[
				3.951528680056117e-09,
				8.577152554207541e-09
			],
			[
				2.8980422318181813e-09,
				2.9511316630193435e-09
			],
			[
				4.524976361432585e-09,
				2.272102123152692e-09
			],
			[
				1.7416506652659072e-09,
				2.8599718169644964e-09
			],
			[
				3.748023165293458e-09,
				3.073024239825113e-09
			],
			[
				2.6964868966869364e-09,
				2.855387647022606e-09
			],
			[
				2.491385256343608e-08,
				3.7664613840358406e-08
			],
			[
				5.9649587158976165e-09,
				3.3697205939771255e-09
			],
			[
				2.6842992178693756e-09,
				1.2311725832519544e-09
			],
			[
				2.884433639323954e-09,
				1.6165261623129695e-09
			],
			[
				1.1840996135119316e-09,
				2.281294301434958e-09
			],
			[
				1.7585289343287992e-08,
				3.048137688854555e-09
			],
			[
				2.453729204137581e-09,
				1.2847204445299385e-08
			],
			[
				5.715080381462514e-09,
				2.6412138148277892e-09
			],
			[
				1.156929632716701e-08,
				5.209365144757774e-09
			],
			[
				3.640535766970135e-09,
				2.1389087772049124e-09
			],
			[
				6.0123446916075895e-09,
				3.8459765390410945e-09
			],
			[
				3.040874056249631e-09,
				2.067936676326642e-09
			],
			[
				5.832349557601588e-09,
				3.875755150208925e-09
			],
			[
				1.4411463314494063e-09,
				1.8861872411446114e-09
			],
			[
				1.2122306807653218e-08,
				1.3948250699683748e-08
			],
			[
				2.010178531762347e-09,
				1.177589702497932e-09
			],
			[
				1.1915356616367401e-09,
				3.013206905992351e-09
			],
			[
				1.9925840865006215e-09,
				1.5011974195287968e-09
			],
			[
				2.235911389419095e-09,
				2.731433355794927e-09
			],
			[
				1.3117427364006713e-09,
				3.7394388841061345e-09
			],
			[
				7.917402019224987e-09,
				4.292664894563255e-09
			],
			[
				5.4082500874214894e-09,
				7.83768008594707e-09
			],
			[
				3.671192195305955e-09,
				5.650000013490016e-09
			],
			[
				1.618622031950828e-08,
				2.0077137209103532e-08
			],
			[
				5.765564321732892e-09,
				5.449546242995083e-09
			],
			[
				1.9294827173564163e-09,
				3.7619399239101435e-09
			],
			[
				2.0167577178156767e-09,
				3.3569461871338906e-09
			],
			[
				4.125743650171275e-09,
				3.613900767518803e-09
			],
			[
				2.680794899751557e-09,
				2.8278379204042467e-09
			],
			[
				2.9060081109491898e-09,
				3.3747738530647376e-09
			],
			[
				3.2066410453938273e-09,
				1.8638901817994188e-09
			],
			[
				3.912240390965021e-09,
				5.838482833893488e-09
			],
			[
				2.510196019642654e-09,
				5.338923623896077e-09
			],
			[
				3.920147732507429e-09,
				1.4508783978348613e-09
			],
			[
				1.928148427873766e-09,
				1.608203696302483e-08
			],
			[
				2.8140380293349688e-09,
				2.855498428697973e-09
			],
			[
				1.3223770448711377e-08,
				5.6594616649849495e-09
			],
			[
				2.5788644899933837e-09,
				2.1425757225573395e-09
			],
			[
				1.1749283016489559e-09,
				2.3751876685071016e-09
			],
			[
				7.350051955372852e-09,
				1.865916260544898e-09
			],
			[
				3.071887877592939e-09,
				4.843537397393675e-09
			],
			[
				2.198229673951854e-09,
				2.8216380512446914e-08
			],
			[
				1.8808764417838064e-09,
				2.3662929867969552e-09
			],
			[
				5.167333413060067e-09,
				4.101017890987077e-09
			],
			[
				4.906450184199201e-09,
				4.744731858177849e-09
			],
			[
				2.2011450424615797e-09,
				3.568310629119529e-09
			],
			[
				3.1130942837008686e-09,
				4.37270744075176e-09
			],
			[
				6.319995345692218e-09,
				6.451687006415544e-09
			],
			[
				4.134254956260235e-09,
				3.3622925831053166e-09
			],
			[
				3.378828883127687e-09,
				1.2411676356919931e-09
			],
			[
				2.0657660900569673e-09,
				8.713414228752105e-09
			],
			[
				1.3130082285239133e-09,
				2.5935004835855023e-09
			],
			[
				3.757904103779144e-09,
				2.6724432682454062e-09
			],
			[
				3.578203283602813e-09,
				1.6937471817504427e-09
			],
			[
				4.773092022034223e-09,
				3.3411528132452584e-09
			],
			[
				2.2744099917890465e-09,
				4.027437665557903e-09
			],
			[
				4.704460913596164e-09,
				2.6292987818635134e-09
			],
			[
				4.4094917361512326e-09,
				1.891775916697041e-09
			],
			[
				3.1140383381694884e-09,
				3.207954209201493e-09
			],
			[
				3.0154924005599205e-09,
				2.6576430222284533e-09
			],
			[
				3.7465422069807865e-09,
				2.8860991055756935e-09
			],
			[
				7.317734286041122e-09,
				1.7139898835583153e-08
			],
			[
				4.6127859589536975e-09,
				5.174734568732608e-09
			],
			[
				3.854765961075669e-09,
				4.6276674683283115e-09
			],
			[
				4.6647788826941836e-09,
				7.054258510110579e-09
			],
			[
				8.025021345734552e-09,
				2.32502717729275e-09
			],
			[
				2.870523641936289e-09,
				2.030697707463993e-09
			],
			[
				2.806302342967189e-08,
				2.9482341418847557e-08
			],
			[
				5.957017974427605e-09,
				5.871274615982807e-09
			],
			[
				3.3930571885587953e-09,
				5.7525844122217046e-09
			],
			[
				2.3137618846751663e-09,
				2.2608076759845652e-09
			],
			[
				2.9737568195870563e-09,
				1.0670834741933665e-08
			],
			[
				3.373541296302706e-09,
				2.6927497244299337e-09
			],
			[
				3.9943332493766206e-09,
				3.166087215888324e-09
			],
			[
				3.2033716798067105e-09,
				2.3922675672240486e-09
			],
			[
				4.84688443386087e-09,
				7.64516029258802e-09
			],
			[
				6.822027185132554e-09,
				4.35221291509901e-09
			],
			[
				7.551962035520724e-09,
				6.464261205437039e-09
			],
			[
				4.042605880584938e-09,
				3.360093875021031e-09
			],
			[
				6.199131524542044e-09,
				6.07435598204208e-09
			],
			[
				1.4176757783662682e-08,
				6.57387105211603e-09
			],
			[
				3.70783323793606e-09,
				1.416736857785936e-09
			],
			[
				5.637515487670934e-09,
				5.992650996334758e-09
			],
			[
				8.604919176123022e-09,
				1.388590387782765e-08
			],
			[
				6.757153874727208e-09,
				4.487022002798551e-09
			],
			[
				6.738458341138677e-09,
				7.416413884769452e-09
			],
			[
				4.12835958079126e-09,
				1.163736938506531e-08
			],
			[
				6.921058164443093e-09,
				1.4081674267476604e-08
			],
			[
				1.7297039817975854e-09,
				2.9106439901842524e-09
			],
			[
				6.3891220429294936e-09,
				2.6344541603305816e-09
			],
			[
				1.7458024498124046e-09,
				2.1569266263003603e-09
			]
		],
		"rel_xy": [
			[
				-1.1973721834356589e-09,
				-3.9693396809684714e-10
			],
			[
				-1.526867169494633e-09,
				-1.2988184216634224e-09
			],
			[
				1.7635852187045077e-09,
				-1.9353936933122367e-09
			],
			[
				1.2442658596077233e-09,
				-2.607766809738501e-09
			],
			[
				9.107225949614565e-09,
				-5.751955094496167e-10
			],
			[
				4.5653147221579394e-09,
				-4.396970788210036e-11
			],
			[
				-1.583275188333448e-10,
				3.2094153025294464e-09
			],
			[
				-1.9139353529386996e-09,
				-4.5250837741260215e-10
			],
			[
				-2.3013685740568336e-09,
				-5.66840555854608e-10
			],
			[
				-7.512583596701616e-10,
				-2.712093050045378e-09
			],
			[
				-4.36430700472573e-09,
				3.5819614021085127e-10
			],
			[
				-1.3136329945363197e-10,
				-1.0489416599369708e-09
			],
			[
				3.7519873304427715e-09,
				-4.082509226144314e-10
			],
			[
				1.527996843308038e-09,
				5.553034494671994e-09
			],
			[
				-6.294731406597938e-10,
				7.183353251814189e-10
			],
			[
				-1.5821628406427182e-09,
				-1.5143351134271552e-09
			],
			[
				1.6372850351810419e-09,
				-1.9717648071294404e-10
			],
			[
				-1.3362700133843444e-09,
				4.067726751703114e-09
			],
			[
				-4.832667727588554e-10,
				-1.1851015661955103e-09
			],
			[
				-5.552689575200282e-09,
				3.208594984260618e-09
			],
			[
				-1.8738115128828006e-09,
				-1.9087140833781007e-09
			],
			[
				2.0481235911857082e-10,
				-2.6326307883828795e-10
			],
			[
				-3.87565502527416e-10,
				-3.3526528088262807e-11
			],
			[
				-2.316216684880687e-09,
				-3.989196124041695e-09
			],
			[
				1.3405476236813802e-09,
				1.4399087934928703e-10
			],
			[
				-1.52403359593696e-09,
				-6.098863811101002e-10
			],
			[
				6.83135667414284e-11,
				2.673501212787704e-10
			],
			[
				-6.847977120164917e-10,
				1.2493711651444612e-09
			],
			[
				-4.735986906615494e-09,
				-5.382973244163121e-10
			],
			[
				-2.8079881555929285e-09,
				1.92830994953857e-09
			],
			[
				-1.0629426473636861e-09,
				5.443335033377071e-10
			],
			[
				1.407958675107879e-10,
				-1.0447083226031322e-09
			],
			[
				-2.714868178845957e-09,
				1.9368007097412035e-10
			],
			[
				-4.5331221575186913e-10,
				-1.6519201951864556e-09
			],
			[
				-3.354979903144429e-09,
				-8.536588066028925e-10
			],
			[
				-1.0869163104460999e-09,
				2.7433536670136936e-09
			],
			[
				-1.5216194500252958e-09,
				-1.1850154843516986e-09
			],
			[
				-6.73973327845245e-10,
				5.258773956077459e-09
			],
			[
				-3.925817946848504e-09,
				-1.3141758706507212e-09
			],
			[
				-1.5001448934051422e-09,
				4.677736433091605e-10
			],
			[
				-4.3076065413147896e-10,
				-3.817812812269333e-09
			],
			[
				-6.79647726972135e-09,
				3.9412022486842546e-09
			],
			[
				-3.6260131267371754e-09,
				-3.1339389173604983e-09
			],
			[
				4.593682713117759e-10,
				2.89013423861935e-10
			],
			[
				-1.198039021133966e-09,
				-2.3194249725506423e-09
			],
			[
				6.974670593531566e-10,
				7.661614283041388e-09
			],
			[
				9.03220542442542e-11,
				-1.3223242178075088e-09
			],
			[
				1.1632654994821242e-09,
				3.4812299338868984e-10
			],
			[
				-6.16132572298247e-10,
				2.7468185684133107e-09
			],
			[
				3.444465236997152e-10,
				-3.4298271092858115e-09
			],
			[
				-2.1421583223053382e-10,
				9.297396912462789e-10
			],
			[
				-3.6236904466519282e-09,
				-3.8857387986817805e-09
			],
			[
				-1.069251760527092e-09,
				6.723696610923635e-10
			],
			[
				-1.8779985979990715e-09,
				1.1283581641918677e-09
			],
			[
				1.5787400707780469e-09,
				1.2077528467871426e-09
			],
			[
				1.540416875304233e-09,
				2.7174853147277933e-09
			],
			[
				1.8737946089315106e-12,
				-7.826001216223302e-10
			],
			[
				-2.2726176452941013e-09,
				-1.7778113944338162e-09
			],
			[
				-9.257150614715794e-10,
				2.464756342853345e-09
			],
			[
				1.8368184591510108e-09,
				1.2555242417746644e-09
			],
			[
				-2.0553478337373513e-09,
				-7.52355140570625e-09
			],
			[
				5.220928104363427e-09,
				2.5382795118679646e-09
			],
			[
				1.4006101469238884e-09,
				1.866260389167741e-09
			],
			[
				-8.491876732219717e-10,
				2.3008677132477287e-09
			],
			[
				-3.256963775465531e-09,
				7.091656657362912e-10
			],
			[
				9.020425775782776e-10,
				-1.4156628810514405e-09
			],
			[
				3.7172718655896754e-10,
				1.0849654444568932e-09
			],
			[
				7.152896455575113e-10,
				6.387320349269178e-10
			],
			[
				1.3712791094519025e-09,
				1.8573510489872149e-09
			],
			[
				-3.2097457073046073e-10,
				6.366260377371663e-09
			],
			[
				1.0601190064484014e-10,
				2.409972102922693e-09
			],
			[
				2.833008285521663e-09,
				-2.2082613174367766e-09
			],
			[
				3.149912286116424e-09,
				1.616809385596717e-09
			],
			[
				-1.7748012839919298e-09,
				2.8168250795767785e-11
			],
			[
				-4.111859435647807e-09,
				-3.207358249404231e-09
			],
			[
				-4.652091630207859e-09,
				1.085109061067222e-09
			],
			[
				-1.88051624354514e-09,
				-8.17798992011566e-12
			],
			[
				3.2348089875842812e-09,
				-4.792261178329368e-10
			],
			[
				5.0416300060204795e-09,
				1.0325310190315857e-09
			],
			[
				3.6103771990985965e-09,
				4.079373726355021e-09
			],
			[
				1.374735092368032e-09,
				4.279951291806573e-09
			],
			[
				2.0548448691849143e-09,
				1.5247982959893807e-09
			],
			[
				4.526617298275994e-09,
				2.8013668570894292e-09
			],
			[
				3.4478984270254592e-09,
				4.6171390268426285e-09
			],
			[
				3.9404011410005915e-09,
				7.100132208924865e-10
			],
			[
				7.998737807559243e-10,
				5.675229267787388e-11
			],
			[
				4.865166353767444e-09,
				-1.5246608094426768e-09
			],
			[
				2.5977320978655664e-09,
				6.0470530081511385e-09
			],
			[
				1.9095749472664174e-09,
				6.760852416292086e-09
			],
			[
				1.991714361124401e-09,
				1.6348198126477569e-09
			],
			[
				-3.4616261816882245e-09,
				1.0221455879552586e-09
			],
			[
				3.478039389747714e-10,
				1.5300535850731536e-09
			],
			[
				-2.5942196999845107e-09,
				2.2101237840669936e-09
			],
			[
				-1.054750900160599e-09,
				-4.332544661709765e-09
			],
			[
				1.5372713540902646e-09,
				2.71736439726468e-09
			],
			[
				-1.2546490310985145e-09,
				-1.3479014415458923e-09
			],
			[
				-1.0790592840243696e-09,
				1.923389079641391e-09
			],
			[
				2.6825915901389157e-11,
				1.424999187552415e-09
			],
			[
				-2.2438519233636313e-10,
				-2.0780429949572135e-09
			],
			[
				3.920952968173757e-09,
				-1.8339782162396115e-09
			],
			[
				-5.208628622474697e-10,
				-2.196135681088832e-09
			],
			[
				-9.313134842721823e-10,
				1.0504652014499174e-09
			],
			[
				1.4226791751550836e-09,
				7.752243056361397e-10
			],
			[
				-5.599469067209394e-10,
				-1.7121223613532036e-09
			],
			[
				-3.725942429650836e-09,
				1.8212049708831128e-09
			],
			[
				-8.769901618117003e-10,
				-2.47603448708171e-09
			],
			[
				-1.1099116731425188e-09,
				1.8543573940681648e-09
			],
			[
				2.9635991301371896e-09,
				2.1242500636050076e-09
			],
			[
				4.5715247683457735e-09,
				-7.126800435112484e-09
			],
			[
				5.547515832536381e-09,
				1.2268535326382305e-09
			],
			[
				5.716478713337965e-09,
				5.574682549919895e-09
			],
			[
				-4.1211236537880553e-10,
				-1.6401060797726307e-09
			],
			[
				-3.0143926454253636e-09,
				6.573039908479892e-10
			],
			[
				-4.4470144489258585e-09,
				-1.5209511705509162e-09
			],
			[
				1.1356182957271623e-09,
				3.377848242985109e-09
			],
			[
				-3.0570808854827088e-09,
				-7.104277681503288e-10
			],
			[
				-1.2803707992565181e-09,
				9.236653096697841e-10
			],
			[
				1.4286198702512321e-09,
				-7.68268853031593e-09
			],
			[
				-9.16369822018524e-10,
				-1.6302908337329304e-10
			],
			[
				2.829284936220993e-09,
				-2.6855783928384022e-09
			],
			[
				1.7960300554570748e-09,
				-3.9015294370893457e-10
			],
			[
				9.83666389959897e-10,
				-7.235253641417383e-10
			],
			[
				3.4613351512468164e-09,
				2.4431744476951217e-09
			],
			[
				2.9345122363878864e-09,
				2.703044470905871e-09
			],
			[
				4.031800395507458e-10,
				-3.383963218407231e-10
			],
			[
				-7.646067507388478e-10,
				-9.205385732202599e-10
			],
			[
				3.183941769969051e-09,
				2.93775693651156e-10
			],
			[
				1.739429538980201e-09,
				7.553795135362575e-10
			],
			[
				-9.322478270965915e-10,
				3.3935780926603636e-10
			],
			[
				1.5333514817592736e-09,
				-6.647482745749136e-10
			],
			[
				-7.608560075847e-10,
				-1.4203556557381127e-09
			],
			[
				1.911470147245065e-09,
				-3.057532324790677e-09
			],
			[
				4.697878333793623e-09,
				-1.0150648187921078e-09
			],
			[
				2.451654200587927e-09,
				2.62256121480944e-09
			],
			[
				2.5461192854739095e-10,
				-4.633713745167208e-09
			],
			[
				-1.119896238840361e-09,
				-4.5432312418862795e-10
			],
			[
				3.205496132401686e-09,
				-4.4544965502751865e-09
			],
			[
				-8.236565325657228e-10,
				-3.1366419221281933e-09
			],
			[
				5.668357020664526e-10,
				-1.99383696342144e-09
			],
			[
				-1.2040025491894775e-09,
				2.3381198495188424e-11
			],
			[
				3.403776838708496e-10,
				-2.1341958676789555e-09
			],
			[
				-1.0814878832037435e-09,
				-1.7865835284431671e-09
			],
			[
				8.391480429626552e-10,
				-2.593577294402478e-09
			],
			[
				2.1759246830588777e-09,
				1.7440300996853705e-10
			],
			[
				2.020661535678912e-09,
				-1.238335559598165e-09
			],
			[
				9.641163877828321e-10,
				-1.9684316766250423e-09
			],
			[
				-1.7872953027385745e-09,
				-1.7892038319200122e-09
			],
			[
				-1.5491184624097788e-09,
				-5.911834970848161e-10
			],
			[
				-6.369767181434959e-09,
				-1.2648133285035588e-09
			],
			[
				-2.607113335895843e-09,
				7.781979876934176e-11
			],
			[
				-3.522449335633375e-09,
				2.217586227275676e-10
			],
			[
				-3.9607634101771395e-09,
				-8.220907408009747e-10
			],
			[
				3.6948078503210984e-10,
				-1.3256014702116033e-10
			],
			[
				-5.893347020775521e-10,
				-1.1809783065733203e-09
			],
			[
				-1.884582780588519e-09,
				1.2003995309134244e-09
			],
			[
				-1.5240457421226083e-09,
				1.0905708519158489e-09
			],
			[
				-6.109557406983106e-10,
				-2.2500544836221906e-09
			],
			[
				-2.3069330333107524e-09,
				-1.9230224700041933e-09
			],
			[
				2.853984163075814e-11,
				4.1169865271819627e-10
			],
			[
				1.480527440598577e-09,
				-6.751720355220918e-09
			],
			[
				2.1347299004693263e-09,
				-4.301096392111732e-10
			],
			[
				-1.4297043218476038e-09,
				-1.1542519239429521e-09
			],
			[
				2.70349711440257e-09,
				-3.743172702745515e-09
			],
			[
				2.2549948489864905e-09,
				2.4681047815900165e-09
			],
			[
				2.738799106408323e-09,
				2.5581636149422647e-11
			],
			[
				2.9906433737407467e-09,
				-2.275466168520284e-09
			],
			[
				-2.239836322859776e-09,
				4.911410311388199e-10
			],
			[
				-1.1680989714587908e-09,
				-8.711720871985448e-10
			],
			[
				5.882654073008088e-10,
				-8.391029670641047e-10
			],
			[
				2.9986250239340827e-09,
				-1.330718806370214e-09
			],
			[
				-1.5541835846636885e-09,
				4.6012986534869495e-10
			],
			[
				3.7493415530915593e-10,
				-1.7272615815436188e-10
			],
			[
				4.4837740768465643e-10,
				-5.019645893301233e-10
			],
			[
				1.5100806649598708e-09,
				-1.8279313642744825e-09
			],
			[
				1.405448601396002e-09,
				1.3903921609624986e-09
			],
			[
				-1.3024212259359661e-09,
				-6.05292440487174e-10
			],
			[
				6.475666121527302e-10,
				6.902634761282205e-10
			],
			[
				3.3977717646708564e-09,
				1.4747422080128379e-09
			],
			[
				2.718432653892644e-09,
				-1.7255201224849388e-09
			],
			[
				1.4203391298411322e-09,
				-9.979557226094873e-10
			],
			[
				4.089731754205557e-09,
				-1.3217094715203388e-09
			],
			[
				-4.7538793018152316e-11,
				4.172101454475331e-09
			],
			[
				-1.6338436360085184e-09,
				2.3748183317702005e-09
			],
			[
				-3.1372006296549325e-10,
				-2.0513687870089446e-09
			],
			[
				5.270530203263777e-10,
				1.0235470861674384e-09
			],
			[
				2.206726197712948e-11,
				-4.2579075430258255e-09
			],
			[
				-3.113247216767489e-10,
				1.6988153350849218e-10
			],
			[
				-1.4830433449670962e-09,
				4.8134029230821665e-09
			],
			[
				-6.437590634939751e-10,
				1.394970571110129e-09
			],
			[
				1.0878214218719083e-09,
				-1.1059879443211292e-10
			],
			[
				-2.0593594289328365e-09,
				7.454578481386308e-10
			],
			[
				8.821047280197899e-10,
				-1.1538633085835434e-09
			],
			[
				-2.995448778757663e-09,
				-1.5126381735566328e-09
			],
			[
				-8.47206599916366e-10,
				4.0056601827103805e-09
			],
			[
				1.2446422433938923e-09,
				-9.639820301497891e-10
			],
			[
				3.3552335184636433e-09,
				1.4973614229324074e-09
			],
			[
				1.5825347581902806e-09,
				3.7229878626496065e-09
			],
			[
				-3.0888229343344344e-10,
				6.584907522777362e-10
			],
			[
				-2.041439809580872e-09,
				-6.498752398132575e-10
			],
			[
				1.1975325172387948e-10,
				-2.0898082790861652e-10
			],
			[
				-2.768705698400031e-09,
				8.311822726563995e-10
			],
			[
				-9.043690739255759e-12,
				2.9059247125377756e-09
			],
			[
				9.758615231845843e-10,
				-1.0319624847709053e-09
			],
			[
				9.62443275728704e-10,
				-1.233486488348323e-08
			],
			[
				-2.539068613810501e-10,
				2.9685511123819665e-09
			],
			[
				-2.8192367461077038e-09,
				-1.545652591619176e-09
			],
			[
				-8.185997257130305e-10,
				1.1022435913851294e-09
			],
			[
				1.0510071477834525e-09,
				-3.567510185441074e-09
			],
			[
				1.7101881791707887e-09,
				5.716693744339621e-10
			],
			[
				6.378018321583621e-10,
				-1.5033673416358548e-09
			],
			[
				-7.328221212557312e-10,
				-1.67251099074515e-09
			],
			[
				1.1651591128306304e-09,
				1.7153561662324726e-11
			],
			[
				1.1032255881908246e-09,
				2.3092128718996367e-10
			],
			[
				-1.3526264018533865e-09,
				-9.65435122120074e-10
			],
			[
				1.0342675972503131e-09,
				1.36689187334366e-09
			],
			[
				2.8001853036169827e-10,
				4.401033130332273e-10
			],
			[
				-5.156428717705086e-09,
				-3.772545895951754e-10
			],
			[
				-5.3389711012781344e-09,
				2.739464843985956e-09
			],
			[
				-1.9806040087965323e-09,
				6.857637107533639e-10
			],
			[
				-1.3700625277340624e-09,
				2.2546565813845806e-09
			],
			[
				6.1795866213095725e-09,
				-1.037796676087683e-09
			],
			[
				-1.58995108181532e-09,
				1.883775163310331e-09
			],
			[
				-2.0408786619080657e-09,
				1.6401004711299945e-09
			],
			[
				-3.916453934276119e-09,
				-2.5532641053923536e-09
			],
			[
				-1.5202686267135854e-09,
				-6.164703804254406e-10
			],
			[
				5.656442825924644e-10,
				-4.5446938939877324e-10
			],
			[
				5.27769516351363e-10,
				3.0282525940555527e-09
			],
			[
				-4.683024486424523e-09,
				5.368164545542698e-10
			],
			[
				-3.7016763976364456e-09,
				-6.885312356649329e-09
			],
			[
				8.4238572169761e-09,
				-2.391620075010972e-10
			],
			[
				-2.4892180334060662e-09,
				-2.7383579296979688e-09
			],
			[
				9.402495215667416e-10,
				-4.821278869083164e-09
			],
			[
				1.0190265166752275e-09,
				-1.1979776400607157e-09
			],
			[
				-2.644651395145594e-10,
				-2.6983552392256684e-09
			],
			[
				-7.43338978301591e-10,
				6.537854282778934e-09
			],
			[
				6.966685339168781e-10,
				5.844296430598064e-09
			],
			[
				-3.8811032402760725e-09,
				6.198293328841157e-09
			],
			[
				2.3563763567458314e-09,
				1.93713545408797e-09
			],
			[
				-1.227962254220406e-09,
				1.4025430362766337e-09
			],
			[
				-6.111552546308734e-10,
				-2.726514428093607e-09
			],
			[
				-6.6958923567493145e-09,
				4.4018763013148604e-10
			],
			[
				1.512068480161328e-09,
				1.2290897319536705e-09
			],
			[
				1.921301369212147e-09,
				3.952485930874221e-09
			],
			[
				2.5012404124568975e-09,
				-6.611046476472352e-09
			],
			[
				5.966431217189958e-10,
				2.5678049594721015e-09
			],
			[
				-5.078125745203087e-09,
				-1.4171813195636274e-09
			],
			[
				-4.415925209471219e-09,
				-5.659362306624578e-09
			],
			[
				5.0015392426995325e-09,
				4.806610009818474e-10
			],
			[
				1.7990544803773577e-09,
				1.1004386376391274e-09
			],
			[
				-2.2479417474207137e-09,
				3.5049281258562126e-09
			],
			[
				-3.019628907396496e-09,
				4.115095403118922e-09
			],
			[
				6.5207257032171994e-09,
				6.279479601076539e-10
			],
			[
				3.0373901696610314e-09,
				-1.0384364855060033e-09
			],
			[
				2.3272592427201016e-09,
				-1.082039984956161e-09
			],
			[
				-3.315193697236956e-09,
				-1.2350872003041234e-09
			],
			[
				-2.3376729370304416e-09,
				1.2804101066251167e-09
			],
			[
				2.3370860588104742e-09,
				-3.2263512244563803e-09
			],
			[
				-9.611865284229774e-10,
				3.572914488499631e-10
			],
			[
				-3.212890196390189e-09,
				4.685752354787923e-09
			],
			[
				-4.6000554322945035e-10,
				-3.0450727400065574e-09
			],
			[
				5.779691733557353e-10,
				-2.1960508862713495e-09
			],
			[
				-1.5230139260098234e-09,
				-3.206531631070783e-09
			],
			[
				1.0031097800201713e-09,
				3.106620720500731e-09
			],
			[
				-7.349818350205346e-10,
				3.3530043148949057e-09
			],
			[
				-4.1256825249780815e-09,
				2.177231922544503e-09
			],
			[
				-1.760049427227275e-09,
				-2.7308358078266874e-09
			],
			[
				-1.1492003351944855e-10,
				2.936098448465702e-10
			],
			[
				4.96598104616637e-09,
				-6.848067424233131e-10
			],
			[
				-7.827676995674919e-10,
				8.183091079010757e-10
			],
			[
				-2.297540787545331e-09,
				2.7267294410300096e-09
			],
			[
				3.777530122976675e-09,
				-2.8985785045855035e-09
			],
			[
				1.4028717645735864e-09,
				1.9600778809240726e-10
			],
			[
				-3.266374031650052e-10,
				-1.41418313573575e-09
			],
			[
				6.449964333213692e-09,
				-5.1704901943024396e-09
			],
			[
				-2.3462775252411193e-09,
				-2.4133401098875685e-09
			],
			[
				-1.6245198126374988e-09,
				-2.076063898342433e-09
			],
			[
				-8.627566160759287e-10,
				-4.496772080415466e-09
			],
			[
				-1.1372994000862369e-10,
				4.768106570562102e-09
			],
			[
				4.332403666760958e-09,
				3.696373890787637e-09
			],
			[
				3.1167938990356393e-09,
				-3.0643145334320822e-09
			],
			[
				-3.2007054900236398e-09,
				6.7901441009846604e-09
			],
			[
				-2.140145025460316e-09,
				7.851502073724904e-10
			],
			[
				-6.437217513310714e-10,
				-9.461228135813727e-10
			],
			[
				-2.595805243899656e-09,
				2.542877589025046e-09
			],
			[
				-2.0751072993799453e-11,
				4.446666542960606e-10
			],
			[
				5.53162647245353e-09,
				4.447190272304669e-09
			],
			[
				-1.0089075854411014e-11,
				7.517838486563514e-10
			],
			[
				2.283950008125137e-09,
				-2.629976118123175e-10
			],
			[
				1.0724324711892117e-10,
				-2.1910344549868583e-10
			],
			[
				3.3596043705420185e-09,
				-2.915101459709972e-09
			],
			[
				-2.723654792101306e-09,
				-1.8801848636574446e-09
			],
			[
				-4.6402823176629096e-09,
				-2.6803545983593555e-09
			],
			[
				-6.481198443988883e-10,
				7.173464283375504e-10
			],
			[
				1.233453909305007e-09,
				3.914249041004965e-09
			],
			[
				-1.233453909305007e-09,
				-3.914249041005071e-09
			],
			[
				-2.9391566632149996e-09,
				8.90683370605124e-11
			],
			[
				-3.920526264352842e-10,
				4.967491895121842e-11
			],
			[
				1.8952582528847446e-09,
				-2.7371188186887478e-09
			],
			[
				9.92031170718822e-10,
				-3.5858276400215866e-09
			],
			[
				2.7263056587864545e-09,
				-2.861214906906024e-10
			],
			[
				-2.2823857927397372e-09,
				6.470324693388888e-09
			],
			[
				2.3149321696574396e-09,
				-5.911587787769352e-09
			],
			[
				8.282524609916995e-10,
				-6.060208488215288e-10
			],
			[
				-2.901035028609228e-09,
				6.748969601786571e-09
			],
			[
				-2.421496020402289e-10,
				-2.3136096519569064e-10
			],
			[
				-6.765344682850803e-10,
				-2.7960463741240324e-09
			],
			[
				3.504760054267449e-09,
				2.8098446602774454e-09
			],
			[
				2.5301267931228907e-09,
				1.2554995756440647e-10
			],
			[
				1.2738678588611893e-09,
				5.048699855838319e-11
			],
			[
				-2.613443322671739e-09,
				1.5408116169766412e-09
			],
			[
				-4.018776915294074e-09,
				-1.7306468592528372e-09
			],
			[
				-3.929096619608901e-09,
				-1.9533277774990988e-09
			],
			[
				3.929096619609007e-09,
				1.9533277774992047e-09
			],
			[
				-1.6576429076879169e-09,
				2.2163096847577737e-09
			],
			[
				5.601255862893424e-10,
				-3.563552782442219e-09
			],
			[
				3.905398294877231e-09,
				-3.1651293607064994e-09
			],
			[
				-2.6367341282841328e-09,
				-2.0833073936723875e-09
			],
			[
				-2.7625177514994673e-09,
				2.42985343919447e-09
			],
			[
				-2.1433621517449046e-09,
				2.1697362594618296e-09
			],
			[
				4.5224907376284477e-10,
				-8.081544796272108e-10
			],
			[
				1.1496567125941045e-09,
				1.1710824746899798e-09
			],
			[
				1.2648541435418874e-09,
				2.048104722185849e-09
			],
			[
				1.8679731281498466e-09,
				-4.1494256384200873e-10
			],
			[
				-2.8275738201813313e-09,
				6.160378755268817e-09
			],
			[
				1.8080105988857203e-09,
				-2.277365120118829e-09
			],
			[
				1.0195632212958227e-09,
				-3.883013635149975e-09
			],
			[
				3.3270624813055617e-09,
				-6.075833627699348e-09
			],
			[
				3.0397134690721e-09,
				-6.31366339908735e-09
			],
			[
				2.220807290135193e-09,
				-4.001503615268939e-09
			],
			[
				-7.815037456458402e-10,
				2.9165173673701474e-09
			],
			[
				-1.2665679443586723e-09,
				2.904354452463346e-09
			],
			[
				3.247033091969001e-09,
				6.132166919671619e-09
			],
			[
				-2.7058097112971813e-09,
				-9.546485913245973e-11
			],
			[
				-6.452915319853876e-09,
				-8.987050650180395e-10
			],
			[
				-6.889278318482964e-09,
				-6.611114534854741e-09
			],
			[
				-3.86481840379039e-09,
				-3.0320638522167232e-09
			],
			[
				-2.3187727008903055e-09,
				-3.632229334230108e-09
			],
			[
				-1.3486034562504955e-09,
				6.751881533129245e-09
			],
			[
				3.391326367778872e-09,
				-1.046083005681121e-09
			],
			[
				3.123390508057303e-09,
				-2.002985353659357e-09
			],
			[
				-3.1844796805767335e-10,
				1.438848864330811e-09
			],
			[
				1.1094953315367515e-09,
				3.5146456757477427e-09
			],
			[
				6.92306497400076e-11,
				-1.851880059155243e-10
			],
			[
				6.418658379030174e-09,
				1.0236419840050389e-08
			],
			[
				8.204365542567205e-10,
				-3.290935026482778e-09
			],
			[
				-1.6619745058123322e-09,
				-1.6939246621196238e-11
			],
			[
				-1.98482607093155e-09,
				7.56900468017968e-09
			],
			[
				2.6036884311940013e-09,
				-2.2306212809495692e-09
			],
			[
				2.226755912931603e-10,
				-2.03050912612656e-09
			],
			[
				-2.7314269156150443e-09,
				1.1491408717333123e-09
			],
			[
				2.7314269156149384e-09,
				-1.1491408717333123e-09
			],
			[
				-5.012789465921453e-09,
				-1.6076585330113114e-09
			],
			[
				1.2757343967382207e-09,
				-2.8025093432229327e-09
			],
			[
				3.4205123446950994e-10,
				-1.7717418026111624e-09
			],
			[
				5.25649628504451e-09,
				-4.645295595641626e-10
			],
			[
				4.4914155832431774e-09,
				1.1384336826308955e-09
			],
			[
				3.659953155434102e-10,
				-3.2583733767703316e-09
			],
			[
				-1.886791828442882e-09,
				8.652730987315227e-10
			],
			[
				2.2064712551952788e-09,
				7.128179919438326e-10
			],
			[
				3.208425984711156e-09,
				2.2626560464551197e-09
			],
			[
				-1.508731117566182e-09,
				4.147451572648442e-12
			],
			[
				-1.0944787163498023e-09,
				5.929764619564994e-10
			],
			[
				-2.076925557291767e-09,
				6.06632313433927e-09
			],
			[
				-4.329072621670417e-09,
				1.6664769416393965e-09
			],
			[
				-7.621229155820045e-09,
				-1.6141272535927744e-08
			],
			[
				3.869369040353743e-10,
				-6.585562779373441e-09
			],
			[
				-1.64152745472179e-09,
				4.927122576978483e-09
			],
			[
				3.2880376532110016e-09,
				5.161195117017094e-09
			],
			[
				9.101298266101004e-10,
				5.186472826453351e-09
			],
			[
				-2.1073648279945886e-11,
				4.8699330088479325e-09
			],
			[
				-1.0083689385647467e-10,
				-5.716277840211442e-10
			],
			[
				-9.455246050163984e-10,
				-1.9573976636779285e-11
			],
			[
				-6.100207277007982e-10,
				2.597191846418595e-09
			],
			[
				-1.922070126240359e-09,
				1.7102129430056e-09
			],
			[
				-1.2257396867032357e-09,
				1.0738589353756394e-09
			],
			[
				2.5656744971281696e-09,
				1.0445159680223738e-09
			],
			[
				-2.3265594846743236e-09,
				-2.657132325923479e-09
			],
			[
				1.0095682306444792e-09,
				8.247973394328079e-09
			],
			[
				3.231057169815315e-09,
				2.471613997949783e-09
			],
			[
				3.872005463392629e-09,
				-2.4503149262907197e-09
			],
			[
				5.346116203315619e-09,
				-2.246360057130878e-09
			],
			[
				1.5109423059827054e-09,
				-1.7648820820822688e-09
			],
			[
				2.843184825228784e-09,
				-8.581289598271446e-10
			],
			[
				1.1051624050305761e-09,
				-7.713617754715143e-10
			],
			[
				-7.015949959163634e-10,
				1.368259644283173e-09
			],
			[
				2.6220354969465835e-10,
				-7.006887112200623e-09
			],
			[
				-4.134668563078033e-09,
				7.373856486731129e-10
			],
			[
				-2.4445476918520554e-09,
				1.1061657846421942e-08
			],
			[
				-2.0918645389110273e-09,
				-1.1407670963081212e-09
			],
			[
				4.171232859081289e-10,
				-7.588072077846217e-10
			],
			[
				-1.3159924251228525e-09,
				-8.181110414647259e-09
			],
			[
				-8.826930698065992e-10,
				-2.707896914239658e-09
			],
			[
				2.5289359174192366e-08,
				-7.53341717272264e-10
			],
			[
				-1.779187945494631e-08,
				-6.33012465804926e-09
			],
			[
				-1.592032934167348e-08,
				-6.533477037577035e-09
			],
			[
				-9.238058145432214e-09,
				-1.0768236126112026e-09
			],
			[
				1.766090776785953e-08,
				1.4693767025509497e-08
			],
			[
				8.729926059361706e-10,
				9.597774539421132e-09
			],
			[
				-2.2256220681276423e-09,
				-1.0913670268796703e-08
			],
			[
				1.2217934390591571e-09,
				4.6827095908458136e-09
			],
			[
				-4.298241184892023e-09,
				-2.2381943677514364e-09
			],
			[
				4.131985366419014e-09,
				4.383761045306232e-09
			],
			[
				-1.685731369726847e-09,
				-5.31398308340361e-09
			],
			[
				-8.528178871496045e-10,
				-1.564714569311195e-09
			],
			[
				1.0744375563153551e-09,
				-6.792292478781217e-09
			],
			[
				1.761203542166844e-09,
				8.158609592470878e-09
			],
			[
				-1.0865636783709442e-10,
				3.994969894652131e-09
			],
			[
				2.0179931169382317e-09,
				-2.501806446298605e-09
			],
			[
				-1.4332931887831177e-09,
				-1.902848770072849e-09
			],
			[
				-3.7831316038072514e-09,
				-7.833318182373714e-10
			],
			[
				3.541656320783357e-09,
				3.1991005304912753e-10
			],
			[
				-5.264695251346141e-10,
				2.043488062331815e-11
			],
			[
				1.045120373874684e-10,
				2.5968243193427007e-09
			],
			[
				-5.818149383748479e-10,
				1.517902971658853e-10
			],
			[
				-2.140092535172417e-09,
				-1.8406613127869642e-09
			],
			[
				-4.063408558464306e-10,
				-7.148503914987625e-10
			],
			[
				3.7914372597443814e-09,
				-1.4405423218315438e-09
			],
			[
				-2.5014336210151087e-09,
				-5.824746123371083e-10
			],
			[
				-1.5584818561090816e-09,
				1.0086960986074084e-09
			],
			[
				-2.2657802136023578e-10,
				-3.766400528858577e-09
			],
			[
				3.810693778586443e-09,
				5.440290658480681e-09
			],
			[
				1.0668679595333032e-08,
				-1.0963193662968799e-08
			],
			[
				7.263017517650381e-09,
				-6.524367290175323e-10
			],
			[
				1.3365677138426526e-09,
				8.040190522936184e-10
			],
			[
				7.013079782551088e-10,
				-1.6564342049396326e-09
			],
			[
				-2.3495876125546946e-09,
				3.358695944548809e-10
			],
			[
				-3.886545188890019e-09,
				1.2508886487249118e-08
			],
			[
				-8.638171625405651e-09,
				1.756549731440332e-10
			],
			[
				-5.095268378230757e-09,
				-5.523655102157397e-10
			],
			[
				-1.0567380723167713e-08,
				-6.0754514099733975e-09
			],
			[
				3.2686695955853e-08,
				4.376985161161667e-08
			],
			[
				1.4249657837458548e-09,
				-2.7909272113641695e-09
			],
			[
				-1.431645301687108e-09,
				7.463356255619389e-10
			],
			[
				-1.7426840012772823e-09,
				-3.982982955639913e-10
			],
			[
				-6.497362863574255e-10,
				-4.012436090618539e-09
			],
			[
				-2.6011055752880174e-09,
				-1.751995508330157e-09
			],
			[
				-2.355205078444356e-09,
				-2.5255235008467923e-09
			],
			[
				-3.5914949071519718e-09,
				-1.2504553452858315e-09
			],
			[
				-4.231691776925696e-09,
				-1.106445630302716e-08
			],
			[
				-2.195242605214734e-09,
				-4.444549426571235e-09
			],
			[
				-7.011583231409063e-09,
				-2.9740767795434747e-09
			],
			[
				-3.901118199653402e-09,
				-3.5510508291111587e-09
			],
			[
				-2.8738100129467683e-09,
				-1.3217629566497578e-09
			],
			[
				-4.718169228783156e-09,
				-1.5428931628046674e-09
			],
			[
				5.3457854307716695e-09,
				-6.787009750859423e-09
			],
			[
				-1.9843563661773665e-10,
				-2.994303717083582e-09
			],
			[
				-1.1581283440832365e-09,
				5.0109108921781445e-09
			],
			[
				9.769983738637458e-09,
				3.9580921582759985e-09
			],
			[
				3.7169642674048947e-09,
				-3.2175868105350683e-09
			],
			[
				1.8637636055358964e-10,
				-2.6353176479139064e-09
			],
			[
				-2.476732605954622e-09,
				-1.7182236764248457e-09
			],
			[
				-1.426608022003968e-09,
				7.571128134873926e-09
			],
			[
				-3.6971079833056734e-10,
				3.5033789309248602e-09
			],
			[
				1.1637645623540549e-09,
				6.661201922582751e-09
			],
			[
				4.9460710595370885e-09,
				-4.165577846288233e-09
			],
			[
				-5.740124823560629e-09,
				-5.999003007219352e-09
			],
			[
				-2.067823149787886e-09,
				-2.497270139756174e-09
			],
			[
				1.7838756497263973e-09,
				-3.274741451664591e-09
			],
			[
				-2.7851782083638237e-09,
				-5.6329487757862845e-09
			],
			[
				-6.499525881795427e-09,
				-8.613118205945689e-09
			],
			[
				-6.1396660388280235e-09,
				-8.01337431198361e-09
			],
			[
				2.2644372288370911e-10,
				-6.640348176669265e-09
			],
			[
				2.6062179896161043e-09,
				-1.8545523578796436e-08
			],
			[
				6.391212199402086e-09,
				2.9784972860196398e-08
			],
			[
				-1.6662756860850156e-09,
				1.786745550657035e-09
			],
			[
				2.990384238555403e-08,
				-7.209393060370359e-09
			],
			[
				-4.7362570602771966e-09,
				-3.0556183915368655e-09
			],
			[
				-3.547959925153853e-09,
				-8.321212913557393e-09
			],
			[
				-9.027007830362668e-09,
				1.746475603021387e-09
			],
			[
				-4.4418981665293855e-09,
				3.8485354992192005e-08
			],
			[
				-1.1398560367429684e-09,
				-7.058457281452293e-10
			],
			[
				1.1398560367429684e-09,
				7.058457281452293e-10
			],
			[
				8.636297105920376e-10,
				-1.4662615137156508e-09
			],
			[
				-1.33752961410346e-09,
				-2.26375934361739e-09
			],
			[
				1.7998374938415633e-09,
				-6.853233254595089e-10
			],
			[
				-1.325937590330035e-09,
				4.415344182792497e-09
			],
			[
				-2.229345103615946e-09,
				-7.636321746541755e-09
			],
			[
				9.969743193303662e-11,
				3.0151392130880666e-09
			],
			[
				1.8696965693376013e-09,
				2.7247584869787167e-09
			],
			[
				2.5995110234520226e-10,
				1.896424046474971e-09
			],
			[
				-1.6847287267268436e-09,
				-3.936407697283885e-09
			],
			[
				6.774816496252464e-10,
				1.2447851695146092e-09
			],
			[
				1.0072470771013855e-09,
				2.6916225277694878e-09
			],
			[
				4.032765695707773e-09,
				-9.376601847468376e-09
			],
			[
				1.1570902210326625e-09,
				-8.256937285410282e-09
			],
			[
				1.4740886563207582e-11,
				-3.1872183329354955e-09
			],
			[
				-7.449101148762119e-10,
				-6.356307285522931e-09
			],
			[
				-4.591346128293651e-09,
				-2.1442344773067825e-09
			],
			[
				-1.5963791175957098e-09,
				-1.157733522587221e-09
			],
			[
				-1.9609052213476817e-09,
				1.3389608872353512e-09
			],
			[
				1.9743517675727247e-09,
				-6.440137239420537e-09
			],
			[
				1.36080094054742e-09,
				4.3485463710699164e-10
			],
			[
				1.289777995076802e-09,
				-2.8797845950545096e-09
			],
			[
				-1.142597690035807e-09,
				1.1235598186875644e-09
			],
			[
				9.916214826735076e-10,
				1.3554305809426284e-09
			],
			[
				-4.102738294885808e-09,
				-1.6475342565364148e-09
			],
			[
				4.689476044884729e-10,
				2.0116922463769493e-09
			],
			[
				-4.682482078359193e-09,
				-3.528615939713318e-09
			],
			[
				1.7716250630304088e-09,
				-5.2257643703586454e-09
			],
			[
				-1.5334046130214089e-09,
				3.465593948554444e-09
			],
			[
				-4.0859870713564445e-09,
				-2.816770019130614e-09
			],
			[
				5.109906643886495e-10,
				1.1271980455721887e-08
			],
			[
				-2.2343693759635217e-09,
				8.052396992503741e-10
			],
			[
				-1.0821475510430144e-09,
				-1.7746821524058562e-09
			],
			[
				2.2979377160014186e-09,
				-3.0489786243751063e-10
			],
			[
				-8.484721503332871e-10,
				1.9930424738738564e-09
			],
			[
				-7.843280040508963e-10,
				-2.0319966446224734e-09
			],
			[
				-1.3947522287109864e-09,
				1.167824831851997e-09
			],
			[
				-8.148792638946323e-10,
				2.764480166528059e-10
			],
			[
				-5.233067617891751e-10,
				3.2734136048100537e-09
			],
			[
				1.849004122963396e-09,
				4.3928455478989195e-09
			],
			[
				1.5858032510038393e-09,
				2.558252399937594e-09
			],
			[
				-2.2287015665970544e-09,
				1.4265086675615604e-09
			],
			[
				-2.4965524685119112e-09,
				-3.2350325469253086e-10
			],
			[
				3.8708880035335165e-09,
				2.1748163463390126e-09
			],
			[
				2.1303140009271643e-09,
				1.8402846625589848e-09
			],
			[
				8.119518247640823e-10,
				1.6282280451055893e-11
			],
			[
				-6.392010547046678e-10,
				-1.2093548945062403e-09
			],
			[
				-1.3088074636358087e-09,
				1.8366202159972825e-09
			],
			[
				-2.822940109937722e-09,
				-6.253713907558231e-10
			],
			[
				-2.5656039657864507e-09,
				4.047686341455773e-09
			],
			[
				2.4325797132468866e-09,
				4.0458359046859725e-09
			],
			[
				3.9862256199501265e-10,
				1.9587933608876398e-09
			],
			[
				7.742197570871583e-10,
				1.9290963081719418e-10
			],
			[
				3.1693042555538746e-10,
				1.7874352973281565e-09
			],
			[
				7.478664226851288e-10,
				5.3689421374530405e-09
			],
			[
				9.777136716847146e-09,
				-1.182984976790202e-09
			],
			[
				3.6972294066900253e-09,
				1.8371763138444162e-09
			],
			[
				-7.838394965019019e-11,
				-1.5319999606272386e-09
			],
			[
				-2.930063327644524e-09,
				-8.178839294221323e-09
			],
			[
				9.940593931594657e-10,
				8.800592302571659e-10
			],
			[
				1.104024643367755e-09,
				2.845802439804832e-09
			],
			[
				-1.8315832954063755e-09,
				-1.7678132512053582e-10
			],
			[
				3.1462140762580082e-09,
				3.2849561103854315e-09
			],
			[
				-4.826514897343294e-10,
				1.3448028388942175e-09
			],
			[
				2.129880304456379e-09,
				2.8008351939269857e-09
			],
			[
				4.460337128312819e-09,
				2.1233360567729125e-09
			],
			[
				3.871563981191266e-09,
				-6.6709973047471116e-09
			],
			[
				2.0239548231974507e-09,
				2.724859314663804e-09
			],
			[
				2.05932602926075e-09,
				4.6099574306850615e-09
			],
			[
				2.117554643170106e-09,
				3.853866641078917e-09
			],
			[
				7.624840924968706e-10,
				-1.7882343219235712e-09
			],
			[
				-7.065875056435782e-09,
				-7.848012407578539e-09
			],
			[
				-4.360183284611854e-09,
				-2.348896811999542e-09
			],
			[
				-5.999042661036734e-09,
				2.5432862091211885e-09
			],
			[
				1.8906932755533156e-09,
				3.8918168554781175e-09
			],
			[
				-1.8906932755533156e-09,
				-3.891816855478223e-09
			],
			[
				-1.7907631584901147e-09,
				4.251477220796885e-10
			],
			[
				1.7907631584900618e-09,
				-4.2514772207963556e-10
			],
			[
				1.5724133907029186e-09,
				-4.989507913602622e-09
			],
			[
				3.980387369394656e-09,
				-2.209611187972317e-09
			],
			[
				3.667336978241557e-09,
				3.647822394092928e-09
			],
			[
				-1.7915382378418872e-09,
				4.128587313659193e-10
			],
			[
				-4.837867409512267e-09,
				-3.472803709259565e-09
			],
			[
				6.638015390236084e-10,
				-1.1081564810711406e-09
			],
			[
				-4.052254920044868e-09,
				3.463381953746964e-09
			],
			[
				-2.0409688274409706e-09,
				-2.741300025591288e-09
			],
			[
				-3.2867286373362704e-09,
				-1.061095683203394e-09
			],
			[
				3.4725039063608466e-09,
				1.1383476911044335e-09
			],
			[
				-3.797274381138653e-10,
				2.9446101346327824e-09
			],
			[
				-2.0748061416473955e-09,
				-2.6788291293726182e-09
			],
			[
				-2.8570420142560713e-09,
				3.8400375018184643e-10
			],
			[
				-1.738081362955406e-09,
				-9.165433954802033e-11
			],
			[
				-8.613632995198666e-10,
				3.2898005455822204e-10
			],
			[
				6.385496672576572e-10,
				-1.7122560535410167e-09
			],
			[
				2.3932911150459576e-09,
				-1.6386237398528801e-09
			],
			[
				-4.163742299575622e-09,
				-1.9621404149851905e-10
			],
			[
				1.2394127409083888e-09,
				3.418303710089106e-10
			],
			[
				1.3043465088250337e-09,
				-3.6461039694849615e-09
			],
			[
				3.4916385360731493e-09,
				4.0524508421992015e-09
			],
			[
				1.3467935590195194e-09,
				7.550424235593017e-09
			],
			[
				-2.2711642813307374e-09,
				4.979902770738993e-11
			],
			[
				-2.276939271442036e-09,
				1.837023037491633e-09
			],
			[
				-2.8217758155236936e-09,
				2.3328567273482296e-10
			],
			[
				3.8155720358091865e-09,
				8.046219414671853e-09
			],
			[
				-5.705971588417548e-09,
				-2.686834581631435e-09
			],
			[
				2.5097607819666194e-09,
				-2.9750217223344593e-09
			],
			[
				5.077720844279697e-10,
				2.4811959622932204e-10
			],
			[
				3.624312047222484e-09,
				-2.692544375915654e-09
			],
			[
				3.376043938015046e-09,
				-5.315042893015042e-10
			],
			[
				3.55603534666351e-09,
				-2.470956641377975e-10
			],
			[
				-1.4994585025871575e-09,
				1.2613432959102858e-09
			],
			[
				1.6757748373590587e-09,
				-1.9312758786065876e-09
			],
			[
				-4.3724193068568416e-09,
				-8.72985803623153e-10
			],
			[
				1.8240805098341364e-09,
				5.730080986850331e-10
			],
			[
				1.5291195836211804e-09,
				3.10473959245916e-10
			],
			[
				-1.9949954536134012e-09,
				-3.0579582296917704e-09
			],
			[
				4.992374069917305e-11,
				-5.570671063856452e-10
			],
			[
				-4.640708345787431e-10,
				1.5157492647213685e-09
			],
			[
				3.25204542612278e-09,
				2.7587123997444866e-09
			],
			[
				-3.187745166353907e-08,
				-3.4603311310710146e-08
			],
			[
				3.187745166353907e-08,
				3.4603311310710146e-08
			],
			[
				-8.523585029719905e-10,
				-4.838571402535825e-09
			],
			[
				8.523585029719905e-10,
				4.838571402535825e-09
			],
			[
				5.987791844295492e-10,
				6.008748568431129e-09
			],
			[
				-5.681656869706941e-09,
				1.8500115356246395e-09
			],
			[
				2.3514161046653658e-09,
				-1.750919710479137e-09
			],
			[
				-5.043206905957145e-10,
				9.590631967583875e-10
			],
			[
				-5.196788334113379e-10,
				-2.2425840062057492e-09
			],
			[
				4.164794646713657e-09,
				-2.4343845836814014e-09
			],
			[
				7.447596614847126e-11,
				4.617177742452398e-09
			],
			[
				8.183268996297683e-09,
				-1.1900704894445835e-09
			],
			[
				3.372883725076282e-09,
				-2.166325902852758e-09
			],
			[
				-3.840623838747188e-09,
				-8.980706724279065e-10
			],
			[
				4.846614845562438e-10,
				1.787086324363613e-09
			],
			[
				-3.9472135549630505e-10,
				-2.1172773717168527e-09
			],
			[
				-5.521599702950515e-09,
				1.05703322071763e-09
			],
			[
				1.7145169580058873e-09,
				-5.847233031845644e-09
			],
			[
				-2.4650995385721925e-09,
				-9.59885378379249e-10
			],
			[
				4.563958745020581e-10,
				-1.0037993263257286e-09
			],
			[
				-2.4734921109150566e-09,
				4.331429885011213e-09
			],
			[
				-1.3696474615270854e-09,
				8.166788524311841e-10
			],
			[
				8.33114731017526e-10,
				-4.496164092286399e-10
			],
			[
				9.607936833119818e-10,
				-3.0861120865778064e-09
			],
			[
				7.363708381632744e-10,
				2.058891881638783e-09
			],
			[
				-1.1606317909657762e-09,
				6.601577617364923e-10
			],
			[
				-3.982235842011545e-10,
				3.946295358716123e-09
			],
			[
				8.691637814396837e-11,
				-3.5311714314298775e-09
			],
			[
				3.1368719044432974e-09,
				-1.5704933139870156e-09
			],
			[
				-2.825564698386217e-09,
				1.1553693867007635e-09
			],
			[
				-1.0092766962878501e-08,
				1.311339185079185e-08
			],
			[
				-1.1638568328080858e-08,
				5.073960263984935e-09
			],
			[
				-2.520044124431866e-09,
				5.283749736601529e-09
			],
			[
				-6.195666110081266e-09,
				1.3971842692342838e-08
			],
			[
				2.5320356066108313e-09,
				-8.109488226170244e-09
			],
			[
				6.765499913725838e-09,
				-7.346782984014212e-09
			],
			[
				1.077426328911433e-08,
				-1.036340999654522e-08
			],
			[
				6.123984072379896e-09,
				-1.2577556897146486e-08
			],
			[
				-3.6289218176090247e-09,
				3.202357367653912e-09
			],
			[
				7.88018446125041e-09,
				-2.2480638074986886e-09
			],
			[
				1.6057868332074233e-09,
				5.021968827849338e-09
			],
			[
				-1.6057868332074233e-09,
				-5.021968827849338e-09
			],
			[
				-3.80766900760005e-09,
				1.019266256026209e-08
			],
			[
				-7.549978979096353e-09,
				1.1470888150310948e-08
			],
			[
				-4.561574298308356e-09,
				6.603168950229536e-09
			],
			[
				-3.104860589675084e-09,
				1.1528493577688471e-08
			],
			[
				-2.5959798860553404e-09,
				-1.1774641125799698e-09
			],
			[
				4.194321116283374e-09,
				-6.428198084338925e-09
			],
			[
				2.2563863697024996e-09,
				-3.902522014958197e-09
			],
			[
				1.2097821046535453e-08,
				-1.6106192538395906e-08
			],
			[
				3.071534228213433e-09,
				-1.2180836488217624e-08
			],
			[
				5.014077349375027e-09,
				-4.382759815156536e-09
			],
			[
				-1.4106068740261787e-09,
				-1.0328116639954563e-09
			],
			[
				-1.7805810703821877e-09,
				-1.282843456559062e-09
			],
			[
				-1.7493361387690364e-09,
				5.247132380451925e-09
			],
			[
				-7.355326619799491e-11,
				1.451282555259129e-09
			],
			[
				2.279870987944127e-09,
				8.807640066328873e-10
			],
			[
				-2.27987098794418e-09,
				-8.807640066328873e-10
			],
			[
				7.249403052926927e-09,
				9.220838000877971e-10
			],
			[
				2.2195654992073242e-09,
				-1.9132473340304947e-09
			],
			[
				-7.821364306059842e-11,
				-2.595921552124818e-09
			],
			[
				-9.390754909073759e-09,
				3.587085086067529e-09
			],
			[
				-1.8445063733011137e-09,
				-4.257740886928921e-09
			],
			[
				1.8445063733011137e-09,
				4.257740886928934e-09
			],
			[
				-1.1689036594694068e-09,
				1.3247479682171494e-08
			],
			[
				1.1689036594693803e-09,
				-1.32474796821715e-08
			],
			[
				1.7026823417392641e-09,
				-2.6715993147398543e-10
			],
			[
				-1.4614648245169897e-09,
				-1.606187579603693e-09
			],
			[
				-2.412175172222744e-10,
				1.8733475110776784e-09
			],
			[
				1.389758768158324e-08,
				4.728221045903014e-09
			],
			[
				4.816106353088777e-09,
				4.930946913878904e-09
			],
			[
				-1.8713694034672016e-08,
				-9.659167959781917e-09
			],
			[
				4.0475445678678e-10,
				-6.65839393778218e-10
			],
			[
				-4.0475445678678e-10,
				6.658393937783239e-10
			],
			[
				5.175705210175484e-09,
				-4.689076959645138e-09
			],
			[
				1.5042697853393368e-10,
				-7.664018479196258e-11
			],
			[
				1.459275243552444e-09,
				2.170765149296116e-09
			],
			[
				8.128047339705915e-10,
				2.0300369247623523e-09
			],
			[
				-2.104454292706432e-09,
				1.3709542376740417e-09
			],
			[
				-1.100670735568148e-09,
				-1.5001038172038978e-09
			],
			[
				5.366866407975922e-09,
				7.57061194146881e-10
			],
			[
				3.421518529515197e-11,
				1.3420195540642115e-09
			],
			[
				-4.70384146704316e-09,
				8.807715941111157e-10
			],
			[
				-6.366008321720261e-09,
				1.8563069243863635e-09
			],
			[
				1.5866437373249768e-09,
				3.6619822090123785e-10
			],
			[
				-1.2953440618622471e-09,
				1.4987945093811295e-09
			],
			[
				1.7618438373532656e-09,
				-1.233100835614507e-09
			],
			[
				7.574415382715938e-10,
				-3.6637414267999298e-09
			],
			[
				7.082117149026697e-10,
				-1.6780050833958615e-09
			],
			[
				-2.243115708457797e-09,
				5.677599987260477e-10
			],
			[
				7.325888070982009e-10,
				-2.0891518692428707e-09
			],
			[
				-4.984755099434918e-10,
				4.123768159844669e-09
			],
			[
				2.7800711426154884e-09,
				-1.717374290723037e-09
			],
			[
				-2.1388541891410442e-10,
				1.2830036712350276e-09
			],
			[
				-7.380108347980589e-11,
				2.7503640723435405e-09
			],
			[
				1.3668027140902375e-10,
				5.855968983854774e-10
			],
			[
				2.5674699108418778e-09,
				-2.6306676498889424e-10
			],
			[
				-8.644708948164428e-10,
				-3.091016102105629e-09
			],
			[
				-1.0059920538600722e-09,
				7.782914076677251e-10
			],
			[
				-3.560185170951415e-09,
				-2.3604151824154795e-09
			],
			[
				-3.7033243219456303e-09,
				-1.912253463465845e-09
			],
			[
				3.7033243219457362e-09,
				1.912253463465951e-09
			],
			[
				2.5855839392506586e-09,
				2.518112575434512e-09
			],
			[
				-5.988491185210049e-10,
				-1.9691061494702364e-09
			],
			[
				-1.9867348207296537e-09,
				-5.490064259641696e-10
			],
			[
				-1.959942239825521e-09,
				-6.715652352062045e-10
			],
			[
				-6.891203010876804e-10,
				-1.3124244307132443e-09
			],
			[
				-3.959483574120911e-09,
				-1.8481013077158203e-09
			],
			[
				1.546843894026064e-09,
				-1.5209824126834964e-09
			],
			[
				9.314939260039583e-10,
				-4.2789946529829264e-10
			],
			[
				4.130208295004037e-09,
				5.78097285161727e-09
			],
			[
				-6.71120921404642e-10,
				-1.495246706856823e-10
			],
			[
				-4.5544529415407285e-09,
				2.434491827219935e-09
			],
			[
				1.462772182516765e-09,
				-3.8302333000931853e-10
			],
			[
				4.954551519601872e-10,
				1.8034682914648544e-09
			],
			[
				3.3812927285245637e-09,
				-6.311206599374439e-09
			],
			[
				-1.139462000561718e-10,
				2.6057944813846504e-09
			],
			[
				1.2992411449665569e-09,
				-5.010497146687266e-09
			],
			[
				-2.1114837420887315e-09,
				4.922866941296968e-09
			],
			[
				8.122425971221746e-10,
				8.763020539031098e-11
			],
			[
				3.454092343397601e-10,
				-3.9685298684787753e-10
			],
			[
				-4.233911161858048e-09,
				9.235433171803136e-10
			],
			[
				-4.648203055825293e-09,
				-2.913852581601119e-09
			],
			[
				7.416744620716428e-10,
				-4.666537540133163e-09
			],
			[
				6.673010429816764e-10,
				-3.6007380184410284e-09
			],
			[
				-7.133173301585929e-10,
				2.1663461262095027e-09
			],
			[
				2.1040177047246216e-09,
				7.692331867916224e-09
			],
			[
				-2.0882508429313677e-09,
				-2.2119715715045323e-09
			],
			[
				4.100524855423747e-09,
				9.640560486739534e-11
			],
			[
				3.0507358084108755e-09,
				3.74696738735804e-09
			],
			[
				6.740192828209785e-10,
				-8.356416050037676e-10
			],
			[
				3.357035173379428e-09,
				-4.959171463016978e-10
			],
			[
				-1.1293590748487695e-09,
				1.4651015501813994e-09
			],
			[
				-6.096753781755303e-10,
				-3.930548222971933e-09
			],
			[
				9.93656667153257e-10,
				-4.116663825485572e-10
			],
			[
				-2.611657387508597e-09,
				3.3730302016405766e-09
			],
			[
				-1.3191387349222079e-08,
				-1.5920950750620168e-08
			],
			[
				-1.2881842892206702e-08,
				-2.3583602228796298e-08
			],
			[
				-6.249419774747529e-09,
				-2.063738496608125e-08
			],
			[
				-9.041722953442182e-09,
				-4.6651294309675715e-11
			],
			[
				-8.965585832478306e-09,
				-1.595799444531351e-08
			],
			[
				-5.462330751402536e-09,
				-1.6181218548624723e-08
			],
			[
				-7.32357244931125e-09,
				-1.8449523874371968e-08
			],
			[
				-7.589371136019964e-09,
				-1.783322341179956e-08
			],
			[
				-9.828862422493023e-09,
				-1.5115725731791305e-08
			],
			[
				-1.4885324899101096e-08,
				-2.0751449126550996e-08
			],
			[
				-4.147962237384173e-09,
				-1.54660491191322e-08
			],
			[
				-9.534530598260828e-09,
				-1.6394658385961957e-08
			],
			[
				-1.2546451233808232e-08,
				-2.5771672456230873e-08
			],
			[
				-7.1413080671949415e-09,
				-1.8108043864417812e-08
			],
			[
				-1.1991990884163281e-08,
				-1.5804746439353323e-08
			],
			[
				4.365601716179972e-09,
				1.2104491560146642e-08
			],
			[
				1.3297593981556917e-08,
				1.6943585976189192e-08
			],
			[
				2.0293243996678354e-08,
				2.427585937262167e-08
			],
			[
				7.454851196646903e-09,
				2.1467260685642843e-08
			],
			[
				2.2328710909730585e-08,
				2.47795749536046e-08
			],
			[
				1.4840145622549194e-08,
				3.9040744789136084e-08
			],
			[
				-2.6777093863646038e-08,
				-1.1834984378162407e-09
			],
			[
				1.2079329275443614e-08,
				2.8831833052078768e-08
			],
			[
				2.2100477684844987e-08,
				2.1639157210679103e-08
			],
			[
				1.5505461648891728e-08,
				2.1552174939737715e-08
			],
			[
				1.9825486166152524e-08,
				2.6654644776801424e-08
			],
			[
				1.546785514620844e-08,
				1.9917065764532974e-08
			],
			[
				6.054455927944809e-09,
				5.483697351381914e-09
			],
			[
				2.891506213777039e-10,
				4.7856950122887865e-09
			],
			[
				1.560693636612223e-09,
				5.575209469679199e-09
			],
			[
				9.007178157558537e-10,
				1.8481130347147626e-09
			],
			[
				-5.032888035378588e-09,
				-3.1031330538186247e-09
			],
			[
				-1.5626649219686792e-09,
				-8.434287245255601e-10
			],
			[
				-1.7682843208215283e-09,
				-6.4064200197530725e-09
			],
			[
				1.1277515996724915e-09,
				-5.609337857845626e-09
			],
			[
				-1.5689323231941797e-09,
				-1.7303952121213557e-09
			],
			[
				-1.3290699962933183e-09,
				1.4560748666744009e-09
			],
			[
				-1.479171539603763e-09,
				-3.450696831292959e-09
			],
			[
				2.304172360718358e-09,
				-2.2444123834063955e-10
			],
			[
				9.956228843707119e-10,
				-4.116297584982676e-09
			],
			[
				2.174762111662383e-09,
				1.211029103193097e-09
			],
			[
				-2.6874385757511147e-09,
				4.1843416196357715e-09
			],
			[
				-7.920865972769637e-10,
				-1.011491348873587e-09
			],
			[
				-4.86238040074649e-10,
				1.2663868153586268e-09
			],
			[
				6.367988194346711e-10,
				-1.370712902207711e-09
			],
			[
				-7.208137998328372e-10,
				-2.9110640763884414e-10
			],
			[
				-2.2523645437994496e-10,
				-3.790234848501373e-09
			],
			[
				-3.1455165799740056e-10,
				-2.5027023233348664e-10
			],
			[
				1.432674454803375e-09,
				7.396530479123067e-10
			],
			[
				1.805163411299629e-09,
				1.7685883566046346e-09
			],
			[
				4.198826411816488e-10,
				1.6033504847093137e-10
			],
			[
				-9.258182294395394e-10,
				1.5826890512269696e-09
			],
			[
				-6.882849033222145e-10,
				-4.597769611596012e-09
			],
			[
				-8.057158840603433e-10,
				2.111491515404301e-10
			],
			[
				-6.441138527554297e-09,
				8.142425303246392e-10
			],
			[
				4.0358143752088984e-10,
				3.822623915061048e-09
			],
			[
				-2.0051882914035446e-09,
				3.3189507863512013e-09
			],
			[
				4.438586674893629e-09,
				3.9615486356044453e-10
			],
			[
				2.9937570095007174e-09,
				-2.1966783918557846e-12
			],
			[
				1.2957506916053464e-09,
				-1.8270014717554739e-09
			],
			[
				-3.0169486746681777e-09,
				-2.853761106546991e-09
			],
			[
				1.20863404150479e-09,
				2.5959620412670746e-09
			],
			[
				-2.3239407774987244e-09,
				-3.266937381280931e-10
			],
			[
				-2.0881787002621974e-09,
				-2.120640800547634e-09
			],
			[
				-1.7492726609600634e-09,
				-1.8155724998227903e-09
			],
			[
				3.3861192350922835e-10,
				-2.5101626980250215e-09
			],
			[
				1.3309624950450923e-09,
				5.410305258421905e-09
			],
			[
				-2.3285774197303105e-09,
				-2.804040439103828e-10
			],
			[
				8.628709773060151e-09,
				1.9009675872920387e-09
			],
			[
				-2.7526639029868916e-08,
				-7.172740698384347e-09
			],
			[
				-1.2439775597537595e-08,
				-1.0605236272914536e-08
			],
			[
				-1.5494720427283716e-08,
				-1.3068110070576132e-08
			],
			[
				-5.355210243086946e-09,
				-1.2895706936551046e-08
			],
			[
				-9.476520213285945e-09,
				-1.2301237393573712e-08
			],
			[
				-7.445530845191354e-09,
				-6.54034204239625e-09
			],
			[
				1.8836772831720145e-08,
				1.4358267454157193e-08
			],
			[
				1.5426436904656243e-08,
				1.3934947066289452e-08
			],
			[
				1.6646352752659695e-08,
				1.3441657207830779e-08
			],
			[
				1.7193146970319004e-08,
				1.216406026177562e-08
			],
			[
				9.635686896899412e-09,
				8.684441424343401e-09
			],
			[
				-2.7949856341497627e-09,
				-5.06394214055977e-10
			],
			[
				2.7949856341499745e-09,
				5.063942140559638e-10
			],
			[
				4.811444251216577e-09,
				8.870527458625095e-09
			],
			[
				-4.811444251216577e-09,
				-8.870527458624989e-09
			],
			[
				-1.828392096451968e-08,
				-9.368595335178636e-09
			],
			[
				5.503772369806843e-09,
				2.90827459809542e-09
			],
			[
				5.332150990964014e-09,
				5.272129237399129e-09
			],
			[
				7.447997603748823e-09,
				1.1881914996840338e-09
			],
			[
				6.467941427371082e-10,
				-7.490025108909757e-10
			],
			[
				-4.422674129185119e-09,
				2.9770389656899213e-09
			],
			[
				2.2065434485541036e-09,
				3.4961489972402127e-09
			],
			[
				-2.2392737373943347e-09,
				-2.3245198874269607e-09
			],
			[
				-3.116690477642939e-10,
				-5.202441304267609e-10
			],
			[
				-4.312382308676701e-09,
				9.768383348340471e-10
			],
			[
				-1.6169641694456148e-09,
				-5.561858087072785e-10
			],
			[
				-5.406330928249585e-09,
				2.260207758974904e-10
			],
			[
				-2.7178744925184024e-09,
				-1.1922076667993559e-09
			],
			[
				-3.7001805730685094e-09,
				7.618269549559243e-10
			],
			[
				6.800046463879542e-09,
				-1.9721552322023754e-09
			],
			[
				4.2251297688665147e-10,
				1.8699662199171083e-10
			],
			[
				-5.27218344869847e-10,
				5.4687541002632786e-09
			],
			[
				-3.957575364262742e-12,
				-8.180920444125487e-09
			],
			[
				1.2395645688698782e-08,
				-4.722921537918345e-09
			],
			[
				-5.267505257473236e-10,
				-1.6225579668763519e-10
			],
			[
				-1.4866326536169513e-09,
				4.6453354663294335e-09
			],
			[
				4.800365765144413e-09,
				1.641452797982202e-09
			],
			[
				5.080773178059919e-09,
				-4.785974289691487e-09
			],
			[
				3.7582875215274055e-09,
				-6.136878476434875e-09
			],
			[
				2.292613171778234e-09,
				-5.875623657829823e-09
			],
			[
				-1.2096498066936154e-08,
				2.4047727794533296e-08
			],
			[
				9.64824195570649e-10,
				-7.249251370577151e-09
			],
			[
				1.914358934614382e-09,
				1.5249589545936953e-08
			],
			[
				6.696673578368154e-09,
				1.016691591252e-08
			],
			[
				8.375479683516821e-09,
				1.2708993590012776e-08
			],
			[
				3.880537997797289e-11,
				-3.993301098590117e-09
			],
			[
				2.997866351550968e-09,
				-3.1189149735280225e-09
			],
			[
				-3.173111182217331e-09,
				-8.16088808141594e-09
			],
			[
				-1.685007274581139e-08,
				-2.2852394894935438e-08
			],
			[
				-5.449611021596221e-09,
				1.2894322038465102e-09
			],
			[
				4.201463327027362e-09,
				3.941303640238624e-10
			],
			[
				1.248147694569071e-09,
				-1.6835625678705844e-09
			],
			[
				-1.741827981006161e-09,
				-1.8001910141187603e-08
			],
			[
				-5.38266030847275e-09,
				-2.367052563290164e-08
			],
			[
				3.452661764189696e-09,
				1.7299046839329986e-08
			],
			[
				3.671826525289215e-09,
				2.4373388934759416e-08
			],
			[
				-2.499914046400976e-09,
				1.8198292395131383e-09
			],
			[
				3.081871061163623e-09,
				-3.746740932982701e-09
			],
			[
				1.0792736366567674e-09,
				-1.2177438020868845e-08
			],
			[
				-3.403037665727129e-09,
				8.843158807859671e-10
			],
			[
				2.0429263548397934e-09,
				8.453521949230715e-11
			],
			[
				-2.2152876146887716e-09,
				-1.6878792821624435e-09
			],
			[
				9.593025377613518e-10,
				8.198984131465973e-10
			],
			[
				1.928830164175217e-09,
				-4.4007761577354504e-09
			],
			[
				5.078037449626915e-10,
				1.3164562190031973e-09
			],
			[
				8.650320832868555e-10,
				3.108274061772331e-09
			],
			[
				5.2028430917823824e-09,
				3.552960960343449e-09
			],
			[
				2.208742801960955e-10,
				-1.3540803595603766e-10
			],
			[
				-4.1138020567101555e-09,
				2.633474899540063e-09
			],
			[
				4.0819787090727167e-10,
				4.349655977926936e-09
			],
			[
				5.741531670126509e-10,
				1.8757466872854333e-09
			],
			[
				-3.0554706079349296e-09,
				2.266423784521467e-09
			],
			[
				-5.6085924472270796e-09,
				2.6580603497228597e-09
			],
			[
				4.634353445956147e-09,
				4.231866467933741e-09
			],
			[
				-1.4626383105138098e-09,
				-5.283016027389856e-09
			],
			[
				8.532813104995158e-10,
				-2.1702397038915713e-09
			],
			[
				-2.2760660819844922e-10,
				-2.2987766433829012e-09
			],
			[
				-3.6254611005077507e-09,
				5.767132518872694e-09
			],
			[
				5.924251372028204e-09,
				-2.780138966564278e-09
			],
			[
				-2.071183663322216e-09,
				-6.882169089259378e-10
			],
			[
				1.9105098359522628e-08,
				-2.570326758561308e-08
			],
			[
				1.8178489103765552e-08,
				-2.2916248464511483e-08
			],
			[
				1.2339374765801822e-09,
				3.404275442547597e-09
			],
			[
				-9.785407651993128e-09,
				7.3899693696043704e-09
			],
			[
				-3.428888648562766e-09,
				1.3898105127774278e-10
			],
			[
				-5.165256782714277e-10,
				-2.31709939829061e-09
			],
			[
				-7.287946924866297e-09,
				9.572632811318773e-10
			],
			[
				-6.777303776174958e-09,
				4.03633175511638e-09
			],
			[
				-8.205968290707455e-09,
				5.98191649033474e-09
			],
			[
				-4.113649963791625e-09,
				2.331468604920623e-10
			],
			[
				3.4393757428062237e-09,
				-2.7067943334112986e-09
			],
			[
				7.94689336267327e-09,
				1.7594787851245654e-08
			],
			[
				-2.7692097373082003e-09,
				1.0598128572944032e-08
			],
			[
				-7.018893373671153e-09,
				3.308609107132123e-09
			],
			[
				-3.0231241362999757e-09,
				-1.1200524501276576e-08
			],
			[
				-7.166357669723644e-09,
				-6.434153929524125e-09
			],
			[
				-9.015378623514796e-09,
				-2.009680997202128e-08
			],
			[
				3.6739623352249404e-08,
				4.127426854889172e-08
			],
			[
				-1.8575516981196704e-08,
				-1.3304577645510389e-09
			],
			[
				1.0407540584856631e-09,
				-2.2123223815187507e-09
			],
			[
				-8.253891360446576e-09,
				-3.1627622469238123e-09
			],
			[
				-2.166887762633376e-09,
				-4.258874625479838e-10
			],
			[
				1.425109819471077e-08,
				8.329075564055282e-09
			],
			[
				-3.830319071630818e-09,
				-4.740425854583539e-09
			],
			[
				2.602017949574327e-09,
				-1.2671270123978487e-08
			],
			[
				4.22606645283758e-10,
				9.58030548288957e-10
			],
			[
				-2.0109990940534005e-09,
				-5.618871136512436e-10
			],
			[
				3.0067005388886794e-09,
				-2.6112214360531207e-09
			],
			[
				-1.6394371722995537e-09,
				2.850039402680613e-09
			],
			[
				2.7484351652435107e-09,
				2.698471193764984e-10
			],
			[
				6.042241908131389e-11,
				2.7827685923384628e-09
			],
			[
				-1.671906059136472e-09,
				6.220118789812235e-09
			],
			[
				-4.040667662060499e-09,
				4.949486256213004e-09
			],
			[
				5.228272694782302e-10,
				-2.185912035026919e-09
			],
			[
				6.116422319641325e-09,
				-2.493100951471006e-08
			],
			[
				-5.62017957809515e-09,
				-3.6508510641288375e-09
			],
			[
				-4.007653541344425e-09,
				6.854070810065814e-10
			],
			[
				-2.571595265350453e-09,
				1.074523646598156e-09
			],
			[
				-7.81219559757871e-10,
				7.298831490044573e-10
			],
			[
				-1.0731572096080035e-09,
				5.448509079112113e-10
			],
			[
				5.2522254792760125e-09,
				5.544777884071686e-09
			],
			[
				-2.205091776395268e-09,
				7.993278176241656e-09
			],
			[
				-9.213590822273023e-10,
				5.012605709433547e-10
			],
			[
				2.5707956679810095e-10,
				-1.5544265135278843e-09
			],
			[
				2.8719106909941444e-09,
				7.3864398505074384e-09
			],
			[
				2.6826179560675664e-09,
				5.675865826079699e-09
			],
			[
				3.500804028274863e-09,
				-4.327241730654998e-10
			],
			[
				-7.404656340336861e-10,
				-2.242459979134431e-09
			],
			[
				3.467550343776339e-10,
				-8.703801430060798e-09
			],
			[
				-2.7008645154553374e-09,
				-5.901766554778066e-09
			],
			[
				-1.3400409486186379e-09,
				-7.035377072759284e-09
			],
			[
				-6.086778833734724e-09,
				-8.768206310990154e-09
			],
			[
				-5.882576968754729e-09,
				-8.92875804738065e-09
			],
			[
				2.900315492029988e-10,
				-5.616435840558656e-09
			],
			[
				1.8133902392985102e-09,
				-6.192871276078865e-09
			],
			[
				-2.0178798483975667e-09,
				-6.6648468004366434e-09
			],
			[
				3.632364422012076e-09,
				-3.2781079607059622e-09
			],
			[
				-1.396071787620297e-09,
				-6.005353349922297e-09
			],
			[
				-1.9463354058502588e-09,
				-6.366979642796386e-09
			],
			[
				4.3083185735738693e-10,
				-3.983066246744368e-09
			],
			[
				-8.235638762948971e-09,
				2.5210529202234793e-08
			],
			[
				9.196136596620377e-09,
				2.0177148216692988e-08
			],
			[
				6.686094123524702e-09,
				1.9587400085656866e-08
			],
			[
				4.4502448547447605e-09,
				1.5145677180825085e-08
			],
			[
				-4.914140704610755e-09,
				-1.7096010522004323e-10
			],
			[
				-6.994303469848094e-09,
				-5.500869434549467e-09
			],
			[
				1.3049961347708393e-09,
				-4.087912807262079e-09
			],
			[
				3.828068628068453e-09,
				3.931231392839403e-09
			],
			[
				2.4957912518799715e-09,
				2.8942954941348387e-09
			],
			[
				-1.49861343719029e-09,
				-2.3591153599900565e-09
			],
			[
				4.975373716564019e-10,
				1.1334442693390702e-09
			],
			[
				2.4816919910253184e-09,
				3.6911801579343166e-09
			],
			[
				2.798972234248419e-09,
				4.687063927730105e-10
			],
			[
				1.9296003323069034e-08,
				-1.4575011137960303e-08
			],
			[
				1.9107611769681667e-08,
				-7.960929753653714e-09
			],
			[
				1.6276604360190544e-08,
				-1.45727103878091e-08
			],
			[
				2.0108818950288738e-08,
				-1.08460676398904e-08
			],
			[
				2.1573674167969956e-08,
				-7.060137248223567e-09
			],
			[
				1.902501680513701e-08,
				-6.9279293955081395e-09
			],
			[
				2.438400956467779e-08,
				-7.604773197199214e-09
			],
			[
				1.9884672312836846e-08,
				-8.040171950121353e-09
			],
			[
				1.821043860428093e-08,
				-1.4187273589943311e-08
			],
			[
				-2.193434380936181e-08,
				1.3596074106881015e-08
			],
			[
				-2.2049940665643128e-08,
				9.273476593999416e-09
			],
			[
				-2.941525685257239e-08,
				1.3058670431041176e-08
			],
			[
				-2.083333321265125e-08,
				1.608519057988543e-08
			],
			[
				-2.1082731895325506e-08,
				1.5813471206269912e-08
			],
			[
				-2.5229905788184534e-08,
				1.596334388160094e-08
			],
			[
				-3.7321337634393265e-08,
				7.984777500632325e-09
			],
			[
				9.439999885253622e-10,
				9.588447303188667e-10
			],
			[
				2.648063830553235e-09,
				-9.867409185560295e-11
			],
			[
				5.41824824775481e-09,
				-2.535040347324512e-09
			],
			[
				6.558060334999073e-09,
				-1.6117794880996328e-09
			],
			[
				2.567351226241152e-09,
				6.135767363539948e-09
			],
			[
				1.722837434674504e-10,
				-2.6826015781151075e-09
			],
			[
				-9.13037253449018e-10,
				1.425150371158789e-09
			],
			[
				-5.982660681979067e-09,
				-7.434179600522351e-10
			],
			[
				2.0576566190829085e-09,
				-1.668929401811857e-09
			],
			[
				-6.052520387194497e-09,
				2.686473316637165e-09
			],
			[
				-6.161704029980768e-09,
				-4.664289707316435e-10
			],
			[
				-1.2557416380198995e-09,
				-1.399363943664919e-09
			],
			[
				-2.985049473927417e-09,
				-7.191861708177276e-10
			],
			[
				5.19879255201151e-09,
				-1.7080857197918913e-09
			],
			[
				3.4014521613333235e-10,
				4.631030774974835e-09
			],
			[
				-2.553888294217531e-09,
				-2.2037588843652164e-09
			],
			[
				-1.3569322805934231e-09,
				2.544896435995645e-09
			],
			[
				-5.558386852763575e-09,
				4.003710274112879e-09
			],
			[
				-2.181022879227861e-09,
				4.3822334973679435e-09
			],
			[
				8.492996143757592e-09,
				3.5083043844794763e-09
			],
			[
				-6.195367908188373e-10,
				8.883971220773648e-10
			],
			[
				4.2764602625521085e-10,
				-7.49807077925858e-10
			],
			[
				-7.59944954121758e-10,
				-2.4412772199267983e-09
			],
			[
				-1.2989188772004336e-09,
				1.404733565093335e-09
			],
			[
				-2.006994929533484e-09,
				-5.508129218274928e-09
			],
			[
				2.2989587968289797e-09,
				-2.489811116971088e-09
			],
			[
				7.703321659660603e-10,
				-8.459993001060524e-10
			],
			[
				5.19574087233697e-11,
				-3.1339490439329855e-09
			],
			[
				6.976306982177604e-10,
				-2.5777476343169747e-09
			],
			[
				1.0422163245096575e-09,
				1.0144453323286764e-09
			],
			[
				2.1810735500987828e-10,
				-2.787752879847148e-09
			],
			[
				1.3478627358920293e-09,
				-2.909264792951953e-09
			],
			[
				-4.146156228131833e-09,
				1.9474707138548785e-09
			],
			[
				3.1799101301511623e-09,
				1.0302725764127974e-08
			],
			[
				-2.5128217592170214e-09,
				-4.235177143838494e-09
			],
			[
				1.03299046983922e-09,
				-2.7970994434930677e-09
			],
			[
				-6.153174593919397e-10,
				-8.059743418094776e-10
			],
			[
				6.994302208085687e-10,
				-5.632856162401377e-10
			],
			[
				7.959945350399358e-10,
				1.8483577401989074e-09
			],
			[
				-7.016760150590724e-10,
				1.5778221259501042e-08
			],
			[
				2.8164004042053784e-10,
				1.1187567087232216e-08
			],
			[
				2.6977147938110715e-10,
				1.231572227976327e-08
			],
			[
				-1.3397849761705264e-10,
				1.4131101595872702e-08
			],
			[
				-4.0777832095621704e-10,
				1.6687357484270938e-08
			],
			[
				-2.609932779970397e-10,
				1.3485235053600956e-08
			],
			[
				-1.4250450797400049e-09,
				1.4246809881270737e-08
			],
			[
				2.817460379549765e-09,
				1.4021210183036472e-08
			],
			[
				-2.8445104142316088e-09,
				1.2042601445227946e-08
			],
			[
				-2.9781881388180946e-09,
				-1.0125663786221e-08
			],
			[
				-4.851733723956711e-09,
				-1.2576392891479531e-08
			],
			[
				-1.9989253326355123e-09,
				-1.4236843035300452e-08
			],
			[
				-2.277039856556771e-09,
				-1.234449047640955e-08
			],
			[
				3.3789054829312485e-09,
				-1.868596024861055e-08
			],
			[
				1.4173158933268149e-09,
				-1.3979182783672627e-08
			],
			[
				-2.299092421608058e-09,
				-9.323740549079573e-09
			],
			[
				7.084990085042085e-09,
				-5.320257575466432e-09
			],
			[
				2.4970291355519515e-09,
				-1.4629946341975188e-08
			],
			[
				2.431848582973797e-09,
				-1.2673348581561587e-08
			],
			[
				-2.195761012556769e-09,
				-9.121250977778253e-09
			],
			[
				-3.195095756623956e-10,
				-5.250783015725437e-09
			],
			[
				-1.4318253182817716e-09,
				-4.108262895234413e-09
			],
			[
				4.962268082191823e-09,
				2.822019869862113e-09
			],
			[
				6.423183369189242e-09,
				1.3313380646714086e-08
			],
			[
				2.6503889435002774e-09,
				2.84736382692668e-09
			],
			[
				-1.008874448838083e-08,
				-5.024674547652e-10
			],
			[
				-3.0079653096399894e-09,
				5.779163234445297e-09
			],
			[
				-1.674829474429912e-10,
				-5.276384732408284e-10
			],
			[
				-1.93606704743586e-09,
				-2.5433370195094484e-09
			],
			[
				4.562191284245824e-09,
				2.6806719726856994e-09
			],
			[
				8.307091399179505e-10,
				-6.37756174461044e-10
			],
			[
				-3.904163977717891e-09,
				2.491572724439648e-09
			],
			[
				1.611026023253796e-09,
				-5.538268323262606e-09
			],
			[
				4.673996020996085e-09,
				-3.2787751365724328e-09
			],
			[
				-1.0379482125228783e-09,
				-7.962840044682317e-10
			],
			[
				-4.741092463162081e-09,
				9.644720847400872e-10
			],
			[
				4.759715635420423e-09,
				1.3275449719731233e-09
			],
			[
				-1.6429181459120699e-09,
				7.863414323285386e-11
			],
			[
				2.988093195460813e-10,
				-4.4209754555841606e-10
			],
			[
				-1.0415518253651326e-09,
				-1.2084915319471474e-09
			],
			[
				7.427425058187336e-10,
				1.6505890775055635e-09
			],
			[
				-2.597086520716258e-09,
				5.768628276002222e-09
			],
			[
				-1.7733365662277344e-09,
				-2.7574970910116577e-09
			],
			[
				9.778389627854442e-10,
				-3.7737817242450834e-09
			],
			[
				3.448554044405057e-09,
				1.1519577090497835e-09
			],
			[
				-3.464292450090343e-10,
				-1.101809407749565e-09
			],
			[
				-2.4045568054096206e-09,
				9.232336048113418e-11
			],
			[
				6.496665408202685e-10,
				1.3945988264667668e-09
			],
			[
				2.045349589352619e-09,
				-7.744199489936007e-10
			],
			[
				-3.983423461549195e-09,
				-5.224468098555458e-10
			],
			[
				3.983423461549195e-09,
				5.22446809855334e-10
			],
			[
				-2.0508154754640913e-09,
				-6.860627157468409e-10
			],
			[
				2.0508154754640913e-09,
				6.860627157468409e-10
			],
			[
				-1.8299415014095257e-09,
				3.922922704141463e-09
			],
			[
				5.761888918834381e-09,
				7.730458766782608e-10
			],
			[
				-1.5606264240483208e-09,
				-5.659565106743909e-09
			],
			[
				1.430578154019666e-09,
				9.797519487533419e-10
			],
			[
				-2.5783930525929717e-09,
				-5.934559303355025e-09
			],
			[
				-1.223506094803441e-09,
				5.918403880526079e-09
			],
			[
				6.090806133616836e-09,
				3.703055256136865e-09
			],
			[
				2.8035346545037416e-09,
				8.616490430995463e-10
			],
			[
				3.856301067548295e-09,
				-2.131666326663803e-09
			],
			[
				-4.1800041221080477e-10,
				-2.3336022467917165e-09
			],
			[
				6.895613321459548e-10,
				-1.4808352778395077e-09
			],
			[
				-7.744795519701001e-10,
				2.3219222957842964e-09
			],
			[
				-1.188782766420982e-09,
				-2.50439755588008e-09
			],
			[
				-1.7664579865125996e-09,
				1.6113755585517632e-08
			],
			[
				-4.138276532189241e-09,
				-4.872894088183468e-09
			],
			[
				3.6647662643606222e-09,
				-9.145348451810827e-09
			],
			[
				-8.818972202872145e-09,
				-5.316382333693079e-10
			],
			[
				-2.5461326669034807e-09,
				-1.1997931564944996e-09
			],
			[
				1.5003035868938238e-09,
				-5.161126798895624e-09
			],
			[
				2.035793761493177e-09,
				2.7924104958789163e-09
			],
			[
				8.025217988008942e-09,
				9.232739967083688e-09
			],
			[
				-4.931151678041587e-10,
				1.1453978651324652e-09
			],
			[
				-2.830925329352297e-10,
				-1.084623401082907e-10
			],
			[
				2.431070903895665e-09,
				5.966948197268454e-11
			],
			[
				9.83307920582067e-10,
				-3.0901537239992766e-09
			],
			[
				-5.163654650771014e-09,
				1.3063147080785946e-10
			],
			[
				-6.489699142459368e-09,
				-3.8013132613779225e-09
			],
			[
				-1.6922238978762863e-09,
				-2.869426549920955e-09
			],
			[
				1.6922238978762863e-09,
				2.8694265499209416e-09
			],
			[
				1.049878919771432e-10,
				3.158266994411644e-09
			],
			[
				-1.049878919771432e-10,
				-3.158266994411644e-09
			],
			[
				-7.134803951199409e-10,
				7.941618621466641e-10
			],
			[
				7.13480395119835e-10,
				-7.941618621466111e-10
			],
			[
				4.382868077445934e-10,
				-3.4710065554192636e-09
			],
			[
				3.3459806001005714e-09,
				6.6028941931829455e-09
			],
			[
				2.427424448509374e-09,
				5.607873261148221e-09
			],
			[
				-6.21169185635475e-09,
				-8.73976089891185e-09
			],
			[
				-2.7821536543496315e-09,
				-4.540807110390127e-10
			],
			[
				2.7821536543495256e-09,
				4.5408071103895974e-10
			],
			[
				3.8892462187664104e-10,
				-2.544105692065341e-09
			],
			[
				3.1647700930062575e-09,
				7.466482503133385e-09
			],
			[
				2.4211759779641422e-09,
				-4.862463863902131e-09
			],
			[
				-6.564973483366936e-09,
				4.1099391311050753e-10
			],
			[
				5.901027905201068e-10,
				-4.709068602761034e-10
			],
			[
				-4.991428448675667e-09,
				1.2874888624857666e-09
			],
			[
				6.821506355010634e-09,
				-1.1294926232438671e-08
			],
			[
				-4.010785300383436e-09,
				-3.7237057771220533e-09
			],
			[
				-5.515349486241992e-09,
				-4.66689125033794e-09
			],
			[
				-3.9147925212744044e-09,
				6.621699025259804e-10
			],
			[
				-5.102907996054335e-09,
				3.960173673327701e-09
			],
			[
				9.099770007007565e-10,
				-2.37401884392847e-09
			],
			[
				-1.6445173066238431e-09,
				-2.9199705334370768e-09
			],
			[
				6.508109887431806e-09,
				4.82104974978563e-09
			],
			[
				7.354308840322097e-09,
				1.2014447463917031e-10
			],
			[
				3.755480169275872e-09,
				-1.4465405793504175e-09
			],
			[
				2.636975672195991e-09,
				-3.089691395434844e-09
			],
			[
				5.8472108363966025e-09,
				1.5704874498254227e-09
			],
			[
				-6.08259775961471e-09,
				1.6767051005483063e-08
			],
			[
				4.817444912649101e-09,
				-7.140181021472832e-09
			],
			[
				-1.1937869293880502e-09,
				1.2437373133332433e-09
			],
			[
				-6.194847925727057e-09,
				6.22362320211601e-09
			],
			[
				-5.99667632476073e-09,
				5.136186608334973e-10
			],
			[
				5.996676324760836e-09,
				-5.136186608333915e-10
			],
			[
				-1.4023680651454229e-09,
				6.885078964368256e-09
			],
			[
				-4.621996046560857e-10,
				5.789258444378163e-09
			],
			[
				6.68284163566285e-09,
				-4.622308949634636e-09
			],
			[
				-1.2769407947491896e-09,
				-6.256311615509689e-09
			],
			[
				-4.522191944972982e-09,
				1.4320832085491656e-09
			],
			[
				-3.618468032583058e-09,
				-1.7406908138980003e-09
			],
			[
				4.599326806442935e-09,
				-1.4871092382530473e-09
			],
			[
				2.1306292458530982e-09,
				3.043789503006055e-09
			],
			[
				-2.7728557512983168e-08,
				-3.60177080273702e-08
			],
			[
				6.580884675739778e-09,
				3.561536869596661e-09
			],
			[
				4.130921086671088e-09,
				5.087767555485319e-09
			],
			[
				1.0457300505847602e-08,
				2.920179726040845e-09
			],
			[
				-1.5577679373646915e-09,
				2.5763629725025073e-09
			],
			[
				-3.468642786094447e-10,
				4.8798223232834295e-09
			],
			[
				3.815298664430518e-09,
				5.835010825986464e-09
			],
			[
				3.8681105629824806e-09,
				1.140857799604896e-08
			],
			[
				-1.0359288015607912e-08,
				-2.4167145541950106e-08
			],
			[
				-5.76110916842008e-09,
				-9.925528777289857e-09
			],
			[
				1.6291193340623694e-08,
				1.994657098871865e-08
			],
			[
				1.3822974847398325e-08,
				-1.97029221069628e-09
			],
			[
				4.765923868788978e-09,
				-1.5271375820609823e-08
			],
			[
				-3.904474128989041e-09,
				1.0090021325572866e-08
			],
			[
				-1.5474684549612326e-09,
				5.5737559065897715e-09
			],
			[
				-6.089810772682641e-09,
				-1.5921525456835335e-09
			],
			[
				-8.56789652871608e-09,
				1.4020806930767264e-08
			],
			[
				-2.6971517284693312e-09,
				-6.067557657885282e-09
			],
			[
				2.6971517284692253e-09,
				6.067557657885335e-09
			],
			[
				-1.9288424553134018e-09,
				4.278072061159647e-09
			],
			[
				5.6854125883736755e-09,
				-1.2758125757603994e-09
			],
			[
				-3.756570133060221e-09,
				-3.0022594853991945e-09
			],
			[
				1.7681629006683424e-09,
				9.160565880850601e-10
			],
			[
				-1.7681629006683424e-09,
				-9.160565880850468e-10
			],
			[
				4.158944793615595e-09,
				1.3309769209532142e-09
			],
			[
				-2.353431718313714e-09,
				-1.0397744693798555e-09
			],
			[
				-5.446896465571821e-09,
				5.649262153312087e-10
			],
			[
				5.038899755808267e-09,
				1.193989831358699e-09
			],
			[
				-1.8085449325239827e-10,
				3.646479744311563e-10
			],
			[
				-1.2166618722862466e-09,
				-2.414766472694846e-09
			],
			[
				4.035047412136647e-09,
				3.73585214106273e-09
			],
			[
				6.100263194310135e-09,
				-6.3921913341698766e-09
			],
			[
				-7.165254611791324e-09,
				2.259296418851925e-10
			],
			[
				-4.302728546694812e-09,
				-1.0164387834228918e-09
			],
			[
				4.573286585749332e-10,
				1.5304734719572255e-09
			],
			[
				-2.7653091083292087e-09,
				-3.3685894187541102e-09
			],
			[
				4.358749137152616e-09,
				-5.327389018627737e-09
			],
			[
				4.28238335327547e-09,
				6.325253628109027e-09
			],
			[
				-3.663836388842928e-10,
				1.6446533056669775e-10
			],
			[
				-4.383606106537099e-09,
				3.502536864711067e-09
			],
			[
				-2.5048974321338214e-10,
				6.200974766825573e-10
			],
			[
				-7.888840501268408e-09,
				-3.3718163640442584e-09
			],
			[
				2.794276870219932e-09,
				-1.047229617943549e-08
			],
			[
				8.772531222533675e-09,
				-1.2415101930087934e-08
			],
			[
				5.955851164158022e-10,
				-4.860231577814956e-09
			],
			[
				3.2952234496191363e-09,
				-8.876634415287525e-09
			],
			[
				4.466743702046295e-09,
				1.606150982823323e-09
			],
			[
				-6.513798176245781e-09,
				-9.464598095305801e-09
			],
			[
				-1.7576631916726273e-09,
				8.120952550245475e-09
			],
			[
				-3.6260158395670768e-09,
				3.3365563719942945e-08
			],
			[
				-4.149318555310838e-09,
				2.5455006554720667e-09
			],
			[
				4.011275903230632e-09,
				3.82251065349152e-09
			],
			[
				-5.246570549089554e-09,
				2.6382991148512086e-09
			],
			[
				4.713438186742043e-09,
				1.673739080427365e-09
			],
			[
				-2.1265533057098835e-09,
				-2.4377413725320503e-09
			],
			[
				-1.1113354817436493e-10,
				4.10127702753277e-09
			],
			[
				2.840063829603505e-09,
				5.041863756901633e-09
			],
			[
				-9.068065176396341e-09,
				7.785277446838585e-09
			],
			[
				6.220423065635218e-10,
				2.7889343877378928e-09
			],
			[
				4.892754649581015e-09,
				8.12567786310497e-09
			],
			[
				2.0724468638068964e-09,
				6.0554860023208964e-09
			],
			[
				4.5508737717907075e-09,
				-3.674011994301539e-08
			],
			[
				-3.139297028718392e-09,
				9.673066358324912e-10
			],
			[
				-3.2247453843726514e-11,
				-1.5557985863882925e-09
			],
			[
				-2.596183388393519e-10,
				8.185128533340838e-10
			],
			[
				3.3293561087411473e-09,
				-3.6506627567422945e-09
			],
			[
				-6.481136687514178e-09,
				4.696574258907878e-09
			],
			[
				-2.613445785695954e-10,
				1.598697113695604e-09
			],
			[
				-1.9770545722175833e-09,
				-3.2251873045617614e-09
			],
			[
				-4.115280350048956e-09,
				-2.772089417203198e-09
			],
			[
				1.0330446935218967e-08,
				9.265653093906103e-09
			],
			[
				-5.331210629265122e-10,
				-5.1756992549480674e-09
			],
			[
				-1.303159158407671e-09,
				-4.261980482613799e-10
			],
			[
				2.717505976001935e-09,
				-5.664122411707017e-09
			],
			[
				1.8875581772188883e-09,
				-6.2650019851032225e-09
			],
			[
				8.965000373562416e-10,
				1.7742501869730378e-08
			],
			[
				-2.9744593363314863e-09,
				-1.4060741616316627e-08
			],
			[
				-1.2239456958379075e-09,
				8.673562191658027e-09
			],
			[
				3.103498827915842e-10,
				-7.2556829335491375e-09
			],
			[
				-7.035408950143228e-09,
				1.103111695431029e-10
			],
			[
				6.725059067351962e-09,
				7.1453717640061404e-09
			],
			[
				-4.771320438811433e-09,
				-4.515107407450299e-09
			],
			[
				4.044492803387263e-09,
				3.1522747720206247e-09
			],
			[
				-2.321067303641343e-09,
				1.3367057622166225e-09
			],
			[
				1.7728515320072205e-10,
				-4.126651601908335e-09
			],
			[
				3.0594621293819892e-09,
				2.0340887644584367e-09
			],
			[
				-1.8885234351688029e-10,
				2.1186897106628968e-09
			],
			[
				1.455758322768607e-09,
				-4.386904081292552e-09
			],
			[
				-2.5766763064633758e-09,
				-1.7025041994380362e-09
			],
			[
				-3.473146903200173e-10,
				-1.5236643925370705e-09
			],
			[
				3.459269309517275e-09,
				-2.682906395220519e-09
			],
			[
				8.63775691726327e-09,
				7.66446980439163e-09
			],
			[
				7.926066087134665e-09,
				4.874079204983816e-09
			],
			[
				1.5985617986426786e-09,
				4.645805217508593e-09
			],
			[
				7.082750677004852e-10,
				-2.0773302930366385e-09
			],
			[
				-5.13146084519684e-09,
				-1.0050896871613613e-08
			],
			[
				2.6105268207551766e-09,
				2.6575743240619276e-10
			],
			[
				-5.755881697572667e-09,
				2.695061495594393e-09
			],
			[
				6.886645849695314e-09,
				-3.350552350195109e-09
			],
			[
				4.251563639054231e-09,
				-1.7002693479146985e-09
			],
			[
				-1.7222249564341998e-09,
				9.677327148684044e-10
			],
			[
				-2.149260810034778e-09,
				5.0201960434600405e-09
			],
			[
				-4.7882030168382984e-09,
				-7.39032503056389e-09
			],
			[
				4.165032159398149e-09,
				3.246492406258296e-09
			],
			[
				-3.0064249616992087e-09,
				7.3776458977603055e-09
			],
			[
				3.1435460252861693e-09,
				5.305949145814348e-09
			],
			[
				-5.62328672977614e-09,
				-1.0383886393985443e-08
			],
			[
				9.5490829783467e-09,
				-1.3275037064244292e-08
			],
			[
				-2.3291350961228042e-08,
				1.6461087056995843e-08
			],
			[
				-9.385343411536464e-10,
				6.858261461281532e-09
			],
			[
				-3.1232545438039293e-10,
				2.954594375971613e-09
			],
			[
				-1.3413506871244006e-09,
				1.019778117471645e-09
			],
			[
				-1.6535973269698352e-09,
				7.313413805859069e-10
			],
			[
				-7.247074164694349e-10,
				-4.91528349179602e-10
			],
			[
				-1.4576578939456408e-09,
				2.242945177657208e-09
			],
			[
				3.3657866011390674e-09,
				-2.528537402831873e-09
			],
			[
				4.278380608966061e-09,
				-1.436820430634671e-09
			],
			[
				1.1232804994450226e-09,
				1.0956108871178684e-09
			],
			[
				-7.61632381369205e-10,
				-1.1759356568025152e-09
			],
			[
				2.1991847887546828e-10,
				-7.148486575280871e-10
			],
			[
				-1.7338159043225879e-09,
				-1.3577764004195124e-09
			],
			[
				4.73220816657421e-09,
				-2.9001406377259025e-10
			],
			[
				1.5976689150294292e-09,
				-8.401529491196031e-10
			],
			[
				-2.275558288836076e-09,
				-2.815060210606373e-09
			],
			[
				-6.559260245847464e-10,
				2.3807057069864936e-09
			],
			[
				-2.72804944902977e-09,
				-5.244935871065198e-09
			],
			[
				-8.239561807120777e-10,
				-3.276997330728381e-10
			],
			[
				6.076449134913577e-10,
				-2.1027066848668166e-09
			],
			[
				7.956401197076397e-10,
				1.2840683873544222e-09
			],
			[
				-1.3134169543300585e-09,
				7.587109154725681e-10
			],
			[
				-7.29148178888078e-10,
				-3.5594978182628266e-09
			],
			[
				-9.270994156975199e-10,
				1.0299461864994688e-09
			],
			[
				1.6562475945853861e-09,
				2.5295516317635696e-09
			],
			[
				-7.840393513656495e-11,
				-2.0540038929085138e-09
			],
			[
				7.51563913034822e-11,
				6.488286858464481e-11
			],
			[
				1.1312766067175842e-09,
				-1.0874361722488566e-09
			],
			[
				-2.4334547641624583e-09,
				-6.202247407987224e-09
			],
			[
				4.664241899091164e-09,
				8.180777468669958e-09
			],
			[
				-3.3588161978132337e-09,
				1.0980271358900314e-09
			],
			[
				-5.142087416316686e-10,
				6.022147581998247e-09
			],
			[
				-5.918877119529682e-09,
				-3.1675539745973387e-09
			],
			[
				-2.003898778042481e-09,
				2.0917670162355487e-09
			],
			[
				-4.520354285633139e-09,
				-9.132740510135561e-10
			],
			[
				4.362402796548783e-09,
				3.660826075230766e-09
			],
			[
				-2.8670554331581863e-09,
				-7.947345059233721e-10
			],
			[
				1.0682303654674415e-08,
				-1.218528994680492e-08
			],
			[
				2.135588616888293e-09,
				4.01010877484405e-09
			],
			[
				3.5965966508598778e-09,
				5.268195074951627e-09
			],
			[
				6.361531362045447e-10,
				-5.058507192352399e-10
			],
			[
				-5.588650497180711e-09,
				-3.4863413256857052e-09
			],
			[
				5.1743605517473335e-09,
				5.364311653869424e-10
			],
			[
				-5.191456932149713e-10,
				8.377470262670006e-10
			],
			[
				2.132217123151337e-09,
				2.1214438974230583e-09
			],
			[
				1.0307899202037197e-09,
				4.737481077197996e-09
			],
			[
				1.4326044082444603e-09,
				-7.746292835367976e-10
			],
			[
				-7.510333456110258e-09,
				-2.6096785738433728e-09
			],
			[
				-2.830032102105043e-09,
				-6.6242825518589695e-09
			],
			[
				-3.9500700849965855e-09,
				-2.159019707857231e-09
			],
			[
				-6.134248244185917e-10,
				3.9904510232195747e-10
			],
			[
				1.4590159477669343e-09,
				-1.3492873146294915e-09
			],
			[
				1.0953128327523657e-09,
				-1.2695653974461969e-09
			],
			[
				-1.814775768950251e-09,
				-6.238880274528509e-10
			],
			[
				5.787764270383542e-10,
				-2.1118369205893943e-09
			],
			[
				4.80952348519143e-09,
				6.014673350432561e-09
			],
			[
				2.7844935053938897e-10,
				-1.374733141359034e-09
			],
			[
				2.7341233886227046e-09,
				5.488735156579647e-10
			],
			[
				2.2507224427723314e-09,
				2.7870752287891225e-10
			],
			[
				-4.504494077013387e-09,
				8.60939627962633e-10
			],
			[
				-1.2336198712212798e-09,
				2.5615786330438882e-09
			],
			[
				1.3053611237207174e-08,
				-1.7422372421498082e-09
			],
			[
				7.902747018048456e-09,
				-7.660427907657177e-09
			],
			[
				3.032540980985752e-09,
				-4.713130190559986e-09
			],
			[
				-8.003728636283543e-10,
				4.664600979042874e-09
			],
			[
				-1.9647968782952716e-09,
				2.3510951167377825e-09
			],
			[
				-2.3506039077962006e-09,
				-2.7809645488440826e-10
			],
			[
				-8.455553585746364e-10,
				-3.04292268466379e-09
			],
			[
				6.816941900175753e-09,
				2.7865358845160257e-09
			],
			[
				-2.3117929982954567e-09,
				2.818587263149186e-09
			],
			[
				-4.894589020877453e-09,
				1.125151344392529e-09
			],
			[
				3.143141203579815e-09,
				7.954816870253259e-10
			],
			[
				-6.450358655696182e-09,
				6.718607971871124e-10
			],
			[
				2.075091564364351e-09,
				-4.880610380965685e-09
			],
			[
				-4.5912327555730815e-09,
				3.2852570334078515e-09
			],
			[
				-8.648827284001433e-10,
				-2.803943967570614e-10
			],
			[
				-1.0762762457936318e-08,
				2.071808063041339e-09
			],
			[
				-1.5368827160237423e-09,
				8.811211621821322e-09
			],
			[
				7.4472843789881484e-09,
				-4.664952170148015e-09
			],
			[
				-6.097527942252551e-09,
				-2.118818362536688e-09
			],
			[
				-3.2607150657889865e-09,
				-4.214477649954847e-11
			],
			[
				2.2731590559901526e-09,
				-5.88322409129548e-10
			],
			[
				9.87556009798675e-10,
				6.304671856290435e-10
			],
			[
				-1.2840910160750833e-09,
				3.4957816764382816e-09
			],
			[
				1.7568298987359795e-09,
				-1.0267706164825295e-09
			],
			[
				3.757060044706939e-09,
				-1.2373482629560232e-09
			],
			[
				-4.229798927367789e-09,
				-1.2316627970001525e-09
			],
			[
				1.760683410153814e-10,
				3.5174681605859006e-09
			],
			[
				-6.705885162966744e-09,
				1.7404582890844385e-09
			],
			[
				4.086796814322285e-09,
				2.931415686130289e-09
			],
			[
				7.918786571668384e-10,
				-2.0334789846010928e-10
			],
			[
				1.831532570854317e-09,
				9.331515327929793e-10
			],
			[
				6.973821933303788e-10,
				-2.9071149360622286e-10
			],
			[
				-3.76481474597622e-09,
				1.587502377421676e-09
			],
			[
				-5.1845335171814595e-09,
				-2.7594637655407714e-09
			],
			[
				-2.314251825474464e-09,
				2.310178442867824e-09
			],
			[
				-9.70135809107525e-10,
				-7.838543180763506e-09
			],
			[
				1.1415177738262383e-09,
				-2.7890071866388775e-09
			],
			[
				-4.231440427460591e-09,
				7.516241153596587e-10
			],
			[
				1.9493767904573938e-10,
				-3.6144698830264765e-09
			],
			[
				1.4392979266966433e-09,
				3.512085461925344e-10
			],
			[
				-2.9171084439353876e-09,
				1.353538888402584e-09
			],
			[
				-1.4728174383663117e-09,
				2.6373795732074687e-10
			],
			[
				3.249650122795882e-09,
				-3.03475692058663e-09
			],
			[
				4.1542737627047124e-09,
				3.5494578057591404e-09
			],
			[
				-5.594847609464921e-09,
				4.7132713885167555e-11
			],
			[
				8.775335396812617e-09,
				-1.316732254472009e-09
			],
			[
				6.10789723271509e-09,
				1.2737380128297082e-09
			],
			[
				5.2209606744788675e-09,
				-2.764404445246939e-09
			],
			[
				-1.29061965847521e-09,
				1.47448922476782e-09
			],
			[
				-3.421074507358169e-09,
				2.526335274941498e-09
			],
			[
				4.63232989586036e-09,
				3.2216518831666104e-09
			],
			[
				6.014734761987722e-09,
				-1.904319535848667e-09
			],
			[
				-8.19051580260796e-11,
				-3.682725049778302e-10
			],
			[
				-2.627773742742981e-09,
				-1.5394500090578685e-09
			],
			[
				8.26281009473788e-09,
				-1.1067209263731748e-09
			],
			[
				-1.1321774776102145e-09,
				-3.763231804271438e-09
			],
			[
				-7.399159646885911e-09,
				2.261911620970328e-09
			],
			[
				-7.668858727320883e-09,
				3.198431276392358e-09
			],
			[
				-1.937184339810142e-09,
				9.439292950744095e-09
			],
			[
				-1.202765922070043e-09,
				1.2780622292080378e-08
			],
			[
				-3.3593521194605276e-09,
				1.1287769643821482e-08
			],
			[
				-2.884995019966311e-09,
				9.958668240926296e-09
			],
			[
				-2.0921048153055778e-09,
				1.290790070255915e-08
			],
			[
				-2.77003839581349e-09,
				9.539073473137322e-09
			],
			[
				-1.4621145816874689e-09,
				1.0900432763839307e-08
			],
			[
				6.6840287122203e-10,
				1.1440672710220825e-08
			],
			[
				2.6948969015954797e-10,
				1.2595204096386275e-08
			],
			[
				-2.7068892882283647e-09,
				1.1890508563348907e-08
			],
			[
				3.1462068921330312e-09,
				8.39654634241459e-09
			],
			[
				3.051957090815216e-09,
				1.0768945772913959e-08
			],
			[
				-2.1606043343041924e-09,
				7.870020818717533e-09
			],
			[
				-3.1188570647547428e-09,
				9.37051111696245e-09
			],
			[
				-9.344109403890064e-10,
				1.0034411643827021e-08
			],
			[
				4.567458418191056e-10,
				1.154410949271389e-08
			],
			[
				1.2161368778464635e-09,
				9.160634972176832e-09
			],
			[
				2.434702293337263e-09,
				1.0146395891675971e-08
			],
			[
				2.2579808258536557e-09,
				1.3185606041174374e-08
			],
			[
				3.772642094653326e-09,
				8.242247655660674e-09
			],
			[
				3.797535010672482e-10,
				1.193299600521324e-08
			],
			[
				1.8862595555313836e-09,
				1.210419223363299e-08
			],
			[
				-3.557523944297027e-09,
				1.1307559346585764e-08
			],
			[
				3.151663421445765e-08,
				-1.0817351485057268e-08
			],
			[
				4.239721342491793e-08,
				-2.465682871895973e-08
			],
			[
				-7.096723509758458e-09,
				-4.5328113526239184e-08
			],
			[
				-1.6435961521356846e-08,
				-4.3991177861150174e-08
			],
			[
				-1.4054722740670543e-08,
				-3.8960679182179635e-08
			],
			[
				-1.4813006116787325e-08,
				-4.3292496035938695e-08
			],
			[
				-1.2866870519154418e-08,
				-3.975767596120938e-08
			],
			[
				-6.517837548405993e-09,
				-6.567640048849979e-09
			],
			[
				8.111620788771094e-10,
				-3.1362000771911117e-09
			],
			[
				2.9195277376368955e-09,
				6.683411777650933e-10
			],
			[
				4.9295540669215406e-09,
				7.945441094014775e-09
			],
			[
				-2.1424063350295727e-09,
				1.0900578542610104e-09
			],
			[
				-1.8769300001415555e-09,
				-1.6639406550560813e-09
			],
			[
				6.058533804272568e-09,
				-2.8133408387848607e-09
			],
			[
				-4.181603804131013e-09,
				4.47728149384073e-09
			],
			[
				-8.015789395346235e-11,
				1.5311815309252777e-09
			],
			[
				1.2924247498117616e-09,
				1.822976925173591e-09
			],
			[
				-2.4396592283568213e-09,
				-2.7411059753183585e-09
			],
			[
				1.3428371472056493e-09,
				-7.268850167421855e-11
			],
			[
				-1.1544477470712723e-10,
				-5.403639791062718e-10
			],
			[
				2.08532001107678e-09,
				7.76022752477078e-10
			],
			[
				8.641682721247398e-10,
				2.3563513769421825e-09
			],
			[
				-5.158901768648289e-09,
				2.7390885274580146e-09
			],
			[
				5.8248478279733304e-09,
				-4.380859950817071e-09
			],
			[
				-3.6482482313964255e-09,
				-1.0939930652179346e-09
			],
			[
				2.2669712307264432e-10,
				-5.965619016138449e-09
			],
			[
				-3.605597499756339e-10,
				2.5749776648797337e-09
			],
			[
				1.666765157728555e-10,
				2.9940317104167636e-09
			],
			[
				1.0707868136513537e-08,
				1.6011653361481537e-10
			],
			[
				4.389161104846349e-09,
				8.336930086784205e-09
			],
			[
				5.905505763494592e-09,
				4.416640153997389e-09
			],
			[
				-4.573016323563068e-10,
				3.583682441599514e-09
			],
			[
				8.013519817617012e-10,
				7.345894349209904e-09
			],
			[
				-1.3857929476183233e-08,
				1.612154731394174e-08
			],
			[
				6.65927717101392e-09,
				3.5988780306910862e-09
			],
			[
				2.603961429170858e-08,
				9.435114656372972e-09
			],
			[
				2.1591324518022807e-09,
				2.595706288407993e-09
			],
			[
				-5.96682723965942e-09,
				1.0646720347193107e-08
			],
			[
				7.764940703034419e-10,
				4.983615821931887e-09
			],
			[
				-3.0939137657361178e-09,
				5.3551307247283304e-09
			],
			[
				-2.2599269005139107e-09,
				8.21517347896602e-09
			],
			[
				-8.671977507908334e-09,
				-2.3838331219313097e-08
			],
			[
				-1.1062540216295604e-08,
				-2.338947959251052e-08
			],
			[
				-1.2067988232791238e-08,
				-3.756733941561614e-08
			],
			[
				1.1691275649843585e-08,
				-1.4149516027952003e-08
			],
			[
				1.618809221529942e-08,
				-1.4324040787301272e-08
			],
			[
				-1.4434448948605213e-09,
				-8.460526178272152e-09
			],
			[
				-1.5686201628233577e-08,
				-5.826808572614424e-09
			],
			[
				-2.022869637712302e-08,
				3.317541517638675e-09
			],
			[
				-1.926542785067095e-08,
				-1.4059403696217262e-09
			],
			[
				2.874440288574525e-08,
				4.0849290418122744e-08
			],
			[
				-6.230367379462692e-09,
				-6.96416979837412e-09
			],
			[
				-1.1148067844380642e-09,
				-4.750534772355311e-09
			],
			[
				-1.1579039614383605e-09,
				-4.354903483174388e-09
			],
			[
				2.4327887900243522e-09,
				-3.96263476837129e-09
			],
			[
				-4.942992504115196e-09,
				-2.5301962719906767e-09
			],
			[
				1.1013281839430278e-08,
				2.2562439094266103e-08
			],
			[
				2.522764493950843e-09,
				-4.241928760801125e-09
			],
			[
				-4.1004081073025785e-09,
				1.958313314751492e-08
			],
			[
				-1.614325857103234e-09,
				-6.235276439717141e-09
			],
			[
				3.191969470454996e-09,
				-9.105927946996654e-09
			],
			[
				1.8137762807695847e-09,
				-7.368888523541465e-10
			],
			[
				-1.8137762807695847e-09,
				7.368888523540406e-10
			],
			[
				2.7163828969503882e-08,
				4.7076324727026565e-08
			],
			[
				-1.107932501333524e-08,
				-2.1373496483406165e-08
			],
			[
				-1.608450395616864e-08,
				-2.5702828243620453e-08
			],
			[
				4.630136812036536e-09,
				-1.78505691052977e-09
			],
			[
				-4.63013681203651e-09,
				1.7850569105297568e-09
			],
			[
				-1.3076253278152672e-09,
				-1.4841477278352077e-09
			],
			[
				-3.2000118736606876e-09,
				3.054582084322675e-09
			],
			[
				-2.5145639813322405e-09,
				4.426249179018871e-09
			],
			[
				-2.5280271597800334e-09,
				7.178284574913142e-10
			],
			[
				-1.1026200458189813e-09,
				-5.037461778732338e-10
			],
			[
				1.0367996526984158e-08,
				-8.039905506159662e-10
			],
			[
				2.848518614231315e-10,
				-5.406775264508346e-09
			],
			[
				7.360619382936822e-09,
				-3.1908110507429327e-09
			],
			[
				1.7216682025785773e-09,
				-2.2327491208397918e-09
			],
			[
				-8.23949403718929e-09,
				8.880826498004064e-10
			],
			[
				-5.3425264298856036e-09,
				4.444945781387573e-09
			],
			[
				-4.9202206863752794e-09,
				1.619239493188351e-09
			],
			[
				7.833116716705188e-09,
				4.225609872562135e-09
			],
			[
				1.586836851229056e-09,
				-5.754317625355741e-09
			],
			[
				4.258895987882643e-09,
				7.264071008569986e-09
			],
			[
				-4.258895987882643e-09,
				-7.264071008570092e-09
			],
			[
				-5.152420801144468e-10,
				7.506806895122237e-11
			],
			[
				5.152420801144468e-10,
				-7.506806895122237e-11
			],
			[
				-2.6076560309674446e-08,
				-2.0147618326951508e-08
			],
			[
				6.773971250738413e-08,
				4.318146896759874e-08
			],
			[
				-8.242818724714803e-09,
				-5.7163307734205454e-09
			],
			[
				-1.4359853955834091e-08,
				-4.917740738299779e-09
			],
			[
				-9.042942163438354e-09,
				-3.268084100765038e-09
			],
			[
				-1.0017537353722539e-08,
				-9.131695028161447e-09
			],
			[
				1.0166089017449982e-09,
				4.094582273707398e-09
			],
			[
				1.7586517061656116e-09,
				-1.0937801790949183e-10
			],
			[
				7.895571003691038e-09,
				-4.736374990495821e-09
			],
			[
				1.3585010405938643e-09,
				1.8072826827215536e-10
			],
			[
				6.0709264444264595e-09,
				2.301043837324612e-09
			],
			[
				-3.344035123705034e-09,
				-4.2784414690645506e-10
			],
			[
				2.788903242180568e-09,
				1.6589771929486769e-09
			],
			[
				4.016631597572176e-09,
				-9.405629307510708e-10
			],
			[
				-7.336423711278136e-10,
				5.919756976444445e-09
			],
			[
				-9.358688573131957e-09,
				1.792325282015525e-09
			],
			[
				-1.6672622000277388e-09,
				-2.7727238144647906e-09
			],
			[
				-9.802165668383442e-09,
				-6.960529930186454e-09
			],
			[
				-6.548492918204571e-09,
				3.5086423535084133e-10
			],
			[
				-4.3659006338698885e-09,
				3.2989396597137276e-09
			],
			[
				6.747570558650684e-10,
				-1.956445251609887e-09
			],
			[
				-6.211004735052958e-09,
				-1.439629005955564e-09
			],
			[
				-7.799471623747377e-09,
				1.5477351851559494e-09
			],
			[
				1.4771416006796083e-08,
				-4.11206220227265e-09
			],
			[
				9.478696848214013e-09,
				2.3105973796174234e-09
			],
			[
				-1.1749774171923187e-08,
				-6.0993189897487834e-09
			],
			[
				1.174977417192324e-08,
				6.0993189897487834e-09
			],
			[
				-6.2030688667657986e-09,
				1.4858592448423997e-09
			],
			[
				3.2773224518648005e-10,
				-1.1652032602997025e-09
			],
			[
				2.463772220254462e-09,
				2.7274081803945055e-09
			],
			[
				3.4115644013249096e-09,
				-3.0480641649372556e-09
			],
			[
				-1.8358348076615827e-09,
				1.883199188474014e-09
			],
			[
				9.597243685195588e-10,
				3.586500266700609e-10
			],
			[
				8.761104391423416e-10,
				-2.241849215144075e-09
			],
			[
				-1.4956979270143526e-09,
				2.6154301491775885e-09
			],
			[
				2.3685389416310273e-09,
				1.597157306938983e-09
			],
			[
				-1.1605787749127744e-09,
				-1.1461882360792224e-09
			],
			[
				-2.256425500363045e-09,
				1.4299923826302505e-09
			],
			[
				2.42236748807681e-09,
				-4.547538485124555e-09
			],
			[
				-2.0292101080539734e-09,
				-1.3275959555181051e-09
			],
			[
				2.3187921016371996e-10,
				3.85655499381214e-09
			],
			[
				1.2691432266480559e-09,
				-7.737010949520276e-10
			],
			[
				-1.6861127495105785e-09,
				-1.4445988517613978e-09
			],
			[
				2.6405635390458384e-09,
				1.1761928462741299e-09
			],
			[
				2.0195237530673516e-10,
				-3.052584721592841e-10
			],
			[
				-8.201621563431862e-10,
				-4.0048793829206193e-10
			],
			[
				1.2837260995468312e-09,
				7.37955977538687e-10
			],
			[
				3.5433090666798133e-10,
				8.588640129643994e-10
			],
			[
				4.0578878112993497e-10,
				-4.52433598691789e-09
			],
			[
				-1.73010335201913e-09,
				2.1975573514662484e-09
			],
			[
				-3.4170021616098934e-10,
				-2.862950757143344e-10
			],
			[
				-1.4617489519520357e-10,
				2.7338556595808304e-09
			],
			[
				-4.505161689460283e-10,
				-2.075152142477737e-09
			],
			[
				1.6621053670105043e-09,
				4.672995041867264e-10
			],
			[
				-7.237140867082831e-10,
				-8.397079455752735e-10
			],
			[
				2.7224734918132544e-10,
				-5.0288923811836366e-09
			],
			[
				1.7266540085598917e-09,
				-5.49171559724426e-10
			],
			[
				6.912565632526023e-10,
				-5.679833422403616e-09
			],
			[
				-3.3758280979991987e-09,
				-7.574405700871376e-09
			],
			[
				-8.22667891681812e-09,
				-2.8373829017895214e-09
			],
			[
				-1.3378851497429196e-09,
				8.024660572992436e-10
			],
			[
				1.764275220541737e-09,
				3.3012275184361905e-10
			],
			[
				-3.603455425217202e-09,
				-2.8757333132127095e-09
			],
			[
				-3.5621957182540102e-09,
				-1.3758951922212116e-08
			],
			[
				-5.9078194002419745e-09,
				-7.521277152787092e-10
			],
			[
				2.1559429566738187e-08,
				3.792391010753325e-08
			],
			[
				2.371303953782368e-09,
				1.5181789125653697e-09
			],
			[
				3.0403969949853965e-09,
				1.93748571971275e-09
			],
			[
				1.6593894124941498e-09,
				3.3991214652622725e-09
			],
			[
				-7.071090361261941e-09,
				-6.854786097540432e-09
			],
			[
				-9.399040179339933e-10,
				-5.639119853346714e-09
			],
			[
				-1.360078588843301e-09,
				1.0970183528760556e-09
			],
			[
				2.299982606777321e-09,
				4.542101500470685e-09
			],
			[
				1.5485281567273181e-09,
				8.676142986015678e-10
			],
			[
				-6.348311471874076e-10,
				-3.3799496119356124e-09
			],
			[
				-9.136970095395929e-10,
				2.512335313334362e-09
			],
			[
				-7.450126610054157e-10,
				-2.1533101736935744e-08
			],
			[
				-3.6039081194746796e-09,
				-1.635165808675305e-08
			],
			[
				-1.2738583581781816e-09,
				-2.0421754691272353e-08
			],
			[
				-5.069980890657591e-09,
				-2.2033753815886488e-08
			],
			[
				-5.16561240421572e-09,
				-2.3496570772463783e-08
			],
			[
				-1.0252679297998585e-09,
				-1.7381199739275344e-08
			],
			[
				-6.815786429325814e-09,
				-1.3491579138378298e-08
			],
			[
				1.563801431658253e-09,
				1.5609982504002398e-08
			],
			[
				1.1264920464502826e-08,
				1.5053954472415913e-08
			],
			[
				-7.918472303391158e-09,
				6.042034060514085e-09
			],
			[
				2.5212034179821937e-09,
				1.5661675063821508e-08
			],
			[
				2.117401350326862e-09,
				1.3228126634424605e-08
			],
			[
				-1.7437373179260523e-09,
				1.647911359655674e-08
			],
			[
				9.690666506350694e-09,
				1.5103697533728947e-08
			],
			[
				3.552829209649701e-10,
				1.0830239280419328e-08
			],
			[
				3.2222751731948837e-09,
				1.3515916848864643e-08
			],
			[
				2.6260851489961167e-09,
				1.3184877986215203e-08
			],
			[
				6.0406488113121795e-09,
				-2.491295315250367e-09
			],
			[
				-2.8384712177535393e-09,
				3.308225647117622e-09
			],
			[
				-8.009217379801152e-10,
				-2.7488483987165647e-09
			],
			[
				-1.081103952239665e-09,
				2.0352560460452737e-09
			],
			[
				-1.320151903338754e-09,
				-1.0333797919596377e-10
			],
			[
				3.893108667043014e-09,
				-4.871759507637319e-09
			],
			[
				-3.195059501458644e-11,
				1.300393184008949e-09
			],
			[
				3.064869304537338e-09,
				8.92964294701935e-09
			],
			[
				-8.976183248569775e-09,
				-1.4453969484435743e-09
			],
			[
				5.853597729601823e-09,
				-3.1279287065496777e-09
			],
			[
				-1.0378262040836848e-09,
				5.68065213390608e-12
			],
			[
				-2.7656156535140225e-09,
				-7.906316205317398e-10
			],
			[
				-2.768883743247842e-09,
				1.502938640167739e-10
			],
			[
				-3.345615060037287e-09,
				2.6419894320909265e-09
			],
			[
				1.0219255631630238e-09,
				7.650846360154913e-10
			],
			[
				-2.335113796391243e-09,
				-8.058849088940083e-09
			],
			[
				-5.5366067925570874e-11,
				-8.513881349221412e-10
			],
			[
				-1.3491899619054033e-09,
				2.7223601296470136e-09
			],
			[
				-2.3956105391172855e-09,
				2.0093158861120062e-09
			],
			[
				-5.151477748366712e-09,
				1.0328765379097391e-09
			],
			[
				-3.04438825853922e-10,
				2.884165963707988e-09
			],
			[
				2.453592910630913e-10,
				-2.163990193865343e-10
			],
			[
				-2.497892597569415e-10,
				5.519179522125765e-09
			],
			[
				-3.3519832052850857e-09,
				-9.180637748961942e-10
			],
			[
				1.3894940955400808e-09,
				2.5301547652120953e-09
			],
			[
				-6.052576676690127e-11,
				1.4149598363961159e-09
			],
			[
				5.3918290557851015e-09,
				1.8523409250278302e-09
			],
			[
				8.540369811616075e-10,
				-6.1430659222207764e-09
			],
			[
				6.0729848743172804e-09,
				2.4436496616727826e-09
			],
			[
				-2.293003390705584e-09,
				1.3601413233973535e-09
			],
			[
				-1.324546175102874e-09,
				2.3435493880920035e-09
			],
			[
				-5.646486263144509e-10,
				-3.170845640271167e-09
			],
			[
				-1.0454551928918252e-08,
				-1.3695804808534542e-08
			],
			[
				-7.408765583262763e-09,
				-2.055054213226679e-08
			],
			[
				2.924741201371252e-09,
				1.214492558432806e-08
			],
			[
				1.8170807659528307e-09,
				-1.0119367598470772e-09
			],
			[
				2.0004945013041513e-09,
				3.430283637847797e-09
			],
			[
				5.004435353018344e-09,
				1.6355166108938515e-09
			],
			[
				4.711878742006292e-09,
				3.1074198479770123e-09
			],
			[
				6.355858065373813e-09,
				4.99225032825219e-09
			],
			[
				-1.1130172439172458e-09,
				-1.1987648345118553e-09
			],
			[
				2.9360041173702935e-09,
				-2.1010256360440163e-10
			],
			[
				-2.9717723861877335e-09,
				-4.802515325775983e-09
			],
			[
				1.9066711862006483e-09,
				6.684415072063914e-09
			],
			[
				4.865505515436982e-09,
				-8.365949476092762e-10
			],
			[
				-1.214435276324004e-08,
				-1.0419907444724263e-08
			],
			[
				1.7677413971690967e-09,
				-2.4832663154496497e-09
			],
			[
				-2.4540927268107217e-09,
				-2.730640936072115e-10
			],
			[
				2.847679459356897e-08,
				3.339255234406971e-08
			],
			[
				-1.5646090500687252e-08,
				-2.021631449028869e-08
			],
			[
				-4.852332427867612e-09,
				5.500195709194808e-09
			],
			[
				3.069412595465563e-09,
				-4.536358257787261e-09
			],
			[
				3.5096748814530757e-09,
				1.5992820769874107e-09
			],
			[
				4.4775166977851993e-10,
				-7.2818930598274e-10
			],
			[
				-2.174506718829653e-09,
				-1.8349302224121117e-09
			],
			[
				-8.969364620364766e-09,
				-4.745265198567514e-09
			],
			[
				2.4375517256637254e-09,
				-3.769602680494119e-09
			],
			[
				1.1510639009551003e-09,
				-1.5471119618184181e-09
			],
			[
				2.9917894257235364e-09,
				-7.611544838256087e-10
			],
			[
				4.609748599724252e-09,
				2.631037687939428e-09
			],
			[
				-1.3887813619669475e-09,
				5.613159591951073e-09
			],
			[
				-8.320076697349085e-10,
				2.5789370448168533e-09
			],
			[
				-1.4033519382117349e-10,
				5.511017475513746e-10
			],
			[
				1.397833224011283e-10,
				1.0409446842184425e-09
			],
			[
				-1.1947036443447787e-09,
				-2.2554230350139484e-09
			],
			[
				1.1952555157647444e-09,
				6.633766032441312e-10
			],
			[
				3.810345347326932e-11,
				4.367608791841482e-09
			],
			[
				-3.810345347329579e-11,
				-4.367608791841482e-09
			],
			[
				6.2174836827901755e-09,
				-7.402309637752426e-10
			],
			[
				-1.5238967231505944e-09,
				-4.2311600868052646e-09
			],
			[
				-5.445379678598201e-09,
				3.597718993923852e-09
			],
			[
				7.517927189585669e-10,
				1.373672056656761e-09
			],
			[
				4.880002646422864e-09,
				-2.638799555027537e-09
			],
			[
				-1.0908819208696147e-09,
				7.176634192930767e-10
			],
			[
				-3.115125025750055e-09,
				3.843045450845695e-09
			],
			[
				-6.739956998031412e-10,
				-1.9219093151112347e-09
			],
			[
				-6.971137915507313e-09,
				2.9464536779775134e-09
			],
			[
				6.971137915507287e-09,
				-2.9464536779775134e-09
			],
			[
				2.4163538862674174e-09,
				-2.108382029951367e-09
			],
			[
				-2.4163538862674174e-09,
				2.108382029951367e-09
			],
			[
				-1.6420829722475932e-09,
				-3.972594381268364e-09
			],
			[
				1.642082972247699e-09,
				3.97259438126847e-09
			],
			[
				1.8556661363926792e-09,
				1.1145057447949834e-09
			],
			[
				-5.786616174851695e-09,
				1.3516441185828426e-09
			],
			[
				2.774742909859883e-09,
				-2.3818231473052707e-09
			],
			[
				1.2285059511516615e-09,
				1.998934194462872e-09
			],
			[
				-1.4005295184313982e-09,
				-2.9479531529773226e-09
			],
			[
				1.3282306958792934e-09,
				8.646922424425306e-10
			],
			[
				-2.015826198734007e-09,
				3.797859213573253e-09
			],
			[
				-2.6827755985442675e-09,
				-3.0242791489535966e-09
			],
			[
				4.6986017972784865e-09,
				-7.735800646196565e-10
			],
			[
				1.6975248693653744e-08,
				-1.0077638006991307e-08
			],
			[
				3.052184449305481e-09,
				2.97274622162348e-08
			],
			[
				-2.002743314295922e-08,
				-1.9649824209243493e-08
			],
			[
				5.9814173705809474e-09,
				6.436771374881784e-09
			],
			[
				-5.073237945575987e-09,
				-1.2324766585181947e-09
			],
			[
				-6.907566427375991e-09,
				4.727145705039239e-09
			],
			[
				-3.504039383750221e-09,
				7.135135711126488e-10
			],
			[
				-5.853519162364592e-09,
				-3.4763796134357882e-09
			],
			[
				-2.20821251276102e-09,
				-1.1574665061798596e-09
			],
			[
				3.891858396454016e-09,
				1.7539527264363815e-09
			],
			[
				3.466489194440476e-09,
				4.606947919934455e-09
			],
			[
				1.6735538423967774e-09,
				-1.4160884785884573e-09
			],
			[
				1.879793344867722e-09,
				-5.707117003669651e-10
			],
			[
				-1.1812206401992473e-09,
				-5.155987775699408e-09
			],
			[
				7.834683923287702e-09,
				-5.229220564615729e-09
			],
			[
				-1.8914518461208996e-09,
				-1.7422775447037163e-09
			],
			[
				-3.997937365377234e-09,
				-2.6858630184767873e-09
			],
			[
				-6.21366947510562e-09,
				2.385483009011143e-09
			],
			[
				-4.392318424979716e-09,
				-1.5799049358785382e-09
			],
			[
				-1.899976326780814e-09,
				-2.277229012766161e-09
			],
			[
				1.8395353438364363e-08,
				5.899791502814007e-09
			],
			[
				-2.6944053233779333e-09,
				-4.427059902642665e-09
			],
			[
				1.4598287979663131e-09,
				2.8847926881642043e-09
			],
			[
				-3.0241922435086277e-09,
				4.022881144279861e-09
			],
			[
				-2.218318344985418e-09,
				-1.526893312197478e-09
			],
			[
				-3.411544529725185e-09,
				2.18887891906602e-09
			],
			[
				-2.2922264241914836e-09,
				7.165106017769016e-10
			],
			[
				1.2180858067822652e-08,
				-3.859110138447003e-09
			],
			[
				-7.104089469961845e-09,
				7.468312884243705e-09
			],
			[
				-4.452594670447227e-09,
				1.4620884328593712e-09
			],
			[
				-8.929320193422392e-09,
				2.5310544026692676e-10
			],
			[
				-4.183623631276492e-09,
				1.2927981476500375e-09
			],
			[
				2.4669627965108273e-08,
				-1.0476304905019723e-08
			],
			[
				5.401826243312749e-09,
				1.1305530329524349e-08
			],
			[
				-3.559279913856443e-09,
				8.540619052395623e-09
			],
			[
				5.945154761601496e-09,
				-1.6423952162113662e-09
			],
			[
				-6.681326737377617e-09,
				3.751579769110655e-09
			],
			[
				6.4530913248449695e-09,
				-5.445080418725476e-09
			],
			[
				-5.655494705997766e-09,
				-9.617946085442294e-10
			],
			[
				-2.3039991501305382e-09,
				-8.001567633482639e-09
			],
			[
				4.0002817760314954e-10,
				-7.546891274066281e-09
			],
			[
				-8.70718554379217e-09,
				3.006900608000054e-09
			],
			[
				2.875244904631971e-09,
				-4.4425190967434025e-09
			],
			[
				3.3168819997478733e-09,
				-3.9729607952147595e-09
			],
			[
				1.0263224883686534e-10,
				2.532091727875924e-09
			],
			[
				2.4124263905754604e-09,
				2.8764875560820914e-09
			],
			[
				3.835351054873319e-10,
				4.2860583651314866e-10
			],
			[
				-3.835351054873319e-10,
				-4.2860583651314866e-10
			],
			[
				2.8009620828291333e-08,
				4.72605446146704e-09
			],
			[
				1.760365400011601e-08,
				-4.850068464308603e-09
			],
			[
				-2.8157176220323098e-08,
				2.1127359128721936e-08
			],
			[
				-7.835925119975054e-09,
				1.69535750612327e-09
			],
			[
				-5.15088930799972e-09,
				-1.3064175410584706e-08
			],
			[
				-4.469284180109893e-09,
				-9.634527221418831e-09
			],
			[
				-8.043128562984607e-11,
				4.9194043430168204e-09
			],
			[
				2.230521924772597e-09,
				-9.107523301135163e-10
			],
			[
				-2.573876069753885e-09,
				-4.495797990383553e-09
			],
			[
				4.2378543061145186e-10,
				4.871459774803551e-10
			],
			[
				8.926911108062272e-10,
				2.3967636581784603e-09
			],
			[
				-8.926911108063331e-10,
				-2.396763658178566e-09
			],
			[
				-1.62205134533201e-09,
				6.884667240465515e-10
			],
			[
				-8.861039233840225e-10,
				1.8522215596087708e-09
			],
			[
				-1.0278141969425333e-09,
				1.8331338567982246e-09
			],
			[
				1.5898894277637854e-09,
				-1.8097231762232347e-09
			],
			[
				1.4601103681017152e-09,
				-1.4851950776658098e-09
			],
			[
				4.859696697925358e-10,
				-1.0789038865643965e-09
			],
			[
				3.5269149232938197e-09,
				-3.983419422265804e-09
			],
			[
				-3.6603688686421135e-10,
				7.349506308362481e-10
			],
			[
				-2.787588536761469e-09,
				-2.258831889566723e-09
			],
			[
				-3.7328949966835094e-10,
				5.507300680996173e-09
			],
			[
				-2.7579622060486244e-09,
				-4.9356818039948785e-09
			],
			[
				-1.0820682752561986e-09,
				-2.4481347931386557e-09
			],
			[
				2.2995285654584656e-09,
				7.326825199613608e-11
			],
			[
				-1.086895503364686e-09,
				3.8362689509352246e-09
			],
			[
				2.6273974192110566e-09,
				3.4742793942021736e-09
			],
			[
				-5.042895145437283e-09,
				2.8022664650019897e-09
			],
			[
				3.111708911548649e-09,
				-1.56671603764837e-09
			],
			[
				1.9311862338886325e-09,
				-1.2355504273538314e-09
			],
			[
				-2.662131018501952e-09,
				-4.449365180673441e-09
			],
			[
				6.535588517921989e-10,
				-1.2304979936614788e-10
			],
			[
				1.5335216382601858e-09,
				-1.0585837465343203e-09
			],
			[
				4.750505284495145e-10,
				5.630998726573909e-09
			],
			[
				-4.184378420772697e-11,
				-3.065425867664408e-10
			],
			[
				6.757721843206615e-10,
				2.608841654201423e-10
			],
			[
				1.261723473706196e-10,
				2.6310466616102886e-09
			],
			[
				2.1542321126075794e-09,
				-2.36559630005888e-09
			],
			[
				4.4284530146698634e-10,
				7.574211702365527e-10
			],
			[
				-2.7022582068948147e-09,
				2.5609494538246815e-10
			],
			[
				-8.553819819608446e-10,
				4.72206037395246e-10
			],
			[
				2.004620272971159e-10,
				-1.705514093219165e-09
			],
			[
				9.284543751608548e-09,
				-5.356067885339129e-11
			],
			[
				7.59025535474243e-09,
				-4.2842551644447357e-10
			],
			[
				9.399820001523124e-09,
				2.709358352611825e-09
			],
			[
				1.250266276190932e-08,
				1.49659914452696e-09
			],
			[
				1.2665988171444311e-08,
				1.0373054280954073e-09
			],
			[
				1.117908787045875e-08,
				2.2818122359984667e-09
			],
			[
				7.4046384991410736e-09,
				1.1686791335967651e-09
			],
			[
				8.496513580106879e-09,
				7.084923946348353e-09
			],
			[
				1.157624387001383e-08,
				4.170926100529881e-09
			],
			[
				9.881596249414727e-09,
				4.480701406744903e-09
			],
			[
				-3.0856977619218664e-08,
				-9.47574046206691e-09
			],
			[
				-3.336575191422281e-08,
				-8.252108539397153e-09
			],
			[
				-3.5758620576921096e-08,
				-6.220470551689046e-09
			],
			[
				2.0303177748451044e-09,
				6.07042687855836e-10
			],
			[
				-2.0303177748449985e-09,
				-6.07042687855836e-10
			],
			[
				-2.9678712760576054e-09,
				-3.7794840469913554e-09
			],
			[
				4.052420990733229e-09,
				-1.1242268334095637e-09
			],
			[
				1.7639262618616498e-09,
				5.070755986306728e-09
			],
			[
				-2.8484759765370613e-09,
				-1.670451059060202e-10
			],
			[
				3.403569547640543e-08,
				1.4406946987046243e-08
			],
			[
				2.950600667496119e-08,
				1.2202691098620348e-08
			],
			[
				4.16542915646921e-08,
				1.0787009929732647e-08
			],
			[
				2.6510098004557066e-08,
				8.915936957847546e-09
			],
			[
				-8.620220985890854e-09,
				-1.178393788953156e-08
			],
			[
				-1.0512957644729199e-08,
				2.744006591200155e-09
			],
			[
				-1.740831975104806e-08,
				-1.7386085959761133e-08
			],
			[
				-9.93458855854785e-09,
				-4.331110403556767e-09
			],
			[
				-1.2630968818941674e-08,
				-7.72157031956811e-09
			],
			[
				-1.6562568640834538e-08,
				-6.770796304913997e-09
			],
			[
				-1.499931347738344e-08,
				-3.1148532211524753e-09
			],
			[
				-9.740053260587529e-09,
				-3.1909711870618192e-09
			],
			[
				-1.1084972587080892e-08,
				-2.1565623884981563e-09
			],
			[
				-2.02121279955722e-08,
				7.399296109597395e-09
			],
			[
				-9.512668834573384e-09,
				5.634567711450635e-09
			],
			[
				1.628580589991938e-10,
				3.3776930214675375e-09
			],
			[
				1.4867404407818392e-09,
				1.228829791900023e-08
			],
			[
				1.09440079448365e-09,
				-6.102709993004479e-09
			],
			[
				6.768669540308701e-09,
				-1.5197848658913818e-08
			],
			[
				-1.7713088428437228e-09,
				1.171170054215309e-09
			],
			[
				1.7713088428437228e-09,
				-1.1711700542150971e-09
			],
			[
				2.1870110433579277e-09,
				-2.618920828599081e-09
			],
			[
				-9.673335524202785e-10,
				5.498874825481075e-09
			],
			[
				-9.847252568138121e-10,
				-1.628459472629155e-09
			],
			[
				2.751044243468262e-09,
				1.4080265756765162e-09
			],
			[
				-6.872176158970892e-12,
				2.696540660300762e-09
			],
			[
				-1.0404011561672926e-09,
				-5.170230557317054e-09
			],
			[
				-1.1265651826161653e-09,
				4.078374302151368e-09
			],
			[
				-7.427624947927665e-10,
				2.5009508723311026e-09
			],
			[
				-4.1319925913720905e-09,
				-5.835207254089061e-09
			],
			[
				4.06259712351561e-09,
				-9.299491233065791e-10
			],
			[
				1.3404237462414098e-09,
				3.9574240647686024e-10
			],
			[
				-2.1621874465714463e-09,
				-6.919320300711605e-10
			],
			[
				5.032694412950973e-10,
				1.3918263103471487e-09
			],
			[
				1.710095077649741e-09,
				2.36840288277034e-09
			],
			[
				2.3442558954316517e-09,
				-2.1345534945196775e-09
			],
			[
				-3.73585671404603e-09,
				-1.3294860750034052e-09
			],
			[
				-1.8915865319261378e-09,
				-3.8811020472633064e-09
			],
			[
				-2.938124756137679e-09,
				3.0825622006746796e-09
			],
			[
				-1.2157254142556878e-09,
				-2.474306980527614e-09
			],
			[
				-2.929504901112336e-09,
				1.2284295873434293e-09
			],
			[
				4.821906962080024e-10,
				1.1828147758542326e-09
			],
			[
				-7.5539297244515e-10,
				2.86274983350507e-09
			],
			[
				-1.3920037115379847e-09,
				-1.7112363381249815e-10
			],
			[
				-1.3558244642808334e-09,
				-5.530927735500994e-09
			],
			[
				2.590793658241946e-09,
				9.568337547917769e-10
			],
			[
				4.4707492951482634e-10,
				3.4431401036194907e-09
			],
			[
				-1.7437135754778472e-09,
				-3.1485709830162775e-09
			],
			[
				1.0701817043208775e-08,
				2.4495011243343403e-09
			],
			[
				6.2152156252634084e-09,
				-2.4578245854573988e-09
			],
			[
				-6.215215625263422e-09,
				2.4578245854573988e-09
			],
			[
				-1.5958147910888796e-09,
				-1.54777336483491e-09
			],
			[
				-4.804824344452637e-09,
				-7.175990141720207e-10
			],
			[
				1.5200656393539158e-09,
				5.106512950222601e-09
			],
			[
				3.500781169003533e-09,
				3.811275323704121e-09
			],
			[
				-2.8976858390776926e-09,
				-6.832634817950006e-09
			],
			[
				-5.562387567711691e-10,
				-1.741440350630556e-09
			],
			[
				3.1933840889568403e-09,
				1.1365085356809545e-09
			],
			[
				1.6403328340761954e-09,
				7.85150737979763e-10
			],
			[
				-7.670023429060509e-09,
				-1.0168631421607104e-08
			],
			[
				1.4406118480450833e-09,
				4.794350519049332e-09
			],
			[
				5.787831114960762e-09,
				-6.864547155279271e-09
			],
			[
				-2.78215901447296e-09,
				2.695959113964415e-09
			],
			[
				7.018618125782363e-09,
				1.5541743192200738e-08
			],
			[
				-3.79487864525474e-09,
				-5.998874248328215e-09
			],
			[
				-3.0370547617430425e-09,
				7.652852361858419e-10
			],
			[
				7.115955040704292e-09,
				8.831087574382391e-11
			],
			[
				-4.078900278961355e-09,
				-8.535961119294541e-10
			],
			[
				-1.1483191290627515e-09,
				1.492700487640887e-09
			],
			[
				-4.871659638827325e-09,
				1.8217569550592045e-09
			],
			[
				6.547882014868719e-09,
				-2.3561206138728182e-09
			],
			[
				-5.279032469790665e-10,
				-9.583368288272204e-10
			],
			[
				-2.309775376556388e-09,
				2.417099249937879e-09
			],
			[
				2.309775376556441e-09,
				-2.417099249937879e-09
			],
			[
				1.2135805779194189e-08,
				-1.0030528891208151e-08
			],
			[
				1.1209289544964449e-09,
				-8.166016942427651e-09
			],
			[
				-4.0688852561019084e-09,
				-3.429847833790857e-09
			],
			[
				-5.1883856014764284e-09,
				1.627616702875423e-08
			],
			[
				-3.999463876112244e-09,
				5.350226638672958e-09
			],
			[
				-1.6874347549836202e-09,
				-1.7093728644645992e-09
			],
			[
				1.6874347549836202e-09,
				1.7093728644646521e-09
			],
			[
				-1.952175818317461e-09,
				8.769894307941559e-10
			],
			[
				5.652709612909739e-10,
				2.918961526542592e-09
			],
			[
				-2.5273936738946777e-09,
				1.7627977358136753e-09
			],
			[
				-1.8854852341339943e-10,
				-1.4235021779028793e-09
			],
			[
				-1.7711385191480228e-09,
				8.857536682497588e-10
			],
			[
				9.086857726790391e-11,
				3.273664081313686e-10
			],
			[
				5.783116996213201e-09,
				-5.348366591628565e-09
			],
			[
				3.4001790561186375e-10,
				3.420647795339193e-09
			],
			[
				1.1115392178288282e-09,
				-2.350602533357196e-09
			],
			[
				3.546878958487719e-09,
				4.5600122009308e-09
			],
			[
				2.4669709574653064e-09,
				4.3819187463758e-09
			],
			[
				1.6497275558575173e-09,
				-3.8247302207259825e-09
			],
			[
				-1.1161516947359072e-09,
				-6.707474089738992e-09
			],
			[
				-1.904436900928312e-09,
				-3.0950247896357415e-09
			],
			[
				1.7740618045296374e-10,
				8.312540733866012e-10
			],
			[
				9.543776188772784e-10,
				3.2415423202754424e-09
			],
			[
				2.367610636233128e-09,
				1.6370962197835109e-09
			],
			[
				-1.8497223300348247e-09,
				-4.631519319576545e-09
			],
			[
				-2.9936375359945216e-09,
				-9.601908033125784e-10
			],
			[
				-1.9674838290589466e-09,
				8.983284112255867e-10
			],
			[
				-4.394504201010323e-09,
				-4.5922644289740364e-09
			],
			[
				-9.721487873663032e-10,
				2.7117775479264923e-09
			],
			[
				9.85454881799452e-11,
				3.357024712913541e-09
			],
			[
				2.4850107601371295e-09,
				1.1222041571635229e-09
			],
			[
				3.432782227884002e-10,
				8.784879381176387e-10
			],
			[
				-3.333281897665461e-09,
				1.936220930396053e-09
			],
			[
				3.0622252030643967e-11,
				1.437278755865538e-10
			],
			[
				-2.061782546244466e-09,
				1.136936638378264e-09
			],
			[
				3.0825744390443e-09,
				-1.9602556166224867e-09
			],
			[
				-4.749268013709471e-09,
				-5.971071650133588e-09
			],
			[
				1.7871041359353892e-09,
				1.9721998778767983e-09
			],
			[
				-4.920070788220812e-09,
				1.774517034361788e-08
			],
			[
				2.10046812136643e-09,
				-6.84552016563225e-10
			],
			[
				9.648761646034189e-10,
				-3.2395985305341024e-09
			],
			[
				2.1401368893175284e-09,
				-2.346529537860495e-09
			],
			[
				1.1376449935070186e-09,
				2.114963561765076e-10
			],
			[
				1.8462299125907685e-09,
				6.682015858772355e-10
			],
			[
				-2.244224533082166e-09,
				-1.7518428879922154e-09
			],
			[
				3.004593700860523e-10,
				2.3245175721352442e-09
			],
			[
				1.1058323273684497e-09,
				-8.69299738369801e-09
			],
			[
				1.283311305669748e-09,
				3.6369595308861367e-10
			],
			[
				3.3283299150025675e-09,
				-2.3316852288446048e-09
			],
			[
				-2.1422402703906687e-09,
				-4.0212221900237863e-10
			],
			[
				3.6501630584464565e-09,
				-1.1251483163309518e-09
			],
			[
				-2.7276387296705834e-09,
				-1.8191336794586793e-10
			],
			[
				-9.22524328775979e-10,
				1.3070616842767139e-09
			],
			[
				3.1428241678020317e-09,
				5.303723235881239e-10
			],
			[
				-3.1428241678020317e-09,
				-5.30372323588071e-10
			],
			[
				1.0649008415713031e-09,
				1.2665391494510782e-10
			],
			[
				2.0331346882557333e-09,
				-2.0676135531992177e-09
			],
			[
				2.997746376853101e-10,
				8.083178830553012e-10
			],
			[
				1.71451272701615e-09,
				3.2220219524942376e-09
			],
			[
				-5.112322894528073e-09,
				-2.089380197295429e-09
			],
			[
				3.916419114871569e-09,
				-6.452389695136374e-09
			],
			[
				2.2858697059924847e-09,
				2.087663005663137e-09
			],
			[
				-3.5238400881293586e-09,
				2.434252527719441e-09
			],
			[
				-2.6784487327344832e-09,
				1.9304741617540077e-09
			],
			[
				-2.303583112536521e-09,
				2.9249210435859722e-09
			],
			[
				2.548485818050858e-09,
				-2.114232389431136e-09
			],
			[
				-2.44902705514337e-10,
				-8.106886541553656e-10
			],
			[
				-1.4992361360688432e-09,
				1.0724772335853042e-09
			],
			[
				-1.1836213121855013e-10,
				-2.2445094133956444e-10
			],
			[
				-5.417268153666859e-09,
				2.701443344229992e-09
			],
			[
				-1.7572358825213109e-09,
				-2.539376878880626e-10
			],
			[
				5.064558211035543e-09,
				7.939208984147348e-10
			],
			[
				2.1887012375575315e-09,
				-2.8111854581871408e-09
			],
			[
				6.241440789588884e-10,
				8.284926743999801e-10
			],
			[
				-1.4668885673736508e-10,
				5.351016396446529e-10
			],
			[
				1.061387632660965e-09,
				-2.6418617028596845e-09
			],
			[
				-2.7208873011351967e-09,
				-2.0087805130185094e-08
			],
			[
				-5.907952057200837e-09,
				-2.4798065653581877e-08
			],
			[
				-3.6668062878785864e-09,
				-1.8860123237717488e-08
			],
			[
				-8.083140587796832e-09,
				-1.888711209654607e-08
			],
			[
				-2.446732187207704e-09,
				-1.521000546632812e-08
			],
			[
				-2.4079101853388245e-09,
				-1.3920200649634453e-08
			],
			[
				1.1464548711428536e-08,
				3.97513323022476e-08
			],
			[
				1.073338858401794e-08,
				4.616190660385049e-08
			],
			[
				1.383131962359294e-08,
				4.703747492859748e-08
			],
			[
				-1.0795828312482284e-08,
				-2.1187401600701408e-08
			],
			[
				-4.691399218534464e-09,
				4.647701994505781e-09
			],
			[
				4.691399218534676e-09,
				-4.647701994505781e-09
			],
			[
				3.998016131639176e-10,
				-2.4284013815558105e-09
			],
			[
				-3.998016131638117e-10,
				2.4284013815558105e-09
			],
			[
				7.294210840911314e-09,
				-9.629196641271925e-09
			],
			[
				2.1560203815509436e-09,
				3.22477542046314e-09
			],
			[
				6.752463759340174e-10,
				4.213177088575869e-09
			],
			[
				4.861736587366371e-10,
				3.3146253934559524e-09
			],
			[
				8.21689580660424e-10,
				-4.6295758902461885e-11
			],
			[
				1.9056096398897183e-09,
				-1.4579504938832488e-09
			],
			[
				-1.7647922517845697e-09,
				6.440641931491442e-10
			],
			[
				-1.1574158225898697e-08,
				-2.631992015865765e-10
			],
			[
				7.493675539628134e-10,
				5.880354180224587e-10
			],
			[
				-5.771928928311513e-09,
				1.6652714451771566e-09
			],
			[
				1.1544981611935378e-09,
				-1.5091445703985876e-10
			],
			[
				3.86806321315495e-09,
				-2.1023924061596506e-09
			],
			[
				-2.769046143375624e-09,
				-4.62581863183256e-09
			],
			[
				1.4146437960182358e-09,
				-1.8481158597895526e-10
			],
			[
				9.105421063305039e-09,
				-2.7224853836159562e-09
			],
			[
				2.224408090801487e-10,
				-5.7244739214499275e-09
			],
			[
				-7.973459525028223e-09,
				1.3257589522877822e-08
			],
			[
				4.366735212064486e-10,
				-3.663548266378707e-09
			],
			[
				-4.3667352120666034e-10,
				3.663548266378707e-09
			],
			[
				-2.3839597746882472e-08,
				-3.718882622943132e-09
			],
			[
				5.52900043742978e-10,
				-2.851803183860973e-09
			],
			[
				-2.402722298454596e-09,
				-2.1324226115099613e-09
			],
			[
				-9.082323854214498e-10,
				2.904410841822122e-09
			],
			[
				2.3143829243730237e-09,
				9.480005978391526e-10
			],
			[
				-2.589546517844676e-09,
				2.1682240094665347e-09
			],
			[
				-1.5284075544915168e-09,
				1.0925901222407148e-09
			],
			[
				-2.2853215775991485e-09,
				4.829990506569418e-09
			],
			[
				3.977408819586414e-10,
				2.459323721465305e-09
			],
			[
				1.0763359923500257e-09,
				-7.440061322820008e-10
			],
			[
				3.0276907355890138e-09,
				8.443993004098389e-10
			],
			[
				2.7180788715251464e-09,
				-2.1762889915970314e-09
			],
			[
				1.2240891117036513e-09,
				-3.585562978532684e-09
			],
			[
				3.89845354824745e-09,
				8.850261922658507e-10
			],
			[
				-4.716161559003419e-09,
				1.0346312306464566e-09
			],
			[
				-1.3634831729027068e-09,
				2.2796549620727867e-11
			],
			[
				7.742630847003089e-10,
				3.2504308814341357e-09
			],
			[
				3.5630017613399943e-09,
				1.0455689551323404e-09
			],
			[
				3.5812451913924937e-10,
				-1.6090529002638078e-10
			],
			[
				-1.0848194823379004e-09,
				1.8017184711830555e-09
			],
			[
				-5.975375675601482e-10,
				2.713703210430554e-09
			],
			[
				7.378954813720857e-10,
				-2.219041240246805e-09
			],
			[
				-3.185706281953927e-09,
				-6.35887575508377e-10
			],
			[
				-2.7317315222817903e-09,
				-3.908725196443531e-09
			],
			[
				9.00266860758984e-10,
				1.104235763193507e-09
			],
			[
				2.7627420808349483e-09,
				5.706656612290692e-09
			],
			[
				6.356340507401611e-09,
				4.3344551147556535e-09
			],
			[
				9.348081576716558e-09,
				2.69345774128181e-09
			],
			[
				8.494093317170074e-09,
				3.3718099002864983e-09
			],
			[
				4.646931663215167e-09,
				2.509706413887224e-09
			],
			[
				5.1611674361310435e-09,
				1.8974493222124924e-10
			],
			[
				3.036091300838112e-09,
				1.517662326530161e-10
			],
			[
				3.925657867284001e-09,
				-5.125746294296483e-09
			],
			[
				-2.9584375119816694e-09,
				-1.1360486737924549e-09
			],
			[
				4.72989916385468e-09,
				2.2174844514931858e-09
			],
			[
				2.5675060884603705e-09,
				-7.582713506885705e-10
			],
			[
				2.0954557198891488e-09,
				7.044710589334689e-09
			],
			[
				1.3758969357416674e-09,
				7.295187045057842e-09
			],
			[
				5.591700255570128e-09,
				5.7829331109374285e-09
			],
			[
				-3.874316938426936e-09,
				-1.7992474135471583e-09
			],
			[
				2.494274242875432e-10,
				3.640573809545134e-09
			],
			[
				-2.069756971469849e-10,
				5.0994191561880806e-09
			],
			[
				1.1114181689948223e-09,
				1.7317249968245928e-09
			],
			[
				-1.4914482500505917e-09,
				9.664032401622852e-10
			],
			[
				-3.8945843303088846e-10,
				2.57904505791788e-09
			],
			[
				-6.696411494497495e-09,
				1.3624113854013428e-08
			],
			[
				1.6565664169689224e-09,
				-1.7877484005899933e-10
			],
			[
				1.1057921364410432e-09,
				3.5799006221473847e-09
			],
			[
				-1.70764153455921e-09,
				-1.8506370028639388e-09
			],
			[
				-1.5605219150092002e-09,
				1.1308238352443449e-09
			],
			[
				-4.370520827425206e-09,
				2.463555395832699e-09
			],
			[
				8.926586289451399e-09,
				1.5830725689578297e-08
			],
			[
				-8.544123716712663e-09,
				-4.3599243512920166e-08
			],
			[
				-1.5651454180476666e-08,
				-4.246775324426846e-08
			],
			[
				-3.851226697406455e-09,
				4.012683012506904e-09
			],
			[
				3.3972830933096075e-10,
				-3.7943847909596084e-09
			],
			[
				1.1456988243281684e-09,
				-2.075805195278528e-09
			],
			[
				-7.25140792034358e-09,
				1.2065941257541924e-09
			],
			[
				-1.4149625564715933e-09,
				-4.320789005242954e-09
			],
			[
				-2.997716465653491e-09,
				-3.011763376976263e-09
			],
			[
				6.070959216022874e-09,
				-7.861055560825842e-10
			],
			[
				3.7164952044474696e-09,
				-2.1262370501461915e-09
			],
			[
				1.4137509395593407e-09,
				4.119899330255146e-09
			],
			[
				4.7674921448035285e-09,
				-6.051489155805073e-09
			],
			[
				-2.579378250605531e-09,
				3.427388453241056e-10
			],
			[
				4.694227109299284e-09,
				5.067701899374928e-09
			],
			[
				5.69514830751868e-09,
				9.518687365688049e-10
			],
			[
				2.753761572778799e-10,
				-7.502983486378867e-11
			],
			[
				-1.8324580830399667e-09,
				7.972889809380198e-10
			],
			[
				2.657654419040022e-10,
				1.6694790244070993e-09
			],
			[
				-2.9471558441876176e-10,
				3.93196026323346e-09
			],
			[
				-8.162776096553127e-09,
				1.4138974699614198e-10
			],
			[
				-2.7961252465428335e-09,
				9.35960745329347e-10
			],
			[
				-3.731127078771e-09,
				2.3583307118259546e-09
			],
			[
				-9.333771391229549e-10,
				-2.717204995987856e-09
			],
			[
				1.8202777107256506e-09,
				1.7069725839152988e-09
			],
			[
				3.5113393773705385e-10,
				-2.6927909363281025e-09
			],
			[
				7.563714076213611e-09,
				-1.8686841930327143e-08
			],
			[
				7.87613706413501e-09,
				-6.56518187769075e-10
			],
			[
				4.760871880916469e-09,
				-3.100794530867672e-09
			],
			[
				8.38197619694516e-10,
				1.655240609686787e-08
			],
			[
				-1.2645614122770936e-08,
				-1.538104070751088e-08
			],
			[
				8.871492149692703e-09,
				8.80221301819438e-09
			],
			[
				1.3980047903059976e-08,
				1.4389589636428002e-08
			],
			[
				-1.5241154895629425e-09,
				2.6010869714734218e-09
			],
			[
				-6.5057990882892394e-09,
				-4.288612342099676e-08
			],
			[
				-1.3614024572957345e-08,
				4.22375574377197e-08
			],
			[
				2.220050362197375e-09,
				3.713065606441798e-08
			],
			[
				2.78450379637692e-08,
				-1.3292746100654504e-08
			],
			[
				1.5368466785132685e-08,
				5.663172666415484e-09
			],
			[
				-4.974524471525753e-08,
				-3.2963885122143325e-08
			],
			[
				1.348658504823376e-10,
				-8.770017125848556e-10
			],
			[
				-1.348658504822317e-10,
				8.770017125848556e-10
			],
			[
				-5.102274209381836e-10,
				4.691025429384596e-09
			],
			[
				5.102274209381836e-10,
				-4.691025429384596e-09
			],
			[
				-2.7060629490777174e-09,
				-1.6926887045841016e-09
			],
			[
				7.575693752830455e-09,
				5.959058600157524e-09
			],
			[
				-1.1683523162272114e-09,
				-3.675298130331511e-09
			],
			[
				-2.2843037023644677e-09,
				-4.869740167401318e-09
			],
			[
				-2.955662567504248e-09,
				2.489509798007458e-09
			],
			[
				-1.0916082413801717e-09,
				-2.820857495327457e-09
			],
			[
				8.237832526895571e-10,
				-1.0028423372544348e-09
			],
			[
				-1.0092550936610697e-09,
				1.182232552253211e-09
			],
			[
				-8.725825797744942e-10,
				-6.548444833787717e-12
			],
			[
				-2.1621294893223652e-11,
				-2.407564081220809e-09
			],
			[
				-6.615925428318228e-10,
				-4.776720962211833e-10
			],
			[
				-4.257833638295058e-09,
				-1.4375299082147473e-09
			],
			[
				-8.122547690429602e-10,
				-2.802976718298333e-09
			],
			[
				-2.0467192225947576e-09,
				-3.867098839305203e-09
			],
			[
				-1.9635998257118887e-09,
				7.88876886605845e-10
			],
			[
				-1.878444801718466e-09,
				1.1669915233125127e-09
			],
			[
				1.6234666508547271e-09,
				4.21599713404551e-09
			],
			[
				-5.833288343448629e-09,
				-4.033768552613798e-09
			],
			[
				-5.660633293457985e-09,
				-2.0681915285183508e-10
			],
			[
				-2.171537412903299e-09,
				8.025442855898771e-09
			],
			[
				-1.9096454869747837e-09,
				1.348329207631885e-09
			],
			[
				-2.678224388463694e-10,
				1.3872893424961317e-09
			],
			[
				8.413109393750898e-10,
				2.3308538072740336e-10
			],
			[
				1.005398616004356e-09,
				-2.9749724874556717e-10
			],
			[
				2.6461219291896356e-09,
				-8.401937241878233e-10
			],
			[
				-3.103936717512933e-09,
				-9.401134594952503e-10
			],
			[
				-1.5503171982897735e-09,
				1.0866121917818222e-09
			],
			[
				-1.3693252500359782e-09,
				1.907145858469495e-09
			],
			[
				9.023562710289816e-10,
				-3.515938099029219e-09
			],
			[
				-4.9839269727416195e-09,
				-2.2213543820566635e-09
			],
			[
				-4.8084892929990986e-09,
				4.2143432132794425e-10
			],
			[
				1.4674135346671662e-09,
				1.3890747976395615e-09
			],
			[
				-7.233778498071294e-10,
				-1.1511636869865654e-09
			],
			[
				-4.786959002385204e-10,
				-2.827375845782819e-11
			],
			[
				-1.0109961887452453e-09,
				-1.4813127011792524e-09
			],
			[
				2.3987244866773897e-09,
				-1.4088474070949504e-09
			],
			[
				2.1057649196761836e-09,
				-3.0989090950434305e-09
			],
			[
				1.2574395042973443e-09,
				1.859354384354624e-09
			],
			[
				9.827258442892546e-09,
				1.4688154744910905e-09
			],
			[
				8.882160801595888e-10,
				3.5171346985120204e-09
			],
			[
				2.957122651363053e-09,
				7.015379143573658e-09
			],
			[
				1.6808498622520201e-09,
				-4.209427967675316e-09
			],
			[
				1.84092639420829e-08,
				-5.791276882572885e-10
			],
			[
				1.1917010550355975e-09,
				3.611799695408734e-09
			],
			[
				-3.3140360856203376e-09,
				4.289567723017647e-09
			],
			[
				3.3140360856203376e-09,
				-4.289567723017647e-09
			],
			[
				3.4380924033786646e-08,
				-6.34306759502169e-08
			],
			[
				2.2653493108288477e-11,
				-1.1347518573845765e-09
			],
			[
				-8.623602345979578e-10,
				3.2231021004324596e-09
			],
			[
				8.120030414178781e-11,
				2.074574362474576e-08
			],
			[
				-1.0375956492827021e-09,
				3.3791893762611845e-09
			],
			[
				-4.387273508256835e-09,
				1.0149896524232782e-08
			],
			[
				-9.303201389170798e-09,
				6.873412715083211e-09
			],
			[
				8.966019203244198e-09,
				-1.5063911640074982e-12
			],
			[
				4.422862996636054e-09,
				9.820722337445316e-09
			],
			[
				-3.552785818832249e-09,
				2.028879951166525e-09
			],
			[
				-4.689778825698741e-09,
				-4.231558090769552e-09
			],
			[
				1.1345635413174678e-08,
				1.5606659035707755e-08
			],
			[
				5.2182628462103045e-09,
				8.598697704358343e-10
			],
			[
				-5.850080416776727e-09,
				-8.14006620768829e-09
			],
			[
				-2.9353895894674768e-08,
				-2.2276064975938843e-08
			],
			[
				-2.0073207180245574e-09,
				5.864885477080944e-09
			],
			[
				-3.3932658349860917e-09,
				2.0662262560576543e-08
			],
			[
				-1.637421618420153e-09,
				-1.1190363281853472e-09
			],
			[
				5.309669170206615e-10,
				-2.0343775736297913e-09
			],
			[
				-6.227610007472666e-09,
				-4.6654993220317946e-09
			],
			[
				-2.6637199725188564e-09,
				-1.6457426280592908e-09
			],
			[
				-3.0738050974987587e-09,
				-3.3073020001148273e-10
			],
			[
				-1.983826959490895e-09,
				3.0100707958379725e-10
			],
			[
				-2.6220205797582934e-09,
				-4.745328796330646e-09
			],
			[
				1.0124883043927835e-09,
				-1.6656077396619791e-09
			],
			[
				6.121648030257923e-10,
				-1.4165313806602442e-09
			],
			[
				1.757557881419642e-09,
				7.218732353442802e-09
			],
			[
				-5.9942600771084374e-09,
				-1.6826204236878448e-08
			],
			[
				2.927565850206722e-09,
				1.2769774813479592e-08
			],
			[
				-8.744067401591761e-10,
				-8.75668885155254e-10
			],
			[
				1.0626351178414078e-09,
				1.8839865030256244e-09
			],
			[
				5.168966795438206e-09,
				3.1216929411094432e-09
			],
			[
				3.400588423402289e-09,
				3.187551739373446e-09
			],
			[
				3.6355199058549873e-09,
				2.3470617387686873e-09
			],
			[
				2.0673124294025666e-09,
				4.067520822741961e-09
			],
			[
				2.9013046244214373e-09,
				4.2739909908337233e-10
			],
			[
				6.5117829136300945e-09,
				-1.7501997163319582e-09
			],
			[
				1.4765791470826808e-09,
				3.756855712605168e-09
			],
			[
				2.4295909496273224e-09,
				-1.0508302300034516e-09
			],
			[
				-4.5896429861272336e-10,
				1.117208594165908e-09
			],
			[
				1.9914697791302483e-09,
				-2.700129052886655e-09
			],
			[
				-1.2108271101856343e-08,
				-6.539219372649846e-09
			],
			[
				-2.659352156195235e-09,
				2.1478281521740336e-09
			],
			[
				1.0291973424098946e-10,
				1.010272944792581e-09
			],
			[
				1.805360173219605e-10,
				3.30252393169482e-09
			],
			[
				2.5337090156307932e-09,
				7.056890364381298e-10
			],
			[
				-2.3635174814143275e-09,
				-7.062055575256075e-09
			],
			[
				5.289183458651629e-10,
				-5.882635199613928e-09
			],
			[
				1.8345991355492705e-09,
				1.2944690774870003e-08
			],
			[
				2.0346880669047878e-09,
				-1.3972638800018224e-09
			],
			[
				4.777304255144516e-09,
				9.349989576297951e-10
			],
			[
				1.719999056207559e-09,
				3.367725056460426e-09
			],
			[
				-8.050678402873957e-09,
				-1.651204620790174e-09
			],
			[
				-4.813129753828006e-10,
				-1.2542555132986484e-09
			],
			[
				-8.765360723413513e-09,
				-8.933455386889446e-09
			],
			[
				8.765360723413513e-09,
				8.933455386889446e-09
			],
			[
				3.4524163626127106e-09,
				3.953874526353741e-09
			],
			[
				2.0677173390544194e-09,
				4.0219507309992655e-09
			],
			[
				-1.7800964464681286e-08,
				-9.91414014707938e-10
			],
			[
				-1.2202902666990174e-09,
				9.799770811839477e-09
			],
			[
				-5.197700987339708e-09,
				4.959487751257084e-09
			],
			[
				-1.36555868087405e-08,
				-2.5267550438642385e-08
			],
			[
				-1.6742999438264379e-09,
				4.423234414590349e-09
			],
			[
				1.3451554648817262e-08,
				-3.5685998438504045e-09
			],
			[
				1.3375934034814006e-08,
				2.311768920255008e-09
			],
			[
				7.201220085988975e-09,
				3.574771419038972e-10
			],
			[
				4.171146643514162e-09,
				1.5025913943230632e-08
			],
			[
				-4.171146643514268e-09,
				-1.5025913943230632e-08
			],
			[
				1.8061292295641676e-10,
				-2.18228053736008e-09
			],
			[
				1.893240689720765e-08,
				2.806398734045061e-08
			],
			[
				-1.9113019820164066e-08,
				-2.588170680309053e-08
			],
			[
				1.1710346349177449e-08,
				-5.373254021031563e-09
			],
			[
				-9.759471383833128e-09,
				-7.445407488818683e-09
			],
			[
				-8.168483976856313e-09,
				-6.5411554428061256e-09
			],
			[
				-9.530006524701205e-09,
				-1.215702562234849e-08
			],
			[
				-6.229961185646846e-09,
				-9.1357767759705e-09
			],
			[
				-1.847339831242659e-08,
				-7.389841620842772e-09
			],
			[
				-1.9129196148116186e-08,
				-7.538258077250894e-09
			],
			[
				1.4533010572907805e-08,
				9.276340653755063e-09
			],
			[
				1.0786815996126727e-08,
				1.4475868675890947e-08
			],
			[
				1.2546701598418706e-08,
				9.10275317048251e-09
			],
			[
				1.5842427596816957e-08,
				1.661518025823513e-08
			],
			[
				2.4842762708278855e-09,
				8.982088203686935e-09
			],
			[
				3.3869391473041047e-09,
				-2.8715119129804978e-09
			],
			[
				-1.748238520919574e-08,
				-1.6583801382119834e-08
			],
			[
				-1.4995151882995162e-08,
				-5.79673885602911e-09
			],
			[
				-9.997523630066435e-09,
				1.2930184416041967e-09
			],
			[
				-6.73200863425291e-09,
				1.9562430717228614e-10
			],
			[
				2.6471289932129386e-08,
				4.7256327664442956e-08
			],
			[
				-2.9834439081925244e-10,
				6.978275930866514e-10
			],
			[
				-6.710728077624249e-10,
				-5.180838864048059e-09
			],
			[
				-1.2533317867828065e-08,
				-1.2513486753895418e-08
			],
			[
				1.763242016866694e-08,
				-3.6511009221461854e-08
			],
			[
				1.9716097731748425e-08,
				3.435539028608178e-08
			],
			[
				-7.549230332189379e-09,
				-1.1017762432601997e-09
			],
			[
				-6.148010238699727e-10,
				-2.186544641007064e-09
			],
			[
				7.0540279464357545e-09,
				-3.923992330569087e-09
			],
			[
				-1.0790360491274386e-09,
				-1.0805613562133306e-09
			],
			[
				-1.0646299181585098e-09,
				2.1806908304164888e-09
			],
			[
				4.715719444721507e-09,
				-5.040318767175832e-10
			],
			[
				-1.343722915533229e-09,
				-1.3247613474057195e-10
			],
			[
				-8.244130425648852e-10,
				-4.6397324779917576e-10
			],
			[
				-4.0391751933755044e-10,
				3.51785055019809e-13
			],
			[
				3.530923627966185e-10,
				2.5091990921620486e-09
			],
			[
				-1.5247258876209831e-09,
				-3.835390918071185e-09
			],
			[
				1.1716335248244705e-09,
				1.3261918259091361e-09
			],
			[
				-4.354960312556536e-09,
				-3.056489441897775e-09
			],
			[
				-1.2832347147751696e-08,
				7.469430760614408e-09
			],
			[
				-7.1203756242879625e-09,
				1.2847416088531205e-09
			],
			[
				7.872538204823233e-09,
				-8.056931900636704e-10
			],
			[
				1.2703350536170456e-08,
				-4.320242897739998e-09
			],
			[
				3.7317943436025055e-09,
				-5.717468397662965e-10
			],
			[
				-1.0912451031169258e-10,
				1.020338742821796e-09
			],
			[
				-3.7081454841713043e-10,
				-1.8495284888019766e-09
			],
			[
				3.4239665445066074e-10,
				3.760622060036592e-09
			],
			[
				1.375424042780564e-10,
				-2.9314323140559877e-09
			],
			[
				1.3610722369976261e-09,
				-6.615150218535531e-10
			],
			[
				-1.4567679982536198e-10,
				-7.160142556716168e-10
			],
			[
				8.104443168573847e-10,
				9.386432699889541e-10
			],
			[
				-3.0530300197242182e-09,
				6.401427853758011e-10
			],
			[
				-2.882593861484884e-09,
				-1.9575282812585923e-10
			],
			[
				3.909784127179665e-09,
				-5.5039497133025595e-12
			],
			[
				-8.5099371092943e-10,
				-5.892369002364042e-09
			],
			[
				3.3524402588974174e-10,
				2.0992946078296044e-09
			],
			[
				9.778956309171893e-10,
				4.7613249537187945e-09
			],
			[
				-4.621459458770775e-10,
				-9.68250559184463e-10
			],
			[
				-1.0227936776969383e-09,
				-8.175983842240433e-10
			],
			[
				2.9618416565060968e-09,
				3.6460123917606746e-09
			],
			[
				-3.321021401120238e-09,
				-9.885935399825401e-11
			],
			[
				1.6896610904533763e-09,
				-3.3690702832051196e-10
			],
			[
				-2.144322309723314e-09,
				-9.313890343540732e-10
			],
			[
				5.943787758736259e-09,
				1.2490397676743206e-09
			],
			[
				7.054390989829087e-09,
				-6.460962221868331e-09
			],
			[
				-1.5664749421501426e-09,
				1.352042049517114e-10
			],
			[
				1.3927604838181198e-09,
				7.259361860053946e-09
			],
			[
				-6.429170792068336e-09,
				-2.8233491097432764e-08
			],
			[
				6.989901048721967e-09,
				4.92799866230636e-09
			],
			[
				-8.216601403612637e-10,
				1.2628698868741677e-08
			],
			[
				-2.1603812218956527e-09,
				1.441453859262748e-09
			],
			[
				-2.160439581258485e-09,
				-7.369240734277551e-11
			],
			[
				-3.940863396823158e-09,
				9.512139194999545e-09
			],
			[
				8.982379894578567e-10,
				2.15575430609946e-09
			],
			[
				-3.3634535544234342e-09,
				-6.002763588311384e-09
			],
			[
				-1.953775043650013e-09,
				3.456649670586296e-09
			],
			[
				3.6111987583382433e-09,
				-6.995775210240641e-09
			],
			[
				-6.727120930168797e-10,
				3.789279702146944e-09
			],
			[
				-9.847116216711387e-10,
				-2.501541624925722e-10
			],
			[
				2.2341925976657068e-09,
				3.845829824171775e-09
			],
			[
				1.6947717842488595e-09,
				-1.8447084722857725e-09
			],
			[
				-1.4711577881437103e-09,
				2.280283469566226e-09
			],
			[
				-9.203119542027859e-10,
				8.336669292871509e-11
			],
			[
				-1.3935136232021345e-09,
				9.886561547595428e-10
			],
			[
				-1.4398101636604145e-10,
				-5.3534276691401685e-09
			],
			[
				-3.5582938444542235e-09,
				-1.4453629272410517e-09
			],
			[
				-1.7448411352739665e-10,
				5.27530315562183e-10
			],
			[
				-3.6717506240935325e-10,
				1.5390910408817646e-09
			],
			[
				-5.057217433399532e-10,
				1.6694152581185039e-09
			],
			[
				5.210411316606027e-10,
				-1.2241517335458088e-09
			],
			[
				4.084633632070324e-09,
				-1.0665219537759086e-09
			],
			[
				2.928418316415476e-09,
				-8.518829654586546e-09
			],
			[
				-5.017253902456817e-09,
				3.1637125980281326e-09
			],
			[
				-1.5897876012898672e-09,
				6.34872820749003e-09
			],
			[
				8.074165193701784e-10,
				2.313259217625623e-09
			],
			[
				3.588291571045938e-09,
				5.453558130380475e-10
			],
			[
				-3.35279333615562e-10,
				-2.6398905090619843e-10
			],
			[
				4.070065622055312e-09,
				2.442056528747037e-09
			],
			[
				2.635262796298209e-09,
				-1.1478478558212373e-09
			],
			[
				5.95690338835706e-10,
				6.87065393016229e-10
			],
			[
				-5.4886326610777086e-09,
				-3.4271312216995385e-09
			],
			[
				-1.0180663286214311e-10,
				1.1826921841923825e-09
			],
			[
				-2.525786718647869e-09,
				-2.009169554008205e-09
			],
			[
				4.33401685932535e-10,
				-1.3159026051148039e-09
			],
			[
				-8.386764272493092e-10,
				-5.401441019074462e-09
			],
			[
				-3.4356998752686302e-09,
				6.544004968049097e-10
			],
			[
				-4.956309134868785e-09,
				3.6387841138236333e-09
			],
			[
				2.9705496190025846e-09,
				4.694743303709087e-10
			],
			[
				1.562386937438304e-09,
				2.722057366762789e-09
			],
			[
				1.8635047866584472e-09,
				2.4027513572319584e-09
			],
			[
				9.220384645367627e-10,
				-3.8323506237603595e-09
			],
			[
				1.9122056297506263e-09,
				-6.536760221591128e-10
			],
			[
				2.3685551519068226e-09,
				-2.3201186288560948e-09
			],
			[
				1.4464629176143832e-09,
				-2.735193894190305e-09
			],
			[
				-1.7140616066401207e-09,
				-4.038480690603346e-09
			],
			[
				9.193242664465689e-10,
				2.690146808080476e-09
			],
			[
				-1.9736858322897934e-09,
				-1.8206987540662538e-10
			],
			[
				-3.6114701823148977e-09,
				-9.621728116418138e-10
			],
			[
				-1.3940287836855118e-09,
				1.875906938491422e-09
			],
			[
				-1.7102610634844582e-09,
				3.3677214962858694e-11
			],
			[
				2.0089563597474138e-09,
				2.242566073243352e-09
			],
			[
				1.478433969145787e-10,
				3.317306842674831e-09
			],
			[
				2.7505134635541887e-10,
				-3.892830271896053e-09
			],
			[
				-2.7095839610072904e-09,
				-7.683555889468138e-10
			],
			[
				4.30762185979235e-10,
				1.4696704116425473e-09
			],
			[
				5.4640965189173504e-11,
				4.663118386163669e-09
			],
			[
				-1.920033465331599e-09,
				-1.1263984014219575e-09
			],
			[
				3.0704584399514613e-09,
				6.672888099035185e-09
			],
			[
				-4.860402723166324e-09,
				6.638758533799058e-10
			],
			[
				1.5734612929330983e-10,
				-3.0880375855695824e-09
			],
			[
				9.01412645851803e-09,
				-4.515498879142237e-09
			],
			[
				-1.254637023154996e-09,
				-2.63731452227583e-09
			],
			[
				7.878414730718177e-10,
				1.1773926304935573e-09
			],
			[
				4.667955500830724e-10,
				1.4599218917823257e-09
			],
			[
				-1.4413893596667076e-10,
				-4.2692530195770635e-09
			],
			[
				2.0662749725440673e-09,
				2.4013611539930072e-09
			],
			[
				-1.9221360365773966e-09,
				1.8678918655840034e-09
			],
			[
				-1.4439618251962397e-09,
				-2.822549521846573e-09
			],
			[
				-5.967699695416231e-09,
				-2.2122201568131394e-09
			],
			[
				-6.853882667840254e-10,
				-1.2088590294318715e-08
			],
			[
				-2.0624186722949105e-09,
				2.1770825571700537e-10
			],
			[
				-1.7207929889318829e-09,
				-3.1112747768423397e-09
			],
			[
				1.1880261448622866e-08,
				2.001692649410334e-08
			],
			[
				-8.904264988092987e-10,
				1.2096516790558849e-09
			],
			[
				8.904264988093516e-10,
				-1.2096516790558849e-09
			],
			[
				-9.632366988589485e-10,
				-1.8591921150989913e-09
			],
			[
				9.632366988590014e-10,
				1.8591921150989913e-09
			],
			[
				1.6937780364006624e-09,
				2.976803089405215e-09
			],
			[
				-1.6937780364006492e-09,
				-2.976803089405215e-09
			],
			[
				2.705288361944149e-09,
				7.016446107610922e-09
			],
			[
				6.7069796762361766e-09,
				1.3400499165062116e-08
			],
			[
				-9.412268038180365e-09,
				-2.041694527267325e-08
			],
			[
				1.1354603965068061e-08,
				-6.685957330722387e-11
			],
			[
				-3.961317486133573e-09,
				4.870553377162553e-10
			],
			[
				-6.036477967303855e-09,
				-6.301512751590151e-10
			],
			[
				-3.1409257776156796e-09,
				4.452217000767106e-10
			],
			[
				1.7841172659850203e-09,
				-2.352661893269388e-10
			],
			[
				-1.4900035154264898e-09,
				1.4144183653279534e-09
			],
			[
				2.002815156487046e-09,
				1.9302065656335914e-09
			],
			[
				2.8263292362263756e-10,
				-9.231201566598814e-10
			],
			[
				3.858876047082679e-09,
				2.9037350116156827e-09
			],
			[
				2.149838830255022e-09,
				-7.736518364345356e-10
			],
			[
				7.665587313287042e-10,
				-2.5814447238106284e-09
			],
			[
				4.603509541359454e-09,
				2.133835785330377e-09
			],
			[
				4.05218615297222e-09,
				-1.4887974937742823e-10
			],
			[
				3.4439384795610713e-09,
				-2.5322393035005135e-09
			],
			[
				-2.0222559868473174e-09,
				-1.836727261028298e-09
			],
			[
				3.331334489803352e-09,
				-1.2864301162770836e-09
			],
			[
				2.8103575605968262e-09,
				2.006655497052319e-09
			],
			[
				2.414040076784778e-09,
				2.6046964665714477e-09
			],
			[
				-2.005839720844887e-09,
				-1.7085578928427522e-09
			],
			[
				-4.279825018825079e-09,
				2.3695531891858217e-09
			],
			[
				-2.339717416673386e-09,
				1.7485346958902956e-09
			],
			[
				-3.9742163620543294e-10,
				-3.4462764694154803e-10
			],
			[
				9.702616838974541e-11,
				2.7550651890181e-09
			],
			[
				-3.807196179027744e-09,
				1.0771474125169907e-09
			],
			[
				-1.7854700362770944e-09,
				-1.6149943160871621e-09
			],
			[
				-1.5870431605732766e-09,
				-2.116161832390731e-10
			],
			[
				-5.634536638886639e-09,
				-7.982748989413956e-10
			],
			[
				-1.6149958045640784e-09,
				-3.435685709155254e-09
			],
			[
				-1.178562035736624e-09,
				3.013731837115204e-10
			],
			[
				-2.84461221072559e-09,
				-2.5016751220191365e-09
			],
			[
				-1.942488625616366e-09,
				8.171532789759384e-10
			],
			[
				-5.8787708683389844e-09,
				4.291421737346006e-09
			],
			[
				-5.6816818365007726e-09,
				-9.010752537048403e-10
			],
			[
				-3.2243675102952745e-09,
				-8.885557939283781e-10
			],
			[
				1.0781656568108088e-09,
				-4.516430219634171e-10
			],
			[
				3.777273977221493e-09,
				-3.1547999238932095e-09
			],
			[
				1.2277319787606456e-09,
				2.0212365702544475e-09
			],
			[
				4.571712525649017e-09,
				1.1185396049650065e-09
			],
			[
				6.373075207504339e-09,
				-6.211823818742308e-10
			],
			[
				8.737146971729731e-10,
				-2.778391261704662e-09
			],
			[
				-3.460550893297876e-09,
				-3.8698665664521035e-09
			],
			[
				5.330402995636101e-09,
				-6.447871109434289e-09
			],
			[
				2.819231098421322e-09,
				2.2293737710023065e-09
			],
			[
				5.116300277166883e-09,
				3.588418710810223e-10
			],
			[
				-5.084787103993111e-09,
				6.257864127663838e-09
			],
			[
				-2.2086243079205136e-09,
				1.91077346239205e-09
			],
			[
				-2.511972066012779e-09,
				-4.391155562527189e-10
			],
			[
				-9.720415961046765e-09,
				4.156101671877754e-09
			],
			[
				6.979506463149339e-09,
				1.9801785329540096e-10
			],
			[
				2.7409094978973735e-09,
				-4.354119525172943e-09
			],
			[
				2.0222233044570985e-08,
				1.2338946751242314e-08
			],
			[
				-1.5907519188948184e-08,
				-9.664274434826786e-09
			],
			[
				-4.314713855622828e-09,
				-2.6746723164159507e-09
			],
			[
				7.21410526882569e-09,
				-3.032324505646225e-09
			],
			[
				3.884733394318211e-09,
				1.1732905380664299e-09
			],
			[
				5.382578565473498e-09,
				1.472287523895235e-10
			],
			[
				-1.5846024159690066e-08,
				1.3552400193125083e-09
			],
			[
				-1.021837864802355e-08,
				3.118056175905112e-09
			],
			[
				9.582985579096321e-09,
				-2.7614909800275604e-09
			],
			[
				-6.056616604202785e-09,
				-1.9023516058903852e-10
			],
			[
				1.9301423132109764e-09,
				2.339452067741596e-09
			],
			[
				4.1264742909918086e-09,
				-2.1492169071523458e-09
			],
			[
				1.3156911000450798e-08,
				-8.950894597309527e-09
			],
			[
				1.530174028093317e-08,
				-8.558202957458417e-09
			],
			[
				1.6284062538049075e-08,
				-1.4164784605886749e-08
			],
			[
				-4.2331266423039405e-08,
				8.772320457426687e-09
			],
			[
				-2.4114473963936426e-09,
				2.2901561703228112e-08
			],
			[
				3.3580157916061792e-09,
				1.0328641590661254e-08
			],
			[
				8.316024106926939e-09,
				-2.190734448239748e-09
			],
			[
				-7.96714858874207e-09,
				-1.1835824160479032e-08
			],
			[
				-3.7068913097911e-09,
				3.697917018057526e-09
			],
			[
				-3.468300499806658e-09,
				-3.673649142702798e-09
			],
			[
				3.249230068548648e-09,
				-3.536328139482515e-09
			],
			[
				2.1631262070372967e-09,
				-8.933371167254134e-10
			],
			[
				-9.181704012495226e-09,
				2.4545037739452286e-09
			],
			[
				-2.1043095748024867e-09,
				1.753093455057144e-09
			],
			[
				-2.1373210065446473e-09,
				-2.0809160429756628e-09
			],
			[
				6.486145674340524e-11,
				2.8839187885655533e-10
			],
			[
				7.729179211260397e-09,
				4.951046933786522e-09
			],
			[
				3.6852381500593173e-09,
				7.37194400240833e-10
			],
			[
				-7.859737140735865e-09,
				1.4607513661325925e-08
			],
			[
				-4.9829543235144975e-09,
				6.460512648633873e-09
			],
			[
				1.9355910861790083e-09,
				1.8996630698622825e-08
			],
			[
				1.4581665948853263e-09,
				-2.0046456389311145e-08
			],
			[
				9.448933783186108e-09,
				-2.001820061927169e-08
			],
			[
				-2.480535574765418e-09,
				-2.7119061384063825e-09
			],
			[
				2.480535574765365e-09,
				2.7119061384063825e-09
			],
			[
				1.5764226623184434e-09,
				4.791013199584256e-09
			],
			[
				-2.770970620526215e-09,
				-1.0708595991679606e-09
			],
			[
				5.054429532772217e-09,
				3.198701322876335e-09
			],
			[
				-3.322741928323966e-09,
				-8.013861570122849e-09
			],
			[
				-5.371396462404798e-10,
				1.095006646830165e-09
			],
			[
				6.717667847163818e-10,
				8.287497124121511e-10
			],
			[
				-8.631430678420866e-10,
				3.8793954946308e-09
			],
			[
				5.094677499176633e-09,
				2.9109950948619466e-09
			],
			[
				1.8242487203182775e-09,
				1.530468520805293e-09
			],
			[
				1.974195972401878e-09,
				-6.803917195261849e-10
			],
			[
				7.574129576817582e-11,
				1.7655419473498848e-09
			],
			[
				-9.963858303140105e-10,
				1.9704248472556242e-09
			],
			[
				2.998623009437795e-09,
				-9.556253682332156e-10
			],
			[
				3.1658260172349177e-09,
				1.5000325717742556e-09
			],
			[
				-2.296629729071051e-09,
				-8.719652691733211e-09
			],
			[
				-1.2087434775778902e-09,
				-1.4369222193204376e-09
			],
			[
				5.47680642432817e-10,
				1.2467218583069077e-09
			],
			[
				-1.5181360905610481e-09,
				6.418673032593859e-09
			],
			[
				1.7405310849219697e-09,
				1.8504637888811894e-09
			],
			[
				-3.8368379763094194e-10,
				4.700064608970158e-09
			],
			[
				-2.5964330786398503e-09,
				-5.64939903063172e-09
			],
			[
				-1.1232773806744225e-09,
				2.9571611043374585e-09
			],
			[
				9.725698268841409e-10,
				4.6286867519588e-09
			],
			[
				3.5995798633479803e-09,
				-5.712648451228784e-11
			],
			[
				-1.1679008264329321e-08,
				-1.8688261820183282e-08
			],
			[
				-8.438979995650003e-10,
				8.610382117504439e-10
			],
			[
				-6.943518583743169e-10,
				-3.808871318204245e-10
			],
			[
				1.5382498579394231e-09,
				-4.801510799299797e-10
			],
			[
				-1.5075391420614125e-09,
				2.7062480777256466e-09
			],
			[
				3.919142824798897e-09,
				-1.3693275722788706e-09
			],
			[
				-2.4309772910110595e-09,
				8.517452989412616e-10
			],
			[
				1.9373608273574654e-11,
				-2.1886658043879317e-09
			],
			[
				1.9565055124705237e-09,
				8.637371448681765e-10
			],
			[
				6.878629679231984e-10,
				2.429382399614882e-09
			],
			[
				-2.644368480393881e-09,
				-3.2931195444830057e-09
			],
			[
				3.245224438571603e-09,
				-2.8608904126419996e-09
			],
			[
				1.525812534188941e-09,
				2.677440959674829e-09
			],
			[
				-4.771036972760597e-09,
				1.8344945296718377e-10
			],
			[
				1.5548483087289716e-09,
				-4.293844033898485e-09
			],
			[
				-3.133901289217989e-11,
				1.4937955209841686e-09
			],
			[
				-4.076817739326e-09,
				5.249179726899135e-09
			],
			[
				-3.917196497760279e-10,
				-4.69805882807388e-09
			],
			[
				6.617730477650945e-09,
				-3.767257179980395e-09
			],
			[
				1.5074467085544074e-09,
				1.0583512975025053e-08
			],
			[
				-5.180149092940275e-09,
				-4.5673281809556214e-09
			],
			[
				-1.661035878416549e-09,
				1.2679370413306996e-09
			],
			[
				-1.8276805050601357e-09,
				2.6621467370254973e-10
			],
			[
				3.4887163834766847e-09,
				-1.5341517150334611e-09
			],
			[
				1.4941943778969887e-09,
				8.730650236705159e-10
			],
			[
				3.4344641185426764e-09,
				1.3292378684590271e-09
			],
			[
				2.8771183935363888e-09,
				1.415579093274857e-09
			],
			[
				-1.9630306866167973e-09,
				-2.559133330313967e-09
			],
			[
				4.2399358395905115e-11,
				8.839173824143704e-09
			],
			[
				-3.186158739083472e-11,
				-8.76205432832787e-09
			],
			[
				-1.1597487976458749e-10,
				-4.472913450281396e-09
			],
			[
				-5.067150501943032e-09,
				-1.99600846178475e-09
			],
			[
				-6.701585926566012e-10,
				5.333053761159919e-09
			],
			[
				4.6546294127524205e-09,
				-4.218402660699934e-10
			],
			[
				4.031067304055999e-09,
				6.076737724048509e-10
			],
			[
				1.773959539304564e-09,
				5.456467498722828e-10
			],
			[
				4.262612492462744e-10,
				1.5110791336446614e-09
			],
			[
				-2.8666129167825276e-09,
				-5.633578816871838e-10
			],
			[
				-2.8514053697288924e-09,
				2.1281169894077787e-09
			],
			[
				-8.650996833401144e-10,
				-2.698680960472649e-09
			],
			[
				-1.7198065100519826e-09,
				-3.761184617274078e-13
			],
			[
				2.90312022860937e-09,
				-4.0578538449954014e-10
			],
			[
				-5.486113254064952e-09,
				-7.024760341386122e-10
			],
			[
				1.8124131592075828e-08,
				-9.689298505281329e-09
			],
			[
				3.5409787877467204e-09,
				7.291711309276843e-09
			],
			[
				-3.426684821162589e-09,
				4.526448430786168e-09
			],
			[
				-5.151432878568854e-09,
				-3.8463065526548174e-09
			],
			[
				-4.827440720837084e-09,
				-9.883499274565803e-09
			],
			[
				-1.1704011705444981e-08,
				9.039382964938519e-09
			],
			[
				-7.730006636620539e-09,
				6.001345997728085e-10
			],
			[
				-2.0700378270390454e-09,
				-1.2636177911853561e-09
			],
			[
				1.3244504209850253e-08,
				3.225044818912014e-09
			],
			[
				3.2165533919473e-08,
				1.4180448828340435e-08
			],
			[
				2.577159844439586e-08,
				1.0643775320004948e-08
			],
			[
				-5.793713236386876e-08,
				-2.4824224148345065e-08
			],
			[
				-3.5659223089190588e-09,
				-3.324427247125698e-09
			],
			[
				-3.559360230201871e-09,
				-3.0954598163775143e-09
			],
			[
				4.831797203276609e-09,
				-2.5410679452895906e-09
			],
			[
				2.4882224377898524e-09,
				-1.8610389926680316e-09
			],
			[
				-1.5055155135756648e-09,
				1.3162044398172927e-08
			],
			[
				1.3107784116300798e-09,
				-2.3400503967116685e-09
			],
			[
				7.085073367393196e-10,
				-1.2832376759353211e-09
			],
			[
				-6.163949779304645e-10,
				1.405222191364426e-09
			],
			[
				-9.211235880874925e-11,
				-1.2198451542931664e-10
			],
			[
				-1.4713977182385812e-09,
				5.335052830777066e-09
			],
			[
				-3.4722192459454592e-09,
				-1.2004360213497078e-09
			],
			[
				-3.35209319109763e-10,
				-1.926874942940166e-09
			],
			[
				-7.545228031412838e-10,
				-2.4102633594376446e-09
			],
			[
				5.378077415080897e-09,
				-4.630711093186562e-09
			],
			[
				1.5703823171671356e-09,
				5.708726104684935e-09
			],
			[
				1.7737905349807477e-09,
				2.6216743678896004e-09
			],
			[
				-4.619753991681348e-09,
				-5.087889691970828e-09
			],
			[
				2.149289957290079e-11,
				1.1041798068474894e-09
			],
			[
				1.8606313706584983e-09,
				-5.280549604732249e-10
			],
			[
				4.8728540655672784e-11,
				1.0145969591590823e-09
			],
			[
				2.4866458554435844e-09,
				2.862072164763829e-09
			],
			[
				-2.4866458554435844e-09,
				-2.862072164763829e-09
			],
			[
				6.9884798756931805e-09,
				-1.0470328248321247e-08
			],
			[
				-1.5019617846699612e-09,
				7.492933384316445e-09
			],
			[
				-5.486518091023166e-09,
				2.9773948640048015e-09
			],
			[
				2.6565242685663964e-09,
				9.725097792620369e-10
			],
			[
				-2.6565242685663964e-09,
				-9.725097792620369e-10
			],
			[
				9.760678851546972e-11,
				1.5355599297631678e-10
			],
			[
				-1.49157974987478e-09,
				4.36803355837078e-11
			],
			[
				1.3939729613593632e-09,
				-1.9723632856007751e-10
			],
			[
				7.379613468337622e-09,
				6.676069554106175e-09
			],
			[
				-7.334006169046415e-09,
				-5.03944293226234e-09
			],
			[
				-4.560729929131278e-11,
				-1.636626621843782e-09
			],
			[
				-3.8466035557545e-09,
				-1.8797213946701393e-09
			],
			[
				3.8466035557545e-09,
				1.8797213946701393e-09
			],
			[
				4.844391544466375e-09,
				3.5014297841498504e-09
			],
			[
				-4.513891839131174e-09,
				-4.863912581667062e-09
			],
			[
				1.70181393861421e-09,
				-3.40446388929299e-09
			],
			[
				-2.7276207233873336e-09,
				-5.377916418928622e-09
			],
			[
				3.540901430271644e-10,
				-3.700354069842208e-09
			],
			[
				-1.3809441449807926e-09,
				-5.671318924127809e-09
			],
			[
				2.0251274872676977e-09,
				-4.4758654493172095e-09
			],
			[
				2.4639979977589964e-11,
				1.6171526668364842e-09
			],
			[
				-4.021212309789524e-09,
				6.082303061825651e-09
			],
			[
				-1.7411576826415895e-09,
				6.811645056504593e-09
			],
			[
				5.434763606577482e-09,
				9.481300763859533e-09
			],
			[
				1.910235124950807e-09,
				-6.068815933899766e-09
			],
			[
				-1.8452063821403083e-08,
				-1.6007282684483496e-08
			],
			[
				-3.201029003966245e-08,
				-2.3863871826376583e-08
			],
			[
				8.456211070362581e-09,
				1.5771252923887135e-08
			],
			[
				1.2589593797828421e-08,
				1.1325558522938094e-08
			],
			[
				1.0629824868639414e-08,
				8.357343596766316e-09
			],
			[
				7.282950631210544e-09,
				3.6092230910794984e-09
			],
			[
				9.593538368073659e-09,
				6.876592310088695e-09
			],
			[
				1.5955914383990627e-09,
				-3.3988438017646238e-09
			],
			[
				-1.5009476919196057e-08,
				7.58972802217082e-09
			],
			[
				1.6957944142166983e-09,
				-2.8559624155340653e-09
			],
			[
				1.8615395289033226e-09,
				-1.5338784551052702e-10
			],
			[
				4.8425597514019225e-09,
				9.586410091457028e-10
			],
			[
				-4.687663880502783e-10,
				-3.553638595860908e-09
			],
			[
				3.1362557554838604e-09,
				-3.733906268600635e-09
			],
			[
				2.3465024188404096e-09,
				5.147369895954554e-09
			],
			[
				9.099784729162548e-10,
				-2.597784982232209e-09
			],
			[
				2.2363309227614517e-09,
				5.317879020249202e-09
			],
			[
				4.542744859477225e-09,
				-6.958170898799243e-09
			],
			[
				-3.96677538330319e-09,
				-3.3999285841763834e-10
			],
			[
				-2.2504712549627122e-09,
				-2.7288480136544113e-09
			],
			[
				4.716780952353048e-10,
				1.1030220812447868e-09
			],
			[
				4.412017858435396e-09,
				1.608188318724592e-09
			],
			[
				6.841537537303694e-10,
				-2.4443845858745134e-09
			],
			[
				-5.2686895299031526e-09,
				1.1962466411942253e-09
			],
			[
				2.0015731480407457e-09,
				3.025533454451801e-09
			],
			[
				-1.4748269687878544e-09,
				1.5062366250398752e-09
			],
			[
				-4.068534980964062e-09,
				-1.0180901177251374e-09
			],
			[
				-1.0093775098467569e-09,
				1.1542141273518473e-09
			],
			[
				3.151884413955778e-09,
				-1.7056902324498911e-09
			],
			[
				-3.7168589678463886e-10,
				2.8816414208974547e-09
			],
			[
				5.203877307529184e-09,
				2.8103713639266792e-09
			],
			[
				7.946257184508753e-09,
				2.651210498512965e-09
			],
			[
				1.1174928014200556e-08,
				3.6522058918617567e-09
			],
			[
				5.302492173685338e-09,
				8.795515597548454e-10
			],
			[
				7.517607388325225e-09,
				4.954541024739036e-09
			],
			[
				7.784385241328004e-09,
				-5.541887159498737e-10
			],
			[
				1.1360902096360222e-08,
				6.6721718922116e-10
			],
			[
				-2.7137310403890296e-08,
				-5.0647716506717734e-09
			],
			[
				-2.9153139002046826e-08,
				-9.996137161395007e-09
			],
			[
				2.907511434757807e-09,
				2.3259219795082018e-08
			],
			[
				-5.460230836198745e-09,
				2.19834105797441e-08
			],
			[
				5.310906615090329e-09,
				5.6603688076279395e-09
			],
			[
				-2.7581872136493378e-09,
				-5.090299918245427e-08
			],
			[
				-9.929759885255954e-10,
				2.9119582277859792e-09
			],
			[
				1.8579877622456854e-09,
				-1.898707170792658e-09
			],
			[
				-3.6644886787686833e-10,
				-1.3692376999530908e-09
			],
			[
				3.1012680675252963e-09,
				2.5778261653382e-09
			],
			[
				-3.2360886016071806e-09,
				8.400528825596031e-10
			],
			[
				-5.394931967437295e-09,
				-4.732317511910454e-09
			],
			[
				1.3075326052873432e-08,
				1.1990544780974494e-08
			],
			[
				4.571669978525111e-09,
				6.905653232476194e-09
			],
			[
				-1.4472617846453643e-09,
				1.574988356398293e-08
			],
			[
				-2.436098725512142e-10,
				-5.171758681206565e-10
			],
			[
				-8.959409217224666e-09,
				-1.5192666836362187e-08
			],
			[
				2.772901111415914e-10,
				-6.064241795440403e-09
			],
			[
				8.884064552662458e-09,
				1.6603312327399966e-09
			],
			[
				4.0160907584322256e-09,
				1.0536478107294004e-09
			],
			[
				-5.554371577552718e-09,
				-6.554922456188893e-09
			],
			[
				4.4208921150115256e-09,
				-2.9866199450650133e-09
			],
			[
				2.160293381172494e-09,
				-2.041082581433582e-09
			],
			[
				-7.282817490774752e-09,
				-2.537725837067844e-09
			],
			[
				-8.886967411394828e-09,
				2.0479980575020878e-10
			],
			[
				1.4625564478005701e-08,
				2.0456426772180717e-08
			],
			[
				1.3168097570881132e-08,
				2.358053969375855e-08
			],
			[
				-2.779366204888686e-08,
				-4.403696646593928e-08
			],
			[
				2.520373334919132e-09,
				6.4875622879537714e-09
			],
			[
				8.830476323079581e-10,
				-3.323939145601894e-09
			],
			[
				-1.358732583121846e-09,
				-4.0584748063950274e-09
			],
			[
				1.0019033034549434e-09,
				3.116683241986436e-09
			],
			[
				-3.354111348406433e-09,
				-2.837802934919827e-09
			],
			[
				-1.6550066704889596e-09,
				-1.6749032884472092e-09
			],
			[
				-7.62560995769386e-09,
				-1.352609265905278e-10
			],
			[
				-5.4288630799386495e-09,
				-3.968511746053174e-09
			],
			[
				-1.9556220488880945e-10,
				-1.8168338940807028e-09
			],
			[
				3.858160401804192e-10,
				-1.8325195990678531e-09
			],
			[
				-2.7567126018957264e-09,
				-1.9701847872904325e-10
			],
			[
				-4.533889487543139e-09,
				-4.490868208439967e-09
			],
			[
				-1.3231405688083755e-09,
				-5.487776101108957e-09
			],
			[
				-2.4636279570348513e-09,
				-1.8489127588813853e-09
			],
			[
				1.5586038674977762e-09,
				-1.2235879390894365e-09
			],
			[
				-1.823316934498374e-09,
				1.087610568546862e-09
			],
			[
				-4.264417576964322e-09,
				2.6177900480089638e-09
			],
			[
				2.0374626535383177e-09,
				3.609226394332392e-09
			],
			[
				5.269588560949086e-09,
				7.194855670507717e-09
			],
			[
				5.4834460981136e-09,
				3.886901132154979e-09
			],
			[
				-3.974618690643585e-09,
				-7.648459798640857e-10
			],
			[
				-9.777582225102277e-10,
				-6.835586317238088e-10
			],
			[
				-8.767320414497119e-12,
				-3.0774590705214675e-09
			],
			[
				-4.528766218895732e-09,
				-6.149725966135832e-09
			],
			[
				4.287313388733159e-09,
				3.7828150183242265e-09
			],
			[
				-7.290131364500201e-10,
				4.209208800367991e-09
			],
			[
				1.899215893692811e-09,
				-1.6452945872370304e-09
			],
			[
				2.330758737625452e-09,
				1.2634831179754714e-09
			],
			[
				-6.182601392015773e-09,
				-2.2501859375031e-09
			],
			[
				-2.1273079378182082e-09,
				2.2256909818071884e-09
			],
			[
				-4.454694954217923e-09,
				-2.3268233180856587e-09
			],
			[
				-1.75521296878449e-09,
				-1.4925507927605629e-09
			],
			[
				-2.754226387505052e-09,
				2.749335815974808e-10
			],
			[
				-1.044225430020722e-10,
				5.299426515675468e-09
			],
			[
				1.7075700175836162e-09,
				3.6533138585830457e-09
			],
			[
				2.1885103620744936e-09,
				1.477250007123773e-09
			],
			[
				-1.3421097224434647e-09,
				1.1353173747793854e-08
			],
			[
				4.3308984627939884e-10,
				1.4373515092454686e-08
			],
			[
				-3.0549135302100658e-09,
				-1.0967318388483625e-09
			],
			[
				4.664712170725615e-09,
				-2.479887552244961e-09
			],
			[
				-2.23263933615178e-09,
				-4.564635698280953e-09
			],
			[
				4.9801934444278585e-09,
				-7.458894574094156e-09
			],
			[
				1.815346850256812e-09,
				9.069751717937355e-09
			],
			[
				-8.979203154392546e-09,
				-2.1094210214534822e-08
			],
			[
				-2.80730063648603e-09,
				2.206290701753145e-09
			],
			[
				7.37923967221879e-09,
				-1.0106089402208807e-10
			],
			[
				2.1581742433117253e-08,
				1.6616434771633602e-08
			],
			[
				-2.1065853927846463e-09,
				-4.058296872224141e-09
			],
			[
				-2.113387123051138e-09,
				-9.204473311356106e-09
			],
			[
				-3.942280205984046e-09,
				1.4259276245131855e-09
			],
			[
				2.7859793987566542e-09,
				-5.346589323472399e-09
			],
			[
				4.212062930075235e-11,
				-5.812750498184592e-09
			],
			[
				1.0670290011257831e-08,
				7.56340930561105e-09
			],
			[
				7.200554610783556e-09,
				3.878441230616646e-09
			],
			[
				-2.575544776380549e-09,
				-2.28173863064186e-09
			],
			[
				-2.0077936200557956e-09,
				-2.7395151713686066e-09
			],
			[
				3.3569478539931638e-09,
				-1.3205868989056381e-09
			],
			[
				-3.6560632608417116e-11,
				-8.658939314304746e-10
			],
			[
				-8.851279377010034e-10,
				3.0384241035858362e-09
			],
			[
				-1.1833211007717021e-08,
				-1.867704884774127e-09
			],
			[
				8.464098271923199e-10,
				-2.9569398639233484e-09
			],
			[
				7.090617607749641e-09,
				2.8701409163101344e-09
			],
			[
				3.896183572775007e-09,
				1.954503832387394e-09
			],
			[
				9.773753545517457e-10,
				6.702378124881691e-10
			],
			[
				2.473318240006111e-10,
				-4.594279394010426e-09
			],
			[
				-1.2247071785525686e-09,
				3.924041581522045e-09
			],
			[
				-3.0508838649456735e-09,
				-3.995206039611188e-09
			],
			[
				-7.131378641437941e-09,
				1.915209472842423e-09
			],
			[
				1.8357685306879223e-09,
				4.160057083994276e-09
			],
			[
				8.86512027472511e-10,
				6.658516827605265e-09
			],
			[
				3.335924528715067e-09,
				-2.5806855579498244e-09
			],
			[
				5.502970023497505e-09,
				-1.7265111921586347e-09
			],
			[
				4.172110163195662e-10,
				-9.808762819691692e-10
			],
			[
				-8.547684129774206e-10,
				-5.407792780894634e-10
			],
			[
				-9.413552073311122e-10,
				-2.909725034663764e-09
			],
			[
				-1.3899636852279617e-09,
				-3.9215460592978066e-09
			],
			[
				1.1397960334126143e-09,
				2.5015046879158284e-10
			],
			[
				2.501676518153474e-10,
				3.6713955905062237e-09
			],
			[
				9.921066302102216e-10,
				-3.403143488902239e-09
			],
			[
				-5.076564706484591e-09,
				3.5632729077830213e-09
			],
			[
				-2.0686853432575334e-09,
				1.2959409273297462e-09
			],
			[
				4.183387622388672e-09,
				5.692069705223043e-09
			],
			[
				7.94684109392128e-11,
				-2.2916589913271093e-10
			],
			[
				1.8902873862040713e-09,
				-6.918974152300649e-09
			],
			[
				-1.4600451454420345e-09,
				1.513017342535919e-09
			],
			[
				1.4600451454419815e-09,
				-1.513017342535919e-09
			],
			[
				6.622597262389724e-09,
				-1.3413565384951408e-09
			],
			[
				-2.641978411281299e-10,
				-2.425197523337715e-09
			],
			[
				-6.0073626546392055e-09,
				-1.4354111352731945e-08
			],
			[
				2.471598482927439e-09,
				5.545673823727862e-11
			],
			[
				5.222526568062905e-09,
				1.950302066550715e-09
			],
			[
				7.780616744800457e-10,
				1.5895508607681276e-09
			],
			[
				6.927297850834337e-10,
				1.183669402938056e-09
			],
			[
				-9.515953277176423e-09,
				1.3341686346070094e-08
			],
			[
				-3.486798812906326e-09,
				6.058634708538095e-09
			],
			[
				-1.4988358054261754e-09,
				-3.631190632770367e-10
			],
			[
				-1.2767197937045257e-09,
				-5.073122634027535e-09
			],
			[
				3.660586617340405e-09,
				2.2094608297039944e-09
			],
			[
				2.601767794696622e-09,
				-2.831853840937941e-09
			],
			[
				1.3342672194935316e-09,
				-2.234594627646414e-09
			],
			[
				4.30534634717607e-09,
				-5.902994975466304e-10
			],
			[
				-3.484653844192925e-11,
				9.465780421964745e-10
			],
			[
				-3.2828883639276373e-09,
				1.0322376315359252e-09
			],
			[
				-2.321878664300033e-09,
				8.460784514608563e-10
			],
			[
				-2.238217558708586e-09,
				4.6637594058091114e-09
			],
			[
				5.83613051957694e-09,
				2.6792744136976495e-09
			],
			[
				-3.5979129608683527e-09,
				-7.343033819506761e-09
			],
			[
				-1.5814445817477698e-09,
				-1.4860465649450344e-09
			],
			[
				9.850255283838094e-11,
				-3.2841656626437027e-09
			],
			[
				7.874159801463138e-10,
				-4.459816848682169e-09
			],
			[
				1.7866320183150914e-09,
				-5.128056753141763e-10
			],
			[
				-3.6547073232300792e-09,
				-2.863941685501398e-09
			],
			[
				5.538055299466112e-10,
				1.0467884453677743e-09
			],
			[
				-1.0524759723884171e-09,
				4.509027438497465e-11
			],
			[
				3.2950217952237494e-09,
				4.717843143471886e-09
			],
			[
				9.74417499316094e-09,
				2.751292465085168e-09
			],
			[
				-9.04062154670448e-10,
				2.494344259504213e-09
			],
			[
				-2.256533758223456e-09,
				5.655217355500866e-10
			],
			[
				6.796558955725071e-10,
				7.733490625462348e-10
			],
			[
				5.993911898456353e-09,
				-3.4625130862274408e-09
			],
			[
				4.210091997656809e-09,
				3.6228298273588804e-09
			],
			[
				-1.7699988871056578e-08,
				5.223031004618632e-11
			],
			[
				9.745891367741116e-09,
				3.121301654191681e-09
			],
			[
				8.17671626960652e-09,
				3.2945320216925274e-09
			],
			[
				-2.7835682840469947e-09,
				6.261659019316938e-09
			],
			[
				-1.513903935330059e-08,
				-1.2677492695201166e-08
			],
			[
				-2.3246843377646922e-09,
				-5.236950432515418e-09
			],
			[
				4.052147529531375e-09,
				2.3536419134002456e-09
			],
			[
				1.1259716220776794e-09,
				-1.3373846198081773e-09
			],
			[
				-2.8534348138444678e-09,
				4.2206931389232434e-09
			],
			[
				8.90753953323928e-09,
				-1.4975065453353352e-09
			],
			[
				7.240352664887363e-09,
				6.299806279638274e-09
			],
			[
				-1.6147892198126537e-08,
				-4.802299734302833e-09
			],
			[
				-5.0749468474756015e-09,
				6.929637375877782e-09
			],
			[
				2.07329038463037e-09,
				1.100154823639809e-09
			],
			[
				-3.5259694998097317e-09,
				-6.816420170382942e-09
			],
			[
				-2.6125554588393874e-10,
				2.8752039697412863e-10
			],
			[
				3.31370709894284e-09,
				-2.7303603274790386e-09
			],
			[
				1.68726920343053e-09,
				4.238948875692875e-10
			],
			[
				1.7879052061654259e-09,
				8.055730138005493e-10
			],
			[
				1.6831687647994185e-09,
				1.3242986292490651e-09
			],
			[
				9.4036310570688e-10,
				4.924839610376334e-10
			],
			[
				-4.5528350136248805e-10,
				1.4378770537092672e-09
			],
			[
				-3.0132977750918125e-09,
				4.1794163508941724e-10
			],
			[
				-8.615129380796201e-10,
				-2.16883474014012e-09
			],
			[
				1.7065623440276223e-09,
				-1.5037665389452628e-09
			],
			[
				-2.4521319290531855e-09,
				2.255395157212855e-09
			],
			[
				4.021857657187948e-09,
				-3.516736021280207e-09
			],
			[
				-1.5697257281347622e-09,
				1.261340864067246e-09
			],
			[
				-6.894970077278687e-10,
				9.117887589406212e-10
			],
			[
				3.0246815745773583e-09,
				7.305967967103744e-10
			],
			[
				-1.681258179293803e-09,
				-2.9173835853617706e-09
			],
			[
				-6.539263875554748e-10,
				1.2749980297106691e-09
			],
			[
				1.512432761517665e-10,
				-1.3452407845332318e-09
			],
			[
				-8.650338618816089e-10,
				1.4892895787855642e-09
			],
			[
				7.137905857298424e-10,
				-1.4404879425254413e-10
			],
			[
				-7.591441390043336e-10,
				2.659650223691713e-09
			],
			[
				1.2277784669988619e-09,
				-2.9520750276702566e-09
			],
			[
				-5.0816912233201666e-11,
				-2.7349489208907537e-09
			],
			[
				2.2619273557538616e-09,
				-6.728005849489473e-10
			],
			[
				-8.973117545677085e-10,
				2.1786440591889566e-09
			],
			[
				-1.7824330169481149e-09,
				1.5215302506293938e-09
			],
			[
				-2.648698411254589e-09,
				-8.056038618731265e-10
			],
			[
				-1.3624005192175426e-09,
				-1.7432093196179911e-09
			],
			[
				4.011098930472158e-09,
				2.548813181490906e-09
			],
			[
				1.5167915119696982e-08,
				-3.684102857429685e-08
			],
			[
				1.5755274014944876e-08,
				1.7124706674017794e-08
			],
			[
				-3.0923189134641885e-08,
				1.971632190027907e-08
			],
			[
				-4.430052692163902e-09,
				2.7823589470581743e-10
			],
			[
				-1.2986143201839531e-09,
				-3.0910539365569494e-09
			],
			[
				2.6958200854258886e-09,
				-2.0901759500587032e-09
			],
			[
				3.032846926921914e-09,
				4.902993991909809e-09
			],
			[
				5.118934573809374e-09,
				6.801326957176162e-09
			],
			[
				5.409085771985838e-09,
				5.526945940703362e-09
			],
			[
				8.871994923387971e-09,
				1.9519098504411736e-09
			],
			[
				-5.844232101694832e-09,
				-9.250748956083483e-10
			],
			[
				6.885581545585768e-09,
				-1.6935692996734673e-10
			],
			[
				3.048627191436553e-10,
				-7.2495216765393746e-09
			],
			[
				4.4932960019639e-09,
				5.641256157029155e-09
			],
			[
				5.7629489135846105e-09,
				1.9547830064861815e-09
			],
			[
				5.963988787764407e-09,
				3.2573485121293605e-09
			],
			[
				7.532079157553461e-09,
				1.009959141846828e-08
			],
			[
				1.737014007163287e-09,
				8.568114565796586e-10
			],
			[
				3.064663079899615e-09,
				4.968646510159298e-09
			],
			[
				4.714710082054338e-09,
				5.502305889673208e-09
			],
			[
				-5.916452512349355e-09,
				-1.4448925711829381e-08
			],
			[
				-6.3431104313992216e-09,
				-1.7378586103217284e-08
			],
			[
				-7.751256034514849e-09,
				-1.284732035690774e-08
			],
			[
				-1.668915434333742e-09,
				-2.8096910502659005e-09
			],
			[
				-3.0203935394341826e-10,
				8.57958407196081e-10
			],
			[
				-1.2632895634922868e-10,
				-8.421608464564142e-09
			],
			[
				-3.457854983054213e-09,
				-4.488175559567018e-09
			],
			[
				-2.8592578189084013e-09,
				-5.456205259886379e-09
			],
			[
				-2.008670693181849e-09,
				-5.432564674938246e-10
			],
			[
				-9.112253927939761e-09,
				-1.122331303303912e-08
			],
			[
				-4.426118347465826e-09,
				9.101618880879737e-10
			],
			[
				-5.745470245425984e-09,
				-1.0420938751752618e-08
			],
			[
				1.118893189243473e-09,
				3.0955243497540757e-09
			],
			[
				-2.2909144738424427e-09,
				-9.193613269367563e-09
			],
			[
				-5.095696680950873e-09,
				-1.1016779600084374e-08
			],
			[
				1.0957903437061222e-09,
				4.311994282734301e-10
			],
			[
				-1.870188526112277e-09,
				2.1348513598874126e-09
			],
			[
				-5.0974569818313014e-09,
				-8.470786632518162e-09
			],
			[
				-7.369763791759951e-09,
				-5.09823946405243e-09
			],
			[
				4.1961899569595504e-12,
				1.872129169312195e-09
			],
			[
				-1.6789353317333074e-09,
				-2.529354207276317e-09
			],
			[
				-1.2823469256041664e-08,
				8.488318074603464e-09
			],
			[
				6.521256817288947e-09,
				9.34904782978206e-09
			],
			[
				1.859884600018123e-09,
				3.461398209893277e-10
			],
			[
				-9.338749949658947e-10,
				3.0832105962354873e-09
			],
			[
				6.369947606248787e-10,
				3.991838917229554e-09
			],
			[
				8.158390744203807e-09,
				1.387906128541479e-08
			],
			[
				7.785678464090289e-10,
				4.175307945776764e-09
			],
			[
				4.778005185036342e-09,
				2.9409780744915707e-09
			],
			[
				1.1324572555607225e-09,
				7.883367887147554e-09
			],
			[
				-2.187356669158185e-09,
				4.89280595926788e-09
			],
			[
				-1.7517107711489413e-09,
				4.4320869393419e-09
			],
			[
				1.071773182214882e-08,
				1.3365833802289906e-08
			],
			[
				-2.4385651298683586e-10,
				-4.6047464034750246e-10
			],
			[
				2.0808658191792123e-09,
				-1.2959960087020716e-09
			],
			[
				-2.7590373015656e-09,
				-4.1506640948775044e-11
			],
			[
				9.220279953734355e-10,
				1.7979772899985609e-09
			],
			[
				-2.9250060113526853e-08,
				9.127403816839325e-09
			],
			[
				-5.54330202396674e-09,
				1.6550412288152018e-08
			],
			[
				1.563599584566862e-08,
				-8.419074387866916e-09
			],
			[
				1.9157366291825186e-08,
				-1.7258741717124744e-08
			],
			[
				-6.923630421389942e-09,
				-1.5612489112158592e-09
			],
			[
				9.813982645451598e-10,
				-1.2161942165878037e-08
			],
			[
				5.942232156844676e-09,
				1.3723191077093896e-08
			],
			[
				2.3865495571333654e-09,
				1.1108758446804684e-08
			],
			[
				7.226307053496738e-09,
				-2.3370804718298585e-09
			],
			[
				6.489381893179069e-10,
				-9.401673830465934e-10
			],
			[
				7.800630553423812e-09,
				-8.255694682793675e-10
			],
			[
				2.55999410084173e-09,
				3.3384057918471757e-09
			],
			[
				-6.401654346356347e-10,
				-2.863950619094577e-09
			],
			[
				-1.0990677288796666e-09,
				5.689308340730092e-09
			],
			[
				-1.5783485181701103e-09,
				-1.3012205393973275e-09
			],
			[
				-4.870046499162152e-10,
				3.7194726941377563e-10
			],
			[
				2.2983226451646822e-09,
				3.789214680521533e-09
			],
			[
				2.6793846523257586e-09,
				-8.885484881152598e-11
			],
			[
				-1.5365633373117853e-09,
				4.086345049709831e-10
			],
			[
				3.273949855002555e-10,
				3.1506955530687914e-09
			],
			[
				-2.993127861697804e-10,
				-6.850280169957738e-10
			],
			[
				-4.781759154620513e-10,
				2.0703957385503886e-09
			],
			[
				2.7298710160877304e-10,
				2.2340727436287418e-10
			],
			[
				-6.118415422330441e-09,
				1.2168396636749594e-09
			],
			[
				4.1108857334075894e-09,
				-7.45706370892796e-09
			],
			[
				-4.717066059424764e-09,
				2.31864468349909e-09
			],
			[
				-7.700039519925954e-10,
				1.4416042505578913e-09
			],
			[
				2.2069877292743972e-10,
				-1.5581266375871636e-09
			],
			[
				-9.276886380845569e-10,
				-1.8752142053706727e-09
			],
			[
				-2.417597386025693e-09,
				1.9004289206233827e-09
			],
			[
				-1.9102967608260734e-09,
				-1.970354513998304e-09
			],
			[
				1.2300888150340211e-09,
				-1.3526403526717397e-09
			],
			[
				5.232413017601893e-09,
				2.8821775689474174e-09
			],
			[
				6.3755441258986e-11,
				5.769209375814987e-09
			],
			[
				-1.6778144772796769e-09,
				5.500247286579978e-09
			],
			[
				1.4523506082634165e-09,
				-1.051391378054458e-09
			],
			[
				1.3417846193586937e-09,
				-5.089889198273071e-10
			],
			[
				5.514206310021429e-09,
				-5.408484073428916e-10
			],
			[
				-1.0009559114210491e-09,
				-3.0858374637361354e-09
			],
			[
				6.929474456297358e-10,
				-1.9362029978351626e-09
			],
			[
				3.4695559893720077e-11,
				3.636336452711418e-09
			],
			[
				-2.7864110374653703e-09,
				-1.505039322580714e-09
			],
			[
				1.3883458985008592e-09,
				-7.118986155672322e-10
			],
			[
				-4.915089185907579e-10,
				5.6444436864125906e-09
			],
			[
				6.789456456019624e-10,
				-9.679553117601668e-09
			],
			[
				4.244090899696748e-10,
				-1.2508230487917536e-09
			],
			[
				2.2099551243447147e-09,
				-2.7410375962078434e-09
			],
			[
				-3.4382663607886475e-09,
				7.141488316976505e-10
			],
			[
				-1.4271006433415832e-09,
				1.414019766795559e-09
			],
			[
				-5.235304624315505e-09,
				-7.609090638844512e-09
			],
			[
				-3.058930211843799e-09,
				-3.11754296820082e-09
			],
			[
				-1.932237266741349e-09,
				-1.924236895835247e-09
			],
			[
				-5.530712739449505e-09,
				-3.358694352641864e-09
			],
			[
				-1.2370421401593821e-09,
				-3.124115985036785e-10
			],
			[
				-7.7342075280857e-10,
				-2.4071612289709965e-09
			],
			[
				1.1041308591923993e-09,
				8.30242351649261e-10
			],
			[
				1.4248371616252076e-09,
				1.7224199141005446e-09
			],
			[
				-1.228645590043654e-09,
				2.5996703864853024e-09
			],
			[
				-2.8032985717984826e-09,
				4.5268774324296974e-10
			],
			[
				1.3620344559156163e-09,
				-4.997471762702363e-10
			],
			[
				9.143624379174304e-10,
				-2.698111990236878e-09
			],
			[
				1.0979549815343554e-08,
				-1.7789913954189502e-08
			],
			[
				-1.0979549815343554e-08,
				1.7789913954189502e-08
			],
			[
				-2.3748564067951534e-09,
				1.6879824868391174e-10
			],
			[
				-1.9244390429336638e-09,
				4.041585471219524e-09
			],
			[
				4.299295449728817e-09,
				-4.2103837199034355e-09
			],
			[
				-5.361945549378056e-10,
				-1.9061762375245494e-09
			],
			[
				-4.7840199975133145e-09,
				1.5827924497878969e-09
			],
			[
				4.495453256946006e-09,
				-2.203585021948676e-09
			],
			[
				-2.998506266679106e-09,
				1.2481291335760142e-09
			],
			[
				-1.7888937602903936e-10,
				2.5451512111646445e-09
			],
			[
				-5.16176744851573e-09,
				3.551967257919617e-10
			],
			[
				4.452792454435274e-12,
				3.1577360854413014e-09
			],
			[
				3.326312620538858e-09,
				-9.726233290388162e-11
			],
			[
				8.103731148040085e-09,
				-2.6428490397550554e-09
			],
			[
				1.1186714560612225e-09,
				-2.492026390501414e-09
			],
			[
				-1.3243222564277063e-10,
				1.9286476475891734e-09
			],
			[
				-3.256811404722523e-09,
				-1.4757542307175213e-09
			],
			[
				-1.675126602821279e-09,
				1.8775906145052048e-10
			],
			[
				-1.4707178004633731e-09,
				6.57339108090605e-10
			],
			[
				-1.3797669171389804e-09,
				-1.102915668684088e-09
			],
			[
				-4.94815963603031e-09,
				-7.104177119042343e-10
			],
			[
				-5.197918430086099e-09,
				1.159665277468506e-10
			],
			[
				-4.657336405944101e-09,
				-1.4843283614166904e-09
			],
			[
				-3.4875154595771796e-09,
				2.6085602907150606e-09
			],
			[
				-1.980095643893743e-09,
				-2.4420389162188053e-10
			],
			[
				5.449120199862794e-10,
				-1.4320222830623269e-09
			],
			[
				-6.506466641817843e-10,
				-1.1631904530876342e-10
			],
			[
				3.761839845673065e-10,
				-4.66161757622977e-09
			],
			[
				-1.8901254755065114e-11,
				9.190113116774164e-10
			],
			[
				-2.018982759195499e-09,
				-1.376440500489408e-09
			],
			[
				-5.102985526802389e-09,
				2.34461026216485e-09
			],
			[
				-2.4579608207647037e-09,
				-6.506981215583733e-10
			],
			[
				-1.9875715250043184e-09,
				2.2802748072194135e-09
			],
			[
				-2.321852632762654e-09,
				-1.6576555788349397e-09
			],
			[
				2.569351134841164e-09,
				1.0357460122943013e-09
			],
			[
				2.5543827151974507e-10,
				3.605368094719297e-10
			],
			[
				-1.806691024248702e-09,
				-9.936884655150624e-10
			],
			[
				7.087507434739874e-10,
				1.5847063585009935e-09
			],
			[
				-9.703476484946476e-10,
				1.014347879966885e-09
			],
			[
				1.0225473697505476e-09,
				-1.0675480046715934e-09
			],
			[
				-4.177774938729187e-09,
				4.099623999270919e-09
			],
			[
				-5.697902146789557e-10,
				3.313167014185838e-09
			],
			[
				-7.319328237608769e-10,
				3.98442156842688e-09
			],
			[
				-6.097817162419048e-10,
				2.6836008374332095e-09
			],
			[
				1.0386148966101724e-09,
				1.9779332960062924e-09
			],
			[
				-2.0317503686226185e-09,
				5.904332379447531e-10
			],
			[
				-1.0763980546776877e-09,
				-1.0540960422779636e-09
			],
			[
				-2.671629026317833e-10,
				2.4882793034001294e-09
			],
			[
				-4.117558284239848e-09,
				-2.5157695588963764e-09
			],
			[
				-1.2694824010054459e-09,
				-3.4140067046306436e-10
			],
			[
				1.8767727644200812e-10,
				-3.3489288759403447e-09
			],
			[
				-1.168182488183177e-09,
				2.279042317290876e-09
			],
			[
				5.850482185564343e-10,
				2.303455446921159e-09
			],
			[
				-8.973840547137769e-10,
				2.3045715491727777e-09
			],
			[
				-7.199259381874716e-11,
				3.946439789306678e-09
			],
			[
				-3.419283258734479e-10,
				1.350317219569132e-10
			],
			[
				2.583932276122401e-09,
				3.3835965063157865e-09
			],
			[
				4.4687839558524e-09,
				9.618252159348511e-09
			],
			[
				1.4300403693132667e-09,
				-3.777197692687922e-09
			],
			[
				3.740112509757439e-10,
				1.3684783525650793e-09
			],
			[
				-2.035663586644141e-09,
				6.035350506763441e-10
			],
			[
				-4.5890768555156646e-11,
				7.369658344903951e-10
			],
			[
				2.4982485746009727e-09,
				5.377197881702597e-10
			],
			[
				-1.594561169144093e-09,
				-9.409382292204778e-10
			],
			[
				-9.276606338873012e-10,
				5.7692663760778796e-09
			],
			[
				2.3411809093344957e-09,
				-2.2171305873183993e-09
			],
			[
				-8.491797714821056e-10,
				2.1368711764695437e-10
			],
			[
				-1.0347457826291251e-09,
				2.173101224824777e-09
			],
			[
				1.1441868152672661e-09,
				5.273917108257919e-10
			],
			[
				-1.6764263010998357e-10,
				-3.6142511518765866e-09
			],
			[
				8.668305600605364e-10,
				1.2381065574189772e-09
			],
			[
				2.7996317274312963e-11,
				-1.4098903946240561e-09
			],
			[
				2.8915796540291367e-10,
				1.9587131740375195e-09
			],
			[
				-7.300275770602793e-11,
				-2.094728385829105e-10
			],
			[
				2.3605418457075323e-09,
				-1.0774257666588745e-09
			],
			[
				1.043024202086152e-09,
				3.2994010800462885e-09
			],
			[
				1.7834269657413792e-09,
				1.2463458910345792e-09
			],
			[
				2.3654827939360614e-09,
				-1.2608178005772649e-09
			],
			[
				-2.6552727635729384e-09,
				2.0073254194931072e-09
			],
			[
				1.742763876227981e-10,
				-8.575765419747896e-10
			],
			[
				4.988162164255779e-10,
				-2.4912975077379763e-09
			],
			[
				-8.631405624794378e-09,
				5.914163553995273e-09
			],
			[
				6.414055141368536e-09,
				-3.638867436713794e-09
			],
			[
				1.157156883204429e-09,
				8.139729447525187e-10
			],
			[
				-1.000438424045945e-09,
				-3.157600486254787e-09
			],
			[
				-1.8259623160957292e-09,
				4.1992167456857854e-09
			],
			[
				3.5775214349916957e-09,
				4.834450992090271e-09
			],
			[
				1.2373868816092263e-09,
				1.0236294311019984e-09
			],
			[
				1.7437919591939285e-09,
				-3.411604642337692e-09
			],
			[
				2.4593919405883166e-09,
				1.5632962378343187e-10
			],
			[
				3.898430118615315e-09,
				8.220780178069593e-10
			],
			[
				1.9900003876901364e-09,
				-4.988994695612729e-09
			],
			[
				2.6110634281119314e-09,
				-1.4032428723147702e-10
			],
			[
				1.4264393512066275e-09,
				-3.4112091833813033e-09
			],
			[
				4.2309041993839085e-09,
				-6.027278002572314e-10
			],
			[
				3.326557728578164e-09,
				2.6803413912336535e-10
			],
			[
				-8.420006262239006e-11,
				3.9182939029058343e-10
			],
			[
				2.5524352814099926e-09,
				-1.7056532910405082e-09
			],
			[
				3.2533703553022385e-09,
				1.816090673473941e-09
			],
			[
				-3.753955947608386e-10,
				-5.856547342608676e-09
			],
			[
				9.662231439088316e-10,
				-1.2133240303210628e-09
			],
			[
				1.5545831086588811e-09,
				-9.817270241653909e-10
			],
			[
				2.0002918211626964e-09,
				4.641448522856953e-09
			],
			[
				4.3081188300081334e-10,
				-1.5919410865550176e-09
			],
			[
				4.227417958945302e-09,
				1.4088755047766914e-09
			],
			[
				2.479672263095879e-09,
				-1.3729368017547758e-09
			],
			[
				-1.6018683569839557e-09,
				-2.5966448792118206e-10
			],
			[
				-1.881119303935906e-09,
				-7.50531801503616e-09
			],
			[
				-3.044370360206296e-10,
				-3.19530640639915e-09
			],
			[
				1.6420393417692626e-09,
				-1.1132487886368406e-08
			],
			[
				3.0257264926698867e-09,
				-7.78839731423779e-09
			],
			[
				-3.1915899235735023e-09,
				-1.6181832070088276e-09
			],
			[
				-2.797344613146715e-10,
				5.594492938798513e-09
			],
			[
				2.7973446131477736e-10,
				-5.594492938798407e-09
			],
			[
				-6.52750257648542e-10,
				-5.089063917540595e-10
			],
			[
				6.52750257648542e-10,
				5.089063917541654e-10
			],
			[
				-2.901633750991918e-10,
				3.339181475669532e-09
			],
			[
				2.897738681891461e-10,
				-2.08262114528744e-09
			],
			[
				3.89506910045444e-13,
				-1.2565603303820922e-09
			],
			[
				1.7564844018365476e-10,
				-1.6591561970528832e-09
			],
			[
				2.18085557818221e-09,
				-4.688571643005026e-10
			],
			[
				-1.216133724786421e-09,
				-3.663638567085894e-09
			],
			[
				-2.0418744182626514e-09,
				3.7109705930131096e-10
			],
			[
				-5.193851338423625e-10,
				3.0755831331240026e-09
			],
			[
				1.420889258525587e-09,
				2.3449717360137545e-09
			],
			[
				6.501876526228841e-10,
				1.899906729270076e-09
			],
			[
				1.1773682496765628e-10,
				6.19801047959516e-10
			],
			[
				-1.0483939719910792e-09,
				1.2278263883673793e-09
			],
			[
				-3.36053581204152e-09,
				5.306708160805773e-10
			],
			[
				8.551526339957293e-09,
				1.236324382415919e-08
			],
			[
				-1.4723572032586313e-09,
				6.133036254425845e-10
			],
			[
				2.3466659519454325e-09,
				-1.735417998013565e-09
			],
			[
				-5.145715444947132e-09,
				3.0458685433862045e-09
			],
			[
				5.794353311673835e-09,
				-4.28788126594133e-09
			],
			[
				3.267905047519474e-09,
				-1.5510394186034387e-09
			],
			[
				-3.1112958215359505e-09,
				9.293579792618239e-10
			],
			[
				1.4088581941210494e-09,
				-4.241716856612911e-09
			],
			[
				-4.13392127488131e-09,
				1.501387608799487e-09
			],
			[
				-1.2058888098283569e-09,
				-9.51735436644332e-10
			],
			[
				-2.511279656166058e-09,
				3.4192811358635546e-09
			],
			[
				4.897934858120523e-09,
				5.958671390033822e-10
			],
			[
				-7.3525438418709e-09,
				1.173596000137985e-09
			],
			[
				-1.0261737234872007e-10,
				-2.576911886514508e-09
			],
			[
				-5.999406231471436e-10,
				2.8506150271617094e-09
			],
			[
				2.220632161393756e-09,
				2.3928713980672055e-11
			],
			[
				-1.654029732760813e-09,
				-1.9206167507782055e-09
			],
			[
				-4.126539477951433e-09,
				-3.682341250511965e-09
			],
			[
				-2.9687195431061352e-09,
				-4.3853273901984766e-09
			],
			[
				-1.891315627089174e-09,
				-5.333577499636056e-09
			],
			[
				-3.4910373587249546e-09,
				8.245014799542778e-10
			],
			[
				-4.1193233178863754e-10,
				1.928985276414527e-09
			],
			[
				-1.2926087402656796e-09,
				2.57801099399967e-09
			],
			[
				6.00359016194235e-10,
				-3.3770183124971393e-09
			],
			[
				-8.695867302216122e-10,
				7.727038733231933e-11
			],
			[
				7.57120537404767e-09,
				4.092617382035678e-09
			],
			[
				-2.714938685151208e-09,
				-2.4472605827622532e-09
			],
			[
				2.279189920742986e-09,
				3.4115869055019753e-09
			],
			[
				1.7435597389302687e-09,
				2.4430355717262873e-09
			],
			[
				-1.458799133684509e-09,
				-2.45732831539005e-09
			],
			[
				3.318327158933211e-09,
				3.6323217559205666e-09
			],
			[
				6.676037187070907e-10,
				2.7775821502092156e-10
			],
			[
				-1.1659449724037834e-09,
				1.3477916311091375e-09
			],
			[
				1.696511458513299e-09,
				-3.1934217431853177e-09
			],
			[
				2.230020961025378e-09,
				-7.764109698420687e-10
			],
			[
				-1.4293543780715871e-09,
				-2.2855516290109652e-09
			],
			[
				8.484065247716383e-10,
				-1.0797077566048245e-10
			],
			[
				-2.04686471702922e-09,
				1.219549850264443e-09
			],
			[
				-3.36211474109458e-09,
				-3.5589429913593018e-09
			],
			[
				3.944702615245006e-09,
				-3.59952606803859e-09
			],
			[
				7.620164868508433e-10,
				-3.6796800365447545e-09
			],
			[
				5.254755410595689e-10,
				-1.880829898684226e-09
			],
			[
				-9.981700369911477e-10,
				-4.019309145521571e-09
			],
			[
				-2.073131352988057e-09,
				-9.966354391368647e-11
			],
			[
				1.0371127761601857e-09,
				7.1479917405548965e-09
			],
			[
				5.5192857578318145e-09,
				2.3734039971560345e-09
			],
			[
				-4.358397499873929e-10,
				1.3354719134205504e-09
			],
			[
				-6.568564220092476e-09,
				1.805623722865956e-09
			],
			[
				-2.7341403296902186e-09,
				1.267823846434679e-09
			],
			[
				9.104161246463296e-09,
				-4.0852562885728775e-09
			],
			[
				-3.298795170394236e-09,
				4.1232495111759596e-09
			],
			[
				1.6292062934028165e-09,
				-3.749724014618328e-10
			],
			[
				-1.6178999756838442e-09,
				3.692898122833468e-09
			],
			[
				2.1642355947715247e-10,
				-3.564757084560369e-09
			],
			[
				3.7054483465043204e-09,
				-4.200081342135428e-09
			],
			[
				1.9930119120183178e-09,
				-1.2633423007731403e-09
			],
			[
				5.2559784343468e-10,
				1.0623313779452767e-09
			],
			[
				3.5354995880490983e-10,
				3.946427115836667e-10
			],
			[
				-4.385190619223724e-09,
				-2.2441844570288384e-11
			],
			[
				-1.741368918174345e-10,
				-1.1176096054111956e-09
			],
			[
				1.3231148692291094e-09,
				-1.270912254013571e-09
			],
			[
				2.623364350106914e-10,
				1.6103426105154567e-09
			],
			[
				1.6291545688862238e-09,
				2.7248572488653245e-09
			],
			[
				-1.5274380763427735e-09,
				-2.1178679441414234e-09
			],
			[
				4.119434287078972e-09,
				1.523224894090364e-09
			],
			[
				-1.7813366222749607e-09,
				4.699044850986006e-09
			],
			[
				-2.3380976648041702e-09,
				-6.222269745076317e-09
			],
			[
				4.085863173605815e-10,
				-1.8425404293766952e-09
			],
			[
				4.676512346403613e-10,
				7.895793578569875e-09
			],
			[
				1.4133678345080782e-09,
				5.622135791705108e-10
			],
			[
				1.109407888275836e-10,
				-3.4792991969936323e-09
			],
			[
				6.765131984577883e-10,
				-1.22185643059795e-09
			],
			[
				-1.772797890014076e-09,
				-9.309167774563738e-10
			],
			[
				-1.3042614837807934e-09,
				-9.833943233155228e-10
			],
			[
				2.6149216165133594e-09,
				-4.580018689204204e-09
			],
			[
				1.2369488628608925e-09,
				4.347419072036728e-09
			],
			[
				-4.421428449592305e-09,
				-1.378438083842102e-09
			],
			[
				-6.53157732966686e-10,
				2.5515610321576895e-09
			],
			[
				-1.8726985546479695e-09,
				3.1910732556653464e-09
			],
			[
				3.671631363653869e-09,
				2.2812665942530416e-09
			],
			[
				2.6767469113633227e-09,
				-1.3613306119586073e-09
			],
			[
				1.7362436569204169e-09,
				3.0753154726883217e-09
			],
			[
				2.3548247922070394e-09,
				1.0995723747025067e-09
			],
			[
				-3.6898490880492702e-09,
				-2.530974570544502e-09
			],
			[
				1.642020017006809e-09,
				-9.547636857970343e-10
			],
			[
				-7.984721669408995e-10,
				1.9632936055409753e-09
			],
			[
				-4.5422282665394526e-09,
				3.6766204982883187e-09
			],
			[
				3.629811070186304e-09,
				1.0618674578807397e-09
			],
			[
				2.362415073303609e-09,
				2.945181423960424e-09
			],
			[
				-3.4878288947845845e-09,
				-2.9892903114172425e-09
			],
			[
				-2.1355755749478926e-09,
				-5.626742763419167e-10
			],
			[
				2.290362574117177e-09,
				3.818159063297802e-09
			],
			[
				5.213058204913053e-10,
				8.037812660832357e-10
			],
			[
				3.029783482211994e-10,
				6.673838635041398e-10
			],
			[
				-3.722509330918493e-09,
				-1.083912047404426e-08
			],
			[
				-3.77980437047514e-09,
				-1.5991990537942888e-10
			],
			[
				-6.280245683911411e-10,
				-2.01933722334728e-09
			],
			[
				-1.6932473257094568e-09,
				1.7255640004389269e-09
			],
			[
				-4.072219666612612e-09,
				-7.457081053103342e-10
			],
			[
				2.3989686404509654e-09,
				-1.309183915503336e-09
			],
			[
				8.057865243282598e-09,
				-3.777299127811548e-09
			],
			[
				7.202639759860395e-09,
				-4.6051857447496855e-09
			],
			[
				1.3408688510644735e-08,
				-6.2231689000539435e-09
			],
			[
				-1.4688098463920015e-09,
				-4.153856447962274e-09
			],
			[
				-9.043725148406889e-09,
				-1.3361612774263532e-09
			],
			[
				-1.0098793275705922e-08,
				1.631837237019268e-08
			],
			[
				3.093858092581524e-09,
				-2.5543442582344728e-09
			],
			[
				-1.0224942117815694e-09,
				-3.322276179816575e-09
			],
			[
				3.4931190423610426e-09,
				-5.26981345052047e-09
			],
			[
				5.217810213379762e-09,
				3.727756221477047e-09
			],
			[
				1.868257319979487e-09,
				1.9540893055535277e-10
			],
			[
				-4.704757913261534e-09,
				2.499714149263614e-09
			],
			[
				3.4846340867528004e-09,
				1.3097127002355373e-09
			],
			[
				6.897823780854825e-10,
				-2.2535051781367124e-09
			],
			[
				-8.610102587771219e-10,
				6.161580422830388e-10
			],
			[
				-6.778162342035995e-10,
				4.167393553266975e-09
			],
			[
				1.9105447413975195e-09,
				1.7890046666806324e-09
			],
			[
				5.449812821807081e-10,
				2.9761721211045107e-10
			],
			[
				1.499942049248939e-09,
				6.3234214221172695e-09
			],
			[
				3.257910356275643e-10,
				-4.71229481149256e-09
			],
			[
				8.36889058422447e-09,
				7.76843109098531e-09
			],
			[
				1.3699423692085523e-09,
				-2.368339720732497e-09
			],
			[
				-3.47818005435886e-10,
				-1.3682908462532096e-09
			],
			[
				-1.507098057796684e-09,
				7.336510611310247e-09
			],
			[
				-5.00066958830456e-10,
				-3.0154003069880063e-09
			],
			[
				1.8867669785521703e-10,
				-1.6136778119414013e-09
			],
			[
				-3.3576819445582597e-09,
				3.073485639584708e-09
			],
			[
				-5.2926099903874015e-09,
				1.8908975586247374e-09
			],
			[
				-2.878312641357361e-09,
				-1.5709914387947527e-09
			],
			[
				-1.4528998091198955e-09,
				-2.401793830702166e-09
			],
			[
				1.2761136536517823e-09,
				-1.4266374149155524e-09
			],
			[
				-5.026632571909232e-10,
				2.366913454269076e-09
			],
			[
				2.043074852428141e-09,
				-3.246596011214471e-09
			],
			[
				-4.103101784020594e-09,
				-2.201322861636627e-09
			],
			[
				2.401997409407353e-10,
				1.940716344837839e-09
			],
			[
				-4.291863212440762e-09,
				-1.1930725850583085e-09
			],
			[
				7.217850386272293e-10,
				-4.441385816681216e-09
			],
			[
				-3.771676879172797e-10,
				-1.7849653492200552e-09
			],
			[
				-1.3907116333097788e-09,
				3.1778466283345734e-09
			],
			[
				-3.731077623935729e-09,
				-7.09102419832869e-10
			],
			[
				8.055412672390438e-10,
				3.0782273267949716e-09
			],
			[
				9.335624082851797e-10,
				7.957602838657601e-10
			],
			[
				2.417254510596314e-09,
				-3.390648288369509e-09
			],
			[
				-1.8845024959306306e-09,
				-1.9194332754868926e-09
			],
			[
				-1.6101076443961338e-09,
				-1.591083980567229e-09
			],
			[
				1.302285870699091e-08,
				9.411632957581249e-09
			],
			[
				-5.756326908421399e-09,
				-3.2448207601550898e-09
			],
			[
				-7.266531798569508e-09,
				-6.166812197426371e-09
			],
			[
				-2.8999168118255786e-09,
				3.3210539816686894e-09
			],
			[
				-2.121575063465695e-09,
				1.1660953742871561e-09
			],
			[
				-4.140035453115832e-10,
				-1.142310362338921e-09
			],
			[
				5.170237812838888e-10,
				1.899234390079118e-09
			],
			[
				4.918471639318994e-09,
				-5.2440733836960426e-09
			],
			[
				1.207826846402117e-09,
				1.318100238276577e-08
			],
			[
				-6.3843658067774285e-09,
				-2.4493208423745033e-08
			],
			[
				5.176538960375338e-09,
				1.1312206040979264e-08
			],
			[
				4.220430638240615e-09,
				-1.680101418850217e-09
			],
			[
				-1.892726141171078e-09,
				2.291837932124232e-09
			],
			[
				-2.327704497069484e-09,
				-6.117365132742796e-10
			],
			[
				4.916857162411581e-09,
				3.7093733506579554e-09
			],
			[
				-4.916857162411475e-09,
				-3.7093733506579554e-09
			],
			[
				2.513996547890481e-09,
				3.1978260298084434e-09
			],
			[
				-4.715841799787256e-09,
				7.978170671988058e-10
			],
			[
				-2.8699997759530342e-09,
				-7.732914008160434e-10
			],
			[
				1.8329085618463484e-09,
				6.250133327469819e-10
			],
			[
				2.9309657092751023e-09,
				-4.033123049282776e-09
			],
			[
				3.0797075672804055e-10,
				1.8575802034437623e-10
			],
			[
				-1.237847792516691e-10,
				2.907868874933749e-09
			],
			[
				1.339425375931714e-10,
				2.6051317599598276e-09
			],
			[
				-2.309844745625728e-09,
				6.094558632539311e-09
			],
			[
				-8.191280308851407e-10,
				8.632576492880021e-10
			],
			[
				2.5113449980463674e-09,
				1.4548777025412092e-09
			],
			[
				2.3862798208900813e-09,
				3.9892345011176075e-09
			],
			[
				5.945180085120044e-10,
				-7.539186610278754e-10
			],
			[
				1.868308747176398e-09,
				1.586796819869422e-09
			],
			[
				-2.7666595190031013e-09,
				-4.357477454305407e-09
			],
			[
				-1.0667385463884706e-09,
				7.078829176244126e-10
			],
			[
				9.525555096887998e-09,
				-6.62695943711308e-09
			],
			[
				3.4011889407031566e-09,
				7.294527028992315e-11
			],
			[
				-1.5017082841192643e-09,
				-1.1459837664989806e-09
			],
			[
				-8.202540515605773e-09,
				-9.388880779010346e-09
			],
			[
				2.956209864110912e-09,
				2.2407409476501215e-09
			],
			[
				-7.163935666231276e-10,
				-6.1417655237220835e-09
			],
			[
				-8.439560636768169e-10,
				1.1955729799268204e-09
			],
			[
				-4.050181554505574e-09,
				-4.222654802519791e-09
			],
			[
				-1.5888060565209861e-09,
				5.470465206655606e-10
			],
			[
				-1.827915153465288e-09,
				2.648641626913788e-09
			],
			[
				2.4403088017523323e-09,
				5.723084220877385e-09
			],
			[
				1.8107165238500054e-08,
				5.372515141442451e-09
			],
			[
				2.1275670390374144e-09,
				6.827585457030699e-09
			],
			[
				-1.2188660221664408e-08,
				-7.107732336331366e-10
			],
			[
				-4.227498945124983e-09,
				-6.815343594618875e-09
			],
			[
				-3.818573110748184e-09,
				-4.673983770221456e-09
			],
			[
				6.879286173681059e-09,
				7.683578919100716e-10
			],
			[
				-3.0262111051351203e-09,
				-1.5513290894017476e-09
			],
			[
				-8.822464046940647e-10,
				-1.3946854408039817e-09
			],
			[
				1.3829760590277926e-09,
				7.0720111452934794e-09
			],
			[
				-1.977775174794987e-09,
				-4.530314798712552e-09
			],
			[
				-2.376029548084997e-09,
				-3.640397082854813e-10
			],
			[
				5.923157271612238e-09,
				1.9894659172922637e-09
			],
			[
				2.533551096614405e-09,
				-1.2650366667192237e-09
			],
			[
				-7.792323271872934e-09,
				-1.8118004966604742e-09
			],
			[
				-6.643850963536825e-10,
				1.0873712460874342e-09
			],
			[
				2.1631159583848546e-08,
				6.033520401330211e-09
			],
			[
				-1.2328950100870832e-08,
				-4.796020866947862e-09
			],
			[
				-2.011378203504601e-08,
				-5.164764229953508e-09
			],
			[
				1.081157255206819e-08,
				3.927264695570947e-09
			],
			[
				3.2456145325490998e-09,
				-3.86115472488443e-09
			],
			[
				3.715173208909211e-09,
				-3.6006955185401624e-09
			],
			[
				4.432180368601145e-09,
				-4.3508561461165095e-09
			],
			[
				-4.635424105265593e-09,
				2.28076717064619e-09
			],
			[
				-6.7575440047939156e-09,
				9.531939218894912e-09
			],
			[
				-9.49425785779982e-09,
				-6.9822134247959774e-09
			],
			[
				-2.6854551014686278e-09,
				4.595438705419517e-10
			],
			[
				-1.3902425529570234e-09,
				-2.2487117000163433e-09
			],
			[
				1.3569955512225497e-08,
				8.771381254270157e-09
			],
			[
				-8.966570972227704e-10,
				1.7248578823362031e-09
			],
			[
				6.3390044705564245e-09,
				3.523686324591282e-09
			],
			[
				2.491787043885877e-09,
				-3.347847026588429e-09
			],
			[
				-2.48431883864028e-09,
				-5.899843817617908e-09
			],
			[
				-8.347981742740295e-09,
				-4.578275261752657e-09
			],
			[
				2.8981661641607263e-09,
				8.57742189903172e-09
			],
			[
				-1.7391096531905275e-09,
				-2.087544842739548e-09
			],
			[
				-2.7535432897415255e-09,
				4.46200786100767e-09
			],
			[
				-7.505072805685361e-10,
				1.4358003641240085e-11
			],
			[
				1.7396803095664729e-09,
				-2.026535911890898e-09
			],
			[
				8.951258424188007e-10,
				-2.2509450914828245e-09
			],
			[
				2.7687735529255455e-09,
				2.6936298786605636e-09
			],
			[
				5.781074093442737e-10,
				-9.98353800230198e-10
			],
			[
				-4.639812903357171e-11,
				-9.290618109460391e-10
			],
			[
				1.4143305076196401e-09,
				4.163192457271535e-09
			],
			[
				2.3706871574744807e-09,
				2.996220382911461e-09
			],
			[
				-2.1027619792088477e-09,
				-1.7774298223148957e-09
			],
			[
				-8.38321242170793e-10,
				-1.4075609343518802e-10
			],
			[
				-1.5360632054348826e-09,
				-4.118781210453024e-09
			],
			[
				-2.266020330049771e-09,
				3.313104534155419e-09
			],
			[
				1.1704202217070538e-09,
				3.289892540557743e-09
			],
			[
				1.1483599190863972e-09,
				-1.3209199942688858e-09
			],
			[
				-2.214810862099436e-09,
				-8.562924510561799e-10
			],
			[
				1.8053769202149488e-09,
				-5.751046621718786e-09
			],
			[
				2.8626806805341105e-09,
				-4.890272641887728e-10
			],
			[
				-2.506006549393568e-09,
				1.8142892565196218e-09
			],
			[
				2.265356439975669e-09,
				-2.121381533613818e-09
			],
			[
				1.0054037731875159e-08,
				-3.749978593041532e-09
			],
			[
				1.6251755041842544e-08,
				-3.640762410499863e-09
			],
			[
				-2.342030706441954e-09,
				1.8808876791300555e-09
			],
			[
				-2.097895734753052e-09,
				-5.890188202119322e-10
			],
			[
				-2.534465007977099e-09,
				4.780587263773768e-09
			],
			[
				-5.046896969996957e-09,
				9.3533622918581e-10
			],
			[
				-4.591379306358995e-09,
				2.3890634267137047e-09
			],
			[
				-3.931691919519647e-09,
				1.7167295400359515e-09
			],
			[
				1.6310160853546382e-10,
				4.971636165051652e-10
			],
			[
				-3.914932761843916e-09,
				2.6370421267548733e-10
			],
			[
				7.949236385177482e-10,
				1.0556963265054084e-09
			],
			[
				-3.058460983448981e-09,
				-1.9397195105168846e-09
			],
			[
				-2.011421070407042e-09,
				-1.478307426641162e-09
			],
			[
				2.1106829631153677e-10,
				2.3441040412013942e-09
			],
			[
				2.088434999929936e-09,
				3.909069724077166e-10
			],
			[
				-3.926698989641686e-09,
				-5.128586784755855e-09
			],
			[
				1.627195693400637e-09,
				2.3935757711467444e-09
			],
			[
				-1.2474352092679608e-08,
				1.5604769825846902e-09
			],
			[
				1.2474352092679608e-08,
				-1.5604769825846902e-09
			],
			[
				2.3365096470953682e-09,
				-1.972716501919712e-09
			],
			[
				6.413762931021456e-10,
				-3.5023499668739175e-10
			],
			[
				-2.9778859401975668e-09,
				2.322951498606998e-09
			],
			[
				1.5115657047729474e-09,
				-8.574023582413831e-10
			],
			[
				-6.158704083653987e-10,
				-1.2288912903703247e-09
			],
			[
				-7.300631613330395e-10,
				-4.709306988978217e-09
			],
			[
				3.2887700901998603e-09,
				1.8049092529676034e-09
			],
			[
				3.4323981066658417e-09,
				2.4087785237998746e-09
			],
			[
				-4.659875507447658e-09,
				8.284629485503961e-10
			],
			[
				-6.167306330342667e-10,
				-1.867366626984829e-10
			],
			[
				1.0316836695553188e-09,
				2.2711724426389798e-09
			],
			[
				-2.710643833215463e-09,
				-4.230350213745566e-10
			],
			[
				6.876597220164625e-11,
				9.204915370658645e-11
			],
			[
				-4.089748939776455e-09,
				-3.702603031363492e-10
			],
			[
				1.4024701567815229e-09,
				-1.216119832919536e-09
			],
			[
				-1.3327712847196093e-09,
				-1.7287334725081308e-09
			],
			[
				-3.973094522617742e-09,
				5.7905994262969155e-09
			],
			[
				8.323324387891431e-10,
				-2.1577333046933115e-09
			],
			[
				7.160812151542929e-09,
				-3.177525130396409e-10
			],
			[
				3.729964560622437e-10,
				-2.8659328179722912e-08
			],
			[
				-5.222292278095044e-10,
				-3.0885114533295006e-08
			],
			[
				-4.305756436109551e-09,
				-3.0268446077436434e-08
			],
			[
				-9.729451886692607e-10,
				-3.0315156671489896e-08
			],
			[
				7.238337938824803e-10,
				-2.8722662720473284e-08
			],
			[
				7.573998500731102e-09,
				3.9000473734384435e-08
			],
			[
				-2.775583459634429e-09,
				2.1761346266623965e-08
			],
			[
				-8.457712148936049e-10,
				4.018756802622918e-08
			],
			[
				7.514567764405243e-10,
				4.7901320155180376e-08
			],
			[
				3.4764268670767984e-09,
				-7.981962217202719e-10
			],
			[
				3.2134200089173563e-09,
				5.8258049428149225e-09
			],
			[
				-4.750264133485554e-09,
				-6.214386382411158e-10
			],
			[
				-1.9395827425087063e-09,
				-4.406170082853323e-09
			],
			[
				-1.3570243097226905e-09,
				1.128711192459167e-09
			],
			[
				-3.1452743769180883e-09,
				2.1853298455690543e-10
			],
			[
				-2.3730549494479274e-09,
				1.1412638222741192e-09
			],
			[
				6.087915724601631e-09,
				2.612434398982783e-09
			],
			[
				8.990295614043579e-10,
				2.2948516550995402e-11
			],
			[
				-1.1010419422346538e-09,
				-5.785312059482983e-09
			],
			[
				9.894502923173709e-10,
				6.614211446590134e-10
			],
			[
				7.755244081112157e-09,
				2.6565906725487826e-09
			],
			[
				2.460069665792059e-09,
				8.476126985329085e-10
			],
			[
				-9.904772250583953e-10,
				1.86202745917787e-09
			],
			[
				-5.8374884720707824e-09,
				-5.9302050640931865e-09
			],
			[
				-3.3873480497750384e-09,
				5.639742338335194e-10
			],
			[
				-6.370502195755235e-09,
				1.880320378594642e-08
			],
			[
				9.580846028363807e-10,
				2.0602053659048062e-08
			],
			[
				5.796462062024506e-10,
				1.971539774727073e-08
			],
			[
				-2.0974370840722213e-09,
				1.7783104250924168e-08
			],
			[
				-9.851865685560503e-09,
				1.9682736415602486e-08
			],
			[
				-3.334012637840862e-09,
				2.1494128224539443e-08
			],
			[
				-4.628767186719291e-09,
				1.9460955182042005e-08
			],
			[
				-9.998323105120456e-09,
				1.4448669484273263e-08
			],
			[
				-5.623060367275183e-09,
				1.7830031757569382e-08
			],
			[
				2.9467515174836385e-10,
				1.7063365146020327e-08
			],
			[
				-2.6899176076992845e-10,
				2.1685857897933576e-08
			],
			[
				1.9672237994798247e-09,
				1.618876790313476e-08
			],
			[
				4.890610902071641e-10,
				-3.544180826419429e-08
			],
			[
				1.4919643405654513e-09,
				-3.570413435722471e-08
			],
			[
				4.039128522804023e-09,
				-4.060600256510009e-08
			],
			[
				9.186768198621305e-09,
				-3.899606536503741e-08
			],
			[
				1.2334865566898635e-09,
				-3.2355672466329254e-08
			],
			[
				2.6284247375954086e-09,
				-3.567252814202933e-08
			],
			[
				4.671840574500049e-09,
				-3.227394046470928e-08
			],
			[
				1.4632656241863289e-08,
				2.629188017031921e-08
			],
			[
				-2.593766835275099e-09,
				2.564231897343885e-09
			],
			[
				1.5153082767533541e-10,
				-8.190392151478358e-11
			],
			[
				2.4422360076000813e-09,
				-2.4823279758291016e-09
			],
			[
				3.457996328889383e-09,
				-3.726802775183153e-09
			],
			[
				-7.195210934497887e-10,
				5.198042678522689e-09
			],
			[
				4.237560713680507e-10,
				3.898241211740608e-09
			],
			[
				1.679758548129388e-11,
				-4.0553283193994394e-09
			],
			[
				-3.1790288922889388e-09,
				-1.3141527956809163e-09
			],
			[
				1.3908072478701138e-09,
				-1.961190985748543e-10
			],
			[
				-1.3908072478701138e-09,
				1.961190985748543e-10
			],
			[
				1.4799747526970837e-09,
				3.3629444202930736e-09
			],
			[
				-4.157937892558943e-09,
				3.31176806713451e-09
			],
			[
				-2.438502410669399e-09,
				-2.0574672315954604e-09
			],
			[
				7.950816102171083e-09,
				3.7246278157254304e-09
			],
			[
				-2.7235146211251862e-09,
				8.948874169976513e-10
			],
			[
				-6.607041802956414e-11,
				-2.3746053560899143e-09
			],
			[
				-3.4854611352361546e-09,
				1.2948149788263766e-09
			],
			[
				-1.963224301928859e-09,
				1.6404926151600517e-09
			],
			[
				-1.5586440492295813e-09,
				-4.7913781715289374e-09
			],
			[
				-2.5121930439523824e-09,
				-5.846883951243872e-10
			],
			[
				-2.069507932389916e-09,
				-2.0529323198881766e-09
			],
			[
				3.7475448118007724e-10,
				1.7604473042111592e-10
			],
			[
				-7.373820730236877e-10,
				3.849537442498468e-09
			],
			[
				1.7180980377284628e-09,
				3.025315314613494e-09
			],
			[
				2.064452093723517e-10,
				1.9281183167314737e-09
			],
			[
				-5.838727424044168e-09,
				-5.299874747877729e-10
			],
			[
				3.87002842241278e-09,
				-3.919631253299045e-09
			],
			[
				5.449978286424838e-09,
				8.312216333578824e-09
			],
			[
				-7.141887981769961e-10,
				2.6049474488852515e-10
			],
			[
				-6.506044283816355e-10,
				-9.465517940607941e-09
			],
			[
				1.0758456823124631e-08,
				-7.446499188430456e-10
			],
			[
				-4.438526373223792e-09,
				2.487089961231881e-09
			],
			[
				4.033389532825839e-09,
				-7.404307163599629e-09
			],
			[
				-2.4874567459668826e-09,
				-3.431869327388956e-10
			],
			[
				-2.2153449753265964e-09,
				1.7585062981018281e-09
			],
			[
				-1.0261260410607485e-09,
				2.660800794842313e-09
			],
			[
				2.1120482698367728e-10,
				-2.1693852523437855e-11
			],
			[
				-8.140252252201393e-11,
				1.120449633508475e-09
			],
			[
				-1.3392437829350435e-09,
				6.352947548800426e-09
			],
			[
				1.6991036556703611e-09,
				-4.0915917594145686e-10
			],
			[
				2.9888144927788753e-09,
				3.5677977794134872e-09
			],
			[
				-1.727326197288311e-09,
				-4.95663626307042e-10
			],
			[
				-1.6153881963880129e-09,
				-4.6964140502121106e-09
			],
			[
				1.0850599469618595e-09,
				-4.580543018303975e-09
			],
			[
				3.754654301051297e-09,
				2.0283763596840814e-09
			],
			[
				-2.2971089992175093e-09,
				8.191093929498874e-10
			],
			[
				-9.780951665066905e-10,
				2.531144449351168e-09
			],
			[
				2.5846245693119193e-10,
				2.863489122485217e-09
			],
			[
				9.73097453200319e-10,
				-2.101370034245958e-09
			],
			[
				6.09872538799378e-09,
				-5.6227837069338603e-11
			],
			[
				3.317966819426012e-09,
				-1.1887763319495449e-09
			],
			[
				3.939683933158763e-09,
				-3.530171632687201e-09
			],
			[
				-1.110806906359241e-09,
				5.677881477883308e-09
			],
			[
				-8.727237033684418e-10,
				-1.3805056346841253e-09
			],
			[
				-5.000042708272326e-09,
				3.5849683985527766e-10
			],
			[
				-4.263444059383639e-09,
				-6.373728416871971e-11
			],
			[
				1.0737995803541652e-09,
				2.083453974960924e-09
			],
			[
				3.247150933414814e-09,
				-3.1248485230741332e-09
			],
			[
				-5.0128010854030624e-11,
				-4.4173475930040545e-09
			],
			[
				3.522442027847411e-09,
				-1.971112956304877e-09
			],
			[
				3.33360982352321e-09,
				1.9154933558102343e-09
			],
			[
				-8.265263439745072e-10,
				5.445767053838986e-10
			],
			[
				-5.714100372185337e-09,
				1.0921187863295622e-11
			],
			[
				-2.7106567871617996e-09,
				2.9910931600572482e-09
			],
			[
				-1.962575017654095e-09,
				-5.9126942238263485e-09
			],
			[
				3.085736436931729e-09,
				-2.5135750574786884e-09
			],
			[
				-5.5255731599910826e-09,
				-8.732399650360493e-10
			],
			[
				1.255833695492901e-09,
				1.2355487043980783e-09
			],
			[
				-9.854652538767098e-10,
				-1.502410099884098e-09
			],
			[
				4.567324325943335e-10,
				3.194041113522226e-10
			],
			[
				4.455447718635011e-09,
				-1.818883013647736e-09
			],
			[
				-4.455447718635011e-09,
				1.818883013647736e-09
			],
			[
				4.2243394002154286e-09,
				-3.1980053419155345e-09
			],
			[
				4.36911048371212e-09,
				-1.576777198163199e-09
			],
			[
				4.534046686563787e-09,
				-8.113603566628915e-10
			],
			[
				7.029661198150565e-09,
				-6.155972427382752e-09
			],
			[
				2.6667397760199676e-09,
				-4.201604724230315e-09
			],
			[
				3.957165822892432e-09,
				-2.64198996997273e-09
			],
			[
				2.5527279314294295e-09,
				1.6180631217754902e-10
			],
			[
				-1.2153088882525472e-08,
				1.7167635148063515e-09
			],
			[
				-3.910154494956466e-09,
				-9.226214116072592e-10
			],
			[
				2.524557686235507e-09,
				9.536230653790004e-09
			],
			[
				-9.12824875138559e-10,
				2.803440069295537e-09
			],
			[
				-5.23193422962849e-09,
				3.5648561449345896e-09
			],
			[
				-1.810929940055981e-09,
				-4.547139748093274e-10
			],
			[
				-6.334367021759102e-09,
				1.2024289774429907e-09
			],
			[
				-3.974866705550041e-09,
				5.241802055644544e-09
			],
			[
				-3.451041387915479e-09,
				-7.533386781557422e-10
			],
			[
				5.9208585523094e-09,
				-3.5109436451924496e-09
			],
			[
				-2.9912302563948257e-09,
				-3.7434892141624964e-10
			],
			[
				5.291624277449114e-10,
				-5.541586414370706e-11
			],
			[
				2.4620678286498084e-09,
				4.2976478555963906e-10
			],
			[
				2.5483465676988605e-09,
				-8.948766242462448e-09
			],
			[
				-1.1770634279522807e-09,
				1.3735440034692979e-09
			],
			[
				2.578642880065655e-09,
				2.457538001776757e-09
			],
			[
				-3.949926019812129e-09,
				5.117684237216287e-09
			],
			[
				5.599662874903761e-10,
				-8.423622828850672e-11
			],
			[
				2.5710096983621047e-09,
				-5.813556964880488e-10
			],
			[
				-3.130975985852269e-09,
				6.655919247767673e-10
			],
			[
				1.0938194734618894e-08,
				-1.9195705847312624e-08
			],
			[
				-5.5634170604947875e-09,
				4.00352670059383e-09
			],
			[
				-2.5439306317925947e-09,
				9.6248400789767e-09
			],
			[
				-2.830847042331459e-09,
				5.56733906774167e-09
			],
			[
				-3.9647020306782103e-10,
				-1.3132331872428052e-09
			],
			[
				-2.6640595506088495e-09,
				3.347470872278203e-09
			],
			[
				-1.4624216620571067e-09,
				5.373996752834987e-09
			],
			[
				2.468822150833655e-09,
				9.903084144068095e-10
			],
			[
				-1.124460244224247e-09,
				-1.1660179890840327e-09
			],
			[
				-2.142701180647718e-09,
				3.5709806599955585e-09
			],
			[
				1.4492346105972298e-09,
				-1.3967139146551745e-09
			],
			[
				2.1221568418381546e-09,
				-2.139522438463751e-09
			],
			[
				7.176491298546151e-10,
				-2.728949706075201e-09
			],
			[
				2.3615680384208846e-09,
				-1.760916951146397e-09
			],
			[
				2.3158236838597515e-09,
				2.4631320270493778e-09
			],
			[
				2.561906261291529e-09,
				8.749124137978935e-10
			],
			[
				-6.245013390745359e-09,
				5.425927200696157e-09
			],
			[
				1.2701687132298691e-08,
				1.678353878923427e-09
			],
			[
				-5.973703987010468e-09,
				9.818242693814633e-11
			],
			[
				-2.751578640872435e-09,
				2.9156333822346983e-09
			],
			[
				1.1220656678511469e-09,
				-1.7189277085982931e-09
			],
			[
				-1.2804197432799941e-10,
				-1.2710267538437856e-09
			],
			[
				2.9866164548354727e-09,
				1.457475889556344e-09
			],
			[
				-5.07074781270232e-10,
				-2.9477817414549563e-09
			],
			[
				-5.62958099815775e-09,
				-1.1136797644285983e-08
			],
			[
				-2.2738668620671746e-09,
				-1.5889555970452258e-09
			],
			[
				-5.6269599499407385e-09,
				3.0281155379362113e-09
			],
			[
				1.1649045773612083e-09,
				-7.162422428332243e-10
			],
			[
				1.787024782355916e-09,
				-1.6409095391198698e-09
			],
			[
				4.596529616496344e-09,
				-2.0065776115702024e-09
			],
			[
				3.2505858727215876e-10,
				2.1838048467737207e-10
			],
			[
				-9.82733678536932e-11,
				7.318802454888282e-09
			],
			[
				-1.1010489583372996e-08,
				-1.4686318284806218e-08
			],
			[
				9.463872340158158e-10,
				3.3283816858213163e-09
			],
			[
				-2.1016227788973058e-10,
				3.4035053354521518e-09
			],
			[
				8.617423884934498e-09,
				2.725331892738133e-09
			],
			[
				1.7917724829295224e-09,
				3.542536035880506e-09
			],
			[
				-1.7917724829295224e-09,
				-3.542536035880506e-09
			],
			[
				4.00196874002095e-09,
				-1.6311904635086818e-10
			],
			[
				-4.250485332847381e-09,
				-4.816681353561072e-09
			],
			[
				-1.079541542393931e-08,
				-2.0102996425049064e-09
			],
			[
				-4.9799867537113945e-09,
				-7.407133027414712e-10
			],
			[
				3.186301112265422e-09,
				5.325130842565561e-09
			],
			[
				-8.884091476488036e-10,
				-1.1200036666049872e-09
			],
			[
				-4.498965061644912e-09,
				1.724266750917321e-09
			],
			[
				6.561120474318506e-09,
				-3.206907263392297e-10
			],
			[
				2.993536716149381e-09,
				3.2027598558734085e-09
			],
			[
				-7.311711006304615e-09,
				-2.335134734530174e-09
			],
			[
				9.645601451948525e-09,
				9.730838507988043e-10
			],
			[
				-1.6074705753390893e-09,
				-5.9174877513312795e-09
			],
			[
				2.402095474499014e-09,
				5.075725554939241e-10
			],
			[
				1.0974366304514863e-09,
				1.8140265268353098e-09
			],
			[
				1.3176832820513575e-09,
				2.234415648163126e-09
			],
			[
				3.126699419730758e-09,
				1.6428741933179091e-09
			],
			[
				-9.111098851676136e-09,
				-2.888314166807224e-09
			],
			[
				5.596443943587409e-09,
				-4.768277821219994e-10
			],
			[
				-3.2336373997292154e-10,
				-7.818092336754611e-10
			],
			[
				-2.8582001056676736e-09,
				1.9057047968204923e-09
			],
			[
				1.328926004984148e-09,
				2.1190731002535432e-09
			],
			[
				1.276121812238296e-09,
				-6.2857958778557135e-09
			],
			[
				9.26192622717023e-10,
				6.455836138116507e-10
			],
			[
				2.8942228973016103e-09,
				1.1657300748924019e-09
			],
			[
				2.707554164878216e-10,
				4.596655474683369e-09
			],
			[
				2.8069513488836736e-09,
				7.87251034729439e-10
			],
			[
				-3.4706434355762843e-09,
				-1.5544922735309731e-09
			],
			[
				1.851470658542777e-09,
				3.120384294894475e-09
			],
			[
				5.673260317977218e-10,
				4.411223670493348e-09
			],
			[
				4.4404795117589856e-11,
				2.0437819394875874e-09
			],
			[
				2.5000827587499413e-09,
				-2.1203992219755055e-10
			],
			[
				1.151447295862509e-09,
				-7.605832283829115e-10
			],
			[
				1.8169528379415377e-09,
				3.7347253921963005e-10
			],
			[
				-9.462509076768213e-10,
				-1.4351402930853021e-09
			],
			[
				-1.3951297395257372e-09,
				-1.1013477641859178e-10
			],
			[
				1.0609689760669306e-09,
				-1.665352783080757e-09
			],
			[
				2.337807342953468e-10,
				2.4911952269453373e-09
			],
			[
				7.472428483086891e-10,
				-2.325858628302734e-10
			],
			[
				-2.2481117231745887e-09,
				-8.479641640220908e-10
			],
			[
				2.900893329248446e-09,
				1.2784512575139125e-09
			],
			[
				-3.1873201738854715e-09,
				-3.2836008692415123e-09
			],
			[
				-5.556772435622369e-09,
				-9.38256906546892e-10
			],
			[
				-5.000285097168265e-10,
				1.2448295844200408e-09
			],
			[
				2.728802171471729e-10,
				3.0954636484099425e-09
			],
			[
				6.925370050673544e-10,
				2.9717063397122256e-09
			],
			[
				6.573180881532791e-10,
				-1.0777608456488925e-08
			],
			[
				2.9503496545952196e-09,
				-3.0687372485105842e-09
			],
			[
				-2.9503496545952196e-09,
				3.06873724851069e-09
			],
			[
				1.0202015952680537e-09,
				3.268251410201338e-09
			],
			[
				4.820500220729772e-10,
				-3.835530624401082e-09
			],
			[
				-2.218926566669063e-09,
				3.3667521182728846e-09
			],
			[
				3.0542503662276938e-09,
				-2.7394106126973257e-09
			],
			[
				-2.3375754168998734e-09,
				-6.006229137597397e-11
			],
			[
				2.0299379806513446e-09,
				-2.7767039325104105e-09
			],
			[
				-1.0273950458577583e-09,
				8.220668892797388e-09
			],
			[
				2.822510312718338e-09,
				2.8069918011773896e-09
			],
			[
				1.116466745117405e-09,
				1.2922123097449246e-09
			],
			[
				9.24774063092034e-10,
				-4.804533982937659e-09
			],
			[
				-1.4166326622938775e-09,
				3.877054205596773e-09
			],
			[
				-3.151381736289271e-10,
				5.11673975936886e-10
			],
			[
				5.317604786280873e-10,
				2.812579461455498e-10
			],
			[
				-1.3039988402230032e-09,
				2.558155616016803e-09
			],
			[
				7.108417374282515e-10,
				9.70812847718166e-10
			],
			[
				-2.3426424508928514e-09,
				5.188386134714215e-10
			],
			[
				-1.977283321305444e-10,
				-4.09550637676099e-09
			],
			[
				1.823466827986272e-09,
				-3.110244188751463e-10
			],
			[
				-2.382008545259173e-09,
				-1.3462763527586628e-09
			],
			[
				5.6171779005768083e-11,
				9.284634397166988e-10
			],
			[
				9.911383153758928e-10,
				-1.7025799402552298e-09
			],
			[
				-2.0215241897162e-09,
				-6.9295046442269724e-09
			],
			[
				8.660295841577934e-09,
				-1.4996028355652253e-09
			],
			[
				-3.32131406099088e-09,
				-7.558273717549434e-09
			],
			[
				-5.3389817805870536e-09,
				9.05787655311466e-09
			],
			[
				9.094166281599765e-10,
				5.007145900460963e-10
			],
			[
				-9.094166281599765e-10,
				-5.007145900460963e-10
			],
			[
				-4.430198368574394e-09,
				1.5882542759081404e-09
			],
			[
				1.2268461406963669e-09,
				-3.147228847696414e-09
			],
			[
				4.698281738789912e-10,
				-9.108168368936667e-10
			],
			[
				4.918215400926797e-10,
				-1.589515481153774e-09
			],
			[
				-2.1570977666261926e-09,
				4.252063480281625e-09
			],
			[
				2.1848710239309287e-09,
				-3.1692585325017707e-09
			],
			[
				2.7164145528820444e-09,
				-1.3315504040342762e-09
			],
			[
				7.044999667293579e-10,
				-1.1896211504227028e-09
			],
			[
				-1.142390397008799e-09,
				3.7788815651844434e-09
			],
			[
				-6.459486600183043e-11,
				1.7187919313303014e-09
			],
			[
				-1.6645501312073797e-09,
				-1.3908973781402959e-09
			],
			[
				8.596682761859806e-10,
				2.413310489213589e-09
			],
			[
				8.048818550216108e-10,
				-1.0224131110739286e-09
			],
			[
				-2.9134577535197797e-09,
				3.7079107759992426e-10
			],
			[
				4.129718394745313e-09,
				1.8418738761059636e-09
			],
			[
				-2.897044461785717e-09,
				-1.2657999097964128e-08
			],
			[
				1.3322272407980247e-09,
				4.9257550931779506e-09
			],
			[
				-2.4469338783285553e-09,
				1.755287193783179e-09
			],
			[
				2.795490458090926e-09,
				3.76429185729584e-09
			],
			[
				-1.5387995685383976e-10,
				-8.253219374371001e-11
			],
			[
				-7.762877511335862e-10,
				-3.840499394673225e-09
			],
			[
				-3.7674532220302703e-10,
				-8.812243835601676e-10
			],
			[
				1.4087979115183474e-09,
				2.4383655640217817e-10
			],
			[
				-1.0188488132810619e-10,
				4.560419415576195e-09
			],
			[
				4.977952591474019e-09,
				-2.2919442130528873e-09
			],
			[
				-5.42105339443361e-10,
				2.117087282271602e-09
			],
			[
				-4.8434370748796807e-11,
				-2.9874828992961775e-09
			],
			[
				6.6730527556348626e-09,
				4.197141060859638e-09
			],
			[
				5.444197820478576e-10,
				-2.2008983539834677e-09
			],
			[
				3.6092226526355514e-09,
				-1.347978652788883e-09
			],
			[
				3.3278410293434653e-10,
				-2.4058650239970408e-09
			],
			[
				-7.465271274722694e-09,
				2.3584671673578023e-09
			],
			[
				-6.193730759041215e-09,
				-2.1549084036879275e-10
			],
			[
				-2.7592500807984583e-09,
				1.4604612159876237e-09
			],
			[
				1.2988618974863482e-09,
				-3.0200715328804736e-09
			],
			[
				1.2608307686570872e-09,
				2.712032086339036e-09
			],
			[
				1.8978573129506084e-09,
				-1.4011826680971831e-11
			],
			[
				-3.5861900390661563e-09,
				1.6385545302335218e-09
			],
			[
				6.112480603534893e-09,
				2.7668894504591285e-08
			],
			[
				6.372538816033095e-09,
				2.4058300384686835e-08
			],
			[
				1.092475090155219e-09,
				1.9352190736291834e-08
			],
			[
				-3.5327978839479276e-09,
				-2.221710766860597e-08
			],
			[
				-6.34423672107121e-09,
				-2.5961242162201153e-08
			],
			[
				-3.7004599047040697e-09,
				-2.2901035794763678e-08
			],
			[
				7.105066566984437e-10,
				3.781980827731747e-09
			],
			[
				-1.2900244778276055e-09,
				-2.6594018425265165e-09
			],
			[
				-2.002864405995972e-09,
				5.651060731710399e-10
			],
			[
				1.7941200629640696e-09,
				-1.1164099814928594e-09
			],
			[
				-1.517484754521923e-09,
				3.604165562705401e-09
			],
			[
				1.8227278678668788e-09,
				1.8786752054742835e-10
			],
			[
				8.989375873131871e-10,
				1.4126863609926969e-09
			],
			[
				1.2712960747502873e-09,
				-2.361022621911314e-09
			],
			[
				-1.6872146112475779e-09,
				-3.4149718992167762e-09
			],
			[
				6.328730478609379e-09,
				6.117548306194526e-09
			],
			[
				-6.328730478609273e-09,
				-6.117548306194738e-09
			],
			[
				5.556609744721994e-09,
				3.7235440306078807e-09
			],
			[
				-3.4095716187263677e-09,
				8.283854303406007e-10
			],
			[
				1.9594662848791708e-09,
				-5.528716883712622e-10
			],
			[
				-4.106504410874903e-09,
				-3.999057772577643e-09
			],
			[
				1.5336202233177917e-09,
				1.42643726350917e-09
			],
			[
				1.5399503020328674e-10,
				-1.1427857020941353e-09
			],
			[
				-1.6876152535207608e-09,
				-2.836515614154581e-10
			],
			[
				2.3921566483252607e-09,
				2.5650537196234727e-09
			],
			[
				-2.3921566483252607e-09,
				-2.5650537196234727e-09
			],
			[
				5.72829744171969e-09,
				1.3913157158523236e-08
			],
			[
				-5.72829744171969e-09,
				-1.3913157158523236e-08
			],
			[
				5.3271738695195255e-09,
				-9.388993919446065e-09
			],
			[
				5.752154376211365e-09,
				-1.753306281540147e-10
			],
			[
				7.398290246465588e-09,
				5.7966637613404014e-09
			],
			[
				6.524055660031022e-09,
				1.562936009301279e-08
			],
			[
				5.2274967725920626e-09,
				8.412066632566042e-09
			],
			[
				4.276174367759339e-09,
				6.694171380106887e-09
			],
			[
				6.775975350625552e-10,
				4.498758054963612e-09
			],
			[
				-1.6801163870998767e-09,
				2.3349003530265327e-09
			],
			[
				1.0337199718125414e-09,
				7.08104274154659e-09
			],
			[
				-8.237116574093673e-10,
				2.893063771009558e-10
			],
			[
				8.577688049331588e-10,
				2.5962908395609242e-09
			],
			[
				3.2278524417606633e-09,
				-1.3955030200509558e-09
			],
			[
				-5.046275103163739e-10,
				6.498136827913164e-09
			],
			[
				-1.083558537062666e-09,
				-4.999485249143402e-09
			],
			[
				4.91609848631645e-09,
				1.1680108948313184e-09
			],
			[
				-1.3304203244009274e-09,
				1.6212798227081906e-09
			],
			[
				-1.0611651535682662e-12,
				2.9795104378669192e-09
			],
			[
				6.02708086052068e-09,
				3.770930947639787e-09
			],
			[
				-1.8129795344791605e-09,
				4.211259251697505e-09
			],
			[
				2.464250823715925e-10,
				3.4488773932117495e-09
			],
			[
				2.152660886098494e-09,
				4.8524219859315685e-09
			],
			[
				1.1067124666939504e-09,
				1.9588477315049047e-09
			],
			[
				-2.6550943572187183e-09,
				1.0855389459468398e-09
			],
			[
				1.888424437785458e-10,
				2.441332115773074e-10
			],
			[
				4.016201889598565e-09,
				2.791619514179688e-09
			],
			[
				6.397733644962848e-10,
				-1.7448183287327142e-09
			],
			[
				-5.156545614775337e-09,
				-5.156219175512503e-09
			],
			[
				-7.947757688258188e-11,
				-5.299633084307327e-09
			],
			[
				-8.131283574326299e-09,
				1.024392723113255e-08
			],
			[
				7.59629420230137e-10,
				-8.898636652697499e-09
			],
			[
				-5.15129387004111e-09,
				7.429785635337889e-09
			],
			[
				-2.3084857719404414e-08,
				-2.0254609008076912e-08
			],
			[
				1.0940830800344449e-08,
				-6.841151704689663e-09
			],
			[
				-8.259661824750141e-09,
				-8.950073218561484e-09
			],
			[
				-2.021991845784616e-09,
				-1.84659295172109e-09
			],
			[
				-2.193539058995125e-09,
				-8.105046103303146e-09
			],
			[
				6.072379854718502e-09,
				-2.36686303065173e-09
			],
			[
				2.1918487792206825e-09,
				-4.163117519823309e-09
			],
			[
				-1.2080665758987806e-08,
				-1.0669060201456364e-08
			],
			[
				-3.5098820634564312e-09,
				-5.381706268387373e-09
			],
			[
				2.331135430768488e-09,
				-5.754406216765158e-09
			],
			[
				1.1516252743328476e-09,
				-5.2923626400755955e-09
			],
			[
				1.4183078376921013e-09,
				-7.822867413214644e-09
			],
			[
				-3.885076385535036e-09,
				-1.326207889350522e-08
			],
			[
				2.947566111908691e-10,
				-2.7273915708839382e-09
			],
			[
				2.2942674859472716e-10,
				1.2191375941879478e-09
			],
			[
				2.232693091435814e-08,
				-7.612305831030904e-09
			],
			[
				3.2922892182019507e-09,
				6.28580050718126e-08
			],
			[
				-2.7159395649603982e-08,
				-2.1605730100525303e-08
			],
			[
				1.952895952605394e-09,
				6.693363014925818e-09
			],
			[
				1.0286768471203155e-10,
				1.4778504646735705e-08
			],
			[
				-9.288263798752544e-09,
				2.5999517143836666e-08
			],
			[
				-4.486842134125273e-09,
				1.866732870033276e-08
			],
			[
				7.01050370806669e-09,
				-9.673221434986381e-08
			],
			[
				4.708838587493278e-09,
				3.05935008440335e-08
			],
			[
				-2.4418872668606715e-09,
				5.680561183341028e-11
			],
			[
				-3.110660736030806e-09,
				-3.5760241009920686e-09
			],
			[
				5.5525480028915835e-09,
				3.5192184891592936e-09
			],
			[
				-8.561926832455474e-10,
				-2.3415268975003447e-09
			],
			[
				1.962642082667399e-09,
				3.485462813921519e-09
			],
			[
				2.5294987688977997e-09,
				6.193686090998822e-10
			],
			[
				5.199033453075124e-10,
				-5.556882769849899e-11
			],
			[
				-4.155851513627375e-09,
				-1.7077356978226369e-09
			],
			[
				-3.215888140138171e-09,
				2.213920658305798e-09
			],
			[
				-1.5627873756710967e-09,
				-3.665886217325134e-10
			],
			[
				8.824945761581498e-10,
				2.018679541651775e-09
			],
			[
				1.196434841440484e-09,
				1.7876003712171066e-09
			],
			[
				3.1495340148886443e-09,
				-1.3357866226563522e-09
			],
			[
				-9.89415247068188e-11,
				-3.821369037979879e-09
			],
			[
				-3.508463919705561e-10,
				-4.964562888052997e-10
			],
			[
				2.6914134158843594e-09,
				4.186506047566688e-10
			],
			[
				-5.060332299173791e-09,
				-1.5496853992017902e-09
			],
			[
				3.472860061709807e-10,
				-1.1577689672775489e-08
			],
			[
				1.5609098345155843e-09,
				1.0787044402831906e-09
			],
			[
				4.607230426028664e-10,
				1.1630020026937208e-08
			],
			[
				1.9177116694324935e-09,
				6.3147768429308415e-09
			],
			[
				-3.267713453028072e-09,
				-2.519779386501972e-09
			],
			[
				2.4328118308955753e-09,
				7.412732325367532e-11
			],
			[
				-1.0828100473004203e-09,
				-3.869124779682492e-09
			],
			[
				9.821730872133968e-09,
				4.984264848674859e-09
			],
			[
				-2.520199545036776e-09,
				7.26861369577868e-09
			],
			[
				-7.301531327097404e-09,
				-1.2252878544453646e-08
			],
			[
				3.0118366819425877e-09,
				-4.5580478707298506e-11
			],
			[
				-7.314556364068936e-10,
				2.3384971775700353e-09
			],
			[
				-9.32603681396781e-10,
				-2.1486418810737154e-09
			],
			[
				-1.1191635084069964e-09,
				3.7234017051252147e-09
			],
			[
				-2.2861385573128144e-10,
				-3.867676522913707e-09
			],
			[
				1.754737013397365e-09,
				-7.589822653095404e-10
			],
			[
				-1.754737013397365e-09,
				7.589822653095404e-10
			],
			[
				-1.4102867883366768e-09,
				-4.605028216114265e-09
			],
			[
				-2.4081698433851553e-09,
				-6.761007854173001e-10
			],
			[
				3.818456631721938e-09,
				5.281129001531671e-09
			],
			[
				2.388818377888037e-09,
				-3.5236696958647136e-10
			],
			[
				-2.388818377888037e-09,
				3.5236696958647136e-10
			],
			[
				-2.392222746162464e-09,
				-6.025003981331543e-10
			],
			[
				-1.0063586352963669e-10,
				2.7728372778305774e-09
			],
			[
				-4.271371960615534e-10,
				3.6128963108125864e-09
			],
			[
				-2.0684831988548223e-09,
				1.5870142242406147e-10
			],
			[
				-3.4343244804142577e-09,
				3.2140246435032907e-09
			],
			[
				4.715378862014652e-10,
				-1.0852962455556996e-09
			],
			[
				-5.989740639818274e-10,
				-3.2687010656992916e-09
			],
			[
				1.62606663000089e-09,
				-2.2119178702025643e-09
			],
			[
				-2.2846443309168757e-09,
				-1.1888758541064877e-09
			],
			[
				6.940924230122227e-09,
				2.1407772933682508e-09
			],
			[
				-3.048786774799626e-10,
				-3.2345574955282733e-09
			],
			[
				2.572771811075971e-09,
				-3.07388018713481e-10
			],
			[
				5.646236160628369e-09,
				-5.1005772997392195e-09
			],
			[
				-6.400301471828465e-09,
				1.8037784908554039e-09
			],
			[
				-3.3467794959013707e-10,
				-4.808070904002572e-10
			],
			[
				1.178047395315118e-09,
				2.275498683403988e-09
			],
			[
				-8.043050843084778e-10,
				6.888885713369887e-10
			],
			[
				7.150009497833808e-10,
				8.1321864454299e-10
			],
			[
				-2.069769277894861e-09,
				-3.0810481014807824e-09
			],
			[
				-7.578387349163913e-10,
				-5.982984928128123e-09
			],
			[
				3.1058059236040992e-09,
				3.8454950048520575e-09
			],
			[
				-5.031218891480906e-10,
				3.3734356773796888e-09
			],
			[
				2.2492397835556125e-10,
				1.8451023473772647e-09
			],
			[
				4.718911995768338e-09,
				5.737841509707106e-09
			],
			[
				-3.671318788416359e-09,
				-1.6103776066724893e-09
			],
			[
				2.663646073304011e-10,
				-8.663602555840506e-10
			],
			[
				-1.3139578146823773e-09,
				-3.2611036474506717e-09
			],
			[
				-4.842834455844643e-09,
				2.4624868692191905e-09
			],
			[
				4.842834455844537e-09,
				-2.4624868692192037e-09
			],
			[
				-3.13708133804488e-09,
				-2.1679162124255495e-10
			],
			[
				-3.2937099054875176e-10,
				-3.1373122487323404e-09
			],
			[
				2.4665746897366605e-09,
				-1.195299799188481e-09
			],
			[
				6.449853940920254e-09,
				3.556029130460724e-09
			],
			[
				-6.477783828101172e-10,
				-5.602717720710391e-09
			],
			[
				1.3238321903176543e-10,
				-5.4191135311391465e-09
			],
			[
				5.571547122412159e-09,
				2.5747751616803116e-10
			],
			[
				-4.199855531766333e-09,
				-4.839493316215117e-09
			],
			[
				5.956728826104534e-09,
				2.2758777345316894e-09
			],
			[
				-1.066134205629753e-08,
				9.512983432059627e-09
			],
			[
				-1.601659498736914e-09,
				4.808360424007986e-09
			],
			[
				-1.4427920514249534e-09,
				3.1899813166457986e-09
			],
			[
				1.4427920514249666e-09,
				-3.1899813166459045e-09
			],
			[
				1.95144891851006e-09,
				3.3038187593293717e-09
			],
			[
				-2.6065391785398943e-09,
				4.3482040827520013e-10
			],
			[
				-2.835193089496506e-09,
				-9.384603822969287e-09
			],
			[
				2.138327275471867e-09,
				-2.323923933488674e-09
			],
			[
				1.0257763391950254e-09,
				7.556819255225742e-09
			],
			[
				3.2617973485943427e-10,
				4.1306933362701185e-10
			],
			[
				-7.379389888054473e-09,
				2.0571770802887013e-09
			],
			[
				-3.236394772014829e-09,
				4.6310583725207844e-09
			],
			[
				1.0615784660069302e-08,
				-6.688235452809486e-09
			],
			[
				1.3181741821696106e-09,
				7.4140225393033e-09
			],
			[
				1.6469336196213132e-09,
				2.478911408658907e-09
			],
			[
				-2.965107801790924e-09,
				-9.892933947961995e-09
			],
			[
				-4.0862015913352094e-10,
				9.231535033610684e-10
			],
			[
				4.0862015913352094e-10,
				-9.231535033609626e-10
			],
			[
				3.619794868103073e-09,
				-5.202755511703001e-09
			],
			[
				1.33239849906312e-09,
				3.1445120743129626e-09
			],
			[
				-1.6287400337269237e-09,
				-1.987707713190148e-10
			],
			[
				-4.061111926872319e-09,
				2.710489467896384e-09
			],
			[
				7.376585934325202e-10,
				-4.5347525918733056e-10
			],
			[
				-1.5793111376264314e-09,
				5.702360000029318e-10
			],
			[
				5.548891311721112e-10,
				2.2600293704917026e-09
			],
			[
				-4.157975357610309e-09,
				2.6694199003493503e-10
			],
			[
				-1.4611644198892519e-09,
				2.941161032474424e-09
			],
			[
				2.1187154334910815e-09,
				8.202720002380269e-10
			],
			[
				1.108065210473397e-09,
				-8.65309838010257e-10
			],
			[
				-9.655513513272612e-10,
				-2.452041793289624e-09
			],
			[
				-2.240194988376749e-09,
				1.2473946531787215e-09
			],
			[
				5.038979868580752e-09,
				-3.915453307328985e-09
			],
			[
				-1.828299953740167e-10,
				4.9766923881898e-10
			],
			[
				6.595328061388785e-11,
				6.069575134778077e-10
			],
			[
				1.7004243258727818e-09,
				-1.977856860088663e-09
			],
			[
				-1.1475177026275275e-09,
				3.041796230649622e-09
			],
			[
				6.552025305622937e-10,
				2.9134854922834854e-09
			],
			[
				2.255670058699765e-09,
				1.8866462645606646e-09
			],
			[
				-1.6430260411213306e-09,
				-1.0351223608110496e-09
			],
			[
				-4.419674747308891e-10,
				2.483618464670577e-09
			],
			[
				1.4984581812896527e-09,
				1.5331778445840407e-09
			],
			[
				-8.27638607029824e-10,
				3.497379219679232e-09
			],
			[
				9.70919124056591e-10,
				-2.1668266151646656e-09
			],
			[
				1.2822278437234976e-09,
				8.066367819467155e-10
			],
			[
				1.6986409272850427e-09,
				2.2402827012855393e-09
			],
			[
				1.4713363049448064e-10,
				1.72251326145435e-09
			],
			[
				2.0435806503544116e-09,
				4.217203336274342e-09
			],
			[
				1.0469990266556428e-09,
				-4.111669443191111e-10
			],
			[
				-4.5796265336308215e-09,
				-5.267202589491741e-10
			],
			[
				-5.091160666606036e-09,
				-8.593405485671873e-10
			],
			[
				3.8741720496025016e-09,
				-1.96320018847972e-10
			],
			[
				6.901070563169369e-10,
				-4.528670193722306e-10
			],
			[
				-9.572670262926726e-10,
				-2.1191584973927663e-09
			],
			[
				-9.304081006947011e-10,
				1.5645983654409553e-09
			],
			[
				-1.1706525334982219e-09,
				-6.443533557427302e-09
			],
			[
				-4.433621864327481e-10,
				-1.0593379660973656e-09
			],
			[
				1.5278678209216672e-09,
				1.0715329258266463e-09
			],
			[
				2.1631034930579785e-09,
				3.940010128714866e-10
			],
			[
				1.6688113936592e-09,
				-1.3518462585540758e-09
			],
			[
				1.5780812159202973e-09,
				-6.224312969160629e-10
			],
			[
				-5.8683481299349485e-09,
				-1.0128200559109012e-08
			],
			[
				-2.2756247226098946e-09,
				-2.0246977193320955e-09
			],
			[
				2.2756247226099475e-09,
				2.0246977193320426e-09
			],
			[
				1.0705192658262282e-09,
				-8.853023112935099e-10
			],
			[
				1.792994823671487e-10,
				-5.44323964532711e-10
			],
			[
				-1.2498187481934828e-09,
				1.429626275826115e-09
			],
			[
				-2.5351621228752526e-09,
				-2.692824295529431e-09
			],
			[
				-1.4330436008653808e-10,
				2.540399790011417e-09
			],
			[
				5.944467408517707e-10,
				-4.374355497318296e-10
			],
			[
				-1.2628168196760036e-09,
				2.0360608052220098e-10
			],
			[
				-2.077014020734358e-09,
				4.3676944299521554e-10
			],
			[
				3.81400657886788e-09,
				-1.9744808272918477e-09
			],
			[
				-1.5460745394449066e-09,
				5.45907667337021e-09
			],
			[
				2.1836740416529215e-09,
				-1.7959825834024782e-10
			],
			[
				7.575921213813714e-11,
				4.01171023688002e-09
			],
			[
				1.3982200919114932e-09,
				-4.314075273915608e-09
			],
			[
				-1.857939250814641e-09,
				9.220075091225587e-10
			],
			[
				1.356204448209444e-09,
				-3.975155528092446e-09
			],
			[
				-4.143054727501243e-09,
				1.8800839324302508e-09
			],
			[
				-4.796085030745155e-09,
				1.1219372809915979e-09
			],
			[
				-4.102548398720956e-09,
				8.042448261049834e-09
			],
			[
				-3.9478897228740615e-09,
				4.183796841474857e-09
			],
			[
				-4.560084127287105e-09,
				5.261504428100866e-10
			],
			[
				1.777853876888477e-09,
				-4.030121937793963e-09
			],
			[
				2.0847938866991812e-09,
				-1.579269374313296e-09
			],
			[
				1.6144473464082692e-10,
				-3.967671736244476e-09
			],
			[
				2.2837934005292296e-09,
				1.5261815231190031e-09
			],
			[
				2.596746148014334e-09,
				-2.2431940602624945e-09
			],
			[
				7.594013433038662e-09,
				-3.4786708044437286e-09
			],
			[
				5.051016527317968e-09,
				-1.981670368817592e-09
			],
			[
				-8.152815524367417e-09,
				-4.4821678543241245e-09
			],
			[
				-6.0652465325255515e-09,
				-3.6375840904006722e-09
			],
			[
				-8.826531492120871e-10,
				2.595362323362339e-09
			],
			[
				3.0525635545578677e-09,
				2.283552164812718e-09
			],
			[
				4.8394099773071e-09,
				4.967428295175482e-09
			],
			[
				7.2087416742400876e-09,
				-1.7265908386270133e-09
			],
			[
				2.598850382104921e-09,
				6.443998869744224e-09
			],
			[
				-2.2689787982627803e-09,
				6.391774713389726e-09
			],
			[
				2.3529992168542957e-09,
				1.770424935115756e-09
			],
			[
				2.427820095107383e-09,
				5.216053348312302e-10
			],
			[
				1.7383959828608898e-09,
				6.075417713310159e-09
			],
			[
				3.0221185989523396e-09,
				-9.386310260073435e-10
			],
			[
				3.150578449511813e-09,
				-2.6974413730333886e-10
			],
			[
				-1.302178392712918e-08,
				-1.9994846403080386e-08
			],
			[
				-2.952541974996401e-09,
				3.6551306455208813e-09
			],
			[
				-3.690554760887367e-09,
				-1.5729429709409617e-09
			],
			[
				6.643096735883715e-09,
				-2.0821876745797078e-09
			],
			[
				3.874093079658597e-09,
				4.730196230260387e-09
			],
			[
				-1.2732501385171453e-09,
				-1.8511004884373138e-10
			],
			[
				-2.8085954029852905e-09,
				3.0980613001452533e-09
			],
			[
				-6.698316538685538e-10,
				-4.3418187128777267e-10
			],
			[
				-3.8552238848745333e-10,
				4.1892779351981294e-09
			],
			[
				1.1291099747387363e-09,
				1.2060227355022312e-09
			],
			[
				4.54404254664077e-09,
				2.0465636331378264e-10
			],
			[
				-1.6188710098752045e-09,
				-3.91896623350089e-09
			],
			[
				5.483757626003554e-10,
				-1.0720272834625834e-09
			],
			[
				-3.3395507699039644e-09,
				-7.817929127324912e-09
			],
			[
				-1.565306236483181e-10,
				-1.476335649023303e-09
			],
			[
				-3.5506392325895205e-09,
				1.6689552822431393e-09
			],
			[
				-1.6820759465764798e-09,
				-2.2661259443321037e-09
			],
			[
				8.930843545626651e-10,
				-6.6122066210757774e-09
			],
			[
				4.1211764306033774e-09,
				2.6699223897619377e-09
			],
			[
				3.749850176479052e-10,
				6.015790542426372e-09
			],
			[
				1.5633116006265624e-08,
				6.38450331005216e-09
			],
			[
				-1.5633116006265624e-08,
				-6.384503310052186e-09
			],
			[
				1.8929983608591124e-09,
				-6.731090390549228e-09
			],
			[
				1.076481690774374e-09,
				2.7436883419424042e-09
			],
			[
				1.146645404242887e-09,
				-2.3026454147558767e-09
			],
			[
				-8.605183444824188e-10,
				-3.8787572567185304e-10
			],
			[
				1.4547824031160677e-09,
				3.0066631235089877e-09
			],
			[
				-1.2787164664640846e-09,
				-4.918998732379294e-10
			],
			[
				2.9543221978736376e-09,
				6.719530594936314e-09
			],
			[
				5.159166193682574e-09,
				1.3467060187500593e-08
			],
			[
				3.731028816736423e-09,
				7.847503866972661e-09
			],
			[
				-1.187738100554219e-09,
				-5.746151953784214e-09
			],
			[
				1.034474424741237e-09,
				-4.196058267601285e-09
			],
			[
				9.592464850572235e-09,
				-4.285879944586712e-09
			],
			[
				-2.4715391431097507e-08,
				-9.642844544673968e-09
			],
			[
				8.165197042397328e-09,
				1.9312569956900036e-09
			],
			[
				-8.165197042397275e-09,
				-1.931256995689792e-09
			],
			[
				-1.5495428785196404e-08,
				1.4289669640502301e-08
			],
			[
				5.424682661852747e-09,
				-1.5118770436526348e-09
			],
			[
				-2.444343862237128e-09,
				-7.892634150700422e-10
			],
			[
				-4.285468641009036e-10,
				-4.865664611441014e-09
			],
			[
				3.2716824686791212e-09,
				-6.576037100964071e-10
			],
			[
				3.599755407604765e-09,
				5.8286206441042514e-09
			],
			[
				-5.282449931974994e-09,
				-3.806655968983108e-09
			],
			[
				1.023171331900497e-12,
				-8.90362603488151e-10
			],
			[
				7.825252158880213e-09,
				4.86514370736587e-09
			],
			[
				3.779330959597911e-09,
				-7.103703331522915e-09
			],
			[
				-2.50957384436752e-10,
				-5.358303307718786e-09
			],
			[
				-3.396422750056974e-10,
				1.5471398442365823e-09
			],
			[
				3.3964227500575033e-10,
				-1.5471398442365823e-09
			],
			[
				-3.632523610482063e-09,
				1.2069300121172858e-09
			],
			[
				-1.094375727168607e-09,
				1.5597683272572946e-09
			],
			[
				-3.3552495160154055e-09,
				1.0427795258338554e-09
			],
			[
				6.101750203047062e-10,
				-1.8903255565502905e-09
			],
			[
				1.8036542736718683e-09,
				-2.1722273207498613e-09
			],
			[
				5.66831955968966e-09,
				2.5307501209179545e-10
			],
			[
				-1.8102624373742514e-08,
				-2.990988041165973e-09
			],
			[
				5.174686223158074e-09,
				-3.005444875686393e-09
			],
			[
				2.5680726566043203e-09,
				3.131514567781261e-09
			],
			[
				-3.4386388788999867e-09,
				-2.5195311123810936e-09
			],
			[
				2.4619302904790933e-09,
				-1.772967472979715e-10
			],
			[
				5.466591443521622e-09,
				4.57569762231152e-09
			],
			[
				8.479327287742043e-10,
				-2.142118348315431e-09
			],
			[
				-1.130182528935583e-09,
				4.4635569146122105e-09
			],
			[
				2.218145858475327e-10,
				1.685192372761002e-09
			],
			[
				2.1177334211304914e-09,
				-1.7801810611606772e-09
			],
			[
				3.812684432062587e-09,
				-1.240401291458401e-09
			],
			[
				3.6614767136197295e-08,
				2.149326067756223e-08
			],
			[
				3.9492318241962806e-08,
				3.407369219187317e-08
			],
			[
				4.092536488811103e-08,
				4.1532254436374274e-08
			],
			[
				4.0772171439491794e-08,
				2.4916515764169777e-08
			],
			[
				-1.458463600627812e-08,
				-8.32614550027382e-09
			],
			[
				-1.0815795511848576e-08,
				-1.2381011935814094e-08
			],
			[
				-1.2935466609544185e-08,
				-1.3545023250861735e-08
			],
			[
				-1.3305785657781191e-08,
				-1.124217093319565e-08
			],
			[
				-1.197493838679645e-08,
				-1.0779062132404518e-08
			],
			[
				-1.1336076989590228e-08,
				-1.5981753300107182e-08
			],
			[
				-1.797630822004999e-08,
				-7.471394997546283e-09
			],
			[
				-1.4768973962674113e-08,
				-1.4266361310174217e-08
			],
			[
				-1.4257476294586392e-08,
				-1.0855501616868596e-08
			],
			[
				-1.4707743486295448e-08,
				-1.716950585542137e-08
			],
			[
				-1.4760696009064098e-08,
				-1.3461955646550956e-08
			],
			[
				-1.6504737269689077e-08,
				-1.02618754581181e-08
			],
			[
				6.372357151108293e-09,
				9.316914738686643e-09
			],
			[
				3.751655547326696e-09,
				1.440912412867032e-08
			],
			[
				3.416770837739854e-09,
				-3.189157342977964e-09
			],
			[
				-2.1399514867748253e-11,
				-6.268175951055144e-09
			],
			[
				-2.144276583543038e-09,
				-4.8877526123404307e-11
			],
			[
				9.039414271614586e-10,
				-2.6073621008829022e-09
			],
			[
				7.652429976105855e-09,
				-6.5653140049075836e-09
			],
			[
				1.1245003673198788e-09,
				-2.1776936809843466e-09
			],
			[
				-1.438963145713055e-11,
				1.4430000922568385e-09
			],
			[
				-7.693704472469394e-10,
				-3.2438162297833825e-09
			],
			[
				1.7637274336934727e-09,
				-1.9048719202922823e-09
			],
			[
				-1.4256606812008234e-09,
				7.078212957342809e-09
			],
			[
				-1.1346895062551813e-08,
				7.363799127993373e-10
			],
			[
				-1.362455850449685e-08,
				-2.6512952079847187e-08
			],
			[
				4.078788602642043e-09,
				2.143555932724792e-08
			],
			[
				-1.3335632223572463e-10,
				3.1045365837235554e-09
			],
			[
				-3.3650009131557577e-10,
				3.410934196305621e-08
			],
			[
				1.7024548685058182e-09,
				2.778903954744853e-09
			],
			[
				-4.8584739818185454e-09,
				-1.8254824916828784e-08
			],
			[
				2.8231128111104198e-09,
				1.1326058714642906e-08
			],
			[
				4.05192331676065e-09,
				-1.2281501503862492e-08
			],
			[
				7.15723117969442e-09,
				1.042553751731111e-09
			],
			[
				-5.5055697947702415e-09,
				7.539237683959635e-10
			],
			[
				-1.6169505111344992e-09,
				3.513317247567638e-10
			],
			[
				-1.323230428308647e-09,
				-2.0607741845076865e-09
			],
			[
				-3.69093208631244e-11,
				5.2827522009944684e-09
			],
			[
				-4.157785922887253e-10,
				2.9955814780636464e-09
			],
			[
				5.408739902086249e-09,
				4.921901367568764e-09
			],
			[
				6.292127237973561e-09,
				2.1411731546251346e-09
			],
			[
				7.144660695373034e-09,
				-8.142980852096804e-10
			],
			[
				-1.6983405179534828e-08,
				-2.720056917657845e-08
			],
			[
				-2.280964900272774e-09,
				-6.347101983964366e-10
			],
			[
				9.317280891739624e-09,
				1.426368795028738e-08
			],
			[
				5.095288215452855e-09,
				5.8015511648781664e-09
			],
			[
				8.309417928794234e-09,
				2.8197255176059818e-09
			],
			[
				8.517826383928511e-09,
				1.0665029206107147e-09
			],
			[
				8.677457653979616e-09,
				1.192671904378587e-09
			],
			[
				4.892302966735033e-09,
				-2.6057405300024913e-10
			],
			[
				7.888903516932023e-09,
				2.793988530290166e-09
			],
			[
				5.0194606138825504e-09,
				-4.904699028318584e-10
			],
			[
				3.4663290573129376e-09,
				1.1915782253768387e-09
			],
			[
				8.554953938688028e-09,
				1.5267982700621544e-09
			],
			[
				6.032281505447401e-09,
				-3.025681309588528e-09
			],
			[
				7.2843238933857744e-09,
				-1.8090205708107978e-09
			],
			[
				6.8978759136327224e-09,
				-1.9629949550854005e-11
			],
			[
				1.2084450497187093e-08,
				-4.481558517033316e-09
			],
			[
				7.999648940002131e-09,
				2.2269894329122102e-09
			],
			[
				1.2428328368894319e-08,
				1.3873495428579167e-09
			],
			[
				9.467436447542889e-11,
				2.151844331541343e-09
			],
			[
				8.862315452617953e-09,
				4.399527836049833e-10
			],
			[
				7.710399709552167e-09,
				2.2739662532769267e-09
			],
			[
				3.413093950904755e-09,
				-9.134936015343328e-09
			],
			[
				6.5088808420601595e-09,
				5.600964142362522e-10
			],
			[
				1.6720076433843782e-08,
				2.5253128286732944e-11
			],
			[
				3.480678229743605e-09,
				-3.355862106064456e-09
			],
			[
				6.729733147110451e-09,
				-1.5412413863895913e-09
			],
			[
				6.0719667189455634e-09,
				2.1472833119703807e-09
			],
			[
				9.227853739996813e-09,
				9.752067759134404e-10
			],
			[
				4.5550109302789615e-09,
				3.363146977553606e-09
			],
			[
				7.421970752856061e-09,
				4.863183282317336e-09
			],
			[
				7.630171460830559e-09,
				2.9771672962602134e-09
			],
			[
				5.155913524534442e-09,
				-3.474288492636752e-10
			],
			[
				3.943958149261319e-09,
				2.9837471098375193e-09
			],
			[
				4.285774551170655e-09,
				1.922546742855628e-09
			],
			[
				1.1731464523168394e-08,
				7.93007166520651e-09
			],
			[
				5.0529608751090184e-09,
				1.616465484140979e-08
			],
			[
				8.952791807343151e-09,
				1.1248197847828545e-08
			],
			[
				9.691231393946601e-10,
				-1.39212952366754e-09
			],
			[
				5.402030935298479e-09,
				-2.0764893415312533e-09
			],
			[
				7.0139188415939695e-09,
				-6.8679969988834995e-09
			],
			[
				4.795256393677025e-09,
				1.8644473323798607e-09
			],
			[
				1.7337890958975065e-09,
				3.4003037741077826e-09
			],
			[
				4.541157616754098e-09,
				5.089678471628631e-09
			],
			[
				-6.128650960767166e-08,
				-1.1915331515525872e-08
			],
			[
				-5.335069647213494e-08,
				-1.3148063380359692e-08
			],
			[
				-4.906205175759894e-08,
				-1.3572801571296146e-08
			],
			[
				-5.169772577015862e-08,
				-3.6360661516689997e-09
			],
			[
				-4.9756830973108434e-08,
				-1.3312622706378243e-08
			],
			[
				-1.2660563341583069e-09,
				3.780582523004773e-09
			],
			[
				8.687295205686878e-09,
				1.2385989396341303e-08
			],
			[
				8.56578978487182e-09,
				6.14370509186842e-09
			],
			[
				-3.876842376588583e-09,
				-8.880542135456945e-09
			],
			[
				2.6391257763846868e-09,
				-5.288611053257892e-09
			],
			[
				-6.483240976409173e-09,
				-1.4939080719174751e-09
			],
			[
				-3.547379196716702e-09,
				-1.961460137746193e-09
			],
			[
				-3.5750750695703212e-09,
				1.4679153767595995e-09
			],
			[
				-1.1436168135004053e-09,
				-6.153670989595803e-09
			],
			[
				3.6299124708235137e-09,
				5.891309481250814e-09
			],
			[
				-3.62991247082354e-09,
				-5.891309481250708e-09
			],
			[
				-1.6093361939227133e-09,
				1.61593996827004e-09
			],
			[
				1.8743275824998486e-09,
				3.5321764265093434e-10
			],
			[
				2.011216652256179e-09,
				-8.896572791612574e-10
			],
			[
				1.0378003011286581e-09,
				-2.3030078007740856e-09
			],
			[
				-3.3140083419618667e-09,
				1.2235074690142891e-09
			],
			[
				3.464925015717415e-09,
				-2.2656956990243496e-09
			],
			[
				-3.5748472849708197e-09,
				1.30801470463919e-10
			],
			[
				-2.5021189160789267e-09,
				9.638146126359234e-09
			],
			[
				1.3875082278488673e-08,
				-1.1691210314608143e-08
			],
			[
				-5.3173411977878975e-09,
				5.568467788250357e-09
			],
			[
				-5.9456998953686036e-09,
				-1.3805093714409376e-09
			],
			[
				-5.319506438257896e-09,
				-1.7275470957394973e-09
			],
			[
				-2.7152229450525457e-09,
				4.982699760758809e-10
			],
			[
				3.8984161503741295e-09,
				-4.1548113054330687e-10
			],
			[
				1.7710137047925215e-10,
				-4.52651828440367e-09
			],
			[
				1.0651463345297235e-09,
				-1.0185423067952246e-09
			],
			[
				-1.8494423218094896e-09,
				8.727757718768987e-09
			],
			[
				1.4203946941700713e-09,
				5.341951039993829e-09
			],
			[
				-2.5936960001890594e-09,
				-1.2583903592412561e-08
			],
			[
				5.916809155755603e-09,
				5.704013675055669e-09
			],
			[
				2.7754265444124342e-11,
				9.130484452947572e-09
			],
			[
				5.2590400524092046e-09,
				1.4368438313458188e-09
			],
			[
				-7.079828475394693e-10,
				7.187026751095625e-09
			],
			[
				-3.2458677284004197e-09,
				-1.746921544107766e-08
			],
			[
				-1.3329437419134928e-09,
				-2.8513959431103927e-10
			],
			[
				2.957284477661297e-09,
				2.33676795064009e-09
			],
			[
				-9.605217185259399e-10,
				-9.240834064938366e-10
			],
			[
				2.5581117128943425e-09,
				5.475781694382379e-09
			],
			[
				-1.653092159358884e-09,
				1.1884939689567558e-08
			],
			[
				-2.1581302854979145e-10,
				-3.650723473930007e-10
			],
			[
				1.5186719840149562e-09,
				3.8855540819750373e-10
			],
			[
				-3.6052919877231957e-09,
				-1.7748186706399267e-09
			],
			[
				-1.9149643611659576e-09,
				7.687296457473412e-10
			],
			[
				4.3167610097677505e-09,
				-2.8723337492529638e-09
			],
			[
				6.338030394360266e-09,
				-3.539551337545703e-09
			],
			[
				1.049351898971288e-09,
				-9.983871738307163e-10
			],
			[
				-1.9321600021410264e-09,
				-3.827001781345438e-09
			],
			[
				-6.696434023078745e-10,
				-1.866585024808539e-09
			],
			[
				3.373111050327037e-09,
				-6.053697526568668e-09
			],
			[
				-7.172460691653019e-09,
				-3.89367451368459e-09
			],
			[
				-1.2375294479650073e-09,
				1.0993979815829632e-08
			],
			[
				-4.1374786518818165e-09,
				-4.818278864874598e-09
			],
			[
				1.3876329232756541e-09,
				-9.152698079262318e-10
			],
			[
				-1.4921958191486395e-09,
				2.4203765907010097e-09
			],
			[
				-1.9261566920089213e-09,
				-3.642424556641469e-10
			],
			[
				6.7366250835671115e-09,
				3.2232584640215475e-10
			],
			[
				2.650074886580536e-10,
				-1.3322660091581074e-09
			],
			[
				3.846730037753921e-09,
				-1.5957537290585298e-09
			],
			[
				7.728380204784327e-09,
				-3.98967530267429e-09
			],
			[
				4.613547655704075e-09,
				-2.1637340274126397e-09
			],
			[
				2.337772059235579e-09,
				4.199463090035773e-09
			],
			[
				-1.7708896800068289e-09,
				8.769764994233121e-10
			],
			[
				-3.5604021589739916e-09,
				1.702705290414736e-09
			],
			[
				-2.280673963765361e-09,
				1.698079766118843e-09
			],
			[
				-1.4497744215799457e-08,
				-1.7742555591283792e-09
			],
			[
				3.1568177062765898e-09,
				7.052136546301119e-10
			],
			[
				-3.894582728486519e-09,
				3.3031689044582743e-09
			],
			[
				4.234139819255201e-09,
				1.3001505631204271e-08
			],
			[
				-2.2681955678356646e-09,
				-4.938865502415901e-10
			],
			[
				8.614079399825222e-09,
				5.3378199938639875e-09
			],
			[
				4.208921435733772e-09,
				3.0291223851177034e-10
			],
			[
				-4.5846790090612256e-09,
				-2.408029253502221e-09
			],
			[
				2.964079795359856e-09,
				2.077178665975853e-09
			],
			[
				-3.903345489538205e-09,
				7.783109802301702e-10
			],
			[
				-5.006563490746659e-09,
				-1.862996889079405e-09
			],
			[
				1.8121919698997825e-09,
				1.6443245572330606e-09
			],
			[
				5.014787613762102e-10,
				-8.428305945086245e-10
			],
			[
				-8.728310206588487e-10,
				-4.927064495060551e-09
			],
			[
				-8.933215647608387e-11,
				4.1715130681535145e-09
			],
			[
				-6.8358395140400965e-09,
				-1.3581910162064097e-08
			],
			[
				1.9636600891165095e-09,
				-7.205229749804418e-09
			],
			[
				5.4156806144697326e-09,
				5.986151743161485e-10
			],
			[
				-5.4156806144697326e-09,
				-5.986151743161485e-10
			],
			[
				2.8321811989081944e-09,
				-2.426890767917129e-09
			],
			[
				-2.832181198908221e-09,
				2.4268907679171555e-09
			],
			[
				-1.0585658040167166e-09,
				-4.045015244675005e-10
			],
			[
				2.0674334471994854e-09,
				-2.4357145486331174e-09
			],
			[
				2.521924800523417e-09,
				1.7069642877687286e-09
			],
			[
				3.517012511867127e-09,
				8.614172763332502e-10
			],
			[
				2.10361580935357e-09,
				-1.7860380197716473e-09
			],
			[
				-2.095654185855079e-09,
				8.782551627462253e-10
			],
			[
				1.302204038151892e-09,
				1.445364912604732e-08
			],
			[
				6.5082834711788475e-09,
				-8.042699858123952e-10
			],
			[
				-1.8282594521760929e-09,
				-6.76148083876274e-09
			],
			[
				-1.6117325584552894e-09,
				-1.7271601096100579e-09
			],
			[
				-1.1426262077772431e-08,
				-3.9811208258384884e-09
			],
			[
				-1.7066890834770426e-09,
				2.2613467251250346e-10
			],
			[
				3.773738246307328e-10,
				6.083164327269604e-10
			],
			[
				1.3293152588464157e-09,
				-8.344511052393844e-10
			],
			[
				2.1194485944109074e-08,
				1.692289221219813e-08
			],
			[
				1.874911720148945e-08,
				1.2415953788778824e-08
			],
			[
				-5.145105241245407e-09,
				1.147699988791956e-09
			],
			[
				1.2680123106797727e-09,
				3.0894249634495905e-09
			],
			[
				-1.3062974982975886e-09,
				2.356938202215788e-09
			],
			[
				-7.211697500580469e-09,
				-8.62870681326673e-09
			],
			[
				4.449081551371668e-09,
				1.0717511744813438e-09
			],
			[
				-1.2545502736512808e-09,
				5.7108868146245674e-09
			],
			[
				-2.849524581774491e-09,
				1.189525874200573e-09
			],
			[
				-9.608877010483615e-09,
				5.258079500092357e-09
			],
			[
				-5.6992331773641746e-09,
				-1.3763080094640409e-08
			],
			[
				-1.2585411724252595e-08,
				-2.6771365610925818e-08
			],
			[
				2.205509429441766e-10,
				6.303188806124717e-10
			],
			[
				-8.400033949282486e-10,
				7.378810817747129e-10
			],
			[
				-2.095312256594298e-09,
				-4.5674980053999115e-09
			],
			[
				1.6174924381734707e-09,
				5.92792632366976e-10
			],
			[
				1.55116437284479e-10,
				-8.637361966053688e-10
			],
			[
				8.747992734914787e-10,
				-5.759844744244371e-10
			],
			[
				-2.839489942219006e-09,
				7.567766068271018e-10
			],
			[
				-7.614957350839494e-10,
				1.3290243610878749e-09
			],
			[
				5.086449481993336e-10,
				3.402582400076491e-09
			],
			[
				3.1596972887324047e-09,
				-1.4421572863159903e-09
			],
			[
				9.23793789742789e-09,
				-8.637665508064738e-09
			],
			[
				7.914369915369649e-09,
				-3.478094817937574e-09
			],
			[
				5.462555573773846e-09,
				-2.287223999613347e-09
			],
			[
				2.560687063128302e-10,
				1.3494130758573164e-09
			],
			[
				-6.814039261374363e-09,
				4.6323789398613587e-10
			],
			[
				-3.716606196869601e-09,
				9.301288401736581e-10
			],
			[
				-5.96498539180254e-09,
				8.01518459308854e-09
			],
			[
				-6.375301242837579e-09,
				3.6450199225099025e-09
			],
			[
				-4.311828076938495e-09,
				3.0778309773117645e-09
			],
			[
				-5.733200485326691e-10,
				2.4014822426830367e-09
			],
			[
				-2.7585094968415193e-09,
				-1.455679295975927e-09
			],
			[
				1.8277099331602745e-09,
				2.982224498440467e-09
			],
			[
				-6.6344250483228705e-09,
				4.865385515444805e-09
			],
			[
				-4.226605089596735e-09,
				3.0444183525488686e-09
			],
			[
				-2.2639449508415813e-10,
				3.6888490077058382e-09
			],
			[
				2.2611165786939883e-09,
				2.741456178199451e-09
			],
			[
				2.643870930794062e-09,
				4.710640064809018e-09
			],
			[
				-2.7702570820799247e-09,
				3.055207554286985e-09
			],
			[
				-1.631465310662981e-09,
				2.8550849493362318e-09
			],
			[
				-7.381133205789154e-09,
				2.581083932907978e-09
			],
			[
				-3.2657346112575533e-09,
				4.913973533400703e-09
			],
			[
				-4.098442301342509e-09,
				4.544140133531087e-10
			],
			[
				6.971613168744147e-10,
				1.4076303609637684e-09
			],
			[
				1.3352442573996444e-09,
				4.200881692866404e-09
			],
			[
				9.437968222126712e-10,
				8.396142335928162e-10
			],
			[
				2.5167787196648253e-09,
				4.164734798927907e-09
			],
			[
				1.5217409786950225e-09,
				-1.901357528588247e-09
			],
			[
				8.08336478940153e-09,
				-5.133192062685393e-09
			],
			[
				5.178953121762638e-09,
				-4.706979211058317e-09
			],
			[
				1.587863637230249e-08,
				-4.1757429800243075e-09
			],
			[
				-2.2081147642105212e-09,
				-5.521456035509209e-09
			],
			[
				1.1471068623453604e-08,
				-3.5709427653223265e-09
			],
			[
				5.877643488357332e-09,
				-1.871955769878146e-09
			],
			[
				1.7501287145005213e-10,
				-2.609878780754342e-09
			],
			[
				2.3612222745521393e-09,
				4.982856377386443e-09
			],
			[
				-2.7540923139879557e-09,
				2.913891524687039e-11
			],
			[
				-2.808178722031125e-10,
				-1.9469190881464653e-09
			],
			[
				-6.761043920008317e-09,
				-6.87660383682962e-09
			],
			[
				-1.3289575444864935e-08,
				-4.0145495588833815e-09
			],
			[
				2.732240926458801e-10,
				-5.882091276073619e-09
			],
			[
				-3.837968353090899e-09,
				-4.066763026351109e-09
			],
			[
				5.564190935234062e-09,
				-1.2933097212490505e-09
			],
			[
				-1.6010086718397379e-09,
				-1.9694862620893568e-09
			],
			[
				4.5265240498955265e-09,
				-3.4537121601053867e-09
			],
			[
				-4.098716253066807e-09,
				4.497811541576476e-09
			],
			[
				-4.278077968287191e-10,
				-1.0440993814711952e-09
			],
			[
				1.4148210925865003e-09,
				-2.4082732512079643e-09
			],
			[
				1.7986563853135863e-08,
				-1.064153769032154e-08
			],
			[
				8.879220525510186e-09,
				-7.555008537394753e-09
			],
			[
				8.219610927265567e-09,
				-2.7225587737849016e-09
			],
			[
				-1.0310007607599566e-08,
				2.7221982575748244e-09
			],
			[
				-1.4715818910902235e-08,
				4.047015050156061e-09
			],
			[
				-1.147438987999613e-08,
				1.655816494497859e-08
			],
			[
				-6.560588099031561e-09,
				-1.2834343462547085e-08
			],
			[
				6.560588099031535e-09,
				1.2834343462547138e-08
			],
			[
				-5.283027041883583e-09,
				3.407664133642594e-09
			],
			[
				3.5164240041025703e-09,
				-1.4866560272623525e-09
			],
			[
				1.7666030377809064e-09,
				-1.9210081063802413e-09
			],
			[
				-6.9865232916427596e-09,
				-3.3662704729988333e-09
			],
			[
				-5.8701731805518534e-09,
				-9.878444291035664e-09
			],
			[
				1.5936909558291095e-09,
				5.713213285503041e-09
			],
			[
				1.126300551636553e-08,
				7.531501478531476e-09
			],
			[
				-2.2151790084762698e-09,
				1.7229662531793034e-09
			],
			[
				8.32290132236544e-10,
				-8.17445327223134e-10
			],
			[
				1.3828888762397523e-09,
				-9.055209259561826e-10
			],
			[
				-4.87776751145562e-09,
				1.5203020763470633e-09
			],
			[
				-3.5750898748406245e-09,
				-1.8239841565179229e-09
			],
			[
				5.6547753113981745e-09,
				-1.09915389019158e-09
			],
			[
				1.7986976502285091e-09,
				1.7519904982386943e-09
			],
			[
				8.706602191887729e-11,
				-1.4878183357217946e-09
			],
			[
				9.677403155125158e-10,
				-2.562668793698864e-09
			],
			[
				1.1420360016013014e-08,
				-5.6474985712388384e-09
			],
			[
				3.208724574594452e-10,
				3.095213202292029e-09
			],
			[
				-1.5044859484701956e-09,
				2.169633965301846e-09
			],
			[
				-1.5885429576874867e-09,
				-5.337262213605021e-10
			],
			[
				-4.09634986880104e-09,
				1.9921612244560918e-09
			],
			[
				-4.607275611274827e-09,
				2.62554900209346e-09
			],
			[
				-6.54607980348871e-10,
				-5.56204487042774e-10
			],
			[
				2.634598965362518e-09,
				-9.576870264875711e-10
			],
			[
				1.7364739342369794e-09,
				-4.9642782466038686e-09
			],
			[
				-1.2822979273635832e-10,
				-1.2802940629069856e-08
			],
			[
				4.741460647660533e-09,
				1.948946642935411e-09
			],
			[
				4.1239319837672315e-09,
				1.2723586666847978e-09
			],
			[
				2.1183874944717292e-09,
				-4.148774403272698e-09
			],
			[
				1.9180768868560578e-09,
				-4.70517631698934e-09
			],
			[
				-1.3026225870285242e-08,
				4.044508063829196e-09
			],
			[
				-9.50923477748933e-09,
				1.9368139631502363e-08
			],
			[
				2.108693693450661e-09,
				-4.4372327212609125e-10
			],
			[
				3.984164479776115e-09,
				3.724965149019877e-09
			],
			[
				-3.264057624240826e-10,
				4.054834542039093e-09
			],
			[
				1.8316624208043842e-09,
				-9.128606787799353e-10
			],
			[
				-4.070560637852684e-09,
				-3.6472115021347934e-09
			],
			[
				6.739533196925333e-09,
				1.4849692868539642e-09
			],
			[
				-1.4469781605383126e-09,
				6.251576447740073e-10
			],
			[
				-8.078293876075383e-09,
				-4.321585720517625e-09
			],
			[
				8.021605817621727e-09,
				3.4146078601764484e-09
			],
			[
				-2.1998947347998037e-09,
				9.452730811755744e-09
			],
			[
				-2.82207043221795e-09,
				-2.402338903286714e-09
			],
			[
				-2.2533014313208966e-09,
				2.1482607659835316e-09
			],
			[
				1.6832803975041307e-09,
				-3.822640452990717e-09
			],
			[
				-2.644386701563566e-10,
				1.4432762143269235e-08
			],
			[
				-3.2320328997311772e-09,
				-7.849428355717095e-10
			],
			[
				1.4626805554784316e-09,
				5.5053190066362e-09
			],
			[
				2.211335066388209e-09,
				-4.066994548580899e-09
			],
			[
				-9.659859148292877e-10,
				4.825803642262355e-10
			],
			[
				1.6628763507693996e-10,
				-3.9787073662600454e-09
			],
			[
				3.5664694405471043e-09,
				-1.1525134538483966e-10
			],
			[
				4.0430490978715577e-10,
				-4.0493938148123515e-09
			],
			[
				1.362336868988634e-09,
				-4.850254486564433e-10
			],
			[
				3.0409806007206507e-11,
				-3.3356718721990855e-09
			],
			[
				-1.2663114142342327e-09,
				-4.536865633718416e-09
			],
			[
				2.549920686791579e-09,
				9.877337712465201e-10
			],
			[
				-1.5851764614747998e-09,
				-1.651915199611867e-10
			],
			[
				-7.359559607145457e-10,
				-4.308894820904603e-09
			],
			[
				-8.299101102717577e-10,
				-3.4355135055708965e-09
			],
			[
				-1.881054177452052e-09,
				-2.4442684354312897e-08
			],
			[
				-1.5008707273911868e-08,
				-3.228827092473033e-08
			],
			[
				-1.8034761486667593e-08,
				-3.251718039914476e-08
			],
			[
				-2.24434663135562e-08,
				-2.4013709319104597e-08
			],
			[
				-7.692087353925793e-09,
				-1.8110527630036077e-08
			],
			[
				-1.7452134464517685e-09,
				-9.13731379283849e-09
			],
			[
				3.7800301899047084e-09,
				2.055193038829512e-09
			],
			[
				3.12571449671663e-09,
				1.0958232324722342e-08
			],
			[
				2.8851655210781044e-09,
				7.211053631789942e-09
			],
			[
				6.40259348763352e-10,
				1.1103034580017492e-08
			],
			[
				5.611178167077851e-09,
				7.201239129982665e-09
			],
			[
				4.661391512568972e-10,
				9.703831634706207e-09
			],
			[
				1.9153827562943412e-09,
				-4.981194023305608e-09
			],
			[
				9.929626044427993e-10,
				6.33466745004223e-09
			],
			[
				1.2219961697740826e-08,
				2.576782692351113e-09
			],
			[
				2.7878048999408373e-09,
				5.8312569951490426e-09
			],
			[
				9.153374077453258e-09,
				9.245479100023492e-09
			],
			[
				7.72442946723075e-09,
				8.045407119108381e-09
			],
			[
				5.023899607987766e-09,
				1.0614227225117317e-08
			],
			[
				2.8349425895484176e-09,
				9.839494886331258e-09
			],
			[
				-3.3670586495477764e-09,
				1.2671766506268543e-08
			],
			[
				3.0938535343624184e-09,
				1.3976371344492311e-08
			],
			[
				3.6534764028800437e-09,
				8.159870170484591e-09
			],
			[
				4.263774188834261e-09,
				9.962972614054999e-09
			],
			[
				-3.704100641974645e-09,
				2.924928205550132e-09
			],
			[
				4.012893483488742e-09,
				7.228166227377429e-10
			],
			[
				-1.7043095079897286e-09,
				1.5550278642838668e-09
			],
			[
				7.729939350788763e-10,
				-2.0269480239918034e-09
			],
			[
				5.549567405606608e-10,
				7.064425842057392e-11
			],
			[
				-4.1495021673958267e-10,
				1.2396488672696994e-09
			],
			[
				3.1537596425096446e-09,
				1.4819467305482375e-09
			],
			[
				1.5732444855546972e-09,
				6.310275337673867e-10
			],
			[
				2.859412562496738e-09,
				-1.7620172980016971e-09
			],
			[
				-3.744417966839604e-09,
				-4.9541381593189864e-09
			],
			[
				-2.810224780265233e-09,
				-2.743771547317649e-09
			],
			[
				-5.492577358800889e-10,
				2.8608349460528143e-09
			],
			[
				5.277906871075057e-09,
				-3.4327752169304775e-09
			],
			[
				4.265771282434967e-09,
				-5.245796521338503e-09
			],
			[
				9.897428052532868e-10,
				-7.1002091564933285e-09
			],
			[
				1.1891169453904086e-09,
				-5.272912570843133e-09
			],
			[
				3.625616437625785e-09,
				9.784488066537826e-09
			],
			[
				-8.849560808062677e-09,
				1.921360972653167e-08
			],
			[
				-7.1626113906946495e-09,
				5.4342011271601285e-09
			],
			[
				6.640178569778228e-10,
				-1.3380605454624105e-08
			],
			[
				2.735147952707939e-09,
				9.935540270624237e-10
			],
			[
				-1.2609908624430613e-09,
				-1.4180547638907116e-09
			],
			[
				-2.540112245495272e-09,
				1.4934164190986136e-09
			],
			[
				-2.0164303017846913e-09,
				9.076335206820477e-10
			],
			[
				2.327441485989127e-09,
				7.31164436134215e-10
			],
			[
				7.549439710261175e-10,
				-2.7077136390866148e-09
			],
			[
				-2.5394546653076925e-09,
				-2.731578955265208e-09
			],
			[
				-3.259546294224873e-09,
				-3.266133961897077e-10
			],
			[
				2.6230365420252847e-09,
				4.5850998257662523e-10
			],
			[
				8.405279237991252e-10,
				-7.741869423148536e-10
			],
			[
				2.3354364937085793e-09,
				3.3738693111933558e-09
			],
			[
				5.723004087170509e-10,
				3.2410407819207125e-09
			],
			[
				-2.981575574474249e-10,
				-2.2067371832557238e-09
			],
			[
				-7.989864502015931e-10,
				-6.423787806675268e-10
			],
			[
				-2.76338627432015e-09,
				-1.664964233275928e-09
			],
			[
				-1.4993437527714739e-09,
				2.404766835241718e-09
			],
			[
				5.917066376880203e-09,
				4.2328797024366345e-09
			],
			[
				-1.4244290997865108e-09,
				-7.111202897780684e-10
			],
			[
				2.672413510569519e-09,
				1.0772006389494714e-08
			],
			[
				-4.143667762288886e-09,
				3.4746967260444075e-09
			],
			[
				-2.988929138532432e-09,
				6.847119608135791e-10
			],
			[
				-1.6776400857005846e-09,
				3.0104077491521153e-09
			],
			[
				4.443142123728135e-10,
				1.8385695471059581e-09
			],
			[
				-9.785056704281951e-10,
				2.8874050949002526e-09
			],
			[
				-1.146020415149573e-08,
				-6.363615588747928e-10
			],
			[
				-3.9448178565251404e-10,
				-2.486690763703515e-09
			],
			[
				-6.452705826586446e-09,
				2.1888886269937835e-10
			],
			[
				-1.970270881260262e-09,
				9.582286090817593e-10
			],
			[
				-1.4581108811372342e-09,
				-1.2247978629701278e-09
			],
			[
				4.558042004518471e-10,
				1.937328243577795e-09
			],
			[
				-4.935027305055372e-10,
				5.1104206386119795e-09
			],
			[
				-2.8741572641084367e-09,
				2.3708738726988705e-09
			],
			[
				-4.717490843182818e-09,
				3.105734694836548e-09
			],
			[
				-3.1137698814726648e-09,
				9.908371482632472e-10
			],
			[
				-7.774802496507868e-10,
				2.7140063204309515e-09
			],
			[
				-1.1781730958908046e-09,
				-3.2866516759788782e-09
			],
			[
				9.502508878767954e-10,
				-2.612834367148077e-10
			],
			[
				-3.976756116262523e-10,
				5.912209853587127e-09
			],
			[
				-7.788272736646102e-10,
				6.112058064501712e-09
			],
			[
				-4.886766063000836e-10,
				3.1886946643388375e-09
			],
			[
				-5.775532896180745e-10,
				4.739664171621184e-09
			],
			[
				-1.831144122090407e-09,
				5.373963997493928e-09
			],
			[
				-2.1879492206318265e-09,
				-3.981868570606246e-09
			],
			[
				2.739256852983444e-10,
				8.672733649665058e-09
			],
			[
				-4.7902191841382184e-09,
				-6.316150840231885e-10
			],
			[
				-3.3532310183788228e-09,
				-9.308637461883838e-10
			],
			[
				-1.0437963648140402e-09,
				3.209621741958499e-09
			],
			[
				-2.5205650963628457e-10,
				2.45358337613795e-11
			],
			[
				2.4933772903631977e-09,
				-2.3178436955694745e-09
			],
			[
				2.4452859000627366e-10,
				-4.297322742271838e-09
			],
			[
				5.314054142077978e-08,
				-6.190578553035603e-08
			],
			[
				2.5647093763067482e-09,
				-9.515955962703594e-10
			],
			[
				-6.151166195447062e-10,
				-2.8613583701892015e-10
			],
			[
				7.915225210105064e-10,
				7.49329520302645e-10
			],
			[
				-2.7411152777724425e-09,
				4.884019129866346e-10
			],
			[
				1.2287496820393796e-09,
				1.189018790232146e-09
			],
			[
				1.4818218960601925e-09,
				-2.9242343039582318e-09
			],
			[
				-1.2893843467378297e-09,
				8.652719975641273e-10
			],
			[
				-4.676210808433791e-09,
				-1.2206647337444944e-09
			],
			[
				4.079468292511972e-09,
				-1.1634114872221695e-09
			],
			[
				-6.165106625651665e-10,
				7.972197971795832e-10
			],
			[
				-2.0793405287449293e-10,
				2.4567999399487216e-09
			],
			[
				-4.1785224543795356e-09,
				-5.040911850383194e-11
			],
			[
				-1.1485660323535813e-09,
				3.1002105357059234e-09
			],
			[
				-1.3558409257920073e-09,
				3.556013170174481e-10
			],
			[
				4.3436979566442666e-10,
				4.3187833029620404e-10
			],
			[
				-1.799308577307965e-09,
				-4.957270895276724e-10
			],
			[
				-3.2806878083780867e-09,
				3.3965304783282433e-09
			],
			[
				-3.6805204459588473e-10,
				3.7188085530103413e-10
			],
			[
				7.698003935602158e-10,
				-1.279827468925569e-10
			],
			[
				-1.0495656539435645e-09,
				-1.4011880479122805e-09
			],
			[
				4.042728268379449e-09,
				4.21502794793901e-09
			],
			[
				3.3514516802574634e-09,
				7.19359981799939e-09
			],
			[
				-2.399071393992439e-10,
				3.5583083292984744e-10
			],
			[
				8.603727089008106e-09,
				4.687910065321923e-09
			],
			[
				3.593781326502877e-09,
				-2.4920738542389942e-09
			],
			[
				-1.44299385688976e-09,
				-9.631598966394859e-10
			],
			[
				-1.5992242233604229e-09,
				-7.031484280915367e-09
			],
			[
				-1.4385920562603183e-10,
				-4.281087761445041e-09
			],
			[
				-2.7506117408722046e-09,
				-1.2129633871173474e-09
			],
			[
				-4.346675631315299e-09,
				-5.815779218442991e-09
			],
			[
				2.9079567408406e-09,
				-2.366147792050437e-10
			],
			[
				3.0040308045703332e-09,
				-4.77878461309198e-10
			],
			[
				1.8819773163221372e-09,
				-6.593632761045764e-10
			],
			[
				3.08268028653492e-09,
				-1.7303600289609947e-09
			],
			[
				-7.532814346361042e-10,
				-1.3374076841668829e-09
			],
			[
				2.2964349843662856e-09,
				4.197517858796531e-09
			],
			[
				1.676606873240619e-09,
				-2.2004451655770801e-10
			],
			[
				-1.0001691610747234e-09,
				-3.4663250222820227e-09
			],
			[
				-2.898964872477162e-09,
				-7.98106334258781e-10
			],
			[
				3.2104374408173174e-09,
				-3.414683120547634e-09
			],
			[
				-1.3270974597321121e-09,
				3.7637830655826775e-11
			],
			[
				-3.803238287060274e-09,
				5.152072586251344e-09
			],
			[
				-3.3725519481835826e-09,
				-6.100238692726783e-10
			],
			[
				2.151721223552137e-09,
				4.4793376768562475e-09
			],
			[
				-1.2524866799599928e-10,
				5.669588683365017e-10
			],
			[
				-1.4796047718697087e-09,
				-3.0527109272261897e-09
			],
			[
				-4.7205235717686235e-09,
				-1.099215365600319e-09
			],
			[
				2.1767912453945932e-09,
				2.4325937853907452e-09
			],
			[
				-2.727167394517631e-09,
				1.0413708436762536e-08
			],
			[
				-3.2128544797632103e-09,
				-1.1858616358011615e-09
			],
			[
				-2.0280246401829796e-09,
				-7.732492537446168e-09
			],
			[
				8.150902803218811e-10,
				-5.633441623181482e-09
			],
			[
				-2.445883774395048e-09,
				4.6025596305575905e-09
			],
			[
				4.8953724303939225e-09,
				-1.7935155489015005e-09
			],
			[
				4.703467578142959e-09,
				1.329043278010145e-09
			],
			[
				2.426109447278497e-09,
				6.019590436136251e-11
			],
			[
				-9.24566216560494e-10,
				-2.211204790090725e-09
			],
			[
				2.3710097361532323e-09,
				4.688343546084175e-09
			],
			[
				-4.315788210402503e-09,
				1.2784980220671404e-10
			],
			[
				-2.988806212784138e-09,
				-2.8392279327050287e-09
			],
			[
				-2.7438936136689615e-09,
				-2.41929940674619e-09
			],
			[
				2.4169306902307096e-09,
				4.497315722048863e-09
			],
			[
				-9.480619704639904e-11,
				-2.235826320627433e-10
			],
			[
				2.1798049481736185e-09,
				2.6755083911137897e-09
			],
			[
				6.28069189594994e-10,
				1.7103138263049697e-09
			],
			[
				-1.7711601991478695e-09,
				-4.081053641257412e-09
			],
			[
				1.5696542699353935e-09,
				1.6340072728353728e-09
			],
			[
				2.5916201206370783e-09,
				-1.2561634024304392e-09
			],
			[
				-4.589542866155401e-09,
				-1.6553458645530344e-09
			],
			[
				1.2427079632642666e-09,
				-2.2644708263306255e-09
			],
			[
				2.2014213633920364e-09,
				1.8383623057800149e-09
			],
			[
				-1.9876421289445694e-10,
				-2.815482745588778e-10
			],
			[
				-1.7660755809846612e-09,
				-7.06293449545436e-09
			],
			[
				2.093618923401209e-09,
				-5.266306385798031e-10
			],
			[
				-1.8618192441371554e-10,
				-1.524517526935706e-09
			],
			[
				-3.0648564537839404e-09,
				-7.591422151138366e-11
			],
			[
				4.627918601234971e-09,
				8.82363858689834e-09
			],
			[
				2.3328592604807795e-09,
				-4.105025795736216e-10
			],
			[
				-4.743517806799757e-09,
				-1.7187800477730418e-09
			],
			[
				-2.690999647644413e-10,
				-5.450364429926537e-10
			],
			[
				5.41450741862209e-11,
				1.151566437212093e-09
			],
			[
				-1.8720723223809e-09,
				-2.794611158663179e-09
			],
			[
				-9.142622436423849e-10,
				-5.276146272653183e-10
			],
			[
				8.98377949356119e-10,
				2.6901059426589337e-09
			],
			[
				3.882301947047039e-09,
				3.5551312870009476e-09
			],
			[
				5.233524696950593e-10,
				-2.6932849659097673e-09
			],
			[
				-1.5965079286319152e-09,
				1.6593844508894734e-09
			],
			[
				-2.5049679083357336e-09,
				-1.1504929407436615e-09
			],
			[
				1.861373597917668e-09,
				1.5345869939573347e-08
			],
			[
				1.575456288360375e-09,
				8.863002652216083e-10
			],
			[
				4.5029269706354826e-10,
				2.403907319423595e-09
			],
			[
				-2.51849638321533e-09,
				-2.454991992437877e-09
			],
			[
				1.3079991344790243e-09,
				-3.839835669280804e-09
			],
			[
				-1.0832220099854284e-09,
				-3.5062225435911923e-09
			],
			[
				-3.612186274154263e-09,
				-5.2161121066638625e-09
			],
			[
				-4.766434558732516e-10,
				2.168487747531659e-09
			],
			[
				5.000394313743338e-09,
				-4.636910019030271e-09
			],
			[
				-1.5222199217765563e-09,
				-1.515974719948819e-09
			],
			[
				-1.7899119790012822e-09,
				4.550941095046146e-10
			],
			[
				3.312131900777832e-09,
				1.060880610443781e-09
			],
			[
				-2.8972532929571385e-09,
				8.947091023130372e-09
			],
			[
				1.839529660514076e-09,
				-7.736656483752727e-11
			],
			[
				5.453513302806256e-09,
				8.340071477639311e-09
			],
			[
				2.4189684238242706e-09,
				-3.352583763916555e-10
			],
			[
				2.7028283856136874e-09,
				9.424840382665314e-10
			],
			[
				-8.66254651836812e-09,
				-9.585870631891736e-10
			],
			[
				4.190514068315058e-09,
				1.7677264664739134e-09
			],
			[
				-1.1804479122612024e-09,
				-5.596143941884049e-09
			],
			[
				-5.662649129178493e-09,
				-6.0146864663953895e-09
			],
			[
				6.898371279763345e-10,
				-7.790624314619833e-10
			],
			[
				1.107705883715113e-09,
				-6.236268161350614e-09
			],
			[
				-4.2857206344458684e-10,
				4.355482401811019e-10
			],
			[
				4.2857206344458684e-10,
				-4.355482401811019e-10
			],
			[
				-1.5285542368584006e-09,
				1.956967656210316e-09
			],
			[
				4.449367522962638e-09,
				-1.7703014892527174e-10
			],
			[
				-1.8570099390215137e-09,
				-1.8420242992951002e-09
			],
			[
				-1.4275747497507843e-09,
				6.225788528321545e-10
			],
			[
				2.303691537121283e-09,
				7.00744714995531e-10
			],
			[
				-1.3919110993152334e-09,
				4.157255714118708e-09
			],
			[
				1.6229525821227034e-09,
				7.324597216876025e-10
			],
			[
				-1.224718715107773e-09,
				-2.0461487040103602e-09
			],
			[
				1.2801316536159327e-09,
				-3.134346721566911e-09
			],
			[
				4.331428698623383e-09,
				8.233811910161144e-09
			],
			[
				2.465386775925868e-09,
				5.325928580176429e-09
			],
			[
				-1.5035516505630436e-09,
				-1.2880129090179004e-09
			],
			[
				1.911513706599336e-09,
				-2.1993683479936034e-10
			],
			[
				-1.5469337629284013e-10,
				-5.112458139496394e-09
			],
			[
				1.3742877856392367e-09,
				-2.4297388462355767e-09
			],
			[
				-2.7576023308150334e-09,
				-3.269675269515866e-09
			],
			[
				-7.070535421342145e-10,
				-8.405815480228155e-10
			],
			[
				-3.2147137919651753e-09,
				-2.765635949251043e-12
			],
			[
				-2.1450999886147547e-09,
				4.944564246356729e-10
			],
			[
				-2.9045476095700495e-09,
				3.4675912753112912e-09
			],
			[
				1.0782707673983554e-09,
				-5.329075793293711e-09
			],
			[
				-4.256088682424015e-09,
				-9.450414322721235e-10
			],
			[
				4.34089812226415e-09,
				-1.6851309843905363e-09
			],
			[
				2.0282723345865944e-09,
				4.046856539531417e-10
			],
			[
				1.2809754651213675e-09,
				-2.7836263324398915e-09
			],
			[
				-2.7435788299102746e-09,
				-5.506889916299376e-10
			],
			[
				2.2494249678542417e-10,
				-5.604059818131552e-09
			],
			[
				1.4601001150717618e-09,
				-2.3104532209611184e-10
			],
			[
				-2.7570552417799073e-09,
				-2.3278297192226713e-10
			],
			[
				-1.0548402372703998e-09,
				-4.261554477927738e-09
			],
			[
				-2.7278728524650575e-09,
				-2.569888294778285e-09
			],
			[
				-4.546445203783044e-09,
				-1.9403718564316764e-09
			],
			[
				-1.3660796873198914e-09,
				5.772274449145171e-09
			],
			[
				-1.0891755000458378e-08,
				9.16084570278303e-09
			],
			[
				4.541734959135643e-09,
				-2.027411554567986e-09
			],
			[
				6.673269589469491e-09,
				3.5579269574351125e-08
			],
			[
				2.828684613979849e-09,
				2.821580256846577e-09
			],
			[
				-6.243730769418749e-10,
				-2.016495690340698e-09
			],
			[
				3.137016748043213e-10,
				2.544625199149268e-09
			],
			[
				5.414750363489597e-09,
				3.924492058506247e-09
			],
			[
				-3.5906327306116144e-09,
				-8.853224195278654e-09
			],
			[
				-6.685658776733595e-11,
				-5.76385953555637e-09
			],
			[
				-2.120263570235573e-09,
				-2.8292287303341856e-09
			],
			[
				2.1615929222041224e-10,
				-8.858877449571886e-09
			],
			[
				4.798999558265134e-09,
				-6.392281008323166e-09
			],
			[
				2.623353115777009e-09,
				-2.6622042487400127e-09
			],
			[
				2.3676471713117006e-09,
				-7.498297278175464e-09
			],
			[
				3.037516401959639e-09,
				3.6573491648170867e-09
			],
			[
				2.4540050008474514e-09,
				2.4673531463312165e-09
			],
			[
				-6.875948967394302e-10,
				3.005928612539417e-10
			],
			[
				5.287293516467583e-09,
				-1.1358571872316637e-08
			],
			[
				2.0624390837052383e-11,
				1.7925261203737805e-09
			],
			[
				-2.2577456675156374e-09,
				2.8227318794275918e-09
			],
			[
				-9.174831157240361e-10,
				2.6686871961215968e-09
			],
			[
				1.5031517346872638e-09,
				2.321371759588317e-10
			],
			[
				-7.41495839047983e-10,
				4.206214215531014e-09
			],
			[
				1.2822190432622854e-09,
				1.7108530491376558e-09
			],
			[
				-2.632497980372473e-09,
				-6.040417709278706e-10
			],
			[
				1.0381247016929847e-09,
				3.883963543978887e-09
			],
			[
				2.990632468893106e-09,
				1.8199206545067789e-09
			],
			[
				7.131383232832125e-10,
				2.770480822062269e-10
			],
			[
				-4.0247126695693263e-10,
				5.2934002873759e-09
			],
			[
				-1.6294083527204725e-10,
				-6.509352606977353e-10
			],
			[
				-7.095162626000683e-10,
				1.4809054939090256e-09
			],
			[
				5.141637680169059e-10,
				-2.249476499199359e-09
			],
			[
				-6.3212155581417e-09,
				-6.185587509886263e-09
			],
			[
				3.8384918907098227e-10,
				2.0200528249173844e-09
			],
			[
				-5.342584990585838e-10,
				-7.744853896315988e-10
			],
			[
				-2.0140005098667254e-09,
				-9.216392690101473e-11
			],
			[
				-1.393981615269357e-09,
				1.1245136108906026e-09
			],
			[
				-1.072298248586879e-09,
				-2.358231537920626e-09
			],
			[
				-1.7448654151790556e-09,
				-3.986458261081376e-09
			],
			[
				-5.157516244362669e-09,
				-1.687385574405399e-08
			],
			[
				-2.395863109002443e-09,
				-1.5878879598320956e-08
			],
			[
				-4.6242903032991475e-09,
				-1.1863565789681845e-08
			],
			[
				-9.464011981055236e-09,
				-1.4433659439769808e-08
			],
			[
				1.0716584773638577e-08,
				2.1459959217020474e-08
			],
			[
				1.0925096864080919e-08,
				3.7590001354806125e-08
			],
			[
				1.1776231283876637e-11,
				-2.5523898757748566e-10
			],
			[
				2.947090320210789e-09,
				-3.781890371489617e-09
			],
			[
				-4.316558486922749e-09,
				1.549337335464475e-09
			],
			[
				1.3576919354279776e-09,
				2.487792023602628e-09
			],
			[
				-5.332220252273098e-09,
				-8.357036416366667e-09
			],
			[
				-1.806402026279388e-09,
				2.566762242639691e-09
			],
			[
				-4.423530860355478e-09,
				-2.1831084108443133e-09
			],
			[
				8.374767062882676e-10,
				1.0405853969160583e-09
			],
			[
				6.2598635706767226e-09,
				4.620148139494632e-09
			],
			[
				4.592463936504393e-11,
				1.225462267247492e-09
			],
			[
				4.418888222577927e-09,
				1.0871867809128951e-09
			],
			[
				2.1381063281644955e-09,
				1.279409987151092e-08
			],
			[
				-4.2654999804051164e-10,
				-1.7603865414789483e-09
			],
			[
				4.030565867505418e-09,
				-4.1066022615139155e-10
			],
			[
				-4.1574488647481774e-09,
				-9.083896386653888e-09
			],
			[
				-1.5846733328812506e-09,
				-1.5391567172269032e-09
			],
			[
				-5.651975820760015e-09,
				-1.3778292397692351e-09
			],
			[
				-7.60674179114882e-10,
				3.7753980359911514e-09
			],
			[
				-2.2458397613144875e-09,
				-2.6447267793870103e-10
			],
			[
				1.6586543396639349e-09,
				-2.6733415866838776e-10
			],
			[
				2.936198864743742e-09,
				6.59452162273862e-10
			],
			[
				1.9904826177583683e-09,
				9.761964428805645e-10
			],
			[
				4.6846329230824575e-09,
				6.2016693607629345e-09
			],
			[
				4.582202629490057e-09,
				3.184258054579832e-09
			],
			[
				3.562964160799959e-09,
				-1.405808562092184e-08
			],
			[
				-1.0756645774348816e-08,
				1.1707476408092367e-09
			],
			[
				-2.738428550066424e-09,
				2.037380501557347e-09
			],
			[
				-2.5382219232606982e-09,
				-2.2465305943783146e-09
			],
			[
				5.276650473327281e-09,
				2.0915009282096758e-10
			],
			[
				1.5204486513567032e-08,
				1.947980870558099e-08
			],
			[
				-1.367822647933581e-08,
				-3.829695336668996e-08
			],
			[
				-1.5262600342313278e-09,
				1.8817144661108867e-08
			],
			[
				5.968148378532564e-10,
				-4.912916692141537e-10
			],
			[
				-5.968148378532566e-10,
				4.912916692139419e-10
			],
			[
				-2.567240955239916e-09,
				-6.464388389244517e-10
			],
			[
				-2.701245592145448e-10,
				1.7527079353753057e-09
			],
			[
				2.837365514454461e-09,
				-1.1062690964510658e-09
			],
			[
				-3.753474469043516e-09,
				-2.551528416383732e-08
			],
			[
				3.753474469043518e-09,
				2.551528416383753e-08
			],
			[
				-5.132799806901726e-10,
				1.702674249725199e-09
			],
			[
				5.132799806901726e-10,
				-1.7026742497253049e-09
			],
			[
				2.154871978528847e-09,
				-4.6422446634676275e-09
			],
			[
				-5.885292421519428e-09,
				2.9886924940381825e-09
			],
			[
				3.7304204429905775e-09,
				1.6535521694296568e-09
			],
			[
				-4.177181263106161e-09,
				-4.1085809145110717e-10
			],
			[
				-2.1845140800360902e-09,
				4.367041244617072e-09
			],
			[
				-1.4891314820926331e-09,
				4.642532595918536e-09
			],
			[
				-7.632812885452091e-09,
				-2.170528756078002e-09
			],
			[
				3.5123486683513242e-09,
				3.0715583805376785e-09
			],
			[
				1.592252724363617e-09,
				-1.4092250861535261e-09
			],
			[
				-3.518345851591678e-10,
				5.237721682799086e-10
			],
			[
				-1.937388283752918e-09,
				-1.190124668722188e-10
			],
			[
				-3.2342870800206814e-09,
				-4.359437391033544e-09
			],
			[
				3.847834324186272e-09,
				-3.5899292980720074e-09
			],
			[
				3.0915963146719217e-09,
				-7.781351036966806e-10
			],
			[
				8.963117628046263e-09,
				2.322218040046324e-10
			],
			[
				-4.896004352168381e-09,
				2.770765022346357e-09
			],
			[
				3.935543786143957e-09,
				2.272769246645478e-09
			],
			[
				-6.793831472211389e-09,
				-2.8265803798170525e-09
			],
			[
				-2.59417873811265e-10,
				-6.928490316166163e-10
			],
			[
				1.4125253545496306e-08,
				9.092086680046047e-10
			],
			[
				2.7351653475277126e-09,
				7.319706912306293e-09
			],
			[
				-8.84670898097686e-09,
				-9.753020437868747e-09
			],
			[
				-4.172523512618011e-09,
				-9.910276951743699e-10
			],
			[
				2.1654617414979207e-09,
				7.174168599187728e-10
			],
			[
				-1.012555167388981e-09,
				-2.3370617583164494e-09
			],
			[
				1.2657695614156232e-09,
				-4.5008570585703753e-10
			],
			[
				-1.2363306512437477e-09,
				-3.4880922594163875e-09
			],
			[
				1.1902887678503074e-09,
				7.170508847009092e-09
			],
			[
				1.799889260486822e-09,
				-6.216582881634085e-10
			],
			[
				3.4969123275551514e-09,
				1.9153907340337356e-11
			],
			[
				1.704261065204222e-09,
				-1.8328264663803556e-09
			],
			[
				-5.201173392759375e-09,
				1.8136725590398065e-09
			],
			[
				-3.160611925797141e-10,
				1.865789369129319e-09
			],
			[
				-7.970263076875955e-10,
				2.751147178359758e-09
			],
			[
				-3.4664708502758893e-10,
				-1.3216816145569143e-09
			],
			[
				1.4597345852948985e-09,
				-3.295254932932162e-09
			],
			[
				2.0432675988144713e-09,
				-8.204803161268019e-10
			],
			[
				1.3884987327805828e-09,
				3.3755208087258515e-09
			],
			[
				-1.3870659361819824e-09,
				-3.3337999020737114e-09
			],
			[
				-2.044700395412648e-09,
				7.787594094745558e-10
			],
			[
				1.8065502582020258e-09,
				-7.792923211056478e-10
			],
			[
				-2.9399910665760673e-09,
				1.1301317508950878e-09
			],
			[
				6.842485822112538e-10,
				2.8999367670505234e-09
			],
			[
				3.095665991364204e-09,
				-2.3128666314082624e-10
			],
			[
				2.4860177196860654e-09,
				-1.6965097193013955e-09
			],
			[
				1.2530133306908333e-09,
				-2.9271221748074596e-09
			],
			[
				-3.373076786961474e-09,
				1.3117784998010491e-09
			],
			[
				2.62238291926407e-10,
				2.5733765033863006e-09
			],
			[
				3.0294122831401708e-09,
				1.1052971052568414e-09
			],
			[
				-2.6420855134637183e-09,
				7.405364403947474e-10
			],
			[
				-2.9035913540095946e-10,
				-2.089181340130614e-09
			],
			[
				-2.1033443192828817e-09,
				-6.183568758508944e-10
			],
			[
				-1.4878093810127195e-09,
				3.3569356083185195e-09
			],
			[
				2.1951974547627786e-10,
				-4.776243580766973e-09
			],
			[
				4.2243876668433103e-10,
				-4.006969931629725e-09
			],
			[
				6.370492034663614e-09,
				1.9392074110564054e-09
			],
			[
				2.9981655137818642e-09,
				7.69933155710538e-10
			],
			[
				-8.986013251239044e-10,
				-4.778168220852107e-09
			],
			[
				4.5868147863941764e-10,
				-1.208709636989791e-09
			],
			[
				2.1954445036862065e-09,
				-1.0353267199555062e-09
			],
			[
				6.131550037757129e-09,
				2.5169199728735147e-09
			],
			[
				-1.4058339780853646e-09,
				4.743369083143967e-09
			],
			[
				-1.201236822029482e-09,
				-4.681601798983452e-09
			],
			[
				-7.660323248048818e-09,
				8.01049216478424e-09
			],
			[
				-1.7188889108595874e-09,
				-2.24395136064467e-10
			],
			[
				-2.9903978556565498e-09,
				7.654458310091924e-09
			],
			[
				-2.2696934984157636e-09,
				-1.9519736233403582e-10
			],
			[
				-2.431388715144076e-09,
				1.2077926258612824e-09
			],
			[
				-9.83361781211647e-10,
				-2.950167578481542e-09
			],
			[
				2.9829537993628156e-09,
				-7.761636338230874e-09
			],
			[
				1.3085692801225665e-09,
				2.813344565382545e-09
			],
			[
				-2.15784173380379e-09,
				4.2328653878123364e-09
			],
			[
				-4.1232746594601915e-09,
				-5.524489302301391e-10
			],
			[
				-3.908596170430096e-09,
				-4.2907064448156075e-10
			],
			[
				-1.2282193920446578e-09,
				-1.7754351874607434e-09
			],
			[
				2.087180985000828e-09,
				-7.899966733710573e-10
			],
			[
				-1.5804963499422127e-09,
				6.817730950378407e-10
			],
			[
				2.825268462896917e-09,
				2.7949237798919326e-09
			],
			[
				-6.348195513226613e-10,
				1.3935773553451378e-09
			],
			[
				5.16578138353232e-09,
				6.332450596078709e-10
			],
			[
				1.7238706034727478e-09,
				-5.248520535775658e-10
			],
			[
				1.579450536695336e-09,
				-2.0411924683794346e-09
			],
			[
				3.136998792605514e-09,
				-7.421936356786455e-10
			],
			[
				4.960628867211547e-09,
				-1.065959107391444e-09
			],
			[
				-1.9793878097142125e-10,
				2.8898762222168917e-09
			],
			[
				-1.5640868305543627e-09,
				9.840498162288172e-10
			],
			[
				4.5218910267791244e-10,
				-2.316366919352233e-09
			],
			[
				-1.1308564143760467e-09,
				-1.592393016433023e-09
			],
			[
				-1.6529370886202798e-09,
				-6.432700784738848e-10
			],
			[
				-7.061593574542698e-10,
				-3.61977007473307e-09
			],
			[
				-7.712592053321487e-09,
				3.4086847268830106e-09
			],
			[
				7.052772495387411e-09,
				-1.0683518787327597e-08
			],
			[
				-3.7894236662013616e-09,
				-4.817836528196456e-11
			],
			[
				-2.6852460656206003e-09,
				2.6282783609411385e-09
			],
			[
				-4.256299707700243e-09,
				2.3672538324680852e-09
			],
			[
				2.761161371172295e-10,
				1.5577131762871813e-09
			],
			[
				-4.472033351473315e-09,
				-7.40063477640829e-10
			],
			[
				-1.3502337568596473e-09,
				-6.347231164743423e-09
			],
			[
				-5.615100074451136e-10,
				2.4080860102563763e-09
			],
			[
				-5.25668011694043e-09,
				5.311406928364049e-09
			],
			[
				-4.093463502606474e-09,
				5.853688054102906e-10
			],
			[
				-2.7670033565283363e-09,
				2.5529228475313117e-09
			],
			[
				-4.2062969630668854e-10,
				-3.1506911959796975e-09
			],
			[
				2.341549260181502e-09,
				2.0297874797169978e-09
			],
			[
				3.0748944300964484e-09,
				1.5905439627323678e-09
			],
			[
				-3.837471741695553e-10,
				1.400616551885386e-09
			],
			[
				2.9592104672842014e-09,
				-2.5306116138993606e-09
			],
			[
				-5.136418537343715e-10,
				7.229126980164396e-09
			],
			[
				-2.625612130090624e-09,
				3.577100290425785e-10
			],
			[
				6.602799291084011e-10,
				1.1074070982547154e-10
			],
			[
				3.948746709347829e-09,
				2.6478595095020204e-10
			],
			[
				3.188723290656309e-09,
				5.480282311890274e-09
			],
			[
				4.460187282419809e-09,
				-5.200735833021526e-10
			],
			[
				1.3635489980086065e-09,
				-5.715251868099245e-10
			],
			[
				2.1803239099562637e-09,
				-1.1168878301160414e-09
			],
			[
				-1.6682612418557569e-09,
				1.321256699611857e-09
			],
			[
				-2.738201607797394e-10,
				-7.584602231437761e-10
			],
			[
				-5.99331351591573e-09,
				-7.930287856087969e-09
			],
			[
				2.0723973731860483e-09,
				-8.444133466185016e-10
			],
			[
				7.978860525188783e-09,
				-3.522615780873352e-09
			],
			[
				2.9111888643749608e-09,
				-2.170713444080863e-09
			],
			[
				4.187137477102644e-09,
				-1.3663550699860223e-09
			],
			[
				-2.9293814201174793e-09,
				-1.1358949243525006e-09
			],
			[
				5.37404341214087e-10,
				-4.272629448555011e-09
			],
			[
				3.0612938413888913e-09,
				2.710286229926704e-09
			],
			[
				-5.8387584059258335e-09,
				-3.5842202114820957e-09
			],
			[
				8.202085743205869e-10,
				-1.2005580956230284e-09
			],
			[
				3.551829079720848e-10,
				-1.4885671680069058e-09
			],
			[
				3.498226303544145e-10,
				-1.1217909361193539e-09
			],
			[
				-2.517841470151729e-09,
				-4.849811043610017e-09
			],
			[
				7.569190374788289e-09,
				1.0197683064100791e-08
			],
			[
				-4.169271275071122e-09,
				1.5852412443586801e-09
			],
			[
				-1.4249875758748363e-09,
				4.526616359346854e-09
			],
			[
				4.335240353097082e-09,
				2.163056710878736e-10
			],
			[
				6.377471824308608e-09,
				4.8233377584999993e-11
			],
			[
				9.560623037103323e-10,
				1.4019245651510668e-09
			],
			[
				6.052554373313524e-10,
				7.289140230184497e-10
			],
			[
				-2.869210329710994e-09,
				3.2444641697434586e-09
			],
			[
				-1.1656564938307381e-09,
				-2.0657102228923462e-09
			],
			[
				-1.4684700833053673e-09,
				7.064636122086188e-10
			],
			[
				-1.8594060439649083e-09,
				3.808153663585413e-09
			],
			[
				-6.252415677940017e-09,
				-3.0600706703005996e-10
			],
			[
				1.34112871030469e-09,
				-7.782741792456627e-09
			],
			[
				-9.712637815381532e-10,
				1.639521576730774e-10
			],
			[
				-5.8329325689917765e-09,
				-4.262162128561861e-10
			],
			[
				-3.991875325190504e-09,
				-3.214807510016875e-09
			],
			[
				2.3475076601222372e-09,
				3.576297314736344e-09
			],
			[
				4.090917843436627e-09,
				1.9361863126130847e-10
			],
			[
				4.357646172161251e-09,
				-2.9284438079760235e-10
			],
			[
				5.281067033909069e-09,
				-4.730010937737947e-09
			],
			[
				-5.281067033909122e-09,
				4.730010937737947e-09
			],
			[
				1.2560212605981746e-09,
				1.9344756231967074e-09
			],
			[
				1.32756650465115e-10,
				-6.696121272738876e-10
			],
			[
				6.151092817430234e-09,
				-1.800742330003369e-10
			],
			[
				4.460301006645299e-09,
				-5.238105489381247e-09
			],
			[
				3.829445022510536e-09,
				-3.631842738287203e-09
			],
			[
				5.1112994761492725e-09,
				-7.426508904771312e-10
			],
			[
				-3.354559289020884e-09,
				1.1565878498042793e-10
			],
			[
				-3.8465220098016083e-10,
				1.1405348749906995e-10
			],
			[
				-7.262415048071819e-10,
				-4.101961479749042e-09
			],
			[
				8.649935045869789e-10,
				-4.09249019430487e-09
			],
			[
				-2.0328644590210098e-09,
				5.400497143546447e-09
			],
			[
				-5.460157457411805e-09,
				1.954153461284367e-09
			],
			[
				-2.54305562673184e-09,
				8.657614391007773e-09
			],
			[
				-7.304379200412305e-09,
				4.80284260960673e-10
			],
			[
				3.5461764666691766e-09,
				-3.6933680412718295e-09
			],
			[
				-2.137685410526308e-09,
				1.8593699737628724e-09
			],
			[
				-1.408491056142842e-09,
				1.8339980675088512e-09
			],
			[
				-2.60674368253617e-09,
				-8.96332457491502e-09
			],
			[
				-4.593929400685258e-09,
				4.6648323445665924e-09
			],
			[
				-1.9338408788473704e-09,
				2.8385809803427793e-09
			],
			[
				5.8546507327027125e-09,
				-1.0254851711277439e-09
			],
			[
				3.2798632293664036e-09,
				2.4853964211337097e-09
			],
			[
				-1.045682854574273e-09,
				2.6927281086887025e-10
			],
			[
				1.0456828545744847e-09,
				-2.6927281086887025e-10
			],
			[
				-1.763594608649386e-10,
				1.7341437740953605e-09
			],
			[
				-8.894978615376008e-10,
				-2.157450748266128e-09
			],
			[
				1.0658573224025328e-09,
				4.233069741711912e-10
			],
			[
				2.578111380888737e-09,
				-3.8946433068467095e-09
			],
			[
				-1.5244225824675827e-09,
				-2.353251485468151e-09
			],
			[
				-1.6284774420963295e-09,
				-1.0741465565263754e-09
			],
			[
				-1.2758879884346998e-10,
				-1.5342589171688389e-09
			],
			[
				-1.8177183443750417e-09,
				-1.3860688353225763e-09
			],
			[
				-1.134342385258416e-09,
				-3.905763841007601e-09
			],
			[
				-2.153600994399778e-09,
				3.989937251878701e-10
			],
			[
				4.191610825705561e-09,
				4.238507986026846e-09
			],
			[
				3.5823568529390495e-09,
				6.304222121796045e-10
			],
			[
				1.0514097710360414e-09,
				3.0736761507203354e-09
			],
			[
				2.4396627272408946e-09,
				1.4046624984971766e-09
			],
			[
				5.802565905677273e-10,
				7.31518979386962e-10
			],
			[
				1.09069905031017e-09,
				3.7848506659364187e-10
			],
			[
				7.396522595891288e-10,
				9.500309931591222e-10
			],
			[
				-2.964790171099682e-10,
				5.834524794325574e-10
			],
			[
				-2.6987145374637774e-09,
				1.705299434462125e-09
			],
			[
				-9.306860634984033e-10,
				-1.0288650780662246e-10
			],
			[
				-2.9431903115520352e-09,
				1.5612999047680059e-09
			],
			[
				-9.985389812139903e-10,
				-1.4053299802659961e-09
			],
			[
				-1.2673942529174357e-08,
				6.175136105321828e-09
			],
			[
				7.359294903901165e-09,
				-1.0428338828455107e-08
			],
			[
				5.314647625273086e-09,
				4.253202723133173e-09
			],
			[
				-4.3089886661030025e-10,
				-8.541302837737297e-10
			],
			[
				4.30898866610512e-10,
				8.541302837736238e-10
			],
			[
				1.5766558879479546e-09,
				-6.228294702575477e-09
			],
			[
				-2.6133042521253547e-09,
				4.486156461287884e-09
			],
			[
				1.0366483641772942e-09,
				1.742138241287593e-09
			],
			[
				4.062246097190829e-09,
				1.1007350348353906e-09
			],
			[
				4.3929434699016225e-09,
				-9.457721664511665e-11
			],
			[
				-4.34380004360808e-09,
				-4.350207546147805e-09
			],
			[
				2.315126623716931e-09,
				4.808783847733689e-09
			],
			[
				-4.3439504488620086e-09,
				-2.7370696362034742e-09
			],
			[
				-2.0825656983391885e-09,
				1.272335516427634e-09
			],
			[
				-4.5087933300404584e-08,
				-4.616296859339402e-08
			],
			[
				6.164038839749874e-09,
				-1.1703821633382673e-08
			],
			[
				1.6894266009906637e-08,
				-8.56639762424336e-09
			],
			[
				2.6415327438835366e-08,
				-1.082080410425106e-08
			],
			[
				-5.768758048610241e-09,
				3.40224286132229e-08
			],
			[
				1.3830590605232128e-09,
				4.3231563342048106e-08
			],
			[
				-2.952839197809601e-09,
				1.483710195070942e-10
			],
			[
				-2.7643706849799567e-09,
				2.123349873920255e-09
			],
			[
				-1.918885036214032e-09,
				-1.0293850123794353e-09
			],
			[
				-3.958267861023447e-09,
				4.2518365826890965e-09
			],
			[
				1.1594362780026825e-08,
				-5.494172463737328e-09
			],
			[
				-4.101972156358097e-10,
				4.663211893550294e-09
			],
			[
				4.101972156358097e-10,
				-4.6632118935504e-09
			],
			[
				-6.947180775182882e-10,
				-1.2371930165578117e-09
			],
			[
				6.947180775182882e-10,
				1.2371930165578117e-09
			],
			[
				-5.651768880170844e-09,
				8.774092492155642e-09
			],
			[
				-2.1406211146417372e-08,
				-7.424368785407056e-08
			],
			[
				2.705798002658864e-08,
				6.546959536191534e-08
			],
			[
				-6.964657895394832e-09,
				1.563232339831253e-09
			],
			[
				6.964657895394832e-09,
				-1.5632323398310412e-09
			],
			[
				-1.289568092405208e-09,
				-1.3400280206119443e-09
			],
			[
				-8.008316982737429e-10,
				-2.4167590721143605e-09
			],
			[
				1.3731577052581642e-08,
				4.435209450674934e-09
			],
			[
				3.189008570904619e-09,
				5.510395750739599e-10
			],
			[
				-3.4920012976988807e-09,
				-4.359204762822141e-09
			],
			[
				1.6503320682701721e-09,
				-2.183474734582904e-09
			],
			[
				-4.385137857253554e-09,
				-4.052258501576831e-09
			],
			[
				1.7324204506870606e-09,
				-1.406885908054035e-09
			],
			[
				7.392738145955048e-10,
				-5.725558501571796e-09
			],
			[
				2.3192112604327537e-09,
				-1.504362445305815e-11
			],
			[
				-3.441711326284975e-09,
				-9.72312416041609e-09
			],
			[
				-1.2966105319730899e-09,
				-1.150455494770622e-09
			],
			[
				-2.1341336673975785e-09,
				-3.642404653498555e-10
			],
			[
				-1.9552191044445824e-09,
				-3.624671864956249e-10
			],
			[
				-4.389069256161781e-09,
				-2.3615174151188035e-09
			],
			[
				-1.9959056721694668e-09,
				-6.815309421048677e-09
			],
			[
				1.0456787304299333e-09,
				-2.544201940539787e-09
			],
			[
				5.077289858313788e-10,
				-1.0064864917080389e-08
			],
			[
				-2.5407525927373475e-09,
				6.769597117805151e-09
			],
			[
				-5.367755455439885e-10,
				1.8647376275718153e-09
			],
			[
				1.3973696753727053e-09,
				4.201807673163118e-09
			],
			[
				-6.693537805924779e-10,
				-5.017118693407643e-09
			],
			[
				-7.133442814716606e-10,
				-4.791247364253869e-10
			],
			[
				1.8028261358909884e-09,
				-4.199180922960651e-09
			],
			[
				5.980074639383834e-10,
				-1.5460480450755678e-09
			],
			[
				-1.3775114590802641e-09,
				-1.5546158709964848e-09
			],
			[
				2.601801665027436e-11,
				-2.3067293118505503e-09
			],
			[
				4.852286028713862e-10,
				-1.7061967848043468e-10
			],
			[
				-1.0522865404639902e-09,
				1.156169920808688e-09
			],
			[
				7.524601703678462e-09,
				3.7449791539872904e-08
			],
			[
				-1.5863359476038227e-08,
				-2.2854245251015848e-09
			],
			[
				1.2589391793570712e-08,
				1.1902886722722532e-08
			],
			[
				-3.5432077911773486e-09,
				-7.482004828803185e-09
			],
			[
				-2.079650646525138e-09,
				1.5759995108059128e-08
			],
			[
				4.2177562919876426e-09,
				-4.164973996040647e-09
			],
			[
				7.8722359251281e-09,
				-2.1590273978863575e-08
			],
			[
				-7.872235925128152e-09,
				2.1590273978863786e-08
			],
			[
				2.4905484270160264e-08,
				1.2499502891118027e-08
			],
			[
				-2.6652343590902062e-08,
				-2.4207568687920398e-09
			],
			[
				1.7468593207420093e-09,
				-1.0078746022325987e-08
			],
			[
				1.181114034237898e-09,
				-5.947037043784055e-10
			],
			[
				-1.1811140342380039e-09,
				5.947037043784055e-10
			],
			[
				2.424884953211306e-10,
				2.9869700006639374e-10
			],
			[
				-6.326770994502403e-10,
				2.5832914208279257e-10
			],
			[
				3.901886041290038e-10,
				-5.570261421491863e-10
			],
			[
				-1.5132869634907927e-09,
				5.3203661790093506e-09
			],
			[
				-6.58065881312982e-10,
				3.881167484180183e-09
			],
			[
				2.1901188759966033e-09,
				-2.2967600845521658e-09
			],
			[
				5.324204476088527e-10,
				-8.424591998803195e-10
			],
			[
				-2.4288848828038145e-09,
				-5.958780102344665e-09
			],
			[
				-2.8334704605084875e-09,
				2.700231667355324e-09
			],
			[
				1.2619798082194937e-09,
				-2.8613809137453584e-09
			],
			[
				-3.9102018080962467e-10,
				-3.0052695825201907e-09
			],
			[
				1.5420352158985564e-09,
				3.1297678802983704e-09
			],
			[
				8.25354992852974e-10,
				-7.422869662987062e-11
			],
			[
				1.98066885675806e-09,
				-5.11261186688726e-10
			],
			[
				-5.078498284089445e-10,
				5.186065555195503e-10
			],
			[
				-6.790281700369811e-09,
				-2.0107530660758993e-08
			],
			[
				6.790281700369811e-09,
				2.0107530660758993e-08
			],
			[
				-6.922746370657403e-11,
				-2.2887208163145744e-10
			],
			[
				-6.5603932327581656e-09,
				1.3758455012370856e-09
			],
			[
				6.6296206964648455e-09,
				-1.14697341960584e-09
			],
			[
				-1.2322009413380006e-09,
				3.6338740547091277e-09
			],
			[
				-1.4332621318451858e-09,
				-3.919548396992748e-09
			],
			[
				6.568609923077258e-09,
				-5.832902909589863e-10
			],
			[
				-6.022693415013717e-09,
				-3.4553249149213518e-09
			],
			[
				6.406511407520321e-09,
				1.358929980989606e-09
			],
			[
				1.7518397515099975e-09,
				1.5223838691624159e-09
			],
			[
				3.0006412033029517e-09,
				-4.597927697304335e-09
			],
			[
				2.24062117240882e-09,
				1.3375734708041208e-09
			],
			[
				-1.8486439334736994e-09,
				-1.313516558813257e-09
			],
			[
				-7.986661389141301e-10,
				-5.213938937895147e-09
			],
			[
				2.5464041930988006e-09,
				-4.086309036138962e-10
			],
			[
				9.532865074395827e-09,
				1.0711767069931436e-08
			],
			[
				-1.7215882952268568e-10,
				-6.394169837147201e-10
			],
			[
				-4.343869847814233e-09,
				9.623977531363173e-12
			],
			[
				1.930222971515956e-09,
				-1.04026653279455e-09
			],
			[
				-3.848227915000458e-09,
				-5.002541628642612e-09
			],
			[
				-3.6111546687944192e-09,
				1.1299712403351812e-08
			],
			[
				1.159419834572205e-08,
				-2.3198075068427717e-08
			],
			[
				1.3824941036028471e-09,
				-1.7611750503347323e-09
			],
			[
				-1.7119229531360701e-10,
				-4.002010251275045e-09
			],
			[
				-1.7835243885109098e-09,
				3.313221002519108e-09
			],
			[
				1.5653634820633324e-09,
				-1.7112100524534966e-09
			],
			[
				-7.97794203245131e-09,
				6.50117343249966e-09
			],
			[
				-1.1858336764402343e-08,
				-6.4996849098808634e-09
			],
			[
				-4.116817779718188e-09,
				-2.7454347686593727e-09
			],
			[
				1.503838490535738e-08,
				-3.00759526023238e-09
			],
			[
				2.76205327464174e-09,
				-4.8369236437619185e-09
			],
			[
				-2.0451075106700035e-09,
				-3.89563292655993e-10
			],
			[
				-1.0628256191904165e-09,
				3.284306209832174e-08
			],
			[
				-9.307117372919853e-09,
				-5.3205465331362675e-09
			],
			[
				6.255853373639782e-09,
				5.4332735056660475e-09
			],
			[
				5.580179713365208e-10,
				-2.813922735770613e-09
			],
			[
				-6.564394464700782e-09,
				-4.968880895059435e-10
			],
			[
				-1.1180692691414195e-09,
				2.8617000232726403e-09
			],
			[
				-3.817875834462884e-09,
				2.131137612989831e-09
			],
			[
				-4.926941193614526e-10,
				8.522484644088125e-09
			],
			[
				4.926941193614526e-10,
				-8.522484644088337e-09
			],
			[
				-7.855665771090372e-09,
				-5.324963165711833e-09
			],
			[
				1.1471032914444032e-09,
				5.48164268919841e-09
			],
			[
				-4.3514518667243985e-08,
				-4.935811711182329e-08
			],
			[
				-4.6472291299105404e-10,
				-4.2699183428789816e-09
			],
			[
				-5.280549919414809e-09,
				-2.440530779353775e-09
			],
			[
				2.7577900320397457e-09,
				1.3424661138600574e-09
			],
			[
				7.758452195858165e-09,
				-9.182722281758794e-09
			],
			[
				8.294156313380556e-09,
				6.010982554156664e-08
			],
			[
				3.0710443237276435e-09,
				-1.7101153100042282e-08
			],
			[
				-7.2900372123085796e-09,
				1.0161580627518318e-08
			],
			[
				-7.527734016856327e-10,
				-8.008615188173857e-09
			],
			[
				-1.861012209780054e-09,
				-1.130248324429384e-08
			],
			[
				-1.7254757254711195e-09,
				-5.3585763603615505e-09
			],
			[
				2.2351843974943816e-08,
				-8.348736782285073e-09
			],
			[
				5.62345297948989e-09,
				5.836696705449415e-10
			],
			[
				4.4822330087385724e-09,
				-3.0675454388671743e-09
			],
			[
				4.644367271634923e-09,
				2.207892132259954e-09
			],
			[
				6.516329971598677e-09,
				2.0825195298213932e-10
			],
			[
				1.8486011425621335e-08,
				-5.1913658778084546e-08
			],
			[
				3.088899862365585e-08,
				1.1306588291971381e-08
			],
			[
				-3.666242720506305e-08,
				-2.3260791198023408e-08
			],
			[
				-2.1946866559744486e-09,
				-1.7694002567965773e-08
			],
			[
				-6.092555805504537e-09,
				-1.1165212845010665e-08
			],
			[
				2.1283753754880896e-08,
				2.0278508142254956e-08
			],
			[
				-3.0804055438444453e-08,
				3.8170379059504834e-08
			],
			[
				2.6688372143944097e-08,
				4.35503850656385e-08
			],
			[
				-2.6443933274783196e-08,
				1.7288819688136576e-08
			],
			[
				-6.98403263740414e-10,
				-3.0598669065786414e-09
			],
			[
				4.223639051355488e-09,
				1.0877388340663208e-08
			],
			[
				-1.8767041720675234e-08,
				-1.6493165523911534e-08
			],
			[
				2.2190310821858362e-08,
				2.578266229901685e-08
			],
			[
				9.141442026553031e-09,
				3.1196262618628403e-09
			],
			[
				3.31611703535574e-09,
				-6.319651812998393e-10
			],
			[
				5.102422639190819e-10,
				5.373257022009156e-10
			],
			[
				-5.766074448846124e-09,
				-3.668202986101697e-09
			],
			[
				-7.201726876981623e-09,
				6.432162033375685e-10
			],
			[
				9.036713512149493e-09,
				-2.167835542748491e-09
			],
			[
				-2.3640159413207196e-09,
				4.152025142335874e-09
			],
			[
				-4.562659877870445e-09,
				-2.0213227336433916e-10
			],
			[
				-2.110037692958328e-09,
				-1.7820573262234675e-09
			],
			[
				-5.273740150251159e-10,
				-3.8298558260239943e-10
			],
			[
				-2.428458371756587e-09,
				4.687507354859034e-10
			],
			[
				-5.336864100306568e-09,
				3.3800707090336615e-10
			],
			[
				1.8071321574070575e-10,
				2.4581374133354836e-09
			],
			[
				-1.2326161546443191e-09,
				5.363042971045254e-10
			],
			[
				7.430593463250089e-09,
				-1.5309906815664696e-09
			],
			[
				-1.5073774113041438e-09,
				-8.744710236859526e-10
			],
			[
				-1.6967799835563256e-09,
				-1.3000494678902111e-09
			],
			[
				-1.9221857367953596e-09,
				3.682330522545847e-09
			],
			[
				7.206416841189153e-09,
				1.4809788335557644e-09
			],
			[
				3.521752786036699e-09,
				5.214984191635651e-09
			],
			[
				-1.9915150241347974e-09,
				3.4875900424691793e-09
			],
			[
				5.993135431927093e-09,
				-4.05322700037597e-09
			],
			[
				-6.657006125102081e-10,
				-1.8318448776902487e-09
			],
			[
				6.759528550723059e-10,
				-2.7120489473415205e-09
			],
			[
				-7.699693183183363e-09,
				-4.9814655258825785e-09
			],
			[
				1.2490062295990622e-09,
				-6.074290550527421e-10
			],
			[
				8.505083733017143e-11,
				-2.643330459358923e-10
			],
			[
				-2.4872192715021057e-09,
				2.970487948117329e-09
			],
			[
				1.1531622045730838e-09,
				-2.0987258471286946e-09
			],
			[
				-7.86706357549813e-09,
				9.96446629597996e-10
			],
			[
				-3.5280388271919506e-09,
				1.766375988095089e-09
			],
			[
				-1.2190508314364786e-10,
				1.3872529224269516e-09
			],
			[
				-5.014699466696111e-10,
				1.2574889944539952e-09
			],
			[
				-1.4240775995431432e-09,
				3.472064092225093e-09
			],
			[
				4.801007322896255e-09,
				-2.930484277214239e-09
			],
			[
				2.2867259756593283e-09,
				9.659232902280263e-10
			],
			[
				2.7928948015564397e-09,
				-5.009559130864689e-09
			],
			[
				3.561926931934036e-09,
				-1.9055085089501285e-09
			],
			[
				2.7531151279185105e-10,
				-7.986489229766769e-10
			],
			[
				-2.7531151279185105e-10,
				7.986489229767828e-10
			],
			[
				8.347582260268749e-09,
				-1.992309052715193e-09
			],
			[
				-8.347582260268749e-09,
				1.992309052715193e-09
			],
			[
				-4.498510306214602e-09,
				4.121265371193815e-09
			],
			[
				-7.950098200635847e-10,
				2.1834626015110197e-09
			],
			[
				2.0594077895253124e-10,
				-4.4175537971069725e-09
			],
			[
				-4.788987347067895e-09,
				-3.6696259216194876e-09
			],
			[
				6.280335567392297e-10,
				4.37091716723392e-10
			],
			[
				-1.9583427902557133e-09,
				5.065675844089362e-10
			],
			[
				1.0241657722925197e-09,
				2.802934517145114e-09
			],
			[
				1.4622256286843564e-09,
				9.075322532470424e-10
			],
			[
				1.7407931117206603e-09,
				-2.2690021585906795e-09
			],
			[
				-3.863657376847672e-10,
				1.4962605277311648e-09
			],
			[
				1.2402982582901495e-09,
				2.0928116451584404e-09
			],
			[
				3.2730369942179488e-09,
				1.0828696138228451e-09
			],
			[
				2.463217231249054e-09,
				1.6852775449924105e-10
			],
			[
				6.051744289036234e-10,
				8.956283467160864e-10
			],
			[
				-1.3179665599845405e-09,
				-8.32643835762744e-10
			],
			[
				2.2555526261104293e-09,
				2.7014489522759995e-09
			],
			[
				-4.800342495086059e-09,
				-3.792261648299912e-09
			],
			[
				1.4401147699452546e-09,
				-3.737654775027701e-09
			],
			[
				1.3871633299014064e-09,
				-2.551685292610977e-09
			],
			[
				1.7226640688302352e-09,
				1.917541157632759e-09
			],
			[
				-2.8889715966328235e-09,
				2.605860297240655e-10
			],
			[
				1.470521978316923e-09,
				-2.101371457010958e-09
			],
			[
				4.1305973070061583e-10,
				-2.7556572266681093e-10
			],
			[
				-8.948046135225465e-10,
				-1.7413018796940303e-10
			],
			[
				1.695632411152022e-09,
				2.787461042076509e-09
			],
			[
				1.056704959336803e-09,
				2.674485614465732e-09
			],
			[
				-1.7549983688319182e-09,
				-3.21497993166514e-09
			],
			[
				-2.2288878455921707e-09,
				7.4487580353153166e-09
			],
			[
				3.7965383935180697e-10,
				-9.669718262539704e-10
			],
			[
				-1.054432340426733e-09,
				-5.659680333045165e-09
			],
			[
				1.0963504181894018e-09,
				-1.058070514845496e-09
			],
			[
				1.8073159284775362e-09,
				2.359646388284683e-10
			],
			[
				-3.8130256086177106e-09,
				-6.547773400568482e-10
			],
			[
				-2.4710660144055797e-09,
				4.4514537753624126e-10
			],
			[
				-9.564299122267681e-10,
				2.172523556149888e-09
			],
			[
				-1.302879999729518e-09,
				-7.970249978585569e-10
			],
			[
				2.9245623911898705e-09,
				-1.283458761168072e-09
			],
			[
				2.5767725628824335e-09,
				-3.995816958847913e-09
			],
			[
				3.3707119985484077e-09,
				5.022534999842305e-09
			],
			[
				-5.723893113669147e-10,
				2.4033590246377304e-09
			],
			[
				2.437438937257782e-10,
				-3.3124849002347746e-09
			],
			[
				-1.8891572998218345e-09,
				3.6511464252984036e-09
			],
			[
				7.080311366564563e-10,
				-3.1278084846832555e-09
			],
			[
				3.0512310579003974e-10,
				4.061164042595843e-10
			],
			[
				-2.8074491258497506e-09,
				-4.815566475256709e-09
			],
			[
				-8.395222736700796e-10,
				-4.621689289122557e-10
			],
			[
				-1.2613908022172049e-09,
				5.320208319982906e-09
			],
			[
				6.221832193037517e-09,
				4.782200797490156e-09
			],
			[
				-4.374669339251423e-10,
				-5.7541280581783e-09
			],
			[
				-1.9260864297135597e-09,
				-1.6909073582208926e-11
			],
			[
				3.153393843923911e-10,
				9.210922372661857e-09
			],
			[
				4.3464957254811785e-09,
				-3.4748208764808734e-09
			],
			[
				-2.0829127223991475e-09,
				-3.6692912691751606e-09
			],
			[
				-2.2380028439326517e-09,
				-2.1479838938031866e-10
			],
			[
				-3.238690864876365e-09,
				-1.8294734059158747e-09
			],
			[
				4.823857751047996e-09,
				-5.629358127526295e-12
			],
			[
				2.782916923284619e-10,
				2.0979703165760167e-09
			],
			[
				5.833463347230525e-10,
				-1.7835851788576653e-09
			],
			[
				9.762937693611368e-10,
				1.0864912830132903e-09
			],
			[
				9.837670888667322e-10,
				9.08327211515766e-10
			],
			[
				-6.808030300089791e-10,
				-3.013192433130096e-10
			],
			[
				-6.724914850615719e-11,
				-9.195939173670595e-10
			],
			[
				-6.210663938711846e-10,
				2.2290540689594903e-09
			],
			[
				-1.4525803128922154e-09,
				-3.317344540526829e-09
			],
			[
				-1.4254071034414058e-09,
				2.1388198853235435e-09
			],
			[
				3.7718267089319475e-09,
				-1.8795347644561466e-09
			],
			[
				-1.674019967959879e-09,
				1.4860659668284614e-09
			],
			[
				-4.815765548249648e-10,
				2.189642063691445e-09
			],
			[
				-1.0013518538069869e-10,
				4.1164010472853834e-10
			],
			[
				-9.068789732489333e-11,
				-4.3466332561158415e-09
			],
			[
				-3.2764263509437553e-09,
				1.7950596791004064e-09
			],
			[
				-4.367917091141182e-09,
				2.5467824372087145e-09
			],
			[
				-3.263765303544411e-09,
				6.617218662385226e-10
			],
			[
				1.8705405826595546e-09,
				2.053435493215971e-09
			],
			[
				-1.6986141606610043e-09,
				1.1635157432195675e-09
			],
			[
				-2.6702756249938564e-09,
				-2.61689952160504e-09
			],
			[
				-3.656971865671568e-09,
				-5.141370023268523e-09
			],
			[
				1.9451023778055147e-09,
				1.0828962736296828e-09
			],
			[
				7.2070304262228656e-09,
				5.9127691447213665e-09
			],
			[
				4.116398334075515e-09,
				1.5686493959835647e-09
			],
			[
				-1.4438654058999845e-09,
				-4.415309354524594e-09
			],
			[
				2.9980853326903636e-09,
				1.6502615397462937e-09
			],
			[
				3.3474138132973052e-09,
				-1.0735380139517098e-09
			],
			[
				-1.1034871702413402e-09,
				-2.059261709730785e-09
			],
			[
				2.341026531268252e-09,
				-1.3378836369695515e-09
			],
			[
				-2.3442744249222165e-09,
				-1.79082931301341e-09
			],
			[
				1.6925118878411288e-09,
				2.8330827980428274e-09
			],
			[
				-1.6925118878411288e-09,
				-2.8330827980428274e-09
			],
			[
				4.3678672423547845e-09,
				-2.737521959529819e-09
			],
			[
				1.918894464969384e-09,
				-3.4713675137245292e-09
			],
			[
				-1.3873845952583075e-09,
				-2.816780182867254e-09
			],
			[
				-1.5028115171515054e-09,
				-1.0044697131939934e-09
			],
			[
				-1.4719009343162872e-09,
				-1.0407066196297288e-09
			],
			[
				6.825375344436121e-10,
				1.3788207142740166e-09
			],
			[
				-2.9161767769996024e-09,
				-2.2843116769465202e-10
			],
			[
				-3.0571730539757893e-09,
				-5.589964621339868e-10
			],
			[
				9.440686337311983e-10,
				-1.1121460098213376e-10
			],
			[
				2.0035118212736386e-09,
				3.5560617657039325e-09
			],
			[
				-8.258945024655786e-10,
				-4.932899248472628e-10
			],
			[
				1.3064241132711763e-09,
				2.0009744332332956e-09
			],
			[
				7.302728211901453e-10,
				5.096484456939563e-10
			],
			[
				-7.92235251066816e-10,
				5.0172727856989e-09
			],
			[
				5.1625743778671065e-09,
				-1.0102339378564467e-08
			],
			[
				4.281661718602334e-09,
				-4.6726805151394275e-09
			],
			[
				4.549105573773809e-09,
				-3.9578435549895935e-09
			],
			[
				5.750887939868056e-09,
				-2.624882756365304e-09
			],
			[
				1.2010941672135803e-08,
				-2.0222727063332016e-10
			],
			[
				2.8384725257829405e-09,
				-6.472415705348638e-09
			],
			[
				4.987635587586492e-09,
				-6.598251694891617e-09
			],
			[
				2.6676124384973927e-09,
				-2.820336679889176e-09
			],
			[
				6.783854009950198e-09,
				-7.607600131127135e-09
			],
			[
				6.82616082207075e-09,
				-1.6539196556315103e-08
			],
			[
				6.730452639791563e-09,
				1.4898593882080774e-09
			],
			[
				6.08924210727844e-09,
				-8.859832972074824e-09
			],
			[
				9.672419870367057e-10,
				-1.0193408100226168e-09
			],
			[
				-3.508266383209738e-08,
				3.576959216843892e-08
			],
			[
				-3.456317956814414e-08,
				3.421749646871486e-08
			],
			[
				7.22460029398194e-09,
				-3.865999370022835e-09
			],
			[
				-4.466175233261288e-10,
				2.450584332213495e-09
			],
			[
				1.53191649670326e-09,
				-2.1795481423795533e-09
			],
			[
				1.7156695350602612e-09,
				1.2619206587887976e-09
			],
			[
				-4.278044600627577e-09,
				-4.778589419122474e-09
			],
			[
				6.964420708697085e-10,
				-9.181970688278941e-09
			],
			[
				3.531001360265424e-09,
				8.798586700100768e-09
			],
			[
				-2.1815608962176934e-10,
				3.1486492021384782e-09
			],
			[
				4.3707534422853843e-10,
				-2.0402678163920593e-09
			],
			[
				4.564393986764753e-09,
				-2.460627720118171e-09
			],
			[
				-2.114262540835274e-09,
				2.4000237082023934e-09
			],
			[
				1.144918442467997e-09,
				-8.576778581365563e-10
			],
			[
				-2.6494602772425e-09,
				-1.3070273437378997e-09
			],
			[
				1.0766815014756502e-09,
				-5.098997329067033e-09
			],
			[
				3.959532326892884e-09,
				7.372131175078157e-09
			],
			[
				-2.6205517914851022e-09,
				4.102902899781112e-09
			],
			[
				4.0130909940794615e-10,
				-8.984228945884024e-10
			],
			[
				-3.3489274872015447e-09,
				-9.22066571454445e-10
			],
			[
				-4.4724932136606764e-10,
				-1.4508366795484525e-09
			],
			[
				-2.7004239370010317e-09,
				-2.062203507133188e-09
			],
			[
				1.4189700294786835e-09,
				7.862484947255186e-10
			],
			[
				-2.586210955445e-09,
				3.92097982904287e-10
			],
			[
				-9.620065570856558e-10,
				2.8083924405292895e-10
			],
			[
				-1.7654092425459167e-09,
				1.5236315664517672e-09
			],
			[
				-3.565190163814048e-09,
				4.586619375541779e-09
			],
			[
				1.7247025938350544e-10,
				8.664523243028439e-10
			],
			[
				-8.18087870716014e-10,
				5.267424063937613e-10
			],
			[
				8.888457215311418e-10,
				1.0057106339705802e-09
			],
			[
				1.2703219588657648e-09,
				3.5705034414194643e-10
			],
			[
				-1.4732773160454114e-10,
				8.544634130212069e-10
			],
			[
				-1.3662223374600687e-09,
				-3.6104191218304976e-09
			],
			[
				3.822021839885752e-09,
				3.206913712624183e-09
			],
			[
				3.154685602487309e-10,
				9.064155139461262e-10
			],
			[
				8.465834608566012e-10,
				6.089071525090377e-09
			],
			[
				1.8100144839359017e-09,
				5.43779583732322e-09
			],
			[
				1.0338033313984456e-09,
				-1.0021703818747304e-08
			],
			[
				-1.460183062665552e-09,
				2.1397358635228618e-09
			],
			[
				9.629704741095965e-10,
				-3.1433211018161034e-09
			],
			[
				-7.330679087769529e-09,
				-4.614907531943678e-09
			],
			[
				-4.114391097877882e-09,
				2.0930985283207626e-09
			],
			[
				4.1143910978779346e-09,
				-2.0930985283208155e-09
			],
			[
				-2.869768887513847e-10,
				-5.316311129752487e-10
			],
			[
				4.171395337730454e-09,
				-1.4309698442486402e-08
			],
			[
				-4.291577940622568e-09,
				-9.13375926598651e-09
			],
			[
				2.7221498265117484e-09,
				-2.0777114454520174e-09
			],
			[
				1.7032370585718104e-09,
				-2.4169734830719647e-09
			],
			[
				1.4371987395467345e-09,
				-2.5394560264971032e-09
			],
			[
				-6.23598425273491e-09,
				-1.5479997187316009e-09
			],
			[
				-3.107665304709124e-09,
				-3.5401162436095752e-09
			],
			[
				4.0080326194771775e-09,
				-3.7163642072324093e-09
			],
			[
				5.640482347330245e-09,
				-1.29624030069676e-09
			],
			[
				-2.7605451816363402e-09,
				3.967584039321942e-09
			],
			[
				9.84113519918766e-10,
				-2.047185302462708e-09
			],
			[
				6.000929997374846e-10,
				1.6282805752841873e-09
			],
			[
				-1.1425861888354931e-09,
				-8.548755424747997e-10
			],
			[
				2.635115971590509e-09,
				-1.0516940752525387e-08
			],
			[
				1.7325474179261398e-09,
				3.1969676683184565e-10
			],
			[
				-1.7276400913117581e-10,
				5.991998392340484e-10
			],
			[
				-2.8035846311073906e-10,
				7.019499109327709e-10
			],
			[
				3.168662029424083e-09,
				-2.844521040245268e-09
			],
			[
				-6.788406443402436e-10,
				3.768770106308218e-09
			],
			[
				1.8874385527219228e-10,
				-6.535971857190355e-11
			],
			[
				4.1432901568225445e-09,
				4.088785101470807e-10
			],
			[
				-3.336710507038957e-09,
				3.6152256256750927e-09
			],
			[
				2.675414087498512e-09,
				3.196020584625334e-08
			],
			[
				-1.0283332528340639e-08,
				-2.0766966879173188e-08
			],
			[
				-9.170718655822492e-09,
				5.903192250729275e-09
			],
			[
				-4.070552851950768e-09,
				2.665970416824651e-09
			],
			[
				-1.0245816465122248e-08,
				1.7700404328437332e-08
			],
			[
				2.481965518527162e-08,
				5.137767759449851e-09
			],
			[
				-1.544357896521802e-08,
				7.107387622121572e-09
			],
			[
				2.83141951435032e-09,
				-2.2408623056423122e-09
			],
			[
				2.5814291758568607e-09,
				-3.1726962466415752e-09
			],
			[
				2.9467018690299235e-09,
				-1.0174582372215648e-09
			],
			[
				3.258431527697202e-09,
				1.0372182064877675e-10
			],
			[
				-7.401043921965292e-10,
				-9.51419146502214e-10
			],
			[
				1.775475455509335e-09,
				-1.37771775856698e-09
			],
			[
				9.934468733271967e-10,
				-1.676943846623434e-09
			],
			[
				3.3536499260246347e-09,
				-1.5021187825279609e-09
			],
			[
				1.9597495095400165e-09,
				8.832854880494756e-10
			],
			[
				1.1437420158246308e-10,
				-5.343079632177818e-11
			],
			[
				-1.1612995276866954e-10,
				-1.7924021414770507e-09
			],
			[
				1.3644847165617297e-09,
				-7.325429936555584e-11
			],
			[
				-1.1477656826846526e-09,
				2.166074975576892e-09
			],
			[
				-1.372982211199972e-09,
				1.5569041773357322e-09
			],
			[
				1.7245692165602739e-09,
				-1.8062881189806755e-10
			],
			[
				2.184451158715111e-09,
				2.9191229119708543e-09
			],
			[
				5.263215950460591e-10,
				2.021094499526258e-09
			],
			[
				-2.867141903325199e-09,
				1.8163546701965635e-10
			],
			[
				-1.3238227523392251e-09,
				-3.339607097400986e-10
			],
			[
				-4.047832979523469e-09,
				5.196429666529839e-10
			],
			[
				-3.120847171027115e-09,
				-3.257303339611985e-09
			],
			[
				-3.9587965007640954e-10,
				-4.101263187556089e-09
			],
			[
				3.958796500764625e-10,
				4.101263187556089e-09
			],
			[
				4.207567094484009e-09,
				1.2147572429534107e-08
			],
			[
				7.395547047405013e-09,
				7.899504837631e-09
			],
			[
				4.661739783253324e-09,
				1.0558048629182184e-08
			],
			[
				1.554922530300883e-09,
				7.619502774286692e-09
			],
			[
				8.124030840088339e-10,
				6.306996779445982e-09
			],
			[
				1.8241514395486588e-09,
				8.033951880881481e-09
			],
			[
				3.559885133966486e-09,
				3.797680211450839e-09
			],
			[
				-3.145644710848366e-09,
				-4.8654035693120895e-09
			],
			[
				-2.9739306960220555e-09,
				-3.829739896869303e-09
			],
			[
				-3.3498033054345356e-09,
				-3.7713301007084e-09
			],
			[
				-1.6781514216092777e-08,
				-2.487061317956864e-08
			],
			[
				2.2346768154306335e-09,
				-1.9026170795953217e-08
			],
			[
				-1.80109430522385e-09,
				-1.8478360392733361e-09
			],
			[
				4.819456790882602e-10,
				2.37090381159884e-09
			],
			[
				1.405569600133356e-09,
				1.4020338958939523e-09
			],
			[
				1.3488903965475194e-09,
				-1.3295389619415867e-09
			],
			[
				-1.4353113705452326e-09,
				-5.955627062778695e-10
			],
			[
				-1.7375544681397398e-09,
				-1.1034060061951431e-09
			],
			[
				-5.754346339429393e-10,
				-3.2687918848988774e-09
			],
			[
				2.287860802669301e-09,
				-1.0567081301001913e-09
			],
			[
				-1.6009603769427932e-09,
				1.7098941854197666e-09
			],
			[
				-1.1347872914920536e-09,
				-1.270922827837295e-09
			],
			[
				1.803502834220066e-09,
				-2.601703862684601e-09
			],
			[
				-1.7257216270598594e-09,
				1.9676952179819837e-09
			],
			[
				-1.7180506840650906e-09,
				-1.7408128263645444e-09
			],
			[
				-5.1028714830859165e-09,
				-4.1860434592575374e-09
			],
			[
				3.321389005495777e-11,
				-2.4580223977986558e-09
			],
			[
				-1.8891300653210564e-09,
				5.515183889392015e-10
			],
			[
				-2.1509315376554785e-09,
				-2.5979373125747626e-09
			],
			[
				-8.937665690380635e-10,
				-1.4185295460946147e-10
			],
			[
				4.850475121537975e-09,
				-1.2277991981452278e-09
			],
			[
				-1.1696679522973444e-09,
				-7.109927904154747e-11
			],
			[
				4.859713002420314e-09,
				2.8195898237522594e-09
			],
			[
				-6.319458652823657e-11,
				5.268515907871942e-11
			],
			[
				-4.58328490835221e-09,
				3.466901674795943e-09
			],
			[
				-1.1196289842310824e-09,
				7.61233629440388e-10
			],
			[
				1.12263342630542e-08,
				1.3601843096972969e-08
			],
			[
				-2.55761439491653e-09,
				5.62656634971419e-10
			],
			[
				-2.400422711207949e-09,
				-2.0227725743309656e-09
			],
			[
				-1.17877693583135e-09,
				-2.201378964162439e-10
			],
			[
				2.4761751010689255e-09,
				-4.95268789235467e-10
			],
			[
				3.6780965148308794e-09,
				-1.1145573532698622e-10
			],
			[
				-2.626467716866178e-09,
				3.64231190071373e-09
			],
			[
				-6.950214365564837e-10,
				-2.1406299347344706e-09
			],
			[
				2.833826273098604e-09,
				-2.7895940573336982e-09
			],
			[
				8.740905605728572e-10,
				3.6862941481802665e-10
			],
			[
				-3.020583645869988e-09,
				6.177319419004417e-10
			],
			[
				-3.3016705993378084e-09,
				1.905873419549216e-09
			],
			[
				1.021707178374038e-09,
				-1.300764893290168e-09
			],
			[
				5.300547066833811e-09,
				-1.2228404681594103e-09
			],
			[
				-3.150293828146709e-09,
				8.176218924825409e-10
			],
			[
				2.62309056327624e-09,
				-3.034004740379337e-10
			],
			[
				5.272032648704953e-10,
				-5.142214184446072e-10
			],
			[
				2.5521368049734194e-09,
				4.1637839144156e-09
			],
			[
				-4.053475917266794e-10,
				-1.4564499894308299e-09
			],
			[
				1.1170426775794165e-09,
				-3.3862441935499e-09
			],
			[
				-3.263831890826474e-09,
				6.789102685649184e-10
			],
			[
				1.904621496419876e-09,
				-1.2458146760782433e-09
			],
			[
				-7.953764752132922e-10,
				3.809592873077445e-10
			],
			[
				-3.0530509798061198e-09,
				1.3172909901810167e-09
			],
			[
				5.125809585819829e-10,
				2.0019275321650128e-10
			],
			[
				1.4312250000173413e-09,
				-6.526283546263839e-10
			],
			[
				-1.064327369363312e-09,
				-1.3971157532291254e-08
			],
			[
				-2.1661713479432735e-09,
				-1.2058870457710076e-08
			],
			[
				-4.30238226705005e-09,
				-1.103552364594011e-08
			],
			[
				7.532880984356609e-09,
				3.706555163594144e-08
			],
			[
				6.781856397449373e-11,
				-2.255252958212219e-09
			],
			[
				3.288715579932935e-09,
				-4.360146008069121e-09
			],
			[
				6.133952411852253e-09,
				-5.8383483110338806e-09
			],
			[
				2.5008946000651817e-09,
				-6.287808111269505e-10
			],
			[
				4.409674246124011e-09,
				-2.18343139838076e-09
			],
			[
				4.6095319130933436e-10,
				3.365840092326916e-09
			],
			[
				9.32883549141437e-10,
				1.802364566970108e-09
			],
			[
				-3.661384157920464e-09,
				-5.617186972542454e-09
			],
			[
				-1.7367878870662183e-09,
				-2.309457176850488e-09
			],
			[
				1.249233033460407e-09,
				-1.356115898189551e-09
			],
			[
				-2.077734511576522e-09,
				-4.137041245239857e-10
			],
			[
				-1.156821861929706e-08,
				1.9794218999632916e-08
			],
			[
				1.4301848272156711e-09,
				-7.52577730671142e-10
			],
			[
				1.152501909122633e-09,
				5.165371225843153e-09
			],
			[
				1.0754992425866742e-09,
				1.3052785903024226e-09
			],
			[
				-2.348709555690929e-09,
				1.9942255743861243e-09
			],
			[
				-2.080752299308837e-10,
				1.879761222954842e-10
			],
			[
				2.7192386027174134e-09,
				-7.963677450827593e-09
			],
			[
				2.956749401203648e-09,
				-4.67259518405681e-09
			],
			[
				1.6513238176850024e-12,
				2.1624971564611395e-09
			],
			[
				1.4745385911927567e-09,
				-3.93417716158929e-09
			],
			[
				-6.098042603307184e-09,
				3.3410065214024848e-09
			],
			[
				7.558932975974483e-10,
				1.2390688415846565e-09
			],
			[
				-2.9114298065238743e-09,
				1.927603494869581e-09
			],
			[
				-2.5079556037832767e-09,
				8.152742093254381e-09
			],
			[
				-2.0058899774818636e-09,
				2.5123857425352435e-09
			],
			[
				-2.8792920758720855e-09,
				-2.7124626499111087e-09
			],
			[
				8.758950648899007e-10,
				-1.2766603126643483e-09
			],
			[
				1.2728354974331987e-09,
				-6.041371986128532e-09
			],
			[
				2.112220932928934e-09,
				-8.688739672586021e-11
			],
			[
				1.5400826968849015e-09,
				2.8422773939039293e-09
			],
			[
				4.4954980697668165e-09,
				-1.3922533925659507e-09
			],
			[
				-2.9033946047663136e-09,
				-1.9977694916996595e-09
			],
			[
				-3.8771376787649516e-10,
				-3.712735347218492e-10
			],
			[
				2.1262627335505165e-10,
				2.9063545432242255e-09
			],
			[
				2.7691642088516457e-09,
				1.5840917853233234e-11
			],
			[
				1.6991137731196682e-10,
				2.4247703813223046e-09
			],
			[
				-1.8051724810828152e-09,
				-1.26143253806768e-09
			],
			[
				-6.507943533638141e-09,
				3.2267404447391384e-09
			],
			[
				8.270852021993e-10,
				4.4615912629597134e-10
			],
			[
				2.1215666442943785e-09,
				-1.352817558481165e-09
			],
			[
				-2.9010109886024115e-09,
				1.401688284979452e-09
			],
			[
				1.7562744156884538e-09,
				-4.5824712558911636e-09
			],
			[
				3.745212649499014e-09,
				-2.8535588112522556e-09
			],
			[
				2.8106019570303594e-09,
				7.917891057877715e-10
			],
			[
				-2.8106019570303594e-09,
				-7.917891057878774e-10
			],
			[
				2.607268581063104e-09,
				5.993842029491811e-12
			],
			[
				-2.6072685810630773e-09,
				-5.993842029491811e-12
			],
			[
				-5.687412696153353e-10,
				-4.216476913318724e-10
			],
			[
				5.687412696153353e-10,
				4.216476913318724e-10
			],
			[
				-3.666350750353057e-09,
				-1.7744420594681336e-09
			],
			[
				-2.789002088870743e-09,
				3.9374737426543074e-10
			],
			[
				6.4553528392238265e-09,
				1.3806946852024911e-09
			],
			[
				7.280661467931452e-10,
				1.3847821405815939e-09
			],
			[
				3.290098264413944e-09,
				4.485768090461911e-09
			],
			[
				-2.2489739396909836e-09,
				-1.0841199506898415e-09
			],
			[
				-1.7691904715162113e-09,
				-4.786430280353677e-09
			],
			[
				-9.888387941346059e-10,
				9.107601463323137e-10
			],
			[
				9.88838794134553e-10,
				-9.107601463323154e-10
			],
			[
				-2.9136878336021794e-09,
				-4.7076906343434295e-09
			],
			[
				-3.7523948106002794e-09,
				-5.99344432030473e-09
			],
			[
				-1.2909995756806266e-08,
				-3.673821123682106e-09
			],
			[
				3.4027364505746923e-09,
				4.3494225611954095e-09
			],
			[
				-1.3049346159801432e-09,
				9.649196001119704e-10
			],
			[
				-4.828980387977595e-09,
				6.795696268240444e-09
			],
			[
				6.2199699263135425e-09,
				-7.991440027363389e-10
			],
			[
				3.044552521750327e-09,
				2.8423452847851566e-09
			],
			[
				-5.303242937593669e-10,
				5.622972590423761e-09
			],
			[
				1.2291593394043348e-08,
				2.0981871401277257e-08
			],
			[
				4.0120670413267653e-10,
				-1.0264175673690796e-08
			],
			[
				4.235757043596684e-10,
				-3.2485662756378275e-09
			],
			[
				1.330447104915307e-09,
				-2.42539701838319e-09
			],
			[
				1.4838353553883685e-09,
				-3.4501486144634835e-09
			],
			[
				-4.529187916448585e-10,
				-1.6653342622282211e-09
			],
			[
				2.5684553579725973e-09,
				-3.956012224055358e-09
			],
			[
				-3.7759052832317964e-09,
				6.429997962456566e-10
			],
			[
				-2.8410674258279176e-09,
				-3.840834318433402e-09
			],
			[
				2.1438366799802986e-09,
				1.8243409656796509e-09
			],
			[
				-2.312517266919349e-09,
				1.8469582851038882e-09
			],
			[
				2.312517266919402e-09,
				-1.8469582851038882e-09
			],
			[
				-5.7000135119193954e-09,
				3.92725048240902e-09
			],
			[
				-4.108355918757014e-09,
				2.6044035317935894e-09
			],
			[
				-9.494288371416488e-10,
				-9.519614070502785e-09
			],
			[
				3.63106399066417e-09,
				-2.8365598953441225e-09
			],
			[
				2.196161086180815e-09,
				5.313200689894069e-10
			],
			[
				-1.5704130378726392e-10,
				1.1921617643671672e-11
			],
			[
				1.0440876564474278e-09,
				3.4988305702568477e-10
			],
			[
				5.619239515155075e-10,
				3.356574167794234e-09
			],
			[
				1.012836458873162e-09,
				6.3143211725969515e-09
			],
			[
				1.826417138557474e-09,
				2.1466916880693113e-09
			],
			[
				2.2633800878910773e-09,
				4.417139665004237e-09
			],
			[
				-2.9359959020120582e-09,
				-3.412577355583895e-09
			],
			[
				-3.1108412336548718e-09,
				1.0813359250454815e-09
			],
			[
				1.6469469079949713e-09,
				-6.937202616487251e-11
			],
			[
				1.4760541467385221e-09,
				-1.5923437048496845e-09
			],
			[
				4.318852472833425e-09,
				-5.249926051622324e-09
			],
			[
				1.7403768578972318e-09,
				-2.2521461696573504e-09
			],
			[
				1.2943815735324314e-09,
				3.8979474857024885e-09
			],
			[
				1.3231357998478699e-09,
				2.384728027235521e-09
			],
			[
				-1.6768161883749294e-09,
				7.00818354557017e-09
			],
			[
				-1.3389742642700125e-10,
				2.8159340752078062e-09
			],
			[
				2.728130887733322e-09,
				4.973320117802838e-09
			],
			[
				1.8200955868956556e-11,
				2.1501824752962077e-09
			],
			[
				-8.741142481790406e-10,
				2.2001207656640424e-09
			],
			[
				6.857840449666971e-12,
				9.47370905102754e-11
			],
			[
				-2.550349761710235e-10,
				-1.5166995961287582e-09
			],
			[
				-1.2229884772408816e-09,
				-5.102872574906621e-11
			],
			[
				7.806127107190955e-10,
				8.687569746271128e-10
			],
			[
				-3.923081314330781e-09,
				-7.206807089101177e-10
			],
			[
				2.0793730783691606e-09,
				-2.097076145134867e-09
			],
			[
				1.999436028230189e-09,
				2.8098083874059388e-09
			],
			[
				2.7491249085229005e-09,
				5.3303650955747865e-09
			],
			[
				2.4377142231379457e-10,
				1.8855308231842948e-10
			],
			[
				3.0905478893632688e-09,
				-6.034617784020632e-10
			],
			[
				2.810253359965578e-09,
				4.436012662020508e-09
			],
			[
				-3.3248981427708565e-09,
				-1.5740155423763318e-09
			],
			[
				-1.351830255315149e-09,
				-1.7167640169457732e-09
			],
			[
				-6.2312156444840335e-09,
				-9.326251598204682e-10
			],
			[
				-1.080421179980286e-09,
				-7.219700034798183e-10
			],
			[
				1.4435724278160447e-09,
				-3.165592100288627e-09
			],
			[
				1.0792112925729949e-08,
				3.9963589265023524e-09
			],
			[
				1.535105729911138e-09,
				-4.958632198929539e-09
			],
			[
				1.2992725359937649e-09,
				-1.8132957526210957e-09
			],
			[
				-3.772159466478921e-09,
				-5.400451515843929e-09
			],
			[
				2.014194964058698e-09,
				-6.27133019514523e-09
			],
			[
				-9.647025505407505e-11,
				-2.202943583698995e-09
			],
			[
				-1.2882753052065872e-10,
				5.255093578659329e-09
			],
			[
				2.244562761020011e-09,
				-3.1369046024290816e-10
			],
			[
				-2.3524370273615106e-09,
				7.947121610493015e-10
			],
			[
				-5.222973197254334e-09,
				-2.3679461501667665e-09
			],
			[
				-7.149840830370681e-09,
				-5.560515319146497e-10
			],
			[
				-5.323072751288734e-09,
				-1.2704945898565273e-08
			],
			[
				-5.066551506727046e-09,
				-4.312979715657009e-09
			],
			[
				3.924318700228312e-09,
				5.184919901511023e-09
			],
			[
				4.31564613189511e-11,
				-1.0776272342389429e-09
			],
			[
				3.575652894919068e-09,
				-3.715846665207507e-09
			],
			[
				1.1397390372885626e-09,
				5.596034463755287e-09
			],
			[
				-3.0530332875208422e-09,
				1.917184133661358e-10
			],
			[
				3.477247643299495e-10,
				-1.1901346529578954e-09
			],
			[
				2.7099440066274615e-09,
				-2.576295159137712e-10
			],
			[
				-2.7099440066274615e-09,
				2.576295159137712e-10
			],
			[
				-4.446407784177074e-09,
				5.076435734938435e-10
			],
			[
				4.446407784177127e-09,
				-5.076435734938435e-10
			],
			[
				3.2511667558455363e-11,
				-6.737006920157472e-10
			],
			[
				-2.638275068761412e-09,
				8.51694665616769e-10
			],
			[
				-1.4110426646013522e-10,
				2.8790646796763655e-09
			],
			[
				6.323651221983806e-09,
				-2.1351261040831896e-09
			],
			[
				-5.466433397558077e-10,
				-1.0521918374549433e-09
			],
			[
				-3.0301402145649066e-09,
				1.3025928826079844e-10
			],
			[
				2.3861937007129465e-09,
				-4.031013558558287e-10
			],
			[
				6.075881788151557e-10,
				1.870893158414338e-09
			],
			[
				4.708026622954755e-09,
				1.2493640222377486e-09
			],
			[
				-2.503322135769544e-10,
				9.226988905674272e-10
			],
			[
				-2.2865617094163463e-09,
				1.491184991752552e-09
			],
			[
				2.894153859064175e-10,
				5.256950788904791e-09
			],
			[
				1.0200069323234877e-09,
				4.0414436911959e-09
			],
			[
				-1.922361624898393e-11,
				-1.4463538573832748e-09
			],
			[
				3.493468852488998e-09,
				-5.475534144082282e-10
			],
			[
				-1.460094174098078e-09,
				-4.710301274073154e-10
			],
			[
				-9.72063233247311e-10,
				-1.89967634369815e-09
			],
			[
				-1.5174536900693e-09,
				-4.7757423148376794e-09
			],
			[
				-2.482541915464672e-09,
				-5.647438527130783e-09
			],
			[
				-8.414779942091675e-10,
				-8.130366267055894e-09
			],
			[
				-1.4530169748160051e-09,
				-1.4397035428019792e-09
			],
			[
				-3.4264576797507533e-10,
				1.966956082480713e-09
			],
			[
				-4.456453055401036e-09,
				-1.0931300815585694e-09
			],
			[
				-4.891416326037104e-09,
				-2.585996819736946e-09
			],
			[
				-1.4641182007598286e-09,
				9.583780844690065e-10
			],
			[
				-1.642498639658201e-09,
				-1.1505642403393666e-09
			],
			[
				8.885942990123036e-10,
				-2.0393081228199244e-09
			],
			[
				-1.6512722196180673e-09,
				-4.773487229457975e-09
			],
			[
				-2.7894892993597207e-09,
				-2.99494956778091e-09
			],
			[
				-2.3565715288196938e-09,
				-6.131546299379678e-09
			],
			[
				-2.6157690993437936e-09,
				-6.67157250863916e-09
			],
			[
				6.124009692591751e-09,
				6.222154235328216e-09
			],
			[
				2.045517158329131e-09,
				4.675454661208463e-09
			],
			[
				2.333421676691462e-09,
				2.5516403357266435e-09
			],
			[
				-7.041403388761437e-09,
				-9.337294027389268e-09
			],
			[
				6.0746230637511295e-09,
				3.7626790996090155e-09
			],
			[
				3.7094761734775124e-09,
				1.9239843845965334e-09
			],
			[
				4.886697665438502e-09,
				1.3158323154355818e-09
			],
			[
				1.9652672576377967e-09,
				-2.0698678793643655e-09
			],
			[
				3.922630741145315e-10,
				-3.251126839757769e-10
			],
			[
				-8.342027325548327e-09,
				3.3766024772691083e-09
			],
			[
				-1.9123086326241886e-09,
				2.382181940513008e-09
			],
			[
				5.039104629012281e-09,
				-5.923031943108109e-10
			],
			[
				-1.6948997719493467e-09,
				3.1739108190062585e-09
			],
			[
				7.502356598776383e-10,
				1.0596783629039945e-11
			],
			[
				-6.811555111717368e-09,
				3.579673653093016e-09
			],
			[
				5.118235886419912e-10,
				-2.4042507102690818e-09
			],
			[
				2.019265925566899e-09,
				-3.202907150713405e-10
			],
			[
				4.02663028104468e-09,
				8.850860801568983e-09
			],
			[
				-1.9912040039028697e-09,
				3.217660947501967e-09
			],
			[
				3.677377230122604e-09,
				-6.391851196685958e-10
			],
			[
				2.0270403452370586e-09,
				1.9889029326323704e-09
			],
			[
				-4.294001502901304e-09,
				2.1157763058065535e-09
			],
			[
				5.696967981497165e-10,
				4.390954836304952e-09
			],
			[
				-1.2812566526461375e-09,
				1.033052145067743e-09
			],
			[
				7.315911856269556e-09,
				-4.4399634339782075e-09
			],
			[
				7.975231153042344e-09,
				1.4748233521665985e-10
			],
			[
				-6.7607577401912905e-09,
				-2.311775992189624e-09
			],
			[
				-1.2144734128511066e-09,
				2.164293656972938e-09
			],
			[
				1.4392780737195734e-09,
				-9.818733887754878e-10
			],
			[
				-1.4392780737196264e-09,
				9.818733887754878e-10
			],
			[
				8.185560803002914e-10,
				-1.067443524944895e-09
			],
			[
				6.324331458579727e-10,
				-7.738521984324729e-10
			],
			[
				1.288884003371835e-09,
				-2.4468375240821937e-09
			],
			[
				1.0469163240711618e-09,
				-1.8122814425097087e-09
			],
			[
				-3.1560544166608695e-09,
				1.7941777031915885e-09
			],
			[
				-1.3227943790831751e-09,
				-2.8295944530572663e-09
			],
			[
				-1.7267570948237418e-09,
				-3.4323153063099357e-09
			],
			[
				-1.0951448556657652e-09,
				-6.44153081840031e-09
			],
			[
				-7.702737603509676e-10,
				-1.019241305349948e-08
			],
			[
				1.5673828979231758e-09,
				-5.040698872767808e-09
			],
			[
				-2.0436718105894467e-09,
				-1.1819985616373813e-09
			],
			[
				-9.355556308637893e-10,
				-2.5095436737636466e-09
			],
			[
				4.974687095703903e-10,
				-5.930335149962047e-09
			],
			[
				-1.6507991619266316e-09,
				-3.073738966278822e-09
			],
			[
				-5.16134688692988e-10,
				-3.055204542835512e-09
			],
			[
				1.9254407067557616e-09,
				-2.5402192609088806e-09
			],
			[
				6.625111703127662e-10,
				-7.359506554025182e-09
			],
			[
				-1.1969222411460605e-09,
				-3.69807470674583e-09
			],
			[
				-1.0477456177326038e-09,
				-5.144841198727578e-09
			],
			[
				5.7236109253419045e-09,
				2.8987144411106183e-09
			],
			[
				1.215470381834762e-09,
				-1.4736108834953783e-09
			],
			[
				2.531412734011432e-10,
				-6.993028203230955e-11
			],
			[
				-3.0810972651694154e-09,
				-1.134618128831892e-09
			],
			[
				6.969398295189184e-09,
				5.034367938876728e-10
			],
			[
				1.0307964317138787e-09,
				6.978925437879815e-10
			],
			[
				-1.8341738937067198e-09,
				1.3597371164071614e-10
			],
			[
				-5.71857961274928e-09,
				-4.253574528828447e-09
			],
			[
				2.1369618001745076e-09,
				6.542293597168244e-10
			],
			[
				3.267322833431956e-10,
				6.877773907874295e-08
			],
			[
				3.5504258530652597e-09,
				-3.3853348581714247e-09
			],
			[
				-9.542068636118199e-10,
				-1.1320479449166817e-09
			],
			[
				-2.5751017877596767e-09,
				2.0458129316349126e-09
			],
			[
				-4.3700441869336925e-10,
				3.2248613072322994e-09
			],
			[
				3.3285577235197913e-09,
				-1.7302840206094506e-09
			],
			[
				-1.5566856698817643e-09,
				1.3998745285931e-09
			],
			[
				4.979026559512586e-10,
				2.864253693291421e-10
			],
			[
				-1.2982611874602595e-09,
				-8.499412522158742e-10
			],
			[
				-5.556263051293934e-10,
				1.406339391239772e-10
			],
			[
				3.6261739067059695e-09,
				-4.038977768904981e-09
			],
			[
				4.07630831049403e-09,
				-2.8734214796716285e-09
			],
			[
				5.173133229653418e-09,
				2.3083266543146227e-10
			],
			[
				7.104634414070235e-10,
				1.7844602292797344e-09
			],
			[
				-1.8604736485367185e-09,
				2.7484737615698254e-09
			],
			[
				-6.501175567464415e-10,
				2.0111084038006687e-09
			],
			[
				1.9935243264526968e-09,
				-2.476090559662472e-11
			],
			[
				-4.377831100095641e-09,
				-3.238623055307389e-10
			],
			[
				-4.438488492597437e-09,
				-1.2601813958168229e-09
			],
			[
				4.4023482634615055e-10,
				2.7744293800442976e-10
			],
			[
				4.1003389850603e-10,
				-1.702178926186993e-10
			],
			[
				1.488711342752284e-09,
				-1.2659560157406516e-08
			],
			[
				-7.779383571285414e-10,
				-4.2958216352902086e-09
			],
			[
				-2.5138294066187556e-09,
				-2.3024568166515988e-09
			],
			[
				7.154752693510966e-10,
				-7.725779927973157e-10
			],
			[
				-3.512370944771686e-10,
				-4.300922799229599e-09
			],
			[
				-1.7030162727640417e-09,
				-1.560144710650758e-09
			],
			[
				-3.463690898444568e-08,
				-1.5088829588908073e-08
			],
			[
				-1.8121690162933347e-09,
				-8.365992271748162e-10
			],
			[
				-2.1072014525248852e-09,
				-1.3077005367979961e-09
			],
			[
				2.377155037397724e-09,
				5.336368387681448e-09
			],
			[
				2.9102931422273354e-09,
				4.734220197044135e-09
			],
			[
				-1.8969497929393394e-09,
				7.924266850105345e-10
			],
			[
				-8.629248096982113e-10,
				1.5493439284759688e-09
			],
			[
				-5.344784486107348e-10,
				3.6835359650972194e-10
			],
			[
				-8.559412101775829e-10,
				-8.050113773668097e-10
			],
			[
				-8.33606927143257e-09,
				-8.968100401484402e-09
			],
			[
				3.6442940181756434e-10,
				2.4330791497659614e-09
			],
			[
				-3.918421155154136e-09,
				-1.770876133905953e-09
			],
			[
				-4.7991023141211774e-09,
				-1.8441126929617396e-09
			],
			[
				8.980314719479995e-09,
				1.4608307154579591e-08
			],
			[
				1.3610604063344401e-08,
				8.639802082285677e-09
			],
			[
				3.3718135525447596e-09,
				1.9821041384206196e-09
			],
			[
				9.311550486242843e-09,
				1.2245987586951344e-08
			],
			[
				2.7433660475295773e-09,
				-8.312095420099254e-09
			],
			[
				8.754421805217914e-09,
				7.355412821004592e-09
			],
			[
				5.375091576892904e-09,
				6.418507513046014e-09
			],
			[
				-3.770431410694157e-09,
				1.1650237938178921e-09
			],
			[
				9.480185694790196e-10,
				-2.432953017110007e-09
			],
			[
				2.4413718152351825e-09,
				-6.969736739072256e-10
			],
			[
				2.4371993104248344e-09,
				3.939307751385188e-09
			],
			[
				-5.5983861262541706e-09,
				8.168726073578666e-10
			],
			[
				3.5422278418094232e-09,
				-2.7912774615437405e-09
			],
			[
				6.661728645294743e-10,
				2.9778625689268754e-09
			],
			[
				2.2024792492829074e-09,
				-1.6332158794011048e-09
			],
			[
				1.3535365353511181e-09,
				-1.4488123076488332e-09
			],
			[
				6.444746591184906e-11,
				1.357907745087567e-09
			],
			[
				-4.286636115075349e-09,
				-1.253742126964478e-09
			],
			[
				3.6576915536251907e-09,
				3.0490990326813946e-09
			],
			[
				1.393029857618388e-09,
				-5.95639033944344e-10
			],
			[
				-4.000394797775529e-09,
				-3.982626945536748e-10
			],
			[
				-5.792834758932267e-09,
				3.660667757551439e-09
			],
			[
				-9.395765216473095e-10,
				3.8626775212055304e-11
			],
			[
				1.210851370169186e-09,
				2.236944970176163e-09
			],
			[
				-6.684108948976886e-10,
				-4.9452626912604844e-09
			],
			[
				9.125382835609232e-10,
				-2.0390019302845727e-09
			],
			[
				4.227105908279106e-09,
				-1.00717218557787e-09
			],
			[
				2.299177429002117e-09,
				-6.550962192104384e-09
			],
			[
				-1.2193719415480563e-08,
				-3.9029076254799775e-09
			],
[truncated: 916,364 more chars]
