# Supplementary material for: MINFLUX nanometer-scale 3D imaging and microsecond-range tracking on a common fluorescence microscope
Source: Nat Commun. 2021 Mar 5;12:1478. doi: 10.1038/s41467-021-21652-z (PMC7935904; doi:10.1038/s41467-021-21652-z)
Supplement: Supplementary file 6 — Source Data [file 41467_2021_21652_MOESM6_ESM.zip › Figure_S4.json]

{
	"L150": {
		"nphot_mea": [
			142.87183355006502,
			292.8804065194032,
			534.5839123143268,
			1074.2785385379361,
			2229.025613793965,
			4715.797063103585,
			10076.314075332766,
			21621.686166971358,
			46491.51254953765,
			100076.33913043479
		],
		"sigma_mea_xy": [
			[
				6.352576319057655e-09,
				6.125678055213961e-09
			],
			[
				4.386614460614364e-09,
				4.17118063489964e-09
			],
			[
				3.292533453236611e-09,
				3.060162776882493e-09
			],
			[
				2.4451442527536605e-09,
				2.222752664752779e-09
			],
			[
				1.8083553530209615e-09,
				1.6208138511129286e-09
			],
			[
				1.3624866881500478e-09,
				1.173909519601089e-09
			],
			[
				1.0206674005982881e-09,
				8.919245053112517e-10
			],
			[
				8.088460965317029e-10,
				7.125365911994341e-10
			],
			[
				6.896051753996055e-10,
				6.077344665049297e-10
			],
			[
				5.678672319579899e-10,
				5.27880213516746e-10
			]
		],
		"sigma_std_xy": [
			[
				9.091095412275247e-10,
				9.979953891810711e-10
			],
			[
				6.436853079306249e-10,
				6.923929492133821e-10
			],
			[
				3.8898633495405676e-10,
				4.01931262865845e-10
			],
			[
				2.845725204255243e-10,
				3.075340556390056e-10
			],
			[
				2.5177713262490017e-10,
				2.2907160515516983e-10
			],
			[
				2.1939934582659049e-10,
				1.857432295484255e-10
			],
			[
				2.210876047374669e-10,
				1.8607521297336932e-10
			],
			[
				2.377195134035696e-10,
				2.190455546317602e-10
			],
			[
				2.5506812038232813e-10,
				2.5126857915363504e-10
			],
			[
				2.742894071619237e-10,
				2.5835966222812194e-10
			]
		]
	},
	"L40": {
		"nphot_mea": [
			142.13274815778067,
			296.5581433777167,
			540.0345908961323,
			1075.8218737180903,
			2230.4346488644546,
			4717.022305347742,
			10077.271864808776,
			21618.789540816328,
			46492.6879334258,
			100076.44512195123
		],
		"sigma_mea_xy": [
			[
				2.0543760223775054e-09,
				1.9984127434747745e-09
			],
			[
				1.4003089630816446e-09,
				1.3444277810061464e-09
			],
			[
				1.0482771828207e-09,
				9.929210998557737e-10
			],
			[
				7.84198465370002e-10,
				7.235335505998215e-10
			],
			[
				5.734302856365433e-10,
				5.338025179258791e-10
			],
			[
				4.343359652711739e-10,
				4.0990926076983316e-10
			],
			[
				3.334323227075157e-10,
				3.3067360623567516e-10
			],
			[
				2.870048022914779e-10,
				2.871103249177518e-10
			],
			[
				2.5067179226661466e-10,
				2.5510667099520014e-10
			],
			[
				2.230326466784417e-10,
				2.2117561249500375e-10
			]
		],
		"sigma_std_xy": [
			[
				7.796947563719998e-11,
				9.552839129578601e-11
			],
			[
				4.944816187661562e-11,
				6.899361330233023e-11
			],
			[
				3.105665480584908e-11,
				4.033997711091319e-11
			],
			[
				2.927935316320537e-11,
				4.668472148028751e-11
			],
			[
				3.169128602850309e-11,
				5.513893770282622e-11
			],
			[
				4.496634546547661e-11,
				6.38536063896264e-11
			],
			[
				4.7321862643697826e-11,
				7.702680372050202e-11
			],
			[
				5.173213099746668e-11,
				8.25986684047177e-11
			],
			[
				5.841599454198788e-11,
				9.604570078057403e-11
			],
			[
				6.984365584892245e-11,
				1.0520929856943841e-10
			]
		]
	}
}
