# Supplementary material for: MINFLUX nanometer-scale 3D imaging and microsecond-range tracking on a common fluorescence microscope
Source: Nat Commun. 2021 Mar 5;12:1478. doi: 10.1038/s41467-021-21652-z (PMC7935904; doi:10.1038/s41467-021-21652-z)
Supplement: Supplementary file 6 — Source Data [file 41467_2021_21652_MOESM6_ESM.zip › Figure_S5.json]

{
	"std_xyz": [
		[
			3.608435840942993e-09,
			1.2007926719903912e-08,
			5.074573087576655e-09
		],
		[
			5.836296990571389e-09,
			4.157950324870196e-09,
			3.6006049350287213e-09
		],
		[
			1.2931624195062325e-09,
			3.1379652274843586e-09,
			1.3637622070499025e-09
		],
		[
			3.235196953866425e-09,
			3.6285259405897725e-09,
			1.6421124287897714e-09
		],
		[
			2.2442818141943947e-09,
			3.009097313229469e-09,
			1.6952015722867622e-09
		],
		[
			5.567216546105711e-09,
			8.256872154029184e-09,
			5.446311621843987e-09
		],
		[
			3.3367238020491137e-09,
			6.474257207396659e-09,
			1.4517688698979052e-09
		],
		[
			2.186477334566516e-09,
			4.07179809593326e-09,
			2.4030040022275884e-09
		],
		[
			5.171710156370335e-09,
			4.327552444544673e-09,
			4.002603718379779e-09
		],
		[
			4.315966442640611e-09,
			2.5026644576920256e-09,
			3.3496035527492774e-09
		],
		[
			4.408705373318513e-09,
			3.986087759467542e-09,
			2.594095094531043e-09
		],
		[
			7.13001957583629e-09,
			7.89594954251647e-09,
			1.1932152989723013e-08
		],
		[
			2.8198305454625106e-09,
			2.492790115300108e-09,
			7.97100701473845e-10
		],
		[
			3.037877948301297e-09,
			3.7389768557806645e-09,
			3.9022164327224075e-09
		],
		[
			1.9934387993426252e-09,
			3.3753658542425353e-09,
			1.4818637824804913e-09
		],
		[
			1.1549746577764157e-08,
			9.471598371301425e-09,
			9.249896482155188e-09
		],
		[
			1.4536593263714522e-08,
			7.930118574947798e-09,
			8.543173991684726e-09
		],
		[
			2.9550265251239902e-09,
			4.881530016972307e-09,
			1.1406741355881597e-08
		],
		[
			1.0264604197684203e-08,
			6.211980489626229e-09,
			1.9787247974411758e-09
		],
		[
			3.870749494572227e-09,
			1.3232000124716111e-08,
			6.2715333199433485e-09
		],
		[
			4.0512235627292685e-09,
			4.637036263973723e-09,
			4.6910780470461534e-09
		],
		[
			1.3366379401240424e-08,
			7.910282298459737e-09,
			1.7676444992777234e-09
		],
		[
			1.0298234285356659e-08,
			6.465205372960866e-09,
			1.0497500554947463e-08
		],
		[
			4.309303052989979e-09,
			4.991331476778452e-09,
			3.842811844773445e-09
		],
		[
			5.4337144353285365e-09,
			2.490239793091998e-09,
			2.7496525091273213e-09
		],
		[
			1.6307813316966378e-09,
			2.267529407831338e-09,
			1.6872777775624766e-09
		],
		[
			1.7437845277927755e-09,
			1.4221071040641779e-09,
			1.7115179346239167e-09
		],
		[
			5.557409782946055e-07,
			1.0619327044225354e-08,
			2.6543616885768012e-09
		],
		[
			3.252901610236726e-09,
			1.7990181457368502e-08,
			5.6020683400277436e-09
		],
		[
			9.704389856228882e-09,
			2.8367125599846017e-09,
			1.6002026966941497e-09
		],
		[
			4.330560317533648e-09,
			3.202397388044342e-09,
			2.457314454142105e-09
		],
		[
			5.0365084083341585e-09,
			4.833744504522223e-09,
			1.8259577565971948e-09
		],
		[
			1.1344483877491214e-08,
			8.08700667342787e-09,
			1.8528632662721766e-09
		],
		[
			2.8976583758933125e-09,
			2.9155344862553353e-09,
			7.280543063796973e-09
		],
		[
			3.942558104991884e-09,
			3.0365909113935668e-09,
			2.5738671498206617e-09
		],
		[
			2.989125784513574e-09,
			4.739441961692853e-09,
			4.233989105437936e-09
		],
		[
			1.0038157387867905e-08,
			2.434705659360931e-08,
			9.749424840081511e-09
		],
		[
			2.850488324730722e-09,
			3.803803757878697e-09,
			4.882440515839063e-09
		],
		[
			1.4801009059550508e-09,
			4.768034747025475e-09,
			5.312248036525397e-10
		],
		[
			4.8378994763162196e-09,
			5.531075943615343e-09,
			2.2181032643172997e-09
		],
		[
			4.165673947770551e-09,
			4.423566460183501e-09,
			3.1545350455245763e-09
		],
		[
			2.077725316137297e-08,
			4.20734670626082e-09,
			3.1795678011740713e-09
		],
		[
			5.481326366654528e-10,
			2.1846426759753527e-09,
			1.1814281432987643e-09
		],
		[
			2.2358894379132613e-09,
			2.1447747467153114e-09,
			1.0934605915112236e-09
		],
		[
			1.4529617313089998e-09,
			2.9961870841401556e-09,
			1.8940395240692887e-09
		],
		[
			1.5019151101036944e-08,
			1.721703508124011e-08,
			4.090420558938555e-09
		],
		[
			2.992258631084262e-09,
			2.3237648405713923e-09,
			3.1421127948178513e-09
		],
		[
			3.2743874785223802e-09,
			8.716534616695529e-09,
			2.4206814677148702e-09
		],
		[
			6.90355153553246e-09,
			3.063285236957288e-09,
			3.094165159615306e-09
		],
		[
			4.000138908641197e-09,
			3.7227296046656315e-09,
			4.017503958263033e-09
		],
		[
			5.230349179291533e-09,
			2.1925377281656108e-09,
			2.0207088312591195e-09
		],
		[
			1.942265091937671e-09,
			1.898512827708782e-09,
			3.131561929810662e-09
		],
		[
			2.4438297324605096e-09,
			2.0888799219038463e-09,
			1.26349983259991e-09
		],
		[
			3.765257382599778e-09,
			2.3412841018713167e-09,
			1.7992993994781967e-09
		],
		[
			1.8536235322089373e-09,
			2.4409307473882368e-09,
			2.453337156250293e-09
		],
		[
			4.621213497609224e-09,
			3.6660181882677954e-09,
			1.639957032794515e-09
		],
		[
			6.876080313840472e-09,
			3.4608297604324307e-09,
			5.045635878111568e-09
		],
		[
			1.927501456243936e-09,
			5.4796429081759016e-09,
			3.3989914115125402e-09
		],
		[
			2.3930882741095317e-09,
			3.730604198354878e-09,
			2.340646152693568e-09
		],
		[
			2.3221097127731153e-09,
			3.4893408327208303e-09,
			2.084417317466167e-09
		],
		[
			2.6756802558072373e-09,
			2.980887777547685e-09,
			7.15796518615351e-09
		],
		[
			6.778070957241694e-09,
			1.0666157776915273e-08,
			1.7912642018430469e-09
		],
		[
			1.7165177304703175e-09,
			9.759059199410719e-10,
			5.495908911130227e-09
		],
		[
			2.1614339626877723e-09,
			9.900835277311108e-09,
			1.4456051756797064e-09
		],
		[
			2.0342770241631506e-08,
			1.6799573984260845e-08,
			1.0687928550440415e-08
		],
		[
			2.9119066322005653e-09,
			1.6228257433583375e-08,
			9.001294238967308e-10
		],
		[
			1.0666623276275318e-09,
			4.1438447147872377e-10,
			2.0314595601733825e-09
		],
		[
			5.254205198452465e-09,
			1.6151580861311162e-09,
			3.97718413019976e-09
		],
		[
			2.4871806007665287e-09,
			2.6017918147976335e-09,
			2.133290147881463e-09
		],
		[
			1.880649197732475e-09,
			3.935293026838861e-09,
			2.3439485545646323e-09
		],
		[
			3.5442839494496272e-09,
			2.66434163879737e-09,
			1.8707164221463473e-09
		],
		[
			9.706949364060117e-09,
			5.240380571647939e-09,
			4.244035965486441e-09
		],
		[
			2.656904896767122e-09,
			3.4013402167144716e-09,
			1.761097511610544e-09
		],
		[
			1.7367476600969978e-09,
			1.2096287947415547e-09,
			2.973619345643693e-09
		],
		[
			3.7881908612761635e-09,
			4.170566228088759e-09,
			2.6518337135485537e-09
		],
		[
			1.4899305839159108e-09,
			1.5406609851639247e-09,
			8.947106659575211e-10
		],
		[
			2.698021023768485e-09,
			5.28610701152669e-09,
			2.3868860840694363e-09
		],
		[
			9.901228673576022e-09,
			2.748581875481074e-09,
			1.8179134118702265e-09
		],
		[
			3.753743097753252e-09,
			9.589955284427151e-09,
			3.6279018199058256e-09
		],
		[
			1.4777204101348421e-09,
			2.809671930775824e-09,
			1.6685028135925638e-09
		],
		[
			2.8834990231394718e-09,
			3.436136392766142e-09,
			2.1352477158141243e-09
		],
		[
			2.3046511936022665e-09,
			2.564113604132891e-09,
			2.3400981655477398e-09
		],
		[
			3.0107271974373406e-09,
			3.8050118735673985e-09,
			4.140169256861384e-09
		],
		[
			7.335377672809293e-09,
			4.785226350765095e-09,
			2.6025211694185084e-09
		],
		[
			1.2581937164613812e-08,
			3.755166704409405e-09,
			3.1043872612191712e-09
		],
		[
			1.582426281212013e-09,
			2.864337496208965e-09,
			3.6430022683280537e-09
		],
		[
			1.6869146908991093e-09,
			3.1495113160085586e-09,
			1.4347969685935462e-09
		],
		[
			2.8859740307476907e-09,
			4.026418987534368e-09,
			1.013641609543333e-08
		],
		[
			3.3265202438314076e-09,
			6.373502997139094e-09,
			3.606885124212271e-09
		],
		[
			2.381768141645903e-09,
			2.9241871247618265e-09,
			2.3245630691995997e-09
		],
		[
			2.1821416070542825e-09,
			2.961236439747546e-09,
			1.647971724304129e-09
		],
		[
			1.1702443864795437e-09,
			3.834196432355014e-09,
			1.6762640269259058e-09
		],
		[
			2.681451999276589e-09,
			1.892227256906264e-09,
			1.5767064893594174e-09
		],
		[
			6.0941607298041014e-09,
			3.182371657531164e-09,
			2.152907418870742e-09
		],
		[
			5.33450948887858e-09,
			2.139513398434566e-09,
			4.28996473114124e-09
		],
		[
			2.1722366484427073e-09,
			1.1722611070576349e-08,
			8.529519958077042e-09
		],
		[
			3.0599078969941036e-09,
			4.289520602508898e-09,
			2.205408939290538e-09
		],
		[
			9.303501566228721e-10,
			2.618828660380332e-09,
			1.1592086073203364e-09
		],
		[
			2.5853125711410168e-09,
			3.874619453887521e-09,
			6.328449597057067e-09
		],
		[
			1.8272047513204939e-09,
			1.505074917578566e-09,
			2.095248774535865e-09
		],
		[
			2.6390028863603254e-09,
			4.7252689465477905e-09,
			3.3096369188090577e-09
		],
		[
			6.222120103654035e-09,
			3.976272832543593e-09,
			8.94249616652002e-09
		],
		[
			3.3364251839757992e-09,
			3.983864984641839e-09,
			2.8973045849532452e-09
		],
		[
			1.6620695875478657e-09,
			2.414923589540339e-09,
			1.714517541327133e-09
		],
		[
			2.1187653740102237e-09,
			1.5934084309696683e-09,
			2.470576757410029e-09
		],
		[
			1.4074981671559854e-09,
			2.0278174128023175e-09,
			2.8693863983446733e-09
		],
		[
			1.8623241918591735e-09,
			1.5780885747529628e-09,
			1.2331025181715273e-09
		],
		[
			6.189081685363573e-10,
			5.815285765864573e-09,
			1.857428840997952e-09
		],
		[
			4.078137227649232e-09,
			2.2087625592614443e-09,
			3.136547332584971e-09
		],
		[
			2.4195701427367047e-09,
			4.7701584241063475e-09,
			1.422420247299799e-09
		],
		[
			2.5251203350285576e-09,
			2.2801145033689487e-09,
			1.5690232475012849e-09
		],
		[
			3.0554209347022116e-09,
			2.3325772124137862e-09,
			7.713959603235361e-10
		],
		[
			6.118804243607803e-09,
			2.484017571311518e-09,
			7.3047364882295634e-09
		],
		[
			8.123451349486055e-09,
			5.267876051715613e-09,
			5.306925852312167e-09
		],
		[
			9.418942254474522e-10,
			2.375148055247965e-09,
			1.1164422237633433e-09
		],
		[
			1.0941472047334655e-08,
			5.336654067195335e-09,
			3.3516318971716744e-09
		],
		[
			4.675103693186157e-09,
			5.274460219734138e-09,
			1.3782586046559775e-09
		],
		[
			7.170745198859175e-09,
			2.7513133088912444e-09,
			4.446268096072701e-09
		],
		[
			4.04511747798268e-09,
			3.4703778822095436e-09,
			5.056852843790902e-09
		],
		[
			1.2793368814791462e-09,
			8.665165805707563e-09,
			1.962753692011067e-09
		],
		[
			1.6587602208329685e-09,
			1.1865102907273307e-09,
			1.8194404476969052e-09
		],
		[
			2.4194268863196338e-09,
			1.8926779733837196e-09,
			1.8211563165988013e-09
		],
		[
			2.9974817195409293e-09,
			1.875848022888529e-09,
			1.5757970475399528e-09
		],
		[
			2.1060998433778017e-09,
			3.2174559861162546e-09,
			3.268949012508131e-09
		],
		[
			2.7248786584544867e-09,
			2.2264761924460716e-09,
			1.426989367414012e-09
		],
		[
			2.229354968681609e-09,
			2.7026655946666057e-09,
			1.397814772466928e-09
		],
		[
			2.930430067528987e-09,
			3.352034201391355e-09,
			1.2774765826817345e-09
		],
		[
			4.644221569955887e-09,
			2.833992066182788e-09,
			1.1239654844928697e-09
		],
		[
			5.902682480269822e-09,
			1.4579326250383764e-08,
			4.499722381950135e-09
		],
		[
			2.179661726855408e-09,
			2.1240439160511602e-09,
			3.131373167592699e-09
		],
		[
			8.356774753419409e-10,
			1.0118565223481233e-09,
			7.543530910768881e-10
		],
		[
			3.774959581260687e-09,
			2.6519616791089694e-09,
			7.800816059641644e-09
		],
		[
			1.4977016103718392e-09,
			3.24343697229653e-09,
			2.497118364280071e-09
		],
		[
			4.2821813021266696e-09,
			3.897078770683919e-09,
			8.513094706917482e-10
		],
		[
			1.6915522512057581e-09,
			1.866190561452523e-09,
			1.8333898645188068e-09
		],
		[
			1.6004850463506932e-08,
			6.142349725979785e-09,
			2.7981150459996747e-09
		],
		[
			4.056336903280077e-09,
			8.152050200038706e-09,
			2.6201623511182213e-09
		],
		[
			2.6799062304788173e-09,
			2.297252493266021e-09,
			1.2791176170222968e-09
		],
		[
			1.6169353355106486e-09,
			4.5063606554600934e-09,
			2.2726866285795154e-09
		],
		[
			1.5062094880935502e-09,
			1.2379409478277497e-09,
			2.0586582033492384e-09
		],
		[
			1.284419427969934e-09,
			1.5769922773724572e-09,
			8.856397112053749e-10
		],
		[
			1.8730640628311477e-09,
			1.938340917527164e-09,
			1.884597114940613e-09
		],
		[
			2.3221819837945625e-09,
			2.651341437443812e-09,
			2.3907606751337265e-09
		],
		[
			6.342253079416752e-09,
			1.067416930860779e-08,
			1.3245653746949975e-08
		],
		[
			1.1701604026857566e-08,
			1.6006771828293818e-08,
			9.432553732333477e-09
		],
		[
			2.6563185799499275e-09,
			2.689409990431632e-09,
			2.105002320669854e-09
		],
		[
			1.598163935651732e-09,
			2.672239599582223e-09,
			2.1001418523818508e-09
		],
		[
			3.9858297405624354e-09,
			4.421469061113973e-09,
			2.4360751003821796e-09
		],
		[
			2.099402089812761e-09,
			2.9377794995385987e-09,
			1.2381553620548262e-09
		],
		[
			4.401566835753162e-09,
			3.896194349514093e-09,
			1.6961692172244033e-09
		],
		[
			1.5759046527367997e-08,
			5.447848347482817e-09,
			3.785846697223782e-09
		],
		[
			2.309216345869628e-09,
			2.603682200652033e-09,
			7.685283269391531e-10
		],
		[
			2.668251722769278e-09,
			2.2134367616520197e-09,
			4.781994771767068e-09
		],
		[
			3.6513977984530235e-09,
			2.4904127480498104e-09,
			1.7879918638518403e-09
		],
		[
			9.31375765448033e-09,
			9.988489057024876e-10,
			2.8029194322229373e-09
		],
		[
			4.867803520508347e-09,
			2.3398373641646967e-09,
			3.489402365319064e-09
		],
		[
			1.5005355528497684e-09,
			2.741678066205528e-09,
			2.6456661768913568e-09
		],
		[
			4.068127398575207e-09,
			2.3152924358183004e-09,
			1.997601950380103e-09
		],
		[
			7.809492335461413e-10,
			1.3221993505164192e-09,
			2.2825962352734525e-09
		],
		[
			2.1647453905008535e-08,
			1.4164974441093782e-08,
			1.3205181892261269e-08
		],
		[
			2.38538877072701e-09,
			3.2137130169658927e-09,
			2.1144198836075436e-09
		],
		[
			4.583928901877685e-09,
			4.514987671466127e-09,
			3.876118561356823e-09
		],
		[
			2.986940026810105e-09,
			1.6596278696983483e-09,
			2.1688601623614697e-09
		],
		[
			3.826358149597861e-09,
			4.093012795902138e-09,
			7.59435465509437e-09
		],
		[
			2.4649887973504423e-09,
			2.1328727824160207e-09,
			1.9635810876264425e-09
		],
		[
			7.468424856719382e-09,
			3.0948661989983775e-09,
			2.497667562572218e-09
		],
		[
			2.5877967064696053e-09,
			1.7924352546125113e-09,
			2.112623523289906e-09
		],
		[
			1.2511187786818245e-09,
			1.1803372012520735e-09,
			1.8074953050222368e-09
		],
		[
			1.9546570690232717e-09,
			1.8524135162552526e-09,
			1.2559687965307902e-09
		],
		[
			2.702082274163901e-09,
			4.16802432485212e-09,
			1.7779763203475088e-09
		],
		[
			2.3030132293640474e-09,
			2.846372858404714e-09,
			1.70938859093572e-09
		],
		[
			3.817233445504027e-09,
			4.2540759775088465e-09,
			1.9787755293173984e-09
		],
		[
			5.122577662202181e-09,
			5.7060447553593075e-09,
			4.717960133483671e-09
		],
		[
			4.461150513042586e-09,
			3.8439086070084335e-09,
			6.271492750448553e-09
		],
		[
			2.7783490401470147e-09,
			2.331025008469122e-09,
			1.3642720578077658e-09
		],
		[
			8.997292382556266e-09,
			4.039053149294454e-09,
			2.183857311466927e-09
		],
		[
			2.4253624025411517e-09,
			1.6630634875702797e-09,
			1.6684704572165345e-09
		],
		[
			1.7575497873417098e-09,
			1.4050154099201808e-09,
			2.6471649093279277e-09
		],
		[
			6.1984558875332475e-09,
			2.4665807569514896e-09,
			8.118759493933981e-09
		],
		[
			4.213085083952654e-09,
			7.120264814807974e-09,
			2.758890124334968e-09
		],
		[
			2.0888938416877106e-09,
			1.2090258757426132e-09,
			2.187378112411589e-09
		],
		[
			1.653156144047172e-09,
			1.1434473097917559e-09,
			1.6793969773834058e-09
		],
		[
			1.1842311179267617e-09,
			2.232132442928677e-09,
			1.7275983135095878e-09
		],
		[
			1.7111767743115037e-09,
			2.2713503723473477e-09,
			2.040960848315145e-09
		],
		[
			2.423623238023848e-09,
			2.229281767050085e-09,
			1.8050080134186638e-09
		],
		[
			1.1911953945863593e-09,
			1.0311451564433106e-09,
			1.6318522239213042e-09
		],
		[
			1.5316043438424651e-09,
			1.1681031995204808e-09,
			1.2484404149808003e-09
		],
		[
			4.7961360871730574e-09,
			5.728555797208718e-09,
			6.922601135254549e-09
		],
		[
			1.974431654122799e-09,
			3.2656939038709043e-09,
			2.1699332463188353e-09
		],
		[
			2.6988263615957515e-09,
			1.699791134020937e-09,
			2.5808401106622915e-09
		],
		[
			2.3428471076657408e-09,
			3.043781950595179e-09,
			2.060033802256319e-09
		],
		[
			1.9295433643614583e-09,
			2.3441075667984196e-09,
			2.4863543443913444e-09
		],
		[
			1.510999347326612e-09,
			1.568183341438243e-09,
			1.8818616625297387e-09
		],
		[
			2.1251216704740394e-09,
			1.6763611113146497e-09,
			2.3227715180241757e-09
		],
		[
			5.8725658561905854e-09,
			3.6720728904124876e-09,
			3.1717019315516806e-09
		],
		[
			4.801850757524376e-09,
			1.792098765502913e-09,
			2.039414055512258e-09
		],
		[
			1.757697891775359e-09,
			2.2430711204576784e-09,
			4.235030579546346e-09
		],
		[
			1.5977494310291752e-09,
			2.038854669793119e-09,
			1.531460829822621e-09
		],
		[
			2.453039150192539e-09,
			4.390515502969944e-09,
			3.947534228943772e-09
		],
		[
			2.5134829203234786e-09,
			3.116207747077e-09,
			3.13638336400436e-09
		],
		[
			1.5817112532220435e-09,
			1.4792701349457244e-09,
			1.2318689188289914e-09
		],
		[
			4.606492692370031e-09,
			4.853023715547977e-09,
			3.0972620465260916e-09
		],
		[
			1.0721696360274662e-09,
			2.977907544939489e-09,
			1.1309404689252916e-09
		],
		[
			1.9900274110710263e-09,
			1.4795265280879406e-09,
			1.9358371746558715e-09
		],
		[
			5.258270887059706e-09,
			5.876958509062881e-09,
			7.5983418005168e-09
		],
		[
			5.285272319345828e-09,
			1.0628842441119524e-08,
			1.073170405552934e-08
		],
		[
			1.904540177572529e-09,
			3.844059225504742e-09,
			1.6444418775321148e-09
		],
		[
			5.426316566570299e-10,
			1.1068202357309185e-09,
			1.2480435795338843e-09
		],
		[
			3.3718872444835494e-09,
			1.2537019461105841e-08,
			5.976554256120882e-09
		],
		[
			6.430760687251712e-09,
			4.025615372400421e-09,
			1.8274647174154191e-09
		],
		[
			2.4679374937122375e-09,
			1.6426717040009117e-09,
			2.1063019826935497e-09
		],
		[
			3.254383168085879e-09,
			2.8143023601757972e-09,
			1.5409767832930833e-09
		],
		[
			1.2716744846870255e-09,
			3.0202911011422108e-09,
			2.7134976073208787e-09
		],
		[
			9.362345613801471e-09,
			2.9566573337322105e-08,
			1.3564051983386501e-09
		],
		[
			9.12691292045964e-10,
			4.190432815112528e-09,
			7.339490325102018e-10
		],
		[
			1.2290774873571642e-09,
			3.8968420198067275e-09,
			3.2818527094186824e-09
		],
		[
			2.259710136977378e-09,
			2.0683009665108024e-09,
			1.9498107559478978e-09
		],
		[
			2.109490411325968e-09,
			3.316006356023777e-09,
			6.632889807759373e-09
		],
		[
			1.7962424038367715e-09,
			6.989503332057322e-10,
			1.0784734993386064e-09
		],
		[
			1.8892272284553994e-09,
			4.019564235814318e-09,
			3.689358850055252e-09
		],
		[
			2.0510769989754865e-09,
			4.543238037124403e-09,
			2.9827434495392714e-09
		],
		[
			3.524196030586911e-09,
			2.526704126598236e-09,
			2.694748635680799e-09
		],
		[
			5.385339039703277e-09,
			4.472186030759173e-09,
			1.329377330862815e-09
		],
		[
			3.135427632526563e-09,
			3.343718712523505e-09,
			2.3840121059780473e-09
		],
		[
			3.2396457630388633e-09,
			2.8259591338142254e-09,
			1.72867653888471e-09
		],
		[
			2.567136253775293e-09,
			2.5623154448153743e-09,
			3.604454524259219e-09
		],
		[
			1.7451189478514097e-09,
			4.453740604620626e-09,
			2.167046465901153e-09
		],
		[
			1.2243132668941977e-08,
			2.1052183775290086e-09,
			9.61726052589484e-10
		],
		[
			9.39482085519629e-09,
			5.647978294225723e-09,
			5.004137896835976e-09
		],
		[
			2.6897555541658762e-09,
			3.728318252946565e-09,
			2.8356719107198358e-09
		],
		[
			2.819621723320023e-09,
			2.3218175124208115e-09,
			1.534972176691068e-09
		],
		[
			2.205742747409183e-09,
			1.927321160411548e-09,
			3.3401492196204996e-09
		],
		[
			3.94868635391512e-09,
			7.465770071467687e-09,
			2.427159233363825e-09
		],
		[
			2.2073588808505866e-09,
			2.9777247982944162e-09,
			1.8881218783568773e-09
		],
		[
			5.324377246645446e-09,
			4.300754305165766e-09,
			2.9792001146923964e-09
		],
		[
			2.5931766794265695e-09,
			4.036672068347434e-09,
			6.053089346916879e-09
		],
		[
			3.315566235770016e-09,
			3.233724156376376e-09,
			2.829452710995278e-09
		],
		[
			2.478609954049571e-09,
			3.8032847765380915e-09,
			4.16263984946707e-09
		],
		[
			5.436520877344231e-09,
			3.1401761810926483e-09,
			1.5083129861731662e-09
		],
		[
			3.1718916006730074e-09,
			2.8800392302635662e-09,
			2.382634457225992e-09
		],
		[
			2.8222260781656625e-09,
			2.7108260178587035e-09,
			2.0203521265074103e-09
		],
		[
			1.8233312409536078e-09,
			4.4454222404896175e-09,
			3.3512161576896546e-09
		],
		[
			2.539030463068158e-09,
			1.619390142940122e-09,
			1.3072643156939251e-09
		],
		[
			3.2588310963499158e-09,
			1.966462388265467e-09,
			2.926733479235007e-09
		],
		[
			2.6273730183021547e-09,
			2.9227765874356363e-09,
			2.6248686120868378e-09
		],
		[
			3.412214221690751e-09,
			3.064583907653362e-09,
			3.1091051345937614e-09
		],
		[
			2.385780359911576e-09,
			3.81885800920225e-09,
			4.960690056243799e-09
		],
		[
			2.386153075506306e-09,
			2.482165149965589e-09,
			2.381066597308489e-09
		],
		[
			1.343398936261711e-09,
			3.187459252968392e-09,
			4.020787622127756e-09
		],
		[
			3.830790992089818e-09,
			5.966542393028085e-09,
			5.1330183698780075e-09
		],
		[
			2.014159632943995e-09,
			4.214375076094382e-09,
			8.068768080910563e-10
		],
		[
			1.1949654912280342e-09,
			3.092941576305972e-09,
			2.1664067352428364e-09
		],
		[
			1.410105765318085e-09,
			3.623797909337491e-09,
			3.822254715226376e-09
		],
		[
			1.3699669338354402e-09,
			1.8314096547370999e-09,
			2.631342832854541e-09
		],
		[
			1.2565127693304686e-09,
			2.8780509154800076e-09,
			2.2789535439876325e-09
		],
		[
			1.0119372449198356e-09,
			2.287777038172386e-09,
			2.6743751989382832e-09
		],
		[
			7.649233976838067e-10,
			2.4876712195781036e-09,
			2.228121062615634e-09
		],
		[
			5.360090627914473e-09,
			2.475140280729102e-09,
			2.085268928236144e-09
		],
		[
			8.241131390724959e-10,
			4.756078760707458e-10,
			1.2044939961515063e-09
		],
		[
			2.229930388231952e-09,
			1.2054049939042413e-09,
			3.963724430751145e-09
		],
		[
			2.7598959406409087e-09,
			1.8949689574464923e-09,
			2.278160409240525e-09
		],
		[
			3.349279234900805e-09,
			3.182561671396599e-09,
			3.019737922184074e-09
		],
		[
			2.306464964528706e-09,
			1.848705952854386e-09,
			8.705113505178747e-09
		],
		[
			1.0155815267077604e-08,
			1.0544925917266135e-08,
			1.2501782652625178e-08
		],
		[
			6.435388540267807e-09,
			3.943503022954487e-09,
			1.2606824327666144e-09
		],
		[
			3.5047051048224974e-09,
			3.3402023201350043e-09,
			1.9023303449861035e-09
		],
		[
			7.209482711558423e-09,
			1.8312673773059872e-09,
			1.2368709678812261e-09
		],
		[
			3.666554790015727e-09,
			3.8215667567898156e-09,
			1.7132669256422425e-09
		],
		[
			2.233180568818546e-09,
			3.5325466813653566e-09,
			4.083982084987703e-09
		],
		[
			1.0492382066688234e-09,
			2.3070233719029196e-09,
			1.5912356498877787e-09
		],
		[
			1.6275252247701834e-09,
			2.86179240622191e-09,
			2.0354388776724822e-09
		],
		[
			5.715873105155084e-09,
			1.22513044620269e-09,
			7.271129734221567e-10
		],
		[
			2.055711935745127e-09,
			1.0750748261555674e-09,
			1.332643551751584e-09
		],
		[
			1.7817160435868833e-09,
			2.2040799829218497e-09,
			1.8577332422820305e-09
		],
		[
			2.127377531869791e-09,
			1.8820053314999567e-09,
			1.004482158776172e-09
		],
		[
			2.011005724781202e-09,
			2.2077376391225263e-09,
			1.4131535582003556e-09
		],
		[
			1.5232918464211892e-09,
			1.6526944395929237e-09,
			2.0089223369264597e-09
		],
		[
			2.694470669585349e-09,
			2.20744234564519e-09,
			1.7832980665080584e-09
		],
		[
			2.82590367174329e-09,
			4.873934529716084e-09,
			1.3238776400889171e-08
		],
		[
			3.4569126961537014e-09,
			4.181990869374394e-09,
			2.154141781596903e-09
		],
		[
			3.5547138452444373e-09,
			2.0258636942500035e-09,
			1.316274518285793e-09
		],
		[
			3.263427964111595e-09,
			5.334143842974701e-09,
			3.1065926211344714e-09
		],
		[
			1.8387296276570845e-09,
			1.6992294748403907e-09,
			2.2006124244049716e-09
		],
		[
			2.7612766848106698e-09,
			3.439959138110808e-09,
			1.8585285664875118e-09
		],
		[
			1.3583229860042439e-09,
			3.7028937736696084e-09,
			2.8424997976636048e-09
		],
		[
			1.1285670844280328e-09,
			2.1508906002942765e-09,
			2.1460179785925262e-09
		],
		[
			1.6418211287135353e-09,
			7.90521373382296e-10,
			1.3536098365307257e-09
		],
		[
			3.0376559272177146e-09,
			3.570296785671791e-09,
			2.4307502321775018e-09
		],
		[
			2.9932570900746023e-09,
			2.3132402222923035e-09,
			2.5094927546165312e-09
		],
		[
			3.920363899589058e-09,
			2.393257867945103e-09,
			9.809960875076496e-10
		],
		[
			1.9462750964971822e-09,
			1.7240054901901493e-09,
			2.401084115685482e-09
		],
		[
			3.5906510489219427e-09,
			1.2670045886215433e-09,
			2.5804640207997605e-09
		],
		[
			2.2598678124928415e-09,
			4.68324586280186e-09,
			6.373572937599668e-09
		],
		[
			1.457772667672542e-08,
			6.233207615611565e-09,
			1.1993891811198012e-08
		],
		[
			7.627364517142681e-09,
			2.5060973431554405e-09,
			2.7884404376713847e-09
		],
		[
			2.0738261331273734e-09,
			2.2188133803420796e-09,
			1.3854723829607365e-09
		],
		[
			2.8715760933958972e-09,
			5.518819892367636e-09,
			1.985574914393944e-09
		],
		[
			2.5308220335914155e-09,
			3.5790009999252126e-09,
			2.131764708837029e-09
		],
		[
			3.5616924585518505e-09,
			2.949236617688612e-09,
			1.6303038252727287e-09
		],
		[
			1.8444349345765108e-09,
			1.811929171392498e-09,
			1.900449029635692e-09
		],
		[
			6.285739511740916e-09,
			2.07542169151788e-09,
			1.740760992780569e-09
		],
		[
			2.3344633595027858e-09,
			2.552933405449331e-09,
			3.5762445786162565e-09
		],
		[
			5.8358910424651424e-09,
			3.582714237296028e-09,
			1.1156635112398272e-08
		],
		[
			2.2811780927470595e-09,
			1.2006615249198449e-09,
			1.483808125388863e-09
		],
		[
			3.8885464181182005e-09,
			2.031507573095752e-09,
			1.7620035573119668e-09
		],
		[
			1.0604468057902918e-09,
			1.470059423218962e-09,
			1.6598329823761376e-09
		],
		[
			2.5810440705449343e-09,
			2.8807639634604437e-09,
			1.394495510271333e-09
		],
		[
			1.7405480409041e-09,
			1.9793188472431176e-09,
			1.4753176125013736e-09
		],
		[
			3.01106458433074e-09,
			2.5019517435260728e-09,
			1.1323731180489493e-09
		],
		[
			2.0236575156918326e-09,
			1.7237435979388983e-09,
			4.608835872593677e-09
		],
		[
			2.14233433970177e-09,
			2.391522148942722e-09,
			1.9938128523793377e-09
		],
		[
			1.0094009588586688e-09,
			1.2560385488090575e-09,
			3.2830089024025906e-09
		],
		[
			3.3856221761572228e-09,
			1.1280001151700828e-09,
			2.1046614516990667e-09
		],
		[
			2.622318872658128e-09,
			2.410592887120654e-09,
			1.985244541881459e-09
		],
		[
			1.1445175713386587e-09,
			3.931314337231036e-09,
			4.431365070267366e-09
		],
		[
			2.332167173922926e-09,
			2.8903854390281583e-09,
			2.4162985584909556e-09
		],
		[
			2.7753613365251644e-09,
			2.653187912387575e-09,
			1.7625139262693932e-09
		],
		[
			1.9766335515309173e-09,
			3.7196402705459917e-09,
			1.926146062097114e-09
		],
		[
			3.1057865734569686e-09,
			1.886730856668279e-09,
			1.9856231113689843e-09
		],
		[
			2.2285215443497515e-09,
			7.907272899986545e-09,
			1.1502461741190388e-08
		],
		[
			1.3836511381721868e-09,
			2.4152637111865802e-09,
			2.1793323853877065e-09
		],
		[
			8.078946540223514e-10,
			1.6796410856510387e-09,
			1.543822401564456e-09
		],
		[
			9.615086922217651e-09,
			3.583637409340824e-09,
			7.773646997695198e-09
		],
		[
			5.606894952591456e-09,
			4.555408857538662e-09,
			4.338456496287078e-09
		],
		[
			2.5880702771852877e-09,
			3.697538177410971e-09,
			1.803869017914188e-09
		],
		[
			1.3347486082480943e-09,
			2.762246140339214e-09,
			1.3452947760461815e-09
		],
		[
			1.2226711499275264e-09,
			2.3588174918605175e-09,
			1.233134426619366e-09
		],
		[
			1.7888523170349997e-09,
			3.3909786646598244e-09,
			1.710735313438334e-09
		],
		[
			1.1586737854200784e-09,
			1.457998640945557e-09,
			1.2655715820657816e-09
		],
		[
			2.312071498952986e-09,
			2.110220113895963e-09,
			1.1114669230746496e-09
		],
		[
			1.967514365090326e-09,
			3.9279248449069254e-09,
			2.4209592633694812e-09
		],
		[
			9.277698122029071e-10,
			3.842772904296118e-09,
			1.8019440722940827e-09
		],
		[
			1.997304119085631e-09,
			1.0461437877204122e-09,
			1.8965444666190788e-09
		],
		[
			2.352236383958053e-09,
			2.370958264188725e-09,
			1.6970546918143351e-09
		],
		[
			1.0828858806452166e-09,
			1.8011036595574173e-09,
			1.230121782941292e-09
		],
		[
			2.210545338605473e-09,
			1.5743081275769653e-09,
			2.674064289982081e-09
		],
		[
			3.8081924264463375e-09,
			2.457268138168901e-09,
			3.461095210737046e-09
		],
		[
			1.3164584634565839e-09,
			3.2624021966524366e-09,
			1.5489212452828882e-09
		],
		[
			2.3567216909216483e-09,
			3.796629784193775e-09,
			2.1942360616273293e-09
		],
		[
			2.45803211150877e-09,
			1.385255626160282e-09,
			1.8308688473559448e-09
		],
		[
			1.7838590125597737e-09,
			2.899294567673804e-09,
			1.7981991341876768e-09
		],
		[
			2.590571761676508e-09,
			2.8785442441057074e-09,
			1.7572572784083276e-09
		],
		[
			3.1974532823373813e-09,
			2.9626503419568572e-09,
			2.3710749204892812e-09
		],
		[
			1.8374474972260768e-09,
			2.0974638694986677e-09,
			2.2336004754907245e-09
		],
		[
			3.936063355514148e-09,
			9.473611288203019e-10,
			1.387376707921465e-09
		],
		[
			2.490664249845099e-09,
			3.4470548673107287e-09,
			6.530842302669732e-10
		],
		[
			1.974772619445958e-09,
			3.2570420677403585e-09,
			5.222950434538087e-09
		],
		[
			2.2820828499396515e-09,
			4.262546608676495e-09,
			2.8768744148292254e-09
		],
		[
			1.5658390005174122e-09,
			2.4292770733039224e-09,
			1.919397694912486e-09
		],
		[
			1.62077145880722e-09,
			1.1031352377802704e-09,
			2.4374651961323616e-10
		],
		[
			2.1854750046518895e-09,
			1.613849239706304e-09,
			2.223203617134534e-09
		],
		[
			3.2646365554885813e-09,
			3.4006108762981766e-09,
			2.5519382392469457e-09
		],
		[
			1.2575250618350733e-09,
			3.1715456065637056e-09,
			2.4209671213854698e-09
		],
		[
			1.414351638513605e-09,
			3.683475862939966e-09,
			2.6060624144202673e-09
		],
		[
			2.496609318514541e-09,
			2.5476378472469273e-09,
			1.9413166678356177e-09
		],
		[
			8.472194353901566e-10,
			3.166464195215168e-09,
			1.8121868326692923e-09
		],
		[
			2.4022017935511014e-09,
			2.6200739052416848e-09,
			2.344925652502001e-09
		],
		[
			9.792825020342033e-10,
			1.7166829896307031e-09,
			9.448963820029197e-10
		],
		[
			9.91973918853537e-10,
			3.4432118160241076e-09,
			3.2508480225311376e-09
		],
		[
			1.8819189992137857e-09,
			4.110514764011879e-09,
			1.4581664077443935e-09
		],
		[
			1.9498439771409076e-09,
			1.446522362873797e-09,
			2.070291512664819e-09
		],
		[
			7.677578574153505e-10,
			2.6548464346447674e-09,
			1.90042377471212e-09
		],
		[
			1.0269363623622927e-09,
			1.0119087252776313e-09,
			1.9981417572438754e-09
		],
		[
			2.7216131360825615e-09,
			2.887453315608667e-09,
			3.5432358658117458e-09
		],
		[
			2.269239301501554e-09,
			2.2067717874225616e-09,
			1.7096680681312524e-09
		],
		[
			2.463716332185764e-09,
			2.3458685439827026e-09,
			6.574849179202963e-10
		],
		[
			3.708111297778062e-09,
			6.511928780263199e-10,
			1.8126661947827141e-09
		],
		[
			2.9029662064790567e-09,
			3.7286490237190596e-09,
			4.046198561148334e-09
		],
		[
			1.2051025494295091e-09,
			1.7437193864287662e-09,
			1.4627060386488844e-09
		],
		[
			2.3972668458446534e-09,
			1.9857615962571695e-09,
			2.83734182765126e-09
		],
		[
			3.365206969140762e-09,
			4.345027317942819e-09,
			2.0311668842819884e-09
		],
		[
			1.815787368342373e-08,
			3.1120544933720967e-09,
			2.585135301090351e-09
		],
		[
			1.2344945251225062e-09,
			3.5907943592171246e-09,
			3.739053544967555e-10
		],
		[
			2.1272288691201193e-09,
			1.9101595090261276e-09,
			2.2768031793440995e-09
		],
		[
			1.90210885703885e-09,
			6.366565322780697e-10,
			1.4022997126514281e-09
		],
		[
			2.6083852578863462e-09,
			1.4566163579621297e-09,
			1.0197376763449594e-09
		],
		[
			2.128418895285139e-09,
			2.334787970346402e-09,
			1.8246041325934564e-09
		],
		[
			2.865662267333741e-09,
			2.9098967513375716e-09,
			1.1501540056553539e-09
		],
		[
			1.6638020640286281e-09,
			2.2066577792549443e-09,
			1.6184789455987341e-09
		],
		[
			1.228222855432429e-09,
			1.8832250499224448e-09,
			1.6565078961949781e-09
		],
		[
			2.419131669591703e-09,
			3.423284815369893e-09,
			1.601390435326111e-09
		],
		[
			2.179274649885511e-09,
			4.927978541709171e-09,
			1.4465750930655262e-09
		],
		[
			3.4176744246717388e-09,
			2.7064146001855707e-09,
			1.7986413501238007e-09
		],
		[
			1.0121474679233632e-09,
			1.678507326680527e-09,
			2.3490264061639123e-09
		],
		[
			7.420718448528982e-10,
			2.299469188248307e-09,
			2.2869108881248357e-09
		],
		[
			9.816149400506939e-09,
			7.062822084189561e-09,
			1.5872769473807306e-08
		],
		[
			1.745369915959949e-09,
			1.803689140030089e-09,
			2.6896555916459877e-09
		],
		[
			1.123148230192091e-09,
			7.990711408128911e-10,
			1.2596481632226367e-09
		],
		[
			1.6725535410426337e-09,
			1.1299386516764787e-09,
			6.786311040224404e-10
		],
		[
			9.543269028927035e-09,
			4.026671630954898e-09,
			1.0325306096789908e-09
		],
		[
			2.6646617602208855e-09,
			5.4256877055352145e-09,
			1.1812129254753627e-09
		],
		[
			1.3599999824894598e-09,
			3.497675805974533e-09,
			4.386565247300643e-09
		],
		[
			1.9600398906030675e-09,
			1.736519517148575e-09,
			8.209123462053217e-10
		],
		[
			1.891186397976183e-09,
			1.7670732697893335e-09,
			2.2645957089113554e-09
		],
		[
			2.5800646756515285e-09,
			1.3490517910097453e-09,
			1.0681627479237256e-09
		],
		[
			4.923234581277383e-09,
			5.131039661663299e-09,
			3.417314548737583e-09
		],
		[
			3.034239719364017e-09,
			1.3764135202280568e-09,
			1.2489041175429351e-09
		],
		[
			2.6955823591052082e-09,
			2.680954305669162e-09,
			5.645910502993872e-10
		],
		[
			2.111872015065716e-09,
			2.5072381108074037e-09,
			2.613491600611096e-09
		],
		[
			1.8930449458740428e-09,
			1.4175141366450454e-09,
			1.930921010059272e-09
		],
		[
			2.1664587284437646e-09,
			1.9205546651449054e-09,
			1.3683186171341198e-09
		],
		[
			1.838963833665895e-09,
			4.435147247334317e-09,
			1.333698579857746e-09
		],
		[
			1.411948010101149e-09,
			4.254911594705353e-09,
			2.805185319149879e-09
		],
		[
			3.1610724450321092e-09,
			3.922899141251799e-09,
			2.1321307589059815e-09
		],
		[
			2.235247196527866e-09,
			3.970238609332165e-09,
			5.659597142812638e-09
		],
		[
			1.9520528082076613e-09,
			2.3384694192087633e-09,
			1.8561226346551418e-09
		],
		[
			2.387508562448309e-09,
			1.948385923393963e-09,
			2.1611726665168917e-09
		],
		[
			2.243771977380163e-09,
			3.658358892564095e-09,
			1.870702957309564e-09
		],
		[
			4.907259726885173e-09,
			2.859260334607608e-09,
			1.2946840653286816e-09
		],
		[
			1.68933415105938e-09,
			4.382627545198273e-09,
			1.5077632981571216e-09
		],
		[
			2.7807390898112394e-09,
			6.516975143369644e-09,
			7.549628648357525e-10
		],
		[
			3.1313606202709795e-09,
			2.5277164560596536e-09,
			4.445013057780434e-09
		],
		[
			6.292281955421546e-09,
			2.4858122960278142e-09,
			2.6445381720073043e-09
		],
		[
			2.2159562416304235e-09,
			3.3931415627777242e-09,
			2.063893470899829e-09
		],
		[
			1.4225914383295536e-09,
			2.4634534466919174e-09,
			1.703519840057719e-09
		],
		[
			4.313322538171239e-10,
			2.518370760213179e-09,
			1.4503853457750728e-09
		],
		[
			1.1710241755296254e-09,
			1.3280811210015524e-09,
			1.7937802357207106e-09
		],
		[
			2.656249169506045e-09,
			9.259546891605203e-10,
			1.2540910147450985e-09
		],
		[
			1.5886821335076227e-09,
			3.2819895342219778e-09,
			1.7139909293515098e-09
		],
		[
			3.399763625733687e-09,
			2.7288005745574262e-09,
			4.073311693077134e-09
		],
		[
			1.6390086029490756e-09,
			3.880444176063389e-09,
			8.794731479521954e-10
		],
		[
			2.5053875824498535e-09,
			1.7277268661679523e-09,
			3.7598879467452994e-10
		],
		[
			2.4196286658326036e-09,
			3.2119262691157628e-09,
			1.9520755324917483e-09
		],
		[
			2.2908960313103446e-09,
			2.006879381334102e-09,
			9.813585789611857e-10
		],
		[
			1.8221233535722104e-09,
			1.710103280066471e-09,
			1.8118208397288703e-09
		],
		[
			1.932017280060024e-09,
			1.7840114272758673e-09,
			1.6844396440285343e-09
		],
		[
			1.4460425914437452e-09,
			1.243016861575708e-09,
			9.120516805996156e-10
		],
		[
			1.8301889700612362e-09,
			4.1633435231485346e-09,
			1.4285205888038099e-09
		],
		[
			3.0044784360610578e-09,
			3.634330781341292e-09,
			2.7673695632780053e-09
		],
		[
			2.731501645557543e-09,
			1.346487984544654e-09,
			4.707505220338519e-09
		],
		[
			1.5711346288543127e-09,
			2.5505155905170015e-09,
			1.5450338766707338e-09
		],
		[
			5.362391991109429e-09,
			2.193334892645184e-09,
			2.2962694205556584e-09
		],
		[
			1.4289350336777767e-09,
			2.6740117200229524e-09,
			1.3210120525739028e-09
		],
		[
			3.3836711815026758e-09,
			2.0743738461596772e-09,
			1.1623390961996786e-09
		],
		[
			2.4588301146231006e-09,
			3.639687516976247e-09,
			2.0516610127647834e-09
		],
		[
			1.2687943744418509e-09,
			2.60737568661115e-09,
			1.3370417986901294e-09
		],
		[
			3.894120683911575e-09,
			4.787013264504934e-09,
			3.3300477367706285e-09
		],
		[
			2.1387234816610552e-09,
			2.6847469606821055e-09,
			2.0553714577406926e-09
		],
		[
			1.395226198792774e-09,
			1.7033470695114095e-09,
			1.706502563937279e-09
		],
		[
			3.510321548551359e-09,
			2.8033075955358613e-09,
			3.4249598887845853e-09
		],
		[
			4.2716926188954875e-09,
			7.02825639125668e-09,
			7.519322154261152e-09
		],
		[
			1.7377746278628422e-09,
			3.122141208300194e-09,
			3.5830635769648986e-09
		],
		[
			2.236374593194151e-09,
			1.875697481412524e-09,
			1.5761814359586268e-09
		],
		[
			1.237646808024357e-09,
			2.2154959419025884e-09,
			1.819288391833264e-09
		],
		[
			9.56070674216945e-10,
			2.7635815592266746e-09,
			1.1552512549572153e-09
		],
		[
			6.556213358305367e-09,
			6.114384733123234e-09,
			9.042035143958229e-10
		],
		[
			1.7771185844812839e-09,
			3.1965131557379616e-09,
			5.871053502294641e-10
		],
		[
			2.9040528288758575e-09,
			3.3226311602387164e-09,
			3.9885465380407e-09
		],
		[
			3.0209609397407884e-09,
			2.0016451647381674e-09,
			2.1542771244410737e-09
		],
		[
			1.7226604589080872e-09,
			8.471767636376836e-09,
			1.3288155130213064e-09
		],
		[
			2.8996454236324953e-09,
			1.8357094710631265e-08,
			2.7013152000860182e-08
		],
		[
			1.2906323749277768e-09,
			3.709865415154426e-09,
			3.725416102479833e-09
		],
		[
			1.6051344145927398e-09,
			2.9078619053245282e-09,
			1.5936611034859782e-09
		],
		[
			2.9738770844918975e-09,
			2.3403865167744003e-09,
			1.491337120558694e-09
		],
		[
			2.5065498439123876e-09,
			6.775549073147418e-09,
			1.1604619228538654e-09
		],
		[
			1.983061103823195e-09,
			1.6581118374165933e-09,
			2.0121488284614878e-09
		],
		[
			2.3891493603059814e-09,
			1.7761782142583161e-09,
			2.5080168537439506e-09
		],
		[
			1.4622761879739098e-09,
			1.724000631480103e-09,
			1.8745721106044446e-09
		],
		[
			1.6258199224408244e-09,
			2.8137236695262585e-09,
			1.190986015301704e-09
		],
		[
			1.6873158165822931e-09,
			6.526465559735673e-09,
			1.1958820273742954e-09
		],
		[
			1.765108525174189e-09,
			2.4606651634278992e-09,
			1.0852029687576187e-09
		],
		[
			1.4542474250215053e-09,
			2.326055488596501e-09,
			1.8961455837963864e-09
		],
		[
			2.13179087800088e-09,
			4.207588781928171e-09,
			2.12620658476211e-09
		],
		[
			1.5074251703740633e-09,
			2.0832966916711385e-09,
			1.8051010626555334e-09
		],
		[
			1.3952414753578858e-09,
			1.3958380898496165e-09,
			3.238035483348887e-09
		],
		[
			1.6024198932891055e-09,
			2.717958295052768e-09,
			2.2499255093287417e-09
		],
		[
			8.969382197256759e-10,
			1.5108065056639313e-09,
			8.564379771623618e-10
		],
		[
			1.4107565195113799e-09,
			5.963475435734371e-10,
			2.1138555350243717e-09
		],
		[
			1.606903422191188e-09,
			2.6666391175710727e-09,
			1.2199092857358636e-09
		],
		[
			7.442017790369589e-09,
			4.118386196749748e-09,
			4.323544767814094e-09
		],
		[
			3.145228132568612e-09,
			3.2850499244694504e-09,
			2.1748382106528486e-09
		],
		[
			1.2871377917523168e-09,
			3.2670210871057784e-09,
			1.464515152449024e-09
		],
		[
			1.2611171280591542e-09,
			3.711054918937896e-09,
			1.8065949417932754e-09
		],
		[
			2.439920083134464e-09,
			3.5343163425485018e-09,
			2.7562303966893773e-09
		],
		[
			4.744554641775352e-09,
			4.849972348802165e-09,
			9.239889409352651e-10
		],
		[
			1.0288003824430488e-09,
			5.566166877980061e-09,
			4.910828040262739e-09
		],
		[
			1.8404738587322123e-09,
			1.777678243938139e-09,
			2.5015308930790754e-09
		],
		[
			1.9965849776605674e-09,
			2.4162822563453643e-09,
			3.01972064155501e-09
		],
		[
			2.4185514917682974e-09,
			1.5286321875398831e-09,
			1.6307221044818914e-09
		],
		[
			2.5945922644617464e-09,
			2.3020643963605794e-09,
			5.527277431427756e-09
		],
		[
			4.734739669721633e-09,
			2.4514768320216816e-09,
			1.8782437948948947e-09
		],
		[
			3.95235278025472e-09,
			6.7922117369943064e-09,
			4.147643549848908e-09
		],
		[
			3.2559009505607236e-09,
			1.5693023442023598e-09,
			1.0963393518521579e-09
		],
		[
			2.9145527770015394e-09,
			1.3822678933219833e-09,
			8.31948673242054e-10
		],
		[
			2.0776800465546242e-09,
			1.5483616284835886e-09,
			1.764609974217874e-09
		],
		[
			2.3189520546434114e-09,
			5.795882074843315e-09,
			1.5613655105852253e-09
		],
		[
			1.273693332380369e-09,
			1.3916888901752802e-09,
			1.808917122361444e-09
		],
		[
			2.1004054608852055e-09,
			2.8783054380624263e-09,
			3.2780354486782156e-09
		],
		[
			2.8769460618877456e-09,
			3.42115200334391e-09,
			1.6433756019874205e-09
		],
		[
			2.0408158326606924e-09,
			2.3135820527483295e-09,
			1.3056025186752655e-09
		],
		[
			4.474249979617828e-10,
			1.097710634594004e-09,
			4.490402531070207e-10
		],
		[
			3.983608585380806e-09,
			1.887107565103158e-09,
			1.7660337866092281e-09
		],
		[
			1.9181856264544708e-09,
			2.082827328486258e-09,
			1.3976015700606958e-09
		],
		[
			1.6780168370389647e-09,
			1.5571465821742699e-09,
			3.9314391823020845e-09
		],
		[
			2.054921123965991e-09,
			1.3882363105959897e-09,
			4.021786078206273e-09
		],
		[
			2.306045606800694e-09,
			1.7984077644898122e-09,
			8.368276575413173e-10
		],
		[
			1.5235314390003533e-09,
			2.0119533603459724e-09,
			8.442485151168939e-10
		],
		[
			2.276806030837756e-09,
			5.339304166929868e-09,
			6.069763802264452e-09
		],
		[
			4.2003085346061675e-09,
			1.789615296139108e-09,
			1.4503652752740877e-09
		],
		[
			2.4402131468601444e-09,
			1.6673307692588108e-09,
			2.4251656986652623e-09
		],
		[
			1.2552023532563196e-09,
			1.76302495929306e-09,
			1.839048138229335e-09
		],
		[
			4.138393612633324e-09,
			2.32656175384341e-09,
			2.2045644528347987e-09
		],
		[
			1.773532151312108e-09,
			2.6111330307584265e-09,
			1.7640536143251323e-09
		],
		[
			1.4015179176287918e-09,
			1.2803638102268271e-09,
			1.9430863305309633e-09
		],
		[
			1.788492983264146e-09,
			2.8614353660373498e-09,
			1.3158864850065397e-09
		],
		[
			2.6566918600436543e-09,
			2.063776528971264e-09,
			1.8718753968724257e-09
		],
		[
			2.5965810207552103e-09,
			1.944127271216575e-09,
			1.5185161783863592e-09
		],
		[
			9.614592068264901e-09,
			3.6045660621293824e-09,
			1.4406833619698156e-09
		],
		[
			1.962686901978318e-09,
			1.5125292674824824e-09,
			3.6594200251544873e-09
		],
		[
			1.295181221227219e-09,
			2.757248229371609e-09,
			2.771521829230674e-09
		],
		[
			2.1232164802210587e-09,
			2.1506041439833803e-09,
			1.0383269744342586e-09
		],
		[
			1.6462158794837135e-09,
			2.0862142083388728e-09,
			4.365865945399421e-09
		],
		[
			2.723865912511194e-09,
			1.1250406954080525e-09,
			1.2439798137882586e-09
		],
		[
			3.5969145869958435e-09,
			2.923927432558948e-09,
			1.6711504167508585e-09
		],
		[
			2.075620556176298e-09,
			2.6701116534390763e-09,
			2.035533577924399e-09
		],
		[
			1.0653780273233843e-08,
			6.586413642221331e-09,
			2.7898348670615208e-09
		],
		[
			1.569745585185995e-09,
			4.5279740133812305e-09,
			8.356883326164278e-10
		],
		[
			2.962136787348584e-09,
			1.3672294360439368e-09,
			1.551662330840657e-09
		],
		[
			1.0544385206472004e-08,
			1.0969757560363848e-08,
			8.735602197401321e-09
		],
		[
			1.4492893150629553e-09,
			1.1458935104616081e-09,
			2.692911769765801e-09
		],
		[
			1.4204899816045156e-09,
			2.807128001525269e-09,
			1.8137049617545781e-09
		],
		[
			1.976651194553317e-09,
			4.020250375211686e-09,
			3.6012410968119895e-09
		],
		[
			1.0494852622999747e-09,
			3.6194610821084615e-09,
			1.6839180359917668e-09
		],
		[
			4.38059545382477e-09,
			1.9426229134870667e-09,
			1.3928240670168719e-09
		],
		[
			2.7506604962326847e-09,
			3.0512683931825034e-09,
			4.084350042043635e-09
		],
		[
			2.5715984396016155e-09,
			1.918305771878558e-09,
			3.1655532387655806e-09
		]
	],
	"rel_xyz": [
		[
			5.763002014056039e-09,
			-2.8597297620023108e-08,
			-5.634502386830461e-09
		],
		[
			-1.621025857641555e-09,
			1.4907298531650882e-10,
			-7.119025791975633e-09
		],
		[
			8.830236817391257e-10,
			1.275114202979705e-08,
			-5.563874829297317e-09
		],
		[
			-2.4292631279252445e-09,
			3.4951546259781486e-09,
			2.7620723477594085e-09
		],
		[
			-4.194430689830001e-09,
			3.9469059951977255e-09,
			4.939232002022425e-09
		],
		[
			-4.399348082971725e-10,
			-6.070063061176813e-09,
			6.0902718383478004e-09
		],
		[
			-3.5512824718049158e-09,
			8.874162626979408e-09,
			4.838516833257689e-09
		],
		[
			5.5899112597036704e-09,
			5.4509224179312925e-09,
			-3.126900132838999e-10
		],
		[
			1.4581314186816628e-08,
			-1.196652135934801e-09,
			-3.032331781462595e-09
		],
		[
			7.0394418397389606e-09,
			5.521733583520374e-09,
			-4.202721542914439e-09
		],
		[
			9.45812522557547e-09,
			3.284493630696742e-09,
			-6.47664819883719e-09
		],
		[
			4.154716181247953e-09,
			4.420662054050008e-09,
			-8.771241064202411e-09
		],
		[
			5.322225733813463e-09,
			3.9973641767352405e-09,
			-4.107798086563449e-09
		],
		[
			-1.744965971810296e-09,
			1.8842449487302017e-09,
			-1.8323036343829317e-09
		],
		[
			5.12074097993773e-10,
			1.84833802538653e-09,
			-1.7208417587375162e-09
		],
		[
			-2.361983558181394e-09,
			-2.8027952496919187e-09,
			-1.2196718098752866e-09
		],
		[
			-2.0662198011630563e-09,
			-4.4162134798401906e-09,
			1.0430465974903568e-10
		],
		[
			-6.495024312869315e-09,
			-2.157492666900878e-09,
			4.9689067000150974e-09
		],
		[
			-5.948084693753185e-10,
			-5.04485801879814e-09,
			4.852836577934628e-09
		],
		[
			-2.14630532667646e-09,
			-1.955247694964e-09,
			4.408680073431129e-09
		],
		[
			1.1820682253248976e-09,
			1.0184561941547773e-09,
			3.5340961812039527e-09
		],
		[
			-6.035397463791406e-10,
			-4.658977992243073e-09,
			1.2736549913469945e-09
		],
		[
			-8.972786623524883e-10,
			-2.9216068534332918e-09,
			1.6318471839016773e-09
		],
		[
			1.0723760656906198e-09,
			-1.8337898985369484e-09,
			3.076660381733326e-09
		],
		[
			-1.1558696881775182e-09,
			-2.7153371081267333e-09,
			3.386098180385933e-09
		],
		[
			-1.3849291863586463e-09,
			-2.6297735978887952e-09,
			2.0803477329315953e-09
		],
		[
			-5.759616814278239e-10,
			-1.5502960724532518e-09,
			1.0236485100254818e-09
		],
		[
			-4.274199591081094e-09,
			2.4255908271991345e-10,
			-6.756514456072975e-10
		],
		[
			-2.9767468447917436e-09,
			-1.7315510739820854e-09,
			1.8806077312948874e-09
		],
		[
			-1.604450871556107e-08,
			1.3396740146800598e-08,
			-1.824795813706769e-10
		],
		[
			-1.7658130160803388e-09,
			-6.250547447850849e-09,
			2.8350515012499916e-09
		],
		[
			-1.1663045064719056e-09,
			-6.895874698344046e-10,
			-5.983785099067458e-10
		],
		[
			-7.961022341473314e-11,
			3.8634079836304635e-09,
			-1.3641183176476149e-10
		],
		[
			1.3949652399952173e-09,
			2.6514443548550144e-10,
			-5.483006156490934e-10
		],
		[
			1.879834971290769e-09,
			8.638690019836998e-10,
			-1.5633740014559468e-09
		],
		[
			-2.630724653190354e-10,
			1.947713496585562e-09,
			1.1413457526558257e-11
		],
		[
			-3.609897754743904e-09,
			-3.725609564585047e-09,
			2.3615868725422596e-09
		],
		[
			-2.762853737351742e-09,
			-1.4596162273366e-09,
			4.773539779507132e-10
		],
		[
			2.517311489970429e-09,
			-8.140623593795986e-10,
			-7.297672419802477e-10
		],
		[
			3.8554400021250056e-09,
			5.999288151301034e-09,
			-2.1091736085127295e-09
		],
		[
			4.702453289110014e-09,
			-7.397670674062406e-10,
			8.752776251946952e-10
		],
		[
			7.819482483070831e-10,
			-3.2513122135636088e-09,
			1.2022945622082211e-09
		],
		[
			2.0439776322493314e-09,
			-9.77615981321316e-10,
			2.3751838436556895e-11
		],
		[
			-1.8409137085049953e-09,
			-1.977237887449817e-09,
			-1.200945970811361e-09
		],
		[
			-3.1893038632418527e-10,
			5.557926263615128e-09,
			-3.6319885217740208e-09
		],
		[
			-7.204707579215145e-10,
			-2.935975890497764e-10,
			-1.8142309070824765e-09
		],
		[
			-4.111733159815094e-09,
			3.4355739623647595e-09,
			-3.9515799351600445e-10
		],
		[
			-7.824664674009161e-10,
			-1.4002893487793574e-09,
			1.932754452114083e-09
		],
		[
			-8.53405955012735e-10,
			3.680614394741859e-09,
			1.2013086177782511e-09
		],
		[
			1.0995412653127477e-09,
			-4.034294533151524e-09,
			1.8069362974520647e-09
		],
		[
			-6.044583080984259e-09,
			4.404589738667824e-09,
			-1.2954305550242558e-08
		],
		[
			-1.9462042302051406e-09,
			-3.0294984318363225e-09,
			-2.307311427870334e-09
		],
		[
			-7.573573092809398e-09,
			-6.5343290939488444e-09,
			-7.671884249091948e-10
		],
		[
			-3.5867401682367054e-09,
			3.1467913972240725e-09,
			1.3911203944135817e-09
		],
		[
			2.5195605205134895e-09,
			-1.157759980247486e-08,
			3.1456422410510462e-09
		],
		[
			2.9261644788223734e-09,
			-4.6261718847736544e-09,
			1.7261553989240638e-09
		],
		[
			1.0632469992076056e-08,
			1.756008791375109e-08,
			4.149453979469714e-09
		],
		[
			3.0729055808236374e-09,
			6.561301633903769e-10,
			5.6164333891636615e-09
		],
		[
			-4.731761671916031e-09,
			3.636349683261763e-09,
			9.50534862256638e-10
		],
		[
			-2.3229939176956532e-09,
			5.862425076435707e-09,
			-1.8119568097809753e-09
		],
		[
			8.436873539999836e-10,
			5.694295809965154e-09,
			-2.75260722107306e-10
		],
		[
			-3.89766120338443e-09,
			7.593926313419374e-09,
			-1.3161379482013844e-09
		],
		[
			2.9938526787489405e-09,
			1.7108161709504944e-09,
			2.372579047344826e-11
		],
		[
			3.747959128276653e-09,
			5.893529688794433e-10,
			1.6149312011140337e-09
		],
		[
			-8.920367223676742e-10,
			-1.7689374507752683e-09,
			2.742325800853051e-09
		],
		[
			5.662371789210651e-10,
			-5.662561567459173e-10,
			-1.6943024198673484e-09
		],
		[
			-4.363724952785252e-09,
			2.1598513750744506e-09,
			-1.6055879698058188e-09
		],
		[
			5.285124338306028e-09,
			-1.3378903488764979e-08,
			1.0665743599993476e-10
		],
		[
			2.7713177898961584e-09,
			-1.1532920301700433e-08,
			1.2650707790658292e-09
		],
		[
			2.8091953743909597e-09,
			-6.070024232345513e-09,
			2.163963228091195e-09
		],
		[
			-1.172123445888786e-09,
			1.5575416003756253e-09,
			-1.209492226839205e-09
		],
		[
			-2.882183010725569e-09,
			-6.477024822061933e-10,
			-3.3492206323298814e-09
		],
		[
			1.2451110822233952e-09,
			5.160185114176081e-09,
			2.3947496310778987e-09
		],
		[
			-1.3177349476319907e-08,
			-8.487789922650403e-09,
			-1.895393527304681e-08
		],
		[
			-3.727647618047207e-09,
			-6.110431274547805e-09,
			-2.6158842888796882e-09
		],
		[
			-4.556027139674962e-09,
			-2.8605786623888102e-09,
			-3.398253132416402e-10
		],
		[
			-5.7315387781590634e-09,
			-7.129724337297774e-10,
			-2.6657605878360294e-10
		],
		[
			-4.6678087326245686e-09,
			6.636616318339034e-10,
			-9.417022666433384e-10
		],
		[
			-8.2236856213852e-09,
			-1.1859480505312772e-09,
			-2.8237102345128434e-09
		],
		[
			7.498376754950903e-09,
			4.1214544757997875e-10,
			1.3871857795639981e-09
		],
		[
			-4.4631094040725445e-09,
			7.907881172002175e-09,
			4.25152325842747e-09
		],
		[
			4.9982831109920975e-09,
			-8.916891037670309e-10,
			9.818930000299426e-10
		],
		[
			2.7693442258368445e-09,
			-3.3705436384758803e-09,
			5.911702568753465e-10
		],
		[
			3.122682694674304e-09,
			-3.182173899247076e-09,
			-1.8165377409586218e-09
		],
		[
			3.5230060298285496e-09,
			7.148571077929584e-09,
			-5.78417073881917e-10
		],
		[
			3.5425102971099253e-09,
			6.816221387827118e-09,
			-3.216035170553381e-10
		],
		[
			4.09303772611522e-09,
			1.6395858801855358e-09,
			1.2939558060136341e-09
		],
		[
			-2.6624692804501818e-09,
			-5.950802176596067e-10,
			1.5628089871712037e-10
		],
		[
			-1.8548253831132795e-09,
			5.9452621579594574e-09,
			-1.3529372080561953e-09
		],
		[
			1.5283515800436507e-09,
			7.641321202737027e-09,
			1.6668916577546174e-09
		],
		[
			8.127027285449967e-09,
			3.35354897691549e-09,
			1.0123823837351107e-09
		],
		[
			7.911535288261914e-09,
			-1.0750581944738148e-09,
			2.138121868346749e-09
		],
		[
			5.134380820711663e-09,
			-3.831916734137978e-09,
			3.9322467292110384e-12
		],
		[
			4.3482476593082145e-09,
			7.690620041987222e-09,
			2.546282318190497e-09
		],
		[
			7.726047945436878e-09,
			3.239343730955043e-09,
			6.108062776814465e-09
		],
		[
			2.2151840278480902e-09,
			-2.8942438812451182e-09,
			5.929216882928403e-09
		],
		[
			1.1635607446486223e-09,
			-2.3277375271927686e-09,
			-4.111834058220026e-10
		],
		[
			2.521086426106615e-09,
			-8.076358245337562e-10,
			1.0826314123000242e-09
		],
		[
			-3.701566360536533e-09,
			-4.538169062268133e-09,
			8.234042738224218e-10
		],
		[
			-2.774796483278934e-09,
			-6.0874296268499764e-09,
			-4.689678016711981e-10
		],
		[
			-4.401686115614691e-09,
			-2.923303430853413e-10,
			-6.39153299673193e-10
		],
		[
			-4.6869631265989925e-09,
			-1.6809206869024816e-09,
			3.031679655242027e-10
		],
		[
			-3.448376518818142e-09,
			1.2884740337526783e-09,
			1.6458902597453646e-09
		],
		[
			-2.1448125786332764e-09,
			-2.8139876579738373e-09,
			-3.915595632918377e-10
		],
		[
			-6.051123177369204e-09,
			3.001203005224377e-09,
			5.025261721745295e-09
		],
		[
			-1.3656935552426554e-09,
			-3.2737238560665614e-09,
			3.1080293321248626e-09
		],
		[
			-4.601278749644175e-09,
			-1.5306803564756352e-09,
			3.336675596503605e-09
		],
		[
			-4.76796439398804e-10,
			-3.24307069673832e-09,
			3.8011009104864755e-10
		],
		[
			1.535754368134709e-10,
			2.3964680940987106e-09,
			-1.0756410120314768e-09
		],
		[
			-4.604223566466513e-10,
			-1.2940175000992572e-09,
			-2.020979550518733e-09
		],
		[
			4.535073845554326e-09,
			3.0506260857246165e-09,
			-4.463049574655344e-09
		],
		[
			8.266664995933904e-09,
			8.931952243319109e-10,
			-4.2904066042168655e-09
		],
		[
			8.700639648858744e-09,
			7.646588996369041e-09,
			-7.5552118639791e-09
		],
		[
			6.029954248594271e-09,
			9.104126659970678e-09,
			-4.5542552462307444e-10
		],
		[
			9.046991230636572e-09,
			-3.922783006412392e-09,
			1.216018392538217e-10
		],
		[
			1.1300057956504223e-09,
			3.2845044221603143e-09,
			1.6409702276707084e-09
		],
		[
			-5.020090010008366e-09,
			8.807790290490069e-10,
			-9.397695856184166e-10
		],
		[
			1.5114094614789492e-09,
			3.382378028929846e-09,
			1.4018023262962228e-09
		],
		[
			9.898739148002683e-10,
			5.090186020659068e-09,
			3.342514986833117e-09
		],
		[
			-1.2484641914309032e-09,
			-2.4164353676011583e-09,
			-6.286753171379977e-10
		],
		[
			-1.0467321149447353e-08,
			-3.039258005612031e-09,
			6.857877437982166e-10
		],
		[
			-2.6556273103223433e-09,
			-1.2503649056839816e-09,
			6.526741146125323e-10
		],
		[
			-3.577596452971036e-09,
			-3.465583059802679e-09,
			1.2130350165010344e-09
		],
		[
			6.408961426706882e-10,
			3.408465165401334e-10,
			-7.653480084989092e-10
		],
		[
			-1.8023494014572746e-09,
			-3.3277884610374263e-09,
			-1.8964196094703849e-10
		],
		[
			-6.038028506392626e-11,
			1.6462415560927348e-09,
			1.6712197249234821e-09
		],
		[
			-4.0449644765329367e-10,
			-5.677131513590967e-10,
			2.8088411987465264e-09
		],
		[
			-1.9342905743939683e-09,
			-8.431101954845683e-10,
			2.5789874137503226e-09
		],
		[
			4.835340920197237e-10,
			-3.976008814464727e-09,
			1.5227120590528851e-09
		],
		[
			-2.4046806750930456e-09,
			-4.553106173376807e-09,
			-1.8864253337548922e-09
		],
		[
			1.0419919631307083e-09,
			-4.013500088936697e-09,
			-5.219649056879562e-09
		],
		[
			6.052130658947748e-09,
			8.213663961857149e-09,
			1.777178159838953e-08
		],
		[
			2.7059698411803843e-09,
			1.0742725557502091e-08,
			1.807514569428862e-08
		],
		[
			-1.0047934916079523e-08,
			6.615018630234569e-09,
			1.4797443704892404e-08
		],
		[
			-8.178465152655972e-09,
			1.2267195043777077e-08,
			1.4810199154478961e-08
		],
		[
			-7.639424369054858e-09,
			1.4152212895593116e-08,
			1.7957832796870406e-08
		],
		[
			-6.2860698954172754e-09,
			5.431112168354442e-09,
			1.6115424980175295e-08
		],
		[
			-4.039189052318153e-09,
			9.322335032199938e-09,
			1.4363199952658253e-08
		],
		[
			5.954833492944084e-09,
			-7.661675826741047e-09,
			3.457190614155403e-10
		],
		[
			-7.437549151463449e-09,
			-1.8251336998154819e-09,
			-6.6904525581957686e-09
		],
		[
			1.1815275246115199e-08,
			-1.5138263649723889e-09,
			-5.637845626940324e-09
		],
		[
			7.252917541027547e-09,
			-2.9260085553967623e-09,
			-1.1752654995119473e-08
		],
		[
			8.262752739112552e-09,
			-3.565262100459315e-09,
			-1.1765510796587753e-08
		],
		[
			4.7476764789866495e-09,
			-3.9778583224476805e-09,
			-4.4343116412652915e-09
		],
		[
			1.120238240039381e-08,
			-6.235998714917059e-09,
			-5.627597426555706e-09
		],
		[
			7.129925798060478e-09,
			-6.346419877489374e-09,
			-8.337296773453469e-09
		],
		[
			-2.260056445731514e-09,
			-1.0546513320799331e-08,
			-8.421431037803946e-09
		],
		[
			-4.8242082145333194e-09,
			-2.2603826701260178e-09,
			-8.887312987849452e-09
		],
		[
			-1.4914383026878562e-09,
			3.0669629635280666e-09,
			-7.041085632208516e-09
		],
		[
			-1.5856277192121769e-09,
			9.961786590752526e-10,
			-8.008240876900828e-09
		],
		[
			1.1929999239848177e-09,
			-8.704409329686953e-09,
			-1.4554184027032595e-08
		],
		[
			-1.2526900901599218e-08,
			-1.524391612927082e-08,
			-1.3078822563255764e-08
		],
		[
			4.573427367910598e-09,
			2.13812073918739e-09,
			-1.2594712170786872e-09
		],
		[
			-2.8432961991761276e-10,
			8.281888850372307e-11,
			-3.835681966445079e-11
		],
		[
			-3.041910632781151e-09,
			1.8737641378738276e-09,
			4.1273578650242955e-10
		],
		[
			-1.2471871152118345e-09,
			-4.094703765565152e-09,
			8.850922502407094e-10
		],
		[
			2.15230741601828e-09,
			-4.512801333285523e-09,
			-1.1227164938968285e-09
		],
		[
			1.4714304361515832e-09,
			-4.088452480527854e-09,
			1.4251342674278006e-09
		],
		[
			4.3295695245024e-09,
			-3.3603951429796398e-09,
			-4.502988600760295e-10
		],
		[
			3.8805799386652245e-09,
			4.388343926038754e-10,
			8.672911484297012e-10
		],
		[
			1.9984815707555096e-09,
			3.444315768274307e-09,
			2.2132471962936956e-09
		],
		[
			1.3978193797504158e-09,
			3.0624788924329253e-09,
			2.7014798178259502e-09
		],
		[
			-3.2967537654954484e-10,
			-6.423988880777299e-10,
			5.767417479024137e-09
		],
		[
			-3.2259837868445295e-09,
			6.503007731602117e-10,
			6.075353686116065e-09
		],
		[
			-7.33160933055388e-09,
			-9.504144945571119e-10,
			3.4398419829859286e-09
		],
		[
			-5.178830097390619e-09,
			1.5999455825903465e-10,
			3.9392116620535446e-09
		],
		[
			-1.7277004587671503e-09,
			3.703466018626188e-09,
			4.2136315232758265e-09
		],
		[
			-2.232546558762924e-09,
			8.749180683790758e-09,
			8.655401488724212e-11
		],
		[
			2.371106823348188e-09,
			-2.987586093576263e-09,
			3.4784908032717876e-10
		],
		[
			2.4511842786714365e-10,
			1.0860528711688241e-09,
			5.678699467439156e-11
		],
		[
			-6.229047451751319e-10,
			-6.44112270459286e-10,
			-3.306204691660744e-09
		],
		[
			1.12386930875712e-09,
			-2.298309003082215e-09,
			-6.770230839396849e-09
		],
		[
			-1.4524540804587178e-09,
			-1.0808145264770823e-09,
			-5.404753602759299e-09
		],
		[
			1.1040426629309992e-09,
			4.818069647274569e-09,
			-7.3460290172229064e-09
		],
		[
			4.636532112162502e-09,
			2.802666277912709e-09,
			-5.6118481743649206e-09
		],
		[
			-2.609153166408033e-09,
			-8.350075650484722e-09,
			-1.1217171739439392e-09
		],
		[
			3.839789541782485e-09,
			-8.21057761444185e-09,
			-7.600335901985254e-10
		],
		[
			-2.429886176397853e-09,
			1.5436713243934238e-10,
			1.9845756537015464e-09
		],
		[
			2.724696178312296e-10,
			1.6510013221576753e-09,
			-5.591228233942671e-11
		],
		[
			-1.5213916222696773e-10,
			3.525016839862898e-09,
			-1.4164456652594403e-09
		],
		[
			1.8702055820906287e-09,
			-6.753168955777348e-10,
			-2.5378848158672687e-09
		],
		[
			-1.5458951501815313e-09,
			1.6052201396149559e-10,
			1.9315825822547545e-09
		],
		[
			-2.23829109530957e-09,
			6.225506110248194e-10,
			9.296008874600476e-10
		],
		[
			3.837468424116848e-10,
			2.77243659057346e-09,
			-7.548276975163692e-11
		],
		[
			4.804980571770906e-09,
			-5.243110040933785e-09,
			-3.6722267636244146e-09
		],
		[
			2.0230302803624468e-09,
			-3.954676726781586e-09,
			2.9908107767796218e-09
		],
		[
			-1.0508235576472263e-08,
			-6.7139954474150035e-09,
			4.727878800020928e-09
		],
		[
			-7.888080013625872e-09,
			-6.643008660566391e-09,
			4.7752036505287216e-09
		],
		[
			-7.824749267508882e-09,
			-2.4373144816253804e-09,
			5.705430932735272e-09
		],
		[
			-9.11678485150295e-09,
			-1.485214900263302e-09,
			9.561808823789854e-09
		],
		[
			-6.381385494763515e-09,
			-1.678884019051757e-09,
			7.661755756193123e-09
		],
		[
			-8.22110569941034e-09,
			-5.953466010025585e-09,
			8.907326586159708e-09
		],
		[
			-4.067511561693256e-09,
			-3.9343019661505494e-09,
			1.4180936848554239e-08
		],
		[
			-2.9918303543325927e-09,
			-5.351336942308756e-09,
			1.3462395881885655e-08
		],
		[
			-2.7998057942842146e-09,
			-1.4160192164437918e-08,
			1.0197316036793382e-08
		],
		[
			-8.388522090075995e-09,
			-1.7171810289613524e-08,
			8.794004619089705e-09
		],
		[
			-1.5852468577485867e-08,
			-1.742043180324953e-08,
			8.155338874995665e-09
		],
		[
			-1.537426037248174e-08,
			-1.4181130914594791e-08,
			9.309952170913926e-09
		],
		[
			-1.2735109879483772e-08,
			-1.0797592052386888e-08,
			9.259342541881245e-09
		],
		[
			-1.235036909671887e-08,
			-1.1798023010696506e-08,
			1.0366107623738662e-08
		],
		[
			-1.5502626476651217e-08,
			-1.1980221673882459e-08,
			1.3365060071371056e-08
		],
		[
			-1.4703025123787202e-08,
			-8.883988811981531e-09,
			1.4143207901219656e-08
		],
		[
			-1.3330943179853583e-08,
			-8.54317489696715e-09,
			1.7042539206072923e-08
		],
		[
			-1.178148315239737e-08,
			-1.3947695243704818e-08,
			1.70182471931474e-08
		],
		[
			-8.654989529058374e-09,
			-8.128402083000845e-09,
			1.5481666252446495e-08
		],
		[
			-1.1650577945755806e-08,
			-8.69966492583641e-09,
			8.939045327625873e-09
		],
		[
			-9.674454003601389e-09,
			-9.255534825237854e-09,
			-5.690460125492151e-10
		],
		[
			-1.4527613910472838e-08,
			-5.546006764803211e-09,
			-1.706196032801472e-09
		],
		[
			-1.241637167284747e-08,
			-2.9807296295019576e-09,
			-1.2341728849347317e-09
		],
		[
			-1.1410180323429828e-08,
			-6.972047162724376e-09,
			2.6444981221720853e-09
		],
		[
			-1.134660413841987e-08,
			-1.0056881261895586e-08,
			3.592903329247866e-09
		],
		[
			-7.63921312092352e-09,
			-4.500351502776228e-09,
			1.4127287072549496e-09
		],
		[
			-5.360875594319543e-09,
			-1.1821485976719776e-09,
			6.7780231616286096e-09
		],
		[
			-4.402912332342259e-09,
			-2.9866911305672863e-09,
			1.091755028484255e-08
		],
		[
			-1.6707385508299905e-09,
			-2.8842801977591623e-09,
			1.108513065272065e-08
		],
		[
			2.907417900389582e-10,
			-4.024391251285505e-09,
			6.228289949690542e-09
		],
		[
			1.8099019283044872e-09,
			-2.9942290554007627e-09,
			1.8139971540739982e-09
		],
		[
			4.0376458030891514e-10,
			-6.9136276948841e-10,
			5.630646738857293e-10
		],
		[
			-1.8321642865507949e-09,
			-6.857214407197115e-09,
			3.2201389134831284e-09
		],
		[
			-9.045667804291662e-10,
			-3.4752288803940574e-09,
			3.245042708347263e-09
		],
		[
			-3.5809151819293034e-09,
			-4.086642515318461e-09,
			1.0375327386585943e-09
		],
		[
			-1.7391901322340068e-09,
			-3.2295211476677727e-10,
			2.662094432098264e-09
		],
		[
			2.3746578369207962e-09,
			8.421483065718108e-09,
			-1.5411063123326381e-09
		],
		[
			-6.375222659624645e-10,
			2.4868555171616217e-09,
			4.830758628939864e-10
		],
		[
			-4.450863381957408e-10,
			9.606839456813352e-10,
			-1.8352288268186398e-09
		],
		[
			-4.389232489971365e-09,
			1.4165269756150035e-09,
			-4.549962984469967e-10
		],
		[
			-6.509946586772584e-09,
			-1.2676954901417697e-09,
			-1.0341978218162213e-09
		],
		[
			-6.68320660813068e-09,
			2.3649493671205786e-09,
			3.5035903144942255e-09
		],
		[
			-9.38461182316461e-09,
			-8.891816289887807e-09,
			9.952136420645873e-09
		],
		[
			-7.434736832806376e-09,
			-1.6949983113860228e-09,
			6.681021115396964e-09
		],
		[
			-1.2295617810672794e-08,
			-3.173527136598175e-09,
			1.025639926309295e-08
		],
		[
			-4.38197400990886e-09,
			2.2411758890598894e-09,
			7.51234504415689e-09
		],
		[
			-4.402402142129526e-09,
			1.9496412315327593e-09,
			2.577348336891151e-09
		],
		[
			1.1802272451748951e-09,
			1.0203373680837756e-08,
			-3.4807061981046763e-10
		],
		[
			-8.2980500449395e-09,
			2.637203460760136e-09,
			2.3690100930037427e-09
		],
		[
			-4.430898948531022e-09,
			-4.4627553878873194e-10,
			5.271491763290418e-10
		],
		[
			-1.9834183689213153e-09,
			-7.751119264341178e-10,
			5.263216269130764e-11
		],
		[
			-7.290534660416117e-09,
			-1.434522940093751e-08,
			1.9341013925585494e-09
		],
		[
			-4.035857454252104e-09,
			-3.991295802516559e-09,
			-1.43662283063416e-09
		],
		[
			-1.0061771131491692e-08,
			-6.631837851086682e-09,
			-9.155927260660528e-10
		],
		[
			-9.938545876155274e-09,
			-3.4892505265897087e-09,
			1.7737064612887435e-09
		],
		[
			-2.6000961239935674e-09,
			-1.1663998737354129e-09,
			1.2889870663645545e-09
		],
		[
			7.381352796327105e-09,
			1.311280396440852e-08,
			-7.90614777003036e-09
		],
		[
			2.9711944273717827e-08,
			-8.9454141350337e-09,
			-1.097892824507309e-08
		],
		[
			1.6801817923802473e-08,
			-9.719601222143647e-10,
			-1.0953443991654702e-08
		],
		[
			2.272534928318848e-08,
			1.0729333444642064e-08,
			-1.3593966232860666e-08
		],
		[
			2.1501278332473777e-08,
			9.802953900822094e-09,
			-1.3579607962979557e-08
		],
		[
			1.7140684236412295e-08,
			9.066053278400291e-09,
			-1.3922483465069469e-08
		],
		[
			2.6494736185572844e-08,
			5.213169060393965e-09,
			-8.008656681659512e-09
		],
		[
			1.4960283305621813e-08,
			1.3512041648290972e-08,
			-1.1740549555342859e-08
		],
		[
			1.887957577183846e-08,
			1.5661483536696754e-08,
			-1.2871431479191941e-08
		],
		[
			1.859541983032853e-08,
			1.8681910626668167e-08,
			-1.5646534882923273e-08
		],
		[
			4.0196965144960164e-08,
			9.140192138921923e-09,
			-1.5932096726646e-08
		],
		[
			1.0901869566749562e-08,
			1.7393787324089362e-08,
			-1.5497972240407947e-08
		],
		[
			9.202712883083087e-09,
			1.951598700941282e-08,
			-1.4468478838914224e-08
		],
		[
			1.0833128539372121e-08,
			1.7135876181687537e-08,
			-1.0460747642352197e-08
		],
		[
			1.1695903169910938e-08,
			2.727186093224756e-08,
			-7.956087805737154e-09
		],
		[
			1.1698556778800402e-08,
			1.65383218991861e-08,
			-1.0763027773747862e-08
		],
		[
			8.146641602565866e-09,
			1.2794103851135345e-08,
			-1.8487686271529986e-08
		],
		[
			9.081232557590402e-09,
			1.363300949913847e-08,
			-1.787923454178646e-08
		],
		[
			1.3012985447519545e-08,
			1.6553904094498542e-08,
			-1.6150542420961395e-08
		],
		[
			8.138295944405606e-09,
			1.5048692591217548e-08,
			-1.3793978654034577e-08
		],
		[
			9.774725342862104e-09,
			-2.3723806815934813e-09,
			-3.2068509862942197e-09
		],
		[
			4.161501542610098e-09,
			8.76977999098417e-09,
			-8.117412008555286e-09
		],
		[
			6.847363895934808e-09,
			-5.467009466524212e-10,
			-8.002774920657319e-09
		],
		[
			9.923094674573624e-09,
			4.7779223268477795e-09,
			-1.040434845404626e-08
		],
		[
			1.094923029947251e-08,
			4.193274012440642e-09,
			-9.452335390057906e-09
		],
		[
			1.0189220019525688e-08,
			5.405868720211032e-09,
			-3.6350913415058483e-09
		],
		[
			-2.1023228795459727e-08,
			-2.1505630197560206e-08,
			2.3598817982678577e-08
		],
		[
			-1.4369354433196606e-08,
			6.380231973200701e-09,
			-4.2857465386265765e-09
		],
		[
			-2.5800467843287082e-09,
			-1.0838442148071599e-10,
			-7.612922569982347e-09
		],
		[
			-4.5091111981964285e-10,
			3.169096697366273e-09,
			-2.2263513598143895e-09
		],
		[
			8.565467252785228e-09,
			3.939236395730857e-09,
			-2.3233740143796e-09
		],
		[
			1.2070530221487884e-08,
			3.7035015542704162e-09,
			-2.3936640949127655e-09
		],
		[
			1.1006804025242314e-08,
			4.0215327120949914e-10,
			-6.990747327379255e-10
		],
		[
			2.813631317694847e-08,
			-4.119269541144318e-09,
			3.3196633119849743e-09
		],
		[
			-3.680861187359761e-09,
			-1.8062052825817707e-10,
			8.842877548497341e-10
		],
		[
			-1.7674712356299134e-08,
			8.31968479666575e-09,
			-8.261635739059675e-09
		],
		[
			-2.9290582118469217e-10,
			9.520111133753465e-09,
			2.4168830370329682e-08
		],
		[
			5.9462847256265936e-09,
			1.636349113138559e-09,
			8.205490144183299e-09
		],
		[
			5.392417845328509e-10,
			-1.950074721123291e-09,
			-2.6508052042311177e-09
		],
		[
			1.6112208659196687e-09,
			-1.6881435754455946e-09,
			-6.688132511951677e-09
		],
		[
			-3.3414469694662987e-09,
			2.7661224653927558e-09,
			-9.100809180861838e-09
		],
		[
			-1.3166997415262102e-09,
			-3.3663636125796257e-09,
			-1.0686495401890243e-08
		],
		[
			-3.1456948439015415e-09,
			-6.918000803136162e-09,
			-3.2480782155780183e-09
		],
		[
			-3.893796645852163e-09,
			1.27896218803413e-10,
			2.6331884750565705e-09
		],
		[
			-2.367610412475293e-09,
			2.465554309951233e-09,
			1.2062900508418722e-09
		],
		[
			-2.048408937437876e-09,
			2.4003596299899663e-09,
			-1.563020069179383e-10
		],
		[
			-4.349046159861259e-09,
			1.4999945387620674e-09,
			1.5082391872484464e-09
		],
		[
			-3.6045253350531556e-09,
			-2.7638633037018535e-09,
			-9.102142906071881e-10
		],
		[
			-2.4744285764354248e-09,
			-2.6782856255829536e-09,
			-2.389420432109711e-09
		],
		[
			-4.865473342869679e-09,
			7.020800437444722e-09,
			-1.6555084180016435e-09
		],
		[
			-4.926877049686561e-09,
			2.8620776938979442e-09,
			-4.4733264521561077e-10
		],
		[
			-4.9922391405871034e-09,
			3.6469712493381044e-09,
			1.2432793671199474e-11
		],
		[
			1.0150804494791305e-09,
			4.743791586418448e-09,
			3.782165337131013e-09
		],
		[
			-8.319144126612132e-11,
			2.0743305425665327e-09,
			-6.388003884641158e-10
		],
		[
			-2.6238162673728106e-09,
			2.69186879678815e-10,
			-4.719442056084723e-09
		],
		[
			3.771954677185543e-08,
			-1.9277162610702417e-08,
			9.301586820520517e-10
		],
		[
			1.0652907290283501e-09,
			-7.432008630657943e-09,
			5.755002388531837e-13
		],
		[
			-3.570504641466045e-09,
			5.040357083792439e-09,
			8.439702111609149e-10
		],
		[
			-2.1645315413202667e-10,
			-4.723969598379949e-08,
			2.1485870348008532e-08
		],
		[
			1.7512761119573166e-10,
			-4.7106213593639153e-11,
			6.149971343162409e-09
		],
		[
			9.704675638957086e-10,
			2.7902256967670883e-09,
			-1.442233659247597e-09
		],
		[
			-1.1507282453464398e-08,
			1.5519071935191648e-08,
			-1.9312872596668994e-09
		],
		[
			2.572850504145028e-09,
			9.529458129840833e-10,
			-5.501774804881221e-09
		],
		[
			-9.096423664713437e-10,
			2.4253415680586125e-09,
			-4.48125652769227e-09
		],
		[
			2.1766287226903444e-09,
			6.427859591556588e-09,
			-1.1601096067715084e-09
		],
		[
			3.2753246563440647e-09,
			4.248183973880871e-09,
			-1.657823451843634e-09
		],
		[
			-3.197483350200429e-09,
			-1.1535324348836372e-09,
			-3.823065226161053e-09
		],
		[
			1.8967699122474064e-09,
			1.5727067763706025e-09,
			-2.2172151635785577e-09
		],
		[
			2.95363063403465e-09,
			3.515442681776982e-09,
			-1.6459645889590963e-09
		],
		[
			4.981948390108284e-09,
			1.6244913846910471e-09,
			6.056940701309538e-10
		],
		[
			1.8022344635058854e-09,
			2.7679627887143416e-09,
			-7.64950239714839e-10
		],
		[
			-8.428580183915113e-10,
			-6.829833578942353e-10,
			-1.2923869788309495e-09
		],
		[
			-4.131263115507236e-09,
			7.27908578018009e-09,
			-2.3234682539542946e-09
		],
		[
			2.773523211842145e-09,
			-7.625283887347121e-09,
			-1.6429573088285695e-10
		],
		[
			7.645731059489127e-10,
			-1.671108619151369e-10,
			-4.427039509550323e-09
		],
		[
			4.1990404593786405e-09,
			3.5385707690724497e-10,
			-3.5880159394848227e-09
		],
		[
			-2.476931351908802e-10,
			4.370051370036724e-10,
			-6.05036492100738e-10
		],
		[
			-7.489443641978831e-09,
			7.001532535351552e-09,
			8.784387672018759e-09
		],
		[
			2.300409956470923e-08,
			-1.3611863593121172e-08,
			9.51870328725537e-10
		],
		[
			-1.0091583422665726e-08,
			5.391098896845668e-09,
			2.4261774081683606e-09
		],
		[
			-6.10611247796543e-09,
			5.147927594434872e-09,
			-1.6773810954629094e-09
		],
		[
			-6.806403664078047e-09,
			3.072837101840844e-09,
			-1.7006666414310065e-09
		],
		[
			-2.3272465317289136e-08,
			1.5394719138192843e-08,
			1.6803606209162987e-08
		],
		[
			-3.1901538970103163e-09,
			-3.0358650531472823e-09,
			1.3292013241119484e-08
		],
		[
			3.9457151358384615e-10,
			-2.138043629818481e-09,
			-2.1063393837296962e-10
		],
		[
			9.113334415710566e-09,
			3.1722902330166363e-10,
			-2.4354315164994493e-09
		],
		[
			8.31455672088471e-09,
			-1.7666961685431461e-09,
			-3.0907755130655446e-09
		],
		[
			4.999830037726712e-09,
			-4.6275370495616396e-09,
			-1.2444149979817015e-08
		],
		[
			3.640326526393194e-09,
			-4.143806260424037e-09,
			-1.1914628502527508e-08
		],
		[
			-3.5918910928244067e-09,
			7.546583463224138e-09,
			1.0421688290717118e-08
		],
		[
			4.383498787758217e-09,
			-1.038381003650857e-08,
			2.1766280499215973e-09
		],
		[
			-1.2060067222327668e-11,
			-3.666814292630894e-09,
			-2.7309439120383206e-09
		],
		[
			1.5571388426130132e-09,
			-4.29321328898218e-10,
			2.1591669091529838e-09
		],
		[
			6.1490953553931985e-09,
			2.1631717849529256e-09,
			-3.881226904861364e-09
		],
		[
			5.110344199660993e-09,
			-1.0572617399146103e-08,
			-7.467727987886356e-09
		],
		[
			4.769957771257339e-09,
			-6.142127667233542e-09,
			-4.6729566556000865e-09
		],
		[
			-3.644740954461382e-09,
			5.315767160571289e-09,
			-1.5364365654704908e-09
		],
		[
			-1.7344323878031157e-09,
			6.124396850610301e-09,
			4.151391069537061e-10
		],
		[
			-3.3374815862133146e-09,
			8.316939680269866e-10,
			1.2115127921734037e-10
		],
		[
			-5.072693854104911e-09,
			2.246014525265357e-09,
			1.2020120951095466e-09
		],
		[
			-3.3769357910282076e-09,
			6.914463662099758e-10,
			1.8666714793704718e-10
		],
		[
			-6.064908764284875e-10,
			2.1606029969958697e-09,
			1.6173352035559053e-10
		],
		[
			-1.0057892380865084e-08,
			-4.159296662206063e-09,
			4.931236692779096e-09
		],
		[
			-1.6533186888053767e-09,
			3.5968754746621748e-09,
			3.26869629153198e-09
		],
		[
			4.119718650842616e-09,
			7.557208140249736e-10,
			-8.027913489800759e-10
		],
		[
			2.326135763605923e-09,
			1.3671627667308294e-09,
			-2.2625153595840354e-09
		],
		[
			4.672048308625473e-09,
			2.554551215349628e-09,
			-1.6895206492553602e-09
		],
		[
			1.0776281827340494e-09,
			1.7924333319891137e-09,
			7.891982348944124e-09
		],
		[
			-2.1544060193116607e-09,
			-5.928168332444893e-09,
			1.352257764193533e-09
		],
		[
			4.297814493173727e-09,
			-8.89921417422053e-10,
			-9.237726414077269e-10
		],
		[
			6.432040674906456e-09,
			3.6655588110481414e-09,
			-2.6289388986001973e-09
		],
		[
			6.299152471306434e-09,
			4.051035281378398e-09,
			-5.77269761835131e-10
		],
		[
			6.357309671472549e-10,
			5.797812164790911e-10,
			-5.655329548451831e-10
		],
		[
			4.211206732496295e-09,
			-6.328288995627158e-10,
			9.473764594878942e-11
		],
		[
			3.1284641854158718e-09,
			2.7588411614301702e-09,
			8.248577487929151e-10
		],
		[
			9.459503421488919e-09,
			-2.9521028931367504e-09,
			-2.9015886488658747e-09
		],
		[
			4.676637550339318e-09,
			-1.5217743200319234e-09,
			-3.4974528996647704e-09
		],
		[
			4.909520305667153e-09,
			2.8293153458764638e-09,
			-2.8655297338456325e-09
		],
		[
			3.8569719491649574e-09,
			6.87706219732448e-10,
			-1.7698636492574123e-09
		],
		[
			5.180279765758975e-09,
			1.217434745852125e-09,
			-3.27977297287947e-09
		],
		[
			-3.894113909393109e-09,
			1.8661790044680053e-09,
			2.4927366881626405e-09
		],
		[
			-6.934897505678298e-09,
			1.4729959625748962e-09,
			2.6837239179331205e-09
		],
		[
			-9.057771906976057e-09,
			-8.383487379697153e-10,
			5.119700764115153e-09
		],
		[
			-6.6559747626577076e-09,
			-9.694055186799903e-10,
			1.2203186540724922e-09
		],
		[
			-3.835739571338561e-09,
			-6.997249615752053e-11,
			1.2856119281887007e-09
		],
		[
			-9.016985528202684e-09,
			-8.923974595696533e-10,
			-2.4043493411313546e-09
		],
		[
			-4.746374193367155e-09,
			-1.019991491501309e-09,
			-2.9021477593990563e-10
		],
		[
			-3.811687670689169e-09,
			1.7214879310171498e-10,
			5.162614653960555e-11
		],
		[
			-4.0569996319842696e-09,
			-5.378518307454997e-09,
			-1.313267328618321e-09
		],
		[
			-2.921985823456106e-09,
			-7.972813938832814e-10,
			-1.58233398438234e-09
		],
		[
			-6.24652715478886e-10,
			-6.318590199077029e-10,
			2.120804391856616e-09
		],
		[
			2.5212560588509777e-09,
			2.1237809832595843e-09,
			1.05171658337157e-09
		],
		[
			8.027294897242947e-10,
			-3.590547313940447e-09,
			1.788846382451053e-09
		],
		[
			1.4738490892828961e-10,
			-5.793133388020271e-10,
			-1.8695628815724752e-09
		],
		[
			7.526808143139016e-11,
			3.4752200832745093e-09,
			-1.5094704917244516e-09
		],
		[
			-3.932191987900525e-09,
			-1.9289474238381442e-09,
			2.6969149779815372e-09
		],
		[
			-2.7525323032534334e-10,
			-1.7283783275793999e-09,
			5.961156804604775e-10
		],
		[
			3.366328776198312e-09,
			1.3272983893335243e-09,
			8.666914365693307e-10
		],
		[
			1.8555934521983785e-09,
			-1.5507859784520143e-09,
			1.4252476877013667e-09
		],
		[
			-6.984788073665904e-10,
			-7.753985104162503e-10,
			2.592314256628589e-09
		],
		[
			-1.8299562650658415e-09,
			2.462188024543765e-09,
			1.061496048820957e-10
		],
		[
			-1.4506635703344672e-09,
			1.7375184513248405e-09,
			1.4894378110023282e-09
		],
		[
			-6.142412147427926e-10,
			1.7514605122423556e-09,
			-1.2935232693136682e-09
		],
		[
			1.7318953114638563e-09,
			4.322390191897236e-11,
			-1.727272459212107e-09
		],
		[
			4.911194679444725e-10,
			-1.6414562242106214e-10,
			-2.475423888583151e-09
		],
		[
			1.6300116246048305e-09,
			6.428777219634951e-10,
			1.6920969077687815e-10
		],
		[
			-8.040115271533886e-11,
			1.6654241315099762e-10,
			-3.2473373033896196e-10
		],
		[
			-1.8777821187284117e-10,
			-2.0527572662340926e-09,
			-1.0025448529841569e-09
		],
		[
			-5.984192085633619e-12,
			6.930371446343633e-11,
			-3.118582945570548e-09
		],
		[
			1.5869438377706084e-07,
			5.258659234659084e-09,
			1.92827031704559e-09
		],
		[
			1.6016927798393031e-07,
			4.79449740015635e-09,
			1.2650200107979219e-09
		],
		[
			1.5532703419290703e-07,
			4.914821865941926e-09,
			-2.8154129417477306e-09
		],
		[
			1.6130425031808068e-07,
			1.2019731397371268e-08,
			-4.034016779212363e-09
		],
		[
			1.569792451419221e-07,
			4.605822286732377e-09,
			1.2212840580936217e-09
		],
		[
			1.634971436940965e-07,
			2.792307784444986e-09,
			3.794109377617275e-09
		],
		[
			1.5456905733933935e-07,
			8.307904620189338e-10,
			3.918382438413677e-10
		],
		[
			1.608406737577279e-07,
			6.347255373800559e-09,
			-3.2332577372006127e-09
		],
		[
			1.6557040537690442e-07,
			6.791102969736255e-09,
			-3.9345521361077155e-09
		],
		[
			1.9679345123267649e-07,
			-1.061349093657531e-08,
			3.3202921362272366e-10
		],
		[
			2.0864087163055317e-07,
			-9.047126391169022e-09,
			2.634601634032135e-09
		],
		[
			-1.842385794445197e-06,
			-2.869437144711762e-08,
			2.4500867392178016e-09
		],
		[
			-1.5086617863396269e-09,
			-1.587596675448537e-08,
			4.900583286351976e-10
		],
		[
			-5.837346070822131e-09,
			-2.069181827232526e-08,
			-3.704301964132713e-09
		],
		[
			5.427098711204039e-10,
			-1.6288012249669933e-08,
			-9.810309157299027e-09
		],
		[
			-2.0470169624310453e-11,
			1.430070299451951e-08,
			1.2154178896071602e-09
		],
		[
			2.077589352896761e-09,
			1.4346775767173272e-08,
			7.760607311360617e-09
		],
		[
			4.746178802769036e-09,
			2.4208318514787572e-08,
			4.048527591828774e-09
		],
		[
			-5.5503116883220115e-09,
			2.034140496532469e-09,
			3.533321251952182e-11
		],
		[
			-3.768147821241788e-09,
			2.121736979228181e-09,
			1.0139104688562467e-09
		],
		[
			-1.6768452499749763e-09,
			-8.767617619940638e-11,
			1.0590248203235673e-09
		],
		[
			2.3289545737789344e-08,
			-4.675691747078029e-09,
			-2.9533106455284223e-09
		],
		[
			-7.4388375422259e-10,
			-3.934997806723633e-09,
			-1.7084942296780648e-09
		],
		[
			-4.840328403309981e-09,
			2.1764186750506497e-09,
			1.9372505640654985e-09
		],
		[
			-6.710028820717679e-09,
			2.3660695791898217e-09,
			6.162858094416527e-10
		],
		[
			1.515385322070955e-09,
			-2.818354359043376e-09,
			-2.1963837777686796e-09
		],
		[
			3.170262694791155e-09,
			1.0176081728775687e-09,
			1.1299842680397357e-09
		],
		[
			2.7409936396505742e-09,
			-2.9997169714970166e-09,
			3.4898876994829843e-09
		],
		[
			-7.42664165651279e-09,
			4.8004631576629825e-09,
			-2.4234881897540774e-09
		],
		[
			2.5619890670693987e-09,
			2.332604117745062e-09,
			-1.9910461593052137e-09
		],
		[
			8.805884827009865e-09,
			1.2434991859441833e-09,
			2.9915374373008356e-10
		],
		[
			7.945646772437294e-09,
			5.862894395070768e-09,
			7.322264874482779e-10
		],
		[
			5.4643311539197945e-09,
			5.798233663405371e-09,
			1.3918838856968076e-09
		],
		[
			2.483882193652014e-09,
			5.559914754421393e-09,
			-2.1838889247731931e-10
		],
		[
			-6.354948084627171e-10,
			5.661479169365221e-10,
			-2.3260568044680053e-09
		],
		[
			-3.267804711333005e-09,
			3.10464149410028e-09,
			1.0497662447369017e-09
		],
		[
			-5.283180418926137e-09,
			-5.412345255730235e-09,
			1.4679539555303508e-09
		],
		[
			-7.87600879977514e-09,
			-9.333485872522585e-09,
			8.328615204010017e-10
		],
		[
			-1.1434771150096924e-09,
			-1.8485478174373548e-09,
			-1.4777085507082267e-09
		],
		[
			-5.9936503501916586e-09,
			-7.914437908576797e-09,
			-4.0146551866026e-09
		],
		[
			-1.990382611667468e-10,
			1.6681716070344967e-09,
			1.9564766812605967e-09
		],
		[
			-2.8630795492223165e-09,
			-1.6272902803913165e-09,
			2.297533074757317e-09
		],
		[
			-2.678988838453433e-09,
			1.7226810291897902e-09,
			3.7123460564480444e-09
		],
		[
			-3.6126077773801288e-09,
			3.929748930080817e-09,
			-3.585828756521734e-10
		],
		[
			-2.847444225308562e-09,
			5.9134450797004875e-09,
			1.463384145594807e-10
		],
		[
			1.2388359602767674e-08,
			-4.543677932970062e-09,
			-1.3155528488129784e-09
		],
		[
			1.8816032460546542e-08,
			-1.7330379122593046e-08,
			-2.0142964659209687e-09
		],
		[
			-3.235530207866735e-09,
			1.2616630176283935e-09,
			-1.5510121626916268e-09
		],
		[
			-1.8829821014305278e-08,
			9.046518998963831e-09,
			1.3807598820701853e-09
		],
		[
			3.6799882144494193e-09,
			-5.069894723066093e-09,
			1.2447773125556717e-08
		],
		[
			1.154321177597277e-09,
			-2.1013186813283837e-09,
			6.249981497673739e-09
		],
		[
			-3.3716261127966564e-09,
			-5.833345823926898e-10,
			-8.604373090929521e-10
		],
		[
			3.323744385175721e-09,
			3.0551950504560743e-09,
			-2.7645916856066785e-09
		],
		[
			-1.4894192026363857e-09,
			2.0613881590511475e-09,
			-6.523527479986665e-09
		],
		[
			-3.297008461789322e-09,
			2.637964777279839e-09,
			-8.549198148544187e-09
		],
		[
			-1.7040064423394997e-09,
			-6.616274960375616e-09,
			-5.330360068842292e-09
		],
		[
			5.692386139299564e-10,
			4.3335654055759994e-09,
			2.682338661078201e-09
		],
		[
			5.412659166097289e-10,
			6.511698190312569e-10,
			-1.5806347997884397e-09
		],
		[
			-3.6628211163461e-10,
			2.678770555904183e-10,
			5.520436598104316e-10
		],
		[
			-1.880858881247205e-09,
			7.68352462659908e-10,
			2.2469184516998833e-09
		],
		[
			-5.564637128732746e-09,
			-3.056541742219636e-10,
			1.6874856944105996e-09
		],
		[
			8.40528003341427e-09,
			9.00964391740209e-10,
			-2.577915983685323e-10
		],
		[
			6.211583344199699e-10,
			-1.2069163105431153e-09,
			-4.199834562999997e-11
		],
		[
			1.4469872746140956e-09,
			4.873211257897992e-09,
			1.2594408088894505e-09
		],
		[
			4.365712087744608e-09,
			-3.5691673053015056e-09,
			5.1127541453030495e-09
		],
		[
			-4.321023605334141e-09,
			6.049101447494546e-09,
			1.410347805709681e-09
		],
		[
			-2.1128340914446385e-09,
			-6.1462290895477056e-09,
			-7.740544414272181e-09
		],
		[
			2.6579996192354964e-08,
			-3.545985398940126e-08,
			2.0200960121495624e-08
		],
		[
			9.204968048114712e-09,
			-3.2850505831799866e-08,
			1.317794580972125e-08
		],
		[
			1.2605701856445271e-08,
			-4.499749137035658e-08,
			1.6631028149687256e-08
		],
		[
			1.5134179997657907e-08,
			-5.683399791847923e-08,
			1.993119220684154e-08
		],
		[
			7.47291130655353e-09,
			-2.6207783644897242e-08,
			1.437738570680173e-08
		],
		[
			4.943565801381648e-09,
			-2.427232633228585e-08,
			5.9439208766447016e-09
		],
		[
			2.9908383747296305e-09,
			-2.0893357978724573e-08,
			3.923080508583016e-09
		],
		[
			2.7833221001842405e-09,
			-1.0839005332992157e-08,
			5.526916238911364e-09
		],
		[
			1.2563865068026519e-08,
			-3.079453304188912e-08,
			8.49741516746682e-09
		],
		[
			-4.590004263099926e-10,
			7.900085900006019e-09,
			3.3830339834979818e-09
		],
		[
			-7.107386200589743e-09,
			1.935301025810564e-08,
			-3.767365954829445e-09
		],
		[
			-1.1114886410888083e-08,
			1.9799052533822564e-08,
			-8.701139769707698e-09
		],
		[
			-6.247437134771938e-09,
			1.606624752462521e-08,
			-7.409859515779733e-09
		],
		[
			-7.42618231617688e-09,
			1.9452780265062872e-08,
			-6.767537258581572e-09
		],
		[
			1.686207349966867e-08,
			3.643699990915333e-09,
			-9.613319968215354e-09
		],
		[
			-8.687895620320791e-09,
			1.618407109472282e-08,
			-6.9019120857264944e-09
		],
		[
			-6.4125486339500575e-09,
			1.8255471368781352e-08,
			-9.250703403505764e-09
		],
		[
			-1.943752784705498e-09,
			1.6006363370209763e-08,
			-6.6670963913567314e-09
		],
		[
			-8.443034747721281e-09,
			1.667296869841167e-08,
			-8.960098404400914e-09
		],
		[
			-9.972840752956364e-09,
			1.7214713066968784e-08,
			-8.679124893141337e-09
		],
		[
			-9.961213891497516e-09,
			1.5240353876194842e-08,
			-7.158838674766579e-09
		],
		[
			-7.333384578948105e-09,
			1.6775728075026827e-08,
			-7.039340167680091e-09
		],
		[
			-7.61334039515957e-09,
			1.966841147461233e-08,
			-7.148151158136724e-09
		],
		[
			-2.694167288151054e-09,
			2.0272492665506794e-08,
			-2.0616537617085436e-09
		],
		[
			-7.60701693256231e-09,
			1.9790365225881023e-08,
			-4.010398900240786e-09
		],
		[
			-8.117334130407727e-09,
			2.0853040051973724e-08,
			-7.456338461872972e-09
		],
		[
			-8.283497267743672e-10,
			-9.671655147630565e-09,
			2.3585580150574044e-09
		],
		[
			-4.027480698611527e-09,
			-6.210696493048863e-11,
			2.8146099332920804e-09
		],
		[
			-4.546895331061329e-09,
			5.303544859810829e-10,
			-3.4890563268386095e-09
		],
		[
			-1.6654746267722277e-09,
			1.027499742393207e-09,
			-7.328237886132266e-09
		],
		[
			2.1639993776812065e-09,
			-1.0486310605968262e-09,
			-8.915782916914403e-09
		],
		[
			-2.1103185609176047e-10,
			1.3918418621769128e-09,
			4.835094751303828e-09
		],
		[
			3.25275294661105e-09,
			5.177482989765988e-09,
			2.8549758224654846e-09
		],
		[
			3.305780618634893e-09,
			2.320139959120564e-09,
			3.96645692762974e-09
		],
		[
			2.556699296384168e-09,
			3.350741337198868e-10,
			2.9033816801367404e-09
		],
		[
			1.2156293577063877e-09,
			-5.7257912785848655e-09,
			-9.045498910730413e-11
		],
		[
			2.1440181674183467e-10,
			-3.2910733437025174e-09,
			8.668325164790415e-10
		],
		[
			1.048018347921519e-09,
			2.682391776613976e-09,
			-2.0401843643551293e-10
		],
		[
			-2.4780495223695297e-09,
			6.334472845673513e-09,
			-5.723590909362197e-10
		],
		[
			-1.3794219009721633e-08,
			9.926091281458029e-09,
			2.8968694539195324e-09
		],
		[
			2.231385510398849e-09,
			8.619672074628905e-10,
			4.568250253508049e-10
		],
		[
			7.001183445422969e-09,
			8.759994147578721e-10,
			3.2305101800288502e-09
		],
		[
			2.869816912620501e-09,
			-2.1322740805714913e-09,
			-1.435508478356342e-09
		],
		[
			3.658819304879423e-09,
			-6.2487604622448265e-09,
			3.783506616286813e-10
		],
		[
			6.03441462563032e-10,
			3.9616184518573325e-09,
			-1.3361732263380128e-09
		],
		[
			-9.998569486076323e-10,
			-3.996914948270866e-10,
			5.684470071359208e-10
		],
		[
			-2.8720455041998876e-10,
			-7.8950288452685e-09,
			-2.204597016800537e-09
		],
		[
			-5.666327722559485e-10,
			-1.0618693925945073e-08,
			-5.237440446330479e-09
		],
		[
			3.873455365502532e-09,
			-1.4819249126286364e-09,
			2.8368265980683167e-10
		],
		[
			-1.1967534547897884e-09,
			3.6680088321870597e-09,
			-7.655864548008067e-10
		],
		[
			9.873650037942127e-10,
			3.6184535285203706e-09,
			4.3216599332085847e-10
		],
		[
			-4.380800269386369e-09,
			5.864235005242165e-09,
			2.732454641434702e-09
		],
		[
			4.878800879152029e-10,
			-6.938856071864618e-09,
			6.711306411603821e-09
		],
		[
			1.509637348256827e-10,
			-3.592398716514869e-09,
			-1.0840595161515839e-10
		],
		[
			1.3686105705177234e-09,
			-6.738897046817829e-09,
			-3.1272518995823934e-09
		],
		[
			2.2989431032622544e-10,
			-8.58641003717167e-10,
			-7.879484525697045e-10
		],
		[
			2.6825873641827775e-09,
			1.2565357905372558e-09,
			-3.0131752048823106e-09
		],
		[
			-3.198306032382703e-09,
			4.277149869864049e-09,
			-4.585504763193229e-09
		],
		[
			-5.3512238252676095e-09,
			3.1225896060751146e-09,
			-1.4675980626575812e-09
		],
		[
			-9.184400018831375e-09,
			2.880102079612345e-09,
			-1.881744392916864e-09
		],
		[
			-1.7538853022813461e-09,
			-2.70473306844694e-09,
			1.358969968848537e-09
		],
		[
			5.948731097643284e-09,
			1.3183138853555065e-09,
			4.110314897664106e-09
		],
		[
			4.19843937748775e-09,
			-9.506915638156068e-10,
			3.0571182093212573e-09
		],
		[
			4.420708635864255e-09,
			8.929526239732071e-09,
			-2.6608076002053636e-10
		],
		[
			6.482286439921037e-09,
			-6.758670615053687e-09,
			-5.6560832136171535e-09
		],
		[
			9.48913028072073e-09,
			1.3316053098512941e-09,
			2.087108902551287e-09
		],
		[
			2.1569944946098912e-08,
			4.534813095987988e-09,
			-9.351675358254672e-10
		],
		[
			6.683339788502752e-09,
			1.2835275329167658e-09,
			-2.8048972220798986e-09
		],
		[
			3.6134995508619522e-09,
			-3.648252019920807e-09,
			3.7973118104920424e-10
		],
		[
			8.050014936643442e-10,
			-2.5925244935416098e-09,
			2.5910343167186164e-09
		],
		[
			-4.864320249976973e-08,
			5.84950118975995e-09,
			4.338273571203401e-09
		],
		[
			5.2290728192688714e-11,
			1.3404267625811097e-09,
			9.349837259398376e-11
		],
		[
			-1.8189858683702066e-10,
			-2.8839896351423096e-09,
			-1.5093914334989226e-09
		],
		[
			-7.359936922036511e-10,
			-2.107123551494314e-09,
			-3.944070570758374e-10
		],
		[
			-9.165407647533643e-11,
			6.752448157247395e-10,
			2.108833501271278e-09
		],
		[
			9.572556273236371e-10,
			2.9754416083308804e-09,
			-2.9853338329050066e-10
		],
		[
			1.7496887974541556e-10,
			6.841870747214066e-10,
			-1.4637011287023241e-09
		],
		[
			-1.0991865428362994e-09,
			-1.5011889590708175e-10,
			-1.0747997594893261e-11
		],
		[
			-1.0734649673456805e-09,
			2.6568684179025704e-09,
			-1.091894796367305e-09
		],
		[
			-1.616256480763733e-09,
			4.795239217026918e-10,
			-1.8712077934457655e-10
		],
		[
			-1.2312449125650587e-09,
			7.225687417469311e-10,
			1.4584865940450206e-09
		],
		[
			4.845184023765674e-09,
			-4.393029260166518e-09,
			1.2949781079640412e-09
		],
		[
			2.556530231483361e-11,
			-4.9395462537287036e-09,
			4.6424702449422016e-10
		],
		[
			-1.8417544666816748e-09,
			3.3400143374527645e-09,
			2.368282240047321e-09
		],
		[
			2.452874125159304e-09,
			1.4592362033518542e-09,
			2.506177290995611e-09
		],
		[
			-6.928935203556335e-11,
			-7.806331579366559e-10,
			9.774837826847753e-10
		],
		[
			1.6555106478036986e-09,
			-4.4867840930785345e-09,
			-1.278236965988094e-09
		],
		[
			1.4060686853841089e-09,
			-3.191681726336179e-10,
			-4.128829160557584e-09
		],
		[
			6.757280814159515e-10,
			-2.1526010731511563e-09,
			-1.7615574342231599e-09
		],
		[
			-9.86461658701297e-10,
			4.53551089101924e-09,
			6.74859428188465e-10
		],
		[
			-1.5107128592501339e-09,
			1.1981308783521794e-09,
			-4.393068034955726e-10
		],
		[
			-1.8075285054083804e-09,
			2.145840440352736e-09,
			6.168805978539909e-10
		],
		[
			9.409608776382561e-09,
			-1.3971924788862857e-08,
			5.551642043373468e-09
		],
		[
			1.4576833434904767e-08,
			-1.3832311507934825e-08,
			4.709202697478971e-09
		],
		[
			1.399803927777535e-08,
			-1.654413660255074e-08,
			3.5300191425400194e-09
		],
		[
			1.1062471449746356e-08,
			-1.4407003628079499e-08,
			4.643503168234658e-09
		],
		[
			1.2946941962141523e-08,
			-1.1410968024614022e-08,
			2.0423233747256563e-09
		],
		[
			1.3808406555368154e-08,
			-1.3139055893749922e-08,
			8.316897769588643e-10
		],
		[
			1.6256752891322538e-08,
			-1.5015715289066728e-08,
			3.1451564898041433e-09
		],
		[
			1.2547895514383313e-08,
			-1.5086769020252495e-08,
			2.2475366247309583e-09
		],
		[
			9.835426158659017e-09,
			-1.148096313582162e-08,
			2.36219543339272e-09
		],
		[
			1.0670330249598515e-08,
			-1.2420678430502827e-08,
			4.906305022518693e-09
		],
		[
			1.2263624113002833e-08,
			-1.2785528472574744e-08,
			1.6060992799413404e-09
		],
		[
			8.6152413360142e-09,
			-1.3503521297722257e-08,
			3.606782479169718e-10
		],
		[
			-1.5784743621133865e-08,
			4.102225432202494e-09,
			5.038366776274693e-10
		],
		[
			-1.8893832859347757e-08,
			2.2948504719128117e-08,
			-3.6706454793172464e-09
		],
		[
			-1.8781196470015284e-08,
			2.1212397551596196e-08,
			-5.063936857848586e-09
		],
		[
			-2.028310948064671e-08,
			2.246722793935987e-08,
			-4.935234821668926e-09
		],
		[
			-1.7831446214417774e-08,
			2.5285893203378925e-08,
			-6.088771518916847e-09
		],
		[
			-1.7195005734872333e-08,
			2.103442259972095e-08,
			-6.6338206264031005e-09
		],
		[
			-1.824834926785306e-08,
			2.1094615147086793e-08,
			-5.302758645151717e-09
		],
		[
			-1.8973888071012303e-08,
			2.545328949926078e-08,
			-4.745020029937529e-09
		],
		[
			7.362457093316773e-10,
			-3.136922034311735e-09,
			-8.161980290441596e-09
		],
		[
			-3.994384893354578e-09,
			6.810169892655648e-10,
			2.3934156949210404e-09
		],
		[
			-4.9448822317074685e-09,
			1.3804371862086263e-09,
			-7.203283280472113e-10
		],
		[
			-7.15467329293207e-10,
			-2.067739707262686e-09,
			-1.4213613274713003e-09
		],
		[
			-3.294459597712029e-09,
			5.250845747749322e-10,
			-1.1559154858607248e-09
		],
		[
			-1.619298505011345e-09,
			-1.3647513848875718e-09,
			-1.7311497927454177e-09
		],
		[
			4.663161967405668e-09,
			-4.111251942914893e-09,
			3.798640689470309e-09
		],
		[
			5.230709345116248e-10,
			-3.43836051506704e-10,
			-1.8227138725338894e-09
		],
		[
			5.916209782043976e-11,
			5.629821906918035e-10,
			-3.902922790495973e-10
		],
		[
			2.2888853995937035e-09,
			3.885201160506575e-09,
			-9.703150351833563e-10
		],
		[
			3.0063445026767295e-10,
			1.3329896811077849e-09,
			2.5214564624203125e-11
		],
		[
			5.571991261687374e-10,
			4.570588196644055e-09,
			1.7169091613895702e-09
		],
		[
			-1.0185493563179842e-09,
			-8.084402526098659e-10,
			3.3278248683255567e-09
		],
		[
			6.458682228299205e-09,
			-1.105358605705886e-09,
			5.112051432602536e-09
		],
		[
			2.1055565746569397e-09,
			-8.141937622098323e-09,
			3.254824337503269e-09
		],
		[
			1.5802581567711618e-09,
			-5.084202056093843e-09,
			1.4005697119165026e-09
		],
		[
			3.1697068352074013e-09,
			-8.652800160623394e-09,
			-2.0784803222428665e-09
		],
		[
			1.6538435856425856e-09,
			-4.482747169648321e-09,
			-6.24864717716272e-11
		],
		[
			3.2023931912559903e-09,
			-6.400193184055088e-09,
			2.0224512179897276e-09
		],
		[
			3.3747839855441116e-09,
			-6.639625839316717e-09,
			1.4486175193397263e-09
		],
		[
			-4.1332769892281235e-09,
			1.907579812851463e-09,
			1.4431617958209071e-09
		],
		[
			-6.025966158439564e-09,
			1.247135165602303e-08,
			3.821619411339687e-10
		],
		[
			-2.865790556407102e-09,
			9.73745150632273e-09,
			-2.7231434192355078e-09
		],
		[
			-2.0615086250039306e-09,
			1.528512305663878e-08,
			-5.087676310454054e-09
		],
		[
			-3.0342508755772887e-09,
			-3.944972321371663e-09,
			1.7805381057306568e-09
		],
		[
			-3.2194691346724595e-09,
			1.9554090105346229e-10,
			-1.3106480678007183e-09
		],
		[
			5.618612982795005e-09,
			-1.7161772039924738e-09,
			4.773403639979679e-10
		],
		[
			1.1759020573326426e-08,
			5.210935315798058e-09,
			-5.204111206484211e-09
		],
		[
			3.023986833931495e-09,
			1.068312147925318e-10,
			-2.804505695453485e-09
		],
		[
			-2.892318265839834e-09,
			3.233313364111893e-09,
			2.5253518100939054e-09
		],
		[
			-1.1255582113963251e-08,
			-3.0854712703923377e-09,
			4.5360346899158465e-09
		],
		[
			-6.389103807333805e-09,
			2.7021489908300258e-09,
			1.1298476852081843e-08
		],
		[
			2.7102182581345604e-09,
			-5.538966260229264e-10,
			3.90095907146183e-09
		],
		[
			3.783327685711125e-10,
			1.7456617020268978e-09,
			1.0961525181061453e-10
		],
		[
			3.470600844663925e-10,
			-9.180361236531058e-10,
			2.258832926704538e-09
		],
		[
			7.137727053466053e-10,
			-1.3822885333513066e-09,
			1.1864585601148884e-09
		],
		[
			8.435861351735681e-09,
			7.8749552656991e-09,
			-3.5736403402559458e-09
		],
		[
			-1.0228348652856622e-09,
			3.2200645247564643e-10,
			-1.4760154923382814e-09
		],
		[
			-2.8448671633482035e-09,
			1.997718086279754e-10,
			-3.1470266385212595e-09
		],
		[
			1.5968629934024243e-09,
			5.998480368424623e-13,
			-4.041385405836978e-09
		],
		[
			-4.080483292541383e-09,
			-1.6051594789560385e-09,
			-1.867459769274448e-09
		],
		[
			-5.2705477111312416e-09,
			1.4277299568090534e-09,
			7.873173569070413e-10
		],
		[
			-2.0894905317532458e-10,
			1.8384539587494678e-10,
			-3.1424282795225386e-09
		],
		[
			5.634677731159267e-09,
			-9.997338658396687e-09,
			-2.2937040933313085e-09
		],
		[
			-7.342432808694475e-09,
			3.38771801297534e-09,
			-2.50610364370325e-09
		],
		[
			-1.2132899223073708e-09,
			-1.7744270981425448e-09,
			2.997792613356112e-09
		],
		[
			-5.701153721565145e-09,
			-1.4934171455041165e-09,
			-2.3398685974437704e-09
		],
		[
			2.693707949752666e-09,
			8.855506086962535e-10,
			-6.729967651894642e-10
		],
		[
			6.81678327826434e-09,
			1.8100968750376748e-09,
			1.0093968777940032e-09
		],
		[
			4.746385224550038e-09,
			-2.815521253062819e-09,
			1.5117795151863782e-09
		],
		[
			3.679186960462149e-10,
			-9.559090780025357e-11,
			7.1618504347765e-09
		],
		[
			-1.259668591530236e-09,
			2.0028588688105176e-09,
			5.865895801853232e-10
		],
		[
			3.451034501992051e-09,
			-3.0812774860070426e-09,
			-1.548132459758009e-09
		],
		[
			-1.5264662142417171e-09,
			2.0812560160352133e-09,
			-2.234499745151175e-09
		],
		[
			-2.8449069716918447e-09,
			-9.33371339591809e-10,
			-9.94655628579601e-10
		],
		[
			3.1041006489631513e-10,
			1.8175643731966849e-09,
			-3.3395631952562065e-11
		],
		[
			1.5016785145292166e-09,
			-1.7914395246434165e-09,
			-2.937756549520463e-09
		],
		[
			-2.6442032310728666e-09,
			2.5287682388865195e-09,
			2.0124999781063e-09
		],
		[
			-2.9886468342950813e-09,
			-1.0974819196996368e-09,
			-9.603269615846638e-10
		],
		[
			-5.225317961638709e-10,
			3.33538301913136e-09,
			-6.465031844548631e-10
		],
		[
			-1.3163368780360054e-10,
			-1.351468644236134e-10,
			-1.4988034798024327e-09
		],
		[
			5.840844769884467e-10,
			-2.705375483777687e-09,
			-8.259616191810378e-10
		],
		[
			-2.534750058472599e-09,
			-3.2496740839620495e-09,
			4.87138827865655e-10
		],
		[
			3.707487748440497e-09,
			-1.9015429963079118e-11,
			1.902613013361759e-09
		],
		[
			4.2612383422565306e-10,
			-2.634971754529853e-10,
			7.846992250124993e-10
		],
		[
			4.104069548153342e-09,
			1.606039699262336e-09,
			-1.255355799323179e-09
		],
		[
			-4.397360887400809e-09,
			3.5396887197102075e-09,
			1.283045158338439e-09
		],
		[
			-7.264426044090859e-11,
			-1.2777858603325632e-09,
			-2.0202551157677924e-09
		],
		[
			-9.712118005197612e-10,
			-3.526756595295302e-09,
			-7.928044126580409e-10
		],
		[
			-1.5100582890177698e-09,
			5.692456920607244e-10,
			-1.31594754904163e-09
		],
		[
			6.951275237378613e-09,
			6.956080438571451e-10,
			2.8459619191290337e-09
		],
		[
			3.2285225672730676e-09,
			2.0619498668055376e-09,
			-1.2727548881124045e-09
		],
		[
			-1.9329765012377953e-10,
			-3.416081938868615e-09,
			3.079054076838014e-09
		],
		[
			-2.736828383233398e-09,
			1.9077269114536195e-09,
			4.221174809223346e-10
		],
		[
			-1.124321988429769e-09,
			2.513938148256738e-10,
			2.2199390224604957e-09
		],
		[
			-8.897702900866519e-10,
			3.770781137885596e-09,
			2.5788704099473675e-09
		],
		[
			2.5715523893226147e-09,
			-2.1109146166738046e-10,
			-1.3899705413341464e-09
		],
		[
			-1.0041134535287699e-09,
			1.4249159290383996e-09,
			-5.403031583256352e-09
		],
		[
			-1.2073597114539395e-09,
			-3.582538393694804e-09,
			-4.0013668124217927e-10
		],
		[
			1.3556165202607378e-09,
			-2.2070558657767562e-09,
			1.6591270377700057e-10
		],
		[
			8.997886753060673e-09,
			-5.835071726995559e-09,
			2.9139916001879068e-09
		],
		[
			-4.0449626048500565e-10,
			1.7235748673994435e-09,
			2.9569147210633124e-10
		],
		[
			-2.5021708356430138e-09,
			-2.422771287126366e-09,
			-2.0477658016117785e-09
		],
		[
			-2.397477758002295e-09,
			2.050268512899084e-09,
			-5.894499312682844e-10
		],
		[
			-3.6937418989310993e-09,
			4.483999633823371e-09,
			-5.724673394141753e-10
		],
		[
			1.1289473701151253e-09,
			2.0726658526471847e-09,
			-4.9268592336308375e-09
		],
		[
			-6.980807684715431e-09,
			3.3786652974218245e-09,
			-9.840508669380302e-09
		],
		[
			-6.91267568379595e-09,
			2.5340180324142573e-09,
			-7.269022558972462e-09
		],
		[
			-5.72630169620424e-09,
			1.4329665413420846e-10,
			-4.154462093657953e-09
		],
		[
			-5.137771784490753e-09,
			7.65460893960709e-09,
			-4.388549540244694e-09
		],
		[
			5.656535653675009e-09,
			9.642807720673198e-10,
			1.4748028922427384e-10
		],
		[
			2.4497196224074447e-09,
			2.327997822104432e-09,
			2.970659036596677e-10
		],
		[
			2.3481567189923225e-09,
			1.9514416024603633e-10,
			-2.5331841382793886e-09
		],
		[
			-2.841339046232783e-09,
			1.1180908878284952e-09,
			-3.6824319626710048e-09
		],
		[
			1.231887946834956e-09,
			6.032328969963404e-10,
			4.753853757139805e-10
		],
		[
			1.8977156138677593e-09,
			1.2514125018339619e-09,
			3.4844941022909266e-10
		],
		[
			-9.26190053941475e-09,
			-1.0281023358313798e-08,
			2.5583056777996973e-09
		],
		[
			-1.0448308742974785e-08,
			-4.500964457893117e-09,
			-1.0590229795195762e-09
		],
		[
			-1.9439206178555603e-08,
			-5.668649147209952e-09,
			-2.2118386485187463e-10
		],
		[
			-6.71568823583295e-09,
			-4.3982506100739626e-09,
			3.81493746108968e-09
		],
		[
			-1.8024029519228976e-09,
			-8.392967897116206e-10,
			-6.793604190885527e-10
		],
		[
			-1.8472072829988558e-09,
			-1.8924848766085155e-09,
			-1.4579855296790212e-09
		],
		[
			-4.367277889258599e-09,
			-3.816168253692045e-09,
			3.637073647476546e-10
		],
		[
			7.516569217205081e-09,
			3.725859499551294e-11,
			2.4470727142090024e-09
		],
		[
			7.984696589173497e-09,
			-4.487523485284654e-09,
			4.508007261034457e-09
		],
		[
			8.350023473014613e-09,
			5.5295518891298855e-09,
			8.619644899025854e-09
		],
		[
			5.3936408236954885e-09,
			7.084404679763497e-11,
			7.026113452450089e-09
		],
		[
			2.3804933615919467e-09,
			2.041058079934377e-09,
			4.145072965375752e-09
		],
		[
			-3.917406544275643e-09,
			-6.004756439314083e-10,
			-9.137958797661935e-09
		],
		[
			2.9467532394167053e-09,
			3.0502891289927487e-09,
			-7.79130159699514e-09
		],
		[
			4.398122364632096e-09,
			1.5497624733443986e-09,
			7.491286033474761e-12
		],
		[
			2.3890966262459876e-09,
			-1.198412927706371e-09,
			-2.3528786491174414e-10
		],
		[
			9.25355911669737e-09,
			2.583530516551245e-10,
			4.314059824966933e-09
		],
		[
			9.74382078443882e-09,
			1.6136239408934484e-09,
			6.881827367263673e-09
		],
		[
			1.0328555738670924e-08,
			1.2890945273823562e-09,
			1.1422497996721205e-08
		],
		[
			-7.961666226277634e-10,
			1.482176918875778e-08,
			7.645823111149674e-09
		],
		[
			-1.816002798502911e-09,
			6.773946590863947e-10,
			-4.1260040798314866e-10
		],
		[
			-8.355944204355018e-11,
			-3.691467347738871e-09,
			2.1946259846505924e-09
		],
		[
			9.925535716810724e-10,
			4.164286604012513e-09,
			3.990303387192208e-09
		],
		[
			-1.2123335228934377e-09,
			-3.463436069432114e-09,
			1.4657100869083505e-09
		],
		[
			-1.2612038900784427e-09,
			-4.057999531495061e-09,
			9.695494910285106e-10
		],
		[
			2.4415711925436337e-09,
			-2.6643900003540483e-09,
			-1.326847140089463e-09
		],
		[
			4.9709238026042e-09,
			-9.31194716099909e-09,
			-1.0406643920583646e-09
		],
		[
			1.618922546407737e-09,
			-5.6084748016945345e-09,
			2.40302455019455e-09
		],
		[
			2.361412102386791e-09,
			1.7051175045654055e-09,
			3.100103328593274e-10
		],
		[
			-1.4420516198501812e-09,
			-3.859972636652132e-09,
			3.538974046764213e-10
		],
		[
			-2.259680313076267e-09,
			8.870162064744239e-10,
			1.1599370079439e-09
		],
		[
			-9.801546968986625e-10,
			4.2883462648062985e-09,
			-4.998755462697546e-09
		],
		[
			1.9969934758948097e-11,
			-1.9880472162919172e-09,
			-4.553712338468341e-09
		],
		[
			-2.0460733459755744e-09,
			3.0950477571729166e-09,
			-1.512053721132827e-09
		],
		[
			-5.081268984355924e-10,
			5.006756579782248e-09,
			-6.6482478941737325e-09
		],
		[
			-4.730223846797159e-10,
			-6.216085404378239e-09,
			-3.958520313935419e-09
		],
		[
			4.948097964932264e-09,
			4.27486823087736e-09,
			1.0814914679337906e-09
		],
		[
			-1.4733373988182048e-09,
			-1.0367494614298543e-09,
			3.6491869633897386e-09
		],
		[
			7.152944571541615e-10,
			-9.68752563135787e-10,
			-6.935271972204384e-10
		],
		[
			-1.6806537181796472e-09,
			-9.239324792922767e-10,
			-1.095630451883399e-09
		],
		[
			-2.036378920408818e-09,
			4.870651677359115e-09,
			1.0169995317157085e-09
		],
		[
			2.2083969229207825e-09,
			-6.968367830766759e-09,
			-3.088171906029593e-09
		],
		[
			-8.202002010579617e-10,
			-6.7744287742490695e-09,
			9.774766432382782e-10
		],
		[
			-1.2991910651449684e-09,
			-4.580139042188891e-09,
			2.5476306360871324e-10
		],
		[
			-1.8798615629240542e-10,
			2.206000535346753e-09,
			-2.2804284206308552e-09
		],
		[
			1.5497080813757624e-09,
			-9.035757750942401e-10,
			-1.3331878048745776e-09
		],
		[
			-5.305989324283117e-10,
			-2.299539097363985e-10,
			-7.942431784635346e-10
		],
		[
			1.5654207586642392e-10,
			-1.4032664808578395e-09,
			1.49633629991483e-09
		],
		[
			2.555568427641889e-09,
			2.0123138498099735e-09,
			3.59144647752991e-11
		],
		[
			-1.022481989494074e-09,
			-2.4286441758743283e-09,
			-7.552359052818664e-10
		],
		[
			-1.6006848136251679e-09,
			-2.6131718666666514e-09,
			-5.896893324569816e-11
		],
		[
			7.839222850364043e-10,
			3.242999632857114e-09,
			1.6162130764250118e-09
		],
		[
			-2.5232070297103807e-09,
			4.640913302655669e-09,
			1.0166599687532926e-09
		],
		[
			-2.755505975037022e-10,
			4.433314259958486e-09,
			1.599799216789165e-09
		],
		[
			-4.221722826110751e-09,
			4.779573701021997e-09,
			2.3358312155204475e-09
		],
		[
			-5.33684323969516e-09,
			-1.1907698264744614e-09,
			3.937640114876293e-09
		],
		[
			-1.7632230877355955e-09,
			-3.3499181310671855e-09,
			1.2535674003900622e-09
		],
		[
			-4.073010431990955e-09,
			-2.6264154903658852e-09,
			3.6821177215522357e-09
		],
		[
			-3.0225141502457883e-09,
			1.617183093121938e-09,
			1.458494965488005e-09
		],
		[
			2.885999658830829e-09,
			1.0911185797547159e-09,
			-5.570667964969103e-10
		],
		[
			-2.3714008152945535e-09,
			4.3778231808738615e-09,
			6.927061670647047e-10
		],
		[
			-2.5199830123405983e-09,
			2.05495761052772e-09,
			-4.020606221120231e-09
		],
		[
			-8.031664173680639e-10,
			9.135714896388926e-10,
			-4.5883737165661204e-10
		],
		[
			5.2213543540232747e-11,
			-2.627401631911526e-09,
			-1.8453888931372895e-09
		],
		[
			8.858455069088449e-10,
			4.544785432240125e-10,
			-2.029836869885239e-09
		],
		[
			-2.1686779174442194e-09,
			2.1606625204991852e-09,
			-1.9595601492311e-09
		],
		[
			2.4162383618477665e-09,
			-1.0567161387964959e-10,
			-2.8595107992306497e-09
		],
		[
			5.386791460844398e-10,
			-2.381175702533123e-09,
			-9.222897980078158e-10
		],
		[
			1.868705043205156e-09,
			-2.0630420510877634e-09,
			1.0844658118035991e-09
		],
		[
			1.2792352186207388e-09,
			-1.6534346134295001e-09,
			-2.0696516232511676e-09
		],
		[
			3.031138000168712e-09,
			7.633640314753623e-10,
			-1.9924958876185325e-09
		],
		[
			1.5149421174469667e-09,
			6.640862778077546e-10,
			-3.0785484624128644e-09
		],
		[
			6.288849362432129e-10,
			-5.8617487359219865e-09,
			3.4754920378833176e-10
		],
		[
			1.716216576598703e-09,
			-4.3559978891605066e-09,
			3.1340380751369615e-09
		],
		[
			6.184201519445349e-09,
			3.2569422349139094e-10,
			-1.6415640742937252e-09
		],
		[
			9.387704582640602e-11,
			-1.3232394616863307e-09,
			1.2666903154988933e-09
		],
		[
			3.2609980598912227e-09,
			3.965952218008528e-09,
			5.26230666345631e-09
		],
		[
			1.077031842389364e-09,
			9.093168286219038e-09,
			-6.46099083952184e-10
		],
		[
			-1.4790168640721148e-10,
			4.643187666659174e-09,
			9.391217907399663e-10
		],
		[
			-1.8006502049502674e-09,
			-5.553057606446174e-09,
			-1.4274655246369406e-08
		],
		[
			5.595282201042458e-11,
			-2.383894829651238e-10,
			4.378987320022902e-09
		],
		[
			-3.536744516832649e-09,
			1.3892280790471726e-09,
			3.004887883192917e-09
		],
		[
			8.949437261223168e-10,
			1.2224725392061138e-09,
			2.9604984423632438e-09
		],
		[
			4.3864981736498575e-09,
			3.179746471157985e-09,
			3.930281600790269e-09
		],
		[
			-5.870462956539875e-09,
			-7.798745040299873e-09,
			2.1286125175046015e-09
		],
		[
			-5.5498301908782514e-09,
			-1.2167292976541432e-08,
			-9.61902988417792e-10
		],
		[
			-4.4760440732775025e-09,
			-9.778106023472326e-09,
			-1.7530265926469285e-09
		],
		[
			2.1126525221530322e-09,
			4.5233867502938876e-09,
			-1.3508194411058911e-09
		],
		[
			1.502820040308464e-10,
			8.159401027022349e-09,
			-9.051248548980425e-10
		],
		[
			1.3633402694511433e-08,
			1.7061356262997712e-08,
			2.842261359564064e-09
		],
		[
			3.5179150658069705e-09,
			1.032416139965027e-09,
			7.962139745614685e-09
		],
		[
			-1.0555450464721684e-09,
			4.466082496584197e-11,
			7.152426810352852e-09
		],
		[
			-1.914714468314242e-09,
			9.089407196920182e-10,
			-1.5257477524063405e-09
		],
		[
			-1.801269406173554e-10,
			-1.7178962157189984e-10,
			-4.317141638810334e-09
		],
		[
			-6.434278283953918e-10,
			-1.942749071907587e-09,
			-5.8040836536871266e-09
		],
		[
			2.7589921799192237e-10,
			1.2852100885617634e-10,
			-3.4675935110637457e-09
		],
		[
			-3.247576223389244e-09,
			-1.9179926356421922e-08,
			2.9946430565956607e-10
		],
		[
			-5.759649759778248e-10,
			3.9195432936818155e-09,
			2.6084294068713406e-09
		],
		[
			1.6603434053308911e-09,
			1.1292681116121045e-09,
			-2.899936529349573e-10
		],
		[
			-8.398646497783854e-10,
			8.765682459871073e-09,
			-1.1597989335806896e-09
		],
		[
			3.0030624438148808e-09,
			5.365432491256505e-09,
			-1.45810112601526e-09
		],
		[
			2.52382298211632e-08,
			-2.7154246909692287e-08,
			1.202620330018058e-08
		],
		[
			1.4738232551755466e-08,
			-7.961868941564497e-10,
			9.081900525994994e-09
		],
		[
			-2.1005750039618314e-08,
			1.4364016655006383e-08,
			-8.67778430855599e-09
		],
		[
			-1.8970712333300324e-08,
			1.3586417148842248e-08,
			-1.2430319517619583e-08
		],
		[
			-2.1832730421214643e-09,
			-1.163253544752953e-08,
			-1.048537697354701e-09
		],
		[
			-6.503432705411283e-10,
			-1.6428866210976066e-08,
			5.264955236763985e-10
		],
		[
			-2.098336413165729e-09,
			2.7506143959307268e-09,
			1.1905475964891118e-09
		],
		[
			4.9319527258282685e-09,
			2.531078726257508e-08,
			-6.685054228108082e-10
		],
		[
			1.5262003308700951e-09,
			-5.951449409357139e-10,
			-1.6531209004866364e-09
		],
		[
			-4.882081157147964e-10,
			2.105381407141087e-10,
			-1.6847240495805092e-09
		],
		[
			3.309231683422562e-10,
			5.196968606484888e-10,
			3.0996425378977445e-11
		],
		[
			-1.3689153834973432e-09,
			-1.350900604270424e-10,
			3.306848524688175e-09
		],
		[
			-9.133837920361515e-09,
			-2.3707690412324234e-09,
			7.770934566334387e-09
		],
		[
			7.242395840212145e-09,
			-1.389639250369918e-09,
			-2.6015394468711595e-09
		],
		[
			6.130674882504489e-10,
			1.6488893358786446e-09,
			-8.820340310162221e-10
		],
		[
			-5.402844669934586e-11,
			5.342506424745735e-10,
			-1.152262389141771e-09
		],
		[
			1.3324030385982932e-09,
			1.5772683132492291e-09,
			-3.135098699305235e-09
		],
		[
			1.4915917736019634e-09,
			-3.7401512101731446e-09,
			-2.8570152817465726e-09
		],
		[
			-1.7514590059906647e-09,
			-2.0126512216710477e-09,
			-4.145141012493713e-10
		],
		[
			-2.2420394543501508e-09,
			2.5247819441144414e-09,
			1.1070055964055064e-09
		],
		[
			4.207418511942068e-09,
			1.6099179546851067e-10,
			-1.2471407139349668e-09
		],
		[
			-1.7055118252033218e-09,
			3.0670286922609225e-09,
			3.4116645005253974e-09
		],
		[
			-3.9858885958914213e-10,
			5.116594312152157e-09,
			-2.4134737855283845e-09
		],
		[
			6.714254851519374e-10,
			1.79189463738187e-09,
			-2.753474434255348e-09
		],
		[
			1.217426244341252e-09,
			7.129803183602132e-10,
			-6.994746855833695e-11
		],
		[
			2.135467068981899e-09,
			-2.3297340725260145e-10,
			9.473262169200918e-10
		],
		[
			1.3304951344176386e-09,
			3.1031234441905437e-09,
			-1.9298207295009963e-09
		],
		[
			-3.901762338916002e-09,
			-2.620332149991449e-09,
			2.373063673529671e-09
		],
		[
			-1.0544627343881126e-09,
			-7.87128715484072e-09,
			3.8463265273932656e-09
		],
		[
			-9.413197916655409e-10,
			2.3119868027694704e-09,
			-3.338428611714122e-09
		],
		[
			-2.2304616289588544e-09,
			-1.4405834816529395e-09,
			1.667366757566023e-09
		],
		[
			-1.5138951077484399e-09,
			-1.359899622518723e-09,
			-1.0166770180259914e-09
		],
		[
			-4.4136850381904635e-09,
			2.0309349573428145e-09,
			1.4690145507483355e-10
		],
		[
			6.797438772317513e-09,
			-4.258201176469255e-09,
			9.558254307263193e-10
		],
		[
			1.5116856122430932e-09,
			-9.797797760919181e-10,
			1.358689825049467e-09
		],
		[
			-2.549214221048799e-09,
			1.5933116913004305e-09,
			-1.706711957098762e-09
		],
		[
			8.466984073018092e-09,
			5.881955670408997e-09,
			-2.9915292916509117e-09
		],
		[
			2.934576955532458e-10,
			-3.262924343714333e-09,
			-9.511767848252848e-10
		],
		[
			-1.54329921042575e-09,
			1.932129501272204e-09,
			1.5463594040174713e-09
		],
		[
			-1.7601749300576276e-09,
			-6.351621188127928e-11,
			7.56778627061085e-11
		],
		[
			-2.889937281269762e-10,
			-2.8406604244231194e-09,
			7.957485760624293e-10
		],
		[
			-1.8285224969092539e-09,
			4.5524641365775667e-10,
			3.457954352112383e-09
		],
		[
			-1.3356205905012253e-08,
			-6.743099433680695e-09,
			-6.559540930675154e-09
		],
		[
			-9.772704832017994e-09,
			-9.37454403664122e-10,
			-4.291275543296282e-09
		],
		[
			-7.694899826155883e-09,
			-3.2865294750789495e-09,
			6.872197938964944e-10
		],
		[
			-8.89087672265227e-09,
			-3.484697429421796e-09,
			-3.165278071875382e-11
		],
		[
			-6.205721881623592e-09,
			-2.523037136142233e-09,
			-1.544772945062376e-09
		],
		[
			-4.3562668609235215e-09,
			-4.571268901902671e-09,
			-3.5169813044802695e-09
		],
		[
			3.794399721621652e-09,
			-3.2614090223416784e-10,
			-2.9636404565089888e-09
		],
		[
			1.3184953833186907e-08,
			3.255977656166575e-09,
			3.833473482896971e-10
		],
		[
			9.66247924006919e-09,
			5.036774449459129e-11,
			3.931877492945846e-09
		],
		[
			1.0096168713991375e-08,
			5.931346931072075e-09,
			6.511828009972857e-09
		],
		[
			1.3538674519515967e-08,
			1.2634535350390863e-08,
			7.39359131563692e-09
		],
		[
			-3.3699660888318843e-09,
			-5.764893313670205e-09,
			2.4182102533562665e-09
		],
		[
			-1.3212479231706065e-09,
			3.941575936262803e-09,
			2.3149612985088684e-09
		],
		[
			-4.3527869654705506e-10,
			4.9249608187337485e-09,
			-1.762110742178929e-09
		],
		[
			4.666301194241784e-09,
			-3.888502337579564e-09,
			-5.360134945942168e-10
		],
		[
			-7.990921979028381e-10,
			-2.976971003543789e-10,
			1.9971914327108235e-10
		],
		[
			-7.647708144435201e-10,
			-4.156540452799039e-10,
			-3.297778925538601e-09
		],
		[
			2.4546358933383895e-11,
			8.910040636618771e-10,
			-1.000643212788078e-09
		],
		[
			-2.5529244170225884e-09,
			-2.4097556921849395e-09,
			7.492048905818483e-10
		],
		[
			4.552432584743642e-09,
			3.0189616704103514e-09,
			9.144507893817202e-10
		],
		[
			7.866375073674141e-10,
			2.907160100170261e-10,
			-1.3570364643315704e-09
		],
		[
			1.0559158374581289e-09,
			-2.04567187175436e-09,
			-2.6358998370584143e-09
		],
		[
			1.2951363539898153e-09,
			-5.747739007618491e-10,
			-7.226099997045218e-10
		],
		[
			2.679701728548439e-10,
			1.1292665678127136e-09,
			-1.0905735893301363e-09
		],
		[
			-3.4056598716700963e-09,
			1.2004631946860457e-09,
			5.806119890424641e-09
		],
		[
			4.7786535231496285e-09,
			5.832054890642683e-09,
			-6.646631316129199e-09
		],
		[
			1.0861237925157198e-09,
			1.2210665073431515e-09,
			2.007317137860199e-09
		],
		[
			-1.7048541481759741e-09,
			-4.690131575866383e-10,
			4.554403052899214e-10
		],
		[
			4.3931253983938025e-09,
			-5.629148131866683e-09,
			1.3458888036843582e-09
		],
		[
			2.3769518061995565e-09,
			-1.9517021442156915e-09,
			1.5813195668477557e-09
		],
		[
			-3.0121980525225057e-10,
			-6.140158330735997e-09,
			6.042425360776772e-10
		],
		[
			-7.097046414461674e-09,
			2.025810788966053e-09,
			1.5414059918982224e-09
		],
		[
			-3.5317341523691266e-09,
			5.111089577453122e-09,
			-8.889830255289907e-10
		],
		[
			1.8892766671203897e-09,
			6.184264617695629e-10,
			6.537757038858034e-11
		],
		[
			-2.1479690121462346e-09,
			-1.6249282455879054e-10,
			1.3088425214287656e-09
		],
		[
			-4.464031274424685e-10,
			1.8912019025451454e-09,
			-1.6728060266529298e-10
		],
		[
			7.050954724685252e-10,
			-2.347135539755812e-09,
			-1.2069394891520526e-09
		],
		[
			2.0293098131372898e-09,
			7.08050313366117e-10,
			-5.965658714307984e-10
		],
		[
			2.907226829413987e-09,
			4.51808353629507e-09,
			-1.7916584493878513e-09
		],
		[
			6.314202856876851e-10,
			1.65296366057931e-09,
			1.5643741115733496e-09
		],
		[
			-8.765304443930342e-10,
			2.829011222733764e-11,
			1.5252788180067078e-09
		],
		[
			-9.273845392130039e-10,
			6.727048703037975e-09,
			-2.85183246656285e-09
		],
		[
			-4.6466337969212016e-10,
			1.3187176989546135e-09,
			-3.824989025541528e-09
		],
		[
			-3.800800167720052e-09,
			3.48048646752295e-09,
			-1.7560694932345565e-09
		],
		[
			-3.437294245829198e-09,
			3.844980216469407e-09,
			-2.085547222673507e-09
		],
		[
			-3.691974200017582e-09,
			4.929352737707262e-09,
			-3.293918651154298e-10
		],
		[
			-1.4681685464545685e-09,
			-7.166515567583002e-10,
			3.1108164344094974e-10
		],
		[
			1.2382672113603331e-09,
			-9.703136697006188e-09,
			4.224325798923861e-09
		],
		[
			2.295809667266832e-09,
			-1.010232880813581e-08,
			1.873925302049107e-09
		],
		[
			5.564781716454173e-09,
			-6.685856384259956e-09,
			3.737068719952515e-09
		],
		[
			3.611543152663977e-09,
			-5.256803889514805e-09,
			3.775131292916251e-09
		],
		[
			3.0684036547771585e-10,
			-3.1599347938247284e-09,
			7.268282346534651e-10
		],
		[
			3.92568326790276e-09,
			8.544357217788554e-11,
			-1.6539475569580761e-09
		],
		[
			-3.3804073419909175e-09,
			1.7028092044347311e-09,
			-2.857052112040549e-09
		],
		[
			-2.6464886614258317e-08,
			4.576107292656201e-09,
			4.666199768690893e-10
		],
		[
			3.8725308981092326e-09,
			-9.499893290978483e-10,
			-4.2361476760478945e-10
		],
		[
			7.563460498059051e-09,
			-2.9802738411595433e-10,
			-3.7560512958071557e-10
		],
		[
			2.6436154146503052e-09,
			1.8598681814355582e-09,
			1.4877247067286674e-09
		],
		[
			7.921620359386174e-09,
			1.4405271458500184e-09,
			-1.1460846449832957e-09
		],
		[
			-3.598329548443172e-10,
			4.294001794048868e-09,
			1.4571778436479486e-09
		],
		[
			9.31320172122239e-09,
			5.352620896708736e-10,
			-2.7354325942375736e-09
		],
		[
			4.2692463691395416e-10,
			-6.7131895769932976e-09,
			-3.700893111651667e-09
		],
		[
			3.105544441902927e-09,
			5.725462388443316e-09,
			-7.637608473880468e-09
		],
		[
			-2.1647821345361983e-09,
			5.074403979445759e-09,
			-3.652635913682042e-09
		],
		[
			-4.035840596285598e-09,
			9.438767313413928e-09,
			1.2586399250609184e-09
		],
		[
			-1.2413858068444347e-09,
			6.88392151270968e-09,
			1.395462655512484e-09
		],
		[
			-1.5564541054669012e-09,
			8.220667487019263e-09,
			-3.258859434540509e-09
		],
		[
			-9.352681357498354e-10,
			4.787042356889016e-09,
			8.678260027165362e-11
		],
		[
			-8.963203513833659e-10,
			3.1155803599559663e-09,
			6.470205956979538e-10
		],
		[
			-1.990279317747403e-09,
			5.438973016699686e-10,
			1.235488313858247e-09
		],
		[
			-1.4514392170394163e-09,
			2.5747370177569146e-09,
			9.59075127822059e-10
		],
		[
			5.260721400319898e-09,
			-1.0473727801767117e-09,
			2.6956767370172424e-09
		],
		[
			3.1753833126943753e-09,
			-1.5831742518185716e-08,
			2.8979204728731755e-09
		],
		[
			-6.650172893155597e-09,
			-2.7601438725667933e-08,
			8.352185256230494e-09
		],
		[
			2.2858922466900113e-09,
			-4.275534106576791e-09,
			1.783833808684927e-09
		],
		[
			-1.6835091332137412e-09,
			3.527722396709126e-09,
			-1.0700043928171436e-09
		],
		[
			1.956441149504074e-10,
			-1.6106940286124044e-10,
			-2.1671436825018577e-09
		],
		[
			-7.980272284264657e-10,
			9.088811127290112e-10,
			1.4533142666340743e-09
		],
		[
			6.431588914357351e-09,
			-2.88440143970911e-09,
			-2.7073481782448343e-09
		],
		[
			3.2161660796863323e-09,
			1.4479109650649687e-09,
			-5.899196711730989e-10
		],
		[
			1.7129976712231585e-09,
			-4.627593139373143e-09,
			4.159965220698191e-09
		],
		[
			-1.0441671389271044e-09,
			-7.681108006767286e-09,
			2.8867137249649575e-09
		],
		[
			-6.110059264801871e-10,
			-1.0159675982216512e-09,
			-4.263692715302739e-10
		],
		[
			-5.936876048839982e-09,
			1.2786560524176982e-09,
			2.2525192437726727e-09
		],
		[
			1.3260040363606191e-09,
			-9.933979853748666e-10,
			-1.1615449238380882e-09
		],
		[
			1.867593508819686e-10,
			-2.0143410842338534e-09,
			1.0309743123255296e-09
		],
		[
			1.3137856253250598e-09,
			2.772872442711835e-09,
			-1.3821741916032399e-09
		],
		[
			-2.2625467687542314e-09,
			5.737029862268919e-09,
			-3.328953389386937e-09
		],
		[
			-2.0804738391551153e-09,
			9.73770212815657e-11,
			-1.997550226369606e-09
		],
		[
			1.5814939348621718e-09,
			2.5110779301517377e-09,
			-1.4392407481890391e-09
		],
		[
			-2.9737127559603865e-09,
			1.0411405242062124e-09,
			1.6152799591729948e-09
		],
		[
			-8.600131345799993e-10,
			4.330744455576709e-09,
			1.0876481394005681e-09
		],
		[
			1.5376058924085487e-09,
			9.797962129440307e-10,
			-2.130157710850553e-09
		],
		[
			-8.28220940128899e-10,
			2.6906261124543976e-09,
			-2.936706443075497e-10
		],
		[
			2.8629517888068683e-09,
			-7.577150781670436e-10,
			1.2680049521614545e-09
		],
		[
			8.969418111879778e-10,
			-8.900303227825573e-10,
			2.207192974393979e-09
		],
		[
			-4.893772968629567e-09,
			-5.4831409740894e-09,
			-2.786623424507676e-09
		],
		[
			-9.658541948141202e-10,
			-6.875798329170314e-10,
			-1.3811882022342782e-09
		],
		[
			-8.200376936477265e-10,
			3.4688226428012655e-09,
			4.5728575884942435e-09
		],
		[
			2.2103863048162297e-09,
			6.792212397568678e-10,
			-1.4564155331496392e-09
		],
		[
			2.9974736388605902e-09,
			-4.287899293109342e-09,
			1.887818348620858e-09
		],
		[
			-1.1659866332738077e-09,
			2.0243286916469674e-09,
			2.3093512931867355e-09
		],
		[
			-5.711395387393054e-10,
			-1.6698943256714366e-09,
			1.8285950937245144e-09
		],
		[
			-1.3548876116029205e-09,
			4.398500916299673e-09,
			-7.148012520665087e-10
		],
		[
			1.5044568328944432e-09,
			9.0605575612955e-09,
			-4.361439699448483e-09
		],
		[
			-1.4701726226298067e-09,
			1.1302548853005304e-08,
			-9.120298639942592e-09
		],
		[
			-3.4191073154586046e-09,
			5.190785190533389e-09,
			-4.9323317212997666e-09
		],
		[
			6.012495221361721e-10,
			-2.612977190265564e-09,
			2.335558339705377e-09
		],
		[
			2.7403508690231492e-09,
			-1.3423731327620014e-10,
			-8.884749270065502e-10
		],
		[
			4.400493349090337e-10,
			4.575690229636602e-10,
			-3.916799942241108e-09
		],
		[
			-2.35824120728327e-09,
			-2.7834156049452953e-10,
			-2.826585898560262e-09
		],
		[
			-1.7585579395842972e-09,
			2.1910724833146366e-09,
			3.1173716496005885e-10
		],
		[
			-7.895126011226455e-10,
			1.4045663861531545e-09,
			3.4482285242615437e-09
		],
		[
			-4.3308411911682884e-10,
			2.8427514508844963e-09,
			6.0214429885503045e-09
		],
		[
			-5.952601013794179e-12,
			-9.311155341967506e-10,
			3.5887597548623375e-09
		],
		[
			-8.520519378632545e-10,
			8.822345606451746e-11,
			2.7706425546835606e-09
		],
		[
			5.376796001813031e-10,
			-8.987295757001403e-10,
			1.4982492513701772e-09
		],
		[
			-1.275990681356725e-09,
			-7.558040464642445e-10,
			-3.57680251246555e-11
		],
		[
			-3.322970298224531e-10,
			1.684073891655335e-09,
			-7.102922566304247e-10
		],
		[
			2.819849315543175e-09,
			-4.241782069051657e-09,
			-1.187512367947862e-09
		],
		[
			8.865904048352364e-10,
			6.006890305917205e-09,
			-6.453087830214297e-10
		],
		[
			-2.4215267200526445e-09,
			1.6881054987044835e-10,
			6.286422849708806e-10
		],
		[
			-2.177944269725178e-09,
			-3.8312537436068835e-09,
			1.1471442856240352e-09
		],
		[
			-5.930983161241675e-09,
			-6.107153981816048e-09,
			6.169501138974298e-09
		],
		[
			-1.8650089654111615e-09,
			-6.026690320571761e-09,
			6.379010922859936e-09
		],
		[
			-4.389179850996467e-09,
			-3.910321783401648e-09,
			6.4817320747108424e-09
		],
		[
			-8.038753328015429e-10,
			-2.9388242195134794e-09,
			2.591786292730698e-09
		],
		[
			-5.898033673402103e-10,
			4.210061978738807e-11,
			3.8733573266369433e-10
		],
		[
			-2.775088191438484e-09,
			4.817440606606342e-09,
			-3.668549663756105e-09
		],
		[
			1.7755304356411195e-09,
			1.1304951488434417e-09,
			-2.1130078872784226e-09
		],
		[
			-1.1023025442227475e-09,
			4.548350114989985e-09,
			-2.4617780542254887e-09
		],
		[
			4.6144282042786265e-11,
			3.991687317119292e-10,
			-1.7025061261628006e-09
		],
		[
			-6.671510388765165e-10,
			2.886309019435382e-09,
			-1.7249289099595416e-09
		],
		[
			1.944036928814275e-09,
			2.335099368630766e-09,
			-7.627434702744346e-09
		],
		[
			3.093560572080646e-09,
			-1.0356888562210742e-10,
			-1.041951180604315e-08
		],
		[
			-1.2808554188409048e-10,
			-2.347402473550462e-11,
			-1.7831134249572837e-09
		],
		[
			5.83574846968002e-09,
			-4.31958216522817e-09,
			5.4096069939778544e-09
		],
		[
			6.821493107563503e-09,
			-5.129231517894377e-09,
			6.834650324554383e-09
		],
		[
			8.056258988771337e-09,
			-5.948720887072975e-10,
			6.187981444781907e-09
		],
		[
			4.827934103812008e-09,
			2.6973156491672076e-09,
			2.5695744723280073e-09
		],
		[
			-1.1046157612809483e-09,
			2.0348069858300845e-09,
			-3.4459511794278284e-09
		],
		[
			4.839888240683247e-10,
			-1.0411440875468195e-09,
			-4.763736028981475e-09
		],
		[
			-2.1294210355901777e-09,
			-1.5412207445980015e-09,
			-5.5341131945930725e-09
		],
		[
			-3.410504269194248e-09,
			-1.5352272832053565e-09,
			-4.8148625928499365e-09
		],
		[
			-2.93611143523528e-09,
			-2.2752795923580575e-09,
			2.6304064162544153e-09
		],
		[
			7.486110710424645e-09,
			-5.821763948985298e-09,
			2.665767693845177e-09
		],
		[
			-4.67992261712177e-09,
			-6.701375708584021e-09,
			3.315583692067907e-09
		],
		[
			1.0688979428302104e-08,
			-1.1886185720132603e-08,
			1.0207852313115455e-09
		],
		[
			1.4062651548060747e-08,
			2.6828352206322654e-09,
			3.878449920480405e-09
		],
		[
			-5.011183508741084e-09,
			4.5293844597595216e-09,
			6.513965545321181e-10
		],
		[
			1.2187188904330248e-09,
			-3.6541039283198576e-10,
			4.250209927906017e-10
		],
		[
			-1.1850682703842745e-10,
			2.0418984829867494e-09,
			-3.7178480485391855e-09
		],
		[
			-9.515701028067672e-10,
			4.394769812781572e-09,
			2.828940157322905e-09
		],
		[
			-4.067395491146849e-09,
			-6.0242189199413064e-12,
			1.0653845771035845e-09
		],
		[
			-6.679187595433953e-09,
			1.8050117621145017e-09,
			-1.9842720066026566e-09
		],
		[
			-9.142506341628266e-09,
			-3.196279406390292e-09,
			-4.167857378399382e-09
		],
		[
			1.0492838064536295e-08,
			9.84320363864655e-10,
			-1.5877173369841685e-09
		],
		[
			-2.0329060574663576e-08,
			-6.3528134732149546e-09,
			1.564245422650927e-09
		],
		[
			-1.6802251302410672e-08,
			-4.9649638565646255e-09,
			2.4607915989474783e-09
		],
		[
			-1.2179700403921654e-08,
			-2.9669216635633682e-09,
			5.536284054297122e-09
		],
		[
			1.3407067953579594e-09,
			1.2323391186822129e-09,
			7.24186844321571e-10
		],
		[
			2.57133312495935e-09,
			5.432798376682382e-09,
			1.5795060424205187e-09
		],
		[
			5.786511798339032e-09,
			1.4841233874023882e-09,
			-2.0886171394721035e-09
		],
		[
			1.300321153754005e-08,
			4.252951163169581e-09,
			-5.535258297049895e-09
		],
		[
			1.6116410960262686e-08,
			8.981665835426819e-10,
			-2.6534211891314122e-09
		],
		[
			4.1886018537744234e-11,
			2.10106634430513e-09,
			-6.9799155132580945e-09
		],
		[
			1.0286417995038079e-09,
			-1.4035573468828468e-10,
			-8.005121533682677e-10
		],
		[
			2.9233090468078496e-09,
			-4.0258645909461895e-09,
			8.348109801936596e-10
		],
		[
			-1.0816953019003977e-09,
			-3.5377850205012704e-09,
			-6.389307265514593e-10
		],
		[
			-1.5212416030051688e-09,
			2.3699460643192384e-09,
			3.3445397975334562e-09
		],
		[
			-1.3908999599438353e-09,
			3.2329929375116938e-09,
			4.240007615450724e-09
		],
		[
			3.5762268714154037e-09,
			-7.037175243693667e-09,
			-2.8706722100766656e-10
		],
		[
			-9.6933138515096e-10,
			1.8069268415447632e-09,
			-2.6820927944519026e-09
		],
		[
			1.3695983684440219e-09,
			-1.4406590827478132e-09,
			1.5284923146704629e-09
		],
		[
			1.668752938437239e-10,
			-6.35241146784119e-10,
			1.4193817823574738e-09
		],
		[
			4.118550818795722e-10,
			2.4688712720207423e-09,
			-1.8101599224020321e-09
		],
		[
			-1.651319232030844e-09,
			3.5206800056318157e-09,
			9.646659613414975e-10
		],
		[
			-1.3519814135222343e-09,
			2.1965273584402636e-09,
			7.934336452675951e-10
		],
		[
			-1.5519235848788159e-09,
			-8.799300044121974e-10,
			7.334623422466458e-11
		],
		[
			-4.590821011726831e-10,
			-1.4883459475273455e-09,
			2.1248075363588043e-09
		],
		[
			4.397591796260425e-09,
			-5.2537676279165125e-09,
			6.1185350991806155e-09
		],
		[
			-7.620460153778553e-10,
			-2.3810650639409265e-09,
			1.3947479134655957e-08
		],
		[
			4.155724089546317e-10,
			-3.996878401939567e-09,
			1.0796118587114522e-08
		],
		[
			1.3469367247779803e-09,
			3.0668424258141758e-09,
			-9.563105028519897e-09
		],
		[
			9.937471572862867e-10,
			6.047271008109048e-09,
			-1.215794495700507e-08
		],
		[
			-5.932719970729156e-09,
			4.0059436074008096e-09,
			-1.1265890371784928e-08
		],
		[
			-2.0513924227653826e-09,
			8.068866420297333e-09,
			2.7743077787566617e-09
		],
		[
			9.846209950272616e-10,
			-2.6925906286176714e-09,
			-7.4002335034066185e-09
		],
		[
			-5.731579066766098e-09,
			7.810331836788664e-09,
			-4.646236080423558e-09
		],
		[
			-3.246220020623749e-09,
			8.043361319429386e-09,
			6.277631707703521e-10
		],
		[
			4.692768430341819e-09,
			-6.22142674857484e-09,
			2.2046248829357e-09
		],
		[
			9.454674542595737e-10,
			-3.5309580113356436e-09,
			2.783321852680272e-09
		],
		[
			4.1182895539309076e-09,
			-3.5164684612962277e-09,
			1.4140672415273331e-09
		],
		[
			2.880450765948205e-10,
			-7.961115726691212e-09,
			2.2423846571598348e-09
		],
		[
			9.616142281514825e-11,
			-3.1445001533881563e-09,
			-5.7617066116268884e-09
		],
		[
			2.214460671670628e-09,
			2.400363946899536e-09,
			1.7177361397153056e-09
		],
		[
			1.7440323970461407e-09,
			9.484205577247458e-10,
			-6.442076214683157e-10
		],
		[
			-2.3735326016273143e-09,
			1.3459423056408067e-09,
			4.752795856816895e-09
		],
		[
			-6.193379929293948e-10,
			-1.8616665858960246e-09,
			-1.9644136467977077e-09
		],
		[
			-5.973977471191803e-10,
			7.1161730374047115e-09,
			2.659622972320612e-10
		],
		[
			9.087751109815451e-10,
			1.6993788774590347e-09,
			1.2272329944414969e-09
		],
		[
			2.106497066728596e-10,
			-5.1725388878782865e-11,
			5.738923665633172e-10
		],
		[
			-1.6430085932415205e-09,
			3.948124373445567e-09,
			-7.871477456509771e-10
		],
		[
			1.436085241964796e-09,
			1.2666015158689284e-09,
			-7.604219671037334e-10
		],
		[
			-3.198671754259267e-09,
			-2.208026117553698e-09,
			4.950815411968585e-09
		],
		[
			-3.3126298202492944e-09,
			3.63991436374708e-11,
			-3.3455290908168816e-10
		],
		[
			1.3055241617843905e-09,
			-4.0643276986112525e-09,
			-5.928499555812494e-10
		],
		[
			-4.777795098905624e-09,
			-7.439772934585541e-10,
			-1.6971806683660102e-09
		],
		[
			1.8547799525524718e-09,
			1.090315851630837e-09,
			-1.7381983384377153e-09
		],
		[
			2.065403128797264e-09,
			1.278321458713809e-10,
			-1.2457248063329864e-09
		],
		[
			-1.5166972155166963e-09,
			-1.1064830701880503e-09,
			-2.0469124289152663e-10
		],
		[
			5.6037239349038485e-09,
			1.6072634247404993e-09,
			2.329424994910502e-09
		],
		[
			-2.6100454038479676e-09,
			-6.636063493345047e-09,
			2.1619372059310624e-09
		],
		[
			1.7787100819368346e-09,
			-3.573309372039566e-09,
			-6.072984024564775e-11
		],
		[
			1.4308104165703274e-09,
			1.8032639930354811e-09,
			-2.1879719139959667e-09
		],
		[
			2.23752473779626e-09,
			3.0204789014740544e-09,
			-2.761869565102e-09
		],
		[
			-2.869916195019104e-09,
			-1.852768511603151e-09,
			1.4899269707466517e-09
		],
		[
			1.9901241286158184e-09,
			2.7205257818293163e-09,
			9.573109632329101e-10
		],
		[
			-1.3577326713929218e-09,
			-3.8882361717003255e-09,
			3.146316311224431e-10
		],
		[
			6.370136962900788e-10,
			1.5712143274445045e-09,
			-2.8611222232533486e-09
		],
		[
			-4.198417338627847e-10,
			2.8670186134803485e-09,
			6.827160332586881e-10
		],
		[
			-1.669395440270266e-09,
			2.1550567723213323e-09,
			7.616393385336254e-10
		],
		[
			1.4522234778429669e-09,
			-6.593289713246185e-09,
			1.4167668514610351e-09
		],
		[
			-4.939087220981962e-10,
			1.6755739753704237e-09,
			-7.236007145669376e-10
		],
		[
			9.180609416576857e-10,
			-3.146311672123804e-09,
			-1.4224380217545216e-09
		],
		[
			6.325143547539555e-10,
			2.5241780840311613e-09,
			7.624416246808913e-10
		],
		[
			-5.029508277155693e-09,
			2.20143267253295e-10,
			-1.9055373288734577e-09
		],
		[
			-7.107322041914991e-11,
			-1.5158176929339866e-09,
			4.724964512738e-10
		],
		[
			4.043914923261398e-09,
			2.4223403840293686e-10,
			2.816637989240244e-09
		],
		[
			3.884630709865721e-09,
			1.5599589243593545e-09,
			-4.284372344475128e-09
		],
		[
			2.36557070486589e-09,
			3.284908233692714e-09,
			2.425147105903283e-09
		],
		[
			1.8187385640507015e-09,
			-1.7585510772909311e-09,
			9.694538190540882e-10
		],
		[
			4.032353269181276e-09,
			1.3623074608031397e-09,
			1.4618850728222168e-09
		],
		[
			1.3438837026822684e-09,
			1.8190366580566636e-09,
			-6.93654400510355e-10
		],
		[
			-1.3445176950646281e-08,
			-6.267660199621576e-09,
			1.2154074720585772e-10
		],
		[
			-3.7033161331640067e-09,
			1.125951821069363e-09,
			-5.61514276939009e-09
		],
		[
			-3.012059376591523e-09,
			-2.7275644939621157e-09,
			-2.9278206149949553e-09
		],
		[
			-4.093149142500843e-09,
			2.1170666732109003e-09,
			-1.2423930669395092e-09
		],
		[
			6.961877259099607e-10,
			-2.444664885224702e-09,
			3.77534118487358e-09
		],
		[
			1.0112336926346415e-08,
			1.929210884906554e-09,
			6.010015266450942e-09
		],
		[
			1.2054965279789451e-09,
			-1.5571782609486295e-08,
			-1.0406550922341938e-08
		],
		[
			2.2463274934267357e-09,
			-1.2380462731939848e-08,
			-8.92139267090453e-09
		],
		[
			9.143304082122394e-10,
			-4.54381397941406e-09,
			-3.57174003489454e-09
		],
		[
			-3.497531517649881e-10,
			5.8365902951684e-09,
			1.6249939565738792e-09
		],
		[
			5.204745358842677e-10,
			1.027312571717682e-08,
			8.776622871446894e-09
		],
		[
			-4.5368758137375175e-09,
			1.638634330849477e-08,
			1.2498066800120241e-08
		],
		[
			1.6489046077716164e-10,
			9.326534578133674e-09,
			-3.4833117274288225e-09
		],
		[
			1.3815983266412655e-09,
			-1.952480299354186e-09,
			-2.3613992305251375e-09
		],
		[
			1.404474882231007e-10,
			-2.031518462393671e-09,
			1.292535745553448e-09
		],
		[
			1.2186177358905443e-10,
			-4.422859973690132e-10,
			2.903494290768586e-09
		],
		[
			4.222576899261576e-09,
			-1.1705571839272343e-09,
			7.427853263605985e-10
		],
		[
			-6.031374948492264e-09,
			-3.7296926350896226e-09,
			9.058955952713367e-10
		],
		[
			-2.174842697971097e-11,
			-3.0898380527830214e-09,
			-1.913370840490982e-09
		],
		[
			-1.8054075960037245e-10,
			5.486950774026309e-10,
			8.144130773331265e-10
		],
		[
			-1.2043586120403754e-09,
			-1.40862474613279e-09,
			1.0222090714163104e-09
		],
		[
			1.406647798620472e-09,
			3.949767721513286e-09,
			7.674869174154548e-11
		],
		[
			-5.291643885040263e-10,
			1.0870442524103019e-09,
			3.4059586098336642e-09
		],
		[
			-1.943712015926345e-09,
			-2.182486978323215e-09,
			-6.125119636186271e-09
		],
		[
			-1.8956357237392735e-09,
			-4.6245987958141364e-09,
			-5.967851992717393e-09
		],
		[
			4.368512128169645e-09,
			5.720041521726944e-09,
			8.68701301906998e-09
		],
		[
			-1.0343094095685314e-09,
			1.6149993273897762e-09,
			-6.256083590726928e-10
		],
		[
			2.0750365871326618e-09,
			2.783250794141364e-09,
			7.417755393061277e-10
		],
		[
			-3.652830963055211e-09,
			-1.6878968398666795e-09,
			-2.4837535622638783e-09
		],
		[
			-1.164725437638848e-09,
			4.588276435257366e-11,
			1.3542310899871327e-09
		],
		[
			2.8505098331459703e-09,
			1.5367047462465689e-09,
			-1.141325269786217e-09
		],
		[
			-6.089073737160276e-11,
			-6.818692587867041e-10,
			-3.012285004083257e-09
		],
		[
			-6.336604513678583e-10,
			-1.226806516223832e-09,
			3.314456680585162e-11
		],
		[
			1.0639233284897803e-09,
			-1.2538761696465837e-09,
			6.946959596404447e-10
		],
		[
			5.569472502334802e-10,
			-1.1303888476054245e-09,
			4.439125039466525e-09
		],
		[
			-2.246094158986472e-09,
			-7.217916545259664e-09,
			-2.880084472692207e-09
		],
		[
			-2.5697802078202204e-09,
			-2.3524735283824765e-09,
			-4.312072904380082e-09
		],
		[
			-1.3357516160262866e-09,
			7.11237419243519e-09,
			2.1319270312982135e-10
		],
		[
			1.965072610521312e-09,
			7.809039121570003e-10,
			4.808800016768578e-09
		],
		[
			4.186553372311773e-09,
			1.6771119690499505e-09,
			2.170164657173889e-09
		],
		[
			1.1842325914177827e-08,
			-6.397684228402031e-09,
			1.648746843538321e-08
		],
		[
			-2.6779685327383106e-09,
			2.340143532710557e-09,
			1.880017685118909e-09
		],
		[
			-1.032161755136709e-09,
			-1.6060683960767385e-09,
			-3.4665794629909634e-09
		],
		[
			-1.6135446882896728e-09,
			1.832763424251567e-10,
			-8.297336955899084e-09
		],
		[
			-6.5186509380131346e-09,
			5.48033274934295e-09,
			-6.603569701612098e-09
		],
		[
			-1.2847280830469952e-09,
			1.1441641283803232e-09,
			-3.274149714646582e-09
		],
		[
			-1.5840923869963427e-09,
			2.6962747888200003e-09,
			-3.6494856363902826e-09
		],
		[
			-2.7991772664902014e-09,
			-2.9347119697773685e-09,
			-5.331566151839858e-09
		],
		[
			5.876472171955746e-10,
			1.3751138576669533e-09,
			-2.6967181235346702e-09
		],
		[
			8.71836643909684e-09,
			1.6330110646869655e-09,
			-2.6067627229026697e-09
		],
		[
			1.0301108578011288e-08,
			4.2266754734674766e-10,
			-1.536552533473065e-09
		],
		[
			-2.6119650754883994e-09,
			3.246883363538231e-09,
			-1.6918598290118555e-09
		],
		[
			-1.4338721486621673e-09,
			2.8081860278117387e-09,
			-8.85810393217233e-10
		],
		[
			9.434207192800753e-10,
			1.3503949691540767e-09,
			-2.182124656741833e-09
		],
		[
			-8.946935471853821e-10,
			1.926493410994364e-09,
			-2.4194725602601176e-09
		],
		[
			4.846244730585373e-12,
			1.6153555554185838e-09,
			1.4306005636007927e-09
		],
		[
			2.4751836992407885e-10,
			1.4859753401232803e-09,
			1.699237679016838e-10
		],
		[
			-2.7647076256661618e-09,
			3.100636032854713e-09,
			-7.781824937281672e-10
		],
		[
			-5.901139343707463e-09,
			2.914892088705342e-09,
			-7.269573948072987e-10
		],
		[
			1.7403609971494168e-09,
			3.967461784745641e-09,
			-2.8752442606121534e-09
		],
		[
			-1.4185651553638466e-09,
			-8.754145857065864e-10,
			1.110423152045164e-10
		],
		[
			1.4259781044191532e-10,
			3.1566232319891046e-09,
			-1.899352033262217e-09
		],
		[
			2.154774096773947e-09,
			2.060954588425715e-09,
			4.758947170537648e-10
		],
		[
			1.4698012746702776e-09,
			3.7038833921246554e-09,
			-1.996941351890066e-10
		],
		[
			1.6288327876480963e-09,
			1.2626729062642713e-10,
			2.4749080209377668e-09
		],
		[
			3.285183363395208e-09,
			-2.625217360589845e-09,
			9.4567450385479e-10
		],
		[
			2.0421423907623696e-09,
			-1.4048870573288231e-09,
			9.805761480441182e-10
		],
		[
			2.966676550044924e-09,
			3.605929198595841e-09,
			8.984215646366957e-10
		],
		[
			1.1206226129881412e-09,
			-2.2352271585160182e-09,
			1.176999887089103e-09
		],
		[
			5.185276043717725e-09,
			-4.020509933024631e-10,
			-1.4014088131124396e-09
		],
		[
			-1.6078262108917496e-09,
			2.0302659309615583e-09,
			2.1816479981926335e-09
		],
		[
			7.365233339127546e-10,
			2.110865093877586e-09,
			-1.2809121976806784e-09
		],
		[
			-3.511065621388302e-11,
			-4.778484232453608e-10,
			-2.1295483745947287e-10
		],
		[
			-9.283106650972115e-10,
			1.928811107193442e-09,
			-3.713049204076261e-09
		],
		[
			-7.734711955286266e-10,
			3.735413407572444e-09,
			-1.4746625095758027e-09
		],
		[
			5.635891439333398e-11,
			1.4425527431266591e-09,
			3.3481065190299786e-12
		],
		[
			-5.176115826743583e-10,
			5.548829087898707e-09,
			-3.216412692911469e-09
		],
		[
			-1.0484606955487262e-09,
			-2.3074573877416257e-09,
			3.6734804389045365e-09
		],
		[
			1.958426751927142e-09,
			-4.261180113412317e-09,
			2.637965391842614e-09
		],
		[
			-6.532205041579363e-09,
			-8.339283190306572e-09,
			2.1553778735946278e-09
		],
		[
			-8.24244057927184e-09,
			-9.897932545512318e-09,
			6.36951684225701e-09
		],
		[
			3.778475570495561e-11,
			-6.813893930958222e-09,
			6.942787198334007e-09
		],
		[
			-2.9945154475188684e-09,
			-9.54433322520961e-09,
			7.301151526586521e-09
		],
		[
			-1.005030792813208e-09,
			-9.914339000341067e-09,
			4.950289564138795e-09
		],
		[
			-9.503457520309489e-10,
			2.8958719093273072e-09,
			-8.262735342599163e-10
		],
		[
			-3.281851849159719e-11,
			-3.7977975753175066e-09,
			2.2895093882515675e-09
		],
		[
			-5.475287691937704e-10,
			1.0262085232558329e-09,
			-1.53647131803228e-10
		],
		[
			3.6656403927222655e-09,
			-4.976845861568588e-10,
			-2.663742094314339e-09
		],
		[
			4.59727121028145e-10,
			1.2909176657029643e-10,
			2.0707397676694482e-09
		],
		[
			-5.925157200249477e-10,
			2.3946277575968157e-09,
			2.8692694826974813e-10
		],
		[
			-8.938101672407662e-10,
			3.4606646075608305e-09,
			-1.956925085141443e-09
		],
		[
			-2.0586943387993225e-09,
			-2.715110493509728e-09,
			1.2713820706825976e-10
		],
		[
			2.478167449471179e-09,
			-3.319072879578363e-09,
			-3.744795584928791e-09
		],
		[
			5.172203951790207e-12,
			-1.0888978751878337e-10,
			2.6859345582602134e-09
		],
		[
			1.498387519083686e-09,
			4.788850057617235e-10,
			-1.7857331222456985e-10
		],
		[
			2.2652603255482104e-09,
			2.0054897207717255e-09,
			5.260268422866139e-12
		],
		[
			-1.4887432964613612e-09,
			1.351154632815085e-10,
			3.4490668371124187e-10
		],
		[
			-4.4361865028980594e-09,
			-1.1913560767741877e-09,
			2.283553588800053e-09
		],
		[
			2.0239210945875837e-09,
			2.4321404079870607e-09,
			4.5059865259466935e-09
		],
		[
			3.878661590425129e-10,
			-5.374635468230687e-10,
			6.201245854123439e-10
		],
		[
			1.5768351404850715e-09,
			-4.555348798153371e-10,
			-3.150002459272043e-10
		],
		[
			-3.768138391440562e-09,
			-1.0941246882022486e-09,
			-4.814176539374243e-09
		],
		[
			-5.850067769855693e-10,
			2.0539784071436173e-09,
			-2.7266944789278473e-09
		],
		[
			9.350274980530107e-10,
			1.2806290884736775e-09,
			1.8841574513543164e-10
		],
		[
			-8.925624224380215e-10,
			-1.6797962347064772e-09,
			1.145058205693807e-09
		],
		[
			1.3983439780063668e-09,
			-4.121043799924136e-09,
			-1.0270748042556244e-09
		],
		[
			9.061540986290899e-10,
			1.0877520003242183e-09,
			1.0531770622541625e-09
		],
		[
			9.566483855836054e-10,
			3.657353322255221e-10,
			3.4319180385389317e-09
		],
		[
			-1.635038124109107e-09,
			-7.341415776998896e-10,
			2.5233272301011345e-09
		],
		[
			-2.2620513131913094e-09,
			1.5466521376660833e-09,
			-6.239561640475046e-10
		],
		[
			6.359429750813411e-10,
			1.8550459074077784e-09,
			-5.3573913625911095e-09
		],
		[
			-1.933718325046199e-09,
			-3.0592738613356135e-09,
			6.89622864598266e-10
		],
		[
			-1.8732095744472066e-09,
			-1.2141792254141691e-09,
			-6.39512494958515e-10
		],
		[
			9.76451110624081e-10,
			-3.64389469486352e-10,
			-1.6979273457922157e-09
		],
		[
			-2.2693990812099424e-09,
			1.543687418268661e-09,
			-1.3987614666881282e-09
		],
		[
			2.758092529471845e-09,
			1.7791566606558565e-09,
			1.9682471042395645e-10
		],
		[
			6.338157310129335e-10,
			4.941014928538761e-10,
			2.065367993795833e-09
		],
		[
			1.7079676095944885e-09,
			8.208969844579527e-10,
			7.84385738620817e-10
		],
		[
			1.7114271925892145e-10,
			-9.783800199343056e-09,
			2.8290138326439714e-09
		],
		[
			9.297117106905598e-10,
			2.25898354800505e-09,
			4.784718137618696e-10
		],
		[
			-4.2276486538848947e-10,
			2.0112646528484558e-09,
			-1.4321774772685068e-09
		],
		[
			-6.780895645610977e-10,
			5.51355199848955e-09,
			-1.875308169137353e-09
		],
		[
			9.38174039904732e-09,
			3.481563315767299e-09,
			-5.95538292034124e-09
		],
		[
			-2.42032520490564e-09,
			-3.1357198894699287e-09,
			2.2492171742750272e-09
		],
		[
			-2.628525020551323e-09,
			-9.36414446416349e-10,
			-1.8537933426063672e-09
		],
		[
			-3.4054184037021137e-09,
			-8.452692497330019e-10,
			-1.3785794860086461e-09
		],
		[
			4.694419833543379e-10,
			2.9960505763557126e-09,
			1.626528045081542e-10
		],
		[
			-1.8903708079685996e-09,
			-3.2645182795241234e-10,
			3.48829099296283e-09
		],
		[
			4.934570547260641e-10,
			-1.2337584785507903e-09,
			3.2875947772102135e-09
		],
		[
			-2.584464939243132e-09,
			-8.873835106878817e-09,
			-1.474249904749303e-09
		],
		[
			2.2817044109631063e-09,
			2.14350686128301e-09,
			-3.326936854532041e-10
		],
		[
			-3.2874438320012496e-09,
			-1.3982365380211993e-10,
			-1.4936742110033033e-09
		],
		[
			1.5363612729820766e-09,
			1.5893455289223216e-09,
			1.3726424224192696e-09
		],
		[
			2.0538430872992515e-09,
			5.280806370475393e-09,
			1.9279753787865036e-09
		],
		[
			-1.5861239950555758e-09,
			2.1089484811502952e-09,
			1.5513769856198738e-09
		],
		[
			1.696417743187179e-09,
			1.5576638727285006e-09,
			2.878249633215442e-10
		],
		[
			2.364766866481995e-09,
			1.0871378553058212e-09,
			1.9274323889789584e-09
		],
		[
			4.581696641076003e-09,
			-2.2050895233451207e-09,
			-1.1039346344784223e-09
		],
		[
			-1.3385512694629606e-09,
			3.513482276996332e-09,
			-3.678691055663521e-09
		],
		[
			3.835445848510815e-09,
			4.391474094347402e-09,
			4.0608977646944947e-10
		],
		[
			7.991970509925541e-10,
			-2.779330810941066e-10,
			1.2675804869735802e-09
		],
		[
			-1.2457699494365232e-09,
			-1.4725802161607579e-09,
			1.0406872066251277e-09
		],
		[
			-1.2556175553847683e-09,
			-2.964419804132221e-09,
			-3.350810377428902e-10
		],
		[
			-3.484761000697943e-09,
			-3.0707124210184434e-09,
			-1.6094422604231727e-09
		],
		[
			5.17418724469197e-10,
			-1.0567730347832802e-09,
			7.556837224286354e-10
		],
		[
			-6.665108099943252e-10,
			-5.222548036506506e-10,
			1.2927578341863915e-09
		],
		[
			-4.2176082946857e-09,
			-1.0889436963423936e-09,
			-1.8022843762955487e-09
		],
		[
			5.7748372411930567e-11,
			-1.3691348318070538e-10,
			2.390362682700482e-10
		],
		[
			-6.1129933560613085e-09,
			-3.9183556543121595e-09,
			5.402940199280084e-10
		],
		[
			-8.642714942694573e-10,
			2.57213056114821e-09,
			5.178563103648257e-10
		],
		[
			3.4185901414668444e-09,
			2.2026008708901214e-09,
			3.0838757033222927e-10
		],
		[
			-3.957222722231376e-09,
			-3.045650914682412e-09,
			-1.8505081936935656e-09
		],
		[
			1.3825583333983004e-09,
			2.1183244232522293e-09,
			-1.9918411019486616e-10
		],
		[
			3.623940219197119e-09,
			7.468291084783334e-10,
			2.0447144804586184e-10
		],
		[
			7.231770937249428e-10,
			1.687862985070238e-09,
			8.643207599108563e-10
		],
		[
			1.728473412362925e-09,
			-2.2268278966637494e-09,
			-6.246740729634259e-10
		],
		[
			1.0055865398378131e-08,
			-8.072078040724351e-09,
			1.0898068573645017e-09
		],
		[
			5.460388874629044e-09,
			8.640882671476025e-10,
			-1.3104588300863547e-08
		],
		[
			7.409699269271408e-09,
			2.3715673875229275e-10,
			-9.45065660927264e-09
		],
		[
			-1.3368738332342212e-09,
			1.4654036568137785e-09,
			-1.988290952431409e-09
		],
		[
			1.9963048618219087e-09,
			2.057558982921744e-09,
			-4.745386423023826e-09
		],
		[
			-7.89996152453524e-11,
			-3.534825346244899e-10,
			-1.5260154913653268e-09
		],
		[
			2.2359001242775762e-10,
			6.006948724270694e-10,
			-2.392091373679017e-09
		],
		[
			5.046776526559104e-09,
			8.729521428619485e-10,
			-3.753117924248732e-09
		],
		[
			5.751606688531812e-09,
			2.175676398251567e-09,
			-1.6388820870423037e-09
		],
		[
			2.702544455290699e-09,
			1.3068578452212865e-09,
			-5.233198044683264e-09
		],
		[
			2.1174103460568426e-09,
			1.3959011152144336e-09,
			-4.272043975496068e-09
		],
		[
			-3.4821493276775963e-09,
			-1.1432309531667442e-09,
			2.9573755270825403e-09
		],
		[
			-8.383379394116438e-09,
			1.3178399202305275e-09,
			1.1211130217818713e-08
		],
		[
			-8.174600610160564e-09,
			-2.342689830713289e-10,
			1.1167277636605026e-08
		],
		[
			-8.818617142262474e-09,
			1.0505609754107357e-09,
			1.0361634158575974e-08
		],
		[
			-1.0489566510271015e-08,
			-3.541630403666019e-09,
			1.1317046784659374e-08
		],
		[
			-1.1720012156626125e-08,
			-7.810810121832126e-09,
			1.328368894385836e-08
		],
		[
			-2.105228257219724e-09,
			-8.854696625976424e-10,
			5.7485149964939015e-09
		],
		[
			-3.041238591275581e-09,
			1.6028474375045531e-09,
			9.585774586634443e-10
		],
		[
			1.416071111237512e-09,
			3.787602214981296e-09,
			-3.350658873661027e-09
		],
		[
			1.344814809862572e-08,
			-3.571535231047117e-10,
			-5.059260931263398e-09
		],
		[
			1.6355377082330525e-08,
			-1.008338206063907e-08,
			-3.030517463848519e-09
		],
		[
			-2.7476174065768002e-09,
			-2.501460288298018e-09,
			-2.805117985619401e-10
		],
		[
			-5.801644026657232e-09,
			4.893346622895801e-09,
			-1.5194640171349315e-09
		],
		[
			-3.380292196187781e-09,
			6.7568046629819945e-09,
			-3.50872541789847e-09
		],
		[
			-2.4235636576516256e-09,
			4.597674718108029e-09,
			-3.241642896647434e-09
		],
		[
			-5.154319935626625e-10,
			-4.611146627754872e-09,
			-7.922838994062705e-10
		],
		[
			-1.1879407613614586e-09,
			1.8816284138770174e-09,
			1.6403227010907688e-10
		],
		[
			1.5556833279868065e-09,
			6.572878190893429e-10,
			1.1362543091851541e-09
		],
		[
			4.787481382342149e-10,
			1.6781222181933209e-09,
			1.1877837715730252e-09
		],
		[
			-3.3105871129668847e-10,
			3.9410817659519076e-10,
			-1.6957864514609673e-09
		],
		[
			8.078302485031161e-09,
			9.017700534357384e-10,
			-3.5632375289931216e-09
		],
		[
			3.1521732232780175e-08,
			-8.288985434801865e-09,
			-3.2429764117329453e-09
		],
		[
			4.733690776371244e-09,
			-2.6269750099646044e-09,
			-3.899632734084381e-09
		],
		[
			7.907866407194894e-09,
			-1.8733604421530665e-09,
			-2.193368465530633e-09
		],
		[
			5.985126058389281e-09,
			-2.353948292575125e-09,
			-1.3583204505687107e-09
		],
		[
			3.4119286683794526e-10,
			7.848503814285201e-10,
			1.2765469736489512e-09
		],
		[
			-5.364195710458202e-09,
			2.1931399414249752e-09,
			8.59469463486147e-11
		],
		[
			-9.27591870280791e-10,
			-3.704498167849926e-09,
			-1.4351285069995648e-09
		],
		[
			-4.754764665692288e-09,
			1.0200579563225249e-09,
			-9.471541802799388e-10
		],
		[
			-4.3442054466194874e-10,
			-2.9752960898580992e-09,
			-2.7977989111519246e-09
		],
		[
			-1.6775542564000432e-09,
			-4.351276408163451e-09,
			-1.8873200800679157e-09
		],
		[
			-7.4351424658522845e-09,
			-8.062487466989966e-10,
			3.031838015641556e-09
		],
		[
			-9.071945221195205e-09,
			5.06147368542453e-09,
			4.4869223496665966e-09
		],
		[
			-1.6106389170374312e-08,
			1.63407937724857e-08,
			6.811123256815109e-09
		],
		[
			-1.2795906921689552e-08,
			6.785028015445209e-10,
			5.6325597272882344e-09
		],
		[
			-5.610418490025596e-09,
			-8.904369935484535e-09,
			-5.703540709730105e-10
		],
		[
			5.706134230783465e-09,
			3.780630466641522e-09,
			2.202173838234449e-09
		],
		[
			3.371574386861919e-09,
			4.073888036672309e-09,
			-1.5548604465037202e-09
		],
		[
			-3.467290127619576e-09,
			1.0498514321706903e-09,
			-7.695932075770891e-11
		],
		[
			8.945273670105065e-09,
			-9.04246124446304e-10,
			-2.5357166412370684e-09
		],
		[
			1.1932884451692715e-09,
			4.3434476533354197e-10,
			3.958431603729751e-09
		],
		[
			2.867212689587055e-09,
			-2.417108818217716e-09,
			8.080651997643582e-09
		],
		[
			4.205762849775602e-09,
			3.5677847504622775e-09,
			5.4054372585077725e-09
		],
		[
			5.609288804255249e-09,
			-1.0098567814186394e-10,
			3.152116519937538e-09
		],
		[
			6.190728073885147e-09,
			3.213938738825843e-09,
			-6.011309762046925e-12
		],
		[
			9.229924986761341e-09,
			-3.2052832634513097e-09,
			7.2421110696513954e-09
		],
		[
			7.666748297858551e-09,
			-2.185172928906786e-09,
			1.496426467671395e-09
		],
		[
			5.142574561179165e-09,
			3.3781594423974865e-09,
			3.1888543029857973e-09
		],
		[
			2.1111391193185132e-09,
			-5.969747361310032e-10,
			6.679131538119715e-10
		],
		[
			-3.508200833650586e-10,
			-4.174104196866102e-09,
			-3.1523581228459554e-09
		],
		[
			-2.2652213099699022e-09,
			-3.5038150716245965e-09,
			-2.5384829576700024e-10
		],
		[
			-1.2279768776347472e-11,
			1.6853818224789814e-09,
			-3.724820694339673e-09
		],
		[
			-2.231336825644839e-09,
			3.220719544672691e-09,
			6.714744281258787e-10
		],
		[
			-4.395799126609397e-09,
			3.340593572794393e-09,
			-3.4300561621345494e-09
		],
		[
			-1.9816885950728366e-09,
			-5.0571156152937695e-09,
			-5.807548383965139e-10
		],
		[
			-1.450990205364996e-08,
			1.2106142005191149e-09,
			-3.978592243626825e-09
		],
		[
			-1.5312012929579632e-08,
			2.4225564284605507e-09,
			-7.736886137922057e-09
		],
		[
			-1.2102880805227531e-08,
			-3.292868328630995e-10,
			-8.464372356033076e-09
		],
		[
			-1.4636109880266375e-09,
			-1.8175959786860177e-09,
			1.4119703866089817e-09
		],
		[
			-8.558712165017534e-10,
			-1.6395051065380682e-09,
			6.682841023775566e-10
		],
		[
			5.176839255930362e-10,
			-1.7784645389139595e-09,
			3.6825437592535685e-09
		],
		[
			2.1364663136902972e-09,
			1.994761298139496e-09,
			1.8007235520970038e-09
		],
		[
			1.3043827024612635e-09,
			-3.7034268733062155e-10,
			-2.019256336367291e-09
		],
		[
			1.8048085919566319e-09,
			2.3906434897429226e-09,
			2.667448211446387e-10
		],
		[
			2.8306775355214735e-09,
			1.915100282469149e-09,
			5.724502323753931e-09
		],
		[
			-4.691776533020027e-10,
			6.721065880639557e-09,
			6.975415717614544e-09
		],
		[
			3.0689453249689067e-09,
			2.8835663671394448e-09,
			5.2064733058493125e-09
		],
		[
			5.425747025760039e-09,
			3.5750313818155698e-09,
			3.797112124790424e-09
		],
		[
			5.6779870661788285e-09,
			-9.875427981948158e-10,
			-2.743561830372134e-09
		],
		[
			5.247000711056578e-09,
			2.3609276648093765e-09,
			-1.2710320013985553e-09
		],
		[
			2.7263844747221075e-09,
			-8.236261490307896e-10,
			-3.5049345286968215e-09
		],
		[
			3.0581994936467325e-10,
			-1.4787829555723972e-09,
			-2.9533475513872026e-09
		],
		[
			-3.2091562534862786e-09,
			-8.635865719126617e-09,
			-1.1161573087295835e-08
		],
		[
			-4.6342190983659434e-09,
			-2.626689040843212e-09,
			-7.567093551251607e-09
		],
		[
			-6.282746856274781e-09,
			-4.870334792859483e-09,
			-3.6363327323243084e-09
		],
		[
			-1.494895460418454e-09,
			-3.0939924473033146e-09,
			-9.961327568852876e-09
		],
		[
			-4.097539718342348e-09,
			2.345712861767801e-09,
			1.464623278218403e-10
		],
		[
			-8.493019392757046e-09,
			4.248832247513403e-09,
			-2.610963026901999e-09
		],
		[
			-5.294185844558807e-09,
			3.096797087636301e-09,
			-1.8643665118742815e-09
		],
		[
			5.754008244850149e-10,
			9.860035864106675e-10,
			5.134307485114417e-09
		],
		[
			-3.3192444582952195e-09,
			-6.207777800347122e-09,
			8.086970975593327e-09
		],
		[
			7.992362494570705e-09,
			1.812077866665058e-09,
			6.392277844702423e-09
		],
		[
			-1.7685706358948935e-09,
			-1.7154597160391265e-08,
			3.8927343871540516e-09
		],
		[
			-1.0801917531941492e-09,
			2.0825398874207767e-09,
			-6.076104369668839e-10
		],
		[
			1.595443161055428e-09,
			5.727126612802228e-09,
			-8.68838093260123e-10
		],
		[
			1.1548710015822787e-09,
			4.2574518825500226e-09,
			-1.0273937625181004e-09
		],
		[
			9.844822645138895e-11,
			5.0874787776185555e-09,
			-1.3888920944089462e-09
		],
		[
			5.4473815804566586e-11,
			1.5363613173800497e-09,
			3.7303204899782144e-09
		],
		[
			-2.5738717188963596e-09,
			9.088336284533703e-10,
			-3.38321420448943e-11
		],
		[
			3.542782726240461e-10,
			-3.2393650473150427e-10,
			-7.107303124955027e-10
		],
		[
			2.4555387339038594e-09,
			-2.3372735664534562e-09,
			-1.1859871334679384e-09
		],
		[
			-2.0410994566586494e-09,
			-2.5039282797297033e-10,
			-2.593264059335234e-09
		],
		[
			1.499401014941454e-09,
			-4.483437791706315e-10,
			6.508194782643709e-12
		],
		[
			2.5127933828055366e-10,
			9.147517324949306e-10,
			7.869849625827154e-10
		],
		[
			-8.794340502001523e-10,
			2.3439839800005786e-09,
			-3.412583628439695e-09
		],
		[
			-3.0797765302465754e-10,
			2.9938988765784432e-09,
			-1.559524132618818e-09
		],
		[
			-1.914901304858155e-09,
			-3.45753484008964e-09,
			-3.685886994386141e-10
		],
		[
			2.0727542607415193e-09,
			-3.2614222023358033e-10,
			-8.165175523866418e-10
		],
		[
			4.0447838563141134e-10,
			-9.013090095628946e-10,
			2.724101151221029e-09
		],
		[
			-2.4164340909105368e-09,
			-8.420711793837058e-10,
			1.5878224858316402e-09
		],
		[
			-2.178529082349914e-09,
			6.42262606708588e-10,
			8.592971898669349e-10
		],
		[
			5.2200435349702734e-09,
			-4.530882140175507e-10,
			9.859931859641605e-10
		],
		[
			1.1432713729992726e-09,
			-2.2290280894117477e-09,
			-3.013644744187458e-09
		],
		[
			-3.1426991038223673e-09,
			9.510009473811454e-10,
			1.965480403231423e-10
		],
		[
			-1.3016934505227746e-10,
			-2.290305548744416e-09,
			2.937826496104901e-10
		],
		[
			-2.9010759113007794e-09,
			1.5506482551576958e-09,
			1.1495616537945895e-09
		],
		[
			5.030672987176138e-09,
			2.017684435617852e-09,
			1.3737524004592292e-09
		],
		[
			3.626906488884878e-09,
			-6.906091208168043e-09,
			1.3891918955374386e-09
		],
		[
			-1.1598876327426168e-10,
			2.352473190676952e-09,
			-1.0263080049770772e-09
		],
		[
			-3.6927306206772146e-10,
			-3.3588037165611774e-09,
			3.1325596531561098e-09
		],
		[
			-4.326869895489807e-10,
			-1.9470007247313e-09,
			7.081358604897975e-10
		],
		[
			-2.0441376929940325e-09,
			2.6187231650915186e-09,
			2.468324502140919e-09
		],
		[
			1.9102012518552775e-09,
			-7.121262823210515e-10,
			6.2424443389295755e-09
		],
		[
			-1.4460377756113413e-09,
			4.284699242265169e-11,
			1.4235352255680627e-09
		],
		[
			4.4438962625103896e-10,
			-9.62801169914147e-10,
			-2.1976842678551893e-09
		],
		[
			-3.1381236030473642e-09,
			3.2983790837559207e-09,
			-2.6024116009009775e-09
		],
		[
			-1.8740151853838102e-09,
			4.5677973730497177e-10,
			-4.961905879758839e-09
		],
		[
			3.4387657049362913e-09,
			5.117620932444234e-09,
			-4.575881722329904e-09
		],
		[
			3.646596103734004e-09,
			-2.2278410208868175e-09,
			-2.1975160697380147e-09
		],
		[
			1.2846802180034159e-10,
			1.3939612118807488e-09,
			9.197790077630662e-10
		],
		[
			2.6422687596892366e-10,
			2.9243991464059376e-09,
			1.5482139876759556e-09
		],
		[
			-4.039291001503269e-09,
			-2.090519337399869e-09,
			-2.7047692570100246e-10
		],
		[
			1.8350734738701369e-09,
			-4.274909965879972e-09,
			-1.1650588078934832e-09
		],
		[
			-3.032151479915807e-09,
			2.2247432413771021e-10,
			-1.262642783834854e-09
		],
		[
			-1.218348332175084e-09,
			8.681725044289983e-10,
			2.1928932407679923e-09
		],
		[
			2.4154263382207014e-09,
			3.184263137313158e-09,
			2.3480835096034483e-10
		],
		[
			4.5713875462746253e-10,
			6.872683800383401e-09,
			-4.3971829328965924e-10
		],
		[
			-1.5343237114109016e-09,
			-3.147823419334529e-10,
			6.462819491253792e-10
		],
		[
			2.9294422008177223e-09,
			7.691823439468043e-10,
			-2.3520686226844277e-10
		],
		[
			1.1632231856068193e-09,
			-1.5030895818340143e-09,
			6.528709640017771e-10
		],
		[
			-5.659855115292688e-09,
			-3.2818315807591785e-09,
			1.7499546300468286e-09
		],
		[
			2.6443746856521146e-09,
			-2.54216263980356e-09,
			-2.3741823876158366e-09
		],
		[
			4.2628262332847e-09,
			-1.339724820325458e-09,
			1.5547459092000349e-09
		],
		[
			2.535248951463893e-09,
			4.1840551205200504e-09,
			1.6005207270559394e-10
		],
		[
			9.923794974469501e-10,
			6.73038521470091e-10,
			-1.0239035729367006e-10
		],
		[
			-7.790454682195516e-09,
			-3.5173688216647365e-09,
			-1.6124076246119773e-09
		],
		[
			9.078430505774363e-09,
			-2.5188973783275834e-08,
			7.552830472640515e-09
		],
		[
			-5.157914380381805e-09,
			9.966559727094605e-09,
			-3.073974901078536e-09
		],
		[
			1.4057066803812283e-09,
			7.087108867766551e-09,
			-7.452118371764174e-10
		],
		[
			-5.326222805773789e-09,
			8.135305188414255e-09,
			-3.733643734385507e-09
		],
		[
			3.759766971205886e-09,
			-3.5907444391324193e-09,
			-4.160945004247357e-09
		],
		[
			-1.4058751578870764e-09,
			7.382227386750938e-10,
			-1.61147947445016e-09
		],
		[
			-9.310140031435722e-10,
			1.945583372563424e-09,
			4.037563630714525e-09
		],
		[
			-1.4228778101752377e-09,
			9.069383278940072e-10,
			1.7348608479829945e-09
		],
		[
			2.6721671838224907e-10,
			-1.624560174326218e-09,
			8.440226985532681e-10
		],
		[
			-3.1935881655690634e-10,
			3.209392524813149e-10,
			-7.272898508197999e-10
		],
		[
			8.38796168867479e-10,
			6.995312539408406e-10,
			-7.62372654278858e-10
		],
		[
			-1.4669652563730251e-09,
			-6.213359668632677e-10,
			9.608953860400079e-10
		],
		[
			6.803111856800975e-10,
			1.2254256347670127e-09,
			-3.152555794946134e-10
		],
		[
			1.3396241865795968e-09,
			-2.7249455781660073e-09,
			4.516061175065844e-09
		],
		[
			-2.6845815765751843e-09,
			-1.001438881637417e-09,
			3.0934478183146142e-09
		],
		[
			1.988625447328656e-09,
			-6.069574834139614e-10,
			1.3179555728465317e-09
		],
		[
			-3.017850942233276e-09,
			2.1777880960529605e-09,
			7.777998418779612e-09
		],
		[
			-7.180400361932901e-09,
			7.0396923789480185e-09,
			1.073979543857296e-08
		],
		[
			-6.709934479849787e-09,
			4.575855898723666e-09,
			8.709314609005413e-09
		],
		[
			-5.344836936271878e-09,
			1.2605073841805668e-09,
			8.956465679083849e-09
		],
		[
			-2.135885089917411e-09,
			1.3767444225002698e-09,
			8.229818025116403e-09
		],
		[
			-4.0461749619173803e-10,
			-2.952971033778391e-11,
			5.7195744045722575e-09
		],
		[
			3.844809494111787e-09,
			-1.0547691703025528e-09,
			4.400573496053583e-09
		],
		[
			-1.835040257102004e-10,
			-2.082847425243025e-09,
			-3.281675574994074e-09
		],
		[
			-4.0756426886969076e-10,
			-1.8605881157736348e-09,
			-1.8622879218190635e-09
		],
		[
			3.009211836022017e-10,
			6.190578356833762e-10,
			-5.383812465041109e-09
		],
		[
			4.216779896840268e-09,
			-3.186801076633301e-09,
			-8.565053450724387e-09
		],
		[
			4.109550871112834e-09,
			8.203191404229972e-11,
			-1.1691966469677521e-08
		],
		[
			5.661693194070666e-09,
			-1.3509604073132467e-10,
			-1.0374701966656278e-08
		],
		[
			2.616891370926373e-09,
			-4.4266198869360456e-09,
			-1.0071325738693053e-08
		],
		[
			3.990279532980319e-09,
			-2.2084560956104607e-11,
			-1.2230181049805561e-08
		],
		[
			-2.4700559897238885e-09,
			5.604597588730829e-09,
			1.5700855700401795e-09
		],
		[
			1.0912827076868525e-09,
			-1.5312928993226364e-09,
			1.1731086319583685e-09
		],
		[
			1.2934801903735843e-09,
			-2.1533912661056393e-09,
			-4.315955327025467e-09
		],
		[
			8.52930916634649e-11,
			-1.9199134233024476e-09,
			1.5727611250269289e-09
		],
		[
			2.351124922696778e-09,
			-2.821147885552141e-11,
			1.0091621801721361e-09
		],
		[
			-3.1737942742403034e-09,
			-4.6272734827412986e-09,
			8.98107751478361e-10
		],
		[
			4.3766797443445626e-09,
			8.298198360309621e-10,
			-9.287795868655002e-11
		],
		[
			3.2535914135188735e-09,
			-2.9098845741743795e-09,
			-1.1755220980554127e-09
		],
		[
			-6.807601806319911e-09,
			6.735549699740026e-09,
			-6.388698749085339e-10
		],
		[
			-2.2849201767448044e-09,
			2.404690687540496e-10,
			1.815596152901768e-09
		],
		[
			-4.077858750813849e-10,
			2.9013055189655214e-09,
			1.7465892523059213e-09
		],
		[
			2.4342202184818895e-10,
			-2.0807382422706464e-09,
			-1.1672003081072075e-09
		],
		[
			2.4492840299779474e-09,
			-1.0610363454487129e-09,
			-2.394985097100468e-09
		],
		[
			-8.101832263103099e-09,
			-8.468900647732185e-09,
			1.7949760576524837e-09
		],
		[
			-5.359659832355941e-09,
			8.724080993311955e-09,
			1.1218093817207297e-09
		],
		[
			-8.184925563470877e-09,
			-4.3123770970125994e-09,
			-2.535005249172821e-09
		],
		[
			-1.0214065792573055e-08,
			4.672782035698926e-09,
			-3.943736617850487e-09
		],
		[
			3.186048345150294e-08,
			-6.155852842658854e-10,
			3.5619564276501135e-09
		],
		[
			-2.342811033276185e-09,
			6.408211915402996e-09,
			1.0807313739305757e-09
		],
		[
			-4.480726346362808e-09,
			-4.142769311788297e-11,
			-9.446669463272344e-10
		],
		[
			4.989115891920498e-10,
			6.9282057591933245e-09,
			3.495068281452352e-09
		],
		[
			6.324625790446946e-09,
			-1.3294989981478544e-08,
			-3.631132709055684e-09
		],
		[
			2.055129030938056e-09,
			4.765481277222847e-11,
			7.886663140093219e-10
		],
		[
			-2.836529327843996e-09,
			2.9591481965743782e-09,
			-1.1128520471647875e-09
		],
		[
			4.208927253914307e-09,
			-4.294505061889287e-10,
			6.948150877190303e-10
		],
		[
			-1.8734411382128984e-09,
			1.3685982316634199e-09,
			-1.8836703661464655e-09
		],
		[
			-1.5540858187955216e-09,
			-3.94595073482131e-09,
			1.5130410115828733e-09
		],
		[
			1.5982105762964213e-10,
			-4.776247951770965e-09,
			-9.429779237122973e-10
		],
		[
			-6.818066901937229e-10,
			-5.40620352078988e-09,
			1.0243175044426951e-09
		],
		[
			-2.0852445375623067e-10,
			-5.478374407591829e-10,
			3.0390177667810625e-09
		],
		[
			-2.2723907808817857e-09,
			1.242459942964249e-10,
			2.2365282460863866e-09
		],
		[
			2.154175753207088e-09,
			6.0442902015310725e-09,
			-4.871746118121653e-10
		],
		[
			2.2163532835582897e-09,
			7.229737709814766e-09,
			-4.444193685206604e-09
		],
		[
			-2.221717712019215e-09,
			1.6443899146760915e-09,
			-1.804296536317115e-09
		],
		[
			8.540895424561725e-10,
			-4.312374906997956e-09,
			1.3787792397381117e-09
		],
		[
			-2.602837532064174e-09,
			1.6900195142051414e-09,
			-2.197977067477639e-09
		],
		[
			-8.081020898305067e-10,
			7.300097084785404e-10,
			-2.1015771079509943e-10
		],
		[
			2.892831967043481e-10,
			-1.2556371601047928e-09,
			1.1516038604295548e-09
		],
		[
			-2.798051125500659e-10,
			5.382313164743976e-10,
			7.90495306930925e-10
		],
		[
			1.3563008333526029e-09,
			2.645121755312061e-10,
			-2.807829384044126e-09
		],
		[
			2.045160704387372e-09,
			-1.9671355545845986e-09,
			3.2738649949563833e-09
		],
		[
			1.6386163843928844e-09,
			-2.4336019504578827e-09,
			-1.4537546763870182e-09
		],
		[
			-1.7341084438647218e-09,
			-1.310658864062023e-09,
			-1.0195755628652241e-10
		],
		[
			-1.2663611481731068e-09,
			1.491603308787595e-09,
			1.3030196480431411e-09
		],
		[
			5.680595420614985e-10,
			9.995124420211779e-10,
			-5.832031750987513e-11
		],
		[
			7.937936655831281e-10,
			1.2531450637112387e-09,
			3.110129021403024e-10
		],
		[
			-2.5099370891559587e-09,
			3.2472615939960914e-09,
			5.465231822402123e-11
		],
		[
			-5.219924644399511e-10,
			-5.016619634841234e-10,
			1.7209087721246501e-09
		],
		[
			2.712818402025614e-09,
			-8.915873885373379e-10,
			1.3106282739408675e-09
		],
		[
			3.191111515702958e-10,
			-1.854012241974842e-09,
			-3.0861893642895404e-09
		],
		[
			-2.545163913412917e-09,
			-9.45967111678753e-09,
			-2.8424883052901823e-10
		],
		[
			-4.613340610420996e-09,
			-1.0355768320816054e-09,
			6.325349785234926e-09
		],
		[
			-1.3734550330079785e-09,
			1.9230679184923143e-10,
			1.0086141388392902e-09
		],
		[
			-4.6209583960274275e-10,
			1.1988884959799044e-09,
			-7.602696419783375e-10
		],
		[
			2.3515808317936386e-09,
			4.81585341482862e-11,
			-5.708155359437627e-10
		],
		[
			1.6429385838410934e-09,
			9.311678848983314e-10,
			-2.02711714131258e-09
		],
		[
			2.5108495181799725e-09,
			-5.106597489511419e-10,
			-3.4839422778503558e-09
		],
		[
			2.0695417892114018e-10,
			7.682072878286053e-10,
			1.5043501324831598e-10
		],
		[
			2.333799895282338e-09,
			1.5018208860786694e-09,
			1.8790984361526282e-09
		],
		[
			-8.848444399148603e-10,
			1.902870564537155e-09,
			-7.406532921989385e-10
		],
		[
			1.3020494527774515e-09,
			-3.9153350097030965e-09,
			1.6054042243854019e-09
		],
		[
			-4.408665007221908e-10,
			-2.3538417537740123e-09,
			3.4962772696670965e-09
		],
		[
			6.600843239324878e-09,
			-2.305921346423716e-09,
			2.844801146191271e-09
		],
		[
			8.221932088599988e-10,
			2.2568313164004363e-10,
			7.985241445298656e-10
		],
		[
			5.17623159582927e-10,
			-1.0602027122100008e-09,
			-1.5192699293652817e-09
		],
		[
			-8.471558451220548e-10,
			2.5559051887528346e-09,
			-1.3604159093324656e-09
		],
		[
			-2.572943687139581e-09,
			1.3905192907652527e-09,
			1.86180003109477e-09
		],
		[
			-3.929095362030202e-10,
			2.7830675132097295e-10,
			2.1005879426831212e-09
		],
		[
			-1.0669494760164682e-09,
			1.8718072202258596e-09,
			-4.38739166776354e-09
		],
		[
			3.429549967921678e-10,
			1.713937981375623e-09,
			-2.9331953110911023e-09
		],
		[
			1.6870857585319516e-09,
			3.989572908658995e-09,
			-9.291565092382222e-10
		],
		[
			-3.6224929351174012e-09,
			1.9419276582092707e-09,
			-1.3262549423035222e-09
		],
		[
			-1.4966550072116875e-09,
			1.3012794366482098e-10,
			-1.748161143119567e-09
		],
		[
			-1.5391386722631315e-08,
			3.646157381338079e-08,
			-4.795784890815389e-08
		],
		[
			3.7160099026562356e-09,
			-2.206278612015572e-09,
			-1.3754929280613775e-08
		],
		[
			8.693559276444396e-09,
			-1.954751882658852e-09,
			6.171015026772691e-09
		],
		[
			5.334888195254123e-09,
			-7.2912168844462055e-09,
			3.824143793344706e-09
		],
		[
			7.50880334412629e-09,
			1.0394149006401867e-09,
			4.757023208381155e-09
		],
		[
			6.235139156313396e-09,
			-1.178738683701744e-10,
			5.43582792315257e-09
		],
		[
			5.98225332234233e-09,
			-5.3412911271993e-09,
			8.10534428797139e-09
		],
		[
			2.473907932467423e-09,
			-2.31559525262831e-09,
			5.719613053130641e-09
		],
		[
			-3.3259376132054747e-09,
			-3.512255050740275e-09,
			1.875405175993977e-09
		],
		[
			-1.4252986941220831e-10,
			-2.4424322337145435e-09,
			3.81263176924637e-09
		],
		[
			-2.8827048913996314e-09,
			7.869992557093094e-10,
			4.3086668652018917e-10
		],
		[
			-1.4593558873457374e-10,
			-6.599499068070375e-10,
			5.1485363316022795e-09
		],
		[
			-3.639074745504429e-09,
			2.7733179096444377e-09,
			4.226298044821145e-09
		],
		[
			-2.115211887282643e-09,
			4.120342788088331e-09,
			3.387041063615597e-09
		],
		[
			-1.7417934620608206e-09,
			-5.683272342124753e-10,
			3.4760060644409173e-09
		],
		[
			-1.0559986349372039e-08,
			-1.8771676614670416e-08,
			5.343025759773986e-09
		],
		[
			-1.788451162913775e-08,
			-1.896944972538703e-08,
			1.5259822882249406e-08
		],
		[
			-1.700641979530295e-08,
			-1.615057756811148e-08,
			1.0585264282053154e-08
		],
		[
			-3.939872560483481e-10,
			3.169075639430652e-09,
			4.178508089530078e-09
		],
		[
			6.234072375372469e-10,
			8.250816260962255e-09,
			-4.026326218486958e-09
		],
		[
			1.1117339578145771e-08,
			2.1764235603384887e-08,
			-6.864442540218484e-09
		],
		[
			7.62272941208874e-09,
			7.962064658910102e-09,
			-1.043724790203958e-08
		],
		[
			9.629034973828648e-09,
			1.0978378919183004e-08,
			-8.456155697399442e-09
		],
		[
			9.272910999108022e-09,
			7.410456546957177e-09,
			-7.764811527394306e-09
		],
		[
			1.042454622685833e-08,
			2.7956889783820557e-09,
			-8.415843451392421e-09
		],
		[
			1.5828416970613388e-08,
			2.2313826286211746e-08,
			-8.937317906177734e-09
		],
		[
			6.142696211849835e-10,
			3.0231979882435965e-09,
			-1.130415100737997e-09
		],
		[
			-1.3342310041774395e-08,
			-2.2809189020063987e-08,
			1.3008743458964164e-08
		],
		[
			-1.650542629710137e-08,
			-2.973852456810192e-08,
			1.3000221631050127e-08
		],
		[
			2.952783190249311e-09,
			1.5455853146674289e-09,
			-3.923777739624715e-09
		],
		[
			7.263042382147487e-10,
			8.853989084935905e-10,
			8.788220503611025e-10
		],
		[
			-1.2378503677125263e-09,
			-1.8887861134445148e-10,
			1.9323258037261724e-09
		],
		[
			-5.107455637840694e-10,
			7.660830702428062e-10,
			-1.6033066342681388e-09
		],
		[
			2.8709757454055786e-09,
			-5.6920313877120755e-09,
			1.819063645336509e-09
		],
		[
			-4.801467242372619e-09,
			2.683842705653231e-09,
			8.96872874469015e-10
		],
		[
			8.49249741875911e-10,
			-4.51010305304632e-09,
			2.3252794289644842e-09
		],
		[
			-1.2244876656089501e-09,
			1.6832856249774938e-10,
			2.1688191354851594e-10
		],
		[
			-9.247571055421402e-10,
			1.7073858868541072e-09,
			-3.0039827812871917e-09
		],
		[
			-1.5414221585828543e-09,
			-3.929290975894321e-09,
			-3.1659508601021617e-09
		],
		[
			-8.973416257743931e-10,
			-3.456854148577231e-10,
			4.5966499838645604e-10
		],
		[
			-9.373141793493843e-10,
			3.4018011302474216e-09,
			1.6382011719065992e-09
		],
		[
			3.425386807387269e-09,
			1.2247232585269364e-09,
			2.5977576697323666e-09
		],
		[
			1.2506861855947009e-09,
			2.282840605671938e-09,
			-1.067851541149078e-09
		],
		[
			2.5140230989458784e-09,
			-8.05629776148595e-09,
			-3.4504396074858503e-09
		],
		[
			-2.9458781515642833e-10,
			-1.7440286528961337e-09,
			5.747240089927028e-10
		],
		[
			-2.323628668445277e-09,
			-2.698394268268664e-09,
			2.0495078595045876e-10
		],
		[
			-3.5985903708646803e-09,
			-5.221714050014927e-10,
			1.9792158523219332e-09
		],
		[
			3.9830664128787634e-10,
			5.163961703313899e-09,
			2.497426023330539e-09
		],
		[
			4.9906793835275735e-09,
			2.501174116110429e-09,
			2.4300566028962e-09
		],
		[
			7.243967224222171e-09,
			-3.2910982887477457e-09,
			3.448817811827496e-09
		],
		[
			-9.392671485718836e-10,
			-2.8214939340473028e-09,
			-1.9523402120034953e-09
		],
		[
			-8.453712349521378e-09,
			9.20129437597917e-09,
			-5.341899245104468e-10
		],
		[
			2.753772038962145e-10,
			5.878177470630512e-10,
			-4.527781143493725e-09
		],
		[
			1.8743280067990535e-10,
			1.6792363679811626e-09,
			-6.704401978255348e-10
		],
		[
			-3.1263604868384663e-09,
			2.757971777832901e-09,
			2.9043079890713057e-10
		],
		[
			7.160490378923733e-10,
			-2.3093186664979196e-09,
			2.8900979780052174e-10
		],
		[
			-1.100998166347633e-09,
			-9.628813124393243e-10,
			-2.614257651701434e-10
		],
		[
			-1.4956942363484014e-09,
			-9.894075239483005e-10,
			1.8144523694685076e-09
		],
		[
			6.492836872369944e-10,
			1.3915199752562049e-09,
			-6.125353662975146e-10
		],
		[
			-1.574757394462745e-09,
			3.2214685218982683e-09,
			1.1642429852771674e-09
		],
		[
			-1.628163399727873e-10,
			2.363547178036669e-09,
			-1.875580364680004e-09
		],
		[
			4.53543132694308e-09,
			1.1334755614298125e-09,
			-1.9361956016714605e-09
		],
		[
			1.5598625718977973e-09,
			-6.606375511568523e-09,
			1.1276011463657885e-09
		],
		[
			-3.0684885803964597e-09,
			4.1717153057652e-09,
			-2.5414999542905246e-09
		],
		[
			7.554878837838244e-09,
			-6.367094198668709e-09,
			-4.884238062827671e-10
		],
		[
			-1.5578130291100638e-09,
			1.526863227083065e-09,
			1.1833286309035414e-09
		],
		[
			-2.928577228331826e-09,
			6.685156658204177e-10,
			1.8465951296697515e-09
		],
		[
			1.1747585515709773e-08,
			-7.514023890436683e-09,
			-6.42084413541938e-09
		],
		[
			6.893834585233025e-09,
			-8.466699561460817e-10,
			9.746911100501276e-10
		],
		[
			8.48530294204897e-09,
			5.342393666051936e-10,
			2.321213787185382e-09
		],
		[
			-2.7126723042991822e-08,
			7.826454479977552e-09,
			3.12493923818387e-09
		],
		[
			4.5549648501366135e-09,
			-4.130285307777977e-09,
			-9.023234719151833e-10
		],
		[
			-1.2252981783062142e-09,
			3.287167510098936e-09,
			9.6785879055535e-10
		],
		[
			-1.2481776432126193e-09,
			1.996094029933248e-09,
			3.3686801986045816e-10
		],
		[
			8.836385223735899e-10,
			1.1837176834031672e-09,
			3.839160057100433e-10
		],
		[
			-2.7095652458260734e-09,
			-2.700435547105596e-09,
			-1.175098234793596e-09
		],
		[
			-2.555623051652435e-10,
			3.6374163144822187e-10,
			3.8877889058299244e-10
		],
		[
			-3.073478303617005e-09,
			3.773322881399688e-09,
			-7.761517841290195e-09
		],
		[
			-2.254186370330429e-10,
			-7.570409136676769e-10,
			2.620769657489106e-10
		],
		[
			-9.524571839026957e-10,
			-1.8524912594839542e-09,
			2.5169905952426004e-09
		],
		[
			4.251354124552638e-09,
			-1.1637907082481099e-09,
			4.982450280298683e-09
		],
		[
			4.91005555189776e-10,
			-4.6154752521928843e-10,
			3.360052877104458e-10
		],
		[
			8.261731194523209e-10,
			1.9471446822704843e-09,
			2.6210690557137e-09
		],
		[
			4.1509315267842785e-09,
			-9.961233667899234e-10,
			-6.88150720287709e-10
		],
		[
			1.961610282744802e-09,
			-5.260879673066615e-11,
			1.1542158404846334e-09
		],
		[
			2.1886183104014286e-09,
			-2.9814224932048e-09,
			-9.319297883166722e-10
		],
		[
			1.5272264824026114e-09,
			-1.4302005642107285e-09,
			3.261050647847804e-10
		],
		[
			5.375171921711096e-09,
			2.759819394612571e-09,
			2.4797273038055222e-09
		],
		[
			-1.127326393672537e-09,
			1.8341766294278719e-09,
			1.151051271582886e-09
		],
		[
			-4.669776327042792e-09,
			-9.134056210918747e-10,
			-1.6626172773711572e-09
		],
		[
			-4.85050166033075e-09,
			-2.4915563811460302e-09,
			-1.8019999712300571e-09
		],
		[
			-3.978374989670216e-09,
			1.1828920918817634e-09,
			-1.7719890933557415e-09
		],
		[
			-5.62673402958558e-09,
			-2.569882478281387e-09,
			-4.476149598391353e-10
		],
		[
			-4.0652640725312014e-09,
			-3.238287570163183e-09,
			-2.917264179802275e-09
		],
		[
			-1.3074842210410117e-10,
			-3.994949277832396e-10,
			-2.377240170861713e-09
		],
		[
			1.3906755605510004e-09,
			1.0656908048760429e-09,
			2.0042168364973384e-09
		],
		[
			6.537313135699441e-09,
			6.7448061215530226e-09,
			2.526415500485228e-09
		],
		[
			6.208842151886701e-09,
			-1.253989432858988e-09,
			1.552682758702096e-09
		],
		[
			3.652670522884245e-09,
			1.5072795192513611e-09,
			2.041188478310671e-09
		],
		[
			6.1703221609504065e-09,
			-3.657449855668427e-10,
			1.2354067093697763e-09
		],
		[
			-1.6031834835721564e-08,
			1.124548991743636e-10,
			-4.829277946382562e-09
		],
		[
			-3.2718891789717343e-09,
			-1.5051729501448366e-09,
			1.6792205455900275e-09
		],
		[
			1.3059682144063149e-09,
			1.3587269740528346e-09,
			-3.196291174496964e-09
		],
		[
			-5.329620310754319e-09,
			3.6348662057119132e-09,
			-5.795964658924929e-09
		],
		[
			5.067717518021695e-09,
			1.601398715888957e-09,
			1.637446778418212e-09
		],
		[
			7.163459054391605e-09,
			-2.6061063471488345e-09,
			8.834499214438919e-10
		],
		[
			-4.935635297093456e-09,
			-2.4837125983603513e-09,
			4.792138587969742e-09
		],
		[
			1.544392544295692e-09,
			1.8197793833991319e-09,
			-3.219539955977061e-10
		],
		[
			-1.5582287290158993e-09,
			-4.783268972009638e-09,
			4.749006447823892e-09
		],
		[
			1.5765153673861437e-09,
			-9.27597398041932e-11,
			4.479321087426899e-10
		],
		[
			-1.9514733030195094e-09,
			3.36030910943681e-09,
			-2.0785698849062056e-09
		],
		[
			3.887941203537318e-10,
			-3.0405978102211744e-10,
			-2.7964146760626795e-09
		],
		[
			-2.3635108634058326e-09,
			-7.648736226200479e-10,
			-4.919471623558501e-10
		],
		[
			-3.974366930122496e-09,
			4.182167095725418e-09,
			-4.097742923324634e-11
		],
		[
			-7.971365348136854e-10,
			1.0858754791556166e-09,
			1.5167161238986674e-11
		],
		[
			-7.201039649891927e-10,
			3.510672946382936e-09,
			-7.495958064285009e-10
		],
		[
			-1.5465762706635328e-09,
			-7.281180443916033e-10,
			-2.650069440571546e-09
		],
		[
			-1.5806211931824016e-09,
			-1.9405491161805834e-09,
			2.842451176122379e-09
		],
		[
			-6.688154244574294e-10,
			-2.3177409096284086e-09,
			2.7807895442504373e-09
		],
		[
			6.680861768011977e-10,
			-4.1480364955266257e-10,
			1.4727964711892813e-09
		],
		[
			1.098304500483295e-08,
			-2.6126301788900294e-09,
			-3.178614514211957e-09
		],
		[
			-1.2024158921718191e-09,
			-2.4581089827641033e-09,
			-1.9205270211633912e-09
		],
		[
			1.1456219242302371e-09,
			1.3931205755660112e-09,
			3.4693689552011806e-09
		],
		[
			-9.195877064439754e-11,
			7.058555813395798e-10,
			1.356903763931252e-09
		],
		[
			4.429105276423832e-10,
			-1.32884069792942e-10,
			-2.912909839078716e-09
		],
		[
			-2.9415778905598015e-10,
			4.920168956512427e-10,
			7.164141109669947e-12
		],
		[
			5.9382363457534047e-08,
			3.8702197886516195e-08,
			-3.250918847052335e-08
		],
		[
			3.9760378162546445e-08,
			2.4673541276052487e-08,
			-2.579264711827221e-08
		],
		[
			1.4887483840401921e-08,
			1.0487396153154e-08,
			-1.3783540773349131e-08
		],
		[
			1.2000446978460358e-08,
			9.773434869254304e-09,
			-8.367124768058326e-09
		],
		[
			-3.7039501429038767e-09,
			-5.102830827109523e-09,
			4.463355308808035e-09
		],
		[
			-1.2111634217248829e-08,
			-8.776028146590693e-09,
			6.472463719856091e-09
		],
		[
			-6.959163825304526e-09,
			-4.155994259974878e-09,
			7.316408313209726e-09
		],
		[
			-1.5437748434992944e-08,
			-1.2511676896752394e-08,
			3.5076589429160314e-09
		],
		[
			-1.2225818288296896e-08,
			-5.407228710238023e-09,
			6.582245542106812e-09
		],
		[
			-1.250114742059931e-08,
			-9.775276604836464e-09,
			1.0091422942761765e-08
		],
		[
			-1.1997525240646795e-08,
			-7.549164159969236e-09,
			7.070281426501525e-09
		],
		[
			-1.3528880149626361e-08,
			-9.249126915550884e-09,
			8.278769415821841e-09
		],
		[
			-1.451187347176983e-08,
			-7.566527957362015e-09,
			1.0130023029080768e-08
		],
		[
			-1.1830155844790693e-08,
			-8.25308720203574e-09,
			7.084373911057078e-09
		],
		[
			-1.1222775402763662e-08,
			-5.289628504559147e-09,
			9.455498578083479e-09
		],
		[
			1.4958579210650162e-10,
			-8.603009812950268e-10,
			1.2823058803185379e-09
		],
		[
			-4.113435430551792e-09,
			2.2135307828153676e-09,
			-3.6868988164787735e-10
		],
		[
			-5.313936657580393e-11,
			1.3796087967502497e-09,
			3.145375371324064e-09
		],
		[
			3.3193619369834695e-09,
			-5.858768163483558e-09,
			-9.243882413369173e-10
		],
		[
			6.976270680377305e-10,
			3.1259295652129674e-09,
			-3.134603128657872e-09
		],
		[
			-1.2201421507981365e-08,
			1.175839501781384e-08,
			4.8979936443866745e-09
		],
		[
			1.3101442932442318e-09,
			-1.122923568050167e-09,
			-2.4509264241807537e-09
		],
		[
			1.2095230029034295e-09,
			-2.1761761675175296e-09,
			5.338423857189292e-10
		],
		[
			1.2876153243085447e-09,
			-5.07074324097963e-09,
			5.634565567636984e-09
		],
		[
			2.1528887551865676e-09,
			3.563150495176419e-09,
			2.1229674146861358e-09
		],
		[
			2.296617677463593e-09,
			-7.869042904626207e-10,
			1.6916756082279353e-09
		],
		[
			9.087123240689948e-10,
			-2.3846087720959808e-09,
			1.7200149414819435e-09
		],
		[
			5.135878998027351e-09,
			-2.8480683082158957e-09,
			-2.0397246437012135e-09
		],
		[
			1.8736031487053126e-09,
			-2.24575289341436e-09,
			-5.611599618127963e-09
		],
		[
			-3.97356201592719e-09,
			1.313631727746878e-09,
			-6.498808876128704e-09
		],
		[
			-2.552467052870402e-09,
			2.036110820371799e-09,
			2.9701830404077364e-09
		],
		[
			1.1300890409641704e-10,
			-1.1542437321261712e-10,
			2.6591485195556947e-09
		],
		[
			1.5043632177571405e-09,
			1.3082547345440825e-09,
			-2.787178902843448e-09
		],
		[
			5.12747058563776e-09,
			-1.3683100299015094e-09,
			9.661882744823142e-11
		],
		[
			1.016446460503349e-10,
			-2.808125604444231e-09,
			-1.1267650138086548e-09
		],
		[
			-4.294020300671198e-09,
			9.474944526427938e-10,
			-1.8120064707595386e-09
		],
		[
			9.451574249352273e-10,
			-5.532094649131266e-10,
			-4.999679472644903e-09
		],
		[
			1.208298707346536e-09,
			-7.179266455232007e-09,
			-7.07654564857043e-09
		],
		[
			1.529003618369598e-09,
			6.580946684421455e-09,
			-7.53205273517773e-09
		],
		[
			2.2480234518133947e-09,
			-1.650739588944813e-09,
			-1.508492917950657e-09
		],
		[
			2.8213239001001467e-09,
			4.2666490351242776e-09,
			7.73530325802672e-10
		],
		[
			4.451655554843835e-10,
			-9.678482703969682e-10,
			4.598657331048332e-09
		],
		[
			-9.196972658049816e-09,
			-4.965319400569118e-10,
			1.5744583117492826e-08
		],
		[
			3.5743081192563445e-10,
			-4.602559571965132e-09,
			-9.376638752382245e-10
		],
		[
			-5.080155492729094e-10,
			-1.6884266823357205e-09,
			-1.0612363553351903e-09
		],
		[
			-7.562145987448082e-09,
			4.477909428773937e-09,
			-2.5114426003715747e-09
		],
		[
			8.674576876661009e-10,
			1.1481933238447204e-09,
			2.8367725883321485e-10
		],
		[
			-3.286687268155091e-09,
			-1.3803089847071765e-09,
			4.2960748494462315e-09
		],
		[
			2.7353797418258463e-09,
			-1.8479790223229257e-09,
			2.5477599769019806e-10
		],
		[
			-9.078408225498032e-10,
			-8.751645565165006e-10,
			2.9365199722648696e-10
		],
		[
			2.258620488517562e-09,
			-8.210972993643522e-10,
			-1.6304643615997824e-10
		],
		[
			2.3627931397817143e-09,
			-1.4144837040567706e-09,
			4.016206087192375e-09
		],
		[
			-1.917266564944389e-10,
			7.495087139476257e-10,
			2.1434099280233238e-09
		],
		[
			1.3989588970383096e-09,
			-6.585980549118791e-10,
			-1.0985402107466903e-09
		],
		[
			1.6125442467150644e-09,
			1.5195607642057462e-09,
			-1.0296889770919572e-09
		],
		[
			-6.106680462245911e-10,
			5.96949495340092e-10,
			-1.7477551919105482e-09
		],
		[
			2.0684385260966267e-10,
			9.386723456719825e-10,
			7.4896197423664e-10
		],
		[
			-6.488212620338846e-10,
			1.0718370866812115e-10,
			-7.498391767873408e-10
		],
		[
			1.915876726098694e-09,
			3.7506400957295025e-09,
			-2.73754526900702e-09
		],
		[
			-8.228038253492283e-09,
			-1.1876988887978524e-09,
			2.1319460027287425e-09
		],
		[
			-2.4528783445349755e-09,
			2.586229039161196e-09,
			2.9087449682150797e-10
		],
		[
			-3.3741533058437318e-09,
			-7.760773691389541e-09,
			2.1249540994666284e-09
		],
		[
			1.1079548855219963e-09,
			2.313608212458294e-09,
			6.949221470141295e-10
		],
		[
			1.9844732383159123e-08,
			6.016958134771545e-10,
			4.228895924704814e-09
		],
		[
			1.6395779567664067e-08,
			1.566087264136134e-09,
			1.629495207010947e-09
		],
		[
			-2.2509487540245554e-09,
			1.3262937907081933e-09,
			-4.890515050481663e-09
		],
		[
			-3.782688550521449e-09,
			-4.4640216334797975e-11,
			-1.8244751081822177e-09
		],
		[
			-3.797877243187602e-09,
			-3.987938106987205e-09,
			2.056508813714562e-09
		],
		[
			-1.4293946904568479e-09,
			-1.6274504806544143e-09,
			1.8072601285182453e-11
		],
		[
			-4.658987329726125e-09,
			3.4925909168860192e-09,
			-3.2361667121880065e-09
		],
		[
			-1.3042105347239756e-09,
			-2.6916940886508226e-09,
			-2.48785986863294e-09
		],
		[
			-5.2417255377751e-09,
			3.3878467749142336e-09,
			-3.3359233623440544e-09
		],
		[
			1.4660463296879634e-10,
			3.64830181563877e-09,
			6.815447091655561e-10
		],
		[
			-9.741689250279196e-10,
			-1.6224581545645142e-09,
			1.917726099916904e-09
		],
		[
			1.487912721981865e-09,
			-7.167407509096654e-10,
			-9.46219551201543e-10
		],
		[
			-1.901463177579872e-09,
			1.3525707223736534e-10,
			2.5038803171906246e-09
		],
		[
			-2.2697262800664066e-09,
			2.123471712378796e-09,
			-9.81228346896247e-10
		],
		[
			-2.891605777154046e-09,
			-1.6357215359020054e-09,
			1.010357585768495e-09
		],
		[
			1.1598655427468216e-09,
			2.450595420400795e-09,
			-3.654490775506064e-09
		],
		[
			4.415016970071109e-09,
			-2.3568619182052724e-09,
			2.0677007706447423e-09
		],
		[
			-1.6084000129331793e-09,
			1.8398179642457303e-09,
			-1.2179230400654076e-09
		],
		[
			-2.582740151177541e-10,
			-1.2140126336039287e-09,
			-2.1359860627489433e-09
		],
		[
			-3.2401242825931614e-11,
			1.9612123519714667e-10,
			8.408830879666002e-10
		],
		[
			1.899075270876865e-09,
			-8.219265658389483e-10,
			2.5130260148477517e-09
		],
		[
			2.284761165219206e-09,
			-6.915529483043189e-10,
			6.167781706808184e-11
		],
		[
			1.4384253943561956e-09,
			2.5341670123670367e-09,
			-9.928429216580304e-10
		],
		[
			-2.5904542932897814e-09,
			-2.5225381395550246e-09,
			2.0287132290504854e-09
		],
		[
			-1.1327322662856071e-09,
			6.799240754916715e-10,
			-1.0975481244605275e-09
		],
		[
			-2.3271156681687173e-09,
			2.2023203632077326e-09,
			-1.6514321547755015e-09
		],
		[
			1.9321246679023073e-10,
			-2.0241953825968791e-10,
			-1.897935222841262e-09
		],
		[
			-3.063115431091171e-09,
			-5.3056206788636936e-09,
			-4.99503462299259e-10
		],
		[
			5.778327941155628e-10,
			-3.264326389770906e-09,
			1.306650125233908e-09
		],
		[
			4.619185838353989e-09,
			6.570046243686978e-09,
			2.742220714682105e-09
		],
		[
			3.741584416408525e-10,
			-2.3654138976513956e-09,
			3.6856402083832077e-09
		],
		[
			5.1937681164850484e-09,
			7.056264880342583e-10,
			-1.2852187555075464e-09
		],
		[
			-1.3606422382841917e-09,
			5.31058672335009e-09,
			1.877103288655821e-09
		],
		[
			-2.4792733211777044e-09,
			1.9907336597481313e-10,
			2.527585655405995e-10
		],
		[
			3.3019884767275547e-10,
			4.296121220243935e-09,
			1.4922784372169182e-09
		],
		[
			2.9545483051484803e-09,
			-4.587088750052216e-10,
			-1.0892501959245628e-09
		],
		[
			-1.5737221678869946e-09,
			-2.492926454660966e-10,
			7.38291276255481e-10
		],
		[
			7.6507608871813e-10,
			-2.0006424730173347e-09,
			-5.926640824690456e-10
		],
		[
			-2.463929488659973e-09,
			-5.609958272488079e-09,
			-1.2693082841096165e-09
		],
		[
			4.980841181432779e-10,
			-4.4607378355923924e-10,
			-1.6388293470061236e-09
		],
		[
			-2.2382667018002103e-09,
			6.186821495833169e-10,
			-2.1708011110351278e-09
		],
		[
			-3.0188212507740513e-10,
			-8.160160814843988e-09,
			2.615760603499915e-09
		],
		[
			3.443189027981863e-09,
			1.115153721166703e-09,
			9.58107843508725e-10
		],
		[
			3.297712077981157e-09,
			1.8379558892098562e-09,
			-1.825825191741506e-09
		],
		[
			-7.047321183835739e-09,
			4.294567705862086e-09,
			9.90934613216505e-10
		],
		[
			6.083022029501776e-10,
			9.124834986054484e-10,
			-2.7389778684836297e-09
		],
		[
			-2.83391102513727e-09,
			-1.3164554731940303e-08,
			-8.415608379899847e-09
		],
		[
			-3.770233799973158e-09,
			-4.2372680847339e-09,
			-6.898571880058074e-09
		],
		[
			1.3799966741694726e-09,
			7.778355618070091e-10,
			-1.272184320506864e-09
		],
		[
			1.0223523665501627e-08,
			3.540491654273843e-10,
			2.52862671690725e-09
		],
		[
			4.794779748814663e-09,
			3.82858096488788e-09,
			3.103597338295104e-09
		],
		[
			5.038961946364012e-10,
			4.171437110353426e-09,
			3.651750768444413e-09
		],
		[
			-6.728126350744842e-09,
			5.190077210409969e-09,
			2.6467124323669005e-09
		],
		[
			-3.569925107267317e-09,
			3.079842803788429e-09,
			4.655677324451143e-09
		],
		[
			-1.1742112986835427e-09,
			-4.1941992266020905e-09,
			-2.7468712297762645e-09
		],
		[
			-2.698541651632656e-09,
			-6.215458341240564e-09,
			-6.079113791840083e-09
		],
		[
			-7.979677504932793e-09,
			4.377745090667217e-09,
			-4.779601454073456e-09
		],
		[
			4.15290472409442e-09,
			1.7694289269050687e-09,
			-3.895506448956339e-09
		],
		[
			3.5439318598905464e-09,
			2.8560372344488576e-09,
			8.347362550027205e-09
		],
		[
			4.155593871263761e-09,
			1.4064463158211935e-09,
			9.153730374618941e-09
		],
		[
			1.145797002495128e-09,
			-2.322233396833173e-09,
			-7.03373384053445e-10
		],
		[
			7.426776445742472e-10,
			6.932536176529142e-10,
			8.823123383638793e-10
		],
		[
			1.3333995588631479e-09,
			3.976673198116362e-09,
			1.210755840821382e-09
		],
		[
			-9.707504448653656e-10,
			-1.2824438025988066e-09,
			1.565637055747215e-09
		],
		[
			-2.039446184472115e-09,
			-6.985225571906986e-10,
			5.802232333788058e-10
		],
		[
			-4.110615154192352e-09,
			3.4669392783065757e-09,
			6.225399186663783e-10
		],
		[
			5.725160821022264e-09,
			-2.291906392137696e-09,
			-2.4855298060750354e-09
		],
		[
			-1.826223243424743e-09,
			-1.5417599453156367e-09,
			-1.6725651968492447e-09
		],
		[
			-8.762734040725237e-09,
			1.3486587137219236e-09,
			4.479661402180943e-10
		],
		[
			-8.92452525099048e-09,
			2.958867353905917e-09,
			1.4892079034078657e-09
		],
		[
			1.7147691128967867e-08,
			3.223776959993775e-09,
			1.7764371834944485e-09
		],
		[
			1.4404652003496986e-08,
			-7.56918934667648e-09,
			3.0468901200062077e-09
		],
		[
			7.096926550942069e-09,
			-4.230395978498955e-09,
			1.7287778871543198e-09
		],
		[
			6.508976885012754e-09,
			-4.517675536408469e-09,
			1.6050156276253296e-09
		],
		[
			3.7192192657576547e-09,
			-2.8559564598329137e-11,
			1.3658082930771016e-09
		],
		[
			-8.973491359798015e-09,
			6.981882596224928e-09,
			-1.5324570230789917e-09
		],
		[
			-6.720730287243005e-09,
			2.1208466696224988e-09,
			-7.281117555532923e-10
		],
		[
			-5.953206231704652e-09,
			-2.727695596371627e-09,
			-2.9608680112329457e-09
		],
		[
			-4.443673485105392e-09,
			4.0073273428783935e-09,
			-4.504457849208287e-09
		],
		[
			-5.0991051786098095e-09,
			-1.5678436137933634e-09,
			-1.734208515909776e-09
		],
		[
			4.507470138477419e-09,
			-1.8540714282252132e-09,
			-1.7945641096213283e-09
		],
		[
			-2.1557611849827407e-09,
			-1.5193877396753621e-09,
			-1.0749077092576731e-09
		],
		[
			-2.3360089078010276e-09,
			-2.281082756271301e-09,
			-2.449708561388923e-09
		],
		[
			-4.4408019749025755e-10,
			1.0532263643293339e-09,
			1.2702704462710542e-09
		],
		[
			-2.305884314332256e-09,
			1.472456208942105e-09,
			-2.763726964228435e-10
		],
		[
			1.2027579845246384e-09,
			-6.63722049379436e-10,
			3.065578664969853e-09
		],
		[
			-1.2962650426024839e-09,
			2.261671285723743e-09,
			5.516794020813719e-10
		],
		[
			2.8277715242067215e-09,
			1.5309101145560247e-09,
			7.080245633684985e-10
		],
		[
			8.689279223028419e-10,
			-8.574673640557589e-10,
			-4.9715434618531514e-09
		],
		[
			-2.1050376423462244e-09,
			1.0953397585064731e-09,
			-1.0179374614351786e-09
		],
		[
			1.4350269533671946e-09,
			-1.2691639484380826e-09,
			2.6026539889549835e-10
		],
		[
			-9.528851346906547e-10,
			-5.116733113949638e-10,
			6.271002668608949e-11
		],
		[
			-2.840392910053605e-09,
			4.899967538476351e-10,
			-1.9020775235214247e-09
		],
		[
			2.7259733158231384e-09,
			1.4644771919446561e-09,
			4.540555328417399e-10
		],
		[
			1.0183716187869415e-09,
			-2.3869789805337635e-09,
			2.814488966845906e-09
		],
		[
			-1.4998412318960605e-10,
			1.975469900123381e-09,
			4.300038521540595e-09
		],
		[
			1.6759792491329547e-08,
			2.7987355839153068e-09,
			-2.9668172106869766e-08
		],
		[
			3.7666902685136236e-09,
			2.357192757681011e-09,
			1.547823687861744e-09
		],
		[
			-4.260064473980983e-09,
			-1.295047918030307e-09,
			6.474410171746955e-10
		],
		[
			-1.001649857495827e-08,
			1.8506855705315651e-10,
			-1.7685697704029673e-10
		],
		[
			-3.998950939152425e-09,
			-1.467593003885396e-09,
			4.254642776337598e-10
		],
		[
			-9.98701218327952e-10,
			4.6340259662419803e-10,
			1.890199704227026e-09
		],
		[
			4.684006886138486e-09,
			-7.771295762697591e-10,
			3.745216186581415e-09
		],
		[
			2.482195152207666e-09,
			3.77711131323649e-09,
			4.1600033019970935e-09
		],
		[
			7.268404129264711e-09,
			2.395622259896306e-09,
			6.352049055126976e-09
		],
		[
			1.542276165619449e-09,
			1.5966555040920744e-09,
			4.159703318657627e-09
		],
		[
			-3.7368929029339e-09,
			2.7909680065000826e-10,
			1.2974444758943892e-09
		],
		[
			-2.328870116855579e-09,
			-7.900131446287482e-11,
			8.190748423700328e-10
		],
		[
			-2.973937909936599e-09,
			-1.9361031215111922e-10,
			2.615070924755346e-09
		],
		[
			-3.506741008681922e-09,
			-4.7913725798084974e-09,
			1.91381946865546e-09
		],
		[
			-4.6827079482434175e-09,
			-5.249130668540743e-09,
			2.7171882297448925e-10
		],
		[
			4.12203242635803e-10,
			3.006724239068008e-09,
			8.753468413877823e-10
		],
		[
			-2.942833106052183e-10,
			1.8366240211832396e-09,
			2.0463890748538977e-09
		],
		[
			4.202891689836658e-09,
			3.106415639466357e-09,
			7.008868494471567e-10
		],
		[
			1.6586152436440856e-09,
			-5.683881556077214e-10,
			2.0666217359278567e-10
		],
		[
			8.800581948129628e-10,
			3.92766619063256e-09,
			-2.9709788127963394e-09
		],
		[
			2.14443364815716e-09,
			4.415200556757179e-09,
			-1.43538283976506e-09
		],
		[
			2.0646419246277896e-09,
			4.511062973156914e-09,
			1.5600882010006625e-09
		],
		[
			-6.0565611826239115e-09,
			-7.75510232400538e-09,
			-1.0256069977287384e-09
		],
		[
			-1.2419202507848416e-08,
			-2.4394676794524624e-08,
			-8.29997250066191e-09
		],
		[
			-2.430992554765765e-09,
			1.6203133726621055e-09,
			-1.139718757063209e-09
		],
		[
			-5.6307810858723646e-11,
			2.2384034924484675e-09,
			1.7762150988762778e-09
		],
		[
			-2.301697508884877e-10,
			1.8508014992222409e-09,
			2.039665922649086e-09
		],
		[
			2.7530987872044258e-09,
			3.2672535882068266e-09,
			3.785874606219677e-09
		],
		[
			5.153714653326401e-09,
			2.341394715524075e-09,
			1.5347065527698134e-09
		],
		[
			2.2178597333452357e-09,
			5.963069858108112e-10,
			3.458245872181063e-10
		],
		[
			-6.318470689232325e-10,
			-1.199462699913639e-09,
			-3.836837487761097e-09
		],
		[
			-1.3947103453924813e-09,
			-1.4279204479098634e-10,
			-7.095745072390825e-10
		],
		[
			-3.052895422059508e-09,
			-4.2741310328380656e-10,
			8.672838909110207e-10
		],
		[
			1.1725651215016786e-09,
			1.9088652414280084e-09,
			1.7613021497206762e-09
		],
		[
			2.937071321574273e-10,
			-1.3877839349906146e-09,
			2.9324282856455314e-09
		],
		[
			3.6131805827164337e-09,
			1.2485865415511705e-09,
			-1.014602331277049e-09
		],
		[
			-1.598465146358669e-09,
			1.591011901200563e-09,
			-3.036540393399987e-10
		],
		[
			2.094249453527217e-10,
			-1.2722189957712013e-09,
			1.0657441775802662e-09
		],
		[
			3.055191577794844e-09,
			8.460149449512837e-10,
			-2.7469813625026203e-09
		],
		[
			-1.2474733047780515e-09,
			1.2235445792855664e-10,
			2.28821785650039e-09
		],
		[
			-4.186780720108454e-10,
			-1.2871623083089373e-09,
			-3.0332663223803724e-10
		],
		[
			6.399363768079706e-10,
			-1.965267363018992e-09,
			-3.0989601599273397e-09
		],
		[
			1.7811977986578446e-09,
			4.569963653290167e-10,
			-5.446604493165533e-10
		],
		[
			-1.1783400354136814e-09,
			2.481861661768982e-09,
			1.5098512127083752e-09
		],
		[
			7.479633812597726e-10,
			-1.87767746020354e-10,
			2.349842385012074e-09
		],
		[
			-1.6672208799803203e-09,
			2.71511983961494e-09,
			1.941330211745475e-10
		],
		[
			-3.2353664133158607e-10,
			-3.5009427576728514e-09,
			-4.1020600965112234e-10
		],
		[
			7.752868743058304e-10,
			-1.4589967692178556e-09,
			3.5746727023002392e-09
		],
		[
			3.980666863624464e-12,
			4.100428477714255e-09,
			8.625152594442185e-10
		],
		[
			-2.302165577198339e-09,
			-2.4713995997139256e-09,
			-2.699685450595614e-10
		],
		[
			2.4887374333947726e-09,
			-1.3420080173592146e-09,
			-3.195678834145146e-09
		],
		[
			1.0993993125327974e-09,
			1.8929777295106977e-09,
			-1.0831469842791343e-09
		],
		[
			-2.0652387098987387e-09,
			-7.210018209341687e-10,
			1.1160640173934662e-10
		],
		[
			6.915704766778156e-10,
			5.124836846871219e-10,
			-1.141175521303332e-09
		],
		[
			-2.3910527441132707e-09,
			3.4798663037994498e-09,
			-4.087855253537423e-09
		],
		[
			2.4408249842546524e-10,
			-1.9815047565037317e-09,
			1.3102399233237454e-10
		],
		[
			-2.8041816670899277e-09,
			3.0190464715973098e-09,
			1.6101959623808455e-09
		],
		[
			-9.383693696762206e-10,
			-3.679606185744575e-10,
			9.37668358923456e-10
		],
		[
			3.496704575268309e-09,
			-9.862590280980875e-10,
			3.152181692518172e-10
		],
		[
			3.877055291318099e-09,
			-3.768583529985903e-11,
			1.2608350514734087e-10
		],
		[
			-2.1758090608098463e-09,
			-3.637986221607534e-09,
			2.10884078680494e-09
		],
		[
			-6.868415713894379e-10,
			1.6262258465230993e-09,
			-8.660917731255498e-10
		],
		[
			-2.0728366972116476e-09,
			-1.7805945245254082e-10,
			-1.8353696286169261e-09
		],
		[
			1.8299423453083452e-09,
			1.1286180597214612e-09,
			-1.5199867032047767e-09
		],
		[
			3.7149234211973925e-10,
			-5.064450335617922e-10,
			1.3901884857666535e-10
		],
		[
			5.057955601760171e-10,
			-9.130460531059592e-10,
			2.8145687890851e-09
		],
		[
			5.2448020997195624e-11,
			-1.15729336712448e-09,
			1.2678604672854871e-09
		],
		[
			1.6202313217907563e-09,
			1.4728496521519321e-09,
			-1.522812964637738e-09
		],
		[
			-1.9595919099204826e-09,
			-1.1790700082094195e-09,
			1.570664189954411e-09
		],
		[
			-1.6047984926236173e-09,
			1.3508339030472357e-09,
			1.3994796211749066e-09
		],
		[
			1.604002745079191e-09,
			-6.152993479584963e-10,
			-6.997329533959586e-10
		],
		[
			3.4015633567420566e-10,
			-1.0293141990310404e-09,
			-7.475978930957136e-10
		],
		[
			1.6086014066370326e-10,
			4.0436356995986894e-10,
			5.8061971528089325e-09
		],
		[
			-2.8128295170037666e-09,
			-5.109003165339462e-09,
			3.8376745873234255e-09
		],
		[
			-1.9518399987914016e-09,
			-4.238531239900703e-09,
			2.4979015207268473e-09
		],
		[
			-2.8635083204346753e-09,
			-1.0023657837253592e-09,
			4.032019715645902e-09
		],
		[
			-5.6388049144099105e-12,
			-4.365374318111356e-09,
			4.0699204723842995e-09
		],
		[
			-1.9965729642906138e-10,
			-6.352881924094651e-09,
			7.492070174193678e-09
		],
		[
			-2.580141065474015e-09,
			-3.43740667062838e-09,
			5.146636168265086e-09
		],
		[
			-7.526231208615819e-09,
			7.657480843525246e-09,
			-2.478641051633421e-09
		],
		[
			7.614339854348943e-09,
			-2.0889721078160353e-10,
			-6.2209841622656184e-09
		],
		[
			-3.9971680155641576e-10,
			3.4694708146496605e-09,
			-8.946656404852556e-09
		],
		[
			1.0564363018206938e-08,
			1.3183145084447163e-08,
			-1.523613817259679e-08
		],
		[
			-1.2190106569721103e-09,
			-3.844054420522849e-09,
			4.531140567021584e-09
		],
		[
			1.335906235537955e-09,
			5.856472254869343e-09,
			-5.25717432080014e-10
		],
		[
			3.7499328738140465e-09,
			-1.170307408068133e-09,
			-1.7796742992997902e-09
		],
		[
			7.037933662502116e-10,
			-4.0643161742747366e-10,
			-1.2548256100934027e-09
		],
		[
			-2.3400825428323795e-10,
			3.762419837531582e-09,
			9.094303077068509e-10
		],
		[
			-2.205989131169378e-09,
			-1.365683857952501e-09,
			6.115806701089108e-10
		],
		[
			-2.1306244331779104e-09,
			-2.832414788429545e-09,
			-2.4919342033641247e-09
		],
		[
			-3.104059128960265e-10,
			-2.071663114357669e-09,
			3.539055795405399e-09
		],
		[
			-1.5298122329720652e-09,
			1.4413920659065868e-09,
			2.803948883279243e-09
		],
		[
			-1.3032733675435367e-09,
			-2.3436702705363727e-09,
			-4.276400128148435e-10
		],
		[
			-4.555474974449654e-10,
			4.5633537349995746e-10,
			1.385904180378152e-09
		],
		[
			-1.1628772171689235e-09,
			-2.8423589692118597e-10,
			1.8643050607759943e-09
		],
		[
			-3.7377174744177896e-09,
			6.382328535753536e-10,
			1.366158831385966e-09
		],
		[
			1.1967576980042493e-09,
			3.0028831515400073e-09,
			-1.4957759382169823e-09
		],
		[
			-1.4485633107009808e-09,
			1.721970284870406e-09,
			-5.4986343041374e-09
		],
		[
			1.9938412001696516e-09,
			-5.48549525409315e-10,
			-1.6169514485690943e-09
		],
		[
			6.757598114969487e-09,
			-2.012694922168298e-09,
			-1.9203710474864165e-09
		],
		[
			3.074353512992324e-09,
			-3.657008810688107e-09,
			-2.6415379092984503e-09
		],
		[
			2.60529163117826e-09,
			-1.3772536179911794e-09,
			-1.8333977521661896e-09
		],
		[
			-1.4255432305543336e-09,
			-2.0349521719346545e-09,
			8.464467358990107e-10
		],
		[
			-2.3766544376092863e-09,
			2.5536450259830204e-09,
			4.763004299298002e-10
		],
		[
			-1.877447476007176e-09,
			4.515569574631238e-09,
			3.152188495635829e-09
		],
		[
			-1.3176957811705416e-09,
			1.5683329333898268e-09,
			1.925905590655449e-09
		],
		[
			6.936951942637224e-11,
			2.2753626684476723e-09,
			1.4367711310670554e-09
		],
		[
			1.2478423513509555e-10,
			-4.573070077977628e-09,
			1.5820516801437298e-09
		],
		[
			1.2950418946433747e-09,
			-1.6015122986276264e-09,
			-2.268897891660836e-09
		],
		[
			-9.451133836055509e-10,
			7.993291555613149e-10,
			-2.144116483678207e-09
		],
		[
			2.631243555113392e-09,
			-6.011093796582639e-10,
			1.3524959497176741e-09
		],
		[
			-2.2773725270710034e-09,
			1.8039408426194042e-09,
			-4.74862077760263e-10
		],
		[
			3.1239062452039665e-09,
			2.812977331558907e-09,
			-4.8620954465341966e-09
		],
		[
			-2.7041637576751846e-09,
			-2.484251175313395e-09,
			3.4527475480496013e-09
		],
		[
			-2.6527170368109896e-09,
			6.76711554212715e-10,
			-1.5275158582618297e-09
		],
		[
			1.3241533655276898e-09,
			-7.680209549514997e-10,
			-1.553321163572931e-09
		],
		[
			1.5748115581571402e-09,
			-3.785977787604508e-10,
			9.000741948132459e-10
		],
		[
			1.1662057754438413e-10,
			-2.109663392853251e-09,
			3.3009139783040124e-09
		],
		[
			-3.6286846441864805e-10,
			2.579570572352116e-09,
			-1.1201511512824884e-09
		],
		[
			4.455306189902187e-09,
			-1.272625817398127e-09,
			1.2382284618709024e-09
		],
		[
			-4.742566560767117e-10,
			-2.062670271056741e-11,
			2.5983737055313513e-09
		],
		[
			-9.479575467325226e-10,
			-5.94778284261453e-10,
			-2.660836949806514e-09
		],
		[
			-1.415163190010294e-09,
			-7.093896720885803e-11,
			-2.044741318238109e-09
		],
		[
			5.535127621121995e-10,
			-3.3342216413118083e-09,
			2.4533995180427295e-09
		],
		[
			1.5813208823541836e-09,
			-6.386581369170395e-10,
			1.0050647862443162e-09
		],
		[
			-2.3928408471240453e-11,
			-1.7923841193684725e-09,
			5.285481812723038e-10
		],
		[
			-4.184139791581943e-09,
			3.047987798765325e-09,
			-2.1765014786954204e-09
		],
		[
			4.258708187270764e-10,
			1.931103578165839e-09,
			1.5745457349949991e-09
		],
		[
			1.6609853538977795e-09,
			1.0840775027857605e-09,
			3.730504366008569e-09
		],
		[
			8.664679110953486e-10,
			1.2725950035020585e-09,
			9.266064419246625e-10
		],
		[
			2.9695621943877935e-09,
			-3.0055555672778115e-10,
			-1.1219401118191518e-09
		],
		[
			-1.9639682323141316e-09,
			2.0966288497736243e-09,
			-5.212277976199492e-09
		],
		[
			-7.650252817998994e-10,
			-2.1435016245007547e-09,
			-1.7048668884811187e-09
		],
		[
			-2.73858700549009e-09,
			7.358981174128895e-10,
			8.658935273499666e-10
		],
		[
			3.3061276204530375e-09,
			9.394900947025816e-10,
			7.397780473389248e-09
		],
		[
			1.4877513379907528e-09,
			-4.225395582423299e-09,
			-7.483436758941105e-10
		],
		[
			3.903180561304458e-10,
			-2.2848200859095813e-09,
			-2.218542596089526e-09
		],
		[
			2.355803071323031e-09,
			1.1660135849967334e-09,
			-3.0564913794363442e-09
		],
		[
			2.4852779226709093e-09,
			-1.1919301376885267e-09,
			-4.6021742776461234e-10
		],
		[
			4.101456179479404e-09,
			-2.3002246225193796e-09,
			-8.012870150474965e-10
		],
		[
			-1.4126734188047527e-08,
			7.896866748841736e-09,
			-1.128983791571957e-10
		],
		[
			-1.0182367343877866e-08,
			-2.693063459158376e-09,
			1.535115378777013e-09
		],
		[
			1.2613146022250214e-09,
			3.2475171513562365e-09,
			3.109242812997307e-09
		],
		[
			7.822084199081134e-10,
			-8.534660049035109e-11,
			-6.575346005325999e-10
		],
		[
			4.126628042619967e-09,
			-6.785712484832904e-10,
			-3.0375272501795506e-09
		],
		[
			3.927729354086536e-09,
			-5.956495570529497e-10,
			-1.662457651158075e-09
		],
		[
			8.44869250379637e-11,
			8.051137138284128e-10,
			7.131613100959007e-10
		],
		[
			9.164652265197702e-10,
			-3.712517468487408e-09,
			8.038025316697615e-09
		],
		[
			1.3978254212413936e-09,
			-1.9442065543388994e-09,
			3.9959782111069124e-10
		],
		[
			-2.1303519565785893e-09,
			2.2984605727590065e-09,
			-7.832125504680112e-09
		],
		[
			7.43129434022872e-10,
			8.800115841644037e-11,
			1.074962896529136e-09
		],
		[
			-1.0364049487781146e-10,
			2.5234230185463436e-09,
			1.2724644808713106e-09
		],
		[
			-1.1561158535468763e-09,
			-1.69143721505773e-09,
			1.2808671719051433e-09
		],
		[
			-2.611142508500727e-09,
			-3.927448819396714e-10,
			-3.5301057055161827e-09
		],
		[
			2.943830731719121e-09,
			2.831021370102977e-09,
			-7.036864769176108e-10
		],
		[
			-2.5064750153975356e-09,
			6.757799300431997e-10,
			-3.0077098531391964e-09
		],
		[
			-5.881174833930533e-11,
			8.69777159862241e-10,
			-3.3342971025089996e-10
		],
		[
			5.985466558691107e-11,
			-1.5924479819258414e-09,
			-1.9230283466327544e-10
		],
		[
			1.0849708557586404e-09,
			2.017152803399004e-09,
			-4.3592480040776355e-10
		],
		[
			-1.4185012193160842e-09,
			-5.326145761797346e-10,
			2.383707080946708e-09
		],
		[
			-5.717087922387164e-11,
			2.440560647875524e-09,
			5.761705137392619e-10
		],
		[
			2.8961333409311394e-09,
			-3.8782079830735456e-09,
			1.0094896037752026e-09
		],
		[
			-2.9984322060210082e-09,
			1.8315960283296817e-09,
			3.085743778609302e-09
		],
		[
			-5.790212478767985e-10,
			-1.0972617126424977e-08,
			6.91233436840974e-09
		],
		[
			3.864650652471639e-09,
			-8.754545991366453e-09,
			5.871298572394548e-09
		],
		[
			9.212548196967261e-10,
			-2.6300004574519133e-09,
			5.4532079879973126e-09
		],
		[
			5.105793638160323e-09,
			-2.013726686211956e-09,
			4.3491845715924074e-09
		],
		[
			5.704021228750994e-10,
			-1.4429530601016033e-09,
			3.40778279209339e-09
		],
		[
			9.435693409559704e-10,
			-3.6912125283269586e-09,
			3.685533779240959e-09
		],
		[
			-1.3207435295929605e-09,
			-2.6570813929619285e-09,
			1.169452276766695e-09
		],
		[
			8.702640946394001e-11,
			9.022425458983827e-10,
			2.463734524981875e-09
		],
		[
			-2.424773235963415e-09,
			3.5914895109890326e-10,
			5.84956144078214e-11
		],
		[
			-6.091346849715483e-10,
			-1.7633593895331868e-10,
			-1.4309334421077567e-09
		],
		[
			-5.664988279381907e-10,
			3.701523526593004e-09,
			-2.5564582237130417e-09
		],
		[
			-9.25307954814229e-10,
			8.683491993634187e-10,
			-1.6458057196366558e-09
		],
		[
			1.8922203461441617e-09,
			2.6085203653611763e-09,
			-3.228815361044992e-09
		],
		[
			2.1178928820783513e-09,
			-6.593008340659407e-10,
			-1.7429199687125166e-09
		],
		[
			-2.2640072138944392e-09,
			-1.3998619150951925e-09,
			1.062749510286032e-09
		],
		[
			-7.81866291319529e-10,
			-6.002089874169165e-09,
			4.3251947218775255e-10
		],
		[
			-2.2364449231635045e-09,
			1.5504665723882914e-09,
			-2.716508489943115e-09
		],
		[
			-6.475834188056407e-09,
			1.1324444700996684e-08,
			-7.254146667173123e-09
		],
		[
			2.3605388274429367e-09,
			2.722632302199471e-09,
			-3.899046233759161e-09
		],
		[
			4.880377656317569e-09,
			7.2485245389949185e-09,
			-3.435550602452658e-09
		],
		[
			1.1449399360860127e-09,
			4.365970932252745e-09,
			-9.957960500152656e-09
		],
		[
			2.220411100048949e-09,
			3.384138617327826e-09,
			-4.582767597721578e-09
		],
		[
			-1.0872695053842708e-09,
			4.202623406753781e-10,
			-1.92454016980392e-09
		],
		[
			-1.5558682745561496e-09,
			-1.6703051020176894e-09,
			-3.3552968131120593e-09
		],
		[
			1.0217977702400922e-09,
			-8.901352944016699e-10,
			3.913079430061721e-10
		],
		[
			-3.449258099329677e-09,
			9.722202020549923e-10,
			3.192388297737608e-09
		],
		[
			3.311911367409056e-11,
			-4.018603450037254e-09,
			2.353763033420237e-09
		],
		[
			1.1046556722574939e-10,
			4.718728828047177e-09,
			3.841253266201343e-09
		],
		[
			-3.927173611780053e-09,
			6.1638706093178686e-09,
			5.682512455373935e-09
		],
		[
			1.6396659264093668e-09,
			-2.22223102907284e-09,
			1.0423185747453737e-09
		],
		[
			3.558964222473694e-09,
			-1.8213934111454745e-09,
			-2.739993872112135e-09
		],
		[
			-6.69327574950307e-10,
			-1.2288626957431944e-09,
			-2.416739923121503e-09
		],
		[
			-6.021289621527009e-10,
			-8.913834733566772e-10,
			-1.5680972348856524e-09
		],
		[
			-1.2477627143105301e-09,
			8.148807569776078e-10,
			-1.9703476738252613e-09
		],
		[
			-4.2772550097638326e-10,
			1.8016282749026429e-09,
			1.0257472985480722e-11
		],
		[
			-1.0147880350040979e-09,
			-4.656378526245351e-10,
			6.149066585290779e-10
		],
		[
			2.690276250291117e-09,
			-2.150871179255398e-09,
			1.345183542310703e-09
		],
		[
			5.6474741183976795e-09,
			-8.062702076466629e-09,
			-2.950255804890651e-09
		],
		[
			3.30103384348131e-09,
			1.2382832664973656e-09,
			5.184067779453743e-09
		],
		[
			1.0057977421446794e-09,
			2.715192879486634e-09,
			7.188196362834572e-10
		],
		[
			-2.4520433348007556e-09,
			-2.152734444334129e-09,
			4.615792489852095e-10
		],
		[
			-7.502262369223548e-09,
			6.261960374816441e-09,
			-3.4142108598317552e-09
		],
		[
			-1.907062656747133e-10,
			-3.2400314400742484e-09,
			5.334197464133589e-10
		],
		[
			4.712051127293722e-11,
			3.784470648524384e-09,
			-1.6838576577848237e-09
		],
		[
			-1.4364002896205846e-09,
			2.019450587662119e-09,
			1.392053836646132e-09
		],
		[
			1.579986044022149e-09,
			-2.5638897961123606e-09,
			-2.4161592527466717e-10
		],
		[
			-8.647387486955495e-10,
			-7.33920131377986e-10,
			-1.7762216481787723e-09
		],
		[
			1.274846854158255e-09,
			5.107171504770338e-10,
			9.116617932775417e-10
		],
		[
			-1.6652790932669715e-09,
			1.70656356417268e-10,
			6.924043481245161e-10
		],
		[
			-3.6309521438238643e-09,
			6.014452039255572e-10,
			2.7361801850952133e-09
		],
		[
			-2.712898075660351e-10,
			9.595022165144162e-10,
			-8.649054114259502e-12
		],
		[
			1.5245186011061497e-10,
			-3.603761230342428e-09,
			-2.221074201902362e-09
		],
		[
			3.998270391701341e-09,
			1.6847718874450294e-09,
			-2.910660667211679e-09
		],
		[
			1.1042560743888786e-09,
			1.1218559829369006e-09,
			-3.0100087863107987e-10
		],
		[
			-9.756538700688091e-11,
			-7.112674359957849e-10,
			2.877360123540879e-09
		],
		[
			-7.567052669717473e-09,
			-9.120432156459317e-09,
			9.125569855333771e-09
		],
		[
			-6.299419839117087e-09,
			-5.433435645484246e-09,
			9.467706243448894e-09
		],
		[
			-8.014036747920993e-09,
			-2.240067864494244e-09,
			9.62725692916596e-09
		],
		[
			-5.405856618246975e-09,
			-2.7799131819371493e-09,
			1.1232975226571213e-08
		],
		[
			-5.652194938853905e-09,
			-1.1469195112314637e-08,
			8.814087192252818e-09
		],
		[
			-5.5614351949171e-09,
			-9.326385223562548e-09,
			9.014819439721134e-09
		],
		[
			-1.4954779584571513e-09,
			-2.8541153449415687e-09,
			4.5401359385295385e-09
		],
		[
			3.668583819279212e-09,
			4.941043529445423e-09,
			-5.992190249579253e-09
		],
		[
			3.3636018895214415e-09,
			5.817871839442832e-09,
			-5.232428735079588e-09
		],
		[
			1.890392928486433e-10,
			9.49481575196558e-10,
			-8.238706345764968e-09
		],
		[
			4.337807617239113e-09,
			6.652119442863587e-09,
			-8.650030328384191e-09
		],
		[
			4.615150821670895e-09,
			7.501199272506741e-09,
			-8.163599214531126e-09
		],
		[
			5.633312473334917e-09,
			4.059148831339575e-09,
			-7.181692508852579e-09
		],
		[
			6.152681734566556e-09,
			1.130883278454125e-09,
			-5.170519414814764e-09
		],
		[
			8.346146826031349e-09,
			4.519892041935829e-09,
			-3.753305751844009e-09
		],
		[
			5.106684294445367e-10,
			1.839230538284602e-09,
			-5.25022832318487e-09
		],
		[
			3.1784810632942606e-09,
			5.81267417972571e-09,
			-4.189849952988018e-09
		],
		[
			8.962559396111372e-09,
			2.114645804521903e-08,
			2.124100724235405e-08
		],
		[
			2.2824710380335873e-09,
			-4.075146558726161e-09,
			-2.5029435494472046e-09
		],
		[
			-4.777988802058119e-09,
			-4.339647237861292e-09,
			-7.088242408115744e-09
		],
		[
			-9.539504890118144e-10,
			-5.5906626465902286e-09,
			-5.437679331761243e-09
		],
		[
			-5.51309114307492e-09,
			-7.141001602041242e-09,
			-6.212141953029884e-09
		],
		[
			7.036978896912969e-10,
			2.4645482229458653e-09,
			2.5008070040314153e-09
		],
		[
			-2.3017373079039328e-09,
			4.354936898457291e-09,
			3.8392986199471077e-10
		],
		[
			2.7276257868627997e-09,
			-1.084339012555699e-09,
			-1.7990651885887291e-09
		],
		[
			-1.1295863686501639e-09,
			-5.735146108847775e-09,
			-1.0856716774373968e-09
		],
		[
			6.241883766803823e-10,
			-1.386381292268231e-10,
			1.0611716906263915e-09
		],
		[
			5.638361485785174e-11,
			1.8409864902526629e-09,
			3.922727415003293e-10
		],
		[
			-8.663169358215455e-10,
			-9.973887105404933e-10,
			6.686697515055918e-10
		],
		[
			1.857449442834174e-10,
			-7.04959650484923e-10,
			-2.1221141836323033e-09
		],
		[
			-1.661663773012406e-09,
			1.239240020248335e-08,
			-7.422947716809631e-10
		],
		[
			-3.458732419665715e-09,
			1.08225711849183e-08,
			1.021312588358219e-09
		],
		[
			-1.7766018603405348e-09,
			1.0950244724071253e-08,
			4.306170671835064e-09
		],
		[
			-3.548473798243977e-09,
			9.39751751932012e-09,
			3.38570693629852e-09
		],
		[
			-2.4975192290512374e-09,
			3.583839866847363e-09,
			6.8736523140224965e-09
		],
		[
			1.2292818640530197e-09,
			2.0498172443290555e-09,
			5.584504031804428e-09
		],
		[
			2.0644232539108946e-09,
			-7.836297630576335e-09,
			1.1456392767558954e-10
		],
		[
			2.2468788308343564e-09,
			-2.165190489576361e-08,
			-9.821458288421488e-09
		],
		[
			7.4024071315153876e-09,
			-1.9708188215629707e-08,
			-1.0722157409891871e-08
		],
		[
			7.341397762453184e-10,
			-1.4454366051003966e-09,
			-9.231496793154991e-10
		],
		[
			-2.268990894565189e-09,
			-3.783209108885389e-09,
			2.0859836005618556e-09
		],
		[
			-8.136325537945677e-09,
			-1.5540695407981915e-09,
			1.3523468430972862e-09
		],
		[
			9.671176656265574e-09,
			6.782715254783448e-09,
			-2.515180764343661e-09
		],
		[
			-2.2441473579783654e-11,
			7.207903346544353e-10,
			-3.3222617226825387e-09
		],
		[
			4.120527055024973e-09,
			-3.0247451251482614e-09,
			-2.3474255192500705e-09
		],
		[
			-3.272828792115517e-09,
			1.8723054097307475e-09,
			2.3629332184995106e-09
		],
		[
			1.6623335486749442e-09,
			-1.8532851073925396e-09,
			-7.579676057873504e-10
		],
		[
			-2.0041415633752364e-09,
			8.57322100856897e-10,
			2.413509358771929e-09
		],
		[
			1.7642112528194952e-09,
			2.0109890588942972e-10,
			1.5876691513956285e-09
		],
		[
			-2.2476600274489154e-09,
			1.226513481409715e-09,
			6.354311905289124e-11
		],
		[
			-1.8638397230820047e-09,
			2.9038520178322172e-09,
			2.4557253979097844e-10
		],
		[
			-1.7003600542157774e-09,
			-2.056716004247002e-09,
			1.2266661850288425e-10
		],
		[
			-1.0317581694331398e-09,
			5.204777100837589e-09,
			-2.8948741887852536e-10
		],
		[
			3.7161112233787453e-09,
			7.375259530246289e-10,
			-1.2414955549950709e-09
		],
		[
			1.3886448270083397e-09,
			1.6922560046697076e-09,
			-1.805889821115492e-09
		],
		[
			7.430360845435168e-10,
			-4.280116501649896e-09,
			-4.449614594639065e-10
		],
		[
			-8.453125725482985e-09,
			-2.84200338275892e-09,
			-1.1685112046779228e-09
		],
		[
			-1.5328397117013447e-11,
			2.0602745259673267e-09,
			-1.989192045971364e-09
		],
		[
			3.4150868254100246e-09,
			3.2464554174451905e-10,
			3.0796337213218694e-09
		],
		[
			3.0046972353684386e-09,
			-1.106673761584412e-10,
			1.5745141887673162e-09
		],
		[
			7.96835873622596e-10,
			-3.633827879261703e-09,
			1.9171504367192268e-09
		],
		[
			9.543878058110275e-10,
			6.469841529544706e-11,
			-2.97687027967129e-09
		],
		[
			-5.398537724068826e-10,
			-2.0879163556337163e-10,
			9.327141376628736e-10
		],
		[
			5.276624833491948e-10,
			-6.27529795072504e-09,
			-2.6158246804525306e-09
		],
		[
			-1.9606909689331254e-09,
			-3.0240607169891903e-09,
			-2.6653011070966424e-09
		],
		[
			-1.490000196462776e-09,
			2.795956457236584e-09,
			3.288754313908337e-10
		],
		[
			-9.175086496950732e-10,
			3.533864654531548e-09,
			1.043993670836305e-09
		],
		[
			2.3428404047690257e-09,
			1.1359083848665735e-09,
			6.283708516247726e-09
		],
		[
			3.2719370618776503e-10,
			-1.2444978107981854e-09,
			7.96534399571295e-10
		],
		[
			7.559691873824322e-10,
			3.2222202021453175e-09,
			-1.1278300884886167e-09
		],
		[
			4.437581940727462e-09,
			1.9898766116279396e-08,
			2.0405200738838954e-10
		],
		[
			6.345309707178468e-09,
			1.4346443373528223e-08,
			-1.9552310833974545e-09
		],
		[
			3.844385815449032e-09,
			1.1847746283460019e-08,
			1.3467541277727493e-10
		],
		[
			6.661184473076254e-09,
			1.2137483677680333e-08,
			8.306435352893352e-10
		],
		[
			-1.151707149411879e-09,
			7.355539669545344e-09,
			2.1475739511187484e-09
		],
		[
			-2.0136754787019126e-08,
			-6.558597912049331e-08,
			-1.3617138231762845e-09
		],
		[
			6.152938767371618e-10,
			-6.275821111127502e-09,
			1.2422904829603193e-09
		],
		[
			8.319807854017951e-10,
			-1.060668422981121e-09,
			-6.593222865876383e-10
		],
		[
			5.5445791082353746e-11,
			4.8548199327015465e-09,
			-3.4982468720768407e-10
		],
		[
			-1.5027204532212048e-09,
			2.4816696014071823e-09,
			-2.331435091649692e-10
		],
		[
			-6.393503790161773e-10,
			-5.15703617211897e-09,
			-1.6390749556960976e-09
		],
		[
			2.0537493650921535e-09,
			4.620697869662529e-09,
			1.935439692058972e-09
		],
		[
			-1.1630548824115076e-09,
			-2.2469660974947257e-09,
			4.130007627880437e-09
		],
		[
			-2.5134410366468034e-10,
			2.783304399951167e-09,
			-4.42637236424331e-09
		],
		[
			-4.197770817812278e-09,
			5.0986799083855935e-09,
			-2.653993643197484e-09
		],
		[
			-2.3077227265624362e-09,
			-1.594612380194607e-10,
			1.9259566834210175e-09
		],
		[
			-8.08890131282393e-10,
			-2.3499416959961356e-10,
			-2.1761595403312934e-09
		],
		[
			-1.1708474854333167e-09,
			-1.6192844751905464e-09,
			-2.089579904844137e-09
		],
		[
			-1.034302243323123e-09,
			-1.7460906391511866e-09,
			-6.249326976597743e-11
		],
		[
			7.746355795499528e-11,
			4.306957759441101e-10,
			1.53841475662423e-09
		],
		[
			3.1075163085478132e-09,
			-3.924714012500246e-10,
			3.136639185653284e-09
		],
		[
			1.069317011156436e-09,
			-3.1505411637724196e-11,
			1.1185649186378113e-09
		],
		[
			2.2121352800992177e-09,
			1.53909114496962e-09,
			1.119689235121697e-09
		],
		[
			3.053101246655508e-09,
			-2.884659494449497e-09,
			-1.8570384213191432e-09
		],
		[
			-1.7479392697618492e-10,
			1.3642728397035634e-09,
			-1.2134052855762382e-08
		],
		[
			3.822594707809454e-09,
			-5.385833592237862e-09,
			-1.665557534514028e-09
		],
		[
			1.0582710195679556e-11,
			3.4258052365981143e-09,
			6.344925737739534e-09
		],
		[
			-1.1528157839262673e-09,
			-2.1716812173383133e-09,
			4.7077940462335766e-09
		],
		[
			-2.505567707102681e-09,
			2.7674367332744447e-09,
			2.7468906063032933e-09
		],
		[
			-5.150081272670751e-10,
			-7.379844553130164e-10,
			1.805903503131043e-09
		],
		[
			1.7905339657874886e-09,
			3.717693842383986e-10,
			8.329672377700008e-11
		],
		[
			9.955290168092132e-10,
			-3.557597805773951e-10,
			9.49457432198382e-10
		],
		[
			-2.9241748496476613e-09,
			1.3151845315536347e-10,
			-1.4821286681806454e-09
		],
		[
			-2.179980748540979e-09,
			1.2976485850706273e-09,
			-1.2818196276472266e-09
		],
		[
			7.814363614382285e-10,
			-9.276488247366979e-10,
			-2.9179790488814273e-10
		],
		[
			2.051664381420891e-09,
			2.2045663816303763e-10,
			2.1708854160962198e-10
		],
		[
			9.366458398820963e-10,
			4.111392676571996e-09,
			-6.277608175289678e-09
		],
		[
			-2.3812445796534565e-09,
			-6.526082572121345e-09,
			-1.8407035264716014e-09
		],
		[
			4.068759400104861e-09,
			-1.8545682614327292e-10,
			4.862974003206596e-09
		],
		[
			2.6593573433268542e-11,
			-4.33798765410837e-09,
			3.9164670889096745e-09
		],
		[
			1.3527643458271045e-09,
			-2.058540285493293e-09,
			-5.439118010067255e-10
		],
		[
			-7.391569351340097e-10,
			1.1742550406817414e-09,
			-7.819260481463839e-10
		],
		[
			-2.3217106732189735e-10,
			1.9702573839796256e-09,
			-3.863858365685862e-09
		],
		[
			-2.3289225681482515e-09,
			-2.145010761644701e-09,
			5.413094774582243e-09
		],
		[
			-1.849507952215214e-09,
			-3.110710012458413e-10,
			-2.539936853218978e-09
		],
		[
			1.146239943226981e-09,
			8.308243999523646e-09,
			1.6554089031206793e-09
		],
		[
			-2.761341693124573e-09,
			-7.793424703747502e-09,
			-2.4598078921746292e-09
		],
		[
			-8.918650709168729e-10,
			4.298880013868476e-09,
			-2.5629530638382567e-09
		],
		[
			2.7302273774959575e-10,
			4.789502368234046e-09,
			-1.6890166025512057e-09
		],
		[
			3.537629507568472e-09,
			-3.2388133179725983e-10,
			1.554826166060459e-09
		],
		[
			-1.5744548127641024e-10,
			-9.710763465577867e-10,
			5.156951392503595e-09
		],
		[
			-3.656215599423196e-09,
			3.9163554063769844e-10,
			-2.5726846839836865e-09
		],
		[
			-2.7458261790251194e-09,
			-3.2201367909171357e-10,
			-2.7047605031857457e-09
		],
		[
			-3.908532638930513e-10,
			-2.293429235975068e-09,
			-4.719650066049544e-10
		],
		[
			-2.4760264599677326e-10,
			3.699355217857671e-10,
			3.90148334374462e-09
		],
		[
			1.587033188853394e-09,
			-3.3590707763657954e-09,
			3.6478189509389335e-09
		],
		[
			-2.1941083547100494e-09,
			-5.4839747674957955e-11,
			-2.706398854773552e-09
		],
		[
			7.64757285419469e-09,
			5.2677823766840695e-09,
			9.065067538643623e-10
		],
		[
			3.902126965314916e-09,
			-3.368133858216178e-09,
			1.146903161780573e-09
		],
		[
			3.1848144270827986e-09,
			3.78175680330981e-09,
			-2.1192063875447844e-10
		],
		[
			5.297365668601167e-09,
			-7.53797926471892e-10,
			-2.0899071195422145e-09
		],
		[
			-8.920901536173486e-09,
			-5.9015744909846715e-09,
			-5.27364846433575e-10
		],
		[
			-3.4634055248255012e-09,
			6.241749472363567e-09,
			1.6822894429497509e-09
		],
		[
			-7.2379772956076406e-09,
			1.1112509552478226e-08,
			4.809444912794098e-09
		],
		[
			6.5233113857629725e-09,
			-3.340262866027555e-09,
			1.120642550324134e-09
		],
		[
			5.825947930140652e-10,
			1.2157643489627843e-09,
			1.7173419050117246e-09
		],
		[
			3.918144941952983e-09,
			-1.8610599092609456e-09,
			2.083301080981926e-09
		],
		[
			7.398308532363096e-10,
			2.348949463303031e-10,
			2.4849933391017175e-09
		],
		[
			3.069429804038806e-09,
			3.0596922844059995e-10,
			1.4741412741881772e-10
		],
		[
			7.106219883507997e-10,
			1.6999731668269142e-09,
			1.790251862054925e-09
		],
		[
			-2.895689960002934e-10,
			-2.772746926446415e-09,
			-8.465876958588236e-10
		],
		[
			-7.918462531207832e-10,
			9.673394949512456e-10,
			8.272915318325086e-10
		],
		[
			-7.321902436460996e-10,
			-2.364031656401989e-09,
			-9.153804032509317e-10
		],
		[
			-2.1351657544154286e-09,
			1.6390786391648787e-09,
			-1.3590022316683521e-09
		],
		[
			2.4477790536308064e-09,
			-3.777922336576712e-09,
			-1.5650867106365823e-09
		],
		[
			-1.3263272112366661e-09,
			-1.4945839828383987e-09,
			1.7088325336301316e-09
		],
		[
			-3.4847056838038184e-09,
			-1.8749208705348255e-09,
			-3.916333565283568e-10
		],
		[
			1.5359249733940472e-09,
			-1.4259620233472953e-09,
			-2.2310601169405427e-09
		],
		[
			-5.11559877097479e-09,
			4.066364413598381e-09,
			-6.087837410845529e-09
		],
		[
			3.6634553327026375e-10,
			-1.622177871242214e-09,
			-3.087873641691829e-09
		],
		[
			1.219396882156796e-09,
			-7.082253480769708e-10,
			-2.0505227572922245e-10
		],
		[
			2.310859121748034e-09,
			1.249172495640087e-09,
			1.9130776653301845e-09
		],
		[
			-3.290496387823006e-09,
			-4.673733635747041e-09,
			2.193452117854139e-09
		],
		[
			-1.8314579918336548e-09,
			-1.275325245597869e-09,
			-6.2260224649782e-10
		],
		[
			-2.4025831684756154e-09,
			9.615832599032206e-10,
			-1.825646011867453e-09
		],
		[
			5.21367842638403e-09,
			3.738303125801589e-09,
			-1.6582815248191242e-09
		],
		[
			-4.7432471193027915e-09,
			1.8288273591080656e-09,
			3.786840168557828e-09
		],
		[
			-2.427392305668904e-09,
			-5.173061359250865e-10,
			-5.530758407089878e-10
		],
		[
			1.0790930156641265e-09,
			-2.3611995765599327e-09,
			4.193350426143276e-09
		],
		[
			-4.1104189484293383e-10,
			-2.858093197028021e-09,
			1.5663277649206758e-09
		],
		[
			1.3827197119285382e-09,
			4.029882360021361e-10,
			-5.743492012525829e-10
		],
		[
			2.022685638226051e-09,
			2.041162177307518e-09,
			-1.9255969110866834e-09
		],
		[
			-3.544621588896928e-09,
			-1.1982727933792492e-10,
			3.781282290706091e-10
		],
		[
			-3.4466548832587265e-10,
			1.607600428453076e-09,
			-2.070011600288395e-09
		],
		[
			-8.700007561892796e-10,
			4.920363982421489e-10,
			-3.592361985680148e-09
		],
		[
			-2.7906892121670345e-09,
			9.874174742914515e-11,
			-1.2684362096620385e-09
		],
		[
			8.16387594029182e-10,
			-1.9044972346359e-11,
			-4.824993018807613e-09
		],
		[
			-2.973872226522123e-10,
			-3.4588870296916333e-09,
			-5.127360922929872e-09
		],
		[
			2.3342944956524007e-09,
			-1.6357886585777126e-09,
			-2.2094486155877542e-09
		],
		[
			2.265733044101895e-09,
			-2.7097768834880514e-09,
			4.0993102891423426e-09
		],
		[
			5.528132088441963e-09,
			7.208567386412976e-09,
			8.121677428169455e-09
		],
		[
			-2.103285680377313e-09,
			-2.2009404160912522e-10,
			-2.2530360636555437e-09
		],
		[
			-1.996961923032375e-09,
			-1.0047042562721604e-09,
			2.8245024598970778e-09
		],
		[
			5.800111473411258e-10,
			2.5977384298500934e-09,
			2.079488029032931e-09
		],
		[
			-5.365080309583284e-10,
			-3.2325327429276048e-09,
			1.1167857619858997e-09
		],
		[
			2.738348145479364e-09,
			-6.106907645461324e-09,
			-7.76363276103089e-10
		],
		[
			1.3183963415474206e-09,
			7.966500256420174e-09,
			-2.991376911157091e-09
		],
		[
			5.139228536872521e-09,
			-2.2880196527899917e-09,
			3.8163051031072895e-10
		],
		[
			4.11309531085448e-09,
			1.447458111842912e-09,
			-9.143443336448443e-10
		],
		[
			3.2472623862922873e-09,
			-8.369789467463763e-10,
			4.314211861546849e-10
		],
		[
			2.815115128396731e-09,
			-7.704761655039439e-10,
			-5.513037785928739e-10
		],
		[
			3.9332394912748276e-09,
			-3.979238766573819e-10,
			-1.5290896768321207e-10
		],
		[
			1.4525064939411102e-09,
			-1.9042367968731095e-09,
			2.104639221636254e-09
		],
		[
			1.0927947805495004e-08,
			-5.0263438169698504e-11,
			-8.794127490567816e-11
		],
		[
			-3.1628395153126114e-08,
			4.800440764897669e-09,
			-1.2111925632750604e-09
		],
		[
			-1.020612306489289e-08,
			-2.2689182518174944e-09,
			6.612379274310783e-09
		],
		[
			-1.1758700412081678e-08,
			-8.363779392907033e-09,
			-2.3584009334159725e-09
		],
		[
			-9.236827223941561e-09,
			-5.478705884468026e-10,
			-7.815822476879243e-10
		],
		[
			4.421141656397534e-09,
			5.121299239918346e-09,
			6.991304717167082e-09
		],
		[
			4.452086496257929e-09,
			1.0560235245470785e-08,
			1.632431172277268e-09
		],
		[
			1.2012991953667894e-08,
			-2.3530277254521938e-09,
			-6.636245191277908e-09
		],
		[
			1.031543059459256e-08,
			-2.147938526765608e-09,
			-5.459886791373291e-09
		],
		[
			1.0755428365665669e-09,
			5.944640160056109e-09,
			4.1393232435738095e-09
		],
		[
			4.1011787095452346e-10,
			-1.7409522979885335e-09,
			8.545629568914899e-10
		],
		[
			-6.304677873699843e-11,
			-4.66505124331369e-09,
			1.3718002941943463e-09
		],
		[
			-4.824277031932735e-09,
			-1.921409414828704e-09,
			-2.8681347767990988e-09
		],
		[
			3.401663103148537e-09,
			2.3827727960748056e-09,
			-3.4975517178606214e-09
		],
		[
			3.2494736423906872e-09,
			-7.314381224316864e-09,
			-1.4114123214449775e-10
		],
		[
			1.8796946816334053e-09,
			4.3004311339702056e-10,
			-1.0427679245602913e-10
		],
		[
			4.65283917744345e-10,
			-9.709916498589069e-10,
			1.2369003930577718e-10
		],
		[
			3.2158610785985686e-10,
			-6.75516040709426e-10,
			2.3770097783465177e-10
		],
		[
			-1.7337601780776066e-09,
			1.0682729305825573e-09,
			1.642620333778992e-09
		],
		[
			4.467019979317493e-09,
			-2.1027208982039736e-09,
			-2.049406322949225e-09
		],
		[
			8.383865642596679e-10,
			3.852339105100575e-09,
			-6.592255135156768e-10
		],
		[
			1.0840186262931823e-08,
			-2.2973403914228716e-09,
			2.0458128816251343e-10
		],
		[
			-2.7988363550236837e-09,
			-1.3778298998927159e-09,
			6.506253772771369e-10
		],
		[
			-7.442181719125661e-10,
			2.3412039357609483e-11,
			2.018021072323444e-09
		],
		[
			2.7420152682806896e-09,
			-2.24380978453372e-09,
			-1.959835352017905e-09
		],
		[
			-2.583272180130627e-09,
			1.0052373646838026e-09,
			1.3948815719198699e-09
		],
		[
			-2.1270105626768e-09,
			3.0746818225646803e-09,
			8.178688473723044e-10
		],
		[
			-1.0015900871336701e-10,
			-9.156532730848962e-10,
			-1.8518265951010027e-09
		],
		[
			4.960678119436493e-10,
			1.419262375909508e-09,
			6.379589993421468e-10
		],
		[
			-9.88129201648399e-10,
			-2.5221666637514496e-09,
			1.4504319192432228e-09
		],
		[
			-1.3262896086281996e-09,
			1.6728689605933463e-09,
			9.319574990589609e-10
		],
		[
			-1.4428154778678836e-09,
			-2.1674687588052534e-09,
			1.6507413810446979e-09
		],
		[
			-3.3916596144550727e-09,
			-1.629882656985744e-10,
			-2.24923980988124e-09
		],
		[
			-4.190488677119825e-09,
			7.697662543462836e-10,
			-1.2082866034852936e-09
		],
		[
			-1.3443864389224008e-09,
			-1.5568752571493181e-09,
			-1.0438934094009093e-10
		],
		[
			-9.709294166777643e-11,
			-1.222480896730809e-09,
			-1.6543828450601995e-09
		],
		[
			9.126572446185288e-10,
			-3.0563063497141978e-09,
			1.1162487703915875e-10
		],
		[
			-1.4963086272128142e-09,
			2.9183964733343265e-09,
			4.6140471515806113e-10
		],
		[
			-3.817970682520506e-09,
			-8.082423745362582e-10,
			2.077161852646451e-09
		],
		[
			2.4146288560445466e-09,
			-1.1524511840749543e-09,
			2.4749289312281637e-09
		],
		[
			-6.226187939170057e-10,
			-3.8678850511196544e-11,
			1.5838782332328417e-09
		],
		[
			4.0026198649758783e-10,
			3.914741969203771e-09,
			5.477386773066219e-10
		],
		[
			1.6241024933205593e-09,
			2.603107675094078e-09,
			-4.076438622516991e-09
		],
		[
			-3.208873633344536e-09,
			1.5794369679806334e-09,
			-1.9816590506005617e-09
		],
		[
			6.849290288861492e-11,
			2.7962798026314275e-09,
			-1.5633120196656172e-09
		],
		[
			2.366484284532047e-09,
			1.3743979733991262e-09,
			-1.1018244455276156e-09
		],
		[
			-1.0724518504245229e-09,
			2.0836569348143103e-09,
			1.687427952587077e-09
		],
		[
			-5.996560751360195e-10,
			1.7084348863781873e-09,
			2.0939276261257722e-09
		],
		[
			4.110941790580399e-09,
			8.022581405119852e-10,
			-5.030435179596663e-09
		],
		[
			-6.05053200820664e-10,
			-5.823554306199588e-10,
			-2.7691740984252408e-09
		],
		[
			-3.4003664776038633e-10,
			1.5668473615990973e-09,
			1.8166346921843416e-09
		],
		[
			-2.5661958668639644e-09,
			-3.4951849578693508e-09,
			3.889046959711826e-09
		],
		[
			-9.402007089462395e-10,
			-3.636941210205115e-09,
			3.1944591894234382e-09
		],
		[
			-3.0477558402863396e-09,
			-5.5142171123839066e-09,
			3.0182547171736073e-09
		],
		[
			7.371589088984728e-09,
			1.6188209824247817e-08,
			5.804997292114208e-10
		],
		[
			-3.755678255214866e-09,
			-7.193710228945764e-10,
			-2.0915877239444794e-09
		],
		[
			-2.5402655196914135e-09,
			-1.1265718598602154e-09,
			-1.9848769206322934e-09
		],
		[
			2.912311235154107e-09,
			-5.191108618903792e-09,
			-2.7167489912317116e-09
		],
		[
			-1.7222536278923535e-09,
			-2.6556843025872334e-09,
			-8.970261479800662e-10
		],
		[
			6.33810914898825e-11,
			-1.2314514213628272e-09,
			3.23077740452251e-10
		],
		[
			-7.084522819474406e-09,
			4.351824842389997e-09,
			4.676110159543523e-10
		],
		[
			4.69101214191946e-10,
			3.3958126441375263e-09,
			1.356095184583583e-10
		],
		[
			-9.537867531929177e-10,
			2.951926921078776e-09,
			1.384604304475472e-09
		],
		[
			1.0019235589551558e-09,
			-6.509068924671065e-09,
			-6.847983516923231e-10
		],
		[
			-9.527974573953763e-11,
			-1.8807734434862937e-09,
			-1.6943207884046186e-09
		],
		[
			5.165630048031105e-10,
			2.014318402240061e-09,
			1.2129279622193406e-09
		],
		[
			2.0080154522853376e-09,
			-9.188773065531221e-10,
			2.6730813842725835e-09
		],
		[
			2.0651873858394777e-09,
			-4.13567647176635e-09,
			-4.097043375295256e-09
		],
		[
			1.8500627774240178e-09,
			-2.0967091941522058e-09,
			-1.0352738283421871e-09
		],
		[
			1.5356259866886104e-09,
			2.7346241487616605e-09,
			-2.0562623285104292e-09
		],
		[
			-1.430222985146796e-09,
			1.375185174909531e-09,
			-7.621280579035213e-11
		],
		[
			8.292388997713528e-10,
			3.0576339414419347e-10,
			-9.962347320595347e-10
		],
		[
			-1.1279550790187846e-09,
			3.352172791496151e-09,
			4.199406109752984e-09
		],
		[
			2.0749216390159243e-09,
			-1.0533872545766826e-09,
			1.1408543224893325e-09
		],
		[
			-1.1286061245110949e-08,
			-9.148669388254057e-09,
			7.065087959390871e-09
		],
		[
			4.330980625257852e-09,
			5.388398751755766e-09,
			-2.3448882013999478e-09
		],
		[
			5.446509459043075e-09,
			2.412800934422487e-09,
			-1.264103767486089e-09
		],
		[
			3.768063968703567e-09,
			1.5616484353289086e-09,
			-1.1281355516083752e-09
		],
		[
			-3.907047497613561e-10,
			1.8907140515276562e-09,
			-5.992603661040693e-10
		],
		[
			-2.7439207466272124e-09,
			-2.212614449880914e-09,
			-1.862223174047756e-09
		],
		[
			8.751326884940704e-10,
			1.0772166510020672e-10,
			1.3352310125532888e-10
		],
		[
			-1.5297941944132073e-09,
			2.8455978460837592e-09,
			-1.4925104724251807e-09
		],
		[
			-3.0705090265981916e-09,
			6.110674148651109e-09,
			8.616109679539106e-09
		],
		[
			4.642678337811345e-09,
			-9.451188019356864e-10,
			4.64007166210366e-09
		],
		[
			-4.0795009554845645e-10,
			-5.2411541931584156e-09,
			-3.052323241707871e-09
		],
		[
			3.655749787485637e-10,
			-2.7699989996420366e-09,
			-8.711347627509719e-09
		],
		[
			7.986733001341927e-09,
			3.8051287969525886e-09,
			3.961848978244907e-09
		],
		[
			1.0119166927186808e-09,
			1.7619394209777338e-09,
			5.181513983426945e-09
		],
		[
			4.39777426730876e-09,
			1.8116830170713715e-09,
			-5.818244921829719e-10
		],
		[
			-5.151865471055303e-10,
			2.1451601554666192e-09,
			1.1742459134324661e-09
		],
		[
			-3.3694883070337785e-09,
			1.7488269337941106e-09,
			-2.367546856432204e-09
		],
		[
			-2.8763278158531355e-09,
			1.9652937715654174e-09,
			-1.4994979376544468e-09
		],
		[
			-3.2109199958997674e-09,
			-6.44201888307781e-10,
			2.1695043619126053e-09
		],
		[
			-7.540811249226796e-10,
			3.7736002996258575e-10,
			-2.3878212858579033e-09
		],
		[
			-9.945402162603912e-10,
			-1.8158886091885956e-09,
			-3.0878891556186186e-10
		],
		[
			5.048748310867411e-10,
			-2.6998610880573497e-09,
			-3.067067474467095e-10
		],
		[
			-2.180754785381779e-09,
			-8.45544054023776e-09,
			-5.034927001880833e-09
		],
		[
			-1.2182186511583795e-09,
			-7.813973549820019e-10,
			-1.526585230048043e-09
		],
		[
			3.551436690931098e-09,
			-2.590742815637569e-09,
			-9.084901025534247e-10
		],
		[
			3.390499940373956e-09,
			1.8391138320457915e-10,
			6.3611756604605645e-09
		],
		[
			4.4561373152370137e-10,
			-7.066755696017062e-09,
			5.9092990232528936e-09
		],
		[
			-1.6814503900379909e-09,
			3.913253753889771e-09,
			-1.3566524507931537e-09
		],
		[
			-7.749417427787587e-10,
			5.236913131349834e-09,
			-5.815401016864576e-09
		],
		[
			-3.7129395788533085e-09,
			1.1048175981924619e-09,
			-2.663345883454521e-09
		],
		[
			3.933457055805816e-09,
			1.602612793661785e-09,
			1.678260481334363e-09
		],
		[
			1.2751716120335836e-09,
			2.651241165632782e-09,
			1.261399939990911e-09
		],
		[
			4.012330724169471e-09,
			1.0978010363988524e-09,
			-1.9008421065910434e-09
		],
		[
			-9.220959392009029e-09,
			-5.351654995693737e-09,
			-1.038818314734226e-09
		],
		[
			1.5272897122221485e-09,
			-2.8146603901885593e-09,
			-3.449280399118688e-09
		],
		[
			1.0970440394604598e-10,
			-2.0422939390224625e-09,
			5.641628071798449e-11
		],
		[
			-1.3255903218908004e-09,
			-1.8403973127134793e-09,
			-2.2383507644954742e-09
		],
		[
			-1.9145131329379643e-12,
			-6.746517720568753e-10,
			1.9405002744492e-10
		],
		[
			-2.0098991884932663e-09,
			-4.631361103307761e-09,
			-1.544739891185506e-09
		],
		[
			-3.754296553022183e-09,
			-1.7962403525804244e-09,
			7.485837469640047e-10
		],
		[
			5.123008651405806e-11,
			-1.8608915279257724e-09,
			8.838527000715817e-10
		],
		[
			1.1424593877165685e-09,
			1.0309967373458498e-10,
			3.880514706098673e-10
		],
		[
			1.8840373737686875e-09,
			-2.5986805897454318e-09,
			-3.4180218589674083e-09
		],
		[
			-1.0938727206917184e-10,
			2.6555927366917086e-10,
			-2.543357142908089e-09
		],
		[
			-1.616567896841315e-09,
			-2.6911863875278375e-09,
			2.110643071416908e-10
		],
		[
			6.936089498822608e-09,
			5.7352889562387385e-09,
			6.173934784326289e-10
		],
		[
			1.112313662755385e-09,
			4.6042522904492324e-09,
			-1.3954425363336e-09
		],
		[
			1.0939200787789849e-09,
			1.321354580535103e-09,
			7.753333744948212e-10
		],
		[
			2.7201252925599297e-09,
			3.466566211280035e-09,
			1.8292565691010403e-09
		],
		[
			1.281101433012182e-09,
			2.979460364194671e-09,
			2.0202015998522947e-09
		],
		[
			-9.040615184647347e-09,
			2.4747820249671206e-09,
			6.864989038177801e-09
		],
		[
			9.36849169723074e-10,
			-2.6685658604604106e-09,
			-7.227933089306348e-10
		],
		[
			4.5946122826028726e-10,
			8.761052716735866e-10,
			1.6053555859025682e-09
		],
		[
			-2.9974946010753604e-09,
			3.677561549831093e-10,
			4.519674176461965e-09
		],
		[
			1.4197233853504096e-10,
			3.836996679146857e-09,
			3.381176813818931e-10
		],
		[
			3.374230128180174e-09,
			1.3758520415837104e-09,
			-1.3124037629663467e-09
		],
		[
			2.1396097761899197e-09,
			-4.674253794676303e-10,
			1.7046472445412987e-09
		],
		[
			-5.603644004834845e-09,
			1.346638376065214e-09,
			-8.492230014964195e-10
		],
		[
			4.237989428974173e-09,
			3.0146010768294347e-09,
			-1.4586723739122906e-09
		],
		[
			-7.896666182956722e-10,
			-1.8136369954560113e-09,
			-3.0044930334820014e-09
		],
		[
			-1.899306845656579e-09,
			-5.86832136489778e-09,
			-8.202092075005136e-10
		],
		[
			1.8076275123306928e-09,
			-1.9405928703156393e-09,
			6.426132731944769e-09
		],
		[
			-4.416820674819861e-10,
			-5.505718648099933e-09,
			4.3856294892241185e-09
		],
		[
			-4.141926811481738e-09,
			-4.435142106128634e-09,
			4.190176547126506e-09
		],
		[
			-9.645058431473557e-10,
			2.28332129140957e-09,
			4.916988651486603e-10
		],
		[
			8.218642020433665e-11,
			-2.690104063326565e-09,
			-2.71340420237678e-09
		],
		[
			-1.2365009560572438e-09,
			4.4501674087292905e-09,
			-1.8460411192071207e-09
		],
		[
			-1.3112400269721774e-09,
			5.020029324360362e-09,
			-6.995722560119922e-09
		],
		[
			1.3044026509959318e-09,
			-1.0967999943618995e-10,
			-2.2940762995919237e-09
		],
		[
			5.087353089689918e-10,
			-1.0645983415582547e-09,
			-2.194394990062623e-09
		],
		[
			4.190937649795235e-09,
			3.400607365810894e-10,
			1.7427147258449595e-09
		],
		[
			1.3506708417015009e-09,
			-2.5659418555761173e-10,
			-2.447749322345711e-09
		],
		[
			-3.660579284321118e-10,
			-2.4065695641687045e-09,
			-3.37737865020722e-09
		],
		[
			-2.387485012191338e-09,
			-1.1129490367813123e-10,
			9.310792401034666e-10
		],
		[
			2.2907952383327586e-10,
			-4.172330600341297e-10,
			2.78957308000232e-09
		],
		[
			3.656563689318318e-10,
			-5.912357056256929e-09,
			1.4741888998809661e-09
		],
		[
			1.010102369002472e-09,
			1.2756306037480649e-08,
			-5.624264353640572e-10
		],
		[
			1.2829002161536035e-09,
			1.8601500461575844e-09,
			-2.8506062358760147e-09
		],
		[
			2.8901312644558955e-09,
			-2.6062019776460943e-09,
			9.276834640392675e-10
		],
		[
			1.346388613054484e-09,
			-1.0385542366575747e-09,
			2.1881279794344178e-10
		],
		[
			-1.9822752780960895e-09,
			8.30735940654077e-10,
			7.043134796524559e-10
		],
		[
			1.1196353552823769e-09,
			-7.994755483805206e-10,
			8.340796289634256e-10
		],
		[
			-4.656780170850267e-09,
			1.7533457758728458e-09,
			1.6571686527740537e-10
		],
		[
			2.8813617059882903e-09,
			1.1087331153640853e-09,
			2.479281875203826e-09
		],
		[
			3.6212623514063724e-09,
			-9.534971646901495e-10,
			2.3355235722574993e-09
		],
		[
			-2.0648779153485825e-09,
			-3.421752384915663e-10,
			4.534387608148806e-09
		],
		[
			-2.727374044877154e-09,
			-1.78229103706495e-09,
			2.572749092107837e-09
		],
		[
			-7.215265434135769e-09,
			2.5515089713279886e-09,
			2.198793559450204e-09
		],
		[
			-2.4306884905259253e-09,
			2.0674431164746603e-09,
			1.8465790075293194e-09
		],
		[
			-2.5904692298668807e-09,
			3.5999691871322883e-09,
			1.0654777229435176e-09
		],
		[
			-1.4336022023116923e-10,
			-7.041049536313134e-10,
			-1.8916736194857743e-10
		],
		[
			3.386571064055763e-11,
			-3.0272252881648307e-09,
			-3.4016489718951517e-09
		],
		[
			-1.8436558960826986e-10,
			1.0112473503625832e-09,
			-5.322327457328957e-09
		],
		[
			2.71841312078632e-09,
			-2.05720484882318e-09,
			-3.0972673356080566e-09
		],
		[
			4.039846406580992e-09,
			-2.3324037333094336e-09,
			-1.7850378330587567e-09
		],
		[
			4.061651629191235e-09,
			8.600005235151939e-10,
			-3.2373434778015e-09
		],
		[
			1.956571516040054e-09,
			-5.063667417396404e-10,
			3.7443572966231485e-09
		],
		[
			-1.8799573586803008e-09,
			-1.5441735530145724e-09,
			3.819018602163363e-09
		],
		[
			-4.499467173575149e-09,
			-1.3759002304582955e-09,
			1.1176383273725876e-09
		],
		[
			-1.0255625018788248e-09,
			-7.550391323049234e-10,
			-1.0267209673961654e-09
		],
		[
			-4.415718662825265e-09,
			-1.7459076536914315e-09,
			-2.0176893433071287e-09
		],
		[
			6.892889083953487e-11,
			6.646015810920578e-09,
			-2.461717741030773e-09
		],
		[
			2.38170340888555e-09,
			2.8864341700300218e-09,
			-4.799343993181504e-09
		],
		[
			7.372871486092811e-10,
			3.7347215306556797e-10,
			-1.170490561481022e-10
		],
		[
			8.752110521263387e-10,
			1.268094973358189e-09,
			-1.9582166968378664e-09
		],
		[
			-8.593220071959664e-10,
			-1.4195676131105844e-09,
			-2.4720899565200314e-09
		],
		[
			4.798804176743634e-09,
			-2.3523779636426343e-09,
			-2.8251441669030604e-09
		],
		[
			-1.6849494509577522e-09,
			5.066640738051219e-10,
			-1.0010245030212405e-10
		],
		[
			-1.6615443084891534e-09,
			5.768016101991192e-09,
			1.7465372050939664e-09
		],
		[
			2.0443407640089524e-10,
			-4.92387975879637e-09,
			5.3068922448100905e-09
		],
		[
			2.3928900706755937e-10,
			4.1831854081873093e-10,
			8.217350879322556e-10
		],
		[
			-8.883786869916264e-10,
			8.344649687573208e-10,
			-5.002279654205698e-10
		],
		[
			5.652670873882778e-09,
			-4.0782681459883896e-09,
			1.72212357305184e-09
		],
		[
			-1.2806146554623372e-09,
			2.158089937295839e-09,
			-1.8529903703786347e-09
		],
		[
			-6.675514116264361e-10,
			-3.50135127333629e-10,
			-1.2186578504800594e-09
		],
		[
			-2.615474957229392e-10,
			6.915403141748196e-10,
			-5.444873636416946e-09
		],
		[
			2.1848490935520867e-09,
			4.059809237000606e-11,
			-5.940757627933301e-09
		],
		[
			-2.7361551774670198e-09,
			5.267975819584375e-09,
			-2.3121639948596565e-09
		],
		[
			-2.2012159179638238e-09,
			1.7494823664465695e-10,
			-4.505648003543927e-09
		],
		[
			-1.9707087962640004e-09,
			-2.398519992090075e-09,
			5.607504407805086e-09
		],
		[
			-4.0470560761839443e-10,
			-3.0586837219495696e-09,
			8.990338840324801e-10
		],
		[
			-1.7720728472158475e-09,
			9.248929438216505e-10,
			-3.8104267875262777e-10
		],
		[
			-4.539351288154297e-09,
			-1.2781427155739158e-09,
			1.96105141921263e-09
		],
		[
			-2.8331842667580866e-09,
			-2.0917307925000824e-09,
			3.5180815444235685e-09
		],
		[
			-1.8727954737331698e-09,
			-1.5443854023337917e-09,
			-2.5211601150760094e-09
		],
		[
			-2.1397778438300275e-10,
			-6.0020554470266845e-09,
			-1.002667391448265e-09
		],
		[
			1.5498260859198605e-10,
			2.220798707424261e-09,
			-2.7885743071066893e-09
		],
		[
			2.0712109286721135e-09,
			4.073280291083914e-09,
			-1.5369993554783696e-09
		],
		[
			5.730088153393948e-09,
			4.191321607710512e-09,
			6.8150324910496565e-09
		],
		[
			6.270680393384859e-09,
			6.274191750917325e-09,
			1.8634052105166428e-09
		],
		[
			3.882245495003669e-09,
			5.086306899685834e-10,
			1.884153268969184e-09
		],
		[
			2.892949501071603e-10,
			3.1640592123663966e-09,
			3.775591830824053e-09
		],
		[
			1.0091138079705117e-08,
			-2.1996872675602208e-09,
			-5.355689505930948e-10
		],
		[
			1.313001130186036e-09,
			-4.367934880490764e-09,
			5.012233942534711e-11
		],
		[
			-2.232002982976015e-09,
			-3.7841672935643873e-11,
			-9.234635700457881e-10
		],
		[
			-1.3949728458972593e-09,
			9.446566576979712e-10,
			4.1801719094277895e-11
		],
		[
			-4.6426910387438045e-09,
			-4.408539653218328e-09,
			1.6315614698718644e-09
		],
		[
			-2.9639432426124485e-09,
			-2.8973275880475127e-09,
			2.917228266887985e-09
		],
		[
			-3.468844526166285e-09,
			-6.549903208755963e-09,
			1.521393042202646e-08
		],
		[
			3.6460405569168484e-09,
			-2.13162299574643e-09,
			-7.144423855008504e-10
		],
		[
			-4.771597245102462e-10,
			7.3249903889926394e-09,
			1.3176392704407056e-09
		],
		[
			-9.65011752798622e-10,
			-5.061413623786943e-10,
			-2.1696299368955968e-09
		],
		[
			1.0044380873675054e-09,
			-5.890848994924662e-09,
			-5.148924021686562e-10
		],
		[
			2.6930547432273593e-11,
			1.0525629856957767e-09,
			-1.3328714037390754e-09
		],
		[
			4.113041892416941e-09,
			-1.5169967722099726e-09,
			1.972273941842295e-10
		],
		[
			2.266558935858739e-09,
			1.8386577884565366e-10,
			-3.810435074033274e-09
		],
		[
			-4.385111687289841e-09,
			-1.931643893034601e-09,
			2.6601063009371496e-09
		],
		[
			-6.242142556020401e-10,
			-7.217812842059949e-10,
			-2.5617779560058056e-09
		],
		[
			9.21396287289825e-10,
			3.656830214754493e-09,
			-5.435003710735918e-09
		],
		[
			-1.9934600401964095e-09,
			1.5473395568771188e-09,
			-4.395891946127018e-09
		],
		[
			-6.460432071921884e-11,
			5.483349586090676e-09,
			1.5460414276174642e-09
		],
		[
			4.420765228597627e-10,
			-1.4245697130872592e-09,
			-2.4743786919228546e-09
		],
		[
			-1.645697984106833e-09,
			6.515453067910077e-10,
			-1.1662063001122402e-09
		],
		[
			-1.108787962976546e-09,
			2.466864776112521e-09,
			-2.155183137227249e-09
		],
		[
			-9.435867836495698e-10,
			5.385680938812511e-09,
			-8.905627082470036e-10
		],
		[
			7.148003793396879e-10,
			3.841043498597009e-09,
			-2.639024885378299e-09
		],
		[
			-3.146246994295779e-09,
			-1.1809770260792826e-09,
			-7.167174409426751e-10
		],
		[
			-5.403143944108483e-09,
			-3.59681371380635e-09,
			3.051241482670701e-09
		],
		[
			-2.7515676670236904e-09,
			1.3914293984686342e-09,
			7.496383934300848e-10
		],
		[
			1.4178416238000863e-09,
			2.4577382640280945e-11,
			-1.3515952972179932e-09
		],
		[
			8.668576034448149e-10,
			2.3030099853960145e-09,
			1.2654631899036602e-09
		],
		[
			6.608742482018836e-10,
			1.3056251148292803e-09,
			4.5693178959138597e-10
		],
		[
			1.2904338555483971e-09,
			-1.712612159416556e-09,
			1.940844174422764e-09
		],
		[
			4.2035429274037036e-11,
			-1.7425671874634877e-09,
			-9.381530618878587e-10
		],
		[
			5.3154709689567516e-09,
			3.977660562682129e-10,
			-3.003878775402058e-09
		],
		[
			4.3999917916643955e-09,
			-4.98777026805835e-10,
			3.247442733179918e-10
		],
		[
			2.29661691865188e-09,
			-1.1903881450500816e-09,
			-3.400457774071466e-09
		],
		[
			3.3010339752035093e-10,
			2.8361985901388823e-09,
			-1.116625885718721e-09
		],
		[
			-1.66957814458534e-09,
			-1.6298436951475602e-09,
			2.4786340206880462e-09
		],
		[
			-1.0076812327465344e-09,
			-3.995746012170603e-09,
			4.154799077892441e-09
		],
		[
			-1.0081202577038351e-10,
			-3.631446369026359e-09,
			5.430487556211269e-09
		],
		[
			-1.5089363738985243e-11,
			3.776286302415669e-09,
			5.212492885163475e-09
		],
		[
			-2.3043931038560214e-10,
			-4.187210801924926e-10,
			2.3264592178222784e-09
		],
		[
			8.444304301655389e-10,
			-8.219024499679304e-10,
			1.8228249559052106e-09
		],
		[
			-2.3091609487759863e-09,
			-5.297316488550478e-09,
			-3.936897510968186e-09
		],
		[
			1.7102591927350877e-09,
			2.761653716295232e-09,
			-5.424879547922741e-09
		],
		[
			5.207056213039632e-09,
			-4.7912348962638734e-09,
			1.2246545874832755e-08
		],
		[
			4.7161305254998715e-09,
			-8.002758004662855e-09,
			-9.171765326815187e-10
		],
		[
			-1.4601058430577405e-09,
			-3.1039082566746036e-09,
			-8.640451650527125e-11
		],
		[
			-4.016219385301895e-09,
			3.91991336521914e-09,
			-2.057937313337486e-09
		],
		[
			-3.6973713966316007e-09,
			2.573204913182043e-09,
			-3.58061568069202e-09
		],
		[
			-3.6271323071363824e-09,
			-1.8684155160899325e-09,
			-3.453338803148436e-09
		],
		[
			2.877642193588539e-09,
			1.1273198395290081e-08,
			-2.1510730284681725e-09
		],
		[
			3.3353658175565153e-09,
			4.327376702297751e-10,
			1.1947263487697452e-09
		],
		[
			2.1906864160590322e-10,
			1.7045578349773875e-09,
			-2.5483350911760835e-10
		],
		[
			-1.6117396782397496e-09,
			9.057326298518489e-10,
			-1.2160143967492056e-09
		],
		[
			-2.492334345027556e-09,
			4.813375252492212e-09,
			-2.1274342689528023e-10
		],
		[
			5.496395641050987e-10,
			-7.85640338755121e-09,
			4.888649839922009e-10
		],
		[
			-1.022729419526146e-10,
			2.083180962977157e-09,
			-2.8092162121120777e-09
		],
		[
			-6.065115624441174e-10,
			4.433284565696958e-09,
			2.500814386908669e-09
		],
		[
			-1.4874618698024072e-09,
			3.2397190308840465e-09,
			3.0815732977347993e-09
		],
		[
			-9.144569737750072e-10,
			-9.10382158589842e-10,
			-1.5798679849581134e-12
		],
		[
			6.148149471045922e-10,
			-2.008429769496102e-09,
			-2.5133036872831626e-09
		],
		[
			2.4880612113584092e-09,
			-4.87422070773532e-09,
			-1.3252439627006712e-09
		],
		[
			7.827189510827364e-12,
			-1.9631519237369895e-09,
			1.066956045437327e-09
		],
		[
			-1.7227481611224028e-09,
			-5.059526943587498e-09,
			-8.479500873453577e-09
		],
		[
			8.201238465023336e-10,
			3.241528804629742e-09,
			1.4741419242144121e-09
		],
		[
			1.795007570521923e-09,
			-1.2905198032930231e-09,
			2.013016151784772e-09
		],
		[
			-2.0809423858317713e-09,
			6.050554108606805e-09,
			1.1553807980050147e-09
		],
		[
			4.693486400604673e-10,
			-1.2676574967358892e-09,
			1.272539955804778e-09
		],
		[
			7.192104898696619e-10,
			-1.6743786696203483e-09,
			2.5644220436445993e-09
		],
		[
			2.8884713684591273e-10,
			-2.636902283752081e-09,
			-9.324878720834984e-10
		],
		[
			2.9496320402910793e-09,
			1.9395093073212303e-09,
			1.2344450615806623e-09
		],
		[
			-1.2077781454362274e-09,
			-4.716932097794659e-10,
			5.355867946360578e-09
		],
		[
			5.372097696498342e-10,
			-1.4484257771788752e-09,
			1.1455644470157653e-09
		],
		[
			-1.253255755252841e-09,
			1.4086395035153973e-09,
			-1.681884554538795e-09
		],
		[
			-9.503912009852557e-10,
			2.570154416487839e-09,
			-2.3027936095756007e-09
		],
		[
			-3.642638451128198e-10,
			-1.3612819566140182e-09,
			-2.818711418759186e-09
		],
		[
			-9.97890191437749e-10,
			1.954256038084025e-09,
			-2.7377916061219075e-09
		],
		[
			1.6524806137193247e-10,
			-2.565237923532936e-09,
			-1.2685604248496044e-09
		],
		[
			1.988828480536366e-09,
			3.6630567715272416e-09,
			3.3530538422786384e-09
		],
		[
			-1.1561863504706554e-09,
			-3.0520748860783572e-09,
			6.532981886929105e-10
		],
		[
			-2.1881505267716504e-11,
			4.037734504352124e-09,
			-4.784679105994139e-09
		],
		[
			1.5824376091071537e-09,
			-4.2066380608125613e-10,
			-1.5431494642262143e-09
		],
		[
			6.038195171995106e-10,
			-1.1592861396854433e-09,
			-1.110746113690641e-09
		],
		[
			-1.4464233144333979e-09,
			-1.861984826860158e-10,
			1.0168594055990755e-09
		],
		[
			-1.3137126118497713e-09,
			-1.540443586916122e-09,
			-2.7600642153102957e-10
		],
		[
			-9.16624737546759e-11,
			2.4750574822736758e-09,
			3.254423019156692e-09
		],
		[
			6.874227789988973e-10,
			-3.206199971256936e-09,
			3.4432986806864795e-09
		],
		[
			1.3175382096538668e-09,
			1.7702915358619925e-11,
			-3.13093717772877e-09
		],
		[
			-5.705419099592514e-10,
			-2.0020172062762155e-09,
			1.2872025757991225e-09
		],
		[
			-3.7499422804811617e-10,
			4.056214463530762e-09,
			2.751998055239127e-09
		],
		[
			-3.7200207164649916e-10,
			-2.0719001726131665e-09,
			-9.082634533094794e-10
		],
		[
			-5.3624079410640725e-09,
			3.0931370784377993e-09,
			-2.5330058532587025e-09
		],
		[
			-4.476352115878554e-09,
			-2.9680376341233866e-10,
			1.0077540503346541e-09
		],
		[
			1.9420876984284577e-09,
			9.406309152592966e-10,
			-1.3348133232234424e-09
		],
		[
			7.896672358514169e-09,
			-3.736964230284651e-09,
			2.8600651261474634e-09
		],
		[
			1.3356114101431978e-09,
			6.724613718551921e-10,
			1.6322263374574822e-09
		],
		[
			4.6049658206080994e-12,
			-2.2973100416705768e-10,
			2.0151277397495136e-10
		],
		[
			-5.384251363908146e-10,
			1.671098391451936e-10,
			-1.7586395266395831e-09
		],
		[
			-8.017912395725678e-10,
			-6.098402068329045e-10,
			-7.509958479283665e-11
		],
		[
			-8.632697128428864e-10,
			1.713748432077671e-09,
			-5.254300998667382e-09
		],
		[
			3.8217670585521e-09,
			-1.6397393582400512e-09,
			2.467822121483618e-09
		],
		[
			-1.764614075637864e-09,
			-3.399791847045256e-10,
			-2.1609403667469795e-09
		],
		[
			-1.1938832700712967e-09,
			2.659701108670118e-10,
			4.947419243930762e-09
		],
		[
			1.1354150724322356e-09,
			1.265768522396147e-09,
			5.735500814614565e-09
		],
		[
			-2.255383900832512e-09,
			-7.579859375945446e-10,
			3.962107424629043e-09
		],
		[
			-2.350326794296235e-10,
			-1.3772780421179215e-10,
			-9.563612058482476e-11
		],
		[
			1.0408683488654352e-09,
			-1.985418003269741e-09,
			7.775294583348902e-11
		],
		[
			-4.168518045279987e-09,
			3.29552625742973e-09,
			-9.002126840705705e-10
		],
		[
			-1.0615958328763795e-09,
			1.0136233966662114e-09,
			-2.2896023695083407e-10
		],
		[
			-2.744275511784698e-09,
			-2.885968214895574e-10,
			1.9508217197975226e-09
		],
		[
			-7.896479619127824e-10,
			-1.1531547523599556e-09,
			-1.7305316433056413e-09
		],
		[
			7.965438217291221e-10,
			-4.5712665920979277e-10,
			-2.2363567671914333e-09
		],
		[
			-3.0999333378552274e-09,
			-2.58679546704766e-10,
			-2.5735068452166014e-09
		],
		[
			-3.7086296797774786e-09,
			1.575905576480102e-09,
			1.3969148763765497e-10
		],
		[
			1.822354651469413e-09,
			-1.1171392116116974e-09,
			1.630373586811646e-09
		],
		[
			1.2085320488430605e-09,
			-5.1159318691307055e-09,
			-4.0425737956039804e-10
		],
		[
			-4.2225721905604234e-10,
			-1.7848200773891864e-09,
			-1.3347834548625784e-09
		],
		[
			2.1665984600249897e-09,
			1.974521982813863e-09,
			-4.4985350723254535e-09
		],
		[
			-6.52410329296661e-10,
			2.6411312507938584e-09,
			7.248988102436493e-10
		],
		[
			3.396280290224824e-09,
			8.956424921963752e-10,
			-3.4844264751215914e-10
		],
		[
			7.5710918045121e-09,
			3.944612041958752e-10,
			1.300760620129249e-10
		],
		[
			1.228049922340564e-09,
			9.543853560546306e-10,
			-4.815858399357328e-09
		],
		[
			1.8848058608762986e-09,
			1.5829198598704651e-09,
			-1.0787702147248121e-09
		],
		[
			3.461404950211265e-09,
			-1.1795318441181554e-09,
			-1.8168419103766213e-09
		],
		[
			1.7720150312160749e-09,
			-7.205624077734097e-10,
			-3.136231336991818e-09
		],
		[
			1.3536249132565897e-09,
			-5.642473413839136e-09,
			-6.098698750929909e-10
		],
		[
			1.3720235567057852e-10,
			-1.1228659144482097e-09,
			2.707377812647615e-09
		],
		[
			-8.125360144759847e-09,
			-2.004478514537029e-09,
			5.624740477290975e-09
		],
		[
			-3.247465793573517e-09,
			6.8632107813839175e-09,
			1.9825387631105026e-09
		],
		[
			1.5357229047618346e-09,
			1.2693960974098909e-09,
			1.1429146834944134e-09
		],
		[
			2.094097838875411e-10,
			-1.3443568604868576e-09,
			-1.7318057321784314e-08
		],
		[
			7.728518602247891e-10,
			6.809656992135583e-10,
			4.980364970398762e-09
		],
		[
			-1.5404916829144178e-09,
			1.251325499026632e-09,
			3.768035755407173e-09
		],
		[
			3.701747463464504e-09,
			2.263268638737187e-09,
			3.008454428247014e-09
		],
		[
			-3.1435174246625222e-09,
			-2.851202976490308e-09,
			5.561202167731253e-09
		],
		[
			-1.9750393271677577e-08,
			2.352697128589392e-08,
			-2.0792643453549683e-08
		],
		[
			-1.0041929493112385e-08,
			-3.7900409225892877e-10,
			-1.758849516797609e-08
		],
		[
			1.0164435289777661e-09,
			-4.007403975941565e-10,
			1.046543918620734e-09
		],
		[
			7.651745797067151e-09,
			-4.379411417959803e-09,
			1.0220445569025727e-08
		],
		[
			1.0928621438934098e-08,
			-4.314358742812845e-10,
			9.997932319727276e-09
		],
		[
			4.904969035527437e-09,
			-4.260568950720377e-09,
			8.99339618923872e-09
		],
		[
			5.29054296428354e-09,
			-1.3675810553079158e-08,
			8.122820624913353e-09
		],
		[
			2.008051370234356e-09,
			6.622686941646625e-09,
			-1.916195020323237e-09
		],
		[
			9.426342407771287e-09,
			-2.40404628790558e-09,
			9.032358060084546e-10
		],
		[
			-3.794175746692353e-09,
			-7.552562582132407e-10,
			1.3300691053436726e-09
		],
		[
			-7.640218031313304e-09,
			-3.4633843955277515e-09,
			-3.1710989102890833e-10
		],
		[
			-5.400783726576038e-09,
			6.019489731062804e-09,
			4.568754095575717e-10
		],
		[
			2.861149948741116e-09,
			3.191786628892831e-09,
			1.874510086384077e-11
		],
		[
			-1.0858200486338751e-09,
			-2.757361500435339e-09,
			7.12089899065473e-10
		],
		[
			-3.4470863323721934e-10,
			1.6449734679714036e-09,
			1.5606730462286974e-09
		],
		[
			-1.0998439826745695e-09,
			-2.124977495477028e-09,
			3.5959759150763483e-09
		],
		[
			-2.0670188579422026e-09,
			1.88879528511155e-09,
			-6.625592560292201e-11
		],
		[
			6.11771964427236e-09,
			-2.079149446014211e-09,
			-3.632587183207945e-09
		],
		[
			-5.038052034127194e-09,
			3.4008150774796215e-09,
			-1.7517179318246474e-09
		],
		[
			1.2839594460714095e-09,
			6.610921801084782e-10,
			-1.4050311632215623e-09
		],
		[
			3.753334439395947e-09,
			1.366467670568046e-09,
			1.3452885389116705e-09
		],
		[
			3.1210502483683653e-09,
			-1.7461959846944232e-09,
			-5.935431119360463e-10
		],
		[
			-4.589645351135496e-09,
			-7.396004699309379e-09,
			2.1741458420248265e-09
		],
		[
			2.488658907477503e-09,
			-2.069730915264354e-09,
			-2.4146584359351845e-09
		],
		[
			1.2022576611973362e-08,
			3.1580958332639582e-09,
			-1.6060152269337811e-09
		],
		[
			-1.2823757486343026e-09,
			-1.2952549768827615e-09,
			-1.8120551557113762e-10
		],
		[
			-6.792030568692708e-09,
			-1.0493569649812455e-09,
			1.870902504013509e-09
		],
		[
			-3.948170294646457e-09,
			-8.134838913999512e-10,
			-8.36817615085891e-11
		],
		[
			1.424445084621291e-09,
			6.2024812303786045e-09,
			-2.0217982819380945e-09
		],
		[
			1.1748594100094219e-09,
			2.414074248683197e-09,
			-7.468662884671095e-10
		],
		[
			7.271203844072734e-09,
			1.964158895460912e-09,
			7.101355390546664e-10
		],
		[
			5.903773876902447e-09,
			1.0963161765328432e-09,
			2.4707239093538224e-09
		],
		[
			-3.24255855711224e-09,
			9.37720196062923e-11,
			-9.893169026532363e-10
		],
		[
			-4.572783623844614e-09,
			7.819285148765906e-10,
			-1.864307369837524e-09
		],
		[
			-3.423539221270192e-09,
			1.3687582148213854e-09,
			3.4471912162429196e-09
		],
		[
			-3.159501315781479e-09,
			-7.502609062976419e-09,
			1.1921706483874193e-09
		],
		[
			-1.6947896805140703e-09,
			2.746418898271424e-09,
			-1.579020070594491e-09
		],
		[
			7.488564841443749e-10,
			-5.79976130086096e-09,
			2.3379962205192503e-10
		],
		[
			-4.299663012273561e-10,
			-3.365537834793923e-09,
			-8.527120216003164e-10
		],
		[
			-2.516940799234947e-09,
			7.057208602179434e-09,
			-5.507877255566495e-09
		],
		[
			-1.6270956725246709e-09,
			4.58802451614291e-09,
			-4.4256702387721905e-09
		],
		[
			-1.951877354234069e-09,
			-8.61641899995528e-11,
			-5.447349797684155e-10
		],
		[
			2.3623484719762576e-09,
			-2.081237883123926e-09,
			-2.442045873195373e-09
		],
		[
			4.636789719047082e-10,
			-4.389660763459686e-10,
			-3.95068121451737e-09
		],
		[
			2.100404321444274e-09,
			-1.988185197170702e-09,
			3.968624840743028e-09
		],
		[
			1.685228724942212e-09,
			-9.124617563474359e-10,
			5.474119220611394e-09
		],
		[
			3.040213237822325e-09,
			-2.187077674394907e-09,
			6.234649249874121e-09
		],
		[
			2.794448232852615e-10,
			2.026210754886604e-09,
			2.798903259789922e-09
		],
		[
			-3.835404725381034e-09,
			-5.977351095826562e-09,
			-1.6052870091986221e-09
		],
		[
			-4.3107704307437864e-10,
			-4.5926705651009036e-09,
			-1.6606775094700574e-09
		],
		[
			-1.4551616094623712e-10,
			9.586933746441022e-10,
			-5.087060657831175e-10
		],
		[
			1.1745448313376873e-09,
			8.502475286018232e-10,
			2.985178023478005e-09
		],
		[
			-1.6663040599802037e-09,
			1.356003909562362e-09,
			3.902261926641469e-11
		],
		[
			1.0683524326631057e-09,
			1.4277257522924044e-09,
			-8.548170674911894e-10
		],
		[
			-7.01331233632026e-10,
			-1.3515014622908238e-09,
			2.1251908323249954e-09
		],
		[
			-7.502888019132385e-10,
			1.9880624591742753e-09,
			1.6900778744281686e-09
		],
		[
			2.785780197133239e-09,
			-3.9773698393645975e-09,
			-9.275555934884709e-10
		],
		[
			-1.3341601615881861e-09,
			3.3408088424808284e-09,
			-2.887713113264693e-09
		],
		[
			1.2950765284575796e-09,
			-1.1591528476872135e-09,
			8.627375041872053e-10
		],
		[
			1.4057607495865008e-09,
			-3.0166440627884733e-10,
			8.352269728622932e-10
		],
		[
			5.113028200892971e-09,
			7.199743652699163e-10,
			-8.194673768884278e-10
		],
		[
			3.270508866944884e-09,
			1.9948135049718956e-09,
			-7.077079734447273e-10
		],
		[
			-1.1084374345881883e-08,
			-1.253970616275751e-09,
			-1.7078912671633429e-10
		],
		[
			3.6400345449995957e-09,
			1.798959434722996e-09,
			8.896898922206701e-10
		],
		[
			1.2975580770086233e-09,
			7.177668660703486e-10,
			1.6096890967579698e-09
		],
		[
			2.480867658248535e-09,
			-1.553648680704802e-10,
			5.206129245463813e-10
		],
		[
			-2.2822073047989728e-09,
			-8.405007419092897e-10,
			-2.9987409327045577e-09
		],
		[
			7.351888735369192e-10,
			-4.3931519880141137e-10,
			-1.805933832146745e-10
		],
		[
			-1.1254415727584281e-10,
			-5.300074313678778e-10,
			-1.1270995258482986e-09
		],
		[
			2.800021143247322e-10,
			1.8278608492505622e-09,
			1.4851298016409145e-09
		],
		[
			-6.830291315654516e-10,
			1.2913135477880972e-11,
			9.569268758368096e-10
		],
		[
			-2.1670251351206613e-09,
			-7.494410456387049e-10,
			-4.747378348568408e-10
		],
		[
			-3.18884553935749e-09,
			-1.6428709997331768e-09,
			-6.808769143783552e-10
		],
		[
			-6.796443213448275e-10,
			3.844711008198382e-09,
			-5.011012280234706e-09
		],
		[
			-9.423939380725834e-10,
			-1.6698278491863652e-09,
			6.652939550029275e-10
		],
		[
			-6.347226035141541e-10,
			-3.8547452298287635e-10,
			-8.899469988626041e-10
		],
		[
			-6.986467708167223e-11,
			1.101081500106338e-09,
			-1.6824286187491273e-10
		],
		[
			-9.117658868214428e-10,
			-1.6709009294069246e-09,
			8.873217344925865e-10
		],
		[
			1.2460792364175418e-09,
			-3.932933695230993e-09,
			1.7544829605035304e-09
		],
		[
			-2.5516678031942194e-09,
			8.421806933897134e-10,
			1.4108308774564589e-09
		],
		[
			8.615874494602015e-10,
			-7.978463650531765e-10,
			1.399527773478115e-10
		],
		[
			-7.636035833690164e-10,
			-4.6564418093579777e-10,
			1.480110550651536e-09
		],
		[
			4.445996127519643e-09,
			3.1346543411004294e-09,
			-2.687907144826266e-10
		],
		[
			-2.5149508935267415e-09,
			-3.3334813666915134e-09,
			7.89181669899141e-10
		],
		[
			-5.882938667342809e-10,
			-1.2340391683620974e-09,
			-5.717770100082883e-10
		],
		[
			-3.23628589920011e-09,
			-9.966201868407413e-10,
			-1.4412551314878916e-09
		],
		[
			-2.0869140907878664e-10,
			1.7981795721416273e-09,
			2.633221617843324e-10
		],
		[
			-9.380381366189338e-10,
			-1.6903009847905612e-09,
			1.5697238624452866e-09
		],
		[
			7.607889567458571e-10,
			1.3048635415475007e-09,
			4.3181559703849846e-10
		],
		[
			1.0223175010233559e-09,
			-6.293531280419557e-10,
			8.091342896882456e-10
		],
		[
			3.998505302101354e-09,
			3.483901250563878e-09,
			-5.56944312531153e-10
		],
		[
			-1.1631632081860649e-09,
			9.010710001321723e-11,
			4.807824556592055e-10
		],
		[
			2.8678116534745092e-09,
			1.206743370461175e-09,
			-1.7739835824874369e-09
		],
		[
			-1.0485646756410763e-09,
			-9.998795524670293e-10,
			-1.424189757879807e-09
		],
		[
			3.3316040328766433e-11,
			-2.824409823427225e-09,
			-1.31339239618221e-09
		],
		[
			1.4139525978417833e-09,
			-7.650778346974033e-10,
			-2.3419649263010413e-09
		],
		[
			1.232330606404069e-09,
			-8.212798262415284e-13,
			1.2211454391518535e-09
		],
		[
			2.2300537080789073e-09,
			-3.6851937014892164e-10,
			-2.767232431608355e-10
		],
		[
			3.6250448511814584e-09,
			-2.487081609899632e-09,
			1.8516901930346985e-10
		],
		[
			1.2059923834814764e-09,
			-2.060587994951176e-09,
			-2.2275594404656933e-09
		],
		[
			1.6960070275497893e-09,
			-3.6934806601466943e-09,
			7.745316464562642e-10
		],
		[
			-4.859550029702442e-10,
			1.957222550817565e-09,
			-5.963100174729763e-10
		],
		[
			2.0159244063170447e-09,
			-1.1599794482433457e-09,
			1.0065539827018012e-09
		],
		[
			-7.817319139623841e-10,
			2.265228476391586e-09,
			7.663174065695215e-10
		],
		[
			1.1354263415685242e-09,
			-1.4005173408243216e-09,
			-7.096912235899558e-10
		],
		[
			-1.5378798598739483e-09,
			9.565457237635977e-10,
			-3.2926024366166774e-10
		],
		[
			1.6686725273123025e-09,
			-1.6068710090694508e-09,
			2.0161119335620499e-10
		],
		[
			1.2189102564393012e-09,
			-1.2362267084929774e-09,
			-2.0832447329932712e-10
		],
		[
			-2.8687414699633244e-09,
			3.107833714778024e-11,
			1.3660352203551713e-09
		],
		[
			-2.771206678432255e-09,
			4.340674115492156e-10,
			-6.664081463479662e-10
		],
		[
			-3.4417282627466602e-09,
			1.96775836223097e-09,
			1.992887050455104e-09
		],
		[
			-1.3735314251226754e-09,
			2.0116678642387422e-09,
			2.598458529610162e-09
		],
		[
			-1.298686638428204e-09,
			-8.306554367780269e-10,
			-6.108902112266878e-10
		],
		[
			1.6221776262233095e-09,
			8.598480186293253e-10,
			-1.1323978402407305e-09
		],
		[
			-1.699482011417947e-10,
			1.9252402770189584e-10,
			1.8510108918711863e-11
		],
		[
			-4.631566460041036e-09,
			1.3803105268097487e-09,
			-1.669874744806903e-09
		],
		[
			1.3117322155948587e-09,
			7.377856769692336e-09,
			3.3757670677575653e-09
		],
		[
			2.6889492651772485e-10,
			2.416014633970529e-09,
			-2.3538864248042698e-09
		],
		[
			-5.333412181759557e-10,
			-2.5145035034257373e-09,
			2.062980883843225e-09
		],
		[
			6.089492167610278e-10,
			-9.306957916973194e-10,
			7.14899145611271e-11
		],
		[
			-2.4976732123699057e-09,
			2.894981470130931e-10,
			2.3848991166502586e-09
		],
		[
			2.1531702872671088e-09,
			7.396865141393817e-10,
			-2.165483490250341e-09
		],
		[
			-3.0088501144328633e-09,
			2.371517535863838e-09,
			2.3652794445703705e-09
		],
		[
			-2.765924978136206e-09,
			1.53457182119013e-09,
			1.2880072877292791e-09
		],
		[
			-1.132388159072011e-09,
			-5.169718838649884e-12,
			-2.2327012494622506e-09
		],
		[
			-1.0593347618552119e-10,
			1.07256905579374e-09,
			-3.4224025530395183e-09
		],
		[
			2.700492977978923e-09,
			3.3482469509189213e-10,
			-3.1630193824290653e-09
		],
		[
			-6.3256357801008795e-09,
			-3.399759898809229e-09,
			-1.6617848572030335e-09
		],
		[
			-1.771987918588097e-09,
			4.3658330759190905e-09,
			-9.046113885224127e-10
		],
		[
			1.5882396178719627e-09,
			5.702907187742168e-10,
			1.104418681229994e-09
		],
		[
			2.9191374607474844e-09,
			-1.0025403552651773e-09,
			1.5226023508969958e-10
		],
		[
			8.973671302863919e-10,
			4.6258849905747576e-10,
			1.871539254656049e-09
		],
		[
			-3.690501362085799e-10,
			5.157668508056859e-10,
			1.842191351834171e-09
		],
		[
			-4.894085350211047e-10,
			1.0866564421836616e-09,
			9.650775695533629e-10
		],
		[
			2.0537079310806077e-09,
			-3.793827283411846e-09,
			6.595045575227596e-10
		],
		[
			1.0160318051612968e-09,
			-1.3472959324291449e-10,
			6.556964747834865e-10
		],
		[
			4.794202174618676e-09,
			-3.978591845111702e-09,
			4.805445736870987e-10
		],
		[
			-8.151897225646867e-10,
			-9.73858126458352e-09,
			-3.914549067328767e-08
		],
		[
			2.845114466087324e-09,
			2.0528992042951117e-09,
			-9.908386460334585e-09
		],
		[
			-1.3703622388548353e-09,
			-4.754919790175215e-09,
			6.459913540103778e-09
		],
		[
			-2.2222050182728705e-09,
			2.6263537790783227e-09,
			7.030490365216895e-09
		],
		[
			3.2476323707894855e-09,
			8.243123962725497e-09,
			2.823395257198512e-09
		],
		[
			-3.573221418222957e-09,
			-1.9982365649328576e-09,
			2.9788574428320228e-09
		],
		[
			9.10995098831317e-10,
			-1.3976029599989612e-09,
			4.389585609165517e-09
		],
		[
			2.7287697372026054e-09,
			-1.2170530454813387e-09,
			4.003145387548253e-09
		],
		[
			-4.0571285912653756e-09,
			-1.347751072161162e-09,
			6.322315339623646e-09
		],
		[
			-2.1303751829124606e-09,
			7.877732980180247e-11,
			6.848835999729966e-09
		],
		[
			4.435970499182421e-09,
			7.452990421432532e-09,
			8.197338192203405e-09
		],
		[
			1.680123695835788e-10,
			4.318680616712305e-09,
			-1.614998991699343e-10
		],
		[
			6.663950153873239e-10,
			-9.317974550863473e-10,
			-1.5401929530536228e-09
		],
		[
			2.1210523428644048e-10,
			-1.5996029586017447e-09,
			-1.9163661408593247e-09
		],
		[
			2.8632348004023466e-09,
			2.2249602754814475e-10,
			-3.7918770107576116e-10
		],
		[
			2.6180581931104385e-09,
			-2.3078477037847973e-09,
			-6.614341478713363e-10
		],
		[
			7.351899405003963e-10,
			-1.972046576134838e-09,
			-1.800816534821551e-10
		],
		[
			2.8073916030212e-09,
			-1.8189477608614707e-09,
			1.2464593262646459e-09
		],
		[
			1.636182686489579e-10,
			-1.5853506632699134e-09,
			-3.5261724037674665e-09
		],
		[
			1.3551284794625389e-09,
			-3.132108689218241e-09,
			1.1737180847973496e-09
		],
		[
			-3.380957433209917e-09,
			1.524402971223128e-09,
			5.6042641498342635e-09
		],
		[
			1.913812298916398e-09,
			-4.5459863340240235e-09,
			1.2115359821726213e-09
		],
		[
			-1.012198877011055e-08,
			1.182810852549928e-08,
			-8.710426437891866e-10
		],
		[
			4.424566039137451e-09,
			1.1911232023974342e-10,
			-7.644780470331484e-11
		],
		[
			5.729046683001542e-09,
			8.001322781756879e-10,
			2.9945471054789686e-10
		],
		[
			-1.000432116098519e-09,
			1.563527128548954e-09,
			2.3412653095815274e-09
		],
		[
			-1.551792541373008e-09,
			3.969252932826944e-09,
			-1.0802062100658775e-09
		],
		[
			-6.260828696489401e-10,
			-9.438360332892939e-11,
			-2.3255261536627522e-10
		],
		[
			-5.648678881966144e-09,
			-2.5570046547220333e-09,
			1.406617149869747e-09
		],
		[
			-3.1230608644240426e-09,
			-1.5767407529542928e-09,
			-4.4836632744910094e-10
		],
		[
			1.7964345513719787e-09,
			-2.2238956487867093e-09,
			-2.209764212414605e-09
		],
		[
			-2.3085707163315544e-09,
			1.2594395971916087e-09,
			-3.5379804225735144e-09
		],
		[
			-1.7445099662665053e-09,
			2.897820558802815e-09,
			-4.1681211694809197e-10
		],
		[
			7.390901373998347e-10,
			1.904310648692984e-09,
			-9.235005049628567e-10
		],
		[
			-3.1903857542893886e-09,
			3.941405507200399e-09,
			-1.4298801737616441e-09
		],
		[
			-2.9169200517194875e-09,
			3.664604715054831e-09,
			7.976603651070361e-10
		],
		[
			5.842741417077483e-09,
			-1.2125676940005006e-09,
			-1.4961455586648857e-09
		],
		[
			3.5785549341294064e-09,
			-1.2455013332942244e-08,
			7.006658411803957e-09
		],
		[
			-2.127381871021988e-09,
			-2.0277819240515584e-10,
			-2.6285842995961962e-09
		],
		[
			1.500399186633835e-09,
			2.2974942163948713e-09,
			6.374498837219111e-10
		],
		[
			1.3674605738945897e-09,
			3.3399805859214977e-09,
			-3.501424808236582e-09
		],
		[
			7.66484011294844e-10,
			-3.341764672220086e-10,
			1.4454986306649096e-10
		],
		[
			-3.256002739950718e-10,
			4.141701080284389e-10,
			2.3905904884772432e-09
		],
		[
			2.489414355614193e-09,
			1.2506802949386917e-09,
			-2.4990909685506798e-09
		],
		[
			-3.554541516964441e-09,
			4.570325114641418e-11,
			-1.3831735977719832e-09
		],
		[
			-2.1447446068122277e-09,
			7.967910289756869e-10,
			-5.785703083772734e-10
		],
		[
			-3.412016120852553e-11,
			6.055764770006182e-10,
			-2.0175424874111168e-09
		],
		[
			4.056800465239077e-10,
			-2.4620932974923763e-09,
			1.1068076459513032e-09
		],
		[
			-7.599707288388286e-10,
			-1.4451913210839608e-09,
			9.959545880985318e-11
		],
		[
			2.322369749317851e-09,
			3.729616835330265e-10,
			7.470814634809359e-10
		],
		[
			-2.004493630222514e-09,
			-1.375062783436083e-09,
			4.002619362482437e-09
		],
		[
			2.0990448657846407e-09,
			-3.3040555843009314e-09,
			3.479692303953591e-09
		],
		[
			-3.2309492545197666e-09,
			6.309345083495281e-09,
			3.470737331668317e-09
		],
		[
			4.788204294931726e-09,
			-1.643902815913936e-09,
			1.0114278678990302e-09
		],
		[
			-2.366082483513236e-09,
			3.4417670124674123e-09,
			2.8667276234192507e-10
		],
		[
			3.986814387528593e-11,
			-1.0717841205216796e-09,
			8.432080670385262e-10
		],
		[
			-5.516536831647381e-10,
			2.7412798990970094e-09,
			1.854208775948061e-10
		],
		[
			-4.311996111844736e-09,
			2.3817027810010963e-09,
			6.526261776266767e-10
		],
		[
			3.387824491164734e-09,
			2.1990996594557744e-09,
			4.3132555955735006e-11
		],
		[
			-8.044354325475139e-10,
			-4.2236682933717526e-09,
			-1.5635457796658743e-09
		],
		[
			3.3766202370860728e-09,
			-5.577480085444811e-09,
			-4.526924354937756e-09
		],
		[
			1.831732815940095e-09,
			-3.0836823877961555e-09,
			1.5743646358314973e-09
		],
		[
			-2.6893340823874263e-09,
			2.5082076282287676e-09,
			4.742554773445744e-10
		],
		[
			2.136273923631908e-09,
			-3.67701886494592e-11,
			-2.208906834731756e-09
		],
		[
			-1.6060728586524967e-09,
			-3.9441141720467005e-09,
			-2.42468783965701e-10
		],
		[
			2.02143783740373e-09,
			-6.126168154476256e-09,
			-4.2584532019235826e-09
		],
		[
			1.1384448941556955e-09,
			2.909147290330145e-09,
			-2.539887439939363e-09
		],
		[
			-5.142135443020275e-10,
			3.6035572050289486e-09,
			1.7553690222147836e-09
		],
		[
			-1.1244149994909206e-09,
			1.9866065484729346e-09,
			2.4307338522325356e-09
		],
		[
			-1.5212541877664512e-09,
			-2.3731428893557853e-09,
			2.6122377674156544e-09
		],
		[
			-1.4926860846298127e-09,
			-3.474458957571636e-09,
			2.3049977672431323e-09
		],
		[
			6.725964375471102e-11,
			1.3757930079351788e-09,
			8.807114158041495e-10
		],
		[
			-7.282163507945867e-10,
			9.205720965821324e-10,
			3.0304588697735982e-09
		],
		[
			-7.179882051484447e-10,
			2.8413381021437302e-09,
			7.073245252443229e-10
		],
		[
			2.193379846314263e-09,
			1.8364968289896268e-09,
			-1.9922575118430616e-09
		],
		[
			-2.068947830507609e-10,
			-1.7169193089933695e-09,
			-2.0548461440717142e-09
		],
		[
			8.851459335539954e-10,
			-1.7828217690852392e-09,
			-2.8763889221504462e-09
		],
		[
			2.104816557153443e-09,
			1.0352719992178872e-10,
			-1.911090099321421e-10
		],
		[
			-1.8053503312742227e-09,
			1.391150368064142e-09,
			-1.1639675165780522e-09
		],
		[
			-9.271495706280741e-10,
			-1.05507458197623e-09,
			1.0203037797840055e-09
		],
		[
			-5.917935529762744e-10,
			-2.338829128614588e-10,
			1.6614653028511437e-09
		],
		[
			2.4167427746098616e-09,
			-6.571537575595895e-10,
			9.051994144711646e-10
		],
		[
			-1.1972658768848393e-09,
			4.5143368441132093e-10,
			-2.2318919705961566e-09
		],
		[
			-1.3614418250824653e-09,
			-4.529226689125624e-09,
			1.9479221721856994e-09
		],
		[
			-4.000161183237881e-09,
			5.45076582545892e-09,
			1.9654663424344865e-09
		],
		[
			4.210704668458783e-09,
			-8.723013869471656e-10,
			8.28428469868899e-11
		],
		[
			1.150898339861563e-09,
			-4.923774938623678e-11,
			-3.99623136160703e-09
		],
		[
			6.066800084208349e-09,
			-1.7708417656751435e-09,
			4.740924432312241e-10
		],
		[
			5.274593727678837e-10,
			7.11537759418534e-10,
			-2.935458566817714e-09
		],
		[
			-4.241214204714258e-09,
			1.0541064535152487e-09,
			-4.50022881185027e-09
		],
		[
			-1.461842815179558e-09,
			2.7626683583121384e-09,
			2.2543651593913108e-09
		],
		[
			-1.8007627010822495e-09,
			2.8281585243713843e-09,
			3.0415991012580603e-10
		],
		[
			-5.073946988409521e-10,
			-3.6512465848071935e-09,
			1.9556187356683096e-09
		],
		[
			1.4169549628407317e-09,
			-1.9343827451351272e-09,
			2.4474511302512773e-09
		],
		[
			-9.590812016977309e-09,
			-3.0707034186220487e-09,
			1.883597485565771e-09
		],
		[
			-1.419025487230827e-09,
			1.705471815257104e-09,
			-8.771049694587807e-10
		],
		[
			6.247121650718932e-10,
			1.2789859960385294e-09,
			-6.273832458574631e-10
		],
		[
			3.304729701664291e-09,
			5.253549862887638e-10,
			1.0333578620997463e-09
		],
		[
			5.075220131723498e-09,
			-1.110729450134946e-09,
			2.7528260375786984e-11
		],
		[
			2.767409309405481e-09,
			2.5761979635190714e-09,
			-2.404859894455323e-10
		],
		[
			-1.854526732684373e-09,
			3.375265191775033e-10,
			1.2622123100381757e-10
		],
		[
			-2.4051911898931983e-10,
			2.2398011853619555e-10,
			1.3608784034174347e-09
		],
		[
			1.4190337163440303e-10,
			-2.3249023610950997e-10,
			2.5826857646640877e-10
		],
		[
			3.96591477368482e-09,
			3.3285965242315562e-09,
			-2.3301855681611444e-10
		],
		[
			3.3082917251738267e-09,
			-5.8469629051272384e-09,
			-1.3964166114957667e-09
		],
		[
			-5.535493571066931e-10,
			-1.7034862213136832e-09,
			-1.6244722684431045e-09
		],
		[
			-5.52974846536993e-09,
			1.9882583082596555e-09,
			3.090298225874814e-10
		],
		[
			1.2925327206149443e-09,
			-3.5202153824196064e-09,
			2.663904312404775e-10
		],
		[
			3.4932385690847336e-09,
			-5.809764768559012e-11,
			-3.3450764022244304e-09
		],
		[
			-1.6274890939811798e-09,
			1.323513359664959e-09,
			-1.3235223141457764e-09
		],
		[
			1.3473807540585685e-09,
			2.926477123478788e-09,
			-1.0055950262115402e-09
		],
		[
			5.740129755956572e-10,
			-5.433036669199615e-10,
			-9.064162451928274e-10
		],
		[
			-2.7323511816781185e-09,
			1.273261019527479e-09,
			-4.665272127266948e-10
		],
		[
			-3.5559219087098864e-09,
			-5.801016013937813e-10,
			4.305057522506408e-09
		],
		[
			-5.632532631283079e-10,
			-1.6224708050292159e-09,
			1.6108779905669896e-09
		],
		[
			1.5915116015846482e-09,
			1.8726879422526415e-09,
			-3.848116845488543e-09
		],
		[
			-1.961018924582254e-11,
			1.7697480779417295e-10,
			1.546437372095854e-09
		],
		[
			1.9994901580475014e-10,
			-1.2487251492687204e-09,
			3.1664907295800644e-09
		],
		[
			2.121519012977365e-09,
			-6.925749500999244e-10,
			-1.507567028231807e-09
		],
		[
			-9.303894652283768e-10,
			2.1885119985948755e-09,
			-1.3688545662674494e-09
		],
		[
			3.0501828898308115e-09,
			-1.6287321357922472e-09,
			1.2236567434510784e-09
		],
		[
			-6.408335827114555e-09,
			1.2508339110573541e-09,
			-3.78631028805734e-09
		],
		[
			8.066779097808543e-09,
			-6.292737536068373e-10,
			2.7178482915679243e-09
		],
		[
			-3.772599545254687e-11,
			8.465352335138429e-10,
			-8.74217409457481e-10
		],
		[
			1.1364471178426626e-09,
			9.951019287430252e-11,
			-3.2030599541365415e-09
		],
		[
			1.1156435412311538e-10,
			-1.6604988838262416e-09,
			7.027806384422157e-11
		],
		[
			-9.917874635270624e-10,
			1.7633240841260133e-09,
			-8.86453992717112e-10
		],
		[
			-3.0080891273192443e-09,
			-7.535133268306157e-10,
			2.214579477807619e-09
		],
		[
			-3.1101645939394418e-09,
			-7.84122370011475e-10,
			5.40010066219684e-09
		],
		[
			-5.1790264892599e-10,
			-3.5279362484880567e-09,
			2.933603835370805e-09
		],
		[
			3.833453855942444e-10,
			-4.896372634293865e-09,
			7.3326314664882244e-09
		],
		[
			-1.3642576139938984e-09,
			-2.1555024252338624e-09,
			6.910244664717322e-09
		],
		[
			1.7725346532515313e-10,
			-1.5636007937430653e-09,
			9.754499331277766e-10
		],
		[
			9.905362475441576e-10,
			-5.148342606450481e-09,
			4.975006379359746e-09
		],
		[
			2.1994366096801528e-10,
			-2.0005180156657067e-09,
			5.103568522186111e-09
		],
		[
			1.1545883996018752e-10,
			-3.259623559269438e-10,
			4.206248075107758e-09
		],
		[
			-5.334672264380545e-10,
			-1.6528494974855347e-09,
			1.9163633071238263e-09
		],
		[
			-3.0091626280209347e-10,
			-3.3226719393057324e-09,
			6.175593633121698e-09
		],
		[
			1.0330173574575277e-09,
			-3.62139957204711e-10,
			9.896794472560004e-10
		],
		[
			-3.938345945215553e-09,
			-5.098512404647638e-09,
			1.9183337749269615e-09
		],
		[
			1.1196554820784443e-09,
			-1.7926981694441348e-09,
			1.2791767872122728e-09
		],
		[
			-2.4619851128400725e-09,
			-6.964112260133021e-10,
			3.386761102389318e-09
		],
		[
			3.24039132721032e-09,
			-1.8002396386273161e-09,
			8.704385255060632e-10
		],
		[
			-4.998898770574332e-09,
			5.793840005180567e-09,
			-4.546250173798358e-09
		],
		[
			-1.3251539309082336e-09,
			1.0676329020606497e-08,
			-1.0810480139930236e-08
		],
		[
			5.584909650328174e-10,
			5.927646716686235e-09,
			-7.912115110953913e-09
		],
		[
			2.585700184683455e-09,
			1.0540106575173621e-08,
			-1.2004976366758678e-08
		],
		[
			5.01713459584454e-09,
			1.4058355948837754e-09,
			-1.3699277662452707e-08
		],
		[
			-1.1473260935706818e-08,
			-2.0495715912042063e-08,
			-3.795434936930138e-08
		],
		[
			6.8900220535783324e-09,
			4.291469988145012e-09,
			-1.759583415769011e-08
		],
		[
			5.5735015900458085e-09,
			-4.1034977562328914e-10,
			4.6466923785243165e-09
		],
		[
			7.790772566574449e-09,
			-5.5022290249613484e-11,
			6.436442086594158e-09
		],
		[
			2.987359905497389e-09,
			-2.0178512275104034e-09,
			3.7144404938943235e-09
		],
		[
			2.230401223602417e-09,
			-3.4972886592105453e-09,
			5.751289921419711e-09
		],
		[
			6.967950921878675e-09,
			9.996044398377548e-10,
			4.050172981991717e-09
		],
		[
			3.3289055523491947e-09,
			3.726983347788984e-09,
			3.827471146989492e-09
		],
		[
			7.46402763319883e-09,
			3.074848310514176e-09,
			4.306362688074108e-09
		],
		[
			5.1041950017208896e-09,
			2.0228646864959316e-09,
			4.2464426648217995e-09
		],
		[
			5.9543558207781475e-09,
			-4.738182383313905e-10,
			4.843135744962109e-09
		],
		[
			3.750288508121251e-09,
			2.4029135894731513e-09,
			4.557696917065551e-09
		],
		[
			3.3159601898593797e-09,
			4.9572333287520496e-09,
			4.538150465682508e-09
		],
		[
			-4.9884480031498475e-08,
			5.4741284119627864e-09,
			4.6318860369715825e-09
		],
		[
			-7.067737929748752e-09,
			1.9462623944588567e-09,
			-4.5317786543163345e-09
		],
		[
			-9.897076781526156e-09,
			-9.38933601995687e-10,
			-9.747701564416185e-10
		],
		[
			-1.167431218754074e-08,
			3.546433572575247e-09,
			3.528968988341021e-09
		],
		[
			-5.1880892752043515e-09,
			2.5118505485388028e-09,
			2.542716531773992e-09
		],
		[
			-9.955246999852916e-09,
			3.2228840921580627e-09,
			-4.97708983031411e-09
		],
		[
			-5.327132745238468e-09,
			-3.7138171158822605e-10,
			-1.2074995022087166e-09
		],
		[
			3.632523074609713e-09,
			-4.804753390856233e-10,
			-2.8050137867704186e-09
		],
		[
			9.171718783206428e-10,
			2.5925408862768583e-09,
			-5.461710941599126e-10
		],
		[
			1.1500727014348957e-09,
			-1.1291037902546474e-09,
			2.239077641466462e-09
		],
		[
			1.6758396984283682e-09,
			-3.619409977198964e-09,
			4.99286748598601e-09
		],
		[
			1.9292078229983875e-09,
			-5.245659102931947e-09,
			3.161372093840575e-09
		],
		[
			6.975055744922208e-09,
			1.1142707741791862e-10,
			-8.363903667460745e-10
		],
		[
			1.1221414093984405e-08,
			-1.214783773124328e-10,
			-1.0388254196515635e-09
		],
		[
			9.366499627544995e-09,
			1.1329083835735478e-09,
			1.5102146473894523e-10
		],
		[
			1.2241811276866603e-08,
			-3.1578650546321635e-09,
			3.0151460446154e-10
		],
		[
			-1.0915055823272353e-09,
			-2.6009237970801816e-09,
			-1.0050173809214122e-09
		],
		[
			-1.259111974627956e-09,
			4.747081933275233e-10,
			8.128824420819974e-10
		],
		[
			-2.5695208139981148e-09,
			4.63644545634206e-09,
			1.009141957118181e-09
		],
		[
			-1.3937593246770378e-09,
			-1.5641083678226227e-09,
			1.909541198302301e-09
		],
		[
			1.1401065068439053e-09,
			1.4121287915762716e-10,
			5.663027373998167e-10
		],
		[
			1.155177454540266e-09,
			6.641462779336507e-10,
			-2.4707587519606533e-09
		],
		[
			4.01861373424612e-09,
			-1.7514806418582685e-09,
			-8.220922020200636e-10
		],
		[
			-1.7284154032497948e-09,
			-1.3058560373596114e-09,
			-4.915590677914028e-10
		],
		[
			-3.134248195015459e-09,
			-1.62985548375375e-10,
			-1.717070996246079e-09
		],
		[
			7.23543006441259e-10,
			-3.6172782262476365e-09,
			-3.4536067710806506e-09
		],
		[
			-7.40952439970629e-10,
			2.5724583347470223e-09,
			2.1310634152103737e-10
		],
		[
			4.860188153708464e-09,
			7.288189938643322e-09,
			2.2087862595960952e-09
		],
		[
			3.1892947058488544e-09,
			5.589319295631972e-09,
			2.693979572127652e-09
		],
		[
			-3.1694098277627308e-09,
			-1.0363847757039906e-08,
			5.463646618733481e-10
		],
		[
			-3.938322183202184e-09,
			2.1312588629280935e-09,
			2.0265725375139493e-09
		],
		[
			3.6925626078962545e-09,
			3.8413871369735014e-09,
			2.195094497847821e-11
		],
		[
			-1.2490930388548637e-09,
			-9.534843578958294e-10,
			1.4247009917224625e-09
		],
		[
			1.06552614036836e-09,
			1.4427980256769338e-09,
			5.604738230420568e-10
		],
		[
			4.293264737923274e-10,
			-6.461959667683176e-09,
			-4.033698297256946e-09
		],
		[
			-2.7118426437786704e-09,
			1.4461825534152464e-09,
			-5.453649412128619e-10
		],
		[
			-1.1992197926396314e-09,
			-4.665451802983281e-09,
			-1.7171348649301794e-09
		],
		[
			5.366913070821113e-10,
			-3.3422527251823794e-09,
			-3.1667546015293174e-09
		],
		[
			2.1567122935227424e-09,
			1.7492581538553632e-09,
			1.895078869816952e-10
		],
		[
			-1.3088807419028874e-09,
			3.1008467574347745e-09,
			1.0967527792423912e-09
		],
		[
			6.1183805977235935e-09,
			-9.588974040814606e-10,
			1.4242129900073562e-09
		],
		[
			-1.1971094604844316e-09,
			1.5928930158010443e-09,
			1.0290894801462728e-09
		],
		[
			-1.5640423211090522e-09,
			1.4535352160044279e-09,
			-3.1954463117557087e-09
		],
		[
			-2.00090322669443e-10,
			7.382931846190304e-10,
			3.6932515111396523e-10
		],
		[
			3.528008499128378e-09,
			-1.749597865646013e-09,
			1.263724747498711e-09
		],
		[
			3.0741942958726457e-09,
			5.10221972642717e-09,
			1.2031569491981242e-09
		],
		[
			1.863586222259417e-09,
			9.433329163707704e-10,
			1.879203979404239e-09
		],
		[
			-9.096387933004864e-09,
			-5.410361726034482e-09,
			1.6972675583522943e-10
		],
		[
			1.8126938637724516e-09,
			8.35398952255544e-10,
			2.963787568547027e-10
		],
		[
			-8.089201146029408e-11,
			-7.916052246285794e-10,
			7.857046596193202e-12
		],
		[
			-2.930651668220288e-09,
			1.8518929055343507e-09,
			-6.311363461462953e-10
		],
		[
			-1.7449893080135322e-09,
			2.383616345620293e-09,
			2.3109945531526065e-09
		],
		[
			2.231010309747771e-09,
			-1.908737562798091e-09,
			1.6418658209170805e-09
		],
		[
			7.128288141737856e-10,
			-2.3705654159834114e-09,
			-3.62595983137429e-09
		],
		[
			-3.5654706369761383e-09,
			1.6590706376642873e-09,
			-2.6809263451311395e-09
		],
		[
			4.478398724803615e-09,
			-1.4909637630117735e-09,
			2.6288833337696315e-09
		],
		[
			4.061834598613014e-09,
			-1.2499563912080302e-09,
			1.1815209403158629e-10
		],
		[
			5.756141503419736e-09,
			-2.1436420127845537e-09,
			-7.530216921871559e-10
		],
		[
			-1.0730904189860332e-08,
			3.2254915293399642e-09,
			6.869126095170772e-10
		],
		[
			-2.49972024032296e-09,
			-4.347576854842913e-10,
			-7.421312839090078e-09
		],
		[
			9.481351989202643e-10,
			9.428418479162334e-10,
			-1.443885186784042e-09
		],
		[
			7.921863296925245e-10,
			1.0696454304049475e-09,
			-1.2183837724423832e-09
		],
		[
			7.480130781287262e-10,
			-1.030134304768926e-09,
			-3.093774099574458e-09
		],
		[
			2.468752837758804e-09,
			1.2695392587298461e-09,
			-2.3534088181118004e-09
		],
		[
			-2.488521157909599e-09,
			-8.838097833427319e-11,
			-2.087684164756827e-09
		],
		[
			-1.5212680920199887e-09,
			-9.08104106268784e-11,
			1.1116207567349167e-09
		],
		[
			-4.5298137599825886e-09,
			-1.6036031723660777e-10,
			-9.321951839708087e-12
		],
		[
			1.8821605521235122e-10,
			-6.975185374669543e-09,
			5.259810622892308e-09
		],
		[
			2.1401528431028866e-09,
			8.22865881473618e-10,
			3.33966385182903e-09
		],
		[
			-3.9017929725777527e-10,
			4.888440738022287e-09,
			2.5495913742626017e-09
		],
		[
			4.144046204676772e-09,
			-2.1370408542768267e-10,
			5.3670842268803934e-09
		],
		[
			2.435226383525038e-09,
			3.453639732956363e-09,
			1.1023490380757984e-08
		],
		[
			-2.757088963336478e-09,
			5.994723469397121e-09,
			1.8880889173830553e-09
		],
		[
			-2.8647540119978516e-09,
			4.162728959586899e-09,
			3.615971406013197e-10
		],
		[
			-3.21263017739612e-09,
			2.0585449776525405e-09,
			2.081172601296327e-09
		],
		[
			-5.111000657112224e-09,
			3.229105949742302e-09,
			4.7249964614064515e-09
		],
		[
			-4.874732786526607e-09,
			2.600885238673044e-10,
			5.923515110423016e-09
		],
		[
			-4.282231216568354e-09,
			-7.98989156090483e-10,
			5.905784845621131e-09
		],
		[
			-5.798756033413067e-09,
			-4.5758018713255546e-11,
			4.784014771647495e-09
		],
		[
			-3.2258404231897907e-09,
			1.1403507637532185e-09,
			6.5922795517878344e-09
		],
		[
			-4.95617649241298e-09,
			8.629275757974853e-11,
			3.530169473365962e-09
		],
		[
			5.957134738146188e-10,
			3.591284395913781e-09,
			8.561098912578995e-09
		],
		[
			-1.6500701709787429e-09,
			-2.2720566933670094e-09,
			8.948139117626982e-09
		],
		[
			5.303672080065955e-10,
			1.3331351054148545e-09,
			9.784462686734869e-09
		],
		[
			-3.488327209472154e-09,
			-4.030120058972845e-09,
			-1.8357936246658087e-09
		],
		[
			7.534654683684188e-09,
			-6.726437798632585e-10,
			-7.313210576112971e-09
		],
		[
			1.2337148466520595e-08,
			2.2843696704527408e-09,
			-1.5570453128397412e-08
		],
		[
			1.4343395819488695e-08,
			-6.463070960021358e-09,
			-2.67611633306704e-08
		],
		[
			1.25786174396185e-08,
			-5.288273069456594e-09,
			-3.422927406057142e-08
		],
		[
			-1.3315989589264752e-09,
			-3.4690872224412686e-09,
			-6.418332795672199e-09
		],
		[
			-4.5338312171569355e-09,
			1.2236297879705466e-09,
			2.994649094082722e-09
		],
		[
			-6.810694810259775e-10,
			3.2220079345415353e-09,
			5.36731518936873e-09
		],
		[
			1.9071401211447665e-10,
			-1.725906387173759e-10,
			5.265575627285854e-09
		],
		[
			-1.777729687250691e-09,
			-8.827312431190801e-09,
			4.3918776341217905e-09
		],
		[
			-5.740086761882146e-09,
			2.4734480057427864e-09,
			-1.4418488701366317e-09
		],
		[
			-5.710020148914675e-10,
			-1.4294984700931865e-09,
			-1.921646729211792e-09
		],
		[
			-7.638521401689827e-10,
			5.301274115772824e-10,
			3.997371870808924e-10
		],
		[
			8.47730197984828e-10,
			8.55644489016893e-10,
			1.9155274069521804e-09
		],
		[
			1.2778172659333436e-09,
			-1.1785832037057159e-09,
			-1.3201470929896835e-09
		],
		[
			1.0881561258084798e-09,
			-1.3960740293864831e-09,
			-1.265367405954565e-09
		],
		[
			6.030958815408009e-10,
			1.7130254449871126e-10,
			9.021127057759855e-10
		],
		[
			2.5632943251662363e-10,
			4.515456717354821e-10,
			2.8743094657989453e-10
		],
		[
			3.001812013158626e-09,
			-4.779124193865108e-10,
			2.4442018519037207e-09
		],
		[
			4.225060747125152e-09,
			-2.35671632207303e-09,
			2.115843398843013e-09
		],
		[
			1.3764201345351034e-09,
			3.196938505293414e-09,
			-1.2574984227316401e-09
		],
		[
			7.382713030035575e-10,
			-8.563322455221921e-10,
			-2.1600902393240946e-09
		],
		[
			-6.339752184663813e-09,
			1.611006230180802e-11,
			1.3017452632127225e-09
		],
		[
			1.5164177046541757e-09,
			2.0081987129633324e-10,
			3.1366301249928926e-09
		],
		[
			-1.2603956573312395e-09,
			1.6752635987990047e-09,
			-1.2318075321471527e-09
		],
		[
			-1.6441058585047596e-10,
			-1.14364349279403e-09,
			2.626145341100131e-10
		],
		[
			8.770675273196665e-10,
			-2.152610510627983e-09,
			-1.1117459293195286e-09
		],
		[
			-9.686789887923385e-10,
			1.4201705333267812e-09,
			-1.055691197636208e-09
		],
		[
			1.8956215025098473e-09,
			-1.1197024211675226e-09,
			8.140017913477917e-10
		],
		[
			1.0153998298705023e-09,
			-7.35543609513286e-10,
			8.289226851698485e-10
		],
		[
			-2.2893649274737853e-09,
			-3.8930333891788245e-09,
			-1.3496678898997017e-09
		],
		[
			-3.6830221581586216e-09,
			-2.9331951224484955e-09,
			1.7154989915140095e-09
		],
		[
			-1.8623057217650214e-09,
			3.3552626450755865e-09,
			-5.743835294217965e-10
		],
		[
			5.108353817307046e-10,
			7.795650572927209e-10,
			-2.4692482569853055e-09
		],
		[
			4.412836093285845e-09,
			4.546646839939715e-09,
			1.0348762082750889e-09
		],
		[
			2.961767581133872e-09,
			2.1191103145194494e-09,
			-8.816679276126784e-10
		],
		[
			1.199676688734004e-10,
			-2.480662322663992e-09,
			2.344271664037767e-09
		],
		[
			6.682090634762588e-10,
			1.9305091933377698e-10,
			1.7290135940748384e-11
		],
		[
			8.167936404666421e-10,
			7.104951228207369e-10,
			-1.7410691344677385e-10
		],
		[
			9.521662973951612e-10,
			-1.843132512006536e-09,
			1.2978702175558977e-09
		],
		[
			-3.313272205813606e-09,
			1.4848893649098776e-09,
			-1.9597014371310725e-09
		],
		[
			-1.0049756326876237e-09,
			2.6040773245049423e-09,
			-1.9615967286027017e-09
		],
		[
			-1.2006564128441048e-09,
			-2.787828211418467e-09,
			1.317640989258823e-09
		],
		[
			6.130248399706975e-09,
			2.971185639297048e-10,
			2.8704779012982004e-10
		],
		[
			1.7327112000364558e-09,
			-2.8263741688286566e-09,
			2.9444558959612653e-10
		],
		[
			8.728531187681608e-10,
			-1.3416179841129214e-09,
			6.510650780763123e-10
		],
		[
			-2.6387360108454064e-09,
			1.9692705447023866e-09,
			-2.3611145232831603e-09
		],
		[
			-1.1835861946362595e-09,
			2.9147698299543336e-09,
			-9.864358945478556e-10
		],
		[
			-1.0987540860746508e-10,
			2.7308252385233135e-09,
			1.7399155949796905e-09
		],
		[
			-2.749315852887902e-11,
			7.127125551629716e-10,
			8.852891698886376e-11
		],
		[
			-4.776121945894323e-09,
			-4.45670457933092e-09,
			2.8654744806020524e-10
		],
		[
			3.3450787944861197e-09,
			-2.700458560271807e-09,
			-1.1130970547836796e-08
		],
		[
			1.0901397145928805e-09,
			-1.719237472670778e-09,
			8.59411193890295e-11
		],
		[
			-1.5074705949158131e-09,
			1.086294629998246e-09,
			2.161740248929095e-09
		],
		[
			-9.383969694938593e-10,
			2.5064688231946208e-09,
			2.2540285058451418e-09
		],
		[
			-1.8748775924516486e-09,
			-3.489234447138278e-10,
			2.6952330281601903e-09
		],
		[
			-2.2496778861881072e-09,
			1.6545351954658273e-09,
			2.08395878376944e-09
		],
		[
			2.1352045339701633e-09,
			-4.786791710017518e-10,
			1.8500688617438978e-09
		],
		[
			3.6964917414827322e-09,
			2.3746520495816308e-09,
			3.1765816749977934e-09
		],
		[
			-1.295003907787203e-09,
			-3.6161228791946724e-09,
			1.3031438051854475e-10
		],
		[
			-9.421636889361188e-10,
			1.9229586696916608e-09,
			-2.0570103058241607e-09
		],
		[
			-1.4593241447594104e-09,
			-6.814878400784074e-10,
			-1.2498857496921867e-09
		],
		[
			1.009005747302121e-09,
			-2.789522155723302e-10,
			-3.4916247474773124e-09
		],
		[
			-2.102093192144151e-11,
			-4.212872845082652e-10,
			-2.1704879392941287e-09
		],
		[
			-1.0160620230261412e-09,
			1.8549647155012648e-09,
			-2.2630562212648716e-09
		],
		[
			-1.2194809139851049e-09,
			-1.9050066881194927e-09,
			4.443573759199494e-09
		],
		[
			1.2475581216306196e-09,
			7.502814726994586e-10,
			3.481595148836819e-09
		],
		[
			-6.62338495875774e-09,
			1.541582684611012e-09,
			-4.370439682704685e-09
		],
		[
			3.187033267613814e-10,
			-5.471328729157733e-10,
			1.0492185280277347e-09
		],
		[
			4.04321826992055e-09,
			-1.6956275217781595e-09,
			-7.165870595612267e-10
		],
		[
			-6.471204916275354e-11,
			-5.99908433067752e-10,
			1.568704825894916e-09
		],
		[
			2.8581507348731057e-09,
			1.3127434219973472e-09,
			1.6549258144567223e-09
		],
		[
			-5.319753236349669e-10,
			-1.1657278846568415e-11,
			8.141775738865412e-10
		],
		[
			6.470507843060697e-10,
			4.1740421662821645e-09,
			2.2047421099174034e-10
		],
		[
			2.385533771870849e-09,
			-2.351339302037607e-09,
			-1.145659544660358e-09
		],
		[
			-2.141461793267634e-09,
			-2.1744123548891123e-09,
			1.8385775944697613e-09
		],
		[
			2.2623997911147326e-09,
			1.5726370069265759e-09,
			-3.0941865046664527e-09
		],
		[
			-8.875005972520769e-11,
			1.6114872834362494e-09,
			-3.448780058193776e-09
		],
		[
			-1.218678779402107e-09,
			-3.1376777350258674e-09,
			2.671791938194662e-09
		],
		[
			-3.0201953876159376e-09,
			-3.441085262591756e-09,
			2.108353718201501e-09
		],
		[
			3.917685783262766e-10,
			9.079378232125349e-10,
			2.6404235673827793e-09
		],
		[
			-5.458115553357613e-09,
			-3.2009160248530746e-09,
			9.33058934263217e-10
		],
		[
			4.775313729769665e-09,
			1.3732245842928168e-09,
			9.924568453230546e-10
		],
		[
			-9.68023580849366e-10,
			7.913569124614163e-10,
			-1.2932052662404357e-09
		],
		[
			2.994430514845715e-09,
			1.843129538598807e-09,
			-1.1553405995585728e-09
		],
		[
			-5.612720160148071e-10,
			2.0316153641858996e-09,
			-1.2679648355071576e-09
		],
		[
			2.0019297918584395e-09,
			2.8503318277129317e-09,
			-8.56176722675005e-09
		],
		[
			3.659295909298873e-10,
			-1.815283942547414e-09,
			1.6988750530608145e-09
		],
		[
			-1.3452236584249991e-09,
			3.1580839405362964e-10,
			4.009326358960293e-09
		],
		[
			-3.170803852274489e-10,
			5.01862022184383e-09,
			2.3882481061148604e-09
		],
		[
			-7.055553391364083e-10,
			-6.369476501062951e-09,
			4.653177086140632e-10
		],
		[
			3.9573006828066955e-09,
			-9.262359174341403e-09,
			1.7099266534725742e-09
		],
		[
			-5.1400256477405635e-09,
			3.152609831789808e-09,
			5.643061542308677e-10
		],
		[
			-1.883550717429628e-09,
			2.6055242577578276e-10,
			2.9596302545381702e-09
		],
		[
			-2.526190550047744e-10,
			-1.5678630407273001e-09,
			9.268401361345101e-10
		],
		[
			-3.796288209252252e-09,
			1.3164330348694537e-09,
			3.975685148584234e-10
		],
		[
			-2.8358892708474743e-09,
			4.124685942391441e-09,
			-9.53130864204781e-10
		],
		[
			9.599358242154736e-10,
			-7.941516512074321e-10,
			-2.9831034557938365e-09
		],
		[
			3.836276294209315e-09,
			-2.8780217401892083e-09,
			-2.2043999118218117e-09
		],
		[
			-1.7873357877811652e-09,
			4.234477457542085e-09,
			-6.5672605799084386e-09
		],
		[
			6.943836650923935e-10,
			-1.0408657584542808e-09,
			-2.5948280172977876e-09
		],
		[
			-1.0296637528659371e-09,
			-1.785739216324214e-09,
			-2.1488112703974582e-10
		],
		[
			-1.4243224167184818e-09,
			-1.8027938062921413e-09,
			5.946705830822756e-10
		],
		[
			-1.273890820764616e-09,
			-5.959060111400754e-10,
			6.302864961209031e-09
		],
		[
			3.013153913072388e-09,
			-4.180494564091617e-10,
			3.211669319738522e-09
		],
		[
			-1.5512925144259247e-09,
			-2.361708183042342e-09,
			3.582653463089851e-10
		],
		[
			-1.6419295450378583e-09,
			2.549051797728276e-10,
			-1.2407216073636043e-09
		],
		[
			-2.817563103956349e-09,
			-6.512373124913883e-10,
			9.037618610810871e-10
		],
		[
			1.5027763556773452e-09,
			1.16039259614213e-09,
			2.0019229823605655e-09
		],
		[
			1.5993443650197335e-09,
			-2.2207472285673137e-09,
			7.85252699366945e-10
		],
		[
			2.7765193640619484e-09,
			3.586812618012335e-09,
			8.863059851771944e-10
		],
		[
			2.3811543735655802e-09,
			-3.2228664102897022e-09,
			1.005565424541911e-09
		],
		[
			1.5316249924092146e-10,
			1.6216983012289664e-09,
			-2.4505746011299485e-09
		],
		[
			4.923430799505421e-12,
			3.8314480589168724e-10,
			-4.191514129315341e-10
		],
		[
			2.5739652701888716e-09,
			3.821389174268135e-09,
			-2.7248762494152617e-09
		],
		[
			1.3870495808220495e-09,
			1.517648309418589e-09,
			-9.24202547278807e-10
		],
		[
			5.944252230522615e-10,
			3.1675593123726028e-09,
			6.685794980845959e-10
		],
		[
			2.9378459367818748e-09,
			3.763118300418562e-09,
			-2.884836267910069e-09
		],
		[
			-1.9352569432029763e-09,
			2.629494104001493e-10,
			3.0857740891880106e-09
		],
		[
			1.1510785339492146e-09,
			-5.783696986274208e-09,
			3.7269222860167815e-09
		],
		[
			1.8428924638642303e-09,
			-1.449569803226125e-09,
			-9.118550574403546e-10
		],
		[
			-6.271417004131636e-10,
			-1.6227134637424176e-09,
			2.1232222897873808e-09
		],
		[
			4.421346544824345e-10,
			-9.689530461472038e-11,
			-5.857011988840805e-11
		],
		[
			1.698951128910396e-11,
			-1.30942441025541e-09,
			-5.400579158566994e-10
		],
		[
			-1.5098725249493346e-09,
			-3.3170097026610605e-10,
			-3.8197792763773703e-10
		],
		[
			-7.442941143518874e-10,
			1.496937541036379e-09,
			-9.08808098991341e-12
		],
		[
			1.222099664872157e-09,
			-5.610120564807572e-10,
			-1.3206157192679422e-10
		],
		[
			-1.089104564446607e-09,
			-1.3985322493124694e-09,
			-3.504645731902879e-10
		],
		[
			-2.915718586049451e-10,
			-9.590725983177616e-10,
			1.4368100293578256e-09
		],
		[
			1.0186310318137127e-09,
			-1.708983963290016e-09,
			8.09979113441136e-10
		],
		[
			3.017315381338823e-09,
			-1.7630704872633293e-09,
			-2.9262492652766294e-10
		],
		[
			6.838041118228132e-10,
			-4.562900675631404e-09,
			9.262680715076991e-10
		],
		[
			-5.328533157826942e-09,
			-1.7049402265411274e-09,
			-4.080088167957935e-09
		],
		[
			2.664889157054095e-10,
			8.708111980501312e-10,
			-2.6645974649018665e-09
		],
		[
			1.57231867221273e-09,
			1.6858105070839021e-09,
			2.9726386271390447e-10
		],
		[
			-1.2011751561410061e-09,
			1.784202057134175e-09,
			2.971583403661946e-10
		],
		[
			-1.8749946620961808e-09,
			7.171278807719932e-10,
			8.645279233262214e-10
		],
		[
			5.0646940003009095e-09,
			1.8826963167724817e-09,
			1.995158428446457e-09
		],
		[
			1.2746099987607954e-09,
			-1.494294625884352e-09,
			-7.245844915818257e-11
		],
		[
			-1.1199905438034798e-09,
			1.219163152357975e-10,
			2.133094748757154e-10
		],
		[
			-3.424284549856033e-09,
			2.7905152356558975e-09,
			-2.6486992963552945e-09
		],
		[
			3.566165120204917e-09,
			1.3043385198896108e-09,
			-7.875274045866587e-10
		],
		[
			-5.27253785397225e-10,
			-1.3064328074824683e-09,
			-2.2408552161971494e-10
		],
		[
			4.237818816849209e-09,
			2.4477463263939305e-10,
			-2.0179260357155142e-09
		],
		[
			-8.641413253154848e-09,
			9.128042713493248e-09,
			2.280524872635784e-09
		],
		[
			3.281996860050733e-09,
			-9.678544267146307e-10,
			-1.8224866515857724e-09
		],
		[
			1.4892814097769453e-09,
			4.808869760099866e-09,
			-7.081991931276836e-10
		],
		[
			6.787984901412372e-10,
			2.8660198381403157e-09,
			-1.7482813599778214e-09
		],
		[
			-2.190450883002876e-09,
			-4.90882349706019e-10,
			-1.889708875317713e-09
		],
		[
			6.997155163849259e-10,
			1.847625157521573e-09,
			1.5550169577968385e-09
		],
		[
			-2.601547884264476e-09,
			-2.6313030355577875e-10,
			3.4156073885468365e-09
		],
		[
			-1.3577935090863838e-09,
			-7.800647675785353e-09,
			1.198051733665371e-09
		],
		[
			-2.3883710987601543e-09,
			2.1993561385834837e-09,
			-2.795849234603535e-09
		],
		[
			-2.5298654587588644e-09,
			-2.851098481910728e-09,
			1.0651363993637283e-09
		],
		[
			-2.2272621680610328e-10,
			1.0541222558013526e-09,
			2.4965867218222225e-09
		],
		[
			5.140962774325016e-09,
			-4.0237991247405526e-10,
			-7.658738865824186e-10
		],
		[
			5.770490699134915e-09,
			2.626459058243113e-08,
			3.899020111073785e-08
		],
		[
			1.2571436917206272e-09,
			-6.2809898510687035e-09,
			4.086397879593468e-09
		],
		[
			-9.055295172514759e-11,
			-5.0046036895865424e-09,
			-3.138850868678649e-09
		],
		[
			-1.1828172990890436e-09,
			-2.941392349771951e-09,
			-3.9441505746730346e-09
		],
		[
			-8.125585320861195e-10,
			-2.3476793686653885e-09,
			-2.609191449270707e-09
		],
		[
			-1.4291726128925474e-09,
			2.1539490730839955e-10,
			-5.060501014418691e-09
		],
		[
			-2.3190618849962943e-09,
			-2.9053910729534927e-09,
			-3.758439462635364e-09
		],
		[
			-2.5724464620702185e-09,
			-1.109556664821197e-09,
			-5.951570178046372e-09
		],
		[
			1.9824835748458738e-09,
			2.5628518183611037e-10,
			-4.540751778629712e-09
		],
		[
			-1.013342843319906e-09,
			-2.811477213069888e-09,
			-4.352710540079156e-09
		],
		[
			-2.1756358223725676e-09,
			-3.824249860135857e-09,
			-3.5048598452713846e-09
		],
		[
			1.8145773694207352e-09,
			-2.1949496691846168e-09,
			-4.610145015214908e-09
		],
		[
			7.708930734303282e-10,
			2.6840190676822095e-09,
			-1.6054282634133534e-09
		],
		[
			5.887863209332108e-10,
			-1.9393888560338168e-09,
			-2.7426056052286353e-09
		],
		[
			-1.2389822719740634e-10,
			-1.019295939472699e-09,
			-2.244251801780149e-09
		],
		[
			-2.619075203728218e-09,
			-1.742948655485619e-09,
			2.9960030938954697e-09
		],
		[
			1.2008196298403494e-09,
			8.401809567348485e-11,
			6.554921718012914e-10
		],
		[
			9.533674801519584e-10,
			4.617615355319285e-09,
			1.3353621413120047e-09
		],
		[
			1.097993369430775e-09,
			-1.2002011054643621e-09,
			1.311109394308795e-09
		],
		[
			-2.1095789513526398e-10,
			-7.445444809089492e-11,
			-2.955534528645047e-09
		],
		[
			-1.2776108698616313e-09,
			-2.4033687565278043e-09,
			1.1441851041622292e-09
		],
		[
			5.85679861226549e-10,
			1.5942347745480592e-09,
			1.3081735895082163e-10
		],
		[
			-1.9510446566053455e-10,
			2.0837895355347905e-09,
			3.6942267122328474e-10
		],
		[
			-9.167693870595992e-09,
			1.1433895523001378e-09,
			9.148489607086709e-09
		],
		[
			-2.838670512485908e-08,
			6.076723145053952e-09,
			1.7705736055024433e-08
		],
		[
			-3.47383968086162e-09,
			6.8234464355003065e-09,
			1.0669653844535964e-08
		],
		[
			2.1926777531397336e-09,
			2.7948784931290827e-09,
			-4.933832732277828e-09
		],
		[
			2.341564614368735e-09,
			1.3416210399290153e-09,
			-7.3929165820178655e-09
		],
		[
			4.645091478838537e-09,
			-3.916922776165039e-09,
			-4.39165741138383e-09
		],
		[
			7.371843181263523e-09,
			-3.2104569941131776e-09,
			-5.47946868188667e-09
		],
		[
			5.412729255769533e-09,
			-3.2221362799254013e-09,
			-3.812482327124868e-10
		],
		[
			3.927226553401093e-09,
			-6.439536775936715e-10,
			-2.4925365096338656e-09
		],
		[
			5.3768539241323e-09,
			-9.297364271741117e-10,
			-4.8093525232317084e-09
		],
		[
			4.931540103555502e-09,
			-4.315902334948683e-09,
			-7.50394393836311e-09
		],
		[
			4.828711811848476e-09,
			-1.940950175992305e-09,
			-1.3892289513976335e-10
		],
		[
			1.1984733549299432e-09,
			-8.844343713663212e-09,
			7.605679774065118e-10
		],
		[
			1.0208291555467509e-08,
			3.55884365625418e-09,
			-8.510680695984225e-09
		],
		[
			-5.918669530495867e-09,
			2.1158593492244664e-09,
			3.3179749930179895e-09
		],
		[
			-3.5956801583327505e-09,
			2.8830486673028547e-09,
			1.8486495994271763e-09
		],
		[
			-1.8924152215683057e-09,
			2.8659204088128766e-10,
			2.5834881261325752e-09
		],
		[
			5.396889411116361e-10,
			5.057764251427022e-09,
			2.7930429500965165e-09
		],
		[
			-1.6006278652968428e-10,
			-1.5326994017716932e-09,
			-7.009840012477612e-10
		],
		[
			3.443607403549834e-09,
			-4.967525912910319e-09,
			7.979265214458663e-11
		],
		[
			-3.8232335581319974e-09,
			1.4424610632549633e-09,
			-2.171851600993343e-09
		],
		[
			-2.2462037902503475e-09,
			7.732290834453845e-10,
			5.010742077607833e-11
		],
		[
			8.570542136599611e-10,
			-5.297710869487082e-12,
			-1.1857846086005375e-09
		],
		[
			2.5789772035871834e-10,
			3.4648811787843328e-09,
			-1.0424090436804117e-09
		],
		[
			1.1312518562315622e-09,
			-4.232812551360548e-09,
			2.1780862315048755e-09
		],
		[
			-9.322355514453454e-11,
			4.047769107864504e-09,
			9.057275395420091e-10
		],
		[
			-7.328131296443952e-10,
			4.2268867687594917e-10,
			-1.1013697582393974e-09
		],
		[
			-1.3044685166360994e-09,
			-1.5505542472193855e-10,
			1.67729897947145e-09
		],
		[
			2.2813434017154793e-09,
			-1.177494981743985e-09,
			-1.651531297207471e-09
		],
		[
			-1.5083820029076775e-10,
			-3.1379073782740003e-09,
			1.698745364334277e-10
		],
		[
			1.3538221410237756e-09,
			-1.1443107790546222e-09,
			8.418593343767713e-10
		],
		[
			-1.9895637999818383e-09,
			5.617430476639165e-09,
			-2.494645803504556e-09
		],
		[
			-1.6080353685277744e-09,
			-4.20986991829241e-09,
			-1.6417124155457975e-10
		],
		[
			2.7196555706242124e-09,
			-1.9851423902194363e-09,
			-8.269565196651772e-10
		],
		[
			-4.758785431383753e-10,
			1.7218926109273034e-09,
			2.643914230347549e-09
		],
		[
			8.039241069603567e-10,
			2.1729985137026606e-09,
			7.715963793627359e-10
		],
		[
			8.093118956441225e-10,
			-5.132960421919695e-10,
			7.642056667390717e-10
		],
		[
			-2.062170624114777e-09,
			1.7363276050012018e-09,
			-1.6802000450478583e-09
		],
		[
			-1.3474330090167727e-09,
			-5.033168454502623e-10,
			-6.424569139923203e-10
		],
		[
			5.612760663028501e-10,
			-2.098191870730866e-09,
			6.001458830504031e-10
		],
		[
			-3.104567182915036e-10,
			1.3207001805823548e-09,
			2.2786582631190125e-09
		],
		[
			-1.666465509494476e-10,
			-6.282016690507434e-10,
			-4.725669409641384e-10
		],
		[
			1.7121948334650657e-09,
			-1.4870198718632232e-09,
			-1.619382292266906e-09
		],
		[
			4.695262769307828e-10,
			6.046186245041192e-10,
			-1.6211427051266298e-09
		],
		[
			-2.5472879275361084e-09,
			-8.409743768365267e-10,
			9.35134489345442e-10
		],
		[
			2.3328875065727513e-09,
			2.9617830040799234e-10,
			-9.120823164391796e-10
		],
		[
			-2.824258466169356e-09,
			3.2183830558833254e-09,
			1.3307277819733868e-09
		],
		[
			2.5691326102016125e-09,
			-3.2782056039597573e-09,
			2.6736275024698025e-10
		],
		[
			-1.426777727549886e-09,
			-1.922163485275093e-09,
			-1.908100373427205e-09
		],
		[
			-3.207380806733726e-10,
			-1.5300834886383497e-09,
			-3.3442774295193273e-09
		],
		[
			-1.888411379917814e-09,
			-2.164681066108434e-09,
			-5.115810185999227e-10
		],
		[
			1.2667857832162624e-09,
			-1.8517657646361003e-09,
			-4.1912109512863265e-10
		],
		[
			3.744927103646457e-09,
			-1.2920891829198234e-09,
			3.7194761452755613e-09
		],
		[
			-1.3757856987214614e-09,
			8.760782987577589e-09,
			2.4636037713995446e-09
		],
		[
			-6.728936310736167e-10,
			-6.05641934476779e-09,
			2.7349160560272994e-09
		],
		[
			4.0498147066634415e-10,
			7.946487865268644e-10,
			-6.886422364470292e-10
		],
		[
			1.3151298617808764e-09,
			4.619957638108195e-09,
			1.8938062060243708e-10
		],
		[
			-1.047217701373392e-09,
			6.418129201327307e-10,
			-2.235654440182712e-09
		],
		[
			1.6355280027887871e-09,
			-7.284490257364798e-10,
			-8.536711005192632e-10
		],
		[
			-6.418307300728963e-10,
			-1.6210204921413143e-09,
			-2.309141884252243e-09
		],
		[
			-4.686297953977936e-09,
			7.089110715750034e-10,
			1.709514430219846e-09
		],
		[
			-1.8241987217625255e-10,
			-1.0807815935389962e-09,
			-8.735968068265451e-11
		],
		[
			-9.43521437807264e-11,
			8.351510631289278e-10,
			-1.6166824113786235e-09
		],
		[
			2.084932093558733e-09,
			6.538255451952456e-10,
			-2.683083124464472e-09
		],
		[
			-5.459826045261154e-10,
			1.1855786237676348e-09,
			1.5502396616242524e-09
		],
		[
			2.4828925553138094e-09,
			1.1389877646246357e-09,
			1.1545653243095412e-09
		],
		[
			-5.2469347127720504e-11,
			-1.0922029568750804e-09,
			3.1356187851434495e-09
		],
		[
			1.9762329491099582e-09,
			7.980760048535676e-10,
			-2.5577050611332554e-09
		],
		[
			-1.1833332907031716e-09,
			5.098164387036323e-12,
			-2.0317306886028272e-10
		],
		[
			-1.8154144487825e-09,
			2.9362378831271983e-09,
			-1.1687204020509792e-09
		],
		[
			-1.1746191903442148e-09,
			3.063689264486796e-10,
			-3.104821374780381e-09
		],
		[
			-3.0472426006876736e-10,
			-1.5733093037274524e-09,
			1.9296698634530465e-10
		],
		[
			-6.538492271224966e-10,
			1.1977940397756372e-09,
			-5.502930752218174e-10
		],
		[
			2.092691518272205e-09,
			3.7350178796686325e-09,
			-1.0520249240466201e-09
		],
		[
			1.542890501032165e-09,
			1.8020895788932167e-09,
			1.4589677776464706e-09
		],
		[
			-8.970718434467992e-10,
			-1.6098161290317517e-09,
			2.6801870210938264e-09
		],
		[
			-6.019722775308839e-09,
			3.787438153944248e-09,
			2.1475122980171507e-11
		],
		[
			1.7523165417384597e-09,
			-4.478150509998601e-09,
			9.45339980782719e-10
		],
		[
			6.6711808446146e-10,
			-2.054710430489442e-09,
			2.192910321465933e-09
		],
		[
			3.7009935401960188e-09,
			-3.3108104014574804e-09,
			1.2992625546638547e-09
		],
		[
			2.548733826892558e-09,
			-1.2707990497928821e-09,
			-2.007104854030888e-09
		],
		[
			-2.2322419259266718e-09,
			-2.705248066026188e-10,
			1.8527329951459443e-09
		],
		[
			-1.7915709203492032e-09,
			1.1765056323001315e-09,
			2.987444303544998e-10
		],
		[
			-8.904283344851259e-11,
			-2.7530610288141363e-09,
			-1.4909557017589922e-09
		],
		[
			9.003981273784848e-10,
			-1.541418675016763e-09,
			-9.919656915423202e-11
		],
		[
			1.3130373480877746e-09,
			1.4602228112531365e-09,
			2.1306439528055117e-09
		],
		[
			-3.3282172166843767e-10,
			1.6577512602776314e-09,
			-8.392361122468244e-10
		],
		[
			-8.532942300031368e-10,
			-3.0035094020494135e-09,
			2.217828474094637e-09
		],
		[
			3.1723635065684943e-09,
			-7.920346124706403e-10,
			4.0806038317114185e-09
		],
		[
			-2.1920600190297366e-09,
			-9.120590120040227e-10,
			2.820537580050237e-10
		],
		[
			6.188457300271783e-10,
			-1.3021326767992266e-09,
			6.54421961803028e-10
		],
		[
			4.402488042469344e-09,
			1.9722686961201894e-09,
			-4.577194456406145e-09
		],
		[
			-3.929934367117812e-10,
			-7.689945747588947e-11,
			-3.558286149281133e-09
		],
		[
			-3.4144489340128454e-09,
			2.506038152225441e-09,
			1.4213290658736388e-09
		],
		[
			-1.236359605757244e-09,
			1.3467493950008528e-09,
			9.598834715250805e-10
		],
		[
			-3.316919789631364e-10,
			-4.099238876970141e-10,
			1.6864552195432656e-09
		],
		[
			2.2715092541281097e-10,
			6.715028051520527e-10,
			-3.167095176868842e-09
		],
		[
			-5.325011969646422e-09,
			-1.1709919890841823e-10,
			-2.8647647455957593e-09
		],
		[
			7.422488578222352e-10,
			3.892110944589803e-09,
			-3.1651259765394317e-09
		],
		[
			5.341117078380282e-09,
			-2.853184428065899e-09,
			6.157757468334945e-10
		],
		[
			-7.58353966556108e-10,
			-9.218273176152738e-10,
			5.414114975301715e-09
		],
		[
			7.002612603680218e-10,
			3.1680179437942335e-09,
			-1.8651255659758574e-09
		],
		[
			8.01480432559744e-10,
			-4.544791488941221e-09,
			1.611726266360266e-09
		],
		[
			-1.0740887797752508e-09,
			4.090051217535827e-09,
			-1.696958724066807e-10
		],
		[
			-7.289692048684703e-11,
			1.516385614330913e-09,
			-1.2881622899296372e-09
		],
		[
			1.1183292605839418e-09,
			3.1839106854811607e-09,
			-1.1148794420505429e-09
		],
		[
			1.3837103646960585e-10,
			-3.7221615647278114e-10,
			1.796030349012608e-09
		],
		[
			-1.5943806248651615e-11,
			-8.56965657889085e-10,
			-4.275682705212883e-10
		],
		[
			-3.293296219395579e-10,
			-3.492452066244899e-10,
			1.4174763881174498e-09
		],
		[
			7.64019731298477e-11,
			-3.3359722903238533e-09,
			3.513903583154564e-09
		],
		[
			-2.4173451701415975e-09,
			-7.79747567834798e-09,
			9.343082023477347e-10
		],
		[
			9.42138533689765e-10,
			-2.0838980692655448e-09,
			1.3579150174652797e-09
		],
		[
			7.477696010212377e-10,
			-3.8480608994260925e-09,
			-1.5107980648222146e-09
		],
		[
			1.0231207464783645e-09,
			3.916041627107999e-09,
			-1.5015846988083884e-09
		],
		[
			2.3148336304470272e-09,
			-1.5291211945786903e-09,
			-8.276827509551088e-10
		],
		[
			5.08185775055558e-10,
			3.421380407299224e-09,
			-1.3651859094415568e-09
		],
		[
			-3.0530981885109204e-09,
			1.362319821678447e-09,
			1.6328165168308402e-09
		],
		[
			5.711158504522928e-10,
			2.3230678873580602e-09,
			-1.9734847009249566e-09
		],
		[
			-1.9793056131527926e-09,
			1.7365714372842959e-09,
			-2.2000875745253826e-10
		],
		[
			1.6069172499862225e-09,
			4.134663113945041e-09,
			-3.749485228379955e-09
		],
		[
			-2.106320092131564e-09,
			1.7501512572213184e-09,
			2.2134407229419374e-09
		],
		[
			-2.752535613765876e-09,
			-5.710220142376041e-10,
			-1.4717283677567058e-09
		],
		[
			-4.404271809895894e-10,
			3.6275848752930477e-10,
			3.9280396645389076e-10
		],
		[
			-5.744415831093135e-10,
			2.149642139966425e-09,
			-1.4005855409515737e-10
		],
		[
			4.266807220010544e-09,
			-7.826192984424459e-09,
			2.7550274608360455e-09
		],
		[
			2.0457830128457816e-09,
			2.8929221788874886e-09,
			-5.653050203500592e-10
		],
		[
			2.656073730001258e-09,
			-9.71435469919591e-10,
			3.587910251601406e-10
		],
		[
			-8.351965408510146e-10,
			-1.848913920521851e-09,
			3.911691798428922e-09
		],
		[
			3.2909868096124627e-10,
			9.569816690623092e-10,
			1.7369716193307825e-10
		],
		[
			-4.222076881906916e-09,
			3.77245932704261e-10,
			-7.670562930578786e-10
		],
		[
			-2.2225642493330016e-09,
			-5.330861669502897e-10,
			-6.999684344217766e-10
		],
		[
			-1.2202442671939413e-09,
			2.3258271599752464e-10,
			-3.083423420254855e-09
		],
		[
			3.4691265154775403e-09,
			-1.106296939259746e-09,
			6.71573182562429e-10
		],
		[
			3.421235303911074e-09,
			-2.989360881541662e-09,
			-2.738139101342599e-09
		],
		[
			-2.3944152688487188e-09,
			1.832977395873775e-09,
			1.6776488943834612e-09
		],
		[
			-3.862596321127902e-11,
			-7.445095943567729e-09,
			3.6670791140194216e-09
		],
		[
			9.619106688421729e-11,
			7.712408454133387e-11,
			-1.0692909677412205e-09
		],
		[
			-1.452541826839585e-09,
			1.8333564779362311e-09,
			-1.8981244590665673e-09
		],
		[
			2.1000216605398196e-09,
			3.408663685161162e-10,
			-2.86708548371652e-12
		],
		[
			-1.8537083968206793e-10,
			2.724075721362665e-09,
			-1.0965964266108662e-09
		],
		[
			1.5372160979154323e-09,
			1.912924164003592e-09,
			-6.222872328963239e-10
		],
		[
			-2.133763380771722e-09,
			4.673757167312854e-10,
			8.525779126613716e-10
		],
		[
			-9.499468498971705e-10,
			1.2457568961458747e-09,
			1.2299993520770485e-09
		],
		[
			3.8050054738717534e-09,
			4.466513744621466e-09,
			3.6628586882359865e-09
		],
		[
			-2.0910245951748966e-10,
			1.36450087335648e-09,
			-3.8430248430920117e-10
		],
		[
			5.987236896016752e-10,
			2.176542605340341e-09,
			1.2885159662135262e-09
		],
		[
			1.67677945550167e-09,
			-1.8189096570081055e-09,
			1.0878523107899838e-09
		],
		[
			-1.975489181786469e-09,
			2.8598107608387814e-09,
			7.403258409018538e-10
		],
		[
			-6.114229052919529e-10,
			-3.3471336034248054e-10,
			-1.1680136010211703e-09
		],
		[
			-4.965076806317029e-10,
			-3.030128335114857e-10,
			5.911019191547767e-10
		],
		[
			1.9523847683059e-09,
			-2.822986514491995e-10,
			-2.7674387254754383e-09
		],
		[
			2.0343333577841432e-09,
			-7.654117998476136e-09,
			-1.7700720371367748e-09
		],
		[
			-1.1249795945589567e-09,
			2.318904839105068e-09,
			-6.89116946584571e-10
		],
		[
			2.338678345758295e-09,
			4.097018848122734e-10,
			-2.3886401656631887e-09
		],
		[
			-9.580499541412628e-10,
			-1.33808879210475e-09,
			2.0999011691880525e-09
		],
		[
			-7.030353314895709e-09,
			-1.8648334151824637e-09,
			-3.029719342938449e-10
		],
		[
			7.054787073181636e-10,
			4.645489839105275e-09,
			3.676305853897942e-09
		],
		[
			3.513237082072092e-09,
			-3.1162010208585048e-09,
			3.5779882407111896e-10
		],
		[
			9.854372127206537e-10,
			3.8612520342964417e-10,
			-2.6119221180018155e-09
		],
		[
			-5.204153002110909e-09,
			-1.915414021676467e-09,
			-1.422182559967236e-09
		],
		[
			2.9467900296180016e-09,
			-2.1123372474176e-09,
			-2.4654555073374445e-09
		],
		[
			1.401975383855602e-09,
			2.6672299610813975e-09,
			-3.004539836222574e-09
		],
		[
			-6.295993083298934e-10,
			-1.475961025735346e-09,
			-6.453677126925272e-10
		],
		[
			-2.2272384591556765e-10,
			1.1922462226655006e-09,
			1.5383192964474496e-09
		],
		[
			-2.649518100201072e-09,
			3.095951971278226e-09,
			1.3212159976001409e-09
		],
		[
			-1.4111084890221437e-09,
			-2.7975962932997295e-09,
			-7.074929745783349e-10
		],
		[
			-1.5542456952729696e-09,
			8.209441242521232e-10,
			-4.599578236769246e-10
		],
		[
			2.118430025268466e-09,
			-1.390477712824148e-09,
			4.423278560460307e-09
		],
		[
			-2.5237172833996837e-09,
			8.359964562970527e-11,
			2.2966978981005087e-09
		],
		[
			-2.2306880308046246e-09,
			-1.5577306288970749e-09,
			-1.380404594952858e-09
		],
		[
			-2.0569306286320537e-09,
			5.50079205062981e-10,
			-6.807693471027493e-10
		],
		[
			6.811335942836415e-09,
			9.240517782042827e-10,
			-2.355239560449107e-10
		],
		[
			9.751732860958196e-10,
			4.108647810797107e-09,
			-1.0991354773793439e-09
		],
		[
			4.640329454347834e-10,
			3.069126196819692e-09,
			3.6387883311382354e-11
		],
		[
			-2.407358912375588e-09,
			-1.9295756851229815e-09,
			8.707284302888649e-10
		],
		[
			-2.950069534115202e-09,
			1.7012333395158403e-10,
			-1.7470106113054767e-10
		],
		[
			3.918222214960452e-09,
			-5.418321656445613e-09,
			3.6672022490963493e-10
		],
		[
			9.695411189958643e-11,
			-6.510104273370014e-09,
			8.014777692413198e-09
		],
		[
			1.3093283146677113e-09,
			-3.916442112049974e-09,
			1.2310254927596561e-08
		],
		[
			-2.4429043163189087e-09,
			-1.0763762763412597e-09,
			5.5614753148539745e-09
		],
		[
			-1.668179168021902e-09,
			5.315666060880545e-10,
			-3.224873917364925e-09
		],
		[
			-1.805687203850879e-09,
			-6.985013811379478e-10,
			-6.907888835536476e-10
		],
		[
			2.76386525371887e-10,
			-1.136534024079925e-09,
			-3.06892218126228e-09
		],
		[
			-1.1884227695866265e-09,
			-1.4975205719998773e-09,
			-1.30536834509327e-09
		],
		[
			-4.3485627469918785e-10,
			3.792252354956488e-10,
			-1.1643759549275766e-09
		],
		[
			-1.6954239441875622e-09,
			1.6439186093633158e-09,
			-2.9744791383551805e-09
		],
		[
			7.880172285185859e-10,
			-1.0652915301446472e-10,
			2.1611758128986935e-09
		],
		[
			6.953527354762997e-10,
			-5.30539394700269e-09,
			7.28380523935523e-09
		],
		[
			4.8090371840155806e-09,
			-8.351216183514197e-09,
			1.0726388106509029e-08
		],
		[
			-1.2138830333281517e-09,
			-1.122386111984928e-09,
			1.7736458197976257e-09
		],
		[
			1.6481330859174324e-09,
			1.8012115919241748e-09,
			-2.8227773043775895e-09
		],
		[
			-1.8026503059536017e-09,
			-4.8398702218069466e-11,
			-2.562059131236132e-09
		],
		[
			-3.5618603474816983e-10,
			4.4186734103444625e-09,
			-2.4582559605155427e-10
		],
		[
			1.7123506234366125e-09,
			4.196859758520584e-09,
			-4.247441290515589e-09
		],
		[
			1.7899348761736768e-09,
			1.0096023609874089e-09,
			-1.2846657481667649e-09
		],
		[
			2.1275714811457464e-09,
			2.4143237390827718e-09,
			-1.5296677323892058e-10
		],
		[
			7.518100705374674e-10,
			1.2978803978774523e-09,
			-3.971349996700108e-09
		],
		[
			-2.049014967612182e-10,
			3.2952150557491044e-09,
			-1.793748580182195e-09
		],
		[
			-2.8941625523499778e-09,
			3.469571722938064e-09,
			2.8551789786708852e-11
		],
		[
			2.5649761377720156e-09,
			-1.0971997885988776e-09,
			-1.5997795366948787e-09
		],
		[
			-4.35415111657093e-09,
			5.002138399438588e-09,
			-4.438682061994452e-09
		],
		[
			1.4915558414449367e-09,
			1.4064156375034422e-09,
			-1.2311970263496217e-08
		],
		[
			-2.9880195167555207e-09,
			1.248568283303121e-08,
			-7.2118007781992866e-09
		],
		[
			3.5120784389736904e-09,
			4.779395384096615e-09,
			-5.748481496217779e-09
		],
		[
			4.629166354638694e-09,
			-3.2528082953354023e-09,
			-2.772217916374473e-09
		],
		[
			1.3737333485669557e-09,
			4.233319277339711e-10,
			5.57041692512371e-10
		],
		[
			9.675280504012869e-10,
			3.422612702802836e-10,
			6.014952087776385e-10
		],
		[
			-3.3784844332628857e-10,
			2.7112328586176297e-09,
			2.5164703892866543e-09
		],
		[
			1.6765069228231033e-10,
			1.009585321003898e-09,
			1.093919940917403e-09
		],
		[
			-3.526120139666111e-09,
			1.8842714528483205e-09,
			-1.118498301511011e-09
		],
		[
			1.5734184340954034e-09,
			-4.505095618595335e-10,
			-2.622008973873601e-09
		],
		[
			-1.9470423067041494e-09,
			-6.284215265204604e-10,
			5.129764413810148e-10
		],
		[
			-1.7851559871542648e-09,
			-1.8975296794897975e-09,
			-1.949853491407035e-09
		],
		[
			8.188100477124407e-10,
			-9.95317929710591e-10,
			2.438237646764472e-10
		],
		[
			2.084719822254502e-09,
			-9.094694442748216e-10,
			-4.674184320354463e-10
		],
		[
			-3.361193623607346e-09,
			-4.226589277055894e-11,
			5.853321483120798e-10
		],
		[
			5.088577180711013e-10,
			-1.9443666374696226e-09,
			1.3776301761969541e-09
		],
		[
			-4.3561917833748685e-09,
			-1.3495217533344323e-10,
			-5.639700042458783e-10
		],
		[
			-4.5177031604770845e-10,
			3.2248678442452275e-09,
			2.756346524608574e-09
		],
		[
			1.5697948369500265e-09,
			3.930922923074661e-09,
			5.068124757501091e-11
		],
		[
			1.873020972259277e-09,
			-8.195952442426816e-09,
			3.463174176118637e-09
		],
		[
			-1.7124816718557144e-11,
			-6.892179660480023e-09,
			3.88016964774341e-09
		],
		[
			-3.0831178285097953e-10,
			-5.447778569261594e-09,
			4.81518803575824e-09
		],
		[
			7.089602615041083e-10,
			-2.681498669882997e-09,
			-1.9737892689134614e-09
		],
		[
			-6.271185198075505e-10,
			6.917863191394707e-10,
			-1.146372950329173e-09
		],
		[
			4.2888978405679317e-10,
			-9.475704944965027e-10,
			2.6518170489707155e-09
		],
		[
			-2.6057898517231995e-09,
			-1.4146056156995007e-09,
			1.9760990009730716e-09
		],
		[
			2.095058325970272e-09,
			4.35188846093953e-09,
			-1.5077538307011342e-09
		],
		[
			2.4920358670397477e-09,
			-1.711290385488507e-09,
			-6.39736797000279e-12
		],
		[
			7.37039069512233e-11,
			-1.3617836118824823e-10,
			1.8057497580647084e-10
		],
		[
			-1.990123435697763e-09,
			1.2508426863136055e-09,
			-3.951734477695582e-10
		],
		[
			-5.756163382935255e-10,
			5.966260603632556e-10,
			2.2099583993309012e-10
		],
		[
			1.643195077243796e-09,
			1.3239892837877802e-09,
			4.326062111095646e-09
		],
		[
			3.6695519858788443e-09,
			1.1904331220617971e-09,
			-3.1498461435566512e-09
		],
		[
			5.810102408576106e-11,
			-2.4300163560430014e-09,
			1.2444892421271913e-09
		],
		[
			1.3722098474162142e-09,
			-9.103235984533742e-10,
			3.268105205290707e-10
		],
		[
			-1.9993438031805597e-09,
			1.837014582656537e-09,
			-1.8754073501830292e-09
		],
		[
			-2.1137078698418612e-09,
			9.847597078760793e-10,
			1.6216919551765323e-11
		],
		[
			-2.6300062616024064e-09,
			-1.995856741885818e-09,
			-8.88325299563982e-10
		],
		[
			1.7329368597650824e-09,
			7.1812444585160354e-09,
			-5.355634914632294e-09
		],
		[
			1.1253819622375121e-09,
			-1.651321901819719e-09,
			9.01879255404688e-10
		],
		[
			-7.838306842085896e-09,
			-2.12796205119917e-09,
			4.381143509526747e-10
		],
		[
			2.3796218712382906e-09,
			2.505109263827132e-09,
			-1.1390458202800934e-09
		],
		[
			8.466639924695393e-10,
			-7.858447558722517e-10,
			3.8198514190590877e-10
		],
		[
			1.7714463559283263e-10,
			-1.5317479352214373e-09,
			1.1482303271876967e-09
		],
		[
			1.576557520782057e-09,
			-3.5894770782304838e-09,
			3.624471659461438e-09
		],
		[
			6.602769389236897e-11,
			7.118299793597765e-09,
			4.587358564406483e-09
		],
		[
			4.808636945842441e-10,
			2.7817851407822416e-09,
			2.362705333852788e-09
		],
		[
			8.977646924617197e-11,
			-2.573638302333658e-10,
			1.3644023570220035e-09
		],
		[
			-1.5450758075358397e-10,
			-3.984912575770054e-09,
			1.0395673224064144e-11
		],
		[
			9.575051008001819e-10,
			-1.4458739004021782e-09,
			-1.6199347098065286e-09
		],
		[
			-7.979788831378635e-10,
			-3.125771575234435e-09,
			2.0028556884508647e-09
		],
		[
			-3.3089957750884586e-10,
			9.032607150347821e-10,
			-2.820399533281124e-09
		],
		[
			-1.1564165105024833e-09,
			-3.3464814802887313e-09,
			-1.2516335303917366e-09
		],
		[
			-2.045812975839762e-09,
			1.5259101562886177e-09,
			-3.5869165627413202e-09
		],
		[
			2.8914425692199953e-09,
			-1.6885244377472127e-10,
			-1.048833280735483e-09
		],
		[
			3.5027367835230226e-10,
			3.6794261792865666e-09,
			4.828814830181518e-09
		],
		[
			-7.393050201201548e-10,
			1.6420793486213749e-09,
			-2.795620161309326e-09
		],
		[
			2.126010103969574e-09,
			2.049037289337398e-09,
			-9.6612043086768e-10
		],
		[
			-2.15383420875581e-09,
			-5.03733569400667e-10,
			2.795278805898495e-10
		],
		[
			4.168554465540755e-10,
			-6.866809247844461e-09,
			-1.3466021185943563e-09
		],
		[
			-2.5084348671138727e-09,
			-1.1537727469017465e-09,
			-4.4988433215388604e-10
		],
		[
			-1.6551986531721469e-09,
			2.4625854312991616e-09,
			1.8030047896515813e-10
		],
		[
			-2.038912581732151e-09,
			2.421302584314511e-10,
			1.9869756486179487e-09
		],
		[
			4.4250300028040144e-09,
			1.8736329635271315e-09,
			3.204601530049241e-09
		],
		[
			-5.197333951485113e-10,
			-3.870963754764954e-09,
			-4.079024755233873e-10
		],
		[
			3.81385519061734e-09,
			-3.5428156398266502e-09,
			-2.6363644000194515e-09
		],
		[
			-1.509575426052555e-09,
			3.413855725272077e-10,
			-2.785144064829654e-09
		],
		[
			-7.03027020203875e-12,
			3.6478179157082397e-09,
			9.074176148940124e-10
		],
		[
			5.217041320534899e-10,
			8.132182978190528e-10,
			-3.582651412705293e-10
		],
		[
			-5.202318387324461e-10,
			3.337932985965824e-10,
			3.4605242499729554e-09
		],
		[
			1.2351887423061025e-09,
			-4.094991949871355e-09,
			-1.255515053922389e-09
		],
		[
			-1.1132648720535291e-09,
			-2.9343045036805545e-09,
			-2.1275977956967104e-09
		],
		[
			-7.656885120215184e-10,
			5.094421120484664e-11,
			-7.134217285703918e-10
		],
		[
			6.422923484476895e-10,
			5.831340645931745e-09,
			9.942754694870466e-10
		],
		[
			-1.4379587910281173e-09,
			-3.4794947383751302e-09,
			5.88143929233944e-09
		],
		[
			1.1538383321650485e-09,
			-7.987746206226884e-10,
			2.154821839296329e-09
		],
		[
			-3.49488121180989e-10,
			3.6047231033203767e-09,
			8.377754443974282e-10
		],
		[
			-1.9123793082047922e-09,
			1.378216820100122e-09,
			2.259119707053154e-09
		],
		[
			-4.337357539567312e-09,
			-3.343428123091274e-10,
			-3.835823316813714e-09
		],
		[
			2.0684045223342477e-09,
			-2.2820568908712283e-09,
			-7.34195869402659e-10
		],
		[
			8.376348006624261e-10,
			-4.544933353770365e-09,
			7.795361196705479e-10
		],
		[
			9.82389659631444e-10,
			-3.3562942044136156e-09,
			-2.730027232988686e-09
		],
		[
			-3.1400971022048564e-09,
			4.457560007458884e-09,
			-1.131598217862622e-09
		],
		[
			5.526121505699403e-10,
			1.3714212113037885e-09,
			-1.3178280946372942e-09
		],
		[
			6.126462454711473e-09,
			3.3468983281623855e-09,
			-2.4351177025278477e-09
		],
		[
			1.3020407013101734e-09,
			-1.8849174102029785e-10,
			1.3886222626810039e-09
		],
		[
			-4.255061094754628e-10,
			-8.451601041010672e-10,
			-1.6327224086794278e-09
		],
		[
			-2.1312067002568287e-09,
			2.0590509975567915e-09,
			-2.1770858619516565e-10
		],
		[
			7.106110505334469e-10,
			-3.883220024187224e-10,
			7.337067636695594e-10
		],
		[
			7.717006654398819e-10,
			5.727280059796363e-10,
			-2.264752393852719e-10
		],
		[
			-6.640294798893861e-10,
			1.1146125334921237e-09,
			7.944562341232817e-11
		],
		[
			-1.2747873270360442e-09,
			3.848762781610803e-09,
			4.860628331125449e-10
		],
		[
			-9.236309919121327e-10,
			-1.2027970208938336e-09,
			1.081293195702615e-09
		],
		[
			8.864036609641393e-10,
			-1.752978468873052e-09,
			-1.964713704420641e-09
		],
		[
			9.489647546110839e-11,
			-1.4093455211838363e-09,
			-5.5408369067081357e-11
		],
		[
			1.7267232070949769e-09,
			-5.615986025614506e-10,
			-6.046825262161437e-10
		],
		[
			-6.172762101216965e-10,
			-6.093837075702848e-10,
			1.2044781868616033e-09
		],
		[
			2.248166057697318e-10,
			9.025900432276514e-10,
			-5.05312913552147e-09
		],
		[
			-1.3855389870175842e-09,
			4.559378678568367e-09,
			2.0445059234005784e-09
		],
		[
			-1.0682092315975059e-09,
			1.248611561954326e-09,
			1.4056760613130066e-09
		],
		[
			4.127058132557685e-10,
			-1.373320440156586e-09,
			4.7458475367253635e-09
		],
		[
			1.6056362381232203e-09,
			1.3215725640623206e-09,
			-1.126744710945423e-10
		],
		[
			2.1058956146636944e-10,
			-6.658832407656053e-09,
			-3.0302259148229448e-09
		],
		[
			3.113286410358394e-09,
			8.302122783857587e-09,
			-1.0676245128264078e-09
		],
		[
			-4.4632142397894294e-10,
			-4.123058683906037e-09,
			-8.2994007283107e-10
		],
		[
			-6.895431477801424e-11,
			2.519737843003927e-10,
			-1.012184186579316e-09
		],
		[
			-3.3204659704113646e-09,
			-1.92891455400126e-10,
			-1.2029686458873647e-09
		],
		[
			1.7855328939459762e-10,
			-3.3420716286370134e-10,
			2.055946431241048e-09
		],
		[
			5.43902009415327e-10,
			-3.903939265988539e-09,
			2.0567709868831663e-09
		],
		[
			2.750945811272786e-09,
			-4.982933931057538e-10,
			-3.585069167503349e-09
		],
		[
			4.3898436066693634e-11,
			-1.1547896435514813e-09,
			-4.5080283320647566e-10
		],
		[
			-1.1073561032560482e-10,
			2.4182109599075615e-09,
			2.7437155537204755e-09
		],
		[
			-3.3201020661200325e-09,
			-1.5530007794240355e-09,
			7.228292019055796e-10
		],
		[
			6.359934291062104e-10,
			7.878728561732855e-10,
			5.693272450837605e-10
		],
		[
			-3.988095502868369e-10,
			-5.3306473622895175e-09,
			1.2012240665843176e-10
		],
		[
			-9.239029878117594e-10,
			-2.5246159639510333e-10,
			-1.8278056349680555e-09
		],
		[
			8.378599293044256e-10,
			2.5785911208918623e-09,
			-8.927477221772615e-10
		],
		[
			-1.3067684137379334e-10,
			4.4328762334820355e-10,
			-2.2825833488403792e-09
		],
		[
			-5.909963742725395e-10,
			-7.661243432903782e-11,
			2.002610381863549e-09
		],
		[
			1.2065258244405036e-09,
			2.637842648773381e-09,
			2.8804039174637064e-09
		],
		[
			3.106623012061337e-10,
			-1.0434813369130616e-09,
			-1.2629172978037128e-09
		],
		[
			-2.841534056596727e-10,
			-9.037890912979706e-10,
			-9.248205943803146e-10
		],
		[
			-1.7447842151780834e-09,
			1.7015416814343535e-09,
			-1.74652585807188e-09
		],
		[
			3.2284005409244807e-10,
			-2.5705201035633133e-10,
			1.3368826048853016e-10
		],
		[
			1.3954352655389625e-09,
			5.027807571330101e-10,
			3.800575489767341e-09
		],
		[
			-6.456700368247375e-09,
			4.9974809254665264e-09,
			6.134089712241856e-09
		],
		[
			9.191103841824723e-10,
			-3.520450548034882e-10,
			3.9151488186180035e-09
		],
		[
			2.6548110126694645e-09,
			-1.9817330042302497e-09,
			-3.7713050558682715e-09
		],
		[
			4.75515035760882e-10,
			-9.737446016428607e-10,
			-3.738521835705033e-09
		],
		[
			1.0677498279883472e-09,
			-2.7556412943568893e-09,
			-2.1546119523279626e-09
		],
		[
			7.203935730344304e-10,
			-2.6472616184120887e-09,
			-1.1950265263848903e-09
		],
		[
			6.191205346118317e-10,
			3.71294464797905e-09,
			8.102268394262816e-10
		],
		[
			-1.6740496620194694e-10,
			1.8224933618900255e-09,
			1.212771125065453e-09
		],
		[
			3.5399667139710325e-09,
			2.4265259057419357e-09,
			2.0279975457981484e-09
		],
		[
			1.0689489796725805e-09,
			-2.389414001737187e-09,
			-7.551287361778883e-10
		],
		[
			1.7532858496905966e-09,
			9.13749626277123e-10,
			-1.7034994386980367e-09
		],
		[
			-2.8356471011409514e-09,
			1.830403503443869e-09,
			-6.64579300081811e-10
		],
		[
			-3.3509873170016774e-09,
			-8.20752648903396e-10,
			-2.3993425780575827e-09
		],
		[
			-8.162158989845595e-12,
			-3.783005746712317e-09,
			2.2817813821517452e-09
		],
		[
			-4.8205581360132936e-09,
			-6.956006598108991e-10,
			7.093173835669531e-10
		],
		[
			1.8396804457965892e-09,
			4.118816291740864e-09,
			-1.1713526771073912e-09
		],
		[
			1.6911290269830053e-09,
			-1.6353527917675753e-09,
			-7.696880544126415e-11
		],
		[
			7.783710525562284e-10,
			8.081823663678901e-10,
			5.293548302107994e-10
		],
		[
			5.113776106773648e-10,
			-2.596045206530174e-09,
			9.649268770875079e-12
		],
		[
			4.4676920820780535e-09,
			9.070364164521868e-10,
			-2.0298977142742797e-10
		],
		[
			2.84446981071583e-09,
			-5.186202291679709e-10,
			-9.148600791574791e-11
		],
		[
			-3.9841211644254865e-09,
			-7.085489764347378e-10,
			-2.407180087634977e-09
		],
		[
			-3.3280407283681854e-09,
			3.201327891507337e-10,
			2.701655866978125e-09
		],
		[
			4.336667737649499e-10,
			-3.763225011100235e-09,
			-4.837570575361108e-09
		],
		[
			-1.9981285749386513e-10,
			-1.3929227341641655e-09,
			-6.44004537598927e-10
		],
		[
			5.820413452207661e-10,
			-4.712538451441551e-09,
			2.289814796459167e-10
		],
		[
			2.3045789500788837e-09,
			-6.666687976318172e-09,
			-8.437022816662672e-10
		],
		[
			7.57654286558434e-10,
			-2.590270842054457e-09,
			-5.148142161781741e-09
		],
		[
			-7.446086981644304e-10,
			-2.387539974320906e-09,
			-2.838085769845157e-09
		],
		[
			-8.790281131313812e-10,
			1.3866006381546119e-09,
			1.9194540942263648e-10
		],
		[
			2.470074814950759e-09,
			-1.752777922342899e-09,
			1.3423209362480355e-09
		],
		[
			-3.698743260371363e-09,
			6.074069899146111e-10,
			-4.791625440251777e-10
		],
		[
			-2.708080338206471e-09,
			4.665584184959514e-09,
			2.0528584151847896e-09
		],
		[
			-4.58469819266542e-09,
			2.1951536609944952e-09,
			4.427011499341226e-11
		],
		[
			7.1772476634333295e-09,
			-5.331258348868909e-09,
			-9.783942924933462e-09
		],
		[
			-3.082059267556853e-09,
			-1.235063731437634e-09,
			-1.729547862011005e-09
		],
		[
			2.088681084498161e-09,
			-1.641357817998993e-09,
			-1.5010543220226643e-09
		],
		[
			3.4570498288295027e-10,
			-2.0836771285610993e-09,
			-1.4439802553153713e-09
		],
		[
			6.881818370724559e-10,
			-6.694497940119456e-10,
			7.847888030158604e-10
		],
		[
			-3.3756683506080696e-09,
			6.143828605394766e-09,
			6.137148533727858e-09
		],
		[
			-4.248725816646053e-09,
			8.780110555422987e-09,
			1.0845871174761974e-08
		],
		[
			-3.280979697438172e-10,
			2.667219673021126e-09,
			6.839381265653389e-09
		],
		[
			1.4410672340712396e-09,
			-6.512676431685143e-10,
			-4.697887536489698e-11
		],
		[
			2.7464285770323554e-09,
			3.665733415431821e-09,
			-1.515617777241023e-09
		],
		[
			-2.3883093570123804e-09,
			3.774151140489106e-10,
			7.638729924068293e-10
		],
		[
			5.202504672035746e-09,
			4.388984538448014e-09,
			1.580350762105693e-09
		],
		[
			1.2006697620843065e-09,
			-4.795530366558618e-10,
			-2.0266041640150676e-09
		],
		[
			3.686857085707382e-10,
			-3.3491154334791752e-09,
			-2.3280097762685353e-09
		],
		[
			-1.6282209126481398e-09,
			-7.706001066899728e-10,
			-9.664465552624458e-10
		],
		[
			-1.2685627924491737e-09,
			2.5592147164456118e-09,
			-9.195124959150274e-10
		],
		[
			-2.9137749479146734e-10,
			3.033515698722071e-09,
			1.1051794565860682e-09
		],
		[
			-2.566378288130373e-09,
			4.7732390391061935e-11,
			4.847949519549607e-10
		],
		[
			-7.894876012226503e-11,
			9.667296701572024e-10,
			-7.571461116766112e-10
		],
		[
			-5.239367917859029e-10,
			1.5992092689766925e-10,
			-1.1783636977828714e-09
		],
		[
			8.699067856345567e-10,
			1.251204605513693e-09,
			1.9634288323190435e-09
		],
		[
			1.3919091321493995e-10,
			-2.089469867347835e-09,
			1.8588600209907482e-09
		],
		[
			7.504805728386919e-10,
			4.34838761390278e-10,
			1.8192650152381965e-09
		],
		[
			3.7170006869068804e-10,
			6.390177340548643e-10,
			-5.125921134624591e-10
		],
		[
			-7.647165582291455e-10,
			-2.4736172459553787e-09,
			-1.3803335043398254e-09
		],
		[
			2.4451264898657028e-09,
			1.4848668124498163e-09,
			8.923169525786183e-10
		],
		[
			9.76381297257055e-10,
			-1.4146856258929854e-09,
			1.9451631890551983e-09
		],
		[
			-4.217356655842217e-09,
			-2.076073350309823e-09,
			-3.749851325941131e-09
		],
		[
			-5.096482397012081e-10,
			4.167374670908851e-09,
			4.94163921124849e-09
		],
		[
			-2.0986516814325292e-10,
			-9.843642585274531e-10,
			2.492970829138594e-09
		],
		[
			-2.6722053306221204e-09,
			1.9228192149997147e-09,
			1.3780409240401936e-09
		],
		[
			9.011418142058392e-10,
			7.062899208460677e-10,
			-3.3713440580632427e-10
		],
		[
			2.5791378225164324e-09,
			-1.3921694010058528e-09,
			-1.7764346750423654e-09
		],
		[
			5.221498844519189e-10,
			-1.2689788379258435e-09,
			-3.731895231340794e-09
		],
		[
			3.6066458731343964e-09,
			-1.0748979589856343e-09,
			7.826646737033332e-10
		],
		[
			2.5888282568563213e-09,
			5.0693689972931134e-09,
			2.7573466934152225e-09
		],
		[
			1.1329557139181493e-09,
			4.362403697486424e-09,
			-2.656915086499602e-09
		],
		[
			-6.121226156673452e-10,
			2.9070151841768743e-11,
			1.911622367422241e-09
		],
		[
			3.1049857546804046e-09,
			-3.1631586566001453e-09,
			-1.3852072352097308e-09
		],
		[
			-6.2146471097875366e-09,
			-6.297684190020526e-09,
			-6.268467391281258e-10
		],
		[
			1.6931523889524884e-08,
			4.968583723381191e-09,
			1.5182833197917043e-09
		],
		[
			1.0914547807938896e-08,
			-9.010857969057292e-10,
			3.2617633214724597e-09
		],
		[
			2.2838731293737064e-09,
			-4.57601261039115e-10,
			-1.3030571415393253e-09
		],
		[
			-3.012994482683759e-08,
			-3.60989666543677e-09,
			-3.476989499724811e-09
		],
		[
			1.3810587816099186e-09,
			-6.042258566358527e-09,
			2.964954009841562e-10
		],
		[
			9.39770460360309e-10,
			1.040616658786465e-09,
			2.858568397824701e-10
		],
		[
			-6.071105144532844e-10,
			3.3596672792931875e-09,
			-6.228613135011593e-10
		],
		[
			-1.7137187275169565e-09,
			1.64197462827898e-09,
			4.0509072734533054e-11
		],
		[
			1.38639962289469e-09,
			2.476173302444384e-10,
			-1.9929600953869198e-09
		],
		[
			2.9902164098522887e-09,
			1.3229053397828902e-09,
			2.442941902223019e-09
		],
		[
			3.550688442449258e-10,
			-1.7171368293750947e-09,
			7.253841512861666e-10
		],
		[
			-2.8356937150975447e-09,
			-2.5221550297289316e-09,
			2.129151923285906e-09
		],
		[
			-1.895991161894148e-09,
			2.668769189077227e-09,
			-3.304517881408135e-09
		],
		[
			2.1444834044381163e-09,
			-6.513195529030487e-10,
			-9.80514146569998e-10
		],
		[
			-3.4441198071701432e-09,
			-7.977700482501907e-10,
			1.5682312849142192e-09
		],
		[
			-3.8488351596359393e-10,
			1.6038987733121423e-10,
			-1.2916653947955315e-09
		],
		[
			6.656513483259598e-10,
			4.099302714935935e-10,
			1.851189589710615e-09
		],
		[
			1.018868570369767e-09,
			8.787694523284316e-10,
			-1.147241333259286e-09
		],
		[
			2.1859071019855965e-09,
			-1.8635185685327307e-09,
			-1.7894703692911013e-10
		],
		[
			1.154932385361217e-09,
			-9.590780695753729e-10,
			-8.046936324916329e-10
		],
		[
			-4.456279727669412e-09,
			1.1758553667331188e-09,
			1.715775265817342e-09
		],
		[
			1.1154402403224923e-09,
			1.6467412713749716e-09,
			-7.32134596396599e-10
		],
		[
			-7.391685384925586e-10,
			-3.923957859234145e-09,
			-2.4564880181533908e-09
		],
		[
			5.283872845571096e-10,
			1.5546987013957494e-09,
			1.4010600623518773e-09
		],
		[
			1.693061243651936e-09,
			1.9170256332806505e-09,
			-9.465537814344436e-10
		],
		[
			3.561098927867286e-09,
			1.7079627505801928e-09,
			-9.702245936157592e-10
		],
		[
			-1.8013309914576598e-09,
			-1.1797023755967416e-09,
			-2.927953717742209e-09
		],
		[
			1.7052981172571764e-09,
			2.793504693432832e-09,
			5.889446753810777e-10
		],
		[
			-4.3538702101121e-09,
			-1.90937226087243e-09,
			6.478737898126609e-10
		],
		[
			-4.591455274257781e-11,
			-2.8358307935929555e-09,
			2.3015207146743573e-09
		],
		[
			2.159287065750266e-09,
			3.611704453248764e-09,
			1.9599270786918545e-09
		],
		[
			-1.4564488132212917e-09,
			-1.1156119354759056e-09,
			2.2292220030915686e-09
		],
		[
			-1.2503995330574803e-09,
			-6.204210071662231e-10,
			-1.827328213057599e-09
		],
		[
			-2.4102275629629876e-10,
			-4.270774841410739e-09,
			2.914204034565053e-10
		],
		[
			-2.4753675613213046e-09,
			4.716782741744454e-09,
			7.326014227281962e-10
		],
		[
			1.0098448173016643e-10,
			1.3239855092920767e-09,
			7.244844594384776e-10
		],
		[
			-6.679959534822229e-10,
			-2.5410909195099086e-09,
			-2.5253615188807694e-09
		],
		[
			-2.6733775944733232e-09,
			-5.657821724749761e-10,
			1.5240413846975068e-10
		],
		[
			5.956779383842983e-09,
			1.336879682358458e-09,
			6.244510947879323e-10
		],
		[
			1.856657965809136e-09,
			3.355801573389014e-09,
			-2.5499651276325506e-10
		],
		[
			-3.840269619717716e-10,
			3.5120938935607633e-09,
			-2.2518633946169852e-09
		],
		[
			-2.5123564118616284e-09,
			-7.513693341486145e-10,
			-1.9294253517772556e-09
		],
		[
			1.012350455611275e-09,
			-1.155057977468935e-09,
			-9.247567722062018e-10
		],
		[
			-5.229246703983342e-10,
			-1.6653947004072645e-09,
			8.110669450710654e-10
		],
		[
			2.2352669182645852e-09,
			-2.6928677574682694e-09,
			2.328916345533733e-09
		],
		[
			6.616820630967225e-10,
			-1.5769030269475926e-09,
			2.27108777791004e-09
		],
		[
			-2.34664935854972e-09,
			9.736973294905808e-10,
			-5.002903715123342e-11
		],
		[
			-2.0589610863680813e-09,
			8.26626657375684e-10,
			1.3604445508799768e-09
		],
		[
			1.7230050486481064e-09,
			1.173147328451303e-09,
			1.119634433980412e-09
		],
		[
			4.901462409629534e-10,
			-2.272277278358513e-09,
			-1.564897606775287e-09
		],
		[
			-1.7585659099404627e-09,
			4.456997108621269e-10,
			8.245228762994134e-10
		],
		[
			7.327639538720695e-10,
			-2.9643853055691404e-09,
			-3.3891323119282937e-09
		],
		[
			-4.126243055350322e-10,
			1.5027672264274566e-09,
			1.6791800271417782e-09
		],
		[
			-3.848260999163677e-10,
			-1.2636431037988379e-09,
			1.6525978215983366e-09
		],
		[
			2.069401723385846e-10,
			-7.973887036166192e-10,
			-9.151316233915489e-10
		],
		[
			1.4621219859378065e-09,
			3.3494534682277045e-09,
			-7.672181678049357e-10
		],
		[
			3.4517064927224492e-09,
			-4.7345338537698725e-09,
			1.3428319708554732e-09
		],
		[
			7.61905160684529e-10,
			4.3487625535991e-09,
			4.975291403121216e-10
		],
		[
			-1.097659313395687e-09,
			1.8472071727150602e-09,
			8.844811645531617e-10
		],
		[
			-3.1159523400112913e-09,
			-1.4614358725443938e-09,
			-2.724842275720775e-09
		],
		[
			-2.196923241658409e-10,
			4.285573418342984e-09,
			-2.0077463750544664e-09
		],
		[
			1.0420396375071182e-09,
			-6.432323496859675e-10,
			-1.903529472209542e-09
		],
		[
			2.048788057523059e-09,
			-9.836821913362347e-10,
			1.3271264240905028e-09
		],
		[
			-4.546492527565052e-09,
			-7.174632283969276e-09,
			3.1708933946181163e-10
		],
		[
			9.951224707414812e-11,
			-3.4116676378628336e-09,
			1.6179968285665117e-09
		],
		[
			1.5758449096267798e-09,
			7.927641044511222e-09,
			6.49063255145187e-10
		],
		[
			-3.662697256398101e-09,
			-1.5139674484539265e-09,
			-1.6607964423788914e-09
		],
		[
			-1.0286815507288411e-09,
			-3.4283166559633355e-10,
			1.6361952459524817e-09
		],
		[
			-3.813339063182538e-09,
			-3.1924340513320023e-09,
			1.2254976173767252e-09
		],
		[
			-5.61938999555406e-10,
			-2.6728502320661416e-09,
			1.0950823621142344e-09
		],
		[
			4.3352414886179365e-09,
			-2.0002462316745063e-09,
			2.5609827792450785e-10
		],
		[
			-1.0577150222878262e-09,
			5.324284499469044e-10,
			1.4286992585806977e-09
		],
		[
			-2.0324292380641113e-09,
			2.192599412301757e-09,
			-2.337441179332652e-10
		],
		[
			6.579830988721405e-10,
			9.883070684396374e-10,
			5.552734628665019e-10
		],
		[
			7.163576542726376e-09,
			6.008994698434188e-09,
			-4.302305664502909e-09
		],
		[
			1.3034017904924862e-09,
			-9.160939806327008e-10,
			2.06752130309784e-09
		],
		[
			-2.39853073324893e-10,
			-2.144980986629222e-09,
			-1.2452826048803686e-10
		],
		[
			2.8299796450193045e-10,
			4.3797354108975704e-10,
			3.162151860402427e-09
		],
		[
			-1.7639485741205844e-09,
			-2.7189667245610574e-10,
			-2.919326476181207e-09
		],
		[
			4.174018924510079e-10,
			2.8949980986282713e-09,
			-2.185818426831023e-09
		],
		[
			-5.789392722414567e-12,
			-7.939781274860024e-10,
			-5.733930698369904e-11
		],
		[
			1.1460303135897872e-09,
			-1.4116166492277747e-09,
			2.2626521619353168e-09
		],
		[
			4.389370770381011e-10,
			-1.2787685368498524e-09,
			2.0555060152414e-09
		],
		[
			-8.031312614943003e-10,
			4.580234429892415e-09,
			-1.6514472670558425e-10
		],
		[
			-7.760467364108559e-10,
			-1.0958711163291034e-09,
			-4.0956741434874245e-09
		],
		[
			4.403197453780765e-09,
			-3.097385850157822e-09,
			-9.337855917616809e-09
		],
		[
			8.396029686069811e-09,
			-3.878493796225785e-09,
			-1.03420636645412e-08
		],
		[
			4.270916727767001e-09,
			-4.629380912290784e-09,
			-8.422819831646975e-09
		],
		[
			2.1412300344037053e-09,
			-2.4438405350176348e-09,
			-3.2654479087428076e-09
		],
		[
			-1.9211373902021276e-08,
			1.4049101093692132e-08,
			3.1368187322547853e-08
		],
		[
			-4.3925025062286835e-09,
			-1.1353860493216835e-09,
			-2.0214938790401158e-09
		],
		[
			1.4026277470119613e-09,
			6.81536338525072e-10,
			-1.6682544366477437e-09
		],
		[
			-1.8851071246029515e-10,
			1.020288475050889e-09,
			-1.5781648829353115e-09
		],
		[
			-7.282895910064999e-10,
			-6.717509078956136e-10,
			2.145914246503381e-09
		],
		[
			7.133695701713376e-10,
			-1.7579548394088833e-09,
			-2.3488709751790613e-09
		],
		[
			1.4287276726966473e-09,
			4.537089126010539e-09,
			-2.2261219005778737e-09
		],
		[
			1.3890170477516235e-09,
			-3.4949518425560077e-10,
			-1.7208852418797544e-09
		],
		[
			-1.0220808495560928e-09,
			-2.0404411639422694e-09,
			3.214477434714065e-10
		],
		[
			-3.343536601276943e-10,
			6.598327782271176e-10,
			3.2315317454600217e-09
		],
		[
			1.7319952817476828e-09,
			-9.437185729893548e-10,
			5.864897580825088e-09
		],
		[
			-1.764526410783918e-09,
			-1.9355191074360978e-10,
			-4.3220649738832623e-10
		],
		[
			1.2802288609896303e-09,
			1.3047940064767494e-09,
			-1.1378091401355455e-09
		],
		[
			9.512893410937845e-10,
			-1.202641574755724e-09,
			1.8880006827055467e-09
		],
		[
			-7.534854469890595e-10,
			1.3295965068099776e-11,
			-1.3500113212279236e-09
		],
		[
			2.864936556896157e-10,
			7.810351395363763e-11,
			1.0320262760462857e-09
		],
		[
			7.422978971255887e-10,
			1.2602386278676877e-09,
			9.8498958420221e-10
		],
		[
			5.411707660161112e-10,
			-1.0111612844812133e-09,
			-8.699652587553218e-10
		],
		[
			1.5402628636514657e-09,
			9.857264142910855e-10,
			-2.9042992850845123e-10
		],
		[
			-2.8237315267931656e-09,
			-1.2348037576777716e-09,
			1.754056030615445e-10
		],
		[
			1.897718757955592e-09,
			-5.097144761738929e-09,
			-7.552608638027736e-11
		],
		[
			3.4614049718415746e-09,
			-3.3264760726902953e-09,
			2.7697823524506317e-10
		],
		[
			4.6046439957131e-09,
			-4.582307018249546e-11,
			9.609839474760847e-10
		],
		[
			6.173737113893915e-09,
			1.2077655423220439e-09,
			-5.718283772565145e-10
		],
		[
			-2.3855018726839697e-08,
			7.393734576135248e-09,
			-1.1317397489025315e-09
		],
		[
			-3.971592963209928e-09,
			4.890369741045357e-09,
			5.724290889837273e-10
		],
		[
			6.3633762850305866e-09,
			-2.440002646877177e-09,
			1.655736679220048e-09
		],
		[
			5.325730565615281e-09,
			-2.5824233080138586e-09,
			-1.6870337383855976e-09
		],
		[
			6.555726767985273e-10,
			-5.60926255776101e-09,
			-8.507803741165884e-10
		],
		[
			-1.0582268535927488e-09,
			-3.6045334352158894e-09,
			-3.8662354629932065e-10
		],
		[
			1.960576366447282e-09,
			-3.3093458453413174e-09,
			1.3866296789426144e-09
		],
		[
			-4.57995250566336e-09,
			3.676262718276776e-09,
			1.3691909223292788e-09
		],
		[
			3.0220303160100876e-09,
			8.846879120041229e-09,
			-1.5184166808560491e-09
		],
		[
			-7.858099240876799e-10,
			-4.911192694998148e-09,
			-4.200504083781913e-09
		],
		[
			1.7528245938768215e-09,
			4.156554096415695e-09,
			5.478090113045914e-09
		],
		[
			1.53360508670784e-09,
			-6.677636778159909e-10,
			-5.986649951422666e-09
		],
		[
			-1.0507925570751337e-09,
			-2.31488561925664e-09,
			1.4521882496115163e-09
		],
		[
			-1.4498271994213186e-09,
			3.737287895655508e-09,
			3.256875672547241e-09
		],
		[
			-3.313775477632274e-09,
			2.135688936877646e-09,
			-5.729887571075435e-10
		],
		[
			2.228189776430934e-09,
			4.5782988910936676e-10,
			9.376219757248062e-10
		],
		[
			1.0986068217684978e-09,
			2.4140162085191723e-10,
			8.783759825510204e-10
		],
		[
			-1.020370152190126e-09,
			-3.1824054084356294e-09,
			-6.564759927400034e-11
		],
		[
			1.0073490316227566e-09,
			3.474849615966996e-10,
			-1.1773616018942455e-09
		],
		[
			1.5442195894341914e-09,
			3.2244164924692137e-09,
			3.896990929813034e-09
		],
		[
			1.8364498190128375e-09,
			2.114688943418331e-11,
			3.1753936743741577e-10
		],
		[
			2.1262532849429355e-09,
			-2.1948114021106905e-09,
			1.7035728742779444e-09
		],
		[
			-1.1945932108774394e-09,
			3.878661216674091e-11,
			-1.3546451532000075e-09
		],
		[
			-3.6171061964369586e-09,
			-2.376643403905534e-09,
			-3.7015418808184225e-09
		],
		[
			-2.937184670893823e-10,
			3.5626168399087783e-10,
			-1.3799840110383486e-09
		],
		[
			-4.0150481898634297e-10,
			9.308431279551824e-10,
			5.180678735284494e-10
		],
		[
			4.332255882665096e-09,
			1.099945539142601e-09,
			1.15819054366797e-09
		],
		[
			1.3385422785795436e-09,
			3.462720425017336e-10,
			-1.8404584958651359e-09
		],
		[
			-1.584416438281022e-09,
			1.68500808580958e-09,
			2.5396485840276175e-11
		],
		[
			-1.0778155599765209e-09,
			-1.6847342384560993e-09,
			-2.8791661193992617e-10
		],
		[
			-3.008566162986991e-09,
			-1.446491428998133e-09,
			9.447880782967974e-10
		],
		[
			-9.00442203538659e-09,
			-9.540344094837351e-09,
			-6.8029660007633484e-09
		],
		[
			2.8703315739561506e-09,
			4.076020430449421e-09,
			1.5252802770657177e-09
		],
		[
			3.2420590228397396e-09,
			-1.2387744329335505e-09,
			1.5834266741735584e-09
		],
		[
			-1.4848463166207968e-09,
			3.299549512014676e-09,
			1.371549721290306e-09
		],
		[
			4.376877755211284e-09,
			3.4035485853068043e-09,
			2.322709328233764e-09
		],
		[
			1.468618066477464e-10,
			-9.880495605945958e-10,
			-1.3315344045213887e-09
		],
		[
			-2.177163298904761e-09,
			-4.1551817592672525e-10,
			-1.5764125101560207e-09
		],
		[
			-6.924412676024329e-10,
			1.3299652005754479e-09,
			-5.805448065355965e-10
		],
		[
			-6.297671149960055e-09,
			-1.487998842417239e-10,
			4.4732740557525926e-11
		],
		[
			-2.9214940000611407e-09,
			-1.4680394448426518e-09,
			-2.178533413395124e-10
		],
		[
			-1.5984757162045674e-09,
			-1.819605944032615e-10,
			3.2792591636630863e-10
		],
		[
			4.244708041294466e-09,
			7.993638991183525e-10,
			1.6919304571572658e-09
		],
		[
			1.3388206219908434e-09,
			-1.5027729896966986e-09,
			1.915964056675265e-09
		],
		[
			3.86851507869625e-09,
			-1.6633260298823408e-09,
			-1.981256719662527e-09
		],
		[
			1.0078150466860163e-09,
			1.390715624797324e-09,
			1.348173063164404e-09
		],
		[
			3.0805248374176344e-09,
			2.848421955097085e-09,
			3.588755482942288e-10
		],
		[
			1.7763962088548818e-09,
			-9.42482190069069e-10,
			-6.857935102480091e-10
		],
		[
			-1.373397904553743e-09,
			-1.7220444456342455e-11,
			-2.940987785286911e-10
		],
		[
			-2.55868299037869e-09,
			2.3211521921783624e-09,
			4.1058757985955337e-10
		],
		[
			4.098829010579631e-10,
			3.6917371894341042e-09,
			-8.448012788980234e-10
		],
		[
			6.218634170461443e-10,
			2.9964118519359093e-09,
			8.166623236668315e-11
		],
		[
			1.7331271133774946e-09,
			-1.2851283600790948e-09,
			1.0278615675637949e-09
		],
		[
			4.321237819482528e-09,
			-1.952931089498433e-09,
			1.7943249996561414e-10
		],
		[
			-4.930426564887002e-09,
			-4.811539149445542e-09,
			1.2514568791902242e-10
		],
		[
			-1.0409444410126253e-09,
			5.009163508138927e-09,
			-1.073935205535185e-09
		],
		[
			-2.8289320333675625e-09,
			-2.887372191683388e-09,
			-1.6964068324388214e-09
		],
		[
			9.947107754580777e-11,
			-3.639517898645993e-10,
			-3.730469045770339e-09
		],
		[
			-1.524418858322535e-09,
			2.5557476529576567e-10,
			5.958610152590644e-10
		],
		[
			1.8343102360423815e-09,
			9.197012859134947e-12,
			1.333026083928493e-09
		],
		[
			3.460514019114904e-09,
			-2.0226113047459466e-09,
			4.571923984556779e-09
		],
		[
			2.1082218315657177e-09,
			-2.3003970253419005e-09,
			-3.892832154929711e-10
		],
		[
			1.2172926249433742e-09,
			-6.232324297992209e-10,
			2.1140351844940416e-09
		],
		[
			-3.6758204915508166e-10,
			-1.018966079709003e-09,
			-3.7039728606850457e-09
		],
		[
			8.110995589397653e-10,
			-1.900370117374205e-09,
			1.223821289052985e-09
		],
		[
			1.4056476100142253e-09,
			5.75514555611396e-10,
			1.1677147535201946e-10
		],
		[
			1.945512287758334e-09,
			-1.340425745278764e-10,
			-9.311774763080141e-10
		],
		[
			-4.603398158974604e-09,
			2.9816823234060245e-10,
			1.7205924010210555e-09
		],
		[
			-9.206703856713388e-10,
			1.1277809679938624e-09,
			2.937781281872393e-09
		],
		[
			-6.510662041201154e-10,
			2.262603223276999e-09,
			-1.2238396163569145e-09
		],
		[
			-9.450571153002766e-10,
			1.712941247529346e-09,
			-1.864728462949533e-09
		],
		[
			1.979695684884769e-09,
			-2.078678849993961e-09,
			-7.448272445075879e-10
		],
		[
			-3.6509777124650413e-09,
			2.9113352952649284e-09,
			-7.088667855872359e-10
		],
		[
			5.819200857250274e-10,
			-1.3137365874411217e-09,
			2.3662539873314537e-09
		],
		[
			1.089361941855245e-09,
			4.810801421701542e-10,
			-9.125599572366578e-10
		],
		[
			-1.3331834533252355e-09,
			-5.575223936156626e-09,
			-5.872350987396431e-10
		],
		[
			-2.6987986594343913e-09,
			-4.6489205342818125e-09,
			-2.559307366129507e-09
		],
		[
			6.07040193540318e-10,
			-3.5315176398244715e-09,
			1.5345586456768806e-09
		],
		[
			-5.838332591829268e-12,
			-4.827671725150352e-10,
			3.9397713667462976e-10
		],
		[
			1.2969917444487692e-09,
			6.464791909732055e-09,
			-5.045180163189428e-10
		],
		[
			-1.2007451997358086e-09,
			3.509195035777958e-09,
			1.6700242855898815e-09
		],
		[
			3.3345337070983892e-09,
			4.264442337268038e-09,
			5.250041324668218e-11
		],
		[
			-2.7889974252559634e-09,
			-3.6673724972494494e-09,
			5.5506765745849715e-09
		],
		[
			7.61487456351106e-10,
			-1.192454846941078e-09,
			-8.532598401123607e-10
		],
		[
			6.556580326895222e-10,
			1.4484865814734178e-09,
			-1.7412128433428437e-09
		],
		[
			1.0314254678174193e-09,
			-4.113825194798262e-09,
			-1.928583740251143e-09
		],
		[
			3.404264683978364e-10,
			7.525165957515477e-09,
			-1.0276201508786981e-09
		],
		[
			5.373871850164813e-09,
			-2.9597060660342786e-09,
			6.409941252517819e-10
		],
		[
			9.475435306999694e-10,
			-7.4296164629715506e-09,
			-1.3315776061071226e-09
		],
		[
			8.555944159247563e-10,
			-1.4069897344301148e-09,
			-1.2576993736985902e-09
		],
		[
			-3.2662059212961904e-09,
			4.3782344063642845e-09,
			-1.1895622130064385e-09
		],
		[
			3.4357253292294645e-09,
			-1.0197830560281446e-09,
			1.3893861651931538e-10
		],
		[
			2.3375452619100995e-10,
			-1.146929284999691e-09,
			1.4947916853073112e-09
		],
		[
			8.423898687620788e-10,
			-2.853977841924706e-09,
			-2.437982347584656e-09
		],
		[
			-3.61364276293771e-09,
			-1.8069048243087805e-09,
			-4.024564659483486e-09
		],
		[
			-3.485743884517017e-09,
			2.3064173489491704e-09,
			-8.750586944226288e-10
		],
		[
			-3.471879214270223e-09,
			2.284012559063278e-10,
			-1.327576352496192e-09
		],
		[
			-8.177581847991866e-10,
			2.9749517920177266e-10,
			1.0606699967217532e-09
		],
		[
			6.989209728252592e-09,
			5.416978822035828e-09,
			1.6610515621593784e-09
		],
		[
			-6.152225719201339e-10,
			1.6942405582486698e-10,
			5.063220166986617e-10
		],
		[
			-4.437209934260922e-10,
			9.24414331015758e-09,
			5.452436448634723e-09
		],
		[
			-2.9639157160570718e-09,
			-3.4171871077423793e-09,
			1.4888167955061813e-09
		],
		[
			-1.3940180964199887e-09,
			5.31250952454676e-09,
			6.848717617756863e-09
		],
		[
			-2.9405843305699066e-09,
			1.8236866419600796e-09,
			4.293115200276613e-09
		],
		[
			2.1847419699512744e-09,
			-1.8302919691788642e-09,
			-4.971679864483252e-09
		],
		[
			2.1498604570381973e-09,
			-5.305904197328002e-09,
			-6.1701529535502095e-09
		],
		[
			-2.199741543442065e-09,
			6.780847573266142e-10,
			-4.631299764045461e-09
		],
		[
			-3.415105374151385e-09,
			1.246714705971395e-10,
			-2.030869010409019e-09
		],
		[
			-2.001201564853616e-09,
			-2.1829383815740496e-09,
			2.8627619285856337e-10
		],
		[
			-2.1485974535128175e-09,
			-1.7016794656540048e-09,
			2.0892958828280412e-09
		],
		[
			-5.831097725876957e-10,
			2.1075948845048024e-09,
			2.6482027241640187e-10
		],
		[
			1.0195755792645894e-09,
			-2.135758699853623e-09,
			7.767902452829036e-10
		],
		[
			-1.8904558348637392e-09,
			-2.2763372373523877e-09,
			6.816710462564581e-10
		],
		[
			-1.591407709027429e-09,
			-1.5664732048802739e-09,
			-1.0902355914269725e-09
		],
		[
			-2.3485386150625803e-09,
			6.800180803287824e-10,
			-1.5159667161337363e-09
		],
		[
			3.751456271746624e-09,
			-2.742797060710787e-09,
			-1.7951100535802394e-09
		],
		[
			-2.462284185355436e-10,
			1.979316509070271e-09,
			3.6775373360297054e-09
		],
		[
			7.825424583093519e-10,
			4.714941300044293e-09,
			2.550784449949332e-10
		],
		[
			8.5150880443193e-10,
			-1.8992691371417602e-09,
			-5.11776203232904e-10
		],
		[
			1.888189590623548e-09,
			1.8280283675332642e-09,
			-7.99341288826349e-10
		],
		[
			-4.870523790787162e-10,
			2.6666347946027485e-09,
			-2.056721986392122e-09
		],
		[
			2.790633420353289e-09,
			2.234029396658162e-09,
			1.6162329664611812e-09
		],
		[
			2.987767549090116e-10,
			1.6644630456934765e-09,
			6.223246081884085e-10
		],
		[
			2.1716928864751115e-09,
			-3.7010746021086506e-09,
			1.0219830316634957e-09
		],
		[
			2.2186562968083893e-09,
			2.4872808855725205e-09,
			2.8627244146251178e-09
		],
		[
			1.138406602194246e-09,
			-2.9587357026586548e-09,
			2.765861724416496e-10
		],
		[
			2.7975298939945003e-09,
			-1.943860733597027e-09,
			1.368889211201381e-09
		],
		[
			1.5095008641585284e-10,
			3.178755941893374e-10,
			-4.745859558455254e-11
		],
		[
			-1.1765122761301082e-09,
			1.9305899983543614e-09,
			2.6827118044833196e-09
		],
		[
			2.949125554045745e-11,
			-1.1758400151507844e-09,
			-7.213978153176843e-10
		],
		[
			-1.3307057316277678e-09,
			-6.283659221405478e-10,
			2.2128213947359515e-09
		],
		[
			-1.960306086811716e-09,
			-1.2489791642293024e-09,
			-1.7646967635205847e-09
		],
		[
			3.862750983024675e-09,
			-1.8276199653239067e-09,
			2.228403934567221e-09
		],
		[
			-1.1919210107915237e-09,
			7.471235567221417e-10,
			2.173981041586195e-10
		],
		[
			4.2188946563643805e-09,
			-2.6027086013809648e-09,
			1.5668143014865606e-09
		],
		[
			6.997826296716963e-10,
			-2.056711619736884e-09,
			1.937086860479864e-09
		],
		[
			2.4453322935286598e-09,
			8.609064909654161e-10,
			-9.326496748217262e-10
		],
		[
			-2.9030104695205464e-09,
			1.4919836361479375e-09,
			-6.476593878381919e-10
		],
		[
			-2.8132994568595677e-09,
			1.4079622720070315e-09,
			-2.9391745655385817e-09
		],
		[
			-2.828976766800475e-09,
			4.7276444731721325e-09,
			-5.16108880849143e-09
		],
		[
			7.604146918893681e-11,
			7.932662089354843e-10,
			-1.5114577663101583e-09
		],
		[
			1.8142671434987182e-10,
			2.471003134637085e-09,
			1.8534355648891336e-09
		],
		[
			-2.61301421787929e-10,
			3.7036173077848317e-09,
			1.655937385153433e-09
		],
		[
			1.0161344233965625e-09,
			3.262393067429106e-09,
			2.982365892294866e-09
		],
		[
			3.4546414222920295e-09,
			2.8061291367978296e-09,
			2.220741165264933e-10
		],
		[
			-4.3701917993295175e-09,
			-1.5892365787178285e-09,
			-1.8595044478815326e-09
		],
		[
			1.9639356871629754e-09,
			-5.88895033077183e-09,
			-7.923706900818882e-10
		],
		[
			-2.0606864952730354e-09,
			-5.558221946094466e-09,
			-2.5504800545903475e-09
		],
		[
			9.52292291861637e-09,
			-4.975516452589896e-09,
			-5.649946929381851e-10
		],
		[
			-2.557803445747001e-09,
			2.3041696641091376e-09,
			2.5800930003145764e-09
		],
		[
			-9.356984648462475e-10,
			9.585602051665148e-10,
			-5.53272497644921e-10
		],
		[
			-4.450865142525606e-09,
			-1.1961940861894622e-09,
			-8.541148653020584e-10
		],
		[
			-1.5785558654974623e-09,
			2.908980669503494e-09,
			-6.077109444293564e-10
		],
		[
			2.7877957844589945e-09,
			1.6576668201039237e-09,
			-5.289507853158638e-10
		],
		[
			-9.778310837104195e-10,
			1.595428406829633e-09,
			1.35749971231021e-09
		],
		[
			2.082674512945921e-09,
			4.909004447106205e-09,
			1.7487729760628777e-09
		],
		[
			2.39580245914398e-10,
			-1.3111977223149203e-09,
			1.270508526638785e-09
		],
		[
			-1.349249193335023e-09,
			-1.4232445389084972e-10,
			1.7895512090741653e-10
		],
		[
			-6.295392048957727e-10,
			3.002534038868192e-09,
			-2.7130112542014177e-09
		],
		[
			-2.1534310613781063e-09,
			-9.71111153670229e-09,
			-1.3137742964020537e-09
		],
		[
			-2.168928520274425e-09,
			7.416959795165602e-09,
			-7.959965208857776e-10
		],
		[
			1.2922293466652466e-09,
			2.453944078069338e-09,
			5.098829074281778e-10
		],
		[
			-3.0381163781856007e-09,
			5.478570232385244e-10,
			-6.77112129732302e-10
		],
		[
			3.914815551794832e-09,
			-1.0418760896473478e-08,
			9.632257431899017e-10
		],
		[
			-3.0483084830916037e-09,
			4.7269529689675466e-09,
			8.646530121952297e-09
		],
		[
			-2.7146032593307014e-09,
			2.3297571912596295e-09,
			3.130339661892303e-09
		],
		[
			-1.5765295173842416e-09,
			1.0795713578464188e-09,
			4.4127014653884436e-10
		],
		[
			3.338462137932124e-10,
			8.87911972767202e-10,
			9.940215170591814e-10
		],
		[
			1.244070624822612e-09,
			-2.1750017762292596e-09,
			-6.740480218678529e-10
		],
		[
			-1.9200235489301147e-09,
			-1.4588488264523937e-09,
			-2.323173069969177e-09
		],
		[
			3.444967621027194e-10,
			-2.6611267841097352e-09,
			-2.433816879377855e-09
		],
		[
			7.337051208017694e-09,
			-2.7292161040502553e-09,
			-7.78112347622774e-09
		],
		[
			-3.271847847326423e-09,
			-1.0397885704988054e-09,
			-6.650756601186464e-09
		],
		[
			-3.4530642731462533e-09,
			-2.698606162691011e-09,
			9.589739914938493e-10
		],
		[
			-9.609704110381446e-10,
			1.53376923690707e-09,
			2.9067715275803936e-09
		],
		[
			-7.837489342137882e-10,
			-6.109295751606616e-10,
			4.373285857068527e-09
		],
		[
			-1.2240570688438798e-09,
			1.8465672117593693e-09,
			9.104217886233466e-11
		],
		[
			-1.7143632914096463e-09,
			6.874974810754472e-10,
			-7.354942617029042e-11
		],
		[
			-2.8877165513278372e-09,
			-2.431634370478924e-09,
			-3.2792098185188034e-10
		],
		[
			-2.014951831023458e-09,
			-1.6454489994636429e-09,
			-1.2085083417157401e-09
		],
		[
			-1.1629113191911478e-09,
			1.6399368153272728e-09,
			-1.3605788436994667e-09
		],
		[
			-2.283066585723332e-09,
			-3.1783517325687858e-09,
			-1.7005957633876459e-09
		],
		[
			-9.008616714405966e-10,
			-2.43720666949192e-10,
			1.0512974179351702e-09
		],
		[
			2.0657559784686095e-08,
			6.140709332740593e-09,
			1.9405389850712127e-09
		],
		[
			-3.964338586082718e-09,
			7.0941524847204996e-09,
			-3.878309245587852e-09
		],
		[
			5.702481832779583e-10,
			-8.95483810996024e-12,
			-2.883514303941237e-10
		],
		[
			4.4128072596107486e-10,
			-2.245217493070873e-09,
			2.125156115060932e-09
		],
		[
			-5.064847672296324e-10,
			-7.557120607863908e-10,
			-1.6095504172242384e-09
		],
		[
			-7.826108144955928e-10,
			1.1100342854042102e-09,
			-2.3755040243632107e-09
		],
		[
			2.2295810369135064e-09,
			5.002886098925552e-09,
			-2.0011190739701745e-10
		],
		[
			1.65200518660521e-09,
			6.428870070683592e-10,
			-9.679876612854749e-10
		],
		[
			-4.1776104027309957e-10,
			4.677670565368265e-09,
			6.823547690986161e-10
		],
		[
			-9.07295492029507e-11,
			-1.4953006859636014e-09,
			2.5394510614451773e-09
		],
		[
			-3.134046254002033e-09,
			-1.7453353192987485e-09,
			2.449566380612482e-09
		],
		[
			-3.6749528409498207e-09,
			-5.431023387692454e-09,
			3.5492453195571202e-09
		],
		[
			1.877487235471542e-09,
			-4.212070702609754e-09,
			-1.6835074749447641e-09
		],
		[
			3.105482621066711e-09,
			-7.233295720314999e-10,
			-1.261863564168961e-09
		],
		[
			2.6948388629398475e-09,
			-1.910686381924769e-09,
			9.19412079591319e-10
		],
		[
			3.244372173005598e-09,
			-4.469734721259911e-09,
			1.982888024073928e-09
		],
		[
			-4.936967148015751e-10,
			1.3374877163767656e-09,
			1.4796288795795058e-09
		],
		[
			7.458906083464314e-10,
			-2.6042516945808326e-10,
			1.5111058231978428e-09
		],
		[
			6.35098513795128e-10,
			3.5757236433562314e-10,
			-2.453884937617666e-09
		],
		[
			-7.102107434833466e-10,
			1.6156663046982772e-09,
			1.1211698480828784e-09
		],
		[
			-8.375828095741887e-11,
			-1.520051503456693e-09,
			2.1483123544449145e-09
		],
		[
			-6.025752936900553e-10,
			-2.754824786626499e-09,
			7.416276021811508e-12
		],
		[
			-6.253380424775732e-10,
			4.007463197862505e-09,
			-2.595817734883636e-09
		],
		[
			-2.6456925292823183e-09,
			-2.5595839522654756e-09,
			-5.104148117893617e-10
		],
		[
			-7.623826413673521e-10,
			1.5512715253247141e-09,
			-6.361927699471245e-10
		],
		[
			1.2982929509124358e-09,
			2.6951590244680353e-09,
			-2.0542109511629998e-09
		],
		[
			2.3607065837313223e-10,
			1.747284435152503e-09,
			7.719837976631142e-10
		],
		[
			-7.345124922549207e-10,
			1.4306818048080527e-09,
			-4.6109587280796307e-10
		],
		[
			-2.881256772795499e-10,
			-2.0152289135008022e-09,
			-3.320395095399636e-12
		],
		[
			2.108827388033354e-10,
			9.42060488117733e-10,
			-3.1775162117098975e-11
		],
		[
			7.37056260778687e-10,
			-9.252870388269304e-10,
			2.015411961985317e-09
		],
		[
			-1.8870053401676513e-10,
			3.459632294291798e-09,
			7.55586998365504e-10
		],
		[
			2.7329045596067935e-11,
			-4.639143070043413e-09,
			-3.0467913279932697e-09
		],
		[
			-6.360650390445171e-10,
			2.571652267201903e-10,
			-7.091459666683281e-10
		],
		[
			1.4001279702336083e-09,
			-1.7359686179077287e-09,
			-1.9510523452444337e-09
		],
		[
			1.3637569876193728e-09,
			-6.500892539899772e-10,
			-1.5268423160879106e-09
		],
		[
			-6.350107248920555e-10,
			2.299470277439551e-09,
			2.677404868482063e-09
		],
		[
			-1.4928091939160908e-09,
			-1.705776322617178e-10,
			1.5096357595186093e-09
		],
		[
			-2.3823283256463956e-09,
			7.818589542115211e-11,
			2.3119578715621345e-09
		],
		[
			4.82702214335463e-09,
			1.7609120466310796e-09,
			-1.5003047553112082e-09
		],
		[
			-2.0298420325544225e-10,
			-6.992322133252673e-10,
			-9.288533687875546e-11
		],
		[
			2.482386235438134e-10,
			-7.139181652868687e-10,
			-3.404555842212671e-10
		],
		[
			-2.489948237997029e-09,
			-4.259475634396722e-10,
			-3.783121951508992e-10
		],
		[
			1.878741551152798e-09,
			6.561853438886706e-09,
			-2.955736117025459e-09
		],
		[
			2.3441977883948524e-09,
			9.19419995804538e-10,
			-5.991043331252285e-10
		],
		[
			-2.0382188909326315e-09,
			-4.017349499462107e-09,
			-8.623934868059531e-10
		],
		[
			-2.433369615453287e-10,
			-6.511726609327799e-10,
			5.949697304877805e-10
		],
		[
			-1.0719300630400123e-09,
			-1.0849954622474467e-09,
			1.6574353338139994e-09
		],
		[
			-8.694534240296778e-10,
			-1.7277558120489102e-09,
			2.164828872654879e-09
		],
		[
			8.96471911898808e-09,
			-4.757723204234675e-09,
			-8.367439372715399e-09
		],
		[
			1.871853182242528e-09,
			6.188385054825633e-12,
			4.990101705930512e-09
		],
		[
			-1.2450637297062571e-09,
			1.4584517113548462e-09,
			1.703803609558933e-09
		],
		[
			-9.638391809485577e-10,
			8.266303545598317e-10,
			2.477376301273414e-09
		],
		[
			-8.319168396900221e-10,
			1.4445422511470724e-09,
			1.690641163702967e-09
		],
		[
			8.542888255951271e-10,
			1.910683357934562e-09,
			1.420778960457963e-10
		],
		[
			6.908027301695444e-10,
			1.0818856181181796e-09,
			8.308554572639636e-10
		],
		[
			1.788448707518415e-09,
			3.1176997271148485e-09,
			2.4693248627935085e-09
		],
		[
			3.1416373272558074e-10,
			-9.304999149262967e-10,
			1.2010369472351894e-09
		],
		[
			6.679805996827533e-10,
			2.1805631395345576e-09,
			2.611683079858372e-09
		],
		[
			-3.497210140179283e-09,
			6.734023641741109e-10,
			7.058705525320528e-10
		],
		[
			-2.1935346671811743e-09,
			-3.6669772877892095e-11,
			-8.314272440764325e-10
		],
		[
			-6.420692339216945e-09,
			-6.975154016954394e-09,
			-9.6239049594027e-09
		],
		[
			4.3601550735083e-10,
			8.273581978080142e-09,
			9.811738058269768e-10
		],
		[
			-1.467665948988254e-09,
			-9.310680294340826e-10,
			3.7371080349586314e-11
		],
		[
			-3.1156957582338573e-09,
			7.241614127791949e-10,
			-2.699239376303398e-10
		],
		[
			2.391480484682085e-10,
			1.6819535294179223e-09,
			-2.166468258043561e-11
		],
		[
			1.4521683605558806e-09,
			-2.4151807301271307e-10,
			-1.9576399139469482e-09
		],
		[
			2.6050581845193503e-09,
			1.3034905068262395e-10,
			2.40611040006561e-10
		],
		[
			-5.621939450853702e-10,
			-4.020383529237533e-09,
			-1.2544239367476396e-10
		],
		[
			4.1316555141321363e-10,
			-5.617076339276295e-09,
			1.115515001649363e-09
		],
		[
			8.492272151011709e-10,
			3.0770386315875236e-09,
			1.199887215711268e-10
		],
		[
			-2.720981399813076e-09,
			-2.2789707444137547e-10,
			-5.547355042721433e-10
		],
		[
			3.0751474283585076e-09,
			-6.609543533714257e-10,
			-3.151409097339631e-10
		],
		[
			1.955577189768251e-09,
			-2.2285878784153032e-09,
			3.2895728851305526e-10
		],
		[
			-3.158970433415065e-09,
			4.040067464100423e-11,
			4.2093040392192554e-10
		],
		[
			-1.1207244002477559e-09,
			1.3228609771300211e-09,
			3.4913982343534387e-10
		],
		[
			7.108242222486032e-10,
			6.778611624800833e-10,
			-3.515997715948304e-10
		],
		[
			1.4388864538262115e-09,
			-4.3993157923282406e-10,
			-9.930549790214152e-10
		],
		[
			1.7678938563952573e-09,
			1.4258655411700008e-09,
			-2.718827640553018e-09
		],
		[
			2.4832172271724922e-09,
			-2.964965999302028e-09,
			-1.9858139464828924e-09
		],
		[
			6.215883378750551e-10,
			-2.1753241875489916e-09,
			-1.2398661792025852e-09
		],
		[
			-4.181094712517921e-10,
			-3.8394731737724164e-11,
			-1.8360652246063807e-09
		],
		[
			-4.7354118230134e-10,
			1.5288833390619542e-09,
			-3.7433611543843094e-10
		],
		[
			-6.804025898678211e-10,
			-8.428545232669673e-10,
			1.4426605405146536e-09
		],
		[
			1.0039997931235717e-09,
			6.880460414801504e-10,
			8.665240573878985e-10
		],
		[
			-7.175226098923147e-09,
			7.549747333350948e-09,
			2.451578032581424e-09
		],
		[
			1.8415938519506652e-09,
			-6.73179337358547e-09,
			4.389661402980232e-09
		],
		[
			-8.85804263242093e-10,
			-1.0962434394148652e-09,
			3.0219754387566615e-10
		],
		[
			-4.1855624922218914e-10,
			9.798159034653693e-10,
			4.703413254599497e-10
		],
		[
			3.131215524376461e-09,
			-2.6907581447445135e-10,
			9.67096796336831e-10
		],
		[
			-1.2639497022899232e-09,
			-5.117389693753693e-10,
			-5.682260401589452e-10
		],
		[
			-3.328430935975893e-09,
			-2.245725756805106e-09,
			-8.359704205161784e-10
		],
		[
			-9.519216958431236e-10,
			-2.5152557174048695e-09,
			-5.682878213280797e-10
		],
		[
			-4.5745900294183753e-10,
			1.7458511690016118e-09,
			-1.4780833100251029e-09
		],
		[
			4.174906325138493e-09,
			3.912372625008421e-09,
			1.7109319263558036e-09
		],
		[
			-2.3870822240877673e-09,
			1.1167897134628378e-09,
			8.65204655058089e-10
		],
		[
			-2.1061899557311533e-09,
			1.1366037298140509e-09,
			3.0624353894756866e-09
		],
		[
			2.20237833470899e-09,
			-2.864943063076318e-09,
			5.860945273996412e-11
		],
		[
			9.09061553382726e-10,
			2.0311061554101252e-09,
			-1.850223780665272e-09
		],
		[
			-4.2491493871323703e-10,
			1.3386354504770649e-09,
			4.2736698574232714e-10
		],
		[
			2.5792544605858194e-09,
			-1.3401220133543776e-09,
			4.4411895714392043e-10
		],
		[
			-7.725072301450603e-10,
			-1.4180699727341242e-09,
			-3.007511659494715e-09
		],
		[
			5.4409299184767976e-09,
			-4.1962767387566614e-11,
			-1.5882161860691934e-09
		],
		[
			-5.950122659766605e-10,
			-2.4934223653003658e-09,
			-1.838023123387522e-09
		],
		[
			1.0565949359204429e-09,
			3.2342165807202337e-09,
			-2.4285784464269907e-09
		],
		[
			-4.2874214358764933e-10,
			-1.7254463374527386e-09,
			-2.196511236580884e-09
		],
		[
			4.663561972309005e-10,
			-4.2157170643419415e-10,
			7.450611849902811e-10
		],
		[
			2.749691730582155e-10,
			-8.346383801114656e-10,
			-2.277827560243766e-09
		],
		[
			-1.705107414693056e-09,
			-1.979279027256409e-09,
			4.665815521214525e-10
		],
		[
			-1.7587764887802472e-10,
			-1.3370814548110952e-09,
			1.0961757984648015e-09
		],
		[
			-1.1571960138551144e-09,
			1.6697180045558433e-09,
			1.7699777845964948e-09
		],
		[
			-1.152766791278759e-09,
			1.8683872939260723e-09,
			-3.385822584271274e-10
		],
		[
			1.266994884096474e-09,
			-5.546738281208711e-10,
			1.5477955349657672e-09
		],
		[
			8.115862741923484e-10,
			-1.2287964624731518e-09,
			1.2254099939646603e-09
		],
		[
			-3.53799908647379e-09,
			7.316612018057294e-10,
			2.776667818613252e-09
		],
		[
			-5.647300182327601e-10,
			3.1128892483405084e-09,
			1.0400691434186446e-09
		],
		[
			2.248711886590385e-09,
			3.430949682429802e-10,
			-9.782348488476019e-11
		],
		[
			-1.280127935445088e-09,
			-1.1807072542467445e-09,
			1.5517525852552936e-09
		],
		[
			5.447890659381117e-10,
			-1.6858281279494659e-09,
			-2.6533336811796586e-10
		],
		[
			3.198401122538826e-10,
			1.5681337959142415e-09,
			1.0028982336297753e-10
		],
		[
			-1.8332131293372912e-09,
			9.553066180389755e-10,
			-1.2888855556155589e-09
		],
		[
			2.834766473844852e-09,
			5.398900879407786e-09,
			-4.300733879130861e-10
		],
		[
			-6.521810889166149e-10,
			2.6261488466138784e-09,
			2.4238991517613546e-09
		],
		[
			3.9036031692838976e-11,
			-4.750162017772457e-09,
			-7.57368016238676e-10
		],
		[
			-2.221621416621129e-09,
			-3.2748877082492077e-09,
			-1.2364577476095876e-09
		],
		[
			-4.528989375986001e-09,
			-6.566126492297469e-09,
			4.048107885702673e-09
		],
		[
			-1.554181457638597e-11,
			-1.182825188926085e-09,
			2.7329706061433167e-09
		],
		[
			4.431217582713843e-09,
			5.8612107265151104e-09,
			4.967410635169704e-10
		],
		[
			-4.281096414600752e-09,
			-1.44360938801733e-09,
			-4.78183835326655e-09
		],
		[
			5.930519118628742e-10,
			4.52858432785252e-09,
			-3.077156366331463e-09
		],
		[
			8.551112473705417e-10,
			2.4343058148495087e-11,
			-8.762310092734909e-10
		],
		[
			-5.660617224110704e-10,
			7.04733466807232e-10,
			-4.958275227072647e-10
		],
		[
			3.512308585627162e-09,
			-1.9263105100820494e-09,
			1.95323369621579e-09
		],
		[
			4.673876552274408e-09,
			1.0321613911786158e-09,
			-9.412368335012228e-09
		],
		[
			-1.8115913584784668e-10,
			5.215801962073155e-10,
			2.4149128616105494e-09
		],
		[
			9.034417561463681e-10,
			-7.601875705329696e-10,
			2.4757215719922376e-09
		],
		[
			-2.859466737869388e-09,
			1.4518707802122223e-09,
			2.146173544500152e-09
		],
		[
			-2.5366924347042826e-09,
			-2.2454247970647605e-09,
			2.375560356909308e-09
		],
		[
			1.208173525767312e-09,
			-1.5431216956716452e-09,
			1.1451342502438037e-09
		],
		[
			-2.0781535516703347e-09,
			-2.489820564793099e-09,
			2.1547259705801953e-09
		],
		[
			1.0556938763969105e-09,
			-4.584914195830884e-10,
			1.4307619904338663e-10
		],
		[
			-1.740913398710046e-09,
			-3.6661116789033197e-10,
			-1.5909010881735977e-09
		],
		[
			1.5551995482158405e-09,
			4.858044847938217e-09,
			-1.852035331693793e-09
		],
		[
			2.978780202356051e-09,
			-5.388361058245805e-10,
			-1.787402792463216e-09
		],
		[
			7.349870428713088e-09,
			-9.600926538031785e-10,
			-2.5715547423355816e-09
		],
		[
			4.5433651549825616e-10,
			-1.0359096990031377e-09,
			-2.1444862916058977e-09
		],
		[
			-2.841108774149309e-09,
			-2.4405994116250473e-09,
			1.1810185148919649e-09
		],
		[
			1.9376445530664633e-09,
			4.518120380906693e-09,
			1.7469683805154603e-09
		],
		[
			-9.879522925484629e-09,
			4.573174893489336e-10,
			3.575456930997233e-09
		],
		[
			-3.7890135283468884e-10,
			-1.4165185520687489e-09,
			9.913877134071228e-10
		],
		[
			2.8705889216659077e-09,
			-1.4379006941401359e-09,
			1.6054485094859673e-10
		],
		[
			1.1926575642173574e-09,
			-4.780593120479347e-09,
			3.0105007290352876e-10
		],
		[
			-7.859539875386992e-10,
			4.458729670368606e-09,
			2.5239901317974834e-09
		],
		[
			-7.515902607521055e-10,
			1.5242504461743283e-09,
			-5.743175650642945e-10
		],
		[
			-2.169670283008259e-09,
			2.1314017199642738e-10,
			8.569019544656205e-11
		],
		[
			-5.534641208748912e-10,
			-1.1500875922273893e-09,
			-1.5579727036581368e-09
		],
		[
			5.763335191253787e-10,
			2.5889796703761007e-09,
			-1.930372695780849e-09
		],
		[
			8.050884864295161e-10,
			1.6203912496126417e-09,
			1.0323226389645748e-09
		],
		[
			1.1984266362337556e-09,
			-2.0424020169052044e-09,
			-1.7255553348050177e-10
		],
		[
			-1.2707934334393873e-09,
			-6.882446351172394e-10,
			-7.719934871701581e-10
		],
		[
			2.8786307914951046e-09,
			-3.9560234795389315e-10,
			-1.4504378143361413e-09
		],
		[
			-6.815098640175547e-09,
			3.690368376147387e-09,
			-6.191595304168995e-10
		],
		[
			3.2037461594569817e-09,
			-2.184510625784433e-09,
			1.981823726439052e-09
		],
		[
			2.8978870433049475e-09,
			-6.570123125344155e-09,
			2.49598793909686e-09
		],
		[
			2.5030872629815523e-09,
			1.2446104168671826e-09,
			-9.901981933115557e-10
		],
		[
			-2.065736391867996e-09,
			2.0437476220998776e-09,
			1.8506506544422951e-09
		],
		[
			2.602499702878153e-11,
			-8.04435202043141e-10,
			-1.3252256192369778e-10
		],
		[
			-3.3612629114477087e-09,
			4.0862002884198125e-09,
			-3.2239178383039018e-09
		],
		[
			-2.3701513248460945e-09,
			3.993957360994304e-09,
			1.0285477923869686e-09
		],
		[
			-1.8384352804036887e-10,
			-4.182545573767197e-09,
			5.321788566821979e-10
		],
		[
			4.804556033065731e-10,
			-1.9607753077665142e-10,
			-2.7280010775107407e-10
		],
		[
			-1.223666535423579e-09,
			-1.4649257224471454e-09,
			2.077488644234277e-09
		],
		[
			1.117332654243513e-09,
			1.1127921355404169e-09,
			-3.3300920466260207e-10
		],
		[
			1.453877039102844e-09,
			2.6541463906848334e-09,
			-4.979634825641743e-10
		],
		[
			7.259960916571454e-10,
			-1.917347060228772e-09,
			-2.534442498325667e-09
		],
		[
			-5.282773125830032e-09,
			1.13055155729226e-08,
			9.15359888063353e-09
		],
		[
			-4.567778936225656e-10,
			-1.2839526223334347e-09,
			4.818618079602093e-10
		],
		[
			2.26538944964864e-09,
			-1.3641832237351638e-09,
			-2.511553285991377e-09
		],
		[
			7.6518798363367e-10,
			-4.457733686744254e-09,
			-1.7445784070477607e-09
		],
		[
			-1.7266189056223388e-09,
			1.1114859399686891e-09,
			-1.2532034386473062e-09
		],
		[
			-4.144154415057066e-09,
			-3.6570625599840205e-09,
			-7.478192178947771e-10
		],
		[
			-1.9791092130572337e-10,
			3.2634065727202267e-09,
			-5.896185470387278e-10
		],
		[
			-2.976253579651067e-10,
			5.156314043106245e-10,
			-1.574832252216269e-09
		],
		[
			9.075283186120152e-09,
			-5.433107397125373e-09,
			-1.2138555397576698e-09
		],
		[
			4.217798412712648e-09,
			-4.144971654083781e-09,
			-1.7598977343136745e-10
		],
		[
			-1.45662977375106e-09,
			-4.5646198385583917e-10,
			-3.431975071651356e-09
		],
		[
			-3.990442422021394e-10,
			3.627451184495639e-09,
			-2.859831266768205e-10
		],
		[
			-1.2519309745286652e-09,
			2.070888422389718e-09,
			1.038642520621118e-09
		],
		[
			-1.11019342223036e-09,
			-1.096905968945737e-09,
			2.8553054511384072e-09
		],
		[
			-1.2032376281370834e-09,
			3.912335678325941e-09,
			7.479403111952066e-10
		],
		[
			1.9886337226040564e-10,
			8.677336031704834e-10,
			1.4894035752122324e-09
		],
		[
			-1.12655567130434e-09,
			-8.805188072936735e-11,
			1.9616960045397665e-09
		],
		[
			-1.002164669492832e-09,
			-4.734171970257507e-10,
			1.1398037799533634e-09
		],
		[
			1.4514628166907573e-09,
			-6.438795016281316e-10,
			2.476434112770828e-10
		],
		[
			2.015823885768124e-09,
			-9.984405158932794e-10,
			-4.092224153782861e-10
		],
		[
			1.5041800466806202e-09,
			-2.417542187215532e-10,
			-3.5217029246106135e-09
		],
		[
			-1.8383721524656533e-09,
			-2.334525967499189e-09,
			-1.6555617421887661e-09
		],
		[
			7.0274361177000925e-09,
			-5.375009767756447e-10,
			7.728589531354485e-09
		],
		[
			-1.5082499456155842e-10,
			-4.2012383739007665e-09,
			2.1078310995766197e-09
		],
		[
			2.1479575775826115e-09,
			1.6568505918405927e-09,
			8.564690280741978e-10
		],
		[
			-2.8284198479833862e-11,
			-1.7940110026034182e-09,
			3.3802381083839455e-09
		],
		[
			1.6891403729078575e-09,
			1.934345637098111e-09,
			-2.453849135152531e-09
		],
		[
			-1.7644994288785085e-09,
			-1.933277400796291e-09,
			-6.613143672336805e-10
		],
		[
			-2.6086481125025065e-09,
			5.1692487200416496e-09,
			-2.015752313326788e-09
		],
		[
			3.208638411048595e-09,
			-2.7315833337401368e-09,
			-3.0474714557398895e-09
		],
		[
			-4.123877849020611e-09,
			3.4602978629657143e-09,
			-1.571348672181485e-09
		],
		[
			-5.397037895796138e-09,
			-1.0231317241295989e-09,
			-4.323391823754879e-09
		],
		[
			-4.330798964778173e-09,
			-7.896183680892499e-09,
			-1.1486747300122736e-08
		],
		[
			-1.2029668237321793e-09,
			-7.382208996727141e-09,
			-8.441240014071288e-09
		],
		[
			1.6220369342181654e-09,
			4.92506438029092e-09,
			-2.927472557734525e-09
		],
		[
			7.69419651639963e-09,
			7.585587071082856e-09,
			8.32865981807089e-09
		],
		[
			1.620426778045496e-09,
			4.3105268304372085e-09,
			7.835510240656993e-09
		],
		[
			1.0718454403390954e-09,
			7.208577852166175e-09,
			7.2739379678359144e-09
		],
		[
			-6.4747398804919295e-09,
			-8.751363456358155e-09,
			-5.826481546352531e-10
		],
		[
			2.628805747258856e-09,
			-5.117910326069169e-09,
			-2.760873887451511e-09
		],
		[
			3.950169255781037e-10,
			2.33001775987919e-09,
			-3.153484463488747e-09
		],
		[
			-1.981503085856048e-09,
			7.430588682832775e-11,
			1.0265012930987077e-10
		],
		[
			-1.0423195869808584e-09,
			2.713586679361757e-09,
			5.811708221630378e-09
		],
		[
			3.878370570956133e-09,
			2.4365506088110646e-09,
			-2.2681795330997184e-09
		],
		[
			-5.993442461441694e-10,
			-4.503715394670631e-09,
			-1.7973272290805884e-09
		],
		[
			-8.76058466522493e-10,
			2.5666951024991173e-10,
			1.9796063611010898e-09
		],
		[
			-4.1954974007449144e-09,
			-1.4303806304363877e-10,
			-1.5424619940381856e-09
		],
		[
			2.0336505924137096e-10,
			7.622171020693066e-10,
			-7.758641302201878e-11
		],
		[
			1.2380327758987344e-09,
			2.1644091001621424e-10,
			6.288828669391949e-10
		],
		[
			-1.3417661208530574e-09,
			-1.1933472170303726e-10,
			1.356806903824861e-09
		],
		[
			1.692897828168555e-09,
			1.0942100482707836e-09,
			1.7202590373753558e-09
		],
		[
			-7.391176985070435e-10,
			-1.4900853154686724e-09,
			5.056043051834856e-10
		],
		[
			-1.6003292381438591e-09,
			-1.6749055415549018e-09,
			3.16059932728364e-10
		],
		[
			7.934098635724341e-10,
			-6.083312067245161e-10,
			2.0937781657200282e-09
		],
		[
			1.5460370730784686e-09,
			3.7733220637477726e-09,
			-2.915442403631873e-09
		],
		[
			6.553483046095319e-10,
			-2.4950900119499995e-09,
			2.0104084012737777e-09
		],
		[
			-4.3503208064934263e-10,
			-2.008635060634881e-09,
			-7.934402871508313e-10
		],
		[
			1.1303016970705194e-09,
			-3.3566517398955873e-09,
			-3.598348346837739e-11
		],
		[
			-5.719150017326285e-10,
			-1.51283878559012e-09,
			-1.016617090765546e-09
		],
		[
			-1.0783779529840064e-09,
			2.989265007780669e-09,
			7.283396701623463e-10
		],
		[
			1.938577276479921e-09,
			-1.0984079100054215e-09,
			5.04578075460495e-10
		],
		[
			8.54893535589546e-11,
			1.0387534253770254e-09,
			-1.145079828102239e-09
		],
		[
			-3.7033297929982464e-10,
			-2.0722800509763256e-09,
			-1.8696944890238048e-09
		],
		[
			6.7598231207379115e-12,
			3.6325462783150792e-09,
			2.0055799703981968e-10
		],
		[
			-1.3608184401735979e-09,
			4.883338847580726e-09,
			1.4169310345743826e-09
		],
		[
			1.2322913922185071e-08,
			-8.414804824006055e-09,
			6.178381274515427e-10
		],
		[
			-6.524711300539808e-10,
			1.0389302766043771e-09,
			5.306231616664535e-10
		],
		[
			-5.138127540629883e-10,
			-1.2878818451912559e-09,
			-1.5279279777282907e-09
		],
		[
			-5.843401268745879e-09,
			-1.8264986156245114e-09,
			-5.237348388648383e-10
		],
		[
			-5.313228769322223e-09,
			1.049025500821787e-08,
			9.032015274751328e-10
		],
		[
			2.1023441852333786e-09,
			-4.3196386613371586e-09,
			-9.322486258800492e-10
		],
		[
			-3.8605070150414744e-10,
			-1.005099668946907e-09,
			4.151205987558821e-10
		],
		[
			-2.6734819691397723e-09,
			4.536517340605955e-09,
			-6.053429330187302e-11
		],
		[
			9.571884854108588e-10,
			7.882209896780576e-10,
			5.776623204260494e-10
		],
		[
			4.59808051333934e-09,
			-3.7821527099744625e-09,
			-8.797853502992144e-09
		],
		[
			1.5419934937923381e-09,
			-2.0881306915335605e-09,
			3.994635518209323e-09
		],
		[
			4.946300639808851e-10,
			-4.837584636498997e-09,
			2.841573175179014e-09
		],
		[
			-7.560056941766688e-10,
			4.234250587710995e-09,
			3.7639991522064236e-10
		],
		[
			5.611240855542988e-11,
			1.6626644414412841e-09,
			-1.908241113649902e-09
		],
		[
			-4.4715720007330254e-11,
			1.191807427603212e-09,
			1.8888060556948815e-09
		],
		[
			-5.890095065483517e-09,
			3.6191455812508936e-09,
			1.6046799523381853e-09
		],
		[
			-6.949932515778625e-09,
			6.382824633736083e-10,
			5.310011536012843e-09
		],
		[
			2.784813399446383e-10,
			-2.7765503887016802e-09,
			-1.26917790364287e-09
		],
		[
			2.833840193978644e-09,
[truncated: 53,791 more chars]
