# Supplementary material for: MINFLUX nanometer-scale 3D imaging and microsecond-range tracking on a common fluorescence microscope
Source: Nat Commun. 2021 Mar 5;12:1478. doi: 10.1038/s41467-021-21652-z (PMC7935904; doi:10.1038/s41467-021-21652-z)
Supplement: Supplementary file 6 — Source Data [file 41467_2021_21652_MOESM6_ESM.zip › Figure_S6.json]

{
	track_duration: [
		2.0535689750000046,
		1.564945025,
		0.19675872499999514,
		0.3896252500000088,
		0.43996297500000026,
		1.0789252000000005,
		0.9378828500000083,
		1.2101814500000074,
		2.3195290750000055,
		0.19236837500000092,
		0.25196650000000886,
		0.10983812500001022,
		0.20803112499999088,
		0.27788389999997776,
		1.6652374749999979,
		0.04809552500000791,
		3.5942653500000006,
		0.857056225000008,
		1.2074719000000016,
		0.10085815000002185,
		2.0872869000000094,
		1.9650924750000058,
		0.5687165750000247,
		0.2216813000000002,
		0.20635892500001773,
		0.4818434500000137,
		0.14778732500002434,
		2.560944525000025,
		0.40358852500003195,
		0.37929579999996577,
		0.8513832250000064,
		3.122304374999999,
		0.41446557500000836,
		0.40517725000000837,
		0.22206642499997997,
		0.2822290500000122,
		3.765621674999977,
		0.510819099999992,
		0.1281266999999957,
		0.11991684999998142,
		0.23331524999997555,
		1.7440445500000124,
		0.15701047499999277,
		5.17636057499999,
		0.11869415000001027,
		6.629580575000034,
		7.284297374999994,
		0.1479910749999931,
		6.0694266000000425,
		1.752827424999964,
		0.03472362500002646,
		0.6503079499999558,
		0.16137122500003898,
		2.1122290749999593,
		0.26356637499998214,
		0.16639217499994174,
		0.29115850000000876,
		0.385290150000003,
		0.15290007499999092,
		0.43194177499999853,
		1.2309314749999913,
		0.1427647750000034,
		0.43383677500000317,
		1.3273969500000078,
		0.5290241250000065,
		0.18177189999997267,
		0.0754660000000058,
		0.1347665250000034,
		0.06752025000000117,
		2.399984174999986,
		0.07194317500000125,
		0.2520623750000084,
		0.28394157500000006,
		0.1559974749999924,
		0.1692762749999872,
		0.1497879250000267,
		0.25485130000001277,
		0.10251104999997551,
		0.09201410000002852,
		0.3706046249999986,
		0.07676377499996079,
		0.33747012499998164,
		0.23825417499995183,
		3.57022137499996,
		0.12761340000002974,
		1.375085874999968,
		2.26295757500003,
		0.8864780250000308,
		0.233909849999975,
		0.7175516749999815,
		0.14761007499998868,
		3.0149842999999805,
		5.120442475000004,
		0.840373575000001,
		0.04278965000003154,
		0.05341812500000742,
		0.1455189249999762,
		0.10007045000003245,
		0.14891564999999218,
		0.3014818499999592,
		0.07948667499999829,
		0.3276840249999964,
		0.1356739749999747,
		0.9264940500000307,
		0.05422859999998764,
		1.8834718249999582,
		0.3675426500000185,
		0.3833931000000348,
		2.557195899999954,
		0.3526047750000316,
		0.41123832499999935,
		1.1888910749999582,
		0.3703604000000382,
		0.0790845999999874,
		0.04929352499999595,
		1.3716085000000362,
		0.5174207000000024,
		1.6103219749999766
	]
}
