# Supplementary material for: MINFLUX nanometer-scale 3D imaging and microsecond-range tracking on a common fluorescence microscope
Source: Nat Commun. 2021 Mar 5;12:1478. doi: 10.1038/s41467-021-21652-z (PMC7935904; doi:10.1038/s41467-021-21652-z)
Supplement: Supplementary file 6 — Source Data [file 41467_2021_21652_MOESM6_ESM.zip › table_of_contents.txt]

Table of Contents
=================

'Figure_1c.json', sample stage stabilization data (3D)
'Figure_2.svg', estimator performance data obtained from a Monte Carlo simulation
'Figure_3d.json', Nup96 localization data
'Figure_3e.json', Nup96 localization data
'Figure_3f.json', Spectrin localization data 
'Figure_3g.json', PMP70 localization data
'Figure_4a-e.json', DPPE-Atto647N localization data (tracking)
'Figure_4f-h.json', DPPE-Atto647N localization data (tracking)
'Figure_5b-d.json', Nup96 localization precision data (3D)
'Figure_5f.vtu', Nup96 localization data (3D, Visualization Toolkit / ParaView)
'Figure_5g.vtu', Clathrin localization data (3D, Visualization Toolkit / ParaView)
'Figure_S2.svg', estimator performance data obtained from a Monte Carlo simulation
'Figure_S3_ab.json', Nup96 localization precision data
'Figure_S3_cd.json', Spectrin localization precision data
'Figure_S3_ef.json', PMP70 localization precision data
'Figure_S4.json', localization precision data, technical sample
'Figure_S5.json', Clathrin localization precision data (3D)
'Figure_S6.json', track duration data from single lipid tracking
'Figure_S7.png', confocal images of a fluorescent bead as recorded during scanner calibration
